# Supplementary material for: A Na+ leak channel cloned from Trichoplax adhaerens extends extracellular pH and Ca2+ sensing for the DEG/ENaC family close to the base of Metazoa
Source: J Biol Chem. 2019 Sep 15;294(44):16320–36. doi: 10.1074/jbc.RA119.010542 (PMC6827283; doi:10.1074/jbc.RA119.010542)
Supplement: Supporting Information [file supp_RA119.010542_155050_1_supp_391149_pxf4hm.zip]

Archive with 17 entries (16 files):
- SupplementaryFile2/
- SupplementaryFile2/cACD-1.pdb
- SupplementaryFile2/hASIC1.pdb
- SupplementaryFile2/hASIC5.pdb
- SupplementaryFile2/mASIC1.pdb
- SupplementaryFile2/mASIC5.pdb
- SupplementaryFile2/rASIC1.pdb
- SupplementaryFile2/rASIC5.pdb
- SupplementaryFile2/TadASIC10.pdb
- SupplementaryFile2/TadNaC2.pdb
- SupplementaryFile2/TadNaC3.pdb
- SupplementaryFile2/TadNaC4.pdb
- SupplementaryFile2/TadNaC5.pdb
- SupplementaryFile2/TadNaC6.pdb
- SupplementaryFile2/TadNaC7.pdb
- SupplementaryFile2/TadNaC8.pdb
- SupplementaryFile2/TadNaC9.pdb
