# Supplementary material for: A Na+ leak channel cloned from Trichoplax adhaerens extends extracellular pH and Ca2+ sensing for the DEG/ENaC family close to the base of Metazoa
Source: J Biol Chem. 2019 Sep 15;294(44):16320–36. doi: 10.1074/jbc.RA119.010542 (PMC6827283; doi:10.1074/jbc.RA119.010542)
Supplement: Supporting Information [file supp_RA119.010542_155050_1_supp_391149_pxf4hm.zip › SupplementaryFile2/cACD-1.pdb]

REMARK  99  Chain ID : 1
REMARK  99  Residues : 635
REMARK  99  Atoms    : 5020
REMARK  99  File     : final.sc.pdb
ATOM      1  N   MET     1      31.738  41.082   4.822  1.00  0.00              
ATOM      2  CA  MET     1      31.824  39.617   5.014  1.00  0.00              
ATOM      3  CB  MET     1      31.236  39.214   6.376  1.00  0.00              
ATOM      4  C   MET     1      31.038  38.939   3.948  1.00  0.00              
ATOM      5  O   MET     1      31.117  39.351   2.791  1.00  0.00              
ATOM      6  CG  MET     1      31.944  39.848   7.575  1.00  0.00           C  
ATOM      7  SD  MET     1      33.635  39.256   7.876  1.00  0.00           S  
ATOM      8  CE  MET     1      33.823  40.166   9.437  1.00  0.00           C  
ATOM      9  N   GLU     2      30.302  37.849   4.283  1.00  0.00              
ATOM     10  CA  GLU     2      29.465  37.368   3.228  1.00  0.00              
ATOM     11  CB  GLU     2      28.661  36.082   3.499  1.00  0.00              
ATOM     12  C   GLU     2      28.530  38.515   2.999  1.00  0.00              
ATOM     13  O   GLU     2      28.422  39.001   1.874  1.00  0.00              
ATOM     14  CG  GLU     2      27.760  35.748   2.307  1.00  0.00           C  
ATOM     15  CD  GLU     2      26.503  35.066   2.824  1.00  0.00           C  
ATOM     16  OE1 GLU     2      26.317  35.037   4.069  1.00  0.00           O  
ATOM     17  OE2 GLU     2      25.700  34.585   1.980  1.00  0.00           O  
ATOM     18  N   PRO     3      27.866  39.001   4.023  1.00  0.00              
ATOM     19  CA  PRO     3      27.300  40.308   3.894  1.00  0.00              
ATOM     20  CB  PRO     3      25.910  40.254   4.522  1.00  0.00              
ATOM     21  C   PRO     3      28.231  41.155   4.700  1.00  0.00              
ATOM     22  O   PRO     3      29.075  40.557   5.363  1.00  0.00              
ATOM     23  CD  PRO     3      27.035  38.167   4.886  1.00  0.00           C  
ATOM     24  CG  PRO     3      26.020  39.113   5.539  1.00  0.00           C  
ATOM     25  N   THR     4      28.128  42.505   4.626  1.00  0.00              
ATOM     26  CA  THR     4      28.818  43.422   5.505  1.00  0.00              
ATOM     27  CB  THR     4      29.405  42.847   6.771  1.00  0.00              
ATOM     28  C   THR     4      29.896  44.139   4.746  1.00  0.00              
ATOM     29  O   THR     4      29.629  44.940   3.852  1.00  0.00              
ATOM     30  OG1 THR     4      28.397  42.156   7.494  1.00  0.00           O  
ATOM     31  CG2 THR     4      29.938  44.000   7.643  1.00  0.00           C  
ATOM     32  N   LEU     5      31.161  43.838   5.110  1.00  0.00              
ATOM     33  CA  LEU     5      32.346  44.508   4.655  1.00  0.00              
ATOM     34  CB  LEU     5      33.550  44.299   5.589  1.00  0.00              
ATOM     35  C   LEU     5      32.775  44.049   3.243  1.00  0.00              
ATOM     36  O   LEU     5      32.044  43.309   2.587  1.00  0.00              
ATOM     37  CG  LEU     5      33.280  44.730   7.044  1.00  0.00           C  
ATOM     38  CD1 LEU     5      34.574  44.729   7.874  1.00  0.00           C  
ATOM     39  CD2 LEU     5      32.509  46.058   7.115  1.00  0.00           C  
ATOM     40  N   SER     6      33.968  44.524   2.736  1.00  0.00              
ATOM     41  CA  SER     6      34.541  44.376   1.383  1.00  0.00              
ATOM     42  CB  SER     6      35.082  45.719   0.863  1.00  0.00              
ATOM     43  C   SER     6      35.618  43.324   1.230  1.00  0.00              
ATOM     44  O   SER     6      35.542  42.380   2.015  1.00  0.00              
ATOM     45  OG  SER     6      34.030  46.670   0.795  1.00  0.00           O  
ATOM     46  N   PRO     7      36.635  43.281   0.325  1.00  0.00              
ATOM     47  CA  PRO     7      37.109  44.218  -0.715  1.00  0.00              
ATOM     48  CB  PRO     7      38.554  43.839  -1.027  1.00  0.00              
ATOM     49  C   PRO     7      36.349  44.472  -1.983  1.00  0.00              
ATOM     50  O   PRO     7      35.240  44.976  -1.881  1.00  0.00              
ATOM     51  CD  PRO     7      37.741  42.437   0.748  1.00  0.00           C  
ATOM     52  CG  PRO     7      39.019  43.115   0.238  1.00  0.00           C  
ATOM     53  N   ASN     8      37.006  44.380  -3.175  1.00  0.00              
ATOM     54  CA  ASN     8      36.261  44.555  -4.400  1.00  0.00              
ATOM     55  CB  ASN     8      35.955  46.024  -4.731  1.00  0.00              
ATOM     56  C   ASN     8      36.860  43.903  -5.630  1.00  0.00              
ATOM     57  O   ASN     8      38.025  44.127  -5.934  1.00  0.00              
ATOM     58  CG  ASN     8      34.974  46.106  -5.892  1.00  0.00           C  
ATOM     59  OD1 ASN     8      33.763  46.178  -5.692  1.00  0.00           O  
ATOM     60  ND2 ASN     8      35.509  46.120  -7.142  1.00  0.00           N  
ATOM     61  N   TYR     9      36.028  43.183  -6.436  1.00  0.00              
ATOM     62  CA  TYR     9      36.412  42.532  -7.679  1.00  0.00              
ATOM     63  CB  TYR     9      37.331  43.488  -8.485  1.00  0.00              
ATOM     64  C   TYR     9      37.032  41.167  -7.480  1.00  0.00              
ATOM     65  O   TYR     9      37.658  40.637  -8.398  1.00  0.00              
ATOM     66  CG  TYR     9      37.821  42.985  -9.796  1.00  0.00           C  
ATOM     67  CD1 TYR     9      37.027  43.042 -10.916  1.00  0.00           C  
ATOM     68  CD2 TYR     9      39.100  42.487  -9.908  1.00  0.00           C  
ATOM     69  CE1 TYR     9      37.496  42.596 -12.128  1.00  0.00           C  
ATOM     70  CE2 TYR     9      39.574  42.040 -11.118  1.00  0.00           C  
ATOM     71  CZ  TYR     9      38.770  42.094 -12.230  1.00  0.00           C  
ATOM     72  OH  TYR     9      39.249  41.643 -13.476  1.00  0.00           O  
ATOM     73  N   ARG    10      36.936  40.559  -6.268  1.00  0.00              
ATOM     74  CA  ARG    10      37.353  39.179  -6.116  1.00  0.00              
ATOM     75  CB  ARG    10      38.797  38.849  -5.714  1.00  0.00              
ATOM     76  C   ARG    10      36.420  38.486  -5.198  1.00  0.00              
ATOM     77  O   ARG    10      35.856  37.464  -5.590  1.00  0.00              
ATOM     78  CG  ARG    10      38.995  37.341  -5.519  1.00  0.00           C  
ATOM     79  CD  ARG    10      40.386  36.946  -5.025  1.00  0.00           C  
ATOM     80  NE  ARG    10      41.326  37.105  -6.167  1.00  0.00           N  
ATOM     81  CZ  ARG    10      41.598  36.039  -6.971  1.00  0.00           C  
ATOM     82  NH1 ARG    10      41.006  34.834  -6.720  1.00  0.00           N  
ATOM     83  NH2 ARG    10      42.463  36.172  -8.019  1.00  0.00           N  
ATOM     84  N   ASN    11      36.260  38.979  -3.946  1.00  0.00              
ATOM     85  CA  ASN    11      35.210  38.361  -3.199  1.00  0.00              
ATOM     86  CB  ASN    11      34.843  38.905  -1.810  1.00  0.00              
ATOM     87  C   ASN    11      34.031  38.740  -4.041  1.00  0.00              
ATOM     88  O   ASN    11      33.104  37.955  -4.239  1.00  0.00              
ATOM     89  CG  ASN    11      34.074  37.821  -1.066  1.00  0.00           C  
ATOM     90  OD1 ASN    11      33.173  37.186  -1.613  1.00  0.00           O  
ATOM     91  ND2 ASN    11      34.454  37.590   0.219  1.00  0.00           N  
ATOM     92  N   GLU    12      34.090  39.974  -4.602  1.00  0.00              
ATOM     93  CA  GLU    12      33.044  40.509  -5.431  1.00  0.00              
ATOM     94  CB  GLU    12      33.148  42.012  -5.749  1.00  0.00              
ATOM     95  C   GLU    12      33.161  39.859  -6.759  1.00  0.00              
ATOM     96  O   GLU    12      33.734  40.427  -7.688  1.00  0.00              
ATOM     97  CG  GLU    12      31.998  42.509  -6.633  1.00  0.00           C  
ATOM     98  CD  GLU    12      32.342  43.901  -7.146  1.00  0.00           C  
ATOM     99  OE1 GLU    12      33.518  44.104  -7.549  1.00  0.00           O  
ATOM    100  OE2 GLU    12      31.436  44.777  -7.146  1.00  0.00           O  
ATOM    101  N   ALA    13      32.623  38.638  -6.890  1.00  0.00              
ATOM    102  CA  ALA    13      32.696  38.029  -8.176  1.00  0.00              
ATOM    103  CB  ALA    13      32.151  36.591  -8.188  1.00  0.00              
ATOM    104  C   ALA    13      31.848  38.832  -9.096  1.00  0.00              
ATOM    105  O   ALA    13      32.264  39.129 -10.215  1.00  0.00              
ATOM    106  N   PHE    14      30.619  39.164  -8.634  1.00  0.00              
ATOM    107  CA  PHE    14      29.768  40.082  -9.330  1.00  0.00              
ATOM    108  CB  PHE    14      30.604  41.266  -9.923  1.00  0.00              
ATOM    109  C   PHE    14      28.904  39.424 -10.337  1.00  0.00              
ATOM    110  O   PHE    14      29.041  38.240 -10.643  1.00  0.00              
ATOM    111  CG  PHE    14      29.840  42.281 -10.713  1.00  0.00           C  
ATOM    112  CD1 PHE    14      29.254  43.367 -10.106  1.00  0.00           C  
ATOM    113  CD2 PHE    14      29.712  42.134 -12.076  1.00  0.00           C  
ATOM    114  CE1 PHE    14      28.555  44.291 -10.849  1.00  0.00           C  
ATOM    115  CE2 PHE    14      29.016  43.054 -12.825  1.00  0.00           C  
ATOM    116  CZ  PHE    14      28.435  44.136 -12.210  1.00  0.00           C  
ATOM    117  N   GLU    15      27.955  40.229 -10.845  1.00  0.00              
ATOM    118  CA  GLU    15      26.965  39.809 -11.763  1.00  0.00              
ATOM    119  CB  GLU    15      27.429  38.766 -12.796  1.00  0.00              
ATOM    120  C   GLU    15      25.910  39.260 -10.876  1.00  0.00              
ATOM    121  O   GLU    15      24.922  39.929 -10.577  1.00  0.00              
ATOM    122  CG  GLU    15      28.394  39.369 -13.823  1.00  0.00           C  
ATOM    123  CD  GLU    15      28.643  38.357 -14.932  1.00  0.00           C  
ATOM    124  OE1 GLU    15      27.731  38.173 -15.782  1.00  0.00           O  
ATOM    125  OE2 GLU    15      29.753  37.760 -14.950  1.00  0.00           O  
ATOM    126  N   HIS    16      26.101  38.016 -10.413  1.00  0.00              
ATOM    127  CA  HIS    16      25.134  37.476  -9.514  1.00  0.00              
ATOM    128  CB  HIS    16      25.523  36.072  -9.011  1.00  0.00              
ATOM    129  C   HIS    16      25.104  38.333  -8.277  1.00  0.00              
ATOM    130  O   HIS    16      24.062  38.878  -7.915  1.00  0.00              
ATOM    131  ND1 HIS    16      24.635  34.126 -10.385  1.00  0.00           N  
ATOM    132  CG  HIS    16      25.634  35.022 -10.077  1.00  0.00           C  
ATOM    133  NE2 HIS    16      26.343  33.660 -11.731  1.00  0.00           N  
ATOM    134  CD2 HIS    16      26.670  34.724 -10.909  1.00  0.00           C  
ATOM    135  CE1 HIS    16      25.112  33.335 -11.379  1.00  0.00           C  
ATOM    136  N   ASP    17      26.266  38.483  -7.604  1.00  0.00              
ATOM    137  CA  ASP    17      26.373  39.280  -6.408  1.00  0.00              
ATOM    138  CB  ASP    17      26.880  38.493  -5.188  1.00  0.00              
ATOM    139  C   ASP    17      27.390  40.295  -6.717  1.00  0.00              
ATOM    140  O   ASP    17      28.572  39.992  -6.867  1.00  0.00              
ATOM    141  CG  ASP    17      25.794  37.513  -4.770  1.00  0.00           C  
ATOM    142  OD1 ASP    17      24.684  37.566  -5.363  1.00  0.00           O  
ATOM    143  OD2 ASP    17      26.064  36.694  -3.851  1.00  0.00           O  
ATOM    144  N   ASP    18      26.935  41.543  -6.819  1.00  0.00              
ATOM    145  CA  ASP    18      27.828  42.581  -7.187  1.00  0.00              
ATOM    146  CB  ASP    18      27.089  43.869  -7.594  1.00  0.00              
ATOM    147  C   ASP    18      28.561  42.908  -6.004  1.00  0.00              
ATOM    148  O   ASP    18      29.459  42.201  -5.550  1.00  0.00              
ATOM    149  CG  ASP    18      26.160  43.590  -8.772  1.00  0.00           C  
ATOM    150  OD1 ASP    18      25.907  42.392  -9.073  1.00  0.00           O  
ATOM    151  OD2 ASP    18      25.681  44.582  -9.383  1.00  0.00           O  
ATOM    152  N   SER    19      28.152  44.039  -5.466  1.00  0.00              
ATOM    153  CA  SER    19      28.875  44.359  -4.334  1.00  0.00              
ATOM    154  CB  SER    19      28.691  45.808  -3.847  1.00  0.00              
ATOM    155  C   SER    19      28.452  43.443  -3.255  1.00  0.00              
ATOM    156  O   SER    19      27.584  42.595  -3.452  1.00  0.00              
ATOM    157  OG  SER    19      27.357  46.016  -3.411  1.00  0.00           O  
ATOM    158  N   TYR    20      29.088  43.584  -2.079  1.00  0.00              
ATOM    159  CA  TYR    20      28.862  42.665  -1.010  1.00  0.00              
ATOM    160  CB  TYR    20      27.391  42.318  -0.731  1.00  0.00              
ATOM    161  C   TYR    20      29.521  41.424  -1.443  1.00  0.00              
ATOM    162  O   TYR    20      29.282  40.942  -2.549  1.00  0.00              
ATOM    163  CG  TYR    20      26.694  43.561  -0.313  1.00  0.00           C  
ATOM    164  CD1 TYR    20      26.692  43.949   1.006  1.00  0.00           C  
ATOM    165  CD2 TYR    20      26.053  44.341  -1.247  1.00  0.00           C  
ATOM    166  CE1 TYR    20      26.047  45.100   1.391  1.00  0.00           C  
ATOM    167  CE2 TYR    20      25.407  45.492  -0.867  1.00  0.00           C  
ATOM    168  CZ  TYR    20      25.404  45.871   0.453  1.00  0.00           C  
ATOM    169  OH  TYR    20      24.741  47.052   0.846  1.00  0.00           O  
ATOM    170  N   LEU    21      30.317  40.838  -0.541  1.00  0.00              
ATOM    171  CA  LEU    21      31.162  39.782  -0.970  1.00  0.00              
ATOM    172  CB  LEU    21      30.547  38.358  -1.108  1.00  0.00              
ATOM    173  C   LEU    21      31.881  40.266  -2.181  1.00  0.00              
ATOM    174  O   LEU    21      31.623  39.767  -3.267  1.00  0.00              
ATOM    175  CG  LEU    21      29.201  38.140  -1.839  1.00  0.00           C  
ATOM    176  CD1 LEU    21      28.051  38.895  -1.156  1.00  0.00           C  
ATOM    177  CD2 LEU    21      29.294  38.332  -3.361  1.00  0.00           C  
ATOM    178  N   VAL    22      32.687  41.347  -1.978  1.00  0.00              
ATOM    179  CA  VAL    22      33.575  42.102  -2.845  1.00  0.00              
ATOM    180  CB  VAL    22      33.146  43.531  -2.821  1.00  0.00              
ATOM    181  C   VAL    22      34.914  41.880  -2.221  1.00  0.00              
ATOM    182  O   VAL    22      34.989  41.856  -0.997  1.00  0.00              
ATOM    183  CG1 VAL    22      31.878  43.680  -3.677  1.00  0.00           C  
ATOM    184  CG2 VAL    22      32.819  43.858  -1.349  1.00  0.00           C  
ATOM    185  N   ASN    23      35.977  41.578  -3.009  1.00  0.00              
ATOM    186  CA  ASN    23      37.263  41.445  -2.375  1.00  0.00              
ATOM    187  CB  ASN    23      37.412  40.192  -1.464  1.00  0.00              
ATOM    188  C   ASN    23      38.371  41.377  -3.353  1.00  0.00              
ATOM    189  O   ASN    23      39.022  40.346  -3.484  1.00  0.00              
ATOM    190  CG  ASN    23      38.782  39.983  -0.807  1.00  0.00           C  
ATOM    191  OD1 ASN    23      39.735  40.721  -1.047  1.00  0.00           O  
ATOM    192  ND2 ASN    23      38.904  38.878  -0.024  1.00  0.00           N  
ATOM    193  N   PHE    24      38.691  42.480  -4.032  1.00  0.00              
ATOM    194  CA  PHE    24      39.816  42.314  -4.874  1.00  0.00              
ATOM    195  CB  PHE    24      39.572  41.649  -6.216  1.00  0.00              
ATOM    196  C   PHE    24      40.533  43.609  -5.058  1.00  0.00              
ATOM    197  O   PHE    24      40.099  44.651  -4.570  1.00  0.00              
ATOM    198  CG  PHE    24      40.858  41.089  -6.691  1.00  0.00           C  
ATOM    199  CD1 PHE    24      41.506  40.147  -5.927  1.00  0.00           C  
ATOM    200  CD2 PHE    24      41.397  41.481  -7.892  1.00  0.00           C  
ATOM    201  CE1 PHE    24      42.698  39.613  -6.346  1.00  0.00           C  
ATOM    202  CE2 PHE    24      42.589  40.947  -8.317  1.00  0.00           C  
ATOM    203  CZ  PHE    24      43.238  40.016  -7.542  1.00  0.00           C  
ATOM    204  N   VAL    25      41.705  43.570  -5.705  1.00  0.00              
ATOM    205  CA  VAL    25      42.256  44.825  -6.058  1.00  0.00              
ATOM    206  CB  VAL    25      43.749  44.837  -6.183  1.00  0.00              
ATOM    207  C   VAL    25      41.639  45.148  -7.363  1.00  0.00              
ATOM    208  O   VAL    25      41.523  44.307  -8.253  1.00  0.00              
ATOM    209  CG1 VAL    25      44.343  44.642  -4.778  1.00  0.00           C  
ATOM    210  CG2 VAL    25      44.163  43.746  -7.183  1.00  0.00           C  
ATOM    211  N   ALA    26      41.202  46.403  -7.476  1.00  0.00              
ATOM    212  CA  ALA    26      40.440  46.857  -8.585  1.00  0.00              
ATOM    213  CB  ALA    26      39.369  45.858  -9.056  1.00  0.00              
ATOM    214  C   ALA    26      39.734  47.996  -7.950  1.00  0.00              
ATOM    215  O   ALA    26      40.367  48.901  -7.409  1.00  0.00              
ATOM    216  N   GLY    27      38.395  47.989  -8.000  1.00  0.00              
ATOM    217  CA  GLY    27      37.719  49.067  -7.360  1.00  0.00              
ATOM    218  C   GLY    27      38.079  49.082  -5.906  1.00  0.00              
ATOM    219  O   GLY    27      38.423  50.129  -5.361  1.00  0.00              
ATOM    220  N   SER    28      37.989  47.905  -5.244  1.00  0.00              
ATOM    221  CA  SER    28      38.212  47.668  -3.833  1.00  0.00              
ATOM    222  CB  SER    28      39.609  48.085  -3.318  1.00  0.00              
ATOM    223  C   SER    28      37.169  48.403  -3.055  1.00  0.00              
ATOM    224  O   SER    28      37.166  48.422  -1.826  1.00  0.00              
ATOM    225  OG  SER    28      39.729  49.497  -3.236  1.00  0.00           O  
ATOM    226  N   SER    29      36.247  49.013  -3.808  1.00  0.00              
ATOM    227  CA  SER    29      35.091  49.737  -3.415  1.00  0.00              
ATOM    228  CB  SER    29      35.396  51.140  -2.858  1.00  0.00              
ATOM    229  C   SER    29      34.441  49.918  -4.753  1.00  0.00              
ATOM    230  O   SER    29      35.077  50.435  -5.670  1.00  0.00              
ATOM    231  OG  SER    29      36.023  51.962  -3.829  1.00  0.00           O  
ATOM    232  N   SER    30      33.184  49.487  -4.959  1.00  0.00              
ATOM    233  CA  SER    30      32.749  49.687  -6.312  1.00  0.00              
ATOM    234  CB  SER    30      33.298  48.632  -7.291  1.00  0.00              
ATOM    235  C   SER    30      31.258  49.651  -6.394  1.00  0.00              
ATOM    236  O   SER    30      30.586  48.978  -5.613  1.00  0.00              
ATOM    237  OG  SER    30      32.834  48.892  -8.608  1.00  0.00           O  
ATOM    238  N   GLY    31      30.718  50.390  -7.385  1.00  0.00              
ATOM    239  CA  GLY    31      29.317  50.403  -7.684  1.00  0.00              
ATOM    240  C   GLY    31      28.522  51.286  -6.791  1.00  0.00              
ATOM    241  O   GLY    31      28.803  52.473  -6.651  1.00  0.00              
ATOM    242  N   GLU    32      27.476  50.700  -6.180  1.00  0.00              
ATOM    243  CA  GLU    32      26.500  51.475  -5.484  1.00  0.00              
ATOM    244  CB  GLU    32      25.394  50.629  -4.810  1.00  0.00              
ATOM    245  C   GLU    32      27.150  52.334  -4.465  1.00  0.00              
ATOM    246  O   GLU    32      28.021  51.881  -3.726  1.00  0.00              
ATOM    247  CG  GLU    32      24.023  51.320  -4.716  1.00  0.00           C  
ATOM    248  CD  GLU    32      23.908  52.160  -3.451  1.00  0.00           C  
ATOM    249  OE1 GLU    32      24.444  51.728  -2.396  1.00  0.00           O  
ATOM    250  OE2 GLU    32      23.257  53.237  -3.520  1.00  0.00           O  
ATOM    251  N   SER    33      26.734  53.619  -4.431  1.00  0.00              
ATOM    252  CA  SER    33      27.295  54.565  -3.517  1.00  0.00              
ATOM    253  CB  SER    33      26.952  54.309  -2.038  1.00  0.00              
ATOM    254  C   SER    33      28.767  54.513  -3.698  1.00  0.00              
ATOM    255  O   SER    33      29.250  54.079  -4.742  1.00  0.00              
ATOM    256  OG  SER    33      25.573  54.560  -1.810  1.00  0.00           O  
ATOM    257  N   SER    34      29.528  54.999  -2.705  1.00  0.00              
ATOM    258  CA  SER    34      30.943  54.876  -2.850  1.00  0.00              
ATOM    259  CB  SER    34      31.716  55.408  -1.631  1.00  0.00              
ATOM    260  C   SER    34      31.209  53.411  -2.950  1.00  0.00              
ATOM    261  O   SER    34      31.849  52.922  -3.880  1.00  0.00              
ATOM    262  OG  SER    34      33.113  55.251  -1.830  1.00  0.00           O  
ATOM    263  N   THR    35      30.659  52.689  -1.968  1.00  0.00              
ATOM    264  CA  THR    35      30.710  51.273  -1.788  1.00  0.00              
ATOM    265  CB  THR    35      31.947  50.902  -1.015  1.00  0.00              
ATOM    266  C   THR    35      29.541  51.235  -0.902  1.00  0.00              
ATOM    267  O   THR    35      28.459  51.716  -1.239  1.00  0.00              
ATOM    268  OG1 THR    35      33.035  51.674  -1.497  1.00  0.00           O  
ATOM    269  CG2 THR    35      32.303  49.432  -1.309  1.00  0.00           C  
ATOM    270  N   PRO    36      29.718  50.700   0.228  1.00  0.00              
ATOM    271  CA  PRO    36      28.834  51.231   1.192  1.00  0.00              
ATOM    272  CB  PRO    36      28.741  50.160   2.286  1.00  0.00              
ATOM    273  C   PRO    36      29.433  52.522   1.648  1.00  0.00              
ATOM    274  O   PRO    36      30.369  53.012   1.019  1.00  0.00              
ATOM    275  CD  PRO    36      29.799  49.248   0.332  1.00  0.00           C  
ATOM    276  CG  PRO    36      28.924  48.847   1.522  1.00  0.00           C  
ATOM    277  N   PRO    37      28.905  53.069   2.695  1.00  0.00              
ATOM    278  CA  PRO    37      29.388  54.308   3.226  1.00  0.00              
ATOM    279  CB  PRO    37      28.304  54.781   4.213  1.00  0.00              
ATOM    280  C   PRO    37      30.767  54.176   3.820  1.00  0.00              
ATOM    281  O   PRO    37      31.377  53.114   3.698  1.00  0.00              
ATOM    282  CD  PRO    37      27.485  52.903   2.970  1.00  0.00           C  
ATOM    283  CG  PRO    37      27.290  53.632   4.298  1.00  0.00           C  
ATOM    284  N   PRO    38      31.239  55.221   4.453  1.00  0.00              
ATOM    285  CA  PRO    38      32.571  55.256   4.998  1.00  0.00              
ATOM    286  CB  PRO    38      32.809  56.705   5.417  1.00  0.00              
ATOM    287  C   PRO    38      33.017  54.272   6.001  1.00  0.00              
ATOM    288  O   PRO    38      34.199  54.283   6.343  1.00  0.00              
ATOM    289  CD  PRO    38      30.826  56.556   4.033  1.00  0.00           C  
ATOM    290  CG  PRO    38      31.974  57.505   4.406  1.00  0.00           C  
ATOM    291  N   SER    39      32.131  53.403   6.499  1.00  0.00              
ATOM    292  CA  SER    39      32.651  52.333   7.294  1.00  0.00              
ATOM    293  CB  SER    39      31.544  51.462   7.908  1.00  0.00              
ATOM    294  C   SER    39      33.439  51.475   6.327  1.00  0.00              
ATOM    295  O   SER    39      34.248  50.640   6.726  1.00  0.00              
ATOM    296  OG  SER    39      32.121  50.422   8.683  1.00  0.00           O  
ATOM    297  N   PHE    40      33.208  51.710   5.013  1.00  0.00              
ATOM    298  CA  PHE    40      33.792  51.113   3.853  1.00  0.00              
ATOM    299  CB  PHE    40      33.819  52.100   2.672  1.00  0.00              
ATOM    300  C   PHE    40      35.152  50.599   4.133  1.00  0.00              
ATOM    301  O   PHE    40      36.085  51.353   4.400  1.00  0.00              
ATOM    302  CG  PHE    40      34.768  51.585   1.659  1.00  0.00           C  
ATOM    303  CD1 PHE    40      34.437  50.545   0.824  1.00  0.00           C  
ATOM    304  CD2 PHE    40      36.005  52.174   1.546  1.00  0.00           C  
ATOM    305  CE1 PHE    40      35.346  50.095  -0.103  1.00  0.00           C  
ATOM    306  CE2 PHE    40      36.915  51.729   0.621  1.00  0.00           C  
ATOM    307  CZ  PHE    40      36.584  50.685  -0.205  1.00  0.00           C  
ATOM    308  N   VAL    41      35.271  49.256   4.088  1.00  0.00              
ATOM    309  CA  VAL    41      36.532  48.622   4.281  1.00  0.00              
ATOM    310  CB  VAL    41      36.817  48.295   5.718  1.00  0.00              
ATOM    311  C   VAL    41      36.589  47.341   3.523  1.00  0.00              
ATOM    312  O   VAL    41      35.716  46.482   3.637  1.00  0.00              
ATOM    313  CG1 VAL    41      37.067  49.597   6.492  1.00  0.00           C  
ATOM    314  CG2 VAL    41      35.623  47.494   6.264  1.00  0.00           C  
ATOM    315  N   PRO    42      37.612  47.212   2.725  1.00  0.00              
ATOM    316  CA  PRO    42      37.815  45.964   2.046  1.00  0.00              
ATOM    317  CB  PRO    42      38.780  46.260   0.905  1.00  0.00              
ATOM    318  C   PRO    42      38.393  45.064   3.087  1.00  0.00              
ATOM    319  O   PRO    42      39.341  45.464   3.757  1.00  0.00              
ATOM    320  CD  PRO    42      38.099  48.343   1.952  1.00  0.00           C  
ATOM    321  CG  PRO    42      38.543  47.749   0.606  1.00  0.00           C  
ATOM    322  N   LYS    43      37.857  43.853   3.267  1.00  0.00              
ATOM    323  CA  LYS    43      38.499  42.972   4.187  1.00  0.00              
ATOM    324  CB  LYS    43      38.432  43.404   5.661  1.00  0.00              
ATOM    325  C   LYS    43      37.767  41.687   4.141  1.00  0.00              
ATOM    326  O   LYS    43      36.614  41.598   4.556  1.00  0.00              
ATOM    327  CG  LYS    43      39.099  42.381   6.586  1.00  0.00           C  
ATOM    328  CD  LYS    43      39.136  42.781   8.061  1.00  0.00           C  
ATOM    329  CE  LYS    43      39.662  41.666   8.970  1.00  0.00           C  
ATOM    330  NZ  LYS    43      39.471  42.035  10.390  1.00  0.00           N  
ATOM    331  N   CYS    44      38.418  40.643   3.623  1.00  0.00              
ATOM    332  CA  CYS    44      37.774  39.373   3.695  1.00  0.00              
ATOM    333  CB  CYS    44      37.305  38.811   2.347  1.00  0.00              
ATOM    334  C   CYS    44      38.828  38.466   4.242  1.00  0.00              
ATOM    335  O   CYS    44      40.008  38.634   3.935  1.00  0.00              
ATOM    336  SG  CYS    44      36.424  37.233   2.540  1.00  0.00           S  
ATOM    337  N   ASN    45      38.443  37.527   5.127  1.00  0.00              
ATOM    338  CA  ASN    45      39.406  36.601   5.654  1.00  0.00              
ATOM    339  CB  ASN    45      39.823  36.978   7.085  1.00  0.00              
ATOM    340  C   ASN    45      38.738  35.267   5.732  1.00  0.00              
ATOM    341  O   ASN    45      38.296  34.872   6.809  1.00  0.00              
ATOM    342  CG  ASN    45      40.889  36.003   7.544  1.00  0.00           C  
ATOM    343  OD1 ASN    45      41.960  35.916   6.946  1.00  0.00           O  
ATOM    344  ND2 ASN    45      40.593  35.248   8.635  1.00  0.00           N  
ATOM    345  N   PHE    46      38.682  34.515   4.611  1.00  0.00              
ATOM    346  CA  PHE    46      37.946  33.285   4.653  1.00  0.00              
ATOM    347  CB  PHE    46      36.458  33.467   4.368  1.00  0.00              
ATOM    348  C   PHE    46      38.335  32.354   3.590  1.00  0.00              
ATOM    349  O   PHE    46      38.717  32.729   2.485  1.00  0.00              
ATOM    350  CG  PHE    46      35.728  33.661   5.628  1.00  0.00           C  
ATOM    351  CD1 PHE    46      35.617  34.894   6.227  1.00  0.00           C  
ATOM    352  CD2 PHE    46      35.151  32.551   6.187  1.00  0.00           C  
ATOM    353  CE1 PHE    46      34.911  35.012   7.397  1.00  0.00           C  
ATOM    354  CE2 PHE    46      34.448  32.666   7.350  1.00  0.00           C  
ATOM    355  CZ  PHE    46      34.329  33.897   7.951  1.00  0.00           C  
ATOM    356  N   ARG    47      38.202  31.068   3.922  1.00  0.00              
ATOM    357  CA  ARG    47      38.280  30.139   2.872  1.00  0.00              
ATOM    358  CB  ARG    47      39.212  28.952   3.163  1.00  0.00              
ATOM    359  C   ARG    47      36.896  29.629   2.754  1.00  0.00              
ATOM    360  O   ARG    47      36.497  28.659   3.396  1.00  0.00              
ATOM    361  CG  ARG    47      39.072  27.785   2.186  1.00  0.00           C  
ATOM    362  CD  ARG    47      40.022  26.638   2.525  1.00  0.00           C  
ATOM    363  NE  ARG    47      39.515  25.405   1.868  1.00  0.00           N  
ATOM    364  CZ  ARG    47      40.338  24.323   1.774  1.00  0.00           C  
ATOM    365  NH1 ARG    47      41.642  24.438   2.158  1.00  0.00           N  
ATOM    366  NH2 ARG    47      39.861  23.131   1.311  1.00  0.00           N  
ATOM    367  N   TYR    48      36.137  30.273   1.866  1.00  0.00              
ATOM    368  CA  TYR    48      34.763  29.956   1.723  1.00  0.00              
ATOM    369  CB  TYR    48      33.939  30.992   0.954  1.00  0.00              
ATOM    370  C   TYR    48      34.665  28.557   1.246  1.00  0.00              
ATOM    371  O   TYR    48      33.578  27.979   1.295  1.00  0.00              
ATOM    372  CG  TYR    48      33.785  32.126   1.915  1.00  0.00           C  
ATOM    373  CD1 TYR    48      33.230  31.860   3.139  1.00  0.00           C  
ATOM    374  CD2 TYR    48      34.243  33.400   1.672  1.00  0.00           C  
ATOM    375  CE1 TYR    48      33.042  32.834   4.084  1.00  0.00           C  
ATOM    376  CE2 TYR    48      34.060  34.390   2.613  1.00  0.00           C  
ATOM    377  CZ  TYR    48      33.450  34.112   3.815  1.00  0.00           C  
ATOM    378  OH  TYR    48      33.256  35.123   4.778  1.00  0.00           O  
ATOM    379  N   ASN    49      35.754  28.067   0.606  1.00  0.00              
ATOM    380  CA  ASN    49      35.990  26.651   0.573  1.00  0.00              
ATOM    381  CB  ASN    49      35.082  25.741   1.451  1.00  0.00              
ATOM    382  C   ASN    49      35.989  25.971  -0.769  1.00  0.00              
ATOM    383  O   ASN    49      35.327  26.398  -1.712  1.00  0.00              
ATOM    384  CG  ASN    49      35.079  26.180   2.916  1.00  0.00           C  
ATOM    385  OD1 ASN    49      34.078  26.689   3.414  1.00  0.00           O  
ATOM    386  ND2 ASN    49      36.215  25.983   3.630  1.00  0.00           N  
ATOM    387  N   GLN    50      36.732  24.831  -0.839  1.00  0.00              
ATOM    388  CA  GLN    50      36.790  23.938  -1.993  1.00  0.00              
ATOM    389  CB  GLN    50      38.135  23.941  -2.749  1.00  0.00              
ATOM    390  C   GLN    50      36.483  22.480  -1.552  1.00  0.00              
ATOM    391  O   GLN    50      36.735  22.242  -0.371  1.00  0.00              
ATOM    392  CG  GLN    50      39.376  23.601  -1.921  1.00  0.00           C  
ATOM    393  CD  GLN    50      40.169  24.891  -1.758  1.00  0.00           C  
ATOM    394  OE1 GLN    50      39.783  25.938  -2.275  1.00  0.00           O  
ATOM    395  NE2 GLN    50      41.322  24.817  -1.040  1.00  0.00           N  
ATOM    396  N   SER    51      35.973  21.536  -2.479  1.00  0.00              
ATOM    397  CA  SER    51      35.488  20.142  -2.459  1.00  0.00              
ATOM    398  CB  SER    51      33.963  20.059  -2.686  1.00  0.00              
ATOM    399  C   SER    51      36.105  19.155  -3.479  1.00  0.00              
ATOM    400  O   SER    51      37.081  18.498  -3.146  1.00  0.00              
ATOM    401  OG  SER    51      33.549  18.702  -2.762  1.00  0.00           O  
ATOM    402  N   ARG    52      35.486  18.892  -4.680  1.00  0.00              
ATOM    403  CA  ARG    52      35.955  17.943  -5.695  1.00  0.00              
ATOM    404  CB  ARG    52      35.201  16.607  -5.639  1.00  0.00              
ATOM    405  C   ARG    52      35.701  18.600  -7.032  1.00  0.00              
ATOM    406  O   ARG    52      35.145  19.694  -7.070  1.00  0.00              
ATOM    407  CG  ARG    52      35.924  15.451  -6.327  1.00  0.00           C  
ATOM    408  CD  ARG    52      35.075  14.183  -6.348  1.00  0.00           C  
ATOM    409  NE  ARG    52      33.698  14.636  -6.680  1.00  0.00           N  
ATOM    410  CZ  ARG    52      33.370  14.885  -7.980  1.00  0.00           C  
ATOM    411  NH1 ARG    52      34.283  14.639  -8.963  1.00  0.00           N  
ATOM    412  NH2 ARG    52      32.142  15.395  -8.291  1.00  0.00           N  
ATOM    413  N   SER    53      36.082  17.968  -8.170  1.00  0.00              
ATOM    414  CA  SER    53      35.998  18.647  -9.444  1.00  0.00              
ATOM    415  CB  SER    53      37.348  18.748 -10.176  1.00  0.00              
ATOM    416  C   SER    53      35.053  18.006 -10.423  1.00  0.00              
ATOM    417  O   SER    53      34.376  17.032 -10.118  1.00  0.00              
ATOM    418  OG  SER    53      37.727  17.474 -10.673  1.00  0.00           O  
ATOM    419  N   GLN    54      34.967  18.625 -11.630  1.00  0.00              
ATOM    420  CA  GLN    54      34.207  18.260 -12.813  1.00  0.00              
ATOM    421  CB  GLN    54      34.142  16.751 -13.149  1.00  0.00              
ATOM    422  C   GLN    54      32.846  18.824 -12.663  1.00  0.00              
ATOM    423  O   GLN    54      32.407  19.151 -11.563  1.00  0.00              
ATOM    424  CG  GLN    54      33.212  15.882 -12.304  1.00  0.00           C  
ATOM    425  CD  GLN    54      32.019  15.522 -13.176  1.00  0.00           C  
ATOM    426  OE1 GLN    54      32.022  14.488 -13.842  1.00  0.00           O  
ATOM    427  NE2 GLN    54      30.980  16.398 -13.190  1.00  0.00           N  
ATOM    428  N   MET    55      32.104  19.001 -13.761  1.00  0.00              
ATOM    429  CA  MET    55      30.891  19.622 -13.373  1.00  0.00              
ATOM    430  CB  MET    55      30.833  21.161 -13.480  1.00  0.00              
ATOM    431  C   MET    55      29.698  19.135 -14.080  1.00  0.00              
ATOM    432  O   MET    55      29.726  18.289 -14.972  1.00  0.00              
ATOM    433  CG  MET    55      31.555  21.896 -12.346  1.00  0.00           C  
ATOM    434  SD  MET    55      30.903  23.557 -11.979  1.00  0.00           S  
ATOM    435  CE  MET    55      31.470  24.353 -13.508  1.00  0.00           C  
ATOM    436  N   ILE    56      28.598  19.731 -13.596  1.00  0.00              
ATOM    437  CA  ILE    56      27.261  19.601 -14.032  1.00  0.00              
ATOM    438  CB  ILE    56      26.426  20.774 -13.619  1.00  0.00              
ATOM    439  C   ILE    56      27.215  19.332 -15.492  1.00  0.00              
ATOM    440  O   ILE    56      27.995  19.929 -16.232  1.00  0.00              
ATOM    441  CG2 ILE    56      25.968  20.603 -12.168  1.00  0.00           C  
ATOM    442  CG1 ILE    56      27.185  22.072 -13.903  1.00  0.00           C  
ATOM    443  CD1 ILE    56      26.467  23.284 -13.319  1.00  0.00           C  
ATOM    444  N   ILE    57      26.352  18.358 -15.918  1.00  0.00              
ATOM    445  CA  ILE    57      26.350  18.017 -17.316  1.00  0.00              
ATOM    446  CB  ILE    57      27.487  17.104 -17.684  1.00  0.00              
ATOM    447  C   ILE    57      25.129  17.485 -18.012  1.00  0.00              
ATOM    448  O   ILE    57      24.437  16.612 -17.493  1.00  0.00              
ATOM    449  CG2 ILE    57      28.749  17.933 -17.959  1.00  0.00           C  
ATOM    450  CG1 ILE    57      27.643  15.979 -16.643  1.00  0.00           C  
ATOM    451  CD1 ILE    57      26.449  15.041 -16.504  1.00  0.00           C  
ATOM    452  N   GLU    58      25.008  17.928 -19.306  1.00  0.00              
ATOM    453  CA  GLU    58      24.020  17.731 -20.358  1.00  0.00              
ATOM    454  CB  GLU    58      24.418  18.390 -21.684  1.00  0.00              
ATOM    455  C   GLU    58      23.885  16.267 -20.559  1.00  0.00              
ATOM    456  O   GLU    58      23.740  15.493 -19.625  1.00  0.00              
ATOM    457  CG  GLU    58      23.214  18.748 -22.552  1.00  0.00           C  
ATOM    458  CD  GLU    58      22.816  20.180 -22.210  1.00  0.00           C  
ATOM    459  OE1 GLU    58      23.704  20.948 -21.751  1.00  0.00           O  
ATOM    460  OE2 GLU    58      21.624  20.529 -22.410  1.00  0.00           O  
ATOM    461  N   VAL    59      23.973  15.787 -21.794  1.00  0.00              
ATOM    462  CA  VAL    59      23.915  14.373 -21.933  1.00  0.00              
ATOM    463  CB  VAL    59      23.322  13.935 -23.241  1.00  0.00              
ATOM    464  C   VAL    59      25.231  13.666 -21.470  1.00  0.00              
ATOM    465  O   VAL    59      25.174  12.449 -21.310  1.00  0.00              
ATOM    466  CG1 VAL    59      24.031  14.624 -24.398  1.00  0.00           C  
ATOM    467  CG2 VAL    59      23.276  12.406 -23.276  1.00  0.00           C  
ATOM    468  N   PRO    60      26.435  14.228 -21.234  1.00  0.00              
ATOM    469  CA  PRO    60      27.641  13.439 -21.147  1.00  0.00              
ATOM    470  CB  PRO    60      28.774  14.433 -21.064  1.00  0.00              
ATOM    471  C   PRO    60      27.883  12.512 -19.975  1.00  0.00              
ATOM    472  O   PRO    60      27.225  12.606 -18.938  1.00  0.00              
ATOM    473  CD  PRO    60      26.672  15.432 -20.447  1.00  0.00           C  
ATOM    474  CG  PRO    60      28.175  15.487 -20.137  1.00  0.00           C  
ATOM    475  N   VAL    61      28.913  11.642 -20.139  1.00  0.00              
ATOM    476  CA  VAL    61      29.376  10.651 -19.199  1.00  0.00              
ATOM    477  CB  VAL    61      29.894   9.411 -19.871  1.00  0.00              
ATOM    478  C   VAL    61      30.474  11.174 -18.307  1.00  0.00              
ATOM    479  O   VAL    61      31.264  12.037 -18.685  1.00  0.00              
ATOM    480  CG1 VAL    61      30.503   8.471 -18.815  1.00  0.00           C  
ATOM    481  CG2 VAL    61      28.740   8.783 -20.672  1.00  0.00           C  
ATOM    482  N   ALA    62      30.507  10.677 -17.050  1.00  0.00              
ATOM    483  CA  ALA    62      31.575  10.952 -16.121  1.00  0.00              
ATOM    484  CB  ALA    62      31.488  12.343 -15.472  1.00  0.00              
ATOM    485  C   ALA    62      31.421   9.953 -15.020  1.00  0.00              
ATOM    486  O   ALA    62      30.310   9.505 -14.742  1.00  0.00              
ATOM    487  N   GLN    63      32.532   9.540 -14.383  1.00  0.00              
ATOM    488  CA  GLN    63      32.378   8.686 -13.241  1.00  0.00              
ATOM    489  CB  GLN    63      33.048   7.301 -13.311  1.00  0.00              
ATOM    490  C   GLN    63      32.971   9.434 -12.107  1.00  0.00              
ATOM    491  O   GLN    63      34.118   9.875 -12.152  1.00  0.00              
ATOM    492  CG  GLN    63      34.567   7.326 -13.440  1.00  0.00           C  
ATOM    493  CD  GLN    63      34.886   7.109 -14.908  1.00  0.00           C  
ATOM    494  OE1 GLN    63      36.044   7.165 -15.317  1.00  0.00           O  
ATOM    495  NE2 GLN    63      33.831   6.838 -15.723  1.00  0.00           N  
ATOM    496  N   LEU    64      32.184   9.622 -11.044  1.00  0.00              
ATOM    497  CA  LEU    64      32.722  10.384  -9.970  1.00  0.00              
ATOM    498  CB  LEU    64      31.615  11.091  -9.182  1.00  0.00              
ATOM    499  C   LEU    64      33.387   9.412  -9.053  1.00  0.00              
ATOM    500  O   LEU    64      32.767   8.904  -8.121  1.00  0.00              
ATOM    501  CG  LEU    64      30.697  11.938 -10.085  1.00  0.00           C  
ATOM    502  CD1 LEU    64      29.599  12.633  -9.267  1.00  0.00           C  
ATOM    503  CD2 LEU    64      31.500  12.911 -10.961  1.00  0.00           C  
ATOM    504  N   LYS    65      34.653   9.071  -9.365  1.00  0.00              
ATOM    505  CA  LYS    65      35.444   8.162  -8.585  1.00  0.00              
ATOM    506  CB  LYS    65      36.524   7.464  -9.424  1.00  0.00              
ATOM    507  C   LYS    65      36.058   8.774  -7.348  1.00  0.00              
ATOM    508  O   LYS    65      36.099   8.138  -6.296  1.00  0.00              
ATOM    509  CG  LYS    65      35.886   6.513 -10.440  1.00  0.00           C  
ATOM    510  CD  LYS    65      36.841   5.974 -11.503  1.00  0.00           C  
ATOM    511  CE  LYS    65      37.499   4.654 -11.105  1.00  0.00           C  
ATOM    512  NZ  LYS    65      36.482   3.580 -11.034  1.00  0.00           N  
ATOM    513  N   LYS    66      36.531  10.036  -7.427  1.00  0.00              
ATOM    514  CA  LYS    66      37.305  10.643  -6.366  1.00  0.00              
ATOM    515  CB  LYS    66      37.918  12.003  -6.743  1.00  0.00              
ATOM    516  C   LYS    66      36.500  10.872  -5.116  1.00  0.00              
ATOM    517  O   LYS    66      35.272  10.910  -5.153  1.00  0.00              
ATOM    518  CG  LYS    66      38.854  12.581  -5.676  1.00  0.00           C  
ATOM    519  CD  LYS    66      40.271  11.995  -5.669  1.00  0.00           C  
ATOM    520  CE  LYS    66      40.336  10.468  -5.600  1.00  0.00           C  
ATOM    521  NZ  LYS    66      41.746  10.021  -5.701  1.00  0.00           N  
ATOM    522  N   LEU    67      37.202  11.031  -3.962  1.00  0.00              
ATOM    523  CA  LEU    67      36.573  11.242  -2.680  1.00  0.00              
ATOM    524  CB  LEU    67      37.450  10.850  -1.478  1.00  0.00              
ATOM    525  C   LEU    67      36.255  12.703  -2.504  1.00  0.00              
ATOM    526  O   LEU    67      37.118  13.573  -2.406  1.00  0.00              
ATOM    527  CG  LEU    67      37.864   9.369  -1.468  1.00  0.00           C  
ATOM    528  CD1 LEU    67      38.816   9.053  -2.632  1.00  0.00           C  
ATOM    529  CD2 LEU    67      38.434   8.958  -0.103  1.00  0.00           C  
ATOM    530  N   ARG    68      34.957  13.002  -2.416  1.00  0.00              
ATOM    531  CA  ARG    68      34.461  14.342  -2.307  1.00  0.00              
ATOM    532  CB  ARG    68      32.942  14.438  -2.490  1.00  0.00              
ATOM    533  C   ARG    68      34.779  14.951  -0.975  1.00  0.00              
ATOM    534  O   ARG    68      34.790  16.178  -0.824  1.00  0.00              
ATOM    535  CG  ARG    68      32.494  14.152  -3.919  1.00  0.00           C  
ATOM    536  CD  ARG    68      30.976  14.140  -4.069  1.00  0.00           C  
ATOM    537  NE  ARG    68      30.483  13.076  -3.155  1.00  0.00           N  
ATOM    538  CZ  ARG    68      29.354  12.371  -3.452  1.00  0.00           C  
ATOM    539  NH1 ARG    68      28.644  12.653  -4.583  1.00  0.00           N  
ATOM    540  NH2 ARG    68      28.949  11.374  -2.614  1.00  0.00           N  
ATOM    541  N   LYS    69      34.994  14.100   0.043  1.00  0.00              
ATOM    542  CA  LYS    69      35.139  14.617   1.367  1.00  0.00              
ATOM    543  CB  LYS    69      36.270  15.649   1.528  1.00  0.00              
ATOM    544  C   LYS    69      33.818  15.192   1.663  1.00  0.00              
ATOM    545  O   LYS    69      33.649  16.374   1.967  1.00  0.00              
ATOM    546  CG  LYS    69      37.605  15.007   1.928  1.00  0.00           C  
ATOM    547  CD  LYS    69      38.143  13.955   0.954  1.00  0.00           C  
ATOM    548  CE  LYS    69      39.424  13.281   1.455  1.00  0.00           C  
ATOM    549  NZ  LYS    69      39.655  12.011   0.730  1.00  0.00           N  
ATOM    550  N   LEU    70      32.853  14.264   1.578  1.00  0.00              
ATOM    551  CA  LEU    70      31.466  14.470   1.823  1.00  0.00              
ATOM    552  CB  LEU    70      31.073  14.454   3.305  1.00  0.00              
ATOM    553  C   LEU    70      30.985  15.722   1.179  1.00  0.00              
ATOM    554  O   LEU    70      30.752  16.722   1.859  1.00  0.00              
ATOM    555  CG  LEU    70      31.253  13.058   3.919  1.00  0.00           C  
ATOM    556  CD1 LEU    70      30.646  12.988   5.326  1.00  0.00           C  
ATOM    557  CD2 LEU    70      30.726  11.963   2.977  1.00  0.00           C  
ATOM    558  N   GLU    71      30.875  15.680  -0.168  1.00  0.00              
ATOM    559  CA  GLU    71      30.269  16.722  -0.947  1.00  0.00              
ATOM    560  CB  GLU    71      28.759  16.767  -0.693  1.00  0.00              
ATOM    561  C   GLU    71      30.857  18.030  -0.517  1.00  0.00              
ATOM    562  O   GLU    71      30.249  19.099  -0.598  1.00  0.00              
ATOM    563  CG  GLU    71      27.977  17.736  -1.569  1.00  0.00           C  
ATOM    564  CD  GLU    71      26.592  17.815  -0.951  1.00  0.00           C  
ATOM    565  OE1 GLU    71      25.975  16.740  -0.721  1.00  0.00           O  
ATOM    566  OE2 GLU    71      26.139  18.960  -0.687  1.00  0.00           O  
ATOM    567  N   GLY    72      32.123  17.978  -0.089  1.00  0.00              
ATOM    568  CA  GLY    72      32.715  19.193   0.364  1.00  0.00              
ATOM    569  C   GLY    72      31.923  19.681   1.520  1.00  0.00              
ATOM    570  O   GLY    72      31.195  20.665   1.367  1.00  0.00              
ATOM    571  N   THR    73      32.141  19.026   2.694  1.00  0.00              
ATOM    572  CA  THR    73      31.410  19.148   3.929  1.00  0.00              
ATOM    573  CB  THR    73      32.104  19.970   4.983  1.00  0.00              
ATOM    574  C   THR    73      30.096  19.745   3.642  1.00  0.00              
ATOM    575  O   THR    73      29.839  20.903   3.956  1.00  0.00              
ATOM    576  OG1 THR    73      32.321  21.296   4.524  1.00  0.00           O  
ATOM    577  CG2 THR    73      33.446  19.304   5.330  1.00  0.00           C  
ATOM    578  N   VAL    74      29.236  18.876   3.077  1.00  0.00              
ATOM    579  CA  VAL    74      27.938  19.140   2.527  1.00  0.00              
ATOM    580  CB  VAL    74      26.795  18.756   3.438  1.00  0.00              
ATOM    581  C   VAL    74      27.859  20.556   2.104  1.00  0.00              
ATOM    582  O   VAL    74      27.584  21.468   2.883  1.00  0.00              
ATOM    583  CG1 VAL    74      26.833  19.593   4.727  1.00  0.00           C  
ATOM    584  CG2 VAL    74      25.484  18.875   2.645  1.00  0.00           C  
ATOM    585  N   SER    75      28.127  20.773   0.803  1.00  0.00              
ATOM    586  CA  SER    75      28.139  22.101   0.283  1.00  0.00              
ATOM    587  CB  SER    75      26.802  22.849   0.470  1.00  0.00              
ATOM    588  C   SER    75      29.245  22.837   0.970  1.00  0.00              
ATOM    589  O   SER    75      29.685  22.564   2.079  1.00  0.00              
ATOM    590  OG  SER    75      26.832  24.113  -0.177  1.00  0.00           O  
ATOM    591  N   ILE    76      29.790  23.864   0.365  1.00  0.00              
ATOM    592  CA  ILE    76      30.848  24.338   1.180  1.00  0.00              
ATOM    593  CB  ILE    76      32.141  24.568   0.477  1.00  0.00              
ATOM    594  C   ILE    76      30.378  25.613   1.583  1.00  0.00              
ATOM    595  O   ILE    76      29.208  25.915   1.341  1.00  0.00              
ATOM    596  CG2 ILE    76      32.515  23.249  -0.213  1.00  0.00           C  
ATOM    597  CG1 ILE    76      32.034  25.751  -0.487  1.00  0.00           C  
ATOM    598  CD1 ILE    76      30.964  25.579  -1.548  1.00  0.00           C  
ATOM    599  N   LYS    77      31.276  26.333   2.255  1.00  0.00              
ATOM    600  CA  LYS    77      30.856  27.605   2.655  1.00  0.00              
ATOM    601  CB  LYS    77      31.897  28.485   3.381  1.00  0.00              
ATOM    602  C   LYS    77      30.418  28.327   1.438  1.00  0.00              
ATOM    603  O   LYS    77      30.707  28.011   0.285  1.00  0.00              
ATOM    604  CG  LYS    77      32.226  28.095   4.826  1.00  0.00           C  
ATOM    605  CD  LYS    77      33.393  28.914   5.394  1.00  0.00           C  
ATOM    606  CE  LYS    77      33.696  28.650   6.871  1.00  0.00           C  
ATOM    607  NZ  LYS    77      34.658  29.658   7.378  1.00  0.00           N  
ATOM    608  N   ARG    78      29.488  29.226   1.684  1.00  0.00              
ATOM    609  CA  ARG    78      28.966  30.072   0.678  1.00  0.00              
ATOM    610  CB  ARG    78      30.097  30.868   0.019  1.00  0.00              
ATOM    611  C   ARG    78      28.315  29.208  -0.298  1.00  0.00              
ATOM    612  O   ARG    78      28.106  29.561  -1.459  1.00  0.00              
ATOM    613  CG  ARG    78      31.024  31.539   1.046  1.00  0.00           C  
ATOM    614  CD  ARG    78      30.336  32.021   2.334  1.00  0.00           C  
ATOM    615  NE  ARG    78      30.543  31.003   3.410  1.00  0.00           N  
ATOM    616  CZ  ARG    78      30.535  31.342   4.730  1.00  0.00           C  
ATOM    617  NH1 ARG    78      30.252  32.621   5.104  1.00  0.00           N  
ATOM    618  NH2 ARG    78      30.791  30.402   5.684  1.00  0.00           N  
ATOM    619  N   GLU    79      27.922  28.061   0.255  1.00  0.00              
ATOM    620  CA  GLU    79      27.281  27.014  -0.403  1.00  0.00              
ATOM    621  CB  GLU    79      25.781  27.269  -0.576  1.00  0.00              
ATOM    622  C   GLU    79      27.883  26.802  -1.715  1.00  0.00              
ATOM    623  O   GLU    79      28.923  27.289  -2.154  1.00  0.00              
ATOM    624  CG  GLU    79      25.065  27.496   0.756  1.00  0.00           C  
ATOM    625  CD  GLU    79      25.098  26.203   1.554  1.00  0.00           C  
ATOM    626  OE1 GLU    79      24.330  25.272   1.192  1.00  0.00           O  
ATOM    627  OE2 GLU    79      25.885  26.129   2.536  1.00  0.00           O  
ATOM    628  N   THR    80      27.071  26.110  -2.455  1.00  0.00              
ATOM    629  CA  THR    80      27.306  25.740  -3.779  1.00  0.00              
ATOM    630  CB  THR    80      26.099  24.992  -4.248  1.00  0.00              
ATOM    631  C   THR    80      27.512  26.994  -4.595  1.00  0.00              
ATOM    632  O   THR    80      27.815  26.887  -5.777  1.00  0.00              
ATOM    633  OG1 THR    80      26.164  24.741  -5.639  1.00  0.00           O  
ATOM    634  CG2 THR    80      24.832  25.779  -3.859  1.00  0.00           C  
ATOM    635  N   GLN    81      27.276  28.208  -4.029  1.00  0.00              
ATOM    636  CA  GLN    81      27.481  29.445  -4.749  1.00  0.00              
ATOM    637  CB  GLN    81      27.052  30.742  -4.050  1.00  0.00              
ATOM    638  C   GLN    81      28.879  29.591  -5.206  1.00  0.00              
ATOM    639  O   GLN    81      29.135  30.183  -6.257  1.00  0.00              
ATOM    640  CG  GLN    81      27.352  31.967  -4.925  1.00  0.00           C  
ATOM    641  CD  GLN    81      26.686  31.815  -6.295  1.00  0.00           C  
ATOM    642  OE1 GLN    81      25.984  30.842  -6.567  1.00  0.00           O  
ATOM    643  NE2 GLN    81      26.916  32.812  -7.192  1.00  0.00           N  
ATOM    644  N   HIS    82      29.825  29.080  -4.415  1.00  0.00              
ATOM    645  CA  HIS    82      31.160  29.073  -4.914  1.00  0.00              
ATOM    646  CB  HIS    82      32.129  28.169  -4.144  1.00  0.00              
ATOM    647  C   HIS    82      31.122  28.305  -6.175  1.00  0.00              
ATOM    648  O   HIS    82      31.784  28.665  -7.136  1.00  0.00              
ATOM    649  ND1 HIS    82      34.276  29.376  -3.676  1.00  0.00           N  
ATOM    650  CG  HIS    82      33.093  28.829  -3.235  1.00  0.00           C  
ATOM    651  NE2 HIS    82      34.237  29.621  -1.475  1.00  0.00           N  
ATOM    652  CD2 HIS    82      33.081  28.988  -1.889  1.00  0.00           C  
ATOM    653  CE1 HIS    82      34.923  29.836  -2.581  1.00  0.00           C  
ATOM    654  N   PHE    83      30.349  27.213  -6.202  1.00  0.00              
ATOM    655  CA  PHE    83      30.294  26.415  -7.389  1.00  0.00              
ATOM    656  CB  PHE    83      29.434  25.153  -7.318  1.00  0.00              
ATOM    657  C   PHE    83      29.902  27.185  -8.546  1.00  0.00              
ATOM    658  O   PHE    83      30.415  26.935  -9.636  1.00  0.00              
ATOM    659  CG  PHE    83      30.500  24.161  -7.089  1.00  0.00           C  
ATOM    660  CD1 PHE    83      31.124  24.064  -5.873  1.00  0.00           C  
ATOM    661  CD2 PHE    83      30.895  23.355  -8.129  1.00  0.00           C  
ATOM    662  CE1 PHE    83      32.131  23.148  -5.694  1.00  0.00           C  
ATOM    663  CE2 PHE    83      31.899  22.438  -7.955  1.00  0.00           C  
ATOM    664  CZ  PHE    83      32.516  22.334  -6.732  1.00  0.00           C  
ATOM    665  N   CYS    84      28.965  28.109  -8.364  1.00  0.00              
ATOM    666  CA  CYS    84      28.700  28.824  -9.551  1.00  0.00              
ATOM    667  CB  CYS    84      27.540  29.834  -9.479  1.00  0.00              
ATOM    668  C   CYS    84      29.939  29.592  -9.948  1.00  0.00              
ATOM    669  O   CYS    84      30.249  29.659 -11.136  1.00  0.00              
ATOM    670  SG  CYS    84      27.264  30.592 -11.112  1.00  0.00           S  
ATOM    671  N   GLU    85      30.718  30.166  -8.996  1.00  0.00              
ATOM    672  CA  GLU    85      31.813  30.961  -9.502  1.00  0.00              
ATOM    673  CB  GLU    85      31.615  32.459  -9.172  1.00  0.00              
ATOM    674  C   GLU    85      33.198  30.498  -9.169  1.00  0.00              
ATOM    675  O   GLU    85      34.135  31.301  -9.130  1.00  0.00              
ATOM    676  CG  GLU    85      30.940  32.756  -7.824  1.00  0.00           C  
ATOM    677  CD  GLU    85      31.972  33.171  -6.789  1.00  0.00           C  
ATOM    678  OE1 GLU    85      32.937  32.396  -6.563  1.00  0.00           O  
ATOM    679  OE2 GLU    85      31.805  34.278  -6.208  1.00  0.00           O  
ATOM    680  N   THR    86      33.413  29.173  -9.104  1.00  0.00              
ATOM    681  CA  THR    86      34.721  28.786  -8.700  1.00  0.00              
ATOM    682  CB  THR    86      34.819  27.491  -7.930  1.00  0.00              
ATOM    683  C   THR    86      35.670  28.884  -9.848  1.00  0.00              
ATOM    684  O   THR    86      35.759  29.915 -10.505  1.00  0.00              
ATOM    685  OG1 THR    86      36.123  27.386  -7.376  1.00  0.00           O  
ATOM    686  CG2 THR    86      34.471  26.264  -8.791  1.00  0.00           C  
ATOM    687  N   THR    87      36.413  27.811 -10.111  1.00  0.00              
ATOM    688  CA  THR    87      37.555  27.815 -10.972  1.00  0.00              
ATOM    689  CB  THR    87      38.258  26.512 -10.994  1.00  0.00              
ATOM    690  C   THR    87      37.456  28.171 -12.426  1.00  0.00              
ATOM    691  O   THR    87      38.172  29.071 -12.859  1.00  0.00              
ATOM    692  OG1 THR    87      39.217  26.553 -12.038  1.00  0.00           O  
ATOM    693  CG2 THR    87      37.242  25.379 -11.217  1.00  0.00           C  
ATOM    694  N   THR    88      36.594  27.532 -13.238  1.00  0.00              
ATOM    695  CA  THR    88      36.858  27.715 -14.643  1.00  0.00              
ATOM    696  CB  THR    88      36.489  26.515 -15.465  1.00  0.00              
ATOM    697  C   THR    88      36.170  28.902 -15.236  1.00  0.00              
ATOM    698  O   THR    88      35.245  28.786 -16.041  1.00  0.00              
ATOM    699  OG1 THR    88      35.092  26.280 -15.390  1.00  0.00           O  
ATOM    700  CG2 THR    88      37.257  25.294 -14.928  1.00  0.00           C  
ATOM    701  N   MET    89      36.665  30.098 -14.889  1.00  0.00              
ATOM    702  CA  MET    89      36.171  31.313 -15.468  1.00  0.00              
ATOM    703  CB  MET    89      35.565  32.260 -14.424  1.00  0.00              
ATOM    704  C   MET    89      37.385  31.963 -16.011  1.00  0.00              
ATOM    705  O   MET    89      38.099  32.646 -15.281  1.00  0.00              
ATOM    706  CG  MET    89      34.409  31.622 -13.651  1.00  0.00           C  
ATOM    707  SD  MET    89      32.961  31.183 -14.658  1.00  0.00           S  
ATOM    708  CE  MET    89      32.028  30.492 -13.262  1.00  0.00           C  
ATOM    709  N   HIS    90      37.643  31.783 -17.319  1.00  0.00              
ATOM    710  CA  HIS    90      38.840  32.336 -17.871  1.00  0.00              
ATOM    711  CB  HIS    90      39.070  31.952 -19.342  1.00  0.00              
ATOM    712  C   HIS    90      38.754  33.801 -17.705  1.00  0.00              
ATOM    713  O   HIS    90      37.677  34.390 -17.756  1.00  0.00              
ATOM    714  ND1 HIS    90      36.696  31.705 -20.224  1.00  0.00           N  
ATOM    715  CG  HIS    90      37.933  32.309 -20.243  1.00  0.00           C  
ATOM    716  NE2 HIS    90      36.635  33.232 -21.838  1.00  0.00           N  
ATOM    717  CD2 HIS    90      37.878  33.235 -21.232  1.00  0.00           C  
ATOM    718  CE1 HIS    90      35.959  32.296 -21.198  1.00  0.00           C  
ATOM    719  N   GLY    91      39.913  34.429 -17.469  1.00  0.00              
ATOM    720  CA  GLY    91      39.851  35.807 -17.128  1.00  0.00              
ATOM    721  C   GLY    91      39.282  35.753 -15.747  1.00  0.00              
ATOM    722  O   GLY    91      39.449  34.767 -15.043  1.00  0.00              
ATOM    723  N   PRO    92      38.709  36.797 -15.281  1.00  0.00              
ATOM    724  CA  PRO    92      38.053  36.727 -13.999  1.00  0.00              
ATOM    725  CB  PRO    92      38.506  37.950 -13.215  1.00  0.00              
ATOM    726  C   PRO    92      36.571  36.655 -14.217  1.00  0.00              
ATOM    727  O   PRO    92      36.144  36.714 -15.369  1.00  0.00              
ATOM    728  CD  PRO    92      39.456  38.029 -15.430  1.00  0.00           C  
ATOM    729  CG  PRO    92      38.962  38.928 -14.300  1.00  0.00           C  
ATOM    730  N   LYS    93      35.765  36.553 -13.136  1.00  0.00              
ATOM    731  CA  LYS    93      34.339  36.476 -13.293  1.00  0.00              
ATOM    732  CB  LYS    93      33.522  36.375 -11.998  1.00  0.00              
ATOM    733  C   LYS    93      33.805  37.737 -13.886  1.00  0.00              
ATOM    734  O   LYS    93      32.926  37.695 -14.743  1.00  0.00              
ATOM    735  CG  LYS    93      33.640  35.071 -11.231  1.00  0.00           C  
ATOM    736  CD  LYS    93      34.971  34.921 -10.510  1.00  0.00           C  
ATOM    737  CE  LYS    93      34.879  33.925  -9.362  1.00  0.00           C  
ATOM    738  NZ  LYS    93      36.224  33.613  -8.849  1.00  0.00           N  
ATOM    739  N   ARG    94      34.332  38.895 -13.453  1.00  0.00              
ATOM    740  CA  ARG    94      33.768  40.157 -13.842  1.00  0.00              
ATOM    741  CB  ARG    94      34.522  41.363 -13.259  1.00  0.00              
ATOM    742  C   ARG    94      33.816  40.253 -15.343  1.00  0.00              
ATOM    743  O   ARG    94      32.941  40.868 -15.952  1.00  0.00              
ATOM    744  CG  ARG    94      33.796  42.690 -13.483  1.00  0.00           C  
ATOM    745  CD  ARG    94      34.453  43.879 -12.778  1.00  0.00           C  
ATOM    746  NE  ARG    94      35.577  44.354 -13.633  1.00  0.00           N  
ATOM    747  CZ  ARG    94      36.413  45.330 -13.174  1.00  0.00           C  
ATOM    748  NH1 ARG    94      36.239  45.840 -11.920  1.00  0.00           N  
ATOM    749  NH2 ARG    94      37.426  45.795 -13.964  1.00  0.00           N  
ATOM    750  N   ILE    95      34.859  39.672 -15.975  1.00  0.00              
ATOM    751  CA  ILE    95      35.062  39.760 -17.400  1.00  0.00              
ATOM    752  CB  ILE    95      36.424  39.267 -17.789  1.00  0.00              
ATOM    753  C   ILE    95      34.010  39.022 -18.194  1.00  0.00              
ATOM    754  O   ILE    95      33.520  39.528 -19.201  1.00  0.00              
ATOM    755  CG2 ILE    95      36.594  39.447 -19.308  1.00  0.00           C  
ATOM    756  CG1 ILE    95      37.483  40.029 -16.971  1.00  0.00           C  
ATOM    757  CD1 ILE    95      37.402  41.548 -17.121  1.00  0.00           C  
ATOM    758  N   PHE    96      33.634  37.801 -17.773  1.00  0.00              
ATOM    759  CA  PHE    96      32.682  36.979 -18.477  1.00  0.00              
ATOM    760  CB  PHE    96      32.698  35.589 -17.813  1.00  0.00              
ATOM    761  C   PHE    96      31.336  37.650 -18.534  1.00  0.00              
ATOM    762  O   PHE    96      30.757  38.045 -17.523  1.00  0.00              
ATOM    763  CG  PHE    96      31.411  34.869 -17.853  1.00  0.00           C  
ATOM    764  CD1 PHE    96      30.965  34.216 -18.976  1.00  0.00           C  
ATOM    765  CD2 PHE    96      30.656  34.870 -16.707  1.00  0.00           C  
ATOM    766  CE1 PHE    96      29.766  33.553 -18.941  1.00  0.00           C  
ATOM    767  CE2 PHE    96      29.460  34.210 -16.662  1.00  0.00           C  
ATOM    768  CZ  PHE    96      29.032  33.555 -17.784  1.00  0.00           C  
ATOM    769  N   GLN    97      30.793  37.783 -19.764  1.00  0.00              
ATOM    770  CA  GLN    97      29.585  38.534 -19.973  1.00  0.00              
ATOM    771  CB  GLN    97      29.445  39.116 -21.393  1.00  0.00              
ATOM    772  C   GLN    97      28.369  37.755 -19.606  1.00  0.00              
ATOM    773  O   GLN    97      28.348  36.526 -19.640  1.00  0.00              
ATOM    774  CG  GLN    97      29.392  38.083 -22.514  1.00  0.00           C  
ATOM    775  CD  GLN    97      29.362  38.855 -23.827  1.00  0.00           C  
ATOM    776  OE1 GLN    97      28.836  39.964 -23.895  1.00  0.00           O  
ATOM    777  NE2 GLN    97      29.950  38.262 -24.900  1.00  0.00           N  
ATOM    778  N   GLY    98      27.315  38.507 -19.233  1.00  0.00              
ATOM    779  CA  GLY    98      26.068  37.990 -18.753  1.00  0.00              
ATOM    780  C   GLY    98      25.408  37.165 -19.809  1.00  0.00              
ATOM    781  O   GLY    98      24.792  36.147 -19.505  1.00  0.00              
ATOM    782  N   LYS    99      25.500  37.592 -21.079  1.00  0.00              
ATOM    783  CA  LYS    99      24.837  36.892 -22.139  1.00  0.00              
ATOM    784  CB  LYS    99      25.072  37.561 -23.502  1.00  0.00              
ATOM    785  C   LYS    99      25.398  35.504 -22.215  1.00  0.00              
ATOM    786  O   LYS    99      24.654  34.544 -22.408  1.00  0.00              
ATOM    787  CG  LYS    99      23.979  37.265 -24.529  1.00  0.00           C  
ATOM    788  CD  LYS    99      22.669  38.000 -24.233  1.00  0.00           C  
ATOM    789  CE  LYS    99      21.602  37.837 -25.317  1.00  0.00           C  
ATOM    790  NZ  LYS    99      20.745  36.673 -25.008  1.00  0.00           N  
ATOM    791  N   ARG   100      26.733  35.366 -22.070  1.00  0.00              
ATOM    792  CA  ARG   100      27.379  34.082 -22.139  1.00  0.00              
ATOM    793  CB  ARG   100      28.901  34.172 -21.953  1.00  0.00              
ATOM    794  C   ARG   100      26.864  33.266 -21.011  1.00  0.00              
ATOM    795  O   ARG   100      26.553  32.087 -21.166  1.00  0.00              
ATOM    796  CG  ARG   100      29.585  35.044 -23.004  1.00  0.00           C  
ATOM    797  CD  ARG   100      31.095  35.165 -22.801  1.00  0.00           C  
ATOM    798  NE  ARG   100      31.548  36.376 -23.542  1.00  0.00           N  
ATOM    799  CZ  ARG   100      32.695  37.014 -23.165  1.00  0.00           C  
ATOM    800  NH1 ARG   100      33.453  36.506 -22.150  1.00  0.00           N  
ATOM    801  NH2 ARG   100      33.083  38.159 -23.798  1.00  0.00           N  
ATOM    802  N   TRP   101      26.743  33.902 -19.837  1.00  0.00              
ATOM    803  CA  TRP   101      26.266  33.228 -18.674  1.00  0.00              
ATOM    804  CB  TRP   101      26.172  34.144 -17.445  1.00  0.00              
ATOM    805  C   TRP   101      24.892  32.700 -18.880  1.00  0.00              
ATOM    806  O   TRP   101      24.611  31.559 -18.520  1.00  0.00              
ATOM    807  CG  TRP   101      25.207  33.599 -16.428  1.00  0.00           C  
ATOM    808  CD2 TRP   101      23.993  34.277 -16.075  1.00  0.00           C  
ATOM    809  CD1 TRP   101      25.238  32.447 -15.699  1.00  0.00           C  
ATOM    810  NE1 TRP   101      24.100  32.352 -14.932  1.00  0.00           N  
ATOM    811  CE2 TRP   101      23.329  33.476 -15.150  1.00  0.00           C  
ATOM    812  CE3 TRP   101      23.475  35.469 -16.496  1.00  0.00           C  
ATOM    813  CZ2 TRP   101      22.127  33.855 -14.627  1.00  0.00           C  
ATOM    814  CZ3 TRP   101      22.266  35.853 -15.963  1.00  0.00           C  
ATOM    815  CH2 TRP   101      21.606  35.058 -15.047  1.00  0.00           C  
ATOM    816  N   ALA   102      23.987  33.511 -19.449  1.00  0.00              
ATOM    817  CA  ALA   102      22.632  33.058 -19.554  1.00  0.00              
ATOM    818  CB  ALA   102      21.707  34.100 -20.202  1.00  0.00              
ATOM    819  C   ALA   102      22.584  31.848 -20.412  1.00  0.00              
ATOM    820  O   ALA   102      21.944  30.855 -20.066  1.00  0.00              
ATOM    821  N   THR   103      23.284  31.888 -21.556  1.00  0.00              
ATOM    822  CA  THR   103      23.237  30.735 -22.392  1.00  0.00              
ATOM    823  CB  THR   103      23.915  30.892 -23.720  1.00  0.00              
ATOM    824  C   THR   103      23.875  29.623 -21.637  1.00  0.00              
ATOM    825  O   THR   103      23.421  28.481 -21.688  1.00  0.00              
ATOM    826  OG1 THR   103      23.317  31.955 -24.450  1.00  0.00           O  
ATOM    827  CG2 THR   103      23.741  29.575 -24.497  1.00  0.00           C  
ATOM    828  N   LEU   104      24.939  29.954 -20.884  1.00  0.00              
ATOM    829  CA  LEU   104      25.692  28.973 -20.167  1.00  0.00              
ATOM    830  CB  LEU   104      26.938  29.515 -19.449  1.00  0.00              
ATOM    831  C   LEU   104      24.897  28.271 -19.116  1.00  0.00              
ATOM    832  O   LEU   104      25.053  27.066 -18.976  1.00  0.00              
ATOM    833  CG  LEU   104      28.085  29.862 -20.404  1.00  0.00           C  
ATOM    834  CD1 LEU   104      29.369  30.181 -19.622  1.00  0.00           C  
ATOM    835  CD2 LEU   104      28.278  28.751 -21.449  1.00  0.00           C  
ATOM    836  N   PHE   105      24.054  28.971 -18.334  1.00  0.00              
ATOM    837  CA  PHE   105      23.356  28.335 -17.241  1.00  0.00              
ATOM    838  CB  PHE   105      22.549  29.313 -16.358  1.00  0.00              
ATOM    839  C   PHE   105      22.354  27.359 -17.788  1.00  0.00              
ATOM    840  O   PHE   105      22.028  26.347 -17.175  1.00  0.00              
ATOM    841  CG  PHE   105      22.277  28.580 -15.084  1.00  0.00           C  
ATOM    842  CD1 PHE   105      21.196  27.738 -14.948  1.00  0.00           C  
ATOM    843  CD2 PHE   105      23.144  28.719 -14.024  1.00  0.00           C  
ATOM    844  CE1 PHE   105      20.980  27.065 -13.766  1.00  0.00           C  
ATOM    845  CE2 PHE   105      22.935  28.051 -12.840  1.00  0.00           C  
ATOM    846  CZ  PHE   105      21.846  27.223 -12.710  1.00  0.00           C  
ATOM    847  N   TRP   106      21.742  27.682 -18.929  1.00  0.00              
ATOM    848  CA  TRP   106      20.794  26.785 -19.517  1.00  0.00              
ATOM    849  CB  TRP   106      20.165  27.386 -20.778  1.00  0.00              
ATOM    850  C   TRP   106      21.545  25.594 -19.934  1.00  0.00              
ATOM    851  O   TRP   106      21.129  24.454 -19.726  1.00  0.00              
ATOM    852  CG  TRP   106      19.157  26.498 -21.449  1.00  0.00           C  
ATOM    853  CD2 TRP   106      17.843  26.328 -20.918  1.00  0.00           C  
ATOM    854  CD1 TRP   106      19.230  25.725 -22.572  1.00  0.00           C  
ATOM    855  NE1 TRP   106      18.022  25.100 -22.785  1.00  0.00           N  
ATOM    856  CE2 TRP   106      17.161  25.462 -21.769  1.00  0.00           C  
ATOM    857  CE3 TRP   106      17.260  26.857 -19.805  1.00  0.00           C  
ATOM    858  CZ2 TRP   106      15.867  25.111 -21.519  1.00  0.00           C  
ATOM    859  CZ3 TRP   106      15.958  26.504 -19.554  1.00  0.00           C  
ATOM    860  CH2 TRP   106      15.280  25.653 -20.396  1.00  0.00           C  
ATOM    861  N   LEU   107      22.719  25.845 -20.533  1.00  0.00              
ATOM    862  CA  LEU   107      23.505  24.710 -20.836  1.00  0.00              
ATOM    863  CB  LEU   107      24.698  24.922 -21.786  1.00  0.00              
ATOM    864  C   LEU   107      24.229  24.386 -19.580  1.00  0.00              
ATOM    865  O   LEU   107      25.151  23.579 -19.596  1.00  0.00              
ATOM    866  CG  LEU   107      24.425  25.117 -23.280  1.00  0.00           C  
ATOM    867  CD1 LEU   107      23.772  26.472 -23.583  1.00  0.00           C  
ATOM    868  CD2 LEU   107      25.719  24.874 -24.076  1.00  0.00           C  
ATOM    869  N   ILE   108      23.770  24.889 -18.410  1.00  0.00              
ATOM    870  CA  ILE   108      24.451  24.622 -17.179  1.00  0.00              
ATOM    871  CB  ILE   108      24.301  25.485 -15.954  1.00  0.00              
ATOM    872  C   ILE   108      24.341  23.195 -16.942  1.00  0.00              
ATOM    873  O   ILE   108      24.854  22.657 -15.966  1.00  0.00              
ATOM    874  CG2 ILE   108      23.132  25.051 -15.058  1.00  0.00           C  
ATOM    875  CG1 ILE   108      25.661  25.355 -15.241  1.00  0.00           C  
ATOM    876  CD1 ILE   108      25.974  26.401 -14.175  1.00  0.00           C  
ATOM    877  N   MET   109      23.367  22.640 -17.649  1.00  0.00              
ATOM    878  CA  MET   109      23.659  21.351 -18.143  1.00  0.00              
ATOM    879  CB  MET   109      24.582  20.394 -17.411  1.00  0.00              
ATOM    880  C   MET   109      22.513  20.608 -18.626  1.00  0.00              
ATOM    881  O   MET   109      22.614  19.382 -18.725  1.00  0.00              
ATOM    882  CG  MET   109      25.983  20.896 -17.712  1.00  0.00           C  
ATOM    883  SD  MET   109      26.478  21.038 -19.446  1.00  0.00           S  
ATOM    884  CE  MET   109      27.793  22.193 -18.960  1.00  0.00           C  
ATOM    885  N   VAL   110      21.502  21.398 -19.084  1.00  0.00              
ATOM    886  CA  VAL   110      20.156  20.957 -18.875  1.00  0.00              
ATOM    887  CB  VAL   110      19.532  20.073 -19.922  1.00  0.00              
ATOM    888  C   VAL   110      20.466  20.387 -17.572  1.00  0.00              
ATOM    889  O   VAL   110      20.516  19.184 -17.327  1.00  0.00              
ATOM    890  CG1 VAL   110      19.244  20.977 -21.132  1.00  0.00           C  
ATOM    891  CG2 VAL   110      20.433  18.894 -20.287  1.00  0.00           C  
ATOM    892  N   SER   111      20.718  21.375 -16.717  1.00  0.00              
ATOM    893  CA  SER   111      21.807  21.149 -15.865  1.00  0.00              
ATOM    894  CB  SER   111      22.064  22.333 -14.929  1.00  0.00              
ATOM    895  C   SER   111      21.717  20.000 -14.986  1.00  0.00              
ATOM    896  O   SER   111      20.733  19.695 -14.307  1.00  0.00              
ATOM    897  OG  SER   111      23.150  22.058 -14.058  1.00  0.00           O  
ATOM    898  N   CYS   112      22.804  19.235 -15.081  1.00  0.00              
ATOM    899  CA  CYS   112      22.977  18.098 -14.261  1.00  0.00              
ATOM    900  CB  CYS   112      23.303  18.388 -12.775  1.00  0.00              
ATOM    901  C   CYS   112      21.790  17.214 -14.402  1.00  0.00              
ATOM    902  O   CYS   112      21.522  16.358 -13.564  1.00  0.00              
ATOM    903  SG  CYS   112      22.053  19.297 -11.812  1.00  0.00           S  
ATOM    904  N   SER   113      21.042  17.403 -15.500  1.00  0.00              
ATOM    905  CA  SER   113      19.814  16.725 -15.543  1.00  0.00              
ATOM    906  CB  SER   113      18.890  17.070 -16.687  1.00  0.00              
ATOM    907  C   SER   113      20.173  15.383 -15.784  1.00  0.00              
ATOM    908  O   SER   113      19.669  14.423 -15.204  1.00  0.00              
ATOM    909  OG  SER   113      17.770  16.198 -16.611  1.00  0.00           O  
ATOM    910  N   LEU   114      21.077  15.317 -16.737  1.00  0.00              
ATOM    911  CA  LEU   114      21.456  13.999 -16.951  1.00  0.00              
ATOM    912  CB  LEU   114      22.303  13.702 -18.178  1.00  0.00              
ATOM    913  C   LEU   114      22.349  13.671 -15.787  1.00  0.00              
ATOM    914  O   LEU   114      22.676  12.509 -15.576  1.00  0.00              
ATOM    915  CG  LEU   114      22.524  12.189 -18.323  1.00  0.00           C  
ATOM    916  CD1 LEU   114      21.300  11.513 -18.952  1.00  0.00           C  
ATOM    917  CD2 LEU   114      23.848  11.851 -19.005  1.00  0.00           C  
ATOM    918  N   GLY   115      22.874  14.686 -15.054  1.00  0.00              
ATOM    919  CA  GLY   115      23.749  14.339 -13.957  1.00  0.00              
ATOM    920  C   GLY   115      23.004  13.475 -13.040  1.00  0.00              
ATOM    921  O   GLY   115      23.513  12.476 -12.533  1.00  0.00              
ATOM    922  N   LEU   116      21.749  13.844 -12.813  1.00  0.00              
ATOM    923  CA  LEU   116      21.021  12.987 -11.962  1.00  0.00              
ATOM    924  CB  LEU   116      19.628  13.516 -11.594  1.00  0.00              
ATOM    925  C   LEU   116      20.858  11.651 -12.610  1.00  0.00              
ATOM    926  O   LEU   116      20.869  10.613 -11.948  1.00  0.00              
ATOM    927  CG  LEU   116      19.668  14.665 -10.571  1.00  0.00           C  
ATOM    928  CD1 LEU   116      20.434  15.886 -11.095  1.00  0.00           C  
ATOM    929  CD2 LEU   116      18.254  15.016 -10.101  1.00  0.00           C  
ATOM    930  N   LEU   117      20.680  11.623 -13.936  1.00  0.00              
ATOM    931  CA  LEU   117      20.479  10.332 -14.531  1.00  0.00              
ATOM    932  CB  LEU   117      20.230  10.373 -16.048  1.00  0.00              
ATOM    933  C   LEU   117      21.739   9.522 -14.365  1.00  0.00              
ATOM    934  O   LEU   117      21.678   8.309 -14.177  1.00  0.00              
ATOM    935  CG  LEU   117      19.100  11.315 -16.486  1.00  0.00           C  
ATOM    936  CD1 LEU   117      18.605  10.961 -17.895  1.00  0.00           C  
ATOM    937  CD2 LEU   117      17.990  11.413 -15.437  1.00  0.00           C  
ATOM    938  N   ILE   118      22.929  10.159 -14.437  1.00  0.00              
ATOM    939  CA  ILE   118      24.148   9.386 -14.384  1.00  0.00              
ATOM    940  CB  ILE   118      25.397  10.218 -14.453  1.00  0.00              
ATOM    941  C   ILE   118      24.203   8.652 -13.088  1.00  0.00              
ATOM    942  O   ILE   118      24.607   7.491 -13.047  1.00  0.00              
ATOM    943  CG2 ILE   118      26.594   9.274 -14.238  1.00  0.00           C  
ATOM    944  CG1 ILE   118      25.467  11.001 -15.775  1.00  0.00           C  
ATOM    945  CD1 ILE   118      26.570  12.058 -15.796  1.00  0.00           C  
ATOM    946  N   THR   119      23.810   9.315 -11.985  1.00  0.00              
ATOM    947  CA  THR   119      23.858   8.654 -10.714  1.00  0.00              
ATOM    948  CB  THR   119      23.417   9.543  -9.591  1.00  0.00              
ATOM    949  C   THR   119      22.941   7.481 -10.780  1.00  0.00              
ATOM    950  O   THR   119      23.276   6.394 -10.315  1.00  0.00              
ATOM    951  OG1 THR   119      24.240  10.699  -9.536  1.00  0.00           O  
ATOM    952  CG2 THR   119      23.526   8.762  -8.272  1.00  0.00           C  
ATOM    953  N   GLN   120      21.762   7.669 -11.395  1.00  0.00              
ATOM    954  CA  GLN   120      20.784   6.624 -11.442  1.00  0.00              
ATOM    955  CB  GLN   120      19.475   7.071 -12.113  1.00  0.00              
ATOM    956  C   GLN   120      21.273   5.428 -12.208  1.00  0.00              
ATOM    957  O   GLN   120      21.078   4.294 -11.780  1.00  0.00              
ATOM    958  CG  GLN   120      18.727   8.140 -11.318  1.00  0.00           C  
ATOM    959  CD  GLN   120      18.311   7.508 -10.000  1.00  0.00           C  
ATOM    960  OE1 GLN   120      18.511   8.082  -8.931  1.00  0.00           O  
ATOM    961  NE2 GLN   120      17.714   6.289 -10.073  1.00  0.00           N  
ATOM    962  N   VAL   121      21.914   5.626 -13.371  1.00  0.00              
ATOM    963  CA  VAL   121      22.304   4.493 -14.166  1.00  0.00              
ATOM    964  CB  VAL   121      22.938   4.903 -15.467  1.00  0.00              
ATOM    965  C   VAL   121      23.332   3.690 -13.442  1.00  0.00              
ATOM    966  O   VAL   121      23.217   2.470 -13.313  1.00  0.00              
ATOM    967  CG1 VAL   121      23.333   3.633 -16.243  1.00  0.00           C  
ATOM    968  CG2 VAL   121      21.999   5.862 -16.217  1.00  0.00           C  
ATOM    969  N   PHE   122      24.370   4.373 -12.930  1.00  0.00              
ATOM    970  CA  PHE   122      25.465   3.657 -12.355  1.00  0.00              
ATOM    971  CB  PHE   122      26.641   4.565 -11.963  1.00  0.00              
ATOM    972  C   PHE   122      25.016   2.923 -11.137  1.00  0.00              
ATOM    973  O   PHE   122      25.321   1.744 -10.970  1.00  0.00              
ATOM    974  CG  PHE   122      27.798   3.666 -11.692  1.00  0.00           C  
ATOM    975  CD1 PHE   122      28.641   3.311 -12.718  1.00  0.00           C  
ATOM    976  CD2 PHE   122      28.036   3.165 -10.433  1.00  0.00           C  
ATOM    977  CE1 PHE   122      29.712   2.479 -12.495  1.00  0.00           C  
ATOM    978  CE2 PHE   122      29.107   2.333 -10.203  1.00  0.00           C  
ATOM    979  CZ  PHE   122      29.948   1.989 -11.234  1.00  0.00           C  
ATOM    980  N   ILE   123      24.267   3.605 -10.253  1.00  0.00              
ATOM    981  CA  ILE   123      23.871   2.990  -9.022  1.00  0.00              
ATOM    982  CB  ILE   123      23.129   3.917  -8.104  1.00  0.00              
ATOM    983  C   ILE   123      22.950   1.842  -9.287  1.00  0.00              
ATOM    984  O   ILE   123      23.135   0.754  -8.748  1.00  0.00              
ATOM    985  CG2 ILE   123      22.626   3.090  -6.911  1.00  0.00           C  
ATOM    986  CG1 ILE   123      24.006   5.105  -7.687  1.00  0.00           C  
ATOM    987  CD1 ILE   123      23.225   6.165  -6.912  1.00  0.00           C  
ATOM    988  N   LEU   124      21.936   2.056 -10.143  1.00  0.00              
ATOM    989  CA  LEU   124      20.929   1.070 -10.410  1.00  0.00              
ATOM    990  CB  LEU   124      19.797   1.622 -11.292  1.00  0.00              
ATOM    991  C   LEU   124      21.500  -0.144 -11.062  1.00  0.00              
ATOM    992  O   LEU   124      21.075  -1.260 -10.769  1.00  0.00              
ATOM    993  CG  LEU   124      18.791   2.493 -10.515  1.00  0.00           C  
ATOM    994  CD1 LEU   124      19.473   3.587  -9.683  1.00  0.00           C  
ATOM    995  CD2 LEU   124      17.746   3.079 -11.468  1.00  0.00           C  
ATOM    996  N   ALA   125      22.443   0.032 -12.000  1.00  0.00              
ATOM    997  CA  ALA   125      23.012  -1.103 -12.664  1.00  0.00              
ATOM    998  CB  ALA   125      23.963  -0.709 -13.807  1.00  0.00              
ATOM    999  C   ALA   125      23.794  -1.930 -11.692  1.00  0.00              
ATOM   1000  O   ALA   125      23.715  -3.156 -11.704  1.00  0.00              
ATOM   1001  N   SER   126      24.583  -1.278 -10.820  1.00  0.00              
ATOM   1002  CA  SER   126      25.423  -1.999  -9.904  1.00  0.00              
ATOM   1003  CB  SER   126      26.399  -1.091  -9.139  1.00  0.00              
ATOM   1004  C   SER   126      24.591  -2.715  -8.890  1.00  0.00              
ATOM   1005  O   SER   126      24.892  -3.844  -8.506  1.00  0.00              
ATOM   1006  OG  SER   126      27.363  -0.555 -10.032  1.00  0.00           O  
ATOM   1007  N   GLU   127      23.504  -2.065  -8.447  1.00  0.00              
ATOM   1008  CA  GLU   127      22.650  -2.577  -7.417  1.00  0.00              
ATOM   1009  CB  GLU   127      21.494  -1.621  -7.082  1.00  0.00              
ATOM   1010  C   GLU   127      22.023  -3.850  -7.878  1.00  0.00              
ATOM   1011  O   GLU   127      21.834  -4.777  -7.094  1.00  0.00              
ATOM   1012  CG  GLU   127      21.929  -0.337  -6.377  1.00  0.00           C  
ATOM   1013  CD  GLU   127      20.739   0.610  -6.384  1.00  0.00           C  
ATOM   1014  OE1 GLU   127      20.371   1.083  -7.493  1.00  0.00           O  
ATOM   1015  OE2 GLU   127      20.180   0.873  -5.286  1.00  0.00           O  
ATOM   1016  N   TYR   128      21.685  -3.936  -9.174  1.00  0.00              
ATOM   1017  CA  TYR   128      20.993  -5.084  -9.670  1.00  0.00              
ATOM   1018  CB  TYR   128      20.659  -4.958 -11.168  1.00  0.00              
ATOM   1019  C   TYR   128      21.838  -6.299  -9.455  1.00  0.00              
ATOM   1020  O   TYR   128      21.347  -7.344  -9.030  1.00  0.00              
ATOM   1021  CG  TYR   128      19.945  -6.199 -11.568  1.00  0.00           C  
ATOM   1022  CD1 TYR   128      18.604  -6.336 -11.299  1.00  0.00           C  
ATOM   1023  CD2 TYR   128      20.609  -7.230 -12.187  1.00  0.00           C  
ATOM   1024  CE1 TYR   128      17.931  -7.480 -11.656  1.00  0.00           C  
ATOM   1025  CE2 TYR   128      19.940  -8.376 -12.546  1.00  0.00           C  
ATOM   1026  CZ  TYR   128      18.599  -8.503 -12.282  1.00  0.00           C  
ATOM   1027  OH  TYR   128      17.912  -9.679 -12.650  1.00  0.00           O  
ATOM   1028  N   LEU   129      23.149  -6.183  -9.715  1.00  0.00              
ATOM   1029  CA  LEU   129      24.036  -7.301  -9.600  1.00  0.00              
ATOM   1030  CB  LEU   129      25.466  -7.011 -10.089  1.00  0.00              
ATOM   1031  C   LEU   129      24.107  -7.787  -8.186  1.00  0.00              
ATOM   1032  O   LEU   129      24.318  -8.976  -7.961  1.00  0.00              
ATOM   1033  CG  LEU   129      25.567  -6.852 -11.619  1.00  0.00           C  
ATOM   1034  CD1 LEU   129      25.208  -8.162 -12.339  1.00  0.00           C  
ATOM   1035  CD2 LEU   129      24.743  -5.661 -12.123  1.00  0.00           C  
ATOM   1036  N   SER   130      23.963  -6.885  -7.198  1.00  0.00              
ATOM   1037  CA  SER   130      24.076  -7.248  -5.811  1.00  0.00              
ATOM   1038  CB  SER   130      24.107  -6.043  -4.854  1.00  0.00              
ATOM   1039  C   SER   130      22.927  -8.127  -5.402  1.00  0.00              
ATOM   1040  O   SER   130      22.960  -8.722  -4.326  1.00  0.00              
ATOM   1041  OG  SER   130      22.838  -5.408  -4.805  1.00  0.00           O  
ATOM   1042  N   LYS   131      21.874  -8.228  -6.239  1.00  0.00              
ATOM   1043  CA  LYS   131      20.714  -9.034  -5.953  1.00  0.00              
ATOM   1044  CB  LYS   131      20.957 -10.542  -6.124  1.00  0.00              
ATOM   1045  C   LYS   131      20.171  -8.794  -4.566  1.00  0.00              
ATOM   1046  O   LYS   131      20.156  -9.712  -3.747  1.00  0.00              
ATOM   1047  CG  LYS   131      20.994 -11.011  -7.573  1.00  0.00           C  
ATOM   1048  CD  LYS   131      19.647 -10.848  -8.276  1.00  0.00           C  
ATOM   1049  CE  LYS   131      19.647 -11.312  -9.733  1.00  0.00           C  
ATOM   1050  NZ  LYS   131      18.278 -11.223 -10.290  1.00  0.00           N  
ATOM   1051  N   PRO   132      19.712  -7.607  -4.250  1.00  0.00              
ATOM   1052  CA  PRO   132      19.173  -7.311  -2.948  1.00  0.00              
ATOM   1053  CB  PRO   132      19.241  -5.790  -2.803  1.00  0.00              
ATOM   1054  C   PRO   132      17.776  -7.834  -2.807  1.00  0.00              
ATOM   1055  O   PRO   132      17.131  -8.099  -3.821  1.00  0.00              
ATOM   1056  CD  PRO   132      20.010  -6.399  -5.006  1.00  0.00           C  
ATOM   1057  CG  PRO   132      19.289  -5.275  -4.251  1.00  0.00           C  
ATOM   1058  N   THR   133      17.295  -8.008  -1.560  1.00  0.00              
ATOM   1059  CA  THR   133      15.943  -8.449  -1.364  1.00  0.00              
ATOM   1060  CB  THR   133      15.816  -9.917  -1.066  1.00  0.00              
ATOM   1061  C   THR   133      15.363  -7.692  -0.209  1.00  0.00              
ATOM   1062  O   THR   133      16.080  -7.098   0.595  1.00  0.00              
ATOM   1063  OG1 THR   133      16.500 -10.240   0.135  1.00  0.00           O  
ATOM   1064  CG2 THR   133      16.403 -10.712  -2.246  1.00  0.00           C  
ATOM   1065  N   VAL   134      14.019  -7.670  -0.125  1.00  0.00              
ATOM   1066  CA  VAL   134      13.352  -7.014   0.962  1.00  0.00              
ATOM   1067  CB  VAL   134      12.670  -5.732   0.573  1.00  0.00              
ATOM   1068  C   VAL   134      12.327  -7.977   1.470  1.00  0.00              
ATOM   1069  O   VAL   134      11.914  -8.889   0.756  1.00  0.00              
ATOM   1070  CG1 VAL   134      13.747  -4.714   0.160  1.00  0.00           C  
ATOM   1071  CG2 VAL   134      11.656  -6.023  -0.542  1.00  0.00           C  
ATOM   1072  N   SER   135      11.903  -7.822   2.740  1.00  0.00              
ATOM   1073  CA  SER   135      10.955  -8.764   3.262  1.00  0.00              
ATOM   1074  CB  SER   135      11.368  -9.345   4.624  1.00  0.00              
ATOM   1075  C   SER   135       9.639  -8.070   3.443  1.00  0.00              
ATOM   1076  O   SER   135       9.559  -7.000   4.045  1.00  0.00              
ATOM   1077  OG  SER   135      10.391 -10.267   5.079  1.00  0.00           O  
ATOM   1078  N   ASP   136       8.560  -8.683   2.913  1.00  0.00              
ATOM   1079  CA  ASP   136       7.252  -8.103   3.012  1.00  0.00              
ATOM   1080  CB  ASP   136       6.439  -8.165   1.705  1.00  0.00              
ATOM   1081  C   ASP   136       6.479  -8.854   4.044  1.00  0.00              
ATOM   1082  O   ASP   136       6.345 -10.074   3.974  1.00  0.00              
ATOM   1083  CG  ASP   136       7.013  -7.145   0.733  1.00  0.00           C  
ATOM   1084  OD1 ASP   136       7.838  -6.303   1.176  1.00  0.00           O  
ATOM   1085  OD2 ASP   136       6.628  -7.189  -0.467  1.00  0.00           O  
ATOM   1086  N   VAL   137       5.941  -8.141   5.051  1.00  0.00              
ATOM   1087  CA  VAL   137       5.226  -8.874   6.050  1.00  0.00              
ATOM   1088  CB  VAL   137       5.911  -8.848   7.382  1.00  0.00              
ATOM   1089  C   VAL   137       3.857  -8.296   6.210  1.00  0.00              
ATOM   1090  O   VAL   137       3.688  -7.078   6.249  1.00  0.00              
ATOM   1091  CG1 VAL   137       5.888  -7.413   7.929  1.00  0.00           C  
ATOM   1092  CG2 VAL   137       5.241  -9.884   8.291  1.00  0.00           C  
ATOM   1093  N   SER   138       2.833  -9.176   6.277  1.00  0.00              
ATOM   1094  CA  SER   138       1.493  -8.719   6.501  1.00  0.00              
ATOM   1095  CB  SER   138       0.629  -8.649   5.229  1.00  0.00              
ATOM   1096  C   SER   138       0.804  -9.677   7.422  1.00  0.00              
ATOM   1097  O   SER   138       0.616 -10.849   7.095  1.00  0.00              
ATOM   1098  OG  SER   138       1.047  -7.575   4.402  1.00  0.00           O  
ATOM   1099  N   PHE   139       0.463  -9.194   8.631  1.00  0.00              
ATOM   1100  CA  PHE   139      -0.306  -9.928   9.595  1.00  0.00              
ATOM   1101  CB  PHE   139      -0.177  -9.389  11.034  1.00  0.00              
ATOM   1102  C   PHE   139      -1.757  -9.876   9.206  1.00  0.00              
ATOM   1103  O   PHE   139      -2.520 -10.790   9.515  1.00  0.00              
ATOM   1104  CG  PHE   139      -0.806  -8.041  11.126  1.00  0.00           C  
ATOM   1105  CD1 PHE   139      -2.154  -7.917  11.374  1.00  0.00           C  
ATOM   1106  CD2 PHE   139      -0.051  -6.900  10.976  1.00  0.00           C  
ATOM   1107  CE1 PHE   139      -2.743  -6.678  11.465  1.00  0.00           C  
ATOM   1108  CE2 PHE   139      -0.634  -5.657  11.065  1.00  0.00           C  
ATOM   1109  CZ  PHE   139      -1.982  -5.544  11.310  1.00  0.00           C  
ATOM   1110  N   LEU   140      -2.195  -8.769   8.563  1.00  0.00              
ATOM   1111  CA  LEU   140      -3.600  -8.620   8.283  1.00  0.00              
ATOM   1112  CB  LEU   140      -4.109  -7.207   8.654  1.00  0.00              
ATOM   1113  C   LEU   140      -3.870  -8.850   6.820  1.00  0.00              
ATOM   1114  O   LEU   140      -3.897  -7.911   6.026  1.00  0.00              
ATOM   1115  CG  LEU   140      -5.637  -6.966   8.591  1.00  0.00           C  
ATOM   1116  CD1 LEU   140      -6.195  -6.966   7.161  1.00  0.00           C  
ATOM   1117  CD2 LEU   140      -6.391  -7.932   9.514  1.00  0.00           C  
ATOM   1118  N   ILE   141      -3.996 -10.130   6.407  1.00  0.00              
ATOM   1119  CA  ILE   141      -4.410 -10.441   5.065  1.00  0.00              
ATOM   1120  CB  ILE   141      -3.932 -11.750   4.521  1.00  0.00              
ATOM   1121  C   ILE   141      -5.893 -10.320   4.881  1.00  0.00              
ATOM   1122  O   ILE   141      -6.358  -9.834   3.847  1.00  0.00              
ATOM   1123  CG2 ILE   141      -4.730 -12.064   3.244  1.00  0.00           C  
ATOM   1124  CG1 ILE   141      -2.418 -11.638   4.279  1.00  0.00           C  
ATOM   1125  CD1 ILE   141      -1.773 -12.898   3.720  1.00  0.00           C  
ATOM   1126  N   ASN   142      -6.667 -10.746   5.904  1.00  0.00              
ATOM   1127  CA  ASN   142      -8.103 -10.774   5.848  1.00  0.00              
ATOM   1128  CB  ASN   142      -8.713  -9.386   5.581  1.00  0.00              
ATOM   1129  C   ASN   142      -8.539 -11.711   4.760  1.00  0.00              
ATOM   1130  O   ASN   142      -9.365 -11.376   3.913  1.00  0.00              
ATOM   1131  CG  ASN   142     -10.186  -9.432   5.950  1.00  0.00           C  
ATOM   1132  OD1 ASN   142     -10.813 -10.489   5.924  1.00  0.00           O  
ATOM   1133  ND2 ASN   142     -10.758  -8.252   6.308  1.00  0.00           N  
ATOM   1134  N   GLU   143      -7.965 -12.927   4.780  1.00  0.00              
ATOM   1135  CA  GLU   143      -8.206 -13.986   3.844  1.00  0.00              
ATOM   1136  CB  GLU   143      -7.012 -14.949   3.795  1.00  0.00              
ATOM   1137  C   GLU   143      -9.423 -14.760   4.240  1.00  0.00              
ATOM   1138  O   GLU   143      -9.897 -14.676   5.370  1.00  0.00              
ATOM   1139  CG  GLU   143      -7.038 -15.925   2.632  1.00  0.00           C  
ATOM   1140  CD  GLU   143      -5.692 -16.625   2.605  1.00  0.00           C  
ATOM   1141  OE1 GLU   143      -4.744 -16.120   3.263  1.00  0.00           O  
ATOM   1142  OE2 GLU   143      -5.598 -17.678   1.921  1.00  0.00           O  
ATOM   1143  N   ASP   144      -9.994 -15.494   3.264  1.00  0.00              
ATOM   1144  CA  ASP   144     -11.111 -16.363   3.487  1.00  0.00              
ATOM   1145  CB  ASP   144     -12.415 -15.857   2.842  1.00  0.00              
ATOM   1146  C   ASP   144     -10.730 -17.645   2.817  1.00  0.00              
ATOM   1147  O   ASP   144     -10.293 -17.630   1.667  1.00  0.00              
ATOM   1148  CG  ASP   144     -13.577 -16.703   3.343  1.00  0.00           C  
ATOM   1149  OD1 ASP   144     -13.322 -17.833   3.840  1.00  0.00           O  
ATOM   1150  OD2 ASP   144     -14.739 -16.228   3.236  1.00  0.00           O  
ATOM   1151  N   GLY   145     -10.898 -18.792   3.506  1.00  0.00              
ATOM   1152  CA  GLY   145     -10.535 -20.034   2.881  1.00  0.00              
ATOM   1153  C   GLY   145      -9.186 -20.528   3.334  1.00  0.00              
ATOM   1154  O   GLY   145      -8.492 -21.198   2.570  1.00  0.00              
ATOM   1155  N   MET   146      -8.767 -20.220   4.582  1.00  0.00              
ATOM   1156  CA  MET   146      -7.505 -20.727   5.063  1.00  0.00              
ATOM   1157  CB  MET   146      -7.130 -20.348   6.500  1.00  0.00              
ATOM   1158  C   MET   146      -7.541 -22.216   5.132  1.00  0.00              
ATOM   1159  O   MET   146      -8.579 -22.819   5.394  1.00  0.00              
ATOM   1160  CG  MET   146      -6.385 -19.041   6.699  1.00  0.00           C  
ATOM   1161  SD  MET   146      -5.748 -18.903   8.394  1.00  0.00           S  
ATOM   1162  CE  MET   146      -4.750 -20.418   8.296  1.00  0.00           C  
ATOM   1163  N   ASP   147      -6.358 -22.835   4.928  1.00  0.00              
ATOM   1164  CA  ASP   147      -6.209 -24.262   4.965  1.00  0.00              
ATOM   1165  CB  ASP   147      -5.051 -24.770   4.088  1.00  0.00              
ATOM   1166  C   ASP   147      -5.899 -24.660   6.376  1.00  0.00              
ATOM   1167  O   ASP   147      -4.952 -24.166   6.985  1.00  0.00              
ATOM   1168  CG  ASP   147      -4.968 -26.289   4.186  1.00  0.00           C  
ATOM   1169  OD1 ASP   147      -5.868 -26.908   4.813  1.00  0.00           O  
ATOM   1170  OD2 ASP   147      -3.985 -26.851   3.632  1.00  0.00           O  
ATOM   1171  N   PHE   148      -6.704 -25.591   6.923  1.00  0.00              
ATOM   1172  CA  PHE   148      -6.532 -26.056   8.269  1.00  0.00              
ATOM   1173  CB  PHE   148      -7.779 -26.814   8.762  1.00  0.00              
ATOM   1174  C   PHE   148      -5.342 -26.978   8.271  1.00  0.00              
ATOM   1175  O   PHE   148      -5.131 -27.775   7.359  1.00  0.00              
ATOM   1176  CG  PHE   148      -7.797 -26.868  10.251  1.00  0.00           C  
ATOM   1177  CD1 PHE   148      -8.172 -25.756  10.970  1.00  0.00           C  
ATOM   1178  CD2 PHE   148      -7.471 -28.021  10.927  1.00  0.00           C  
ATOM   1179  CE1 PHE   148      -8.206 -25.784  12.344  1.00  0.00           C  
ATOM   1180  CE2 PHE   148      -7.504 -28.055  12.301  1.00  0.00           C  
ATOM   1181  CZ  PHE   148      -7.870 -26.936  13.011  1.00  0.00           C  
ATOM   1182  N   PRO   149      -4.563 -26.866   9.309  1.00  0.00              
ATOM   1183  CA  PRO   149      -3.364 -27.626   9.540  1.00  0.00              
ATOM   1184  CB  PRO   149      -2.694 -26.947  10.733  1.00  0.00              
ATOM   1185  C   PRO   149      -3.637 -29.048   9.856  1.00  0.00              
ATOM   1186  O   PRO   149      -4.787 -29.471   9.957  1.00  0.00              
ATOM   1187  CD  PRO   149      -4.897 -26.000  10.426  1.00  0.00           C  
ATOM   1188  CG  PRO   149      -3.877 -26.354  11.520  1.00  0.00           C  
ATOM   1189  N   LEU   150      -2.537 -29.787   9.999  1.00  0.00              
ATOM   1190  CA  LEU   150      -2.488 -31.174  10.283  1.00  0.00              
ATOM   1191  CB  LEU   150      -1.251 -31.706   9.568  1.00  0.00              
ATOM   1192  C   LEU   150      -2.309 -31.305  11.771  1.00  0.00              
ATOM   1193  O   LEU   150      -1.484 -30.604  12.350  1.00  0.00              
ATOM   1194  CG  LEU   150      -1.240 -33.167   9.787  1.00  0.00           C  
ATOM   1195  CD1 LEU   150      -2.719 -33.470   9.814  1.00  0.00           C  
ATOM   1196  CD2 LEU   150      -0.491 -33.917   8.681  1.00  0.00           C  
ATOM   1197  N   ILE   151      -3.094 -32.182  12.444  1.00  0.00              
ATOM   1198  CA  ILE   151      -2.936 -32.317  13.868  1.00  0.00              
ATOM   1199  CB  ILE   151      -4.172 -31.928  14.636  1.00  0.00              
ATOM   1200  C   ILE   151      -2.599 -33.738  14.190  1.00  0.00              
ATOM   1201  O   ILE   151      -3.385 -34.651  13.944  1.00  0.00              
ATOM   1202  CG2 ILE   151      -3.959 -32.249  16.124  1.00  0.00           C  
ATOM   1203  CG1 ILE   151      -4.492 -30.447  14.380  1.00  0.00           C  
ATOM   1204  CD1 ILE   151      -5.854 -30.015  14.911  1.00  0.00           C  
ATOM   1205  N   THR   152      -1.409 -33.959  14.782  1.00  0.00              
ATOM   1206  CA  THR   152      -1.017 -35.302  15.084  1.00  0.00              
ATOM   1207  CB  THR   152       0.289 -35.663  14.455  1.00  0.00              
ATOM   1208  C   THR   152      -0.915 -35.408  16.578  1.00  0.00              
ATOM   1209  O   THR   152      -0.477 -34.478  17.253  1.00  0.00              
ATOM   1210  OG1 THR   152       0.434 -37.068  14.355  1.00  0.00           O  
ATOM   1211  CG2 THR   152       1.392 -35.090  15.336  1.00  0.00           C  
ATOM   1212  N   ILE   153      -1.371 -36.548  17.135  1.00  0.00              
ATOM   1213  CA  ILE   153      -1.395 -36.767  18.555  1.00  0.00              
ATOM   1214  CB  ILE   153      -2.778 -36.611  19.126  1.00  0.00              
ATOM   1215  C   ILE   153      -0.948 -38.159  18.872  1.00  0.00              
ATOM   1216  O   ILE   153      -1.165 -39.089  18.097  1.00  0.00              
ATOM   1217  CG2 ILE   153      -3.795 -37.127  18.109  1.00  0.00           C  
ATOM   1218  CG1 ILE   153      -2.871 -37.249  20.519  1.00  0.00           C  
ATOM   1219  CD1 ILE   153      -4.281 -37.254  21.108  1.00  0.00           C  
ATOM   1220  N   CYS   154      -0.304 -38.319  20.049  1.00  0.00              
ATOM   1221  CA  CYS   154       0.185 -39.588  20.495  1.00  0.00              
ATOM   1222  CB  CYS   154       1.711 -39.671  20.424  1.00  0.00              
ATOM   1223  C   CYS   154      -0.125 -39.727  21.950  1.00  0.00              
ATOM   1224  O   CYS   154      -0.072 -38.758  22.706  1.00  0.00              
ATOM   1225  SG  CYS   154       2.348 -39.482  18.742  1.00  0.00           S  
ATOM   1226  N   ASN   155      -0.463 -40.959  22.374  1.00  0.00              
ATOM   1227  CA  ASN   155      -0.654 -41.237  23.765  1.00  0.00              
ATOM   1228  CB  ASN   155      -1.379 -42.581  23.998  1.00  0.00              
ATOM   1229  C   ASN   155       0.737 -41.349  24.301  1.00  0.00              
ATOM   1230  O   ASN   155       1.633 -41.830  23.610  1.00  0.00              
ATOM   1231  CG  ASN   155      -1.858 -42.679  25.439  1.00  0.00           C  
ATOM   1232  OD1 ASN   155      -1.126 -42.368  26.376  1.00  0.00           O  
ATOM   1233  ND2 ASN   155      -3.130 -43.126  25.623  1.00  0.00           N  
ATOM   1234  N   LEU   156       0.975 -40.870  25.533  1.00  0.00              
ATOM   1235  CA  LEU   156       2.302 -40.970  26.059  1.00  0.00              
ATOM   1236  CB  LEU   156       2.652 -40.032  27.221  1.00  0.00              
ATOM   1237  C   LEU   156       2.673 -42.384  26.345  1.00  0.00              
ATOM   1238  O   LEU   156       3.862 -42.706  26.372  1.00  0.00              
ATOM   1239  CG  LEU   156       2.853 -38.609  26.665  1.00  0.00           C  
ATOM   1240  CD1 LEU   156       1.521 -37.934  26.346  1.00  0.00           C  
ATOM   1241  CD2 LEU   156       3.798 -37.757  27.513  1.00  0.00           C  
ATOM   1242  N   ASN   157       1.697 -43.278  26.624  1.00  0.00              
ATOM   1243  CA  ASN   157       2.170 -44.625  26.800  1.00  0.00              
ATOM   1244  CB  ASN   157       1.535 -45.460  27.922  1.00  0.00              
ATOM   1245  C   ASN   157       2.073 -45.327  25.473  1.00  0.00              
ATOM   1246  O   ASN   157       1.081 -45.247  24.749  1.00  0.00              
ATOM   1247  CG  ASN   157       0.137 -45.898  27.577  1.00  0.00           C  
ATOM   1248  OD1 ASN   157      -0.643 -45.146  26.998  1.00  0.00           O  
ATOM   1249  ND2 ASN   157      -0.185 -47.162  27.962  1.00  0.00           N  
ATOM   1250  N   PRO   158       3.181 -45.930  25.122  1.00  0.00              
ATOM   1251  CA  PRO   158       3.299 -46.658  23.883  1.00  0.00              
ATOM   1252  CB  PRO   158       4.797 -46.837  23.641  1.00  0.00              
ATOM   1253  C   PRO   158       2.558 -47.947  23.702  1.00  0.00              
ATOM   1254  O   PRO   158       2.098 -48.199  22.588  1.00  0.00              
ATOM   1255  CD  PRO   158       4.462 -45.386  25.549  1.00  0.00           C  
ATOM   1256  CG  PRO   158       5.441 -45.666  24.398  1.00  0.00           C  
ATOM   1257  N   ILE   159       2.444 -48.787  24.748  1.00  0.00              
ATOM   1258  CA  ILE   159       1.861 -50.085  24.528  1.00  0.00              
ATOM   1259  CB  ILE   159       2.856 -51.194  24.707  1.00  0.00              
ATOM   1260  C   ILE   159       0.784 -50.309  25.535  1.00  0.00              
ATOM   1261  O   ILE   159       0.967 -50.065  26.727  1.00  0.00              
ATOM   1262  CG2 ILE   159       2.132 -52.529  24.469  1.00  0.00           C  
ATOM   1263  CG1 ILE   159       4.072 -50.982  23.787  1.00  0.00           C  
ATOM   1264  CD1 ILE   159       3.730 -50.920  22.300  1.00  0.00           C  
ATOM   1265  N   ARG   160      -0.387 -50.785  25.074  1.00  0.00              
ATOM   1266  CA  ARG   160      -1.430 -51.067  26.009  1.00  0.00              
ATOM   1267  CB  ARG   160      -2.847 -50.878  25.435  1.00  0.00              
ATOM   1268  C   ARG   160      -1.177 -52.393  26.656  1.00  0.00              
ATOM   1269  O   ARG   160      -0.787 -53.370  26.018  1.00  0.00              
ATOM   1270  CG  ARG   160      -3.091 -51.517  24.077  1.00  0.00           C  
ATOM   1271  CD  ARG   160      -4.372 -51.008  23.409  1.00  0.00           C  
ATOM   1272  NE  ARG   160      -4.382 -51.496  22.001  1.00  0.00           N  
ATOM   1273  CZ  ARG   160      -5.554 -51.531  21.302  1.00  0.00           C  
ATOM   1274  NH1 ARG   160      -6.715 -51.138  21.901  1.00  0.00           N  
ATOM   1275  NH2 ARG   160      -5.569 -51.962  20.008  1.00  0.00           N  
ATOM   1276  N   LYS   161      -1.397 -52.429  27.985  1.00  0.00              
ATOM   1277  CA  LYS   161      -1.054 -53.545  28.820  1.00  0.00              
ATOM   1278  CB  LYS   161      -1.272 -53.264  30.316  1.00  0.00              
ATOM   1279  C   LYS   161      -1.811 -54.776  28.437  1.00  0.00              
ATOM   1280  O   LYS   161      -1.264 -55.877  28.475  1.00  0.00              
ATOM   1281  CG  LYS   161      -2.725 -53.027  30.720  1.00  0.00           C  
ATOM   1282  CD  LYS   161      -2.911 -53.039  32.237  1.00  0.00           C  
ATOM   1283  CE  LYS   161      -2.405 -54.324  32.894  1.00  0.00           C  
ATOM   1284  NZ  LYS   161      -2.616 -54.259  34.356  1.00  0.00           N  
ATOM   1285  N   THR   162      -3.089 -54.629  28.053  1.00  0.00              
ATOM   1286  CA  THR   162      -3.901 -55.763  27.717  1.00  0.00              
ATOM   1287  CB  THR   162      -5.313 -55.369  27.388  1.00  0.00              
ATOM   1288  C   THR   162      -3.319 -56.452  26.517  1.00  0.00              
ATOM   1289  O   THR   162      -3.374 -57.675  26.410  1.00  0.00              
ATOM   1290  OG1 THR   162      -5.337 -54.503  26.262  1.00  0.00           O  
ATOM   1291  CG2 THR   162      -5.921 -54.660  28.610  1.00  0.00           C  
ATOM   1292  N   TYR   163      -2.785 -55.668  25.567  1.00  0.00              
ATOM   1293  CA  TYR   163      -2.220 -56.128  24.327  1.00  0.00              
ATOM   1294  CB  TYR   163      -2.100 -55.016  23.274  1.00  0.00              
ATOM   1295  C   TYR   163      -0.908 -56.852  24.456  1.00  0.00              
ATOM   1296  O   TYR   163      -0.605 -57.694  23.611  1.00  0.00              
ATOM   1297  CG  TYR   163      -3.492 -54.799  22.784  1.00  0.00           C  
ATOM   1298  CD1 TYR   163      -4.407 -54.088  23.525  1.00  0.00           C  
ATOM   1299  CD2 TYR   163      -3.884 -55.322  21.574  1.00  0.00           C  
ATOM   1300  CE1 TYR   163      -5.688 -53.893  23.068  1.00  0.00           C  
ATOM   1301  CE2 TYR   163      -5.164 -55.133  21.109  1.00  0.00           C  
ATOM   1302  CZ  TYR   163      -6.068 -54.417  21.856  1.00  0.00           C  
ATOM   1303  OH  TYR   163      -7.381 -54.222  21.378  1.00  0.00           O  
ATOM   1304  N   VAL   164      -0.049 -56.518  25.442  1.00  0.00              
ATOM   1305  CA  VAL   164       1.219 -57.198  25.501  1.00  0.00              
ATOM   1306  CB  VAL   164       2.179 -56.614  26.495  1.00  0.00              
ATOM   1307  C   VAL   164       0.985 -58.620  25.876  1.00  0.00              
ATOM   1308  O   VAL   164       0.350 -58.930  26.882  1.00  0.00              
ATOM   1309  CG1 VAL   164       3.427 -57.511  26.556  1.00  0.00           C  
ATOM   1310  CG2 VAL   164       2.477 -55.162  26.083  1.00  0.00           C  
ATOM   1311  N   ASN   165       1.542 -59.553  25.090  1.00  0.00              
ATOM   1312  CA  ASN   165       1.175 -60.895  25.399  1.00  0.00              
ATOM   1313  CB  ASN   165       0.365 -61.546  24.315  1.00  0.00              
ATOM   1314  C   ASN   165       2.357 -61.732  25.757  1.00  0.00              
ATOM   1315  O   ASN   165       3.486 -61.264  25.702  1.00  0.00              
ATOM   1316  CG  ASN   165      -0.986 -60.866  24.153  1.00  0.00           C  
ATOM   1317  OD1 ASN   165      -1.616 -60.457  25.127  1.00  0.00           O  
ATOM   1318  ND2 ASN   165      -1.451 -60.751  22.880  1.00  0.00           N  
ATOM   1319  N   GLU   166       2.092 -62.983  26.200  1.00  0.00              
ATOM   1320  CA  GLU   166       3.044 -63.912  26.741  1.00  0.00              
ATOM   1321  CB  GLU   166       2.369 -65.154  27.336  1.00  0.00              
ATOM   1322  C   GLU   166       4.024 -64.401  25.755  1.00  0.00              
ATOM   1323  O   GLU   166       5.198 -64.482  26.126  1.00  0.00              
ATOM   1324  CG  GLU   166       1.457 -64.846  28.522  1.00  0.00           C  
ATOM   1325  CD  GLU   166       0.873 -66.170  28.986  1.00  0.00           C  
ATOM   1326  OE1 GLU   166       1.658 -67.008  29.506  1.00  0.00           O  
ATOM   1327  OE2 GLU   166      -0.360 -66.364  28.821  1.00  0.00           O  
ATOM   1328  N   ILE   167       3.582 -64.825  24.538  1.00  0.00              
ATOM   1329  CA  ILE   167       4.645 -65.099  23.637  1.00  0.00              
ATOM   1330  CB  ILE   167       4.261 -65.631  22.297  1.00  0.00              
ATOM   1331  C   ILE   167       5.164 -63.751  23.548  1.00  0.00              
ATOM   1332  O   ILE   167       6.287 -63.605  24.007  1.00  0.00              
ATOM   1333  CG2 ILE   167       5.542 -65.710  21.447  1.00  0.00           C  
ATOM   1334  CG1 ILE   167       3.605 -67.007  22.477  1.00  0.00           C  
ATOM   1335  CD1 ILE   167       3.171 -67.644  21.165  1.00  0.00           C  
ATOM   1336  N   ASN   168       4.306 -62.805  23.051  1.00  0.00              
ATOM   1337  CA  ASN   168       4.143 -61.370  23.061  1.00  0.00              
ATOM   1338  CB  ASN   168       4.650 -60.334  22.039  1.00  0.00              
ATOM   1339  C   ASN   168       2.773 -61.383  22.655  1.00  0.00              
ATOM   1340  O   ASN   168       2.350 -60.237  22.702  1.00  0.00              
ATOM   1341  CG  ASN   168       4.777 -58.961  22.686  1.00  0.00           C  
ATOM   1342  OD1 ASN   168       4.079 -58.636  23.642  1.00  0.00           O  
ATOM   1343  ND2 ASN   168       5.702 -58.125  22.149  1.00  0.00           N  
ATOM   1344  N   LYS   169       2.230 -62.661  22.337  1.00  0.00              
ATOM   1345  CA  LYS   169       1.089 -63.461  21.757  1.00  0.00              
ATOM   1346  CB  LYS   169      -0.300 -63.580  22.413  1.00  0.00              
ATOM   1347  C   LYS   169       0.908 -62.977  20.409  1.00  0.00              
ATOM   1348  O   LYS   169       1.222 -63.659  19.437  1.00  0.00              
ATOM   1349  CG  LYS   169      -0.282 -64.359  23.731  1.00  0.00           C  
ATOM   1350  CD  LYS   169      -1.532 -64.142  24.587  1.00  0.00           C  
ATOM   1351  CE  LYS   169      -1.465 -64.820  25.957  1.00  0.00           C  
ATOM   1352  NZ  LYS   169      -2.599 -64.373  26.797  1.00  0.00           N  
ATOM   1353  N   THR   170       0.275 -61.823  20.293  1.00  0.00              
ATOM   1354  CA  THR   170       0.639 -61.299  19.045  1.00  0.00              
ATOM   1355  CB  THR   170      -0.092 -60.026  18.695  1.00  0.00              
ATOM   1356  C   THR   170       2.105 -61.070  19.322  1.00  0.00              
ATOM   1357  O   THR   170       2.453 -60.259  20.175  1.00  0.00              
ATOM   1358  OG1 THR   170       0.338 -59.546  17.432  1.00  0.00           O  
ATOM   1359  CG2 THR   170       0.081 -58.963  19.793  1.00  0.00           C  
ATOM   1360  N   GLY   171       2.999 -61.882  18.706  1.00  0.00              
ATOM   1361  CA  GLY   171       4.435 -61.727  18.846  1.00  0.00              
ATOM   1362  C   GLY   171       5.004 -62.431  20.043  1.00  0.00              
ATOM   1363  O   GLY   171       4.409 -63.392  20.534  1.00  0.00              
ATOM   1364  N   GLU   172       6.219 -61.970  20.492  1.00  0.00              
ATOM   1365  CA  GLU   172       6.877 -62.444  21.687  1.00  0.00              
ATOM   1366  CB  GLU   172       8.056 -63.374  21.346  1.00  0.00              
ATOM   1367  C   GLU   172       7.319 -61.315  22.664  1.00  0.00              
ATOM   1368  O   GLU   172       8.156 -60.527  22.273  1.00  0.00              
ATOM   1369  CG  GLU   172       8.348 -64.429  22.418  1.00  0.00           C  
ATOM   1370  CD  GLU   172       9.653 -65.122  22.073  1.00  0.00           C  
ATOM   1371  OE1 GLU   172      10.334 -64.662  21.118  1.00  0.00           O  
ATOM   1372  OE2 GLU   172       9.990 -66.118  22.765  1.00  0.00           O  
ATOM   1373  N   VAL   173       6.764 -61.195  23.931  1.00  0.00              
ATOM   1374  CA  VAL   173       6.959 -60.313  25.067  1.00  0.00              
ATOM   1375  CB  VAL   173       6.033 -60.504  26.233  1.00  0.00              
ATOM   1376  C   VAL   173       8.314 -60.559  25.580  1.00  0.00              
ATOM   1377  O   VAL   173       8.949 -59.648  26.101  1.00  0.00              
ATOM   1378  CG1 VAL   173       6.395 -61.786  26.999  1.00  0.00           C  
ATOM   1379  CG2 VAL   173       6.073 -59.233  27.095  1.00  0.00           C  
ATOM   1380  N   SER   174       8.771 -61.820  25.485  1.00  0.00              
ATOM   1381  CA  SER   174      10.105 -62.093  25.897  1.00  0.00              
ATOM   1382  CB  SER   174      10.528 -63.555  25.673  1.00  0.00              
ATOM   1383  C   SER   174      10.949 -61.196  25.047  1.00  0.00              
ATOM   1384  O   SER   174      11.920 -60.627  25.535  1.00  0.00              
ATOM   1385  OG  SER   174      11.884 -63.727  26.054  1.00  0.00           O  
ATOM   1386  N   PRO   175      10.636 -61.042  23.787  1.00  0.00              
ATOM   1387  CA  PRO   175      11.462 -60.161  23.018  1.00  0.00              
ATOM   1388  CB  PRO   175      11.082 -60.383  21.560  1.00  0.00              
ATOM   1389  C   PRO   175      11.534 -58.730  23.488  1.00  0.00              
ATOM   1390  O   PRO   175      12.663 -58.256  23.573  1.00  0.00              
ATOM   1391  CD  PRO   175      10.292 -62.198  22.987  1.00  0.00           C  
ATOM   1392  CG  PRO   175      10.739 -61.880  21.544  1.00  0.00           C  
ATOM   1393  N   PRO   176      10.453 -58.008  23.722  1.00  0.00              
ATOM   1394  CA  PRO   176      10.570 -56.644  24.190  1.00  0.00              
ATOM   1395  CB  PRO   176       9.367 -55.868  23.672  1.00  0.00              
ATOM   1396  C   PRO   176      10.657 -56.456  25.671  1.00  0.00              
ATOM   1397  O   PRO   176      10.801 -55.312  26.100  1.00  0.00              
ATOM   1398  CD  PRO   176       9.378 -58.074  22.745  1.00  0.00           C  
ATOM   1399  CG  PRO   176       8.942 -56.640  22.435  1.00  0.00           C  
ATOM   1400  N   MET   177      10.571 -57.533  26.462  1.00  0.00              
ATOM   1401  CA  MET   177      10.390 -57.421  27.880  1.00  0.00              
ATOM   1402  CB  MET   177      10.562 -58.807  28.520  1.00  0.00              
ATOM   1403  C   MET   177      11.456 -56.546  28.472  1.00  0.00              
ATOM   1404  O   MET   177      11.157 -55.618  29.225  1.00  0.00              
ATOM   1405  CG  MET   177       9.777 -59.069  29.800  1.00  0.00           C  
ATOM   1406  SD  MET   177       8.061 -59.562  29.493  1.00  0.00           S  
ATOM   1407  CE  MET   177       7.442 -57.870  29.323  1.00  0.00           C  
ATOM   1408  N   ILE   178      12.731 -56.800  28.133  1.00  0.00              
ATOM   1409  CA  ILE   178      13.799 -56.013  28.691  1.00  0.00              
ATOM   1410  CB  ILE   178      15.188 -56.525  28.407  1.00  0.00              
ATOM   1411  C   ILE   178      13.691 -54.601  28.204  1.00  0.00              
ATOM   1412  O   ILE   178      13.971 -53.657  28.942  1.00  0.00              
ATOM   1413  CG2 ILE   178      15.385 -57.853  29.153  1.00  0.00           C  
ATOM   1414  CG1 ILE   178      15.471 -56.593  26.902  1.00  0.00           C  
ATOM   1415  CD1 ILE   178      16.945 -56.849  26.590  1.00  0.00           C  
ATOM   1416  N   ASN   179      13.280 -54.426  26.936  1.00  0.00              
ATOM   1417  CA  ASN   179      13.193 -53.128  26.333  1.00  0.00              
ATOM   1418  CB  ASN   179      12.578 -53.222  24.927  1.00  0.00              
ATOM   1419  C   ASN   179      12.249 -52.302  27.156  1.00  0.00              
ATOM   1420  O   ASN   179      12.506 -51.119  27.397  1.00  0.00              
ATOM   1421  CG  ASN   179      12.736 -51.921  24.154  1.00  0.00           C  
ATOM   1422  OD1 ASN   179      13.135 -51.950  22.996  1.00  0.00           O  
ATOM   1423  ND2 ASN   179      12.396 -50.755  24.762  1.00  0.00           N  
ATOM   1424  N   TYR   180      11.134 -52.917  27.613  1.00  0.00              
ATOM   1425  CA  TYR   180      10.141 -52.156  28.315  1.00  0.00              
ATOM   1426  CB  TYR   180       8.725 -52.689  28.034  1.00  0.00              
ATOM   1427  C   TYR   180      10.362 -52.261  29.795  1.00  0.00              
ATOM   1428  O   TYR   180       9.515 -51.850  30.588  1.00  0.00              
ATOM   1429  CG  TYR   180       8.433 -52.461  26.588  1.00  0.00           C  
ATOM   1430  CD1 TYR   180       9.123 -53.150  25.618  1.00  0.00           C  
ATOM   1431  CD2 TYR   180       7.450 -51.580  26.199  1.00  0.00           C  
ATOM   1432  CE1 TYR   180       8.854 -52.946  24.285  1.00  0.00           C  
ATOM   1433  CE2 TYR   180       7.177 -51.374  24.867  1.00  0.00           C  
ATOM   1434  CZ  TYR   180       7.881 -52.056  23.905  1.00  0.00           C  
ATOM   1435  OH  TYR   180       7.603 -51.846  22.537  1.00  0.00           O  
ATOM   1436  N   MET   181      11.543 -52.764  30.190  1.00  0.00              
ATOM   1437  CA  MET   181      11.997 -52.843  31.556  1.00  0.00              
ATOM   1438  CB  MET   181      12.211 -51.459  32.191  1.00  0.00              
ATOM   1439  C   MET   181      11.077 -53.685  32.389  1.00  0.00              
ATOM   1440  O   MET   181      11.061 -53.571  33.616  1.00  0.00              
ATOM   1441  CG  MET   181      13.201 -50.619  31.376  1.00  0.00           C  
ATOM   1442  SD  MET   181      14.792 -51.433  31.017  1.00  0.00           S  
ATOM   1443  CE  MET   181      15.572 -51.074  32.616  1.00  0.00           C  
ATOM   1444  N   MET   182      10.257 -54.530  31.733  1.00  0.00              
ATOM   1445  CA  MET   182       9.421 -55.473  32.416  1.00  0.00              
ATOM   1446  CB  MET   182       8.362 -56.083  31.481  1.00  0.00              
ATOM   1447  C   MET   182      10.265 -56.591  32.948  1.00  0.00              
ATOM   1448  O   MET   182       9.971 -57.147  34.003  1.00  0.00              
ATOM   1449  CG  MET   182       7.391 -57.056  32.156  1.00  0.00           C  
ATOM   1450  SD  MET   182       6.160 -56.286  33.248  1.00  0.00           S  
ATOM   1451  CE  MET   182       7.297 -56.148  34.656  1.00  0.00           C  
ATOM   1452  N   LYS   183      11.321 -56.992  32.208  1.00  0.00              
ATOM   1453  CA  LYS   183      12.119 -58.079  32.712  1.00  0.00              
ATOM   1454  CB  LYS   183      11.932 -59.385  31.925  1.00  0.00              
ATOM   1455  C   LYS   183      13.572 -57.701  32.705  1.00  0.00              
ATOM   1456  O   LYS   183      13.976 -56.723  32.077  1.00  0.00              
ATOM   1457  CG  LYS   183      12.601 -59.406  30.557  1.00  0.00           C  
ATOM   1458  CD  LYS   183      12.374 -60.732  29.829  1.00  0.00           C  
ATOM   1459  CE  LYS   183      13.236 -60.902  28.582  1.00  0.00           C  
ATOM   1460  NZ  LYS   183      13.351 -59.613  27.871  1.00  0.00           N  
ATOM   1461  N   TRP   184      14.398 -58.477  33.440  1.00  0.00              
ATOM   1462  CA  TRP   184      15.805 -58.217  33.530  1.00  0.00              
ATOM   1463  CB  TRP   184      16.389 -58.535  34.920  1.00  0.00              
ATOM   1464  C   TRP   184      16.452 -59.078  32.477  1.00  0.00              
ATOM   1465  O   TRP   184      15.769 -59.608  31.604  1.00  0.00              
ATOM   1466  CG  TRP   184      17.807 -58.063  35.142  1.00  0.00           C  
ATOM   1467  CD2 TRP   184      18.164 -56.720  35.514  1.00  0.00           C  
ATOM   1468  CD1 TRP   184      18.976 -58.758  35.044  1.00  0.00           C  
ATOM   1469  NE1 TRP   184      20.039 -57.937  35.338  1.00  0.00           N  
ATOM   1470  CE2 TRP   184      19.554 -56.679  35.627  1.00  0.00           C  
ATOM   1471  CE3 TRP   184      17.399 -55.613  35.742  1.00  0.00           C  
ATOM   1472  CZ2 TRP   184      20.201 -55.526  35.972  1.00  0.00           C  
ATOM   1473  CZ3 TRP   184      18.054 -54.452  36.089  1.00  0.00           C  
ATOM   1474  CH2 TRP   184      19.429 -54.409  36.202  1.00  0.00           C  
ATOM   1475  N   PHE   185      17.793 -59.204  32.499  1.00  0.00              
ATOM   1476  CA  PHE   185      18.520 -59.958  31.508  1.00  0.00              
ATOM   1477  CB  PHE   185      20.043 -59.788  31.606  1.00  0.00              
ATOM   1478  C   PHE   185      18.175 -61.417  31.604  1.00  0.00              
ATOM   1479  O   PHE   185      18.249 -62.159  30.625  1.00  0.00              
ATOM   1480  CG  PHE   185      20.310 -58.380  31.201  1.00  0.00           C  
ATOM   1481  CD1 PHE   185      20.452 -58.055  29.871  1.00  0.00           C  
ATOM   1482  CD2 PHE   185      20.394 -57.381  32.144  1.00  0.00           C  
ATOM   1483  CE1 PHE   185      20.691 -56.757  29.488  1.00  0.00           C  
ATOM   1484  CE2 PHE   185      20.633 -56.081  31.766  1.00  0.00           C  
ATOM   1485  CZ  PHE   185      20.783 -55.767  30.437  1.00  0.00           C  
ATOM   1486  N   THR   186      17.822 -61.858  32.817  1.00  0.00              
ATOM   1487  CA  THR   186      17.481 -63.203  33.185  1.00  0.00              
ATOM   1488  CB  THR   186      17.298 -63.345  34.666  1.00  0.00              
ATOM   1489  C   THR   186      16.187 -63.620  32.527  1.00  0.00              
ATOM   1490  O   THR   186      15.851 -64.803  32.535  1.00  0.00              
ATOM   1491  OG1 THR   186      18.460 -62.895  35.343  1.00  0.00           O  
ATOM   1492  CG2 THR   186      17.058 -64.825  34.995  1.00  0.00           C  
ATOM   1493  N   GLU   187      15.398 -62.672  31.974  1.00  0.00              
ATOM   1494  CA  GLU   187      14.112 -63.004  31.430  1.00  0.00              
ATOM   1495  CB  GLU   187      14.139 -64.217  30.481  1.00  0.00              
ATOM   1496  C   GLU   187      13.202 -63.319  32.572  1.00  0.00              
ATOM   1497  O   GLU   187      12.278 -64.123  32.448  1.00  0.00              
ATOM   1498  CG  GLU   187      12.838 -64.424  29.712  1.00  0.00           C  
ATOM   1499  CD  GLU   187      12.995 -65.692  28.885  1.00  0.00           C  
ATOM   1500  OE1 GLU   187      13.030 -66.792  29.498  1.00  0.00           O  
ATOM   1501  OE2 GLU   187      13.087 -65.581  27.634  1.00  0.00           O  
ATOM   1502  N   ILE   188      13.442 -62.644  33.717  1.00  0.00              
ATOM   1503  CA  ILE   188      12.656 -62.822  34.906  1.00  0.00              
ATOM   1504  CB  ILE   188      13.456 -63.375  36.049  1.00  0.00              
ATOM   1505  C   ILE   188      12.186 -61.462  35.328  1.00  0.00              
ATOM   1506  O   ILE   188      12.710 -60.450  34.867  1.00  0.00              
ATOM   1507  CG2 ILE   188      13.950 -64.778  35.658  1.00  0.00           C  
ATOM   1508  CG1 ILE   188      14.587 -62.399  36.420  1.00  0.00           C  
ATOM   1509  CD1 ILE   188      15.300 -62.741  37.727  1.00  0.00           C  
ATOM   1510  N   PRO   189      11.179 -61.411  36.167  1.00  0.00              
ATOM   1511  CA  PRO   189      10.662 -60.154  36.637  1.00  0.00              
ATOM   1512  CB  PRO   189       9.359 -60.481  37.366  1.00  0.00              
ATOM   1513  C   PRO   189      11.693 -59.544  37.526  1.00  0.00              
ATOM   1514  O   PRO   189      12.281 -60.261  38.335  1.00  0.00              
ATOM   1515  CD  PRO   189      10.194 -62.478  36.251  1.00  0.00           C  
ATOM   1516  CG  PRO   189       8.896 -61.801  36.723  1.00  0.00           C  
ATOM   1517  N   THR   190      11.894 -58.220  37.439  1.00  0.00              
ATOM   1518  CA  THR   190      12.915 -57.599  38.226  1.00  0.00              
ATOM   1519  CB  THR   190      13.173 -56.167  37.861  1.00  0.00              
ATOM   1520  C   THR   190      12.516 -57.655  39.661  1.00  0.00              
ATOM   1521  O   THR   190      11.433 -58.114  40.022  1.00  0.00              
ATOM   1522  OG1 THR   190      12.012 -55.386  38.083  1.00  0.00           O  
ATOM   1523  CG2 THR   190      13.565 -56.096  36.378  1.00  0.00           C  
ATOM   1524  N   LEU   191      13.426 -57.181  40.524  1.00  0.00              
ATOM   1525  CA  LEU   191      13.223 -57.192  41.937  1.00  0.00              
ATOM   1526  CB  LEU   191      14.409 -56.574  42.696  1.00  0.00              
ATOM   1527  C   LEU   191      12.005 -56.363  42.217  1.00  0.00              
ATOM   1528  O   LEU   191      11.236 -56.678  43.122  1.00  0.00              
ATOM   1529  CG  LEU   191      15.742 -57.306  42.443  1.00  0.00           C  
ATOM   1530  CD1 LEU   191      16.887 -56.679  43.255  1.00  0.00           C  
ATOM   1531  CD2 LEU   191      15.608 -58.821  42.667  1.00  0.00           C  
ATOM   1532  N   ILE   192      11.792 -55.278  41.442  1.00  0.00              
ATOM   1533  CA  ILE   192      10.674 -54.392  41.677  1.00  0.00              
ATOM   1534  CB  ILE   192      11.055 -52.945  41.530  1.00  0.00              
ATOM   1535  C   ILE   192       9.604 -54.667  40.645  1.00  0.00              
ATOM   1536  O   ILE   192       9.822 -54.452  39.458  1.00  0.00              
ATOM   1537  CG2 ILE   192       9.776 -52.101  41.649  1.00  0.00           C  
ATOM   1538  CG1 ILE   192      12.140 -52.557  42.549  1.00  0.00           C  
ATOM   1539  CD1 ILE   192      13.505 -53.186  42.276  1.00  0.00           C  
ATOM   1540  N   GLY   193       8.386 -55.134  41.009  1.00  0.00              
ATOM   1541  CA  GLY   193       7.873 -55.392  42.309  1.00  0.00              
ATOM   1542  C   GLY   193       6.820 -54.377  42.659  1.00  0.00              
ATOM   1543  O   GLY   193       6.167 -54.506  43.695  1.00  0.00              
ATOM   1544  N   GLY   194       6.581 -53.361  41.800  1.00  0.00              
ATOM   1545  CA  GLY   194       5.664 -52.339  42.228  1.00  0.00              
ATOM   1546  C   GLY   194       4.294 -52.537  41.646  1.00  0.00              
ATOM   1547  O   GLY   194       3.789 -51.675  40.929  1.00  0.00              
ATOM   1548  N   ALA   195       3.633 -53.675  41.940  1.00  0.00              
ATOM   1549  CA  ALA   195       2.265 -53.790  41.524  1.00  0.00              
ATOM   1550  CB  ALA   195       2.090 -54.561  40.204  1.00  0.00              
ATOM   1551  C   ALA   195       1.529 -54.557  42.582  1.00  0.00              
ATOM   1552  O   ALA   195       1.357 -55.774  42.502  1.00  0.00              
ATOM   1553  N   ASP   196       0.964 -53.825  43.552  1.00  0.00              
ATOM   1554  CA  ASP   196       0.241 -54.432  44.627  1.00  0.00              
ATOM   1555  CB  ASP   196      -0.143 -53.444  45.750  1.00  0.00              
ATOM   1556  C   ASP   196      -0.989 -55.093  44.107  1.00  0.00              
ATOM   1557  O   ASP   196      -1.519 -56.010  44.734  1.00  0.00              
ATOM   1558  CG  ASP   196      -1.052 -52.332  45.233  1.00  0.00           C  
ATOM   1559  OD1 ASP   196      -1.250 -52.225  43.994  1.00  0.00           O  
ATOM   1560  OD2 ASP   196      -1.554 -51.558  46.090  1.00  0.00           O  
ATOM   1561  N   ARG   197      -1.475 -54.616  42.952  1.00  0.00              
ATOM   1562  CA  ARG   197      -2.679 -55.099  42.346  1.00  0.00              
ATOM   1563  CB  ARG   197      -3.149 -54.241  41.155  1.00  0.00              
ATOM   1564  C   ARG   197      -2.417 -56.453  41.775  1.00  0.00              
ATOM   1565  O   ARG   197      -1.349 -57.043  41.916  1.00  0.00              
ATOM   1566  CG  ARG   197      -3.478 -52.782  41.468  1.00  0.00           C  
ATOM   1567  CD  ARG   197      -4.232 -52.105  40.320  1.00  0.00           C  
ATOM   1568  NE  ARG   197      -3.428 -52.297  39.078  1.00  0.00           N  
ATOM   1569  CZ  ARG   197      -2.658 -51.283  38.588  1.00  0.00           C  
ATOM   1570  NH1 ARG   197      -2.655 -50.066  39.206  1.00  0.00           N  
ATOM   1571  NH2 ARG   197      -1.899 -51.483  37.471  1.00  0.00           N  
ATOM   1572  N   PRO   198      -3.458 -56.962  41.180  1.00  0.00              
ATOM   1573  CA  PRO   198      -3.398 -58.231  40.515  1.00  0.00              
ATOM   1574  CB  PRO   198      -4.843 -58.640  40.249  1.00  0.00              
ATOM   1575  C   PRO   198      -2.574 -58.103  39.276  1.00  0.00              
ATOM   1576  O   PRO   198      -2.457 -59.082  38.544  1.00  0.00              
ATOM   1577  CD  PRO   198      -4.790 -56.714  41.718  1.00  0.00           C  
ATOM   1578  CG  PRO   198      -5.621 -57.964  41.387  1.00  0.00           C  
ATOM   1579  N   THR   199      -2.037 -56.898  39.005  1.00  0.00              
ATOM   1580  CA  THR   199      -1.264 -56.644  37.824  1.00  0.00              
ATOM   1581  CB  THR   199      -0.823 -55.214  37.741  1.00  0.00              
ATOM   1582  C   THR   199      -0.035 -57.504  37.834  1.00  0.00              
ATOM   1583  O   THR   199       0.320 -58.093  36.815  1.00  0.00              
ATOM   1584  OG1 THR   199      -1.952 -54.355  37.795  1.00  0.00           O  
ATOM   1585  CG2 THR   199      -0.082 -55.004  36.414  1.00  0.00           C  
ATOM   1586  N   LEU   200       0.646 -57.603  38.993  1.00  0.00              
ATOM   1587  CA  LEU   200       1.843 -58.389  39.105  1.00  0.00              
ATOM   1588  CB  LEU   200       2.478 -58.308  40.505  1.00  0.00              
ATOM   1589  C   LEU   200       1.489 -59.818  38.853  1.00  0.00              
ATOM   1590  O   LEU   200       2.220 -60.546  38.183  1.00  0.00              
ATOM   1591  CG  LEU   200       3.763 -59.143  40.654  1.00  0.00           C  
ATOM   1592  CD1 LEU   200       4.875 -58.632  39.725  1.00  0.00           C  
ATOM   1593  CD2 LEU   200       4.208 -59.223  42.124  1.00  0.00           C  
ATOM   1594  N   HIS   201       0.331 -60.255  39.373  1.00  0.00              
ATOM   1595  CA  HIS   201      -0.063 -61.623  39.210  1.00  0.00              
ATOM   1596  CB  HIS   201      -1.446 -61.924  39.811  1.00  0.00              
ATOM   1597  C   HIS   201      -0.150 -61.932  37.750  1.00  0.00              
ATOM   1598  O   HIS   201       0.371 -62.947  37.292  1.00  0.00              
ATOM   1599  ND1 HIS   201      -1.450 -64.421  40.310  1.00  0.00           N  
ATOM   1600  CG  HIS   201      -1.878 -63.340  39.573  1.00  0.00           C  
ATOM   1601  NE2 HIS   201      -2.838 -65.215  38.763  1.00  0.00           N  
ATOM   1602  CD2 HIS   201      -2.726 -63.843  38.633  1.00  0.00           C  
ATOM   1603  CE1 HIS   201      -2.055 -65.517  39.783  1.00  0.00           C  
ATOM   1604  N   GLU   202      -0.797 -61.045  36.974  1.00  0.00              
ATOM   1605  CA  GLU   202      -0.995 -61.279  35.574  1.00  0.00              
ATOM   1606  CB  GLU   202      -1.839 -60.176  34.909  1.00  0.00              
ATOM   1607  C   GLU   202       0.329 -61.312  34.870  1.00  0.00              
ATOM   1608  O   GLU   202       0.553 -62.146  33.996  1.00  0.00              
ATOM   1609  CG  GLU   202      -3.289 -60.142  35.397  1.00  0.00           C  
ATOM   1610  CD  GLU   202      -4.011 -59.016  34.670  1.00  0.00           C  
ATOM   1611  OE1 GLU   202      -3.323 -58.225  33.971  1.00  0.00           O  
ATOM   1612  OE2 GLU   202      -5.261 -58.930  34.807  1.00  0.00           O  
ATOM   1613  N   GLY   203       1.248 -60.400  35.235  1.00  0.00              
ATOM   1614  CA  GLY   203       2.508 -60.284  34.561  1.00  0.00              
ATOM   1615  C   GLY   203       3.345 -61.513  34.748  1.00  0.00              
ATOM   1616  O   GLY   203       4.017 -61.958  33.819  1.00  0.00              
ATOM   1617  N   ASN   204       3.349 -62.077  35.969  1.00  0.00              
ATOM   1618  CA  ASN   204       4.170 -63.210  36.287  1.00  0.00              
ATOM   1619  CB  ASN   204       4.138 -63.567  37.780  1.00  0.00              
ATOM   1620  C   ASN   204       3.736 -64.407  35.507  1.00  0.00              
ATOM   1621  O   ASN   204       4.567 -65.193  35.058  1.00  0.00              
ATOM   1622  CG  ASN   204       4.881 -62.459  38.510  1.00  0.00           C  
ATOM   1623  OD1 ASN   204       5.722 -61.775  37.929  1.00  0.00           O  
ATOM   1624  ND2 ASN   204       4.567 -62.274  39.820  1.00  0.00           N  
ATOM   1625  N   GLU   205       2.417 -64.591  35.333  1.00  0.00              
ATOM   1626  CA  GLU   205       1.944 -65.743  34.627  1.00  0.00              
ATOM   1627  CB  GLU   205       0.410 -65.892  34.657  1.00  0.00              
ATOM   1628  C   GLU   205       2.408 -65.652  33.203  1.00  0.00              
ATOM   1629  O   GLU   205       2.806 -66.651  32.608  1.00  0.00              
ATOM   1630  CG  GLU   205      -0.366 -64.729  34.038  1.00  0.00           C  
ATOM   1631  CD  GLU   205      -1.852 -65.011  34.213  1.00  0.00           C  
ATOM   1632  OE1 GLU   205      -2.187 -66.101  34.750  1.00  0.00           O  
ATOM   1633  OE2 GLU   205      -2.671 -64.141  33.816  1.00  0.00           O  
ATOM   1634  N   GLU   206       2.369 -64.434  32.634  1.00  0.00              
ATOM   1635  CA  GLU   206       2.742 -64.124  31.281  1.00  0.00              
ATOM   1636  CB  GLU   206       2.373 -62.676  30.916  1.00  0.00              
ATOM   1637  C   GLU   206       4.222 -64.287  31.112  1.00  0.00              
ATOM   1638  O   GLU   206       4.721 -64.555  30.020  1.00  0.00              
ATOM   1639  CG  GLU   206       2.735 -62.269  29.490  1.00  0.00           C  
ATOM   1640  CD  GLU   206       2.196 -60.862  29.276  1.00  0.00           C  
ATOM   1641  OE1 GLU   206       0.953 -60.686  29.383  1.00  0.00           O  
ATOM   1642  OE2 GLU   206       3.017 -59.944  29.011  1.00  0.00           O  
ATOM   1643  N   LEU   207       4.961 -64.032  32.199  1.00  0.00              
ATOM   1644  CA  LEU   207       6.388 -64.106  32.275  1.00  0.00              
ATOM   1645  CB  LEU   207       6.958 -63.282  33.439  1.00  0.00              
ATOM   1646  C   LEU   207       6.917 -65.517  32.298  1.00  0.00              
ATOM   1647  O   LEU   207       8.117 -65.697  32.094  1.00  0.00              
ATOM   1648  CG  LEU   207       6.689 -61.778  33.217  1.00  0.00           C  
ATOM   1649  CD1 LEU   207       7.250 -60.908  34.347  1.00  0.00           C  
ATOM   1650  CD2 LEU   207       7.179 -61.332  31.835  1.00  0.00           C  
ATOM   1651  N   LYS   208       6.076 -66.549  32.564  1.00  0.00              
ATOM   1652  CA  LYS   208       6.583 -67.890  32.781  1.00  0.00              
ATOM   1653  CB  LYS   208       5.510 -68.986  32.724  1.00  0.00              
ATOM   1654  C   LYS   208       7.572 -68.343  31.741  1.00  0.00              
ATOM   1655  O   LYS   208       8.744 -68.474  32.040  1.00  0.00              
ATOM   1656  CG  LYS   208       4.790 -69.294  34.028  1.00  0.00           C  
ATOM   1657  CD  LYS   208       3.728 -70.377  33.840  1.00  0.00           C  
ATOM   1658  CE  LYS   208       3.317 -71.065  35.138  1.00  0.00           C  
ATOM   1659  NZ  LYS   208       2.383 -72.175  34.846  1.00  0.00           N  
ATOM   1660  N   LEU   209       7.205 -68.550  30.478  1.00  0.00              
ATOM   1661  CA  LEU   209       8.194 -68.989  29.524  1.00  0.00              
ATOM   1662  CB  LEU   209       9.424 -68.058  29.424  1.00  0.00              
ATOM   1663  C   LEU   209       8.668 -70.390  29.765  1.00  0.00              
ATOM   1664  O   LEU   209       9.573 -70.848  29.068  1.00  0.00              
ATOM   1665  CG  LEU   209       9.206 -66.763  28.613  1.00  0.00           C  
ATOM   1666  CD1 LEU   209       9.327 -67.026  27.107  1.00  0.00           C  
ATOM   1667  CD2 LEU   209       7.866 -66.092  28.950  1.00  0.00           C  
ATOM   1668  N   TYR   210       8.057 -71.147  30.698  1.00  0.00              
ATOM   1669  CA  TYR   210       8.563 -72.477  30.848  1.00  0.00              
ATOM   1670  CB  TYR   210       8.159 -73.186  32.163  1.00  0.00              
ATOM   1671  C   TYR   210       8.015 -73.228  29.683  1.00  0.00              
ATOM   1672  O   TYR   210       6.818 -73.189  29.398  1.00  0.00              
ATOM   1673  CG  TYR   210       6.750 -73.666  32.086  1.00  0.00           C  
ATOM   1674  CD1 TYR   210       6.490 -74.926  31.599  1.00  0.00           C  
ATOM   1675  CD2 TYR   210       5.697 -72.875  32.479  1.00  0.00           C  
ATOM   1676  CE1 TYR   210       5.203 -75.399  31.512  1.00  0.00           C  
ATOM   1677  CE2 TYR   210       4.406 -73.341  32.394  1.00  0.00           C  
ATOM   1678  CZ  TYR   210       4.157 -74.604  31.912  1.00  0.00           C  
ATOM   1679  OH  TYR   210       2.833 -75.084  31.824  1.00  0.00           O  
ATOM   1680  N   MET   211       8.912 -73.911  28.954  1.00  0.00              
ATOM   1681  CA  MET   211       8.525 -74.669  27.807  1.00  0.00              
ATOM   1682  CB  MET   211       7.543 -75.798  28.158  1.00  0.00              
ATOM   1683  C   MET   211       7.870 -73.776  26.796  1.00  0.00              
ATOM   1684  O   MET   211       7.062 -74.240  25.992  1.00  0.00              
ATOM   1685  CG  MET   211       7.418 -76.859  27.066  1.00  0.00           C  
ATOM   1686  SD  MET   211       8.857 -77.962  26.937  1.00  0.00           S  
ATOM   1687  CE  MET   211       9.980 -76.711  26.251  1.00  0.00           C  
ATOM   1688  N   LYS   212       8.205 -72.470  26.787  1.00  0.00              
ATOM   1689  CA  LYS   212       7.612 -71.631  25.784  1.00  0.00              
ATOM   1690  CB  LYS   212       7.263 -70.219  26.280  1.00  0.00              
ATOM   1691  C   LYS   212       8.596 -71.528  24.662  1.00  0.00              
ATOM   1692  O   LYS   212       9.805 -71.500  24.885  1.00  0.00              
ATOM   1693  CG  LYS   212       6.320 -69.482  25.331  1.00  0.00           C  
ATOM   1694  CD  LYS   212       5.628 -68.279  25.968  1.00  0.00           C  
ATOM   1695  CE  LYS   212       4.522 -68.661  26.955  1.00  0.00           C  
ATOM   1696  NZ  LYS   212       3.366 -69.240  26.232  1.00  0.00           N  
ATOM   1697  N   ASN   213       8.104 -71.504  23.408  1.00  0.00              
ATOM   1698  CA  ASN   213       9.011 -71.423  22.298  1.00  0.00              
ATOM   1699  CB  ASN   213       8.840 -72.560  21.275  1.00  0.00              
ATOM   1700  C   ASN   213       8.783 -70.122  21.595  1.00  0.00              
ATOM   1701  O   ASN   213       7.664 -69.792  21.203  1.00  0.00              
ATOM   1702  CG  ASN   213       7.435 -72.481  20.701  1.00  0.00           C  
ATOM   1703  OD1 ASN   213       7.230 -71.965  19.604  1.00  0.00           O  
ATOM   1704  ND2 ASN   213       6.435 -73.004  21.461  1.00  0.00           N  
ATOM   1705  N   HIS   214       9.877 -69.363  21.395  1.00  0.00              
ATOM   1706  CA  HIS   214       9.830 -68.058  20.803  1.00  0.00              
ATOM   1707  CB  HIS   214      11.211 -67.395  20.665  1.00  0.00              
ATOM   1708  C   HIS   214       9.285 -68.151  19.415  1.00  0.00              
ATOM   1709  O   HIS   214       9.484 -69.138  18.708  1.00  0.00              
ATOM   1710  ND1 HIS   214      12.016 -67.622  18.262  1.00  0.00           N  
ATOM   1711  CG  HIS   214      12.050 -68.014  19.582  1.00  0.00           C  
ATOM   1712  NE2 HIS   214      13.491 -69.280  18.393  1.00  0.00           N  
ATOM   1713  CD2 HIS   214      12.956 -69.027  19.644  1.00  0.00           C  
ATOM   1714  CE1 HIS   214      12.897 -68.411  17.595  1.00  0.00           C  
ATOM   1715  N   LEU   215       8.555 -67.093  19.010  1.00  0.00              
ATOM   1716  CA  LEU   215       7.987 -66.989  17.697  1.00  0.00              
ATOM   1717  CB  LEU   215       6.460 -66.796  17.680  1.00  0.00              
ATOM   1718  C   LEU   215       8.590 -65.776  17.052  1.00  0.00              
ATOM   1719  O   LEU   215       9.263 -64.985  17.711  1.00  0.00              
ATOM   1720  CG  LEU   215       5.670 -67.997  18.233  1.00  0.00           C  
ATOM   1721  CD1 LEU   215       4.156 -67.773  18.096  1.00  0.00           C  
ATOM   1722  CD2 LEU   215       6.134 -69.318  17.599  1.00  0.00           C  
ATOM   1723  N   ASN   216       8.373 -65.609  15.730  1.00  0.00              
ATOM   1724  CA  ASN   216       8.905 -64.481  15.016  1.00  0.00              
ATOM   1725  CB  ASN   216       8.603 -64.522  13.507  1.00  0.00              
ATOM   1726  C   ASN   216       8.322 -63.225  15.590  1.00  0.00              
ATOM   1727  O   ASN   216       7.167 -63.210  16.011  1.00  0.00              
ATOM   1728  CG  ASN   216       7.092 -64.577  13.326  1.00  0.00           C  
ATOM   1729  OD1 ASN   216       6.422 -65.454  13.870  1.00  0.00           O  
ATOM   1730  ND2 ASN   216       6.536 -63.615  12.542  1.00  0.00           N  
ATOM   1731  N   PHE   217       9.121 -62.132  15.630  1.00  0.00              
ATOM   1732  CA  PHE   217       8.657 -60.928  16.273  1.00  0.00              
ATOM   1733  CB  PHE   217       9.241 -60.831  17.700  1.00  0.00              
ATOM   1734  C   PHE   217       9.122 -59.731  15.481  1.00  0.00              
ATOM   1735  O   PHE   217      10.211 -59.740  14.907  1.00  0.00              
ATOM   1736  CG  PHE   217       8.774 -59.600  18.388  1.00  0.00           C  
ATOM   1737  CD1 PHE   217       7.573 -59.588  19.057  1.00  0.00           C  
ATOM   1738  CD2 PHE   217       9.551 -58.466  18.377  1.00  0.00           C  
ATOM   1739  CE1 PHE   217       7.145 -58.450  19.695  1.00  0.00           C  
ATOM   1740  CE2 PHE   217       9.127 -57.325  19.015  1.00  0.00           C  
ATOM   1741  CZ  PHE   217       7.921 -57.318  19.672  1.00  0.00           C  
ATOM   1742  N   THR   218       8.280 -58.670  15.418  1.00  0.00              
ATOM   1743  CA  THR   218       8.606 -57.455  14.713  1.00  0.00              
ATOM   1744  CB  THR   218       7.994 -57.410  13.347  1.00  0.00              
ATOM   1745  C   THR   218       8.070 -56.275  15.485  1.00  0.00              
ATOM   1746  O   THR   218       6.919 -56.261  15.912  1.00  0.00              
ATOM   1747  OG1 THR   218       6.585 -57.550  13.446  1.00  0.00           O  
ATOM   1748  CG2 THR   218       8.580 -58.549  12.500  1.00  0.00           C  
ATOM   1749  N   VAL   219       8.900 -55.224  15.645  1.00  0.00              
ATOM   1750  CA  VAL   219       8.589 -54.047  16.416  1.00  0.00              
ATOM   1751  CB  VAL   219       9.771 -53.121  16.503  1.00  0.00              
ATOM   1752  C   VAL   219       7.445 -53.280  15.811  1.00  0.00              
ATOM   1753  O   VAL   219       6.570 -52.796  16.530  1.00  0.00              
ATOM   1754  CG1 VAL   219       9.387 -51.889  17.329  1.00  0.00           C  
ATOM   1755  CG2 VAL   219      10.973 -53.896  17.063  1.00  0.00           C  
ATOM   1756  N   ASP   220       7.419 -53.138  14.470  1.00  0.00              
ATOM   1757  CA  ASP   220       6.380 -52.363  13.849  1.00  0.00              
ATOM   1758  CB  ASP   220       6.504 -52.290  12.319  1.00  0.00              
ATOM   1759  C   ASP   220       5.054 -52.986  14.131  1.00  0.00              
ATOM   1760  O   ASP   220       4.098 -52.297  14.483  1.00  0.00              
ATOM   1761  CG  ASP   220       5.345 -51.439  11.814  1.00  0.00           C  
ATOM   1762  OD1 ASP   220       4.974 -50.468  12.525  1.00  0.00           O  
ATOM   1763  OD2 ASP   220       4.801 -51.760  10.724  1.00  0.00           O  
ATOM   1764  N   SER   221       4.959 -54.319  13.986  1.00  0.00              
ATOM   1765  CA  SER   221       3.704 -54.980  14.206  1.00  0.00              
ATOM   1766  CB  SER   221       3.741 -56.479  13.873  1.00  0.00              
ATOM   1767  C   SER   221       3.337 -54.831  15.645  1.00  0.00              
ATOM   1768  O   SER   221       2.165 -54.682  15.983  1.00  0.00              
ATOM   1769  OG  SER   221       3.936 -56.656  12.477  1.00  0.00           O  
ATOM   1770  N   PHE   222       4.344 -54.856  16.536  1.00  0.00              
ATOM   1771  CA  PHE   222       4.092 -54.758  17.943  1.00  0.00              
ATOM   1772  CB  PHE   222       5.394 -54.964  18.745  1.00  0.00              
ATOM   1773  C   PHE   222       3.484 -53.411  18.219  1.00  0.00              
ATOM   1774  O   PHE   222       2.488 -53.311  18.932  1.00  0.00              
ATOM   1775  CG  PHE   222       5.141 -54.908  20.212  1.00  0.00           C  
ATOM   1776  CD1 PHE   222       4.250 -55.769  20.810  1.00  0.00           C  
ATOM   1777  CD2 PHE   222       5.848 -54.031  21.002  1.00  0.00           C  
ATOM   1778  CE1 PHE   222       4.035 -55.722  22.167  1.00  0.00           C  
ATOM   1779  CE2 PHE   222       5.639 -53.982  22.359  1.00  0.00           C  
ATOM   1780  CZ  PHE   222       4.727 -54.825  22.945  1.00  0.00           C  
ATOM   1781  N   PHE   223       4.040 -52.330  17.637  1.00  0.00              
ATOM   1782  CA  PHE   223       3.479 -51.030  17.881  1.00  0.00              
ATOM   1783  CB  PHE   223       4.256 -49.863  17.247  1.00  0.00              
ATOM   1784  C   PHE   223       2.095 -50.964  17.327  1.00  0.00              
ATOM   1785  O   PHE   223       1.189 -50.417  17.954  1.00  0.00              
ATOM   1786  CG  PHE   223       5.488 -49.639  18.048  1.00  0.00           C  
ATOM   1787  CD1 PHE   223       5.384 -49.253  19.363  1.00  0.00           C  
ATOM   1788  CD2 PHE   223       6.736 -49.770  17.487  1.00  0.00           C  
ATOM   1789  CE1 PHE   223       6.508 -49.029  20.122  1.00  0.00           C  
ATOM   1790  CE2 PHE   223       7.862 -49.544  18.243  1.00  0.00           C  
ATOM   1791  CZ  PHE   223       7.752 -49.177  19.562  1.00  0.00           C  
ATOM   1792  N   MET   224       1.897 -51.516  16.120  1.00  0.00              
ATOM   1793  CA  MET   224       0.626 -51.409  15.470  1.00  0.00              
ATOM   1794  CB  MET   224       0.653 -52.047  14.072  1.00  0.00              
ATOM   1795  C   MET   224      -0.441 -52.090  16.276  1.00  0.00              
ATOM   1796  O   MET   224      -1.536 -51.549  16.432  1.00  0.00              
ATOM   1797  CG  MET   224      -0.527 -51.654  13.187  1.00  0.00           C  
ATOM   1798  SD  MET   224      -0.481 -52.395  11.528  1.00  0.00           S  
ATOM   1799  CE  MET   224      -1.761 -51.303  10.849  1.00  0.00           C  
ATOM   1800  N   ASN   225      -0.174 -53.314  16.774  1.00  0.00              
ATOM   1801  CA  ASN   225      -1.182 -54.026  17.511  1.00  0.00              
ATOM   1802  CB  ASN   225      -0.881 -55.529  17.629  1.00  0.00              
ATOM   1803  C   ASN   225      -1.387 -53.494  18.901  1.00  0.00              
ATOM   1804  O   ASN   225      -2.515 -53.222  19.307  1.00  0.00              
ATOM   1805  CG  ASN   225      -1.042 -56.138  16.243  1.00  0.00           C  
ATOM   1806  OD1 ASN   225      -1.368 -55.444  15.281  1.00  0.00           O  
ATOM   1807  ND2 ASN   225      -0.822 -57.475  16.136  1.00  0.00           N  
ATOM   1808  N   SER   226      -0.294 -53.345  19.674  1.00  0.00              
ATOM   1809  CA  SER   226      -0.397 -52.972  21.059  1.00  0.00              
ATOM   1810  CB  SER   226       0.791 -53.447  21.919  1.00  0.00              
ATOM   1811  C   SER   226      -0.610 -51.500  21.246  1.00  0.00              
ATOM   1812  O   SER   226      -1.036 -51.067  22.316  1.00  0.00              
ATOM   1813  OG  SER   226       2.012 -52.925  21.428  1.00  0.00           O  
ATOM   1814  N   GLY   227      -0.337 -50.681  20.216  1.00  0.00              
ATOM   1815  CA  GLY   227      -0.462 -49.259  20.378  1.00  0.00              
ATOM   1816  C   GLY   227      -1.898 -48.921  20.637  1.00  0.00              
ATOM   1817  O   GLY   227      -2.806 -49.663  20.267  1.00  0.00              
ATOM   1818  N   PHE   228      -2.131 -47.758  21.283  1.00  0.00              
ATOM   1819  CA  PHE   228      -3.470 -47.355  21.611  1.00  0.00              
ATOM   1820  CB  PHE   228      -3.561 -46.112  22.502  1.00  0.00              
ATOM   1821  C   PHE   228      -4.251 -47.121  20.369  1.00  0.00              
ATOM   1822  O   PHE   228      -3.718 -46.717  19.337  1.00  0.00              
ATOM   1823  CG  PHE   228      -3.167 -46.628  23.831  1.00  0.00           C  
ATOM   1824  CD1 PHE   228      -1.842 -46.712  24.179  1.00  0.00           C  
ATOM   1825  CD2 PHE   228      -4.132 -47.053  24.712  1.00  0.00           C  
ATOM   1826  CE1 PHE   228      -1.488 -47.206  25.409  1.00  0.00           C  
ATOM   1827  CE2 PHE   228      -3.782 -47.545  25.943  1.00  0.00           C  
ATOM   1828  CZ  PHE   228      -2.457 -47.619  26.290  1.00  0.00           C  
ATOM   1829  N   SER   229      -5.565 -47.393  20.440  1.00  0.00              
ATOM   1830  CA  SER   229      -6.318 -47.274  19.236  1.00  0.00              
ATOM   1831  CB  SER   229      -7.049 -48.581  18.888  1.00  0.00              
ATOM   1832  C   SER   229      -7.342 -46.189  19.368  1.00  0.00              
ATOM   1833  O   SER   229      -8.163 -46.207  20.284  1.00  0.00              
ATOM   1834  OG  SER   229      -7.505 -48.546  17.549  1.00  0.00           O  
ATOM   1835  N   CYS   230      -7.298 -45.169  18.479  1.00  0.00              
ATOM   1836  CA  CYS   230      -8.466 -44.330  18.469  1.00  0.00              
ATOM   1837  CB  CYS   230      -8.333 -43.009  17.652  1.00  0.00              
ATOM   1838  C   CYS   230      -9.283 -45.331  17.755  1.00  0.00              
ATOM   1839  O   CYS   230      -8.556 -45.822  16.942  1.00  0.00              
ATOM   1840  SG  CYS   230      -9.276 -42.800  16.097  1.00  0.00           S  
ATOM   1841  N   PRO   231     -10.445 -45.888  17.640  1.00  0.00              
ATOM   1842  CA  PRO   231     -11.722 -45.645  18.227  1.00  0.00              
ATOM   1843  CB  PRO   231     -12.712 -46.557  17.506  1.00  0.00              
ATOM   1844  C   PRO   231     -11.894 -45.791  19.689  1.00  0.00              
ATOM   1845  O   PRO   231     -12.970 -45.440  20.167  1.00  0.00              
ATOM   1846  CD  PRO   231     -10.552 -46.785  16.500  1.00  0.00           C  
ATOM   1847  CG  PRO   231     -12.041 -46.866  16.166  1.00  0.00           C  
ATOM   1848  N   ASP   232     -10.957 -46.412  20.407  1.00  0.00              
ATOM   1849  CA  ASP   232     -11.179 -46.485  21.820  1.00  0.00              
ATOM   1850  CB  ASP   232     -10.206 -47.460  22.498  1.00  0.00              
ATOM   1851  C   ASP   232     -10.969 -45.132  22.436  1.00  0.00              
ATOM   1852  O   ASP   232     -11.707 -44.733  23.337  1.00  0.00              
ATOM   1853  CG  ASP   232     -10.532 -48.851  21.976  1.00  0.00           C  
ATOM   1854  OD1 ASP   232     -11.722 -49.095  21.643  1.00  0.00           O  
ATOM   1855  OD2 ASP   232      -9.592 -49.684  21.892  1.00  0.00           O  
ATOM   1856  N   ILE   233      -9.914 -44.409  21.993  1.00  0.00              
ATOM   1857  CA  ILE   233      -9.594 -43.131  22.578  1.00  0.00              
ATOM   1858  CB  ILE   233      -8.228 -42.606  22.218  1.00  0.00              
ATOM   1859  C   ILE   233     -10.570 -42.050  22.215  1.00  0.00              
ATOM   1860  O   ILE   233     -10.979 -41.282  23.085  1.00  0.00              
ATOM   1861  CG2 ILE   233      -8.186 -41.123  22.627  1.00  0.00           C  
ATOM   1862  CG1 ILE   233      -7.105 -43.432  22.871  1.00  0.00           C  
ATOM   1863  CD1 ILE   233      -6.891 -44.818  22.275  1.00  0.00           C  
ATOM   1864  N   PHE   234     -10.976 -41.943  20.929  1.00  0.00              
ATOM   1865  CA  PHE   234     -11.778 -40.790  20.605  1.00  0.00              
ATOM   1866  CB  PHE   234     -11.736 -40.339  19.140  1.00  0.00              
ATOM   1867  C   PHE   234     -13.210 -40.985  20.956  1.00  0.00              
ATOM   1868  O   PHE   234     -13.943 -41.735  20.313  1.00  0.00              
ATOM   1869  CG  PHE   234     -10.415 -39.704  18.864  1.00  0.00           C  
ATOM   1870  CD1 PHE   234      -9.278 -40.464  18.759  1.00  0.00           C  
ATOM   1871  CD2 PHE   234     -10.308 -38.345  18.687  1.00  0.00           C  
ATOM   1872  CE1 PHE   234      -8.054 -39.896  18.496  1.00  0.00           C  
ATOM   1873  CE2 PHE   234      -9.089 -37.765  18.423  1.00  0.00           C  
ATOM   1874  CZ  PHE   234      -7.956 -38.537  18.328  1.00  0.00           C  
ATOM   1875  N   LYS   235     -13.620 -40.309  22.042  1.00  0.00              
ATOM   1876  CA  LYS   235     -14.976 -40.288  22.495  1.00  0.00              
ATOM   1877  CB  LYS   235     -15.094 -39.806  23.943  1.00  0.00              
ATOM   1878  C   LYS   235     -15.802 -39.410  21.608  1.00  0.00              
ATOM   1879  O   LYS   235     -16.954 -39.727  21.319  1.00  0.00              
ATOM   1880  CG  LYS   235     -14.441 -40.809  24.890  1.00  0.00           C  
ATOM   1881  CD  LYS   235     -14.244 -40.305  26.312  1.00  0.00           C  
ATOM   1882  CE  LYS   235     -13.597 -41.356  27.211  1.00  0.00           C  
ATOM   1883  NZ  LYS   235     -14.339 -42.633  27.102  1.00  0.00           N  
ATOM   1884  N   LEU   236     -15.242 -38.264  21.166  1.00  0.00              
ATOM   1885  CA  LEU   236     -16.025 -37.361  20.367  1.00  0.00              
ATOM   1886  CB  LEU   236     -16.829 -36.358  21.214  1.00  0.00              
ATOM   1887  C   LEU   236     -15.103 -36.575  19.486  1.00  0.00              
ATOM   1888  O   LEU   236     -13.961 -36.300  19.852  1.00  0.00              
ATOM   1889  CG  LEU   236     -17.681 -35.373  20.393  1.00  0.00           C  
ATOM   1890  CD1 LEU   236     -18.781 -36.101  19.602  1.00  0.00           C  
ATOM   1891  CD2 LEU   236     -18.234 -34.247  21.282  1.00  0.00           C  
ATOM   1892  N   CYS   237     -15.570 -36.212  18.274  1.00  0.00              
ATOM   1893  CA  CYS   237     -14.748 -35.421  17.402  1.00  0.00              
ATOM   1894  CB  CYS   237     -13.911 -36.271  16.429  1.00  0.00              
ATOM   1895  C   CYS   237     -15.637 -34.550  16.573  1.00  0.00              
ATOM   1896  O   CYS   237     -16.551 -35.046  15.915  1.00  0.00              
ATOM   1897  SG  CYS   237     -12.869 -35.267  15.329  1.00  0.00           S  
ATOM   1898  N   SER   238     -15.391 -33.220  16.582  1.00  0.00              
ATOM   1899  CA  SER   238     -16.202 -32.352  15.780  1.00  0.00              
ATOM   1900  CB  SER   238     -17.264 -31.585  16.586  1.00  0.00              
ATOM   1901  C   SER   238     -15.317 -31.333  15.136  1.00  0.00              
ATOM   1902  O   SER   238     -14.390 -30.814  15.755  1.00  0.00              
ATOM   1903  OG  SER   238     -18.025 -30.750  15.725  1.00  0.00           O  
ATOM   1904  N   PHE   239     -15.580 -31.043  13.845  1.00  0.00              
ATOM   1905  CA  PHE   239     -14.842 -30.033  13.154  1.00  0.00              
ATOM   1906  CB  PHE   239     -13.867 -30.598  12.105  1.00  0.00              
ATOM   1907  C   PHE   239     -15.858 -29.193  12.444  1.00  0.00              
ATOM   1908  O   PHE   239     -16.616 -29.688  11.612  1.00  0.00              
ATOM   1909  CG  PHE   239     -13.158 -29.456  11.460  1.00  0.00           C  
ATOM   1910  CD1 PHE   239     -12.057 -28.885  12.059  1.00  0.00           C  
ATOM   1911  CD2 PHE   239     -13.587 -28.960  10.250  1.00  0.00           C  
ATOM   1912  CE1 PHE   239     -11.400 -27.834  11.464  1.00  0.00           C  
ATOM   1913  CE2 PHE   239     -12.934 -27.909   9.650  1.00  0.00           C  
ATOM   1914  CZ  PHE   239     -11.839 -27.344  10.257  1.00  0.00           C  
ATOM   1915  N   GLN   240     -15.900 -27.894  12.793  1.00  0.00              
ATOM   1916  CA  GLN   240     -16.784 -26.922  12.219  1.00  0.00              
ATOM   1917  CB  GLN   240     -16.308 -26.319  10.880  1.00  0.00              
ATOM   1918  C   GLN   240     -18.192 -27.428  12.135  1.00  0.00              
ATOM   1919  O   GLN   240     -18.847 -27.312  11.100  1.00  0.00              
ATOM   1920  CG  GLN   240     -16.197 -27.279   9.698  1.00  0.00           C  
ATOM   1921  CD  GLN   240     -15.711 -26.457   8.509  1.00  0.00           C  
ATOM   1922  OE1 GLN   240     -15.624 -26.956   7.388  1.00  0.00           O  
ATOM   1923  NE2 GLN   240     -15.380 -25.160   8.760  1.00  0.00           N  
ATOM   1924  N   GLY   241     -18.695 -28.007  13.242  1.00  0.00              
ATOM   1925  CA  GLY   241     -20.072 -28.409  13.315  1.00  0.00              
ATOM   1926  C   GLY   241     -20.258 -29.782  12.754  1.00  0.00              
ATOM   1927  O   GLY   241     -21.351 -30.339  12.844  1.00  0.00              
ATOM   1928  N   GLU   242     -19.208 -30.383  12.166  1.00  0.00              
ATOM   1929  CA  GLU   242     -19.407 -31.691  11.607  1.00  0.00              
ATOM   1930  CB  GLU   242     -18.741 -31.911  10.239  1.00  0.00              
ATOM   1931  C   GLU   242     -18.809 -32.711  12.516  1.00  0.00              
ATOM   1932  O   GLU   242     -17.699 -32.551  13.021  1.00  0.00              
ATOM   1933  CG  GLU   242     -19.414 -31.179   9.081  1.00  0.00           C  
ATOM   1934  CD  GLU   242     -18.626 -31.513   7.825  1.00  0.00           C  
ATOM   1935  OE1 GLU   242     -17.391 -31.267   7.819  1.00  0.00           O  
ATOM   1936  OE2 GLU   242     -19.248 -32.027   6.858  1.00  0.00           O  
ATOM   1937  N   ILE   243     -19.548 -33.813  12.736  1.00  0.00              
ATOM   1938  CA  ILE   243     -19.030 -34.863  13.559  1.00  0.00              
ATOM   1939  CB  ILE   243     -20.030 -35.477  14.498  1.00  0.00              
ATOM   1940  C   ILE   243     -18.613 -35.958  12.642  1.00  0.00              
ATOM   1941  O   ILE   243     -19.377 -36.409  11.790  1.00  0.00              
ATOM   1942  CG2 ILE   243     -19.367 -36.717  15.121  1.00  0.00           C  
ATOM   1943  CG1 ILE   243     -20.529 -34.458  15.536  1.00  0.00           C  
ATOM   1944  CD1 ILE   243     -21.384 -33.343  14.939  1.00  0.00           C  
ATOM   1945  N   PHE   244     -17.355 -36.396  12.787  1.00  0.00              
ATOM   1946  CA  PHE   244     -16.855 -37.483  12.006  1.00  0.00              
ATOM   1947  CB  PHE   244     -15.695 -37.095  11.070  1.00  0.00              
ATOM   1948  C   PHE   244     -16.349 -38.461  13.015  1.00  0.00              
ATOM   1949  O   PHE   244     -16.322 -38.189  14.213  1.00  0.00              
ATOM   1950  CG  PHE   244     -16.238 -36.147  10.051  1.00  0.00           C  
ATOM   1951  CD1 PHE   244     -16.781 -36.617   8.877  1.00  0.00           C  
ATOM   1952  CD2 PHE   244     -16.214 -34.789  10.271  1.00  0.00           C  
ATOM   1953  CE1 PHE   244     -17.284 -35.748   7.937  1.00  0.00           C  
ATOM   1954  CE2 PHE   244     -16.716 -33.915   9.335  1.00  0.00           C  
ATOM   1955  CZ  PHE   244     -17.252 -34.393   8.164  1.00  0.00           C  
ATOM   1956  N   ASP   245     -16.007 -39.687  12.615  1.00  0.00              
ATOM   1957  CA  ASP   245     -15.425 -40.427  13.683  1.00  0.00              
ATOM   1958  CB  ASP   245     -15.916 -41.887  13.840  1.00  0.00              
ATOM   1959  C   ASP   245     -13.939 -40.334  13.526  1.00  0.00              
ATOM   1960  O   ASP   245     -13.399 -40.350  12.423  1.00  0.00              
ATOM   1961  CG  ASP   245     -15.611 -42.754  12.631  1.00  0.00           C  
ATOM   1962  OD1 ASP   245     -14.795 -42.344  11.769  1.00  0.00           O  
ATOM   1963  OD2 ASP   245     -16.207 -43.861  12.559  1.00  0.00           O  
ATOM   1964  N   CYS   246     -13.221 -40.219  14.652  1.00  0.00              
ATOM   1965  CA  CYS   246     -11.795 -40.059  14.597  1.00  0.00              
ATOM   1966  CB  CYS   246     -11.063 -40.168  15.959  1.00  0.00              
ATOM   1967  C   CYS   246     -11.261 -41.261  13.910  1.00  0.00              
ATOM   1968  O   CYS   246     -10.151 -41.229  13.381  1.00  0.00              
ATOM   1969  SG  CYS   246     -11.029 -41.876  16.651  1.00  0.00           S  
ATOM   1970  N   CYS   247     -12.003 -42.383  13.970  1.00  0.00              
ATOM   1971  CA  CYS   247     -11.414 -43.571  13.436  1.00  0.00              
ATOM   1972  CB  CYS   247     -12.243 -44.858  13.631  1.00  0.00              
ATOM   1973  C   CYS   247     -11.150 -43.366  11.982  1.00  0.00              
ATOM   1974  O   CYS   247     -10.057 -43.668  11.507  1.00  0.00              
ATOM   1975  SG  CYS   247     -13.614 -45.081  12.466  1.00  0.00           S  
ATOM   1976  N   THR   248     -12.139 -42.849  11.229  1.00  0.00              
ATOM   1977  CA  THR   248     -11.845 -42.484   9.876  1.00  0.00              
ATOM   1978  CB  THR   248     -13.038 -42.494   8.961  1.00  0.00              
ATOM   1979  C   THR   248     -11.384 -41.076  10.069  1.00  0.00              
ATOM   1980  O   THR   248     -11.210 -40.658  11.191  1.00  0.00              
ATOM   1981  OG1 THR   248     -12.618 -42.344   7.615  1.00  0.00           O  
ATOM   1982  CG2 THR   248     -13.991 -41.353   9.347  1.00  0.00           C  
ATOM   1983  N   LEU   249     -11.083 -40.264   9.068  1.00  0.00              
ATOM   1984  CA  LEU   249     -10.710 -38.922   9.451  1.00  0.00              
ATOM   1985  CB  LEU   249     -11.783 -38.148  10.257  1.00  0.00              
ATOM   1986  C   LEU   249      -9.404 -38.857  10.217  1.00  0.00              
ATOM   1987  O   LEU   249      -8.916 -37.762  10.491  1.00  0.00              
ATOM   1988  CG  LEU   249     -12.925 -37.525   9.423  1.00  0.00           C  
ATOM   1989  CD1 LEU   249     -12.432 -36.302   8.636  1.00  0.00           C  
ATOM   1990  CD2 LEU   249     -13.612 -38.554   8.515  1.00  0.00           C  
ATOM   1991  N   SER   250      -8.779 -40.005  10.564  1.00  0.00              
ATOM   1992  CA  SER   250      -7.539 -39.981  11.295  1.00  0.00              
ATOM   1993  CB  SER   250      -7.587 -40.500  12.742  1.00  0.00              
ATOM   1994  C   SER   250      -6.622 -40.922  10.602  1.00  0.00              
ATOM   1995  O   SER   250      -6.935 -42.100  10.432  1.00  0.00              
ATOM   1996  OG  SER   250      -8.100 -39.516  13.620  1.00  0.00           O  
ATOM   1997  N   THR   251      -5.434 -40.423  10.226  1.00  0.00              
ATOM   1998  CA  THR   251      -4.502 -41.250   9.527  1.00  0.00              
ATOM   1999  CB  THR   251      -3.749 -40.479   8.490  1.00  0.00              
ATOM   2000  C   THR   251      -3.507 -41.753  10.520  1.00  0.00              
ATOM   2001  O   THR   251      -3.045 -41.012  11.386  1.00  0.00              
ATOM   2002  OG1 THR   251      -2.930 -39.500   9.111  1.00  0.00           O  
ATOM   2003  CG2 THR   251      -4.777 -39.770   7.598  1.00  0.00           C  
ATOM   2004  N   GLU   252      -3.160 -43.051  10.423  1.00  0.00              
ATOM   2005  CA  GLU   252      -2.233 -43.612  11.368  1.00  0.00              
ATOM   2006  CB  GLU   252      -2.314 -45.144  11.482  1.00  0.00              
ATOM   2007  C   GLU   252      -0.834 -43.258  10.955  1.00  0.00              
ATOM   2008  O   GLU   252      -0.464 -43.414   9.792  1.00  0.00              
ATOM   2009  CG  GLU   252      -3.626 -45.649  12.089  1.00  0.00           C  
ATOM   2010  CD  GLU   252      -4.662 -45.787  10.985  1.00  0.00           C  
ATOM   2011  OE1 GLU   252      -4.360 -45.382   9.831  1.00  0.00           O  
ATOM   2012  OE2 GLU   252      -5.771 -46.304  11.284  1.00  0.00           O  
ATOM   2013  N   VAL   253      -0.015 -42.771  11.916  1.00  0.00              
ATOM   2014  CA  VAL   253       1.358 -42.434  11.634  1.00  0.00              
ATOM   2015  CB  VAL   253       1.660 -40.957  11.615  1.00  0.00              
ATOM   2016  C   VAL   253       2.207 -42.972  12.746  1.00  0.00              
ATOM   2017  O   VAL   253       1.817 -42.936  13.912  1.00  0.00              
ATOM   2018  CG1 VAL   253       0.838 -40.273  10.519  1.00  0.00           C  
ATOM   2019  CG2 VAL   253       1.433 -40.375  13.020  1.00  0.00           C  
ATOM   2020  N   LEU   254       3.417 -43.464  12.411  1.00  0.00              
ATOM   2021  CA  LEU   254       4.286 -44.002  13.420  1.00  0.00              
ATOM   2022  CB  LEU   254       4.989 -45.297  12.978  1.00  0.00              
ATOM   2023  C   LEU   254       5.340 -42.978  13.727  1.00  0.00              
ATOM   2024  O   LEU   254       5.918 -42.376  12.825  1.00  0.00              
ATOM   2025  CG  LEU   254       4.003 -46.446  12.683  1.00  0.00           C  
ATOM   2026  CD1 LEU   254       4.740 -47.721  12.246  1.00  0.00           C  
ATOM   2027  CD2 LEU   254       3.050 -46.687  13.865  1.00  0.00           C  
ATOM   2028  N   THR   255       5.611 -42.770  15.033  1.00  0.00              
ATOM   2029  CA  THR   255       6.533 -41.785  15.542  1.00  0.00              
ATOM   2030  CB  THR   255       5.733 -40.674  16.168  1.00  0.00              
ATOM   2031  C   THR   255       7.366 -42.476  16.588  1.00  0.00              
ATOM   2032  O   THR   255       7.210 -43.682  16.778  1.00  0.00              
ATOM   2033  OG1 THR   255       6.525 -39.635  16.713  1.00  0.00           O  
ATOM   2034  CG2 THR   255       4.885 -41.306  17.260  1.00  0.00           C  
ATOM   2035  N   PRO   256       8.282 -41.801  17.248  1.00  0.00              
ATOM   2036  CA  PRO   256       9.038 -42.502  18.245  1.00  0.00              
ATOM   2037  CB  PRO   256      10.187 -41.575  18.628  1.00  0.00              
ATOM   2038  C   PRO   256       8.148 -42.916  19.377  1.00  0.00              
ATOM   2039  O   PRO   256       8.542 -43.781  20.155  1.00  0.00              
ATOM   2040  CD  PRO   256       9.115 -40.804  16.582  1.00  0.00           C  
ATOM   2041  CG  PRO   256      10.468 -40.820  17.316  1.00  0.00           C  
ATOM   2042  N   LEU   257       6.984 -42.259  19.524  1.00  0.00              
ATOM   2043  CA  LEU   257       5.990 -42.588  20.505  1.00  0.00              
ATOM   2044  CB  LEU   257       4.923 -41.488  20.602  1.00  0.00              
ATOM   2045  C   LEU   257       5.338 -43.892  20.151  1.00  0.00              
ATOM   2046  O   LEU   257       4.938 -44.652  21.030  1.00  0.00              
ATOM   2047  CG  LEU   257       5.529 -40.162  21.105  1.00  0.00           C  
ATOM   2048  CD1 LEU   257       4.484 -39.045  21.162  1.00  0.00           C  
ATOM   2049  CD2 LEU   257       6.241 -40.352  22.454  1.00  0.00           C  
ATOM   2050  N   GLY   258       5.168 -44.179  18.846  1.00  0.00              
ATOM   2051  CA  GLY   258       4.558 -45.428  18.487  1.00  0.00              
ATOM   2052  C   GLY   258       3.452 -45.157  17.511  1.00  0.00              
ATOM   2053  O   GLY   258       3.623 -44.416  16.545  1.00  0.00              
ATOM   2054  N   LYS   259       2.279 -45.780  17.749  1.00  0.00              
ATOM   2055  CA  LYS   259       1.144 -45.672  16.873  1.00  0.00              
ATOM   2056  CB  LYS   259       0.174 -46.844  17.118  1.00  0.00              
ATOM   2057  C   LYS   259       0.436 -44.387  17.198  1.00  0.00              
ATOM   2058  O   LYS   259      -0.168 -44.255  18.262  1.00  0.00              
ATOM   2059  CG  LYS   259      -0.753 -47.239  15.968  1.00  0.00           C  
ATOM   2060  CD  LYS   259      -1.777 -46.195  15.541  1.00  0.00           C  
ATOM   2061  CE  LYS   259      -2.897 -46.811  14.702  1.00  0.00           C  
ATOM   2062  NZ  LYS   259      -2.319 -47.706  13.674  1.00  0.00           N  
ATOM   2063  N   CYS   260       0.483 -43.404  16.271  1.00  0.00              
ATOM   2064  CA  CYS   260      -0.125 -42.125  16.518  1.00  0.00              
ATOM   2065  CB  CYS   260       0.887 -40.985  16.586  1.00  0.00              
ATOM   2066  C   CYS   260      -1.113 -41.827  15.438  1.00  0.00              
ATOM   2067  O   CYS   260      -1.244 -42.588  14.481  1.00  0.00              
ATOM   2068  SG  CYS   260       1.968 -41.313  17.992  1.00  0.00           S  
ATOM   2069  N   PHE   261      -1.848 -40.700  15.582  1.00  0.00              
ATOM   2070  CA  PHE   261      -2.896 -40.412  14.641  1.00  0.00              
ATOM   2071  CB  PHE   261      -4.301 -40.591  15.243  1.00  0.00              
ATOM   2072  C   PHE   261      -2.804 -38.993  14.177  1.00  0.00              
ATOM   2073  O   PHE   261      -2.396 -38.095  14.912  1.00  0.00              
ATOM   2074  CG  PHE   261      -4.413 -42.022  15.633  1.00  0.00           C  
ATOM   2075  CD1 PHE   261      -3.909 -42.451  16.839  1.00  0.00           C  
ATOM   2076  CD2 PHE   261      -5.014 -42.934  14.797  1.00  0.00           C  
ATOM   2077  CE1 PHE   261      -4.003 -43.771  17.210  1.00  0.00           C  
ATOM   2078  CE2 PHE   261      -5.111 -44.256  15.162  1.00  0.00           C  
ATOM   2079  CZ  PHE   261      -4.605 -44.676  16.369  1.00  0.00           C  
ATOM   2080  N   THR   262      -3.207 -38.755  12.914  1.00  0.00              
ATOM   2081  CA  THR   262      -3.112 -37.435  12.378  1.00  0.00              
ATOM   2082  CB  THR   262      -2.047 -37.419  11.329  1.00  0.00              
ATOM   2083  C   THR   262      -4.446 -37.052  11.796  1.00  0.00              
ATOM   2084  O   THR   262      -4.963 -37.726  10.907  1.00  0.00              
ATOM   2085  OG1 THR   262      -0.846 -37.952  11.867  1.00  0.00           O  
ATOM   2086  CG2 THR   262      -1.772 -35.981  10.932  1.00  0.00           C  
ATOM   2087  N   LEU   263      -5.052 -35.947  12.291  1.00  0.00              
ATOM   2088  CA  LEU   263      -6.322 -35.540  11.748  1.00  0.00              
ATOM   2089  CB  LEU   263      -7.298 -34.861  12.730  1.00  0.00              
ATOM   2090  C   LEU   263      -6.040 -34.532  10.688  1.00  0.00              
ATOM   2091  O   LEU   263      -5.200 -33.662  10.883  1.00  0.00              
ATOM   2092  CG  LEU   263      -7.771 -35.740  13.903  1.00  0.00           C  
ATOM   2093  CD1 LEU   263      -6.734 -35.803  15.033  1.00  0.00           C  
ATOM   2094  CD2 LEU   263      -9.165 -35.325  14.383  1.00  0.00           C  
ATOM   2095  N   ASP   264      -6.751 -34.613   9.543  1.00  0.00              
ATOM   2096  CA  ASP   264      -6.545 -33.693   8.463  1.00  0.00              
ATOM   2097  CB  ASP   264      -6.794 -32.224   8.858  1.00  0.00              
ATOM   2098  C   ASP   264      -5.126 -33.810   7.997  1.00  0.00              
ATOM   2099  O   ASP   264      -4.527 -32.835   7.547  1.00  0.00              
ATOM   2100  CG  ASP   264      -8.293 -32.018   9.043  1.00  0.00           C  
ATOM   2101  OD1 ASP   264      -9.071 -32.905   8.601  1.00  0.00           O  
ATOM   2102  OD2 ASP   264      -8.680 -30.969   9.624  1.00  0.00           O  
ATOM   2103  N   LEU   265      -4.552 -35.022   8.102  1.00  0.00              
ATOM   2104  CA  LEU   265      -3.218 -35.285   7.637  1.00  0.00              
ATOM   2105  CB  LEU   265      -2.638 -36.605   8.178  1.00  0.00              
ATOM   2106  C   LEU   265      -3.292 -35.265   6.166  1.00  0.00              
ATOM   2107  O   LEU   265      -2.329 -34.951   5.466  1.00  0.00              
ATOM   2108  CG  LEU   265      -1.104 -36.730   8.046  1.00  0.00           C  
ATOM   2109  CD1 LEU   265      -0.596 -37.949   8.815  1.00  0.00           C  
ATOM   2110  CD2 LEU   265      -0.615 -36.755   6.595  1.00  0.00           C  
ATOM   2111  N   SER   266      -4.504 -35.559   5.676  1.00  0.00              
ATOM   2112  CA  SER   266      -4.717 -35.650   4.273  1.00  0.00              
ATOM   2113  CB  SER   266      -4.201 -34.429   3.483  1.00  0.00              
ATOM   2114  C   SER   266      -4.003 -36.847   3.758  1.00  0.00              
ATOM   2115  O   SER   266      -3.577 -36.863   2.603  1.00  0.00              
ATOM   2116  OG  SER   266      -4.951 -33.268   3.807  1.00  0.00           O  
ATOM   2117  N   SER   267      -3.863 -37.888   4.609  1.00  0.00              
ATOM   2118  CA  SER   267      -3.261 -39.080   4.094  1.00  0.00              
ATOM   2119  CB  SER   267      -3.167 -40.256   5.080  1.00  0.00              
ATOM   2120  C   SER   267      -4.215 -39.498   3.033  1.00  0.00              
ATOM   2121  O   SER   267      -3.817 -39.948   1.958  1.00  0.00              
ATOM   2122  OG  SER   267      -4.399 -40.958   5.118  1.00  0.00           O  
ATOM   2123  N   SER   268      -5.524 -39.335   3.331  1.00  0.00              
ATOM   2124  CA  SER   268      -6.512 -39.586   2.332  1.00  0.00              
ATOM   2125  CB  SER   268      -7.924 -39.855   2.882  1.00  0.00              
ATOM   2126  C   SER   268      -6.585 -38.299   1.596  1.00  0.00              
ATOM   2127  O   SER   268      -7.064 -37.284   2.110  1.00  0.00              
ATOM   2128  OG  SER   268      -7.951 -41.072   3.612  1.00  0.00           O  
ATOM   2129  N   THR   269      -6.082 -38.356   0.355  1.00  0.00              
ATOM   2130  CA  THR   269      -5.978 -37.261  -0.559  1.00  0.00              
ATOM   2131  CB  THR   269      -5.302 -37.632  -1.840  1.00  0.00              
ATOM   2132  C   THR   269      -7.347 -36.815  -0.940  1.00  0.00              
ATOM   2133  O   THR   269      -7.578 -35.632  -1.177  1.00  0.00              
ATOM   2134  OG1 THR   269      -4.002 -38.130  -1.575  1.00  0.00           O  
ATOM   2135  CG2 THR   269      -5.216 -36.379  -2.728  1.00  0.00           C  
ATOM   2136  N   LYS   270      -8.301 -37.759  -0.976  1.00  0.00              
ATOM   2137  CA  LYS   270      -9.611 -37.486  -1.482  1.00  0.00              
ATOM   2138  CB  LYS   270     -10.583 -38.660  -1.301  1.00  0.00              
ATOM   2139  C   LYS   270     -10.198 -36.318  -0.768  1.00  0.00              
ATOM   2140  O   LYS   270     -10.927 -35.544  -1.385  1.00  0.00              
ATOM   2141  CG  LYS   270     -11.977 -38.356  -1.845  1.00  0.00           C  
ATOM   2142  CD  LYS   270     -12.862 -39.592  -2.010  1.00  0.00           C  
ATOM   2143  CE  LYS   270     -13.489 -40.081  -0.703  1.00  0.00           C  
ATOM   2144  NZ  LYS   270     -14.326 -41.274  -0.963  1.00  0.00           N  
ATOM   2145  N   ALA   271      -9.909 -36.153   0.538  1.00  0.00              
ATOM   2146  CA  ALA   271     -10.501 -35.044   1.231  1.00  0.00              
ATOM   2147  CB  ALA   271     -10.059 -34.939   2.702  1.00  0.00              
ATOM   2148  C   ALA   271     -10.098 -33.783   0.530  1.00  0.00              
ATOM   2149  O   ALA   271      -8.920 -33.543   0.268  1.00  0.00              
ATOM   2150  N   SER   272     -11.104 -32.933   0.244  1.00  0.00              
ATOM   2151  CA  SER   272     -10.957 -31.720  -0.511  1.00  0.00              
ATOM   2152  CB  SER   272     -12.301 -31.028  -0.797  1.00  0.00              
ATOM   2153  C   SER   272     -10.109 -30.767   0.267  1.00  0.00              
ATOM   2154  O   SER   272      -9.706 -29.724  -0.242  1.00  0.00              
ATOM   2155  OG  SER   272     -12.088 -29.840  -1.545  1.00  0.00           O  
ATOM   2156  N   MET   273      -9.860 -31.092   1.544  1.00  0.00              
ATOM   2157  CA  MET   273      -9.028 -30.315   2.416  1.00  0.00              
ATOM   2158  CB  MET   273      -7.825 -29.629   1.736  1.00  0.00              
ATOM   2159  C   MET   273      -9.902 -29.330   3.110  1.00  0.00              
ATOM   2160  O   MET   273     -10.620 -28.550   2.485  1.00  0.00              
ATOM   2161  CG  MET   273      -6.699 -29.270   2.703  1.00  0.00           C  
ATOM   2162  SD  MET   273      -5.128 -28.829   1.899  1.00  0.00           S  
ATOM   2163  CE  MET   273      -4.642 -30.536   1.522  1.00  0.00           C  
ATOM   2164  N   HIS   274      -9.858 -29.370   4.452  1.00  0.00              
ATOM   2165  CA  HIS   274     -10.718 -28.560   5.257  1.00  0.00              
ATOM   2166  CB  HIS   274     -10.852 -29.084   6.695  1.00  0.00              
ATOM   2167  C   HIS   274     -10.194 -27.163   5.318  1.00  0.00              
ATOM   2168  O   HIS   274      -8.984 -26.938   5.320  1.00  0.00              
ATOM   2169  ND1 HIS   274     -10.761 -31.615   6.491  1.00  0.00           N  
ATOM   2170  CG  HIS   274     -11.459 -30.454   6.741  1.00  0.00           C  
ATOM   2171  NE2 HIS   274     -12.855 -32.217   6.930  1.00  0.00           N  
ATOM   2172  CD2 HIS   274     -12.735 -30.841   7.007  1.00  0.00           C  
ATOM   2173  CE1 HIS   274     -11.644 -32.638   6.617  1.00  0.00           C  
ATOM   2174  N   LYS   275     -11.117 -26.179   5.368  1.00  0.00              
ATOM   2175  CA  LYS   275     -10.709 -24.803   5.429  1.00  0.00              
ATOM   2176  CB  LYS   275     -10.992 -24.012   4.140  1.00  0.00              
ATOM   2177  C   LYS   275     -11.426 -24.118   6.559  1.00  0.00              
ATOM   2178  O   LYS   275     -12.460 -24.591   7.033  1.00  0.00              
ATOM   2179  CG  LYS   275     -10.111 -24.453   2.969  1.00  0.00           C  
ATOM   2180  CD  LYS   275     -10.511 -23.850   1.621  1.00  0.00           C  
ATOM   2181  CE  LYS   275      -9.591 -24.272   0.473  1.00  0.00           C  
ATOM   2182  NZ  LYS   275      -9.972 -23.564  -0.769  1.00  0.00           N  
ATOM   2183  N   GLN   276     -10.860 -22.991   7.055  1.00  0.00              
ATOM   2184  CA  GLN   276     -11.527 -22.267   8.108  1.00  0.00              
ATOM   2185  CB  GLN   276     -10.780 -22.170   9.442  1.00  0.00              
ATOM   2186  C   GLN   276     -11.709 -20.848   7.662  1.00  0.00              
ATOM   2187  O   GLN   276     -10.818 -20.253   7.057  1.00  0.00              
ATOM   2188  CG  GLN   276      -9.573 -21.245   9.374  1.00  0.00           C  
ATOM   2189  CD  GLN   276      -9.176 -20.910  10.800  1.00  0.00           C  
ATOM   2190  OE1 GLN   276      -8.390 -19.994  11.028  1.00  0.00           O  
ATOM   2191  NE2 GLN   276      -9.741 -21.654  11.788  1.00  0.00           N  
ATOM   2192  N   THR   277     -12.937 -20.325   7.848  1.00  0.00              
ATOM   2193  CA  THR   277     -13.285 -18.973   7.513  1.00  0.00              
ATOM   2194  CB  THR   277     -14.729 -18.857   7.127  1.00  0.00              
ATOM   2195  C   THR   277     -13.002 -17.928   8.564  1.00  0.00              
ATOM   2196  O   THR   277     -12.495 -16.854   8.242  1.00  0.00              
ATOM   2197  OG1 THR   277     -14.983 -17.571   6.590  1.00  0.00           O  
ATOM   2198  CG2 THR   277     -15.604 -19.101   8.363  1.00  0.00           C  
ATOM   2199  N   GLU   278     -13.310 -18.196   9.855  1.00  0.00              
ATOM   2200  CA  GLU   278     -13.248 -17.120  10.814  1.00  0.00              
ATOM   2201  CB  GLU   278     -14.646 -16.577  11.173  1.00  0.00              
ATOM   2202  C   GLU   278     -12.587 -17.567  12.085  1.00  0.00              
ATOM   2203  O   GLU   278     -12.189 -18.717  12.251  1.00  0.00              
ATOM   2204  CG  GLU   278     -15.336 -15.893   9.990  1.00  0.00           C  
ATOM   2205  CD  GLU   278     -16.740 -15.490  10.414  1.00  0.00           C  
ATOM   2206  OE1 GLU   278     -17.145 -15.854  11.550  1.00  0.00           O  
ATOM   2207  OE2 GLU   278     -17.430 -14.814   9.603  1.00  0.00           O  
ATOM   2208  N   PRO   279     -12.419 -16.617  12.973  1.00  0.00              
ATOM   2209  CA  PRO   279     -11.802 -16.862  14.251  1.00  0.00              
ATOM   2210  CB  PRO   279     -11.324 -15.512  14.763  1.00  0.00              
ATOM   2211  C   PRO   279     -12.732 -17.508  15.225  1.00  0.00              
ATOM   2212  O   PRO   279     -13.946 -17.366  15.078  1.00  0.00              
ATOM   2213  CD  PRO   279     -12.315 -15.220  12.579  1.00  0.00           C  
ATOM   2214  CG  PRO   279     -12.076 -14.479  13.902  1.00  0.00           C  
ATOM   2215  N   GLY   280     -12.177 -18.187  16.251  1.00  0.00              
ATOM   2216  CA  GLY   280     -12.998 -18.773  17.269  1.00  0.00              
ATOM   2217  C   GLY   280     -12.981 -20.269  17.197  1.00  0.00              
ATOM   2218  O   GLY   280     -12.623 -20.877  16.189  1.00  0.00              
ATOM   2219  N   ILE   281     -13.422 -20.885  18.312  1.00  0.00              
ATOM   2220  CA  ILE   281     -13.450 -22.302  18.531  1.00  0.00              
ATOM   2221  CB  ILE   281     -13.950 -22.669  19.899  1.00  0.00              
ATOM   2222  C   ILE   281     -14.350 -22.948  17.527  1.00  0.00              
ATOM   2223  O   ILE   281     -14.093 -24.065  17.080  1.00  0.00              
ATOM   2224  CG2 ILE   281     -15.432 -22.273  19.994  1.00  0.00           C  
ATOM   2225  CG1 ILE   281     -13.680 -24.155  20.191  1.00  0.00           C  
ATOM   2226  CD1 ILE   281     -13.880 -24.532  21.658  1.00  0.00           C  
ATOM   2227  N   GLN   282     -15.439 -22.256  17.150  1.00  0.00              
ATOM   2228  CA  GLN   282     -16.430 -22.820  16.282  1.00  0.00              
ATOM   2229  CB  GLN   282     -17.589 -21.856  15.974  1.00  0.00              
ATOM   2230  C   GLN   282     -15.834 -23.223  14.968  1.00  0.00              
ATOM   2231  O   GLN   282     -16.216 -24.261  14.428  1.00  0.00              
ATOM   2232  CG  GLN   282     -18.447 -21.512  17.193  1.00  0.00           C  
ATOM   2233  CD  GLN   282     -19.573 -20.598  16.730  1.00  0.00           C  
ATOM   2234  OE1 GLN   282     -19.349 -19.629  16.007  1.00  0.00           O  
ATOM   2235  NE2 GLN   282     -20.826 -20.923  17.149  1.00  0.00           N  
ATOM   2236  N   ALA   283     -14.905 -22.435  14.389  1.00  0.00              
ATOM   2237  CA  ALA   283     -14.425 -22.878  13.109  1.00  0.00              
ATOM   2238  CB  ALA   283     -14.096 -21.722  12.149  1.00  0.00              
ATOM   2239  C   ALA   283     -13.164 -23.657  13.296  1.00  0.00              
ATOM   2240  O   ALA   283     -12.209 -23.489  12.540  1.00  0.00              
ATOM   2241  N   GLY   284     -13.177 -24.638  14.217  1.00  0.00              
ATOM   2242  CA  GLY   284     -11.976 -25.369  14.486  1.00  0.00              
ATOM   2243  C   GLY   284     -12.323 -26.778  14.852  1.00  0.00              
ATOM   2244  O   GLY   284     -13.447 -27.239  14.657  1.00  0.00              
ATOM   2245  N   LEU   285     -11.323 -27.489  15.408  1.00  0.00              
ATOM   2246  CA  LEU   285     -11.388 -28.884  15.743  1.00  0.00              
ATOM   2247  CB  LEU   285     -10.028 -29.540  15.400  1.00  0.00              
ATOM   2248  C   LEU   285     -11.605 -29.007  17.223  1.00  0.00              
ATOM   2249  O   LEU   285     -10.985 -28.294  18.011  1.00  0.00              
ATOM   2250  CG  LEU   285      -9.833 -31.060  15.598  1.00  0.00           C  
ATOM   2251  CD1 LEU   285     -10.048 -31.499  17.047  1.00  0.00           C  
ATOM   2252  CD2 LEU   285     -10.614 -31.882  14.571  1.00  0.00           C  
ATOM   2253  N   ALA   286     -12.527 -29.906  17.636  1.00  0.00              
ATOM   2254  CA  ALA   286     -12.733 -30.178  19.034  1.00  0.00              
ATOM   2255  CB  ALA   286     -14.073 -29.650  19.574  1.00  0.00              
ATOM   2256  C   ALA   286     -12.747 -31.669  19.194  1.00  0.00              
ATOM   2257  O   ALA   286     -13.473 -32.370  18.489  1.00  0.00              
ATOM   2258  N   ILE   287     -11.931 -32.205  20.127  1.00  0.00              
ATOM   2259  CA  ILE   287     -11.919 -33.628  20.308  1.00  0.00              
ATOM   2260  CB  ILE   287     -10.820 -34.325  19.545  1.00  0.00              
ATOM   2261  C   ILE   287     -11.843 -33.966  21.762  1.00  0.00              
ATOM   2262  O   ILE   287     -11.207 -33.277  22.558  1.00  0.00              
ATOM   2263  CG2 ILE   287     -11.127 -34.180  18.045  1.00  0.00           C  
ATOM   2264  CG1 ILE   287      -9.425 -33.812  19.941  1.00  0.00           C  
ATOM   2265  CD1 ILE   287      -8.946 -34.294  21.305  1.00  0.00           C  
ATOM   2266  N   THR   288     -12.530 -35.063  22.131  1.00  0.00              
ATOM   2267  CA  THR   288     -12.607 -35.554  23.474  1.00  0.00              
ATOM   2268  CB  THR   288     -14.020 -35.865  23.836  1.00  0.00              
ATOM   2269  C   THR   288     -11.868 -36.858  23.480  1.00  0.00              
ATOM   2270  O   THR   288     -12.116 -37.713  22.633  1.00  0.00              
ATOM   2271  OG1 THR   288     -14.812 -34.688  23.862  1.00  0.00           O  
ATOM   2272  CG2 THR   288     -14.030 -36.593  25.170  1.00  0.00           C  
ATOM   2273  N   LEU   289     -10.937 -37.050  24.439  1.00  0.00              
ATOM   2274  CA  LEU   289     -10.149 -38.248  24.430  1.00  0.00              
ATOM   2275  CB  LEU   289      -8.667 -38.000  24.104  1.00  0.00              
ATOM   2276  C   LEU   289     -10.124 -38.915  25.768  1.00  0.00              
ATOM   2277  O   LEU   289     -10.237 -38.278  26.815  1.00  0.00              
ATOM   2278  CG  LEU   289      -8.401 -37.464  22.691  1.00  0.00           C  
ATOM   2279  CD1 LEU   289      -6.897 -37.251  22.468  1.00  0.00           C  
ATOM   2280  CD2 LEU   289      -9.037 -38.364  21.622  1.00  0.00           C  
ATOM   2281  N   ASP   290      -9.974 -40.256  25.729  1.00  0.00              
ATOM   2282  CA  ASP   290      -9.798 -41.058  26.907  1.00  0.00              
ATOM   2283  CB  ASP   290     -10.789 -42.229  27.004  1.00  0.00              
ATOM   2284  C   ASP   290      -8.427 -41.656  26.745  1.00  0.00              
ATOM   2285  O   ASP   290      -8.201 -42.480  25.862  1.00  0.00              
ATOM   2286  CG  ASP   290     -10.561 -42.964  28.319  1.00  0.00           C  
ATOM   2287  OD1 ASP   290      -9.583 -42.624  29.036  1.00  0.00           O  
ATOM   2288  OD2 ASP   290     -11.369 -43.881  28.622  1.00  0.00           O  
ATOM   2289  N   ALA   291      -7.478 -41.226  27.595  1.00  0.00              
ATOM   2290  CA  ALA   291      -6.092 -41.619  27.627  1.00  0.00              
ATOM   2291  CB  ALA   291      -5.258 -40.794  28.623  1.00  0.00              
ATOM   2292  C   ALA   291      -5.949 -43.070  27.990  1.00  0.00              
ATOM   2293  O   ALA   291      -4.951 -43.701  27.647  1.00  0.00              
ATOM   2294  N   HIS   292      -6.927 -43.622  28.733  1.00  0.00              
ATOM   2295  CA  HIS   292      -6.927 -44.998  29.159  1.00  0.00              
ATOM   2296  CB  HIS   292      -7.025 -45.991  27.989  1.00  0.00              
ATOM   2297  C   HIS   292      -5.725 -45.348  29.986  1.00  0.00              
ATOM   2298  O   HIS   292      -4.902 -46.182  29.613  1.00  0.00              
ATOM   2299  ND1 HIS   292      -9.527 -45.773  27.606  1.00  0.00           N  
ATOM   2300  CG  HIS   292      -8.234 -45.744  27.137  1.00  0.00           C  
ATOM   2301  NE2 HIS   292      -9.653 -45.302  25.438  1.00  0.00           N  
ATOM   2302  CD2 HIS   292      -8.329 -45.456  25.811  1.00  0.00           C  
ATOM   2303  CE1 HIS   292     -10.334 -45.502  26.550  1.00  0.00           C  
ATOM   2304  N   LEU   293      -5.638 -44.721  31.172  1.00  0.00              
ATOM   2305  CA  LEU   293      -4.587 -44.900  32.134  1.00  0.00              
ATOM   2306  CB  LEU   293      -4.824 -44.020  33.374  1.00  0.00              
ATOM   2307  C   LEU   293      -4.577 -46.334  32.582  1.00  0.00              
ATOM   2308  O   LEU   293      -3.526 -46.874  32.923  1.00  0.00              
ATOM   2309  CG  LEU   293      -3.750 -44.140  34.465  1.00  0.00           C  
ATOM   2310  CD1 LEU   293      -2.399 -43.603  33.977  1.00  0.00           C  
ATOM   2311  CD2 LEU   293      -4.204 -43.460  35.762  1.00  0.00           C  
ATOM   2312  N   GLU   294      -5.751 -46.995  32.608  1.00  0.00              
ATOM   2313  CA  GLU   294      -5.813 -48.355  33.072  1.00  0.00              
ATOM   2314  CB  GLU   294      -7.235 -48.953  33.060  1.00  0.00              
ATOM   2315  C   GLU   294      -4.943 -49.211  32.195  1.00  0.00              
ATOM   2316  O   GLU   294      -4.384 -50.207  32.650  1.00  0.00              
ATOM   2317  CG  GLU   294      -7.887 -49.042  31.678  1.00  0.00           C  
ATOM   2318  CD  GLU   294      -8.546 -47.707  31.367  1.00  0.00           C  
ATOM   2319  OE1 GLU   294      -8.409 -46.770  32.198  1.00  0.00           O  
ATOM   2320  OE2 GLU   294      -9.200 -47.610  30.294  1.00  0.00           O  
ATOM   2321  N   GLU   295      -4.855 -48.861  30.899  1.00  0.00              
ATOM   2322  CA  GLU   295      -4.093 -49.537  29.880  1.00  0.00              
ATOM   2323  CB  GLU   295      -4.487 -49.103  28.456  1.00  0.00              
ATOM   2324  C   GLU   295      -2.607 -49.321  30.015  1.00  0.00              
ATOM   2325  O   GLU   295      -1.828 -50.060  29.414  1.00  0.00              
ATOM   2326  CG  GLU   295      -5.865 -49.602  28.009  1.00  0.00           C  
ATOM   2327  CD  GLU   295      -5.714 -51.015  27.456  1.00  0.00           C  
ATOM   2328  OE1 GLU   295      -4.916 -51.798  28.037  1.00  0.00           O  
ATOM   2329  OE2 GLU   295      -6.390 -51.328  26.438  1.00  0.00           O  
ATOM   2330  N   GLN   296      -2.158 -48.268  30.730  1.00  0.00              
ATOM   2331  CA  GLN   296      -0.745 -47.980  30.780  1.00  0.00              
ATOM   2332  CB  GLN   296      -0.332 -46.797  31.668  1.00  0.00              
ATOM   2333  C   GLN   296       0.056 -49.132  31.291  1.00  0.00              
ATOM   2334  O   GLN   296      -0.336 -49.844  32.214  1.00  0.00              
ATOM   2335  CG  GLN   296      -0.512 -45.425  31.034  1.00  0.00           C  
ATOM   2336  CD  GLN   296       0.220 -44.433  31.928  1.00  0.00           C  
ATOM   2337  OE1 GLN   296       0.072 -44.452  33.149  1.00  0.00           O  
ATOM   2338  NE2 GLN   296       1.050 -43.552  31.308  1.00  0.00           N  
ATOM   2339  N   PHE   297       1.244 -49.313  30.676  1.00  0.00              
ATOM   2340  CA  PHE   297       2.160 -50.347  31.054  1.00  0.00              
ATOM   2341  CB  PHE   297       3.225 -50.595  29.970  1.00  0.00              
ATOM   2342  C   PHE   297       2.819 -49.907  32.330  1.00  0.00              
ATOM   2343  O   PHE   297       3.105 -48.725  32.517  1.00  0.00              
ATOM   2344  CG  PHE   297       4.034 -51.783  30.359  1.00  0.00           C  
ATOM   2345  CD1 PHE   297       3.512 -53.051  30.252  1.00  0.00           C  
ATOM   2346  CD2 PHE   297       5.324 -51.629  30.804  1.00  0.00           C  
ATOM   2347  CE1 PHE   297       4.263 -54.147  30.606  1.00  0.00           C  
ATOM   2348  CE2 PHE   297       6.080 -52.719  31.160  1.00  0.00           C  
ATOM   2349  CZ  PHE   297       5.549 -53.982  31.064  1.00  0.00           C  
ATOM   2350  N   ASP   298       3.063 -50.860  33.255  1.00  0.00              
ATOM   2351  CA  ASP   298       3.659 -50.531  34.520  1.00  0.00              
ATOM   2352  CB  ASP   298       3.686 -51.695  35.522  1.00  0.00              
ATOM   2353  C   ASP   298       5.075 -50.138  34.271  1.00  0.00              
ATOM   2354  O   ASP   298       5.688 -50.553  33.291  1.00  0.00              
ATOM   2355  CG  ASP   298       2.274 -51.908  36.038  1.00  0.00           C  
ATOM   2356  OD1 ASP   298       1.465 -50.944  35.972  1.00  0.00           O  
ATOM   2357  OD2 ASP   298       1.986 -53.040  36.510  1.00  0.00           O  
ATOM   2358  N   GLY   299       5.645 -49.313  35.166  1.00  0.00              
ATOM   2359  CA  GLY   299       6.993 -48.888  34.920  1.00  0.00              
ATOM   2360  C   GLY   299       7.821 -49.259  36.098  1.00  0.00              
ATOM   2361  O   GLY   299       7.446 -48.995  37.239  1.00  0.00              
ATOM   2362  N   SER   300       8.993 -49.871  35.835  1.00  0.00              
ATOM   2363  CA  SER   300       9.872 -50.258  36.895  1.00  0.00              
ATOM   2364  CB  SER   300      10.529 -51.626  36.657  1.00  0.00              
ATOM   2365  C   SER   300      10.996 -49.248  37.014  1.00  0.00              
ATOM   2366  O   SER   300      12.156 -49.588  36.801  1.00  0.00              
ATOM   2367  OG  SER   300       9.537 -52.643  36.635  1.00  0.00           O  
ATOM   2368  N   ASN   301      10.639 -48.018  37.453  1.00  0.00              
ATOM   2369  CA  ASN   301      11.332 -46.805  37.833  1.00  0.00              
ATOM   2370  CB  ASN   301      11.583 -46.642  39.357  1.00  0.00              
ATOM   2371  C   ASN   301      12.487 -46.189  37.055  1.00  0.00              
ATOM   2372  O   ASN   301      13.652 -46.400  37.401  1.00  0.00              
ATOM   2373  CG  ASN   301      12.435 -47.751  39.955  1.00  0.00           C  
ATOM   2374  OD1 ASN   301      13.587 -47.951  39.572  1.00  0.00           O  
ATOM   2375  ND2 ASN   301      11.858 -48.476  40.953  1.00  0.00           N  
ATOM   2376  N   GLY   302      12.180 -45.410  35.969  1.00  0.00              
ATOM   2377  CA  GLY   302      13.150 -44.461  35.450  1.00  0.00              
ATOM   2378  C   GLY   302      13.638 -44.808  34.092  1.00  0.00              
ATOM   2379  O   GLY   302      13.000 -44.525  33.076  1.00  0.00              
ATOM   2380  N   MET   303      14.928 -45.177  34.072  1.00  0.00              
ATOM   2381  CA  MET   303      15.433 -45.974  33.018  1.00  0.00              
ATOM   2382  CB  MET   303      14.477 -46.482  31.917  1.00  0.00              
ATOM   2383  C   MET   303      16.791 -45.791  32.511  1.00  0.00              
ATOM   2384  O   MET   303      17.380 -44.715  32.380  1.00  0.00              
ATOM   2385  CG  MET   303      13.905 -47.869  32.256  1.00  0.00           C  
ATOM   2386  SD  MET   303      12.889 -47.982  33.760  1.00  0.00           S  
ATOM   2387  CE  MET   303      11.381 -47.338  32.995  1.00  0.00           C  
ATOM   2388  N   ASP   304      17.285 -47.007  32.253  1.00  0.00              
ATOM   2389  CA  ASP   304      18.514 -47.345  31.645  1.00  0.00              
ATOM   2390  CB  ASP   304      19.363 -48.302  32.494  1.00  0.00              
ATOM   2391  C   ASP   304      18.085 -48.069  30.401  1.00  0.00              
ATOM   2392  O   ASP   304      18.233 -49.282  30.260  1.00  0.00              
ATOM   2393  CG  ASP   304      19.825 -47.524  33.719  1.00  0.00           C  
ATOM   2394  OD1 ASP   304      20.108 -46.305  33.576  1.00  0.00           O  
ATOM   2395  OD2 ASP   304      19.889 -48.137  34.818  1.00  0.00           O  
ATOM   2396  N   ALA   305      17.500 -47.290  29.479  1.00  0.00              
ATOM   2397  CA  ALA   305      16.920 -47.674  28.227  1.00  0.00              
ATOM   2398  CB  ALA   305      15.842 -48.761  28.357  1.00  0.00              
ATOM   2399  C   ALA   305      16.235 -46.404  27.899  1.00  0.00              
ATOM   2400  O   ALA   305      16.798 -45.481  27.313  1.00  0.00              
ATOM   2401  N   LEU   306      14.955 -46.455  28.263  1.00  0.00              
ATOM   2402  CA  LEU   306      13.994 -45.409  28.572  1.00  0.00              
ATOM   2403  CB  LEU   306      14.471 -44.496  29.748  1.00  0.00              
ATOM   2404  C   LEU   306      13.353 -44.610  27.538  1.00  0.00              
ATOM   2405  O   LEU   306      12.537 -43.765  27.888  1.00  0.00              
ATOM   2406  CG  LEU   306      13.434 -43.581  30.482  1.00  0.00           C  
ATOM   2407  CD1 LEU   306      13.286 -42.143  29.945  1.00  0.00           C  
ATOM   2408  CD2 LEU   306      12.073 -44.293  30.531  1.00  0.00           C  
ATOM   2409  N   PHE   307      13.594 -44.914  26.275  1.00  0.00              
ATOM   2410  CA  PHE   307      12.957 -44.182  25.233  1.00  0.00              
ATOM   2411  CB  PHE   307      13.355 -44.877  23.920  1.00  0.00              
ATOM   2412  C   PHE   307      11.474 -44.374  25.450  1.00  0.00              
ATOM   2413  O   PHE   307      10.698 -43.420  25.478  1.00  0.00              
ATOM   2414  CG  PHE   307      13.237 -44.044  22.700  1.00  0.00           C  
ATOM   2415  CD1 PHE   307      12.026 -43.809  22.097  1.00  0.00           C  
ATOM   2416  CD2 PHE   307      14.385 -43.541  22.134  1.00  0.00           C  
ATOM   2417  CE1 PHE   307      11.964 -43.050  20.953  1.00  0.00           C  
ATOM   2418  CE2 PHE   307      14.327 -42.784  20.991  1.00  0.00           C  
ATOM   2419  CZ  PHE   307      13.113 -42.535  20.400  1.00  0.00           C  
ATOM   2420  N   THR   308      11.044 -45.636  25.635  1.00  0.00              
ATOM   2421  CA  THR   308       9.645 -45.947  25.779  1.00  0.00              
ATOM   2422  CB  THR   308       9.335 -47.396  25.548  1.00  0.00              
ATOM   2423  C   THR   308       9.035 -45.589  27.115  1.00  0.00              
ATOM   2424  O   THR   308       7.902 -45.116  27.184  1.00  0.00              
ATOM   2425  OG1 THR   308       9.971 -48.198  26.531  1.00  0.00           O  
ATOM   2426  CG2 THR   308       9.817 -47.785  24.140  1.00  0.00           C  
ATOM   2427  N   ASN   309       9.741 -45.805  28.235  1.00  0.00              
ATOM   2428  CA  ASN   309       9.053 -45.660  29.493  1.00  0.00              
ATOM   2429  CB  ASN   309       9.819 -46.280  30.672  1.00  0.00              
ATOM   2430  C   ASN   309       8.748 -44.227  29.813  1.00  0.00              
ATOM   2431  O   ASN   309       9.620 -43.362  29.749  1.00  0.00              
ATOM   2432  CG  ASN   309       8.820 -46.528  31.789  1.00  0.00           C  
ATOM   2433  OD1 ASN   309       8.244 -45.595  32.347  1.00  0.00           O  
ATOM   2434  ND2 ASN   309       8.609 -47.829  32.124  1.00  0.00           N  
ATOM   2435  N   SER   310       7.485 -43.940  30.212  1.00  0.00              
ATOM   2436  CA  SER   310       7.148 -42.569  30.472  1.00  0.00              
ATOM   2437  CB  SER   310       6.120 -42.003  29.477  1.00  0.00              
ATOM   2438  C   SER   310       6.576 -42.412  31.844  1.00  0.00              
ATOM   2439  O   SER   310       5.822 -43.240  32.351  1.00  0.00              
ATOM   2440  OG  SER   310       5.828 -40.649  29.782  1.00  0.00           O  
ATOM   2441  N   PHE   311       7.006 -41.319  32.485  1.00  0.00              
ATOM   2442  CA  PHE   311       6.658 -40.884  33.797  1.00  0.00              
ATOM   2443  CB  PHE   311       7.721 -39.893  34.303  1.00  0.00              
ATOM   2444  C   PHE   311       5.296 -40.238  33.768  1.00  0.00              
ATOM   2445  O   PHE   311       4.562 -40.256  34.756  1.00  0.00              
ATOM   2446  CG  PHE   311       9.041 -40.550  34.014  1.00  0.00           C  
ATOM   2447  CD1 PHE   311       9.456 -41.666  34.705  1.00  0.00           C  
ATOM   2448  CD2 PHE   311       9.873 -40.038  33.041  1.00  0.00           C  
ATOM   2449  CE1 PHE   311      10.667 -42.260  34.428  1.00  0.00           C  
ATOM   2450  CE2 PHE   311      11.084 -40.626  32.760  1.00  0.00           C  
ATOM   2451  CZ  PHE   311      11.484 -41.742  33.453  1.00  0.00           C  
ATOM   2452  N   VAL   312       4.929 -39.633  32.618  1.00  0.00              
ATOM   2453  CA  VAL   312       3.759 -38.799  32.552  1.00  0.00              
ATOM   2454  CB  VAL   312       4.064 -37.508  31.851  1.00  0.00              
ATOM   2455  C   VAL   312       2.593 -39.448  31.862  1.00  0.00              
ATOM   2456  O   VAL   312       2.734 -40.393  31.087  1.00  0.00              
ATOM   2457  CG1 VAL   312       4.417 -37.818  30.391  1.00  0.00           C  
ATOM   2458  CG2 VAL   312       2.886 -36.548  32.025  1.00  0.00           C  
ATOM   2459  N   ASN   313       1.380 -38.937  32.180  1.00  0.00              
ATOM   2460  CA  ASN   313       0.148 -39.396  31.604  1.00  0.00              
ATOM   2461  CB  ASN   313      -0.882 -39.813  32.668  1.00  0.00              
ATOM   2462  C   ASN   313      -0.422 -38.234  30.842  1.00  0.00              
ATOM   2463  O   ASN   313      -0.382 -37.098  31.314  1.00  0.00              
ATOM   2464  CG  ASN   313      -1.884 -40.747  32.015  1.00  0.00           C  
ATOM   2465  OD1 ASN   313      -1.667 -41.231  30.906  1.00  0.00           O  
ATOM   2466  ND2 ASN   313      -3.014 -41.011  32.722  1.00  0.00           N  
ATOM   2467  N   GLY   314      -0.957 -38.482  29.628  1.00  0.00              
ATOM   2468  CA  GLY   314      -1.498 -37.410  28.840  1.00  0.00              
ATOM   2469  C   GLY   314      -1.215 -37.730  27.407  1.00  0.00              
ATOM   2470  O   GLY   314      -0.973 -38.883  27.054  1.00  0.00              
ATOM   2471  N   PHE   315      -1.240 -36.703  26.533  1.00  0.00              
ATOM   2472  CA  PHE   315      -0.973 -36.928  25.144  1.00  0.00              
ATOM   2473  CB  PHE   315      -2.230 -36.859  24.256  1.00  0.00              
ATOM   2474  C   PHE   315      -0.075 -35.834  24.680  1.00  0.00              
ATOM   2475  O   PHE   315       0.063 -34.794  25.322  1.00  0.00              
ATOM   2476  CG  PHE   315      -3.166 -37.943  24.674  1.00  0.00           C  
ATOM   2477  CD1 PHE   315      -4.087 -37.724  25.674  1.00  0.00           C  
ATOM   2478  CD2 PHE   315      -3.126 -39.178  24.070  1.00  0.00           C  
ATOM   2479  CE1 PHE   315      -4.952 -38.720  26.062  1.00  0.00           C  
ATOM   2480  CE2 PHE   315      -3.988 -40.179  24.454  1.00  0.00           C  
ATOM   2481  CZ  PHE   315      -4.905 -39.951  25.452  1.00  0.00           C  
ATOM   2482  N   ARG   316       0.601 -36.064  23.546  1.00  0.00              
ATOM   2483  CA  ARG   316       1.417 -35.025  23.015  1.00  0.00              
ATOM   2484  CB  ARG   316       2.909 -35.326  23.183  1.00  0.00              
ATOM   2485  C   ARG   316       0.908 -34.713  21.643  1.00  0.00              
ATOM   2486  O   ARG   316       0.508 -35.608  20.902  1.00  0.00              
ATOM   2487  CG  ARG   316       3.338 -36.725  22.759  1.00  0.00           C  
ATOM   2488  CD  ARG   316       4.722 -37.057  23.316  1.00  0.00           C  
ATOM   2489  NE  ARG   316       4.745 -36.562  24.717  1.00  0.00           N  
ATOM   2490  CZ  ARG   316       5.810 -35.834  25.161  1.00  0.00           C  
ATOM   2491  NH1 ARG   316       6.870 -35.604  24.333  1.00  0.00           N  
ATOM   2492  NH2 ARG   316       5.809 -35.332  26.430  1.00  0.00           N  
ATOM   2493  N   TYR   317       0.834 -33.403  21.309  1.00  0.00              
ATOM   2494  CA  TYR   317       0.214 -32.995  20.078  1.00  0.00              
ATOM   2495  CB  TYR   317      -1.085 -32.200  20.296  1.00  0.00              
ATOM   2496  C   TYR   317       1.118 -32.061  19.335  1.00  0.00              
ATOM   2497  O   TYR   317       1.898 -31.321  19.932  1.00  0.00              
ATOM   2498  CG  TYR   317      -2.057 -33.025  21.068  1.00  0.00           C  
ATOM   2499  CD1 TYR   317      -1.884 -33.216  22.420  1.00  0.00           C  
ATOM   2500  CD2 TYR   317      -3.154 -33.581  20.453  1.00  0.00           C  
ATOM   2501  CE1 TYR   317      -2.776 -33.964  23.150  1.00  0.00           C  
ATOM   2502  CE2 TYR   317      -4.049 -34.329  21.179  1.00  0.00           C  
ATOM   2503  CZ  TYR   317      -3.862 -34.525  22.527  1.00  0.00           C  
ATOM   2504  OH  TYR   317      -4.780 -35.295  23.274  1.00  0.00           O  
ATOM   2505  N   PHE   318       1.034 -32.083  17.987  1.00  0.00              
ATOM   2506  CA  PHE   318       1.826 -31.189  17.192  1.00  0.00              
ATOM   2507  CB  PHE   318       3.112 -31.850  16.673  1.00  0.00              
ATOM   2508  C   PHE   318       1.003 -30.738  16.025  1.00  0.00              
ATOM   2509  O   PHE   318       0.389 -31.554  15.339  1.00  0.00              
ATOM   2510  CG  PHE   318       3.881 -30.882  15.846  1.00  0.00           C  
ATOM   2511  CD1 PHE   318       4.456 -29.770  16.413  1.00  0.00           C  
ATOM   2512  CD2 PHE   318       4.059 -31.110  14.501  1.00  0.00           C  
ATOM   2513  CE1 PHE   318       5.174 -28.884  15.644  1.00  0.00           C  
ATOM   2514  CE2 PHE   318       4.778 -30.229  13.729  1.00  0.00           C  
ATOM   2515  CZ  PHE   318       5.335 -29.111  14.299  1.00  0.00           C  
ATOM   2516  N   VAL   319       0.970 -29.411  15.763  1.00  0.00              
ATOM   2517  CA  VAL   319       0.213 -28.952  14.635  1.00  0.00              
ATOM   2518  CB  VAL   319      -0.700 -27.787  14.933  1.00  0.00              
ATOM   2519  C   VAL   319       1.222 -28.595  13.581  1.00  0.00              
ATOM   2520  O   VAL   319       2.178 -27.863  13.842  1.00  0.00              
ATOM   2521  CG1 VAL   319       0.066 -26.459  14.870  1.00  0.00           C  
ATOM   2522  CG2 VAL   319      -1.916 -27.876  14.003  1.00  0.00           C  
ATOM   2523  N   HIS   320       1.050 -29.145  12.359  1.00  0.00              
ATOM   2524  CA  HIS   320       2.019 -28.946  11.318  1.00  0.00              
ATOM   2525  CB  HIS   320       3.099 -30.045  11.308  1.00  0.00              
ATOM   2526  C   HIS   320       1.331 -28.971   9.984  1.00  0.00              
ATOM   2527  O   HIS   320       0.141 -29.271   9.884  1.00  0.00              
ATOM   2528  ND1 HIS   320       2.290 -32.191  10.193  1.00  0.00           N  
ATOM   2529  CG  HIS   320       2.531 -31.439  11.322  1.00  0.00           C  
ATOM   2530  NE2 HIS   320       1.680 -33.442  11.927  1.00  0.00           N  
ATOM   2531  CD2 HIS   320       2.152 -32.219  12.372  1.00  0.00           C  
ATOM   2532  CE1 HIS   320       1.783 -33.378  10.612  1.00  0.00           C  
ATOM   2533  N   PRO   321       2.077 -28.638   8.951  1.00  0.00              
ATOM   2534  CA  PRO   321       1.542 -28.621   7.613  1.00  0.00              
ATOM   2535  CB  PRO   321       2.580 -27.890   6.760  1.00  0.00              
ATOM   2536  C   PRO   321       1.316 -30.022   7.154  1.00  0.00              
ATOM   2537  O   PRO   321       2.013 -30.912   7.637  1.00  0.00              
ATOM   2538  CD  PRO   321       3.194 -27.725   9.106  1.00  0.00           C  
ATOM   2539  CG  PRO   321       3.308 -26.982   7.762  1.00  0.00           C  
ATOM   2540  N   PRO   322       0.392 -30.254   6.261  1.00  0.00              
ATOM   2541  CA  PRO   322       0.157 -31.595   5.810  1.00  0.00              
ATOM   2542  CB  PRO   322      -1.186 -31.581   5.077  1.00  0.00              
ATOM   2543  C   PRO   322       1.316 -32.156   5.046  1.00  0.00              
ATOM   2544  O   PRO   322       1.438 -33.377   4.963  1.00  0.00              
ATOM   2545  CD  PRO   322      -0.803 -29.434   6.142  1.00  0.00           C  
ATOM   2546  CG  PRO   322      -1.566 -30.089   4.980  1.00  0.00           C  
ATOM   2547  N   ASN   323       2.145 -31.277   4.461  1.00  0.00              
ATOM   2548  CA  ASN   323       3.312 -31.611   3.696  1.00  0.00              
ATOM   2549  CB  ASN   323       3.858 -30.434   2.870  1.00  0.00              
ATOM   2550  C   ASN   323       4.439 -32.065   4.575  1.00  0.00              
ATOM   2551  O   ASN   323       5.373 -32.694   4.085  1.00  0.00              
ATOM   2552  CG  ASN   323       2.966 -30.255   1.653  1.00  0.00           C  
ATOM   2553  OD1 ASN   323       2.253 -31.172   1.249  1.00  0.00           O  
ATOM   2554  ND2 ASN   323       3.025 -29.046   1.034  1.00  0.00           N  
ATOM   2555  N   THR   324       4.449 -31.707   5.873  1.00  0.00              
ATOM   2556  CA  THR   324       5.608 -32.072   6.641  1.00  0.00              
ATOM   2557  CB  THR   324       6.240 -30.924   7.366  1.00  0.00              
ATOM   2558  C   THR   324       5.271 -33.098   7.673  1.00  0.00              
ATOM   2559  O   THR   324       4.184 -33.110   8.248  1.00  0.00              
ATOM   2560  OG1 THR   324       5.300 -30.321   8.240  1.00  0.00           O  
ATOM   2561  CG2 THR   324       6.753 -29.905   6.341  1.00  0.00           C  
ATOM   2562  N   ILE   325       6.248 -33.990   7.931  1.00  0.00              
ATOM   2563  CA  ILE   325       6.132 -35.064   8.871  1.00  0.00              
ATOM   2564  CB  ILE   325       7.138 -36.159   8.645  1.00  0.00              
ATOM   2565  C   ILE   325       6.347 -34.529  10.257  1.00  0.00              
ATOM   2566  O   ILE   325       6.996 -33.503  10.456  1.00  0.00              
ATOM   2567  CG2 ILE   325       6.892 -36.744   7.245  1.00  0.00           C  
ATOM   2568  CG1 ILE   325       8.569 -35.633   8.845  1.00  0.00           C  
ATOM   2569  CD1 ILE   325       9.623 -36.739   8.889  1.00  0.00           C  
ATOM   2570  N   PRO   326       5.733 -35.163  11.224  1.00  0.00              
ATOM   2571  CA  PRO   326       5.856 -34.748  12.596  1.00  0.00              
ATOM   2572  CB  PRO   326       4.668 -35.372  13.333  1.00  0.00              
ATOM   2573  C   PRO   326       7.177 -35.146  13.195  1.00  0.00              
ATOM   2574  O   PRO   326       7.798 -36.098  12.726  1.00  0.00              
ATOM   2575  CD  PRO   326       4.543 -35.968  10.995  1.00  0.00           C  
ATOM   2576  CG  PRO   326       4.166 -36.484  12.393  1.00  0.00           C  
ATOM   2577  N   HIS   327       7.634 -34.389  14.213  1.00  0.00              
ATOM   2578  CA  HIS   327       8.802 -34.702  14.990  1.00  0.00              
ATOM   2579  CB  HIS   327       9.955 -33.735  14.666  1.00  0.00              
ATOM   2580  C   HIS   327       8.285 -34.402  16.359  1.00  0.00              
ATOM   2581  O   HIS   327       8.814 -33.570  17.096  1.00  0.00              
ATOM   2582  ND1 HIS   327      12.096 -34.944  14.042  1.00  0.00           N  
ATOM   2583  CG  HIS   327      11.329 -34.260  14.959  1.00  0.00           C  
ATOM   2584  NE2 HIS   327      13.320 -34.774  15.889  1.00  0.00           N  
ATOM   2585  CD2 HIS   327      12.092 -34.168  16.081  1.00  0.00           C  
ATOM   2586  CE1 HIS   327      13.276 -35.226  14.650  1.00  0.00           C  
ATOM   2587  N   LEU   328       7.225 -35.147  16.717  1.00  0.00              
ATOM   2588  CA  LEU   328       6.381 -34.927  17.848  1.00  0.00              
ATOM   2589  CB  LEU   328       5.278 -35.985  17.953  1.00  0.00              
ATOM   2590  C   LEU   328       7.119 -34.988  19.119  1.00  0.00              
ATOM   2591  O   LEU   328       6.862 -34.171  19.996  1.00  0.00              
ATOM   2592  CG  LEU   328       4.402 -36.004  16.702  1.00  0.00           C  
ATOM   2593  CD1 LEU   328       3.146 -36.865  16.899  1.00  0.00           C  
ATOM   2594  CD2 LEU   328       4.134 -34.570  16.241  1.00  0.00           C  
ATOM   2595  N   SER   329       8.050 -35.938  19.271  1.00  0.00              
ATOM   2596  CA  SER   329       8.614 -36.046  20.580  1.00  0.00              
ATOM   2597  CB  SER   329       9.529 -37.266  20.772  1.00  0.00              
ATOM   2598  C   SER   329       9.315 -34.754  20.983  1.00  0.00              
ATOM   2599  O   SER   329       9.217 -34.349  22.146  1.00  0.00              
ATOM   2600  OG  SER   329       8.824 -38.475  20.543  1.00  0.00           O  
ATOM   2601  N   SER   330      10.038 -34.065  20.061  1.00  0.00              
ATOM   2602  CA  SER   330      10.717 -32.879  20.503  1.00  0.00              
ATOM   2603  CB  SER   330      12.110 -32.687  19.877  1.00  0.00              
ATOM   2604  C   SER   330       9.893 -31.623  20.400  1.00  0.00              
ATOM   2605  O   SER   330       9.853 -30.804  21.322  1.00  0.00              
ATOM   2606  OG  SER   330      12.048 -32.664  18.463  1.00  0.00           O  
ATOM   2607  N   ASP   331       9.247 -31.446  19.234  1.00  0.00              
ATOM   2608  CA  ASP   331       8.486 -30.288  18.845  1.00  0.00              
ATOM   2609  CB  ASP   331       8.287 -30.236  17.325  1.00  0.00              
ATOM   2610  C   ASP   331       7.132 -30.173  19.487  1.00  0.00              
ATOM   2611  O   ASP   331       6.641 -29.063  19.675  1.00  0.00              
ATOM   2612  CG  ASP   331       9.664 -30.027  16.715  1.00  0.00           C  
ATOM   2613  OD1 ASP   331      10.514 -29.381  17.386  1.00  0.00           O  
ATOM   2614  OD2 ASP   331       9.891 -30.521  15.579  1.00  0.00           O  
ATOM   2615  N   GLU   332       6.474 -31.295  19.830  1.00  0.00              
ATOM   2616  CA  GLU   332       5.087 -31.213  20.210  1.00  0.00              
ATOM   2617  CB  GLU   332       4.333 -32.550  20.105  1.00  0.00              
ATOM   2618  C   GLU   332       4.869 -30.630  21.575  1.00  0.00              
ATOM   2619  O   GLU   332       5.799 -30.460  22.362  1.00  0.00              
ATOM   2620  CG  GLU   332       4.544 -33.526  21.254  1.00  0.00           C  
ATOM   2621  CD  GLU   332       4.308 -34.904  20.654  1.00  0.00           C  
ATOM   2622  OE1 GLU   332       3.294 -35.079  19.929  1.00  0.00           O  
ATOM   2623  OE2 GLU   332       5.150 -35.802  20.920  1.00  0.00           O  
ATOM   2624  N   PHE   333       3.596 -30.248  21.850  1.00  0.00              
ATOM   2625  CA  PHE   333       3.202 -29.691  23.115  1.00  0.00              
ATOM   2626  CB  PHE   333       2.480 -28.332  23.010  1.00  0.00              
ATOM   2627  C   PHE   333       2.308 -30.685  23.794  1.00  0.00              
ATOM   2628  O   PHE   333       1.700 -31.535  23.144  1.00  0.00              
ATOM   2629  CG  PHE   333       1.225 -28.476  22.217  1.00  0.00           C  
ATOM   2630  CD1 PHE   333       1.245 -28.316  20.850  1.00  0.00           C  
ATOM   2631  CD2 PHE   333       0.030 -28.763  22.835  1.00  0.00           C  
ATOM   2632  CE1 PHE   333       0.094 -28.441  20.109  1.00  0.00           C  
ATOM   2633  CE2 PHE   333      -1.126 -28.888  22.099  1.00  0.00           C  
ATOM   2634  CZ  PHE   333      -1.096 -28.728  20.734  1.00  0.00           C  
ATOM   2635  N   THR   334       2.229 -30.621  25.141  1.00  0.00              
ATOM   2636  CA  THR   334       1.495 -31.622  25.857  1.00  0.00              
ATOM   2637  CB  THR   334       2.196 -32.069  27.110  1.00  0.00              
ATOM   2638  C   THR   334       0.135 -31.122  26.234  1.00  0.00              
ATOM   2639  O   THR   334      -0.105 -29.919  26.332  1.00  0.00              
ATOM   2640  OG1 THR   334       3.500 -32.533  26.796  1.00  0.00           O  
ATOM   2641  CG2 THR   334       1.400 -33.218  27.749  1.00  0.00           C  
ATOM   2642  N   VAL   335      -0.806 -32.074  26.412  1.00  0.00              
ATOM   2643  CA  VAL   335      -2.127 -31.772  26.877  1.00  0.00              
ATOM   2644  CB  VAL   335      -3.192 -32.012  25.845  1.00  0.00              
ATOM   2645  C   VAL   335      -2.380 -32.709  28.022  1.00  0.00              
ATOM   2646  O   VAL   335      -2.183 -33.917  27.897  1.00  0.00              
ATOM   2647  CG1 VAL   335      -4.563 -31.704  26.472  1.00  0.00           C  
ATOM   2648  CG2 VAL   335      -2.871 -31.164  24.603  1.00  0.00           C  
ATOM   2649  N   SER   336      -2.819 -32.174  29.179  1.00  0.00              
ATOM   2650  CA  SER   336      -3.008 -33.007  30.341  1.00  0.00              
ATOM   2651  CB  SER   336      -2.633 -32.313  31.658  1.00  0.00              
ATOM   2652  C   SER   336      -4.429 -33.473  30.448  1.00  0.00              
ATOM   2653  O   SER   336      -5.370 -32.833  29.978  1.00  0.00              
ATOM   2654  OG  SER   336      -3.476 -31.193  31.882  1.00  0.00           O  
ATOM   2655  N   PRO   337      -4.582 -34.607  31.084  1.00  0.00              
ATOM   2656  CA  PRO   337      -5.893 -35.162  31.286  1.00  0.00              
ATOM   2657  CB  PRO   337      -5.676 -36.622  31.678  1.00  0.00              
ATOM   2658  C   PRO   337      -6.528 -34.345  32.348  1.00  0.00              
ATOM   2659  O   PRO   337      -5.777 -33.728  33.090  1.00  0.00              
ATOM   2660  CD  PRO   337      -3.563 -35.638  31.001  1.00  0.00           C  
ATOM   2661  CG  PRO   337      -4.324 -36.973  31.035  1.00  0.00           C  
ATOM   2662  N   ASN   338      -7.876 -34.376  32.452  1.00  0.00              
ATOM   2663  CA  ASN   338      -8.714 -33.645  33.369  1.00  0.00              
ATOM   2664  CB  ASN   338      -8.407 -33.814  34.882  1.00  0.00              
ATOM   2665  C   ASN   338      -8.730 -32.185  33.064  1.00  0.00              
ATOM   2666  O   ASN   338      -8.917 -31.366  33.963  1.00  0.00              
ATOM   2667  CG  ASN   338      -7.119 -33.142  35.368  1.00  0.00           C  
ATOM   2668  OD1 ASN   338      -6.659 -32.130  34.839  1.00  0.00           O  
ATOM   2669  ND2 ASN   338      -6.497 -33.748  36.413  1.00  0.00           N  
ATOM   2670  N   THR   339      -8.544 -31.813  31.788  1.00  0.00              
ATOM   2671  CA  THR   339      -8.586 -30.421  31.464  1.00  0.00              
ATOM   2672  CB  THR   339      -7.217 -29.813  31.375  1.00  0.00              
ATOM   2673  C   THR   339      -9.174 -30.287  30.096  1.00  0.00              
ATOM   2674  O   THR   339      -9.156 -31.231  29.307  1.00  0.00              
ATOM   2675  OG1 THR   339      -6.515 -29.978  32.594  1.00  0.00           O  
ATOM   2676  CG2 THR   339      -7.360 -28.323  31.077  1.00  0.00           C  
ATOM   2677  N   VAL   340      -9.752 -29.105  29.801  1.00  0.00              
ATOM   2678  CA  VAL   340     -10.156 -28.793  28.464  1.00  0.00              
ATOM   2679  CB  VAL   340     -11.488 -28.109  28.345  1.00  0.00              
ATOM   2680  C   VAL   340      -9.135 -27.786  28.052  1.00  0.00              
ATOM   2681  O   VAL   340      -8.973 -26.763  28.717  1.00  0.00              
ATOM   2682  CG1 VAL   340     -11.683 -27.678  26.882  1.00  0.00           C  
ATOM   2683  CG2 VAL   340     -12.584 -29.060  28.838  1.00  0.00           C  
ATOM   2684  N   ALA   341      -8.401 -28.044  26.954  1.00  0.00              
ATOM   2685  CA  ALA   341      -7.371 -27.110  26.607  1.00  0.00              
ATOM   2686  CB  ALA   341      -5.996 -27.769  26.399  1.00  0.00              
ATOM   2687  C   ALA   341      -7.738 -26.408  25.336  1.00  0.00              
ATOM   2688  O   ALA   341      -8.171 -27.026  24.365  1.00  0.00              
ATOM   2689  N   PHE   342      -7.557 -25.071  25.322  1.00  0.00              
ATOM   2690  CA  PHE   342      -7.880 -24.275  24.171  1.00  0.00              
ATOM   2691  CB  PHE   342      -8.578 -22.946  24.516  1.00  0.00              
ATOM   2692  C   PHE   342      -6.589 -23.884  23.523  1.00  0.00              
ATOM   2693  O   PHE   342      -5.668 -23.412  24.189  1.00  0.00              
ATOM   2694  CG  PHE   342      -9.898 -23.224  25.148  1.00  0.00           C  
ATOM   2695  CD1 PHE   342     -11.012 -23.457  24.374  1.00  0.00           C  
ATOM   2696  CD2 PHE   342     -10.024 -23.240  26.518  1.00  0.00           C  
ATOM   2697  CE1 PHE   342     -12.231 -23.709  24.959  1.00  0.00           C  
ATOM   2698  CE2 PHE   342     -11.240 -23.491  27.109  1.00  0.00           C  
ATOM   2699  CZ  PHE   342     -12.346 -23.727  26.329  1.00  0.00           C  
ATOM   2700  N   SER   343      -6.484 -24.077  22.193  1.00  0.00              
ATOM   2701  CA  SER   343      -5.282 -23.689  21.514  1.00  0.00              
ATOM   2702  CB  SER   343      -4.587 -24.873  20.817  1.00  0.00              
ATOM   2703  C   SER   343      -5.657 -22.700  20.451  1.00  0.00              
ATOM   2704  O   SER   343      -6.260 -23.058  19.440  1.00  0.00              
ATOM   2705  OG  SER   343      -3.405 -24.441  20.159  1.00  0.00           O  
ATOM   2706  N   ALA   344      -5.280 -21.419  20.642  1.00  0.00              
ATOM   2707  CA  ALA   344      -5.582 -20.411  19.663  1.00  0.00              
ATOM   2708  CB  ALA   344      -5.852 -19.024  20.273  1.00  0.00              
ATOM   2709  C   ALA   344      -4.365 -20.299  18.800  1.00  0.00              
ATOM   2710  O   ALA   344      -3.252 -20.165  19.306  1.00  0.00              
ATOM   2711  N   ILE   345      -4.542 -20.333  17.462  1.00  0.00              
ATOM   2712  CA  ILE   345      -3.386 -20.386  16.613  1.00  0.00              
ATOM   2713  CB  ILE   345      -3.197 -21.749  16.000  1.00  0.00              
ATOM   2714  C   ILE   345      -3.420 -19.359  15.523  1.00  0.00              
ATOM   2715  O   ILE   345      -4.461 -18.791  15.200  1.00  0.00              
ATOM   2716  CG2 ILE   345      -2.945 -22.752  17.135  1.00  0.00           C  
ATOM   2717  CG1 ILE   345      -4.392 -22.138  15.119  1.00  0.00           C  
ATOM   2718  CD1 ILE   345      -4.224 -23.517  14.487  1.00  0.00           C  
ATOM   2719  N   SER   346      -2.221 -19.056  14.975  1.00  0.00              
ATOM   2720  CA  SER   346      -2.070 -18.134  13.881  1.00  0.00              
ATOM   2721  CB  SER   346      -1.490 -16.776  14.312  1.00  0.00              
ATOM   2722  C   SER   346      -1.093 -18.747  12.922  1.00  0.00              
ATOM   2723  O   SER   346      -0.004 -19.168  13.311  1.00  0.00              
ATOM   2724  OG  SER   346      -1.364 -15.915  13.191  1.00  0.00           O  
ATOM   2725  N   SER   347      -1.459 -18.814  11.627  1.00  0.00              
ATOM   2726  CA  SER   347      -0.572 -19.397  10.661  1.00  0.00              
ATOM   2727  CB  SER   347      -1.279 -19.867   9.379  1.00  0.00              
ATOM   2728  C   SER   347       0.431 -18.365  10.258  1.00  0.00              
ATOM   2729  O   SER   347       0.094 -17.201  10.040  1.00  0.00              
ATOM   2730  OG  SER   347      -2.192 -20.912   9.678  1.00  0.00           O  
ATOM   2731  N   ASP   348       1.708 -18.775  10.142  1.00  0.00              
ATOM   2732  CA  ASP   348       2.717 -17.841   9.744  1.00  0.00              
ATOM   2733  CB  ASP   348       3.719 -17.543  10.866  1.00  0.00              
ATOM   2734  C   ASP   348       3.451 -18.456   8.597  1.00  0.00              
ATOM   2735  O   ASP   348       4.114 -19.481   8.751  1.00  0.00              
ATOM   2736  CG  ASP   348       4.418 -16.249  10.517  1.00  0.00           C  
ATOM   2737  OD1 ASP   348       4.383 -15.868   9.316  1.00  0.00           O  
ATOM   2738  OD2 ASP   348       4.986 -15.620  11.448  1.00  0.00           O  
ATOM   2739  N   ARG   349       3.336 -17.845   7.402  1.00  0.00              
ATOM   2740  CA  ARG   349       3.991 -18.386   6.248  1.00  0.00              
ATOM   2741  CB  ARG   349       3.160 -18.274   4.955  1.00  0.00              
ATOM   2742  C   ARG   349       5.249 -17.618   6.021  1.00  0.00              
ATOM   2743  O   ARG   349       5.230 -16.396   5.881  1.00  0.00              
ATOM   2744  CG  ARG   349       3.874 -18.819   3.712  1.00  0.00           C  
ATOM   2745  CD  ARG   349       4.015 -20.343   3.680  1.00  0.00           C  
ATOM   2746  NE  ARG   349       2.897 -20.878   2.854  1.00  0.00           N  
ATOM   2747  CZ  ARG   349       1.682 -21.134   3.421  1.00  0.00           C  
ATOM   2748  NH1 ARG   349       1.481 -20.882   4.747  1.00  0.00           N  
ATOM   2749  NH2 ARG   349       0.666 -21.639   2.661  1.00  0.00           N  
ATOM   2750  N   TYR   350       6.388 -18.335   5.984  1.00  0.00              
ATOM   2751  CA  TYR   350       7.651 -17.697   5.752  1.00  0.00              
ATOM   2752  CB  TYR   350       8.750 -18.086   6.752  1.00  0.00              
ATOM   2753  C   TYR   350       8.162 -18.206   4.449  1.00  0.00              
ATOM   2754  O   TYR   350       8.348 -19.410   4.280  1.00  0.00              
ATOM   2755  CG  TYR   350       8.409 -17.557   8.095  1.00  0.00           C  
ATOM   2756  CD1 TYR   350       7.485 -18.201   8.886  1.00  0.00           C  
ATOM   2757  CD2 TYR   350       9.028 -16.424   8.564  1.00  0.00           C  
ATOM   2758  CE1 TYR   350       7.174 -17.714  10.133  1.00  0.00           C  
ATOM   2759  CE2 TYR   350       8.722 -15.933   9.809  1.00  0.00           C  
ATOM   2760  CZ  TYR   350       7.796 -16.577  10.592  1.00  0.00           C  
ATOM   2761  OH  TYR   350       7.490 -16.066  11.869  1.00  0.00           O  
ATOM   2762  N   VAL   351       8.398 -17.304   3.479  1.00  0.00              
ATOM   2763  CA  VAL   351       8.959 -17.784   2.255  1.00  0.00              
ATOM   2764  CB  VAL   351       8.054 -17.721   1.061  1.00  0.00              
ATOM   2765  C   VAL   351      10.228 -17.078   1.964  1.00  0.00              
ATOM   2766  O   VAL   351      10.339 -15.862   2.099  1.00  0.00              
ATOM   2767  CG1 VAL   351       7.058 -18.881   1.135  1.00  0.00           C  
ATOM   2768  CG2 VAL   351       7.327 -16.380   1.099  1.00  0.00           C  
ATOM   2769  N   LEU   352      11.252 -17.865   1.590  1.00  0.00              
ATOM   2770  CA  LEU   352      12.497 -17.269   1.254  1.00  0.00              
ATOM   2771  CB  LEU   352      13.670 -17.808   2.086  1.00  0.00              
ATOM   2772  C   LEU   352      12.778 -17.676  -0.145  1.00  0.00              
ATOM   2773  O   LEU   352      13.604 -18.538  -0.357  1.00  0.00              
ATOM   2774  CG  LEU   352      13.510 -17.610   3.605  1.00  0.00           C  
ATOM   2775  CD1 LEU   352      14.723 -18.173   4.362  1.00  0.00           C  
ATOM   2776  CD2 LEU   352      13.211 -16.147   3.963  1.00  0.00           C  
ATOM   2777  N   LEU   353      12.067 -17.186  -1.159  1.00  0.00              
ATOM   2778  CA  LEU   353      12.534 -17.495  -2.475  1.00  0.00              
ATOM   2779  CB  LEU   353      11.486 -17.259  -3.583  1.00  0.00              
ATOM   2780  C   LEU   353      13.715 -16.616  -2.777  1.00  0.00              
ATOM   2781  O   LEU   353      14.712 -17.077  -3.336  1.00  0.00              
ATOM   2782  CG  LEU   353      10.270 -18.200  -3.512  1.00  0.00           C  
ATOM   2783  CD1 LEU   353       9.397 -17.921  -2.278  1.00  0.00           C  
ATOM   2784  CD2 LEU   353       9.474 -18.162  -4.824  1.00  0.00           C  
ATOM   2785  N   PRO   354      13.639 -15.349  -2.415  1.00  0.00              
ATOM   2786  CA  PRO   354      14.741 -14.470  -2.688  1.00  0.00              
ATOM   2787  CB  PRO   354      14.256 -13.045  -2.476  1.00  0.00              
ATOM   2788  C   PRO   354      16.004 -14.766  -1.989  1.00  0.00              
ATOM   2789  O   PRO   354      17.065 -14.585  -2.582  1.00  0.00              
ATOM   2790  CD  PRO   354      12.390 -14.603  -2.448  1.00  0.00           C  
ATOM   2791  CG  PRO   354      12.772 -13.152  -2.815  1.00  0.00           C  
ATOM   2792  N   THR   355      15.937 -15.213  -0.733  1.00  0.00              
ATOM   2793  CA  THR   355      17.180 -15.501  -0.095  1.00  0.00              
ATOM   2794  CB  THR   355      17.041 -15.979   1.312  1.00  0.00              
ATOM   2795  C   THR   355      17.825 -16.609  -0.862  1.00  0.00              
ATOM   2796  O   THR   355      19.036 -16.602  -1.072  1.00  0.00              
ATOM   2797  OG1 THR   355      16.423 -14.985   2.115  1.00  0.00           O  
ATOM   2798  CG2 THR   355      18.450 -16.298   1.837  1.00  0.00           C  
ATOM   2799  N   HIS   356      17.022 -17.593  -1.309  1.00  0.00              
ATOM   2800  CA  HIS   356      17.554 -18.724  -2.018  1.00  0.00              
ATOM   2801  CB  HIS   356      16.483 -19.658  -2.624  1.00  0.00              
ATOM   2802  C   HIS   356      18.245 -18.242  -3.232  1.00  0.00              
ATOM   2803  O   HIS   356      19.408 -18.552  -3.476  1.00  0.00              
ATOM   2804  ND1 HIS   356      17.375 -22.015  -2.255  1.00  0.00           N  
ATOM   2805  CG  HIS   356      17.063 -20.966  -3.093  1.00  0.00           C  
ATOM   2806  NE2 HIS   356      17.903 -22.673  -4.309  1.00  0.00           N  
ATOM   2807  CD2 HIS   356      17.392 -21.386  -4.345  1.00  0.00           C  
ATOM   2808  CE1 HIS   356      17.873 -23.008  -3.033  1.00  0.00           C  
ATOM   2809  N   GLN   357      17.524 -17.447  -4.031  1.00  0.00              
ATOM   2810  CA  GLN   357      18.071 -17.065  -5.290  1.00  0.00              
ATOM   2811  CB  GLN   357      17.072 -16.251  -6.129  1.00  0.00              
ATOM   2812  C   GLN   357      19.302 -16.232  -5.096  1.00  0.00              
ATOM   2813  O   GLN   357      20.313 -16.449  -5.762  1.00  0.00              
ATOM   2814  CG  GLN   357      15.824 -17.054  -6.506  1.00  0.00           C  
ATOM   2815  CD  GLN   357      14.876 -16.142  -7.271  1.00  0.00           C  
ATOM   2816  OE1 GLN   357      14.624 -15.008  -6.867  1.00  0.00           O  
ATOM   2817  NE2 GLN   357      14.335 -16.649  -8.411  1.00  0.00           N  
ATOM   2818  N   TRP   358      19.251 -15.229  -4.202  1.00  0.00              
ATOM   2819  CA  TRP   358      20.406 -14.387  -4.053  1.00  0.00              
ATOM   2820  CB  TRP   358      20.138 -13.114  -3.231  1.00  0.00              
ATOM   2821  C   TRP   358      21.587 -15.053  -3.399  1.00  0.00              
ATOM   2822  O   TRP   358      22.666 -15.114  -3.989  1.00  0.00              
ATOM   2823  CG  TRP   358      21.401 -12.354  -2.890  1.00  0.00           C  
ATOM   2824  CD2 TRP   358      22.004 -12.352  -1.587  1.00  0.00           C  
ATOM   2825  CD1 TRP   358      22.183 -11.561  -3.672  1.00  0.00           C  
ATOM   2826  NE1 TRP   358      23.233 -11.060  -2.945  1.00  0.00           N  
ATOM   2827  CE2 TRP   358      23.137 -11.540  -1.658  1.00  0.00           C  
ATOM   2828  CE3 TRP   358      21.646 -12.976  -0.427  1.00  0.00           C  
ATOM   2829  CZ2 TRP   358      23.930 -11.339  -0.566  1.00  0.00           C  
ATOM   2830  CZ3 TRP   358      22.449 -12.771   0.674  1.00  0.00           C  
ATOM   2831  CH2 TRP   358      23.569 -11.968   0.605  1.00  0.00           C  
ATOM   2832  N   GLY   359      21.394 -15.482  -2.128  1.00  0.00              
ATOM   2833  CA  GLY   359      22.309 -16.146  -1.226  1.00  0.00              
ATOM   2834  C   GLY   359      22.545 -17.600  -1.478  1.00  0.00              
ATOM   2835  O   GLY   359      23.633 -18.108  -1.217  1.00  0.00              
ATOM   2836  N   ASN   360      21.515 -18.318  -1.947  1.00  0.00              
ATOM   2837  CA  ASN   360      21.573 -19.745  -2.064  1.00  0.00              
ATOM   2838  CB  ASN   360      22.852 -20.233  -2.759  1.00  0.00              
ATOM   2839  C   ASN   360      21.510 -20.312  -0.677  1.00  0.00              
ATOM   2840  O   ASN   360      21.938 -21.439  -0.430  1.00  0.00              
ATOM   2841  CG  ASN   360      22.592 -21.638  -3.255  1.00  0.00           C  
ATOM   2842  OD1 ASN   360      21.659 -22.300  -2.807  1.00  0.00           O  
ATOM   2843  ND2 ASN   360      23.435 -22.106  -4.213  1.00  0.00           N  
ATOM   2844  N   CYS   361      20.949 -19.527   0.269  1.00  0.00              
ATOM   2845  CA  CYS   361      20.750 -19.997   1.609  1.00  0.00              
ATOM   2846  CB  CYS   361      21.080 -18.957   2.692  1.00  0.00              
ATOM   2847  C   CYS   361      19.307 -20.313   1.743  1.00  0.00              
ATOM   2848  O   CYS   361      18.476 -19.425   1.942  1.00  0.00              
ATOM   2849  SG  CYS   361      20.809 -19.606   4.368  1.00  0.00           S  
ATOM   2850  N   THR   362      19.007 -21.612   1.575  1.00  0.00              
ATOM   2851  CA  THR   362      17.707 -22.196   1.666  1.00  0.00              
ATOM   2852  CB  THR   362      16.546 -21.265   1.444  1.00  0.00              
ATOM   2853  C   THR   362      17.746 -23.367   0.731  1.00  0.00              
ATOM   2854  O   THR   362      18.808 -23.960   0.575  1.00  0.00              
ATOM   2855  OG1 THR   362      15.299 -21.926   1.516  1.00  0.00           O  
ATOM   2856  CG2 THR   362      16.718 -20.565   0.123  1.00  0.00           C  
ATOM   2857  N   GLU   363      16.596 -23.788   0.168  1.00  0.00              
ATOM   2858  CA  GLU   363      16.515 -24.817  -0.833  1.00  0.00              
ATOM   2859  CB  GLU   363      17.502 -25.992  -0.720  1.00  0.00              
ATOM   2860  C   GLU   363      15.123 -25.328  -0.930  1.00  0.00              
ATOM   2861  O   GLU   363      14.332 -25.188   0.002  1.00  0.00              
ATOM   2862  CG  GLU   363      18.772 -25.693  -1.520  1.00  0.00           C  
ATOM   2863  CD  GLU   363      19.889 -26.590  -1.045  1.00  0.00           C  
ATOM   2864  OE1 GLU   363      19.593 -27.749  -0.654  1.00  0.00           O  
ATOM   2865  OE2 GLU   363      21.059 -26.123  -1.066  1.00  0.00           O  
ATOM   2866  N   ASN   364      14.796 -25.893  -2.113  1.00  0.00              
ATOM   2867  CA  ASN   364      13.506 -26.455  -2.379  1.00  0.00              
ATOM   2868  CB  ASN   364      12.603 -25.614  -3.301  1.00  0.00              
ATOM   2869  C   ASN   364      13.700 -27.759  -3.063  1.00  0.00              
ATOM   2870  O   ASN   364      14.557 -27.907  -3.932  1.00  0.00              
ATOM   2871  CG  ASN   364      11.895 -24.551  -2.475  1.00  0.00           C  
ATOM   2872  OD1 ASN   364      11.432 -24.816  -1.366  1.00  0.00           O  
ATOM   2873  ND2 ASN   364      11.793 -23.314  -3.033  1.00  0.00           N  
ATOM   2874  N   PHE   365      12.862 -28.724  -2.653  1.00  0.00              
ATOM   2875  CA  PHE   365      12.787 -30.083  -3.093  1.00  0.00              
ATOM   2876  CB  PHE   365      11.876 -30.882  -2.135  1.00  0.00              
ATOM   2877  C   PHE   365      12.127 -30.122  -4.419  1.00  0.00              
ATOM   2878  O   PHE   365      11.126 -29.446  -4.641  1.00  0.00              
ATOM   2879  CG  PHE   365      10.545 -30.173  -2.073  1.00  0.00           C  
ATOM   2880  CD1 PHE   365      10.382 -29.022  -1.327  1.00  0.00           C  
ATOM   2881  CD2 PHE   365       9.449 -30.646  -2.765  1.00  0.00           C  
ATOM   2882  CE1 PHE   365       9.171 -28.369  -1.267  1.00  0.00           C  
ATOM   2883  CE2 PHE   365       8.233 -29.998  -2.711  1.00  0.00           C  
ATOM   2884  CZ  PHE   365       8.089 -28.855  -1.961  1.00  0.00           C  
ATOM   2885  N   PRO   366      12.707 -30.878  -5.310  1.00  0.00              
ATOM   2886  CA  PRO   366      12.153 -31.049  -6.618  1.00  0.00              
ATOM   2887  CB  PRO   366      13.284 -31.600  -7.492  1.00  0.00              
ATOM   2888  C   PRO   366      10.952 -31.928  -6.541  1.00  0.00              
ATOM   2889  O   PRO   366      10.051 -31.782  -7.362  1.00  0.00              
ATOM   2890  CD  PRO   366      14.129 -31.173  -5.269  1.00  0.00           C  
ATOM   2891  CG  PRO   366      14.356 -32.074  -6.493  1.00  0.00           C  
ATOM   2892  N   ASP   367      10.913 -32.795  -5.515  1.00  0.00              
ATOM   2893  CA  ASP   367       9.887 -33.757  -5.259  1.00  0.00              
ATOM   2894  CB  ASP   367       8.586 -33.194  -4.631  1.00  0.00              
ATOM   2895  C   ASP   367       9.546 -34.543  -6.488  1.00  0.00              
ATOM   2896  O   ASP   367       8.570 -34.207  -7.155  1.00  0.00              
ATOM   2897  CG  ASP   367       7.876 -32.156  -5.492  1.00  0.00           C  
ATOM   2898  OD1 ASP   367       8.391 -31.013  -5.611  1.00  0.00           O  
ATOM   2899  OD2 ASP   367       6.793 -32.498  -6.038  1.00  0.00           O  
ATOM   2900  N   GLY   368      10.315 -35.602  -6.888  1.00  0.00              
ATOM   2901  CA  GLY   368      11.511 -36.272  -6.397  1.00  0.00              
ATOM   2902  C   GLY   368      11.460 -36.574  -4.916  1.00  0.00              
ATOM   2903  O   GLY   368      11.417 -35.671  -4.088  1.00  0.00              
ATOM   2904  N   ILE   369      11.561 -37.867  -4.520  1.00  0.00              
ATOM   2905  CA  ILE   369      11.402 -38.174  -3.117  1.00  0.00              
ATOM   2906  CB  ILE   369      10.236 -39.088  -2.904  1.00  0.00              
ATOM   2907  C   ILE   369      12.576 -38.976  -2.605  1.00  0.00              
ATOM   2908  O   ILE   369      12.727 -40.139  -2.969  1.00  0.00              
ATOM   2909  CG2 ILE   369       9.968 -39.182  -1.395  1.00  0.00           C  
ATOM   2910  CG1 ILE   369       9.030 -38.611  -3.719  1.00  0.00           C  
ATOM   2911  CD1 ILE   369       8.687 -37.152  -3.504  1.00  0.00           C  
ATOM   2912  N   GLN   370      13.418 -38.408  -1.715  1.00  0.00              
ATOM   2913  CA  GLN   370      14.491 -39.162  -1.119  1.00  0.00              
ATOM   2914  CB  GLN   370      15.301 -38.290  -0.144  1.00  0.00              
ATOM   2915  C   GLN   370      13.810 -40.195  -0.288  1.00  0.00              
ATOM   2916  O   GLN   370      14.101 -41.390  -0.353  1.00  0.00              
ATOM   2917  CG  GLN   370      16.607 -38.909   0.346  1.00  0.00           C  
ATOM   2918  CD  GLN   370      17.715 -38.341  -0.525  1.00  0.00           C  
ATOM   2919  OE1 GLN   370      17.643 -38.401  -1.750  1.00  0.00           O  
ATOM   2920  NE2 GLN   370      18.759 -37.751   0.115  1.00  0.00           N  
ATOM   2921  N   SER   371      12.830 -39.704   0.489  1.00  0.00              
ATOM   2922  CA  SER   371      12.001 -40.453   1.373  1.00  0.00              
ATOM   2923  CB  SER   371      12.542 -40.494   2.811  1.00  0.00              
ATOM   2924  C   SER   371      10.704 -39.708   1.410  1.00  0.00              
ATOM   2925  O   SER   371       9.629 -40.287   1.273  1.00  0.00              
ATOM   2926  OG  SER   371      11.668 -41.255   3.630  1.00  0.00           O  
ATOM   2927  N   ASN   372      10.785 -38.375   1.580  1.00  0.00              
ATOM   2928  CA  ASN   372       9.602 -37.563   1.685  1.00  0.00              
ATOM   2929  CB  ASN   372       9.640 -36.620   2.897  1.00  0.00              
ATOM   2930  C   ASN   372       9.446 -36.739   0.449  1.00  0.00              
ATOM   2931  O   ASN   372      10.421 -36.354  -0.193  1.00  0.00              
ATOM   2932  CG  ASN   372       9.677 -37.495   4.144  1.00  0.00           C  
ATOM   2933  OD1 ASN   372       9.304 -38.667   4.108  1.00  0.00           O  
ATOM   2934  ND2 ASN   372      10.140 -36.915   5.282  1.00  0.00           N  
ATOM   2935  N   LEU   373       8.174 -36.465   0.095  1.00  0.00              
ATOM   2936  CA  LEU   373       7.800 -35.750  -1.095  1.00  0.00              
ATOM   2937  CB  LEU   373       6.262 -35.723  -1.259  1.00  0.00              
ATOM   2938  C   LEU   373       8.319 -34.344  -1.059  1.00  0.00              
ATOM   2939  O   LEU   373       8.929 -33.890  -2.020  1.00  0.00              
ATOM   2940  CG  LEU   373       5.678 -35.068  -2.535  1.00  0.00           C  
ATOM   2941  CD1 LEU   373       5.950 -33.559  -2.609  1.00  0.00           C  
ATOM   2942  CD2 LEU   373       6.085 -35.816  -3.812  1.00  0.00           C  
ATOM   2943  N   SER   374       8.137 -33.605   0.049  1.00  0.00              
ATOM   2944  CA  SER   374       8.545 -32.229   0.011  1.00  0.00              
ATOM   2945  CB  SER   374       7.412 -31.242   0.345  1.00  0.00              
ATOM   2946  C   SER   374       9.665 -32.010   0.978  1.00  0.00              
ATOM   2947  O   SER   374       9.840 -32.758   1.938  1.00  0.00              
ATOM   2948  OG  SER   374       6.928 -31.472   1.660  1.00  0.00           O  
ATOM   2949  N   TYR   375      10.464 -30.954   0.724  1.00  0.00              
ATOM   2950  CA  TYR   375      11.622 -30.688   1.530  1.00  0.00              
ATOM   2951  CB  TYR   375      12.733 -29.961   0.748  1.00  0.00              
ATOM   2952  C   TYR   375      11.232 -29.850   2.710  1.00  0.00              
ATOM   2953  O   TYR   375      10.552 -28.830   2.599  1.00  0.00              
ATOM   2954  CG  TYR   375      13.945 -29.819   1.606  1.00  0.00           C  
ATOM   2955  CD1 TYR   375      14.759 -30.904   1.845  1.00  0.00           C  
ATOM   2956  CD2 TYR   375      14.282 -28.600   2.148  1.00  0.00           C  
ATOM   2957  CE1 TYR   375      15.885 -30.780   2.627  1.00  0.00           C  
ATOM   2958  CE2 TYR   375      15.406 -28.469   2.929  1.00  0.00           C  
ATOM   2959  CZ  TYR   375      16.207 -29.560   3.170  1.00  0.00           C  
ATOM   2960  OH  TYR   375      17.361 -29.427   3.971  1.00  0.00           O  
ATOM   2961  N   SER   376      11.665 -30.293   3.901  1.00  0.00              
ATOM   2962  CA  SER   376      11.350 -29.616   5.124  1.00  0.00              
ATOM   2963  CB  SER   376      10.048 -30.160   5.739  1.00  0.00              
ATOM   2964  C   SER   376      12.464 -29.908   6.086  1.00  0.00              
ATOM   2965  O   SER   376      13.259 -30.822   5.883  1.00  0.00              
ATOM   2966  OG  SER   376       9.774 -29.538   6.981  1.00  0.00           O  
ATOM   2967  N   SER   377      12.560 -29.116   7.168  1.00  0.00              
ATOM   2968  CA  SER   377      13.593 -29.306   8.147  1.00  0.00              
ATOM   2969  CB  SER   377      13.512 -28.245   9.256  1.00  0.00              
ATOM   2970  C   SER   377      13.409 -30.651   8.785  1.00  0.00              
ATOM   2971  O   SER   377      14.361 -31.409   8.951  1.00  0.00              
ATOM   2972  OG  SER   377      14.540 -28.455  10.209  1.00  0.00           O  
ATOM   2973  N   GLY   378      12.164 -30.991   9.160  1.00  0.00              
ATOM   2974  CA  GLY   378      11.914 -32.238   9.825  1.00  0.00              
ATOM   2975  C   GLY   378      12.204 -33.383   8.904  1.00  0.00              
ATOM   2976  O   GLY   378      12.779 -34.388   9.321  1.00  0.00              
ATOM   2977  N   ASN   379      11.804 -33.262   7.623  1.00  0.00              
ATOM   2978  CA  ASN   379      11.971 -34.337   6.690  1.00  0.00              
ATOM   2979  CB  ASN   379      11.360 -34.016   5.317  1.00  0.00              
ATOM   2980  C   ASN   379      13.430 -34.618   6.524  1.00  0.00              
ATOM   2981  O   ASN   379      13.844 -35.776   6.475  1.00  0.00              
ATOM   2982  CG  ASN   379       9.849 -33.939   5.507  1.00  0.00           C  
ATOM   2983  OD1 ASN   379       9.299 -34.504   6.451  1.00  0.00           O  
ATOM   2984  ND2 ASN   379       9.155 -33.223   4.584  1.00  0.00           N  
ATOM   2985  N   CYS   380      14.255 -33.559   6.428  1.00  0.00              
ATOM   2986  CA  CYS   380      15.665 -33.766   6.263  1.00  0.00              
ATOM   2987  CB  CYS   380      16.449 -32.516   5.827  1.00  0.00              
ATOM   2988  C   CYS   380      16.276 -34.386   7.492  1.00  0.00              
ATOM   2989  O   CYS   380      17.201 -35.187   7.373  1.00  0.00              
ATOM   2990  SG  CYS   380      16.322 -31.118   6.962  1.00  0.00           S  
ATOM   2991  N   LEU   381      15.804 -34.035   8.709  1.00  0.00              
ATOM   2992  CA  LEU   381      16.365 -34.640   9.888  1.00  0.00              
ATOM   2993  CB  LEU   381      15.878 -34.058  11.221  1.00  0.00              
ATOM   2994  C   LEU   381      16.108 -36.108   9.926  1.00  0.00              
ATOM   2995  O   LEU   381      17.004 -36.886  10.255  1.00  0.00              
ATOM   2996  CG  LEU   381      16.683 -32.816  11.613  1.00  0.00           C  
ATOM   2997  CD1 LEU   381      18.151 -33.222  11.745  1.00  0.00           C  
ATOM   2998  CD2 LEU   381      16.490 -31.638  10.653  1.00  0.00           C  
ATOM   2999  N   SER   382      14.873 -36.526   9.601  1.00  0.00              
ATOM   3000  CA  SER   382      14.569 -37.924   9.629  1.00  0.00              
ATOM   3001  CB  SER   382      13.091 -38.264   9.362  1.00  0.00              
ATOM   3002  C   SER   382      15.392 -38.622   8.586  1.00  0.00              
ATOM   3003  O   SER   382      15.850 -39.741   8.810  1.00  0.00              
ATOM   3004  OG  SER   382      12.305 -37.991  10.512  1.00  0.00           O  
ATOM   3005  N   LEU   383      15.630 -37.974   7.425  1.00  0.00              
ATOM   3006  CA  LEU   383      16.369 -38.637   6.383  1.00  0.00              
ATOM   3007  CB  LEU   383      16.678 -37.776   5.145  1.00  0.00              
ATOM   3008  C   LEU   383      17.730 -39.023   6.872  1.00  0.00              
ATOM   3009  O   LEU   383      18.154 -40.166   6.712  1.00  0.00              
ATOM   3010  CG  LEU   383      15.535 -37.583   4.146  1.00  0.00           C  
ATOM   3011  CD1 LEU   383      16.013 -36.758   2.943  1.00  0.00           C  
ATOM   3012  CD2 LEU   383      14.944 -38.934   3.720  1.00  0.00           C  
ATOM   3013  N   CYS   384      18.453 -38.066   7.476  1.00  0.00              
ATOM   3014  CA  CYS   384      19.799 -38.296   7.919  1.00  0.00              
ATOM   3015  CB  CYS   384      20.496 -37.027   8.436  1.00  0.00              
ATOM   3016  C   CYS   384      19.800 -39.244   9.072  1.00  0.00              
ATOM   3017  O   CYS   384      20.757 -39.990   9.274  1.00  0.00              
ATOM   3018  SG  CYS   384      20.815 -35.794   7.145  1.00  0.00           S  
ATOM   3019  N   LYS   385      18.738 -39.192   9.892  1.00  0.00              
ATOM   3020  CA  LYS   385      18.627 -40.023  11.054  1.00  0.00              
ATOM   3021  CB  LYS   385      17.268 -39.805  11.754  1.00  0.00              
ATOM   3022  C   LYS   385      18.666 -41.444  10.580  1.00  0.00              
ATOM   3023  O   LYS   385      19.350 -42.290  11.155  1.00  0.00              
ATOM   3024  CG  LYS   385      17.190 -40.193  13.236  1.00  0.00           C  
ATOM   3025  CD  LYS   385      17.794 -39.175  14.208  1.00  0.00           C  
ATOM   3026  CE  LYS   385      17.122 -37.799  14.153  1.00  0.00           C  
ATOM   3027  NZ  LYS   385      15.867 -37.775  14.934  1.00  0.00           N  
ATOM   3028  N   ALA   386      17.920 -41.727   9.497  1.00  0.00              
ATOM   3029  CA  ALA   386      17.796 -43.050   8.953  1.00  0.00              
ATOM   3030  CB  ALA   386      16.789 -43.125   7.794  1.00  0.00              
ATOM   3031  C   ALA   386      19.101 -43.555   8.409  1.00  0.00              
ATOM   3032  O   ALA   386      19.484 -44.697   8.660  1.00  0.00              
ATOM   3033  N   LYS   387      19.824 -42.702   7.659  1.00  0.00              
ATOM   3034  CA  LYS   387      21.044 -43.093   7.003  1.00  0.00              
ATOM   3035  CB  LYS   387      21.691 -41.936   6.218  1.00  0.00              
ATOM   3036  C   LYS   387      22.027 -43.485   8.049  1.00  0.00              
ATOM   3037  O   LYS   387      22.782 -44.446   7.908  1.00  0.00              
ATOM   3038  CG  LYS   387      20.816 -41.383   5.091  1.00  0.00           C  
ATOM   3039  CD  LYS   387      21.327 -40.065   4.506  1.00  0.00           C  
ATOM   3040  CE  LYS   387      20.279 -39.354   3.650  1.00  0.00           C  
ATOM   3041  NZ  LYS   387      20.938 -38.463   2.671  1.00  0.00           N  
ATOM   3042  N   PHE   388      21.998 -42.725   9.145  1.00  0.00              
ATOM   3043  CA  PHE   388      22.877 -42.804  10.266  1.00  0.00              
ATOM   3044  CB  PHE   388      22.326 -41.845  11.325  1.00  0.00              
ATOM   3045  C   PHE   388      22.740 -44.186  10.836  1.00  0.00              
ATOM   3046  O   PHE   388      23.728 -44.861  11.118  1.00  0.00              
ATOM   3047  CG  PHE   388      23.418 -41.046  11.904  1.00  0.00           C  
ATOM   3048  CD1 PHE   388      23.872 -39.964  11.193  1.00  0.00           C  
ATOM   3049  CD2 PHE   388      23.956 -41.339  13.131  1.00  0.00           C  
ATOM   3050  CE1 PHE   388      24.878 -39.179  11.692  1.00  0.00           C  
ATOM   3051  CE2 PHE   388      24.966 -40.558  13.637  1.00  0.00           C  
ATOM   3052  CZ  PHE   388      25.423 -39.477  12.917  1.00  0.00           C  
ATOM   3053  N   TYR   389      21.480 -44.629  11.015  1.00  0.00              
ATOM   3054  CA  TYR   389      21.143 -45.910  11.577  1.00  0.00              
ATOM   3055  CB  TYR   389      19.661 -46.259  11.566  1.00  0.00              
ATOM   3056  C   TYR   389      21.607 -47.032  10.762  1.00  0.00              
ATOM   3057  O   TYR   389      22.072 -48.032  11.306  1.00  0.00              
ATOM   3058  CG  TYR   389      19.252 -45.640  12.790  1.00  0.00           C  
ATOM   3059  CD1 TYR   389      19.918 -46.080  13.899  1.00  0.00           C  
ATOM   3060  CD2 TYR   389      18.270 -44.693  12.802  1.00  0.00           C  
ATOM   3061  CE1 TYR   389      19.602 -45.546  15.099  1.00  0.00           C  
ATOM   3062  CE2 TYR   389      17.945 -44.155  14.005  1.00  0.00           C  
ATOM   3063  CZ  TYR   389      18.622 -44.599  15.108  1.00  0.00           C  
ATOM   3064  OH  TYR   389      18.297 -44.065  16.328  1.00  0.00           O  
ATOM   3065  N   MET   390      21.402 -46.909   9.445  1.00  0.00              
ATOM   3066  CA  MET   390      21.691 -47.998   8.575  1.00  0.00              
ATOM   3067  CB  MET   390      21.851 -47.588   7.108  1.00  0.00              
ATOM   3068  C   MET   390      23.121 -48.308   8.803  1.00  0.00              
ATOM   3069  O   MET   390      23.506 -49.448   9.051  1.00  0.00              
ATOM   3070  CG  MET   390      20.745 -46.824   6.402  1.00  0.00           C  
ATOM   3071  SD  MET   390      21.460 -45.728   5.136  1.00  0.00           S  
ATOM   3072  CE  MET   390      22.703 -46.911   4.531  1.00  0.00           C  
ATOM   3073  N   GLU   391      23.934 -47.242   8.746  1.00  0.00              
ATOM   3074  CA  GLU   391      25.348 -47.400   8.806  1.00  0.00              
ATOM   3075  CB  GLU   391      26.090 -46.065   8.636  1.00  0.00              
ATOM   3076  C   GLU   391      25.774 -47.983  10.109  1.00  0.00              
ATOM   3077  O   GLU   391      26.542 -48.943  10.146  1.00  0.00              
ATOM   3078  CG  GLU   391      26.212 -45.640   7.176  1.00  0.00           C  
ATOM   3079  CD  GLU   391      27.380 -46.440   6.625  1.00  0.00           C  
ATOM   3080  OE1 GLU   391      28.266 -46.794   7.447  1.00  0.00           O  
ATOM   3081  OE2 GLU   391      27.410 -46.709   5.395  1.00  0.00           O  
ATOM   3082  N   ASN   392      25.304 -47.396  11.217  1.00  0.00              
ATOM   3083  CA  ASN   392      25.755 -47.810  12.510  1.00  0.00              
ATOM   3084  CB  ASN   392      25.622 -46.687  13.546  1.00  0.00              
ATOM   3085  C   ASN   392      25.119 -49.074  13.029  1.00  0.00              
ATOM   3086  O   ASN   392      25.800 -49.896  13.641  1.00  0.00              
ATOM   3087  CG  ASN   392      26.679 -45.654  13.172  1.00  0.00           C  
ATOM   3088  OD1 ASN   392      27.828 -45.742  13.604  1.00  0.00           O  
ATOM   3089  ND2 ASN   392      26.294 -44.665  12.321  1.00  0.00           N  
ATOM   3090  N   CYS   393      23.803 -49.282  12.811  1.00  0.00              
ATOM   3091  CA  CYS   393      23.162 -50.407  13.441  1.00  0.00              
ATOM   3092  CB  CYS   393      21.861 -50.045  14.177  1.00  0.00              
ATOM   3093  C   CYS   393      22.730 -51.432  12.436  1.00  0.00              
ATOM   3094  O   CYS   393      22.356 -52.539  12.822  1.00  0.00              
ATOM   3095  SG  CYS   393      22.054 -48.748  15.429  1.00  0.00           S  
ATOM   3096  N   GLY   394      22.733 -51.106  11.131  1.00  0.00              
ATOM   3097  CA  GLY   394      22.335 -52.084  10.156  1.00  0.00              
ATOM   3098  C   GLY   394      20.852 -52.292  10.257  1.00  0.00              
ATOM   3099  O   GLY   394      20.345 -53.351   9.886  1.00  0.00              
ATOM   3100  N   CYS   395      20.117 -51.291  10.781  1.00  0.00              
ATOM   3101  CA  CYS   395      18.694 -51.434  10.896  1.00  0.00              
ATOM   3102  CB  CYS   395      18.234 -52.081  12.204  1.00  0.00              
ATOM   3103  C   CYS   395      18.113 -50.056  10.970  1.00  0.00              
ATOM   3104  O   CYS   395      18.838 -49.068  11.080  1.00  0.00              
ATOM   3105  SG  CYS   395      18.320 -50.824  13.504  1.00  0.00           S  
ATOM   3106  N   THR   396      16.769 -49.966  10.905  1.00  0.00              
ATOM   3107  CA  THR   396      16.105 -48.702  11.051  1.00  0.00              
ATOM   3108  CB  THR   396      15.571 -48.142   9.768  1.00  0.00              
ATOM   3109  C   THR   396      14.973 -48.865  12.024  1.00  0.00              
ATOM   3110  O   THR   396      14.437 -49.956  12.213  1.00  0.00              
ATOM   3111  OG1 THR   396      14.716 -49.083   9.134  1.00  0.00           O  
ATOM   3112  CG2 THR   396      16.754 -47.784   8.856  1.00  0.00           C  
ATOM   3113  N   PRO   397      14.637 -47.782  12.677  1.00  0.00              
ATOM   3114  CA  PRO   397      13.580 -47.704  13.660  1.00  0.00              
ATOM   3115  CB  PRO   397      13.691 -46.302  14.248  1.00  0.00              
ATOM   3116  C   PRO   397      12.263 -47.864  12.959  1.00  0.00              
ATOM   3117  O   PRO   397      12.208 -47.638  11.753  1.00  0.00              
ATOM   3118  CD  PRO   397      15.194 -46.479  12.354  1.00  0.00           C  
ATOM   3119  CG  PRO   397      14.284 -45.480  13.086  1.00  0.00           C  
ATOM   3120  N   ALA   398      11.181 -48.222  13.684  1.00  0.00              
ATOM   3121  CA  ALA   398       9.928 -48.455  13.018  1.00  0.00              
ATOM   3122  CB  ALA   398       8.792 -48.872  13.972  1.00  0.00              
ATOM   3123  C   ALA   398       9.481 -47.229  12.308  1.00  0.00              
ATOM   3124  O   ALA   398       9.072 -46.257  12.908  1.00  0.00              
ATOM   3125  N   LEU   399       9.521 -47.198  10.982  1.00  0.00              
ATOM   3126  CA  LEU   399       8.917 -46.067  10.356  1.00  0.00              
ATOM   3127  CB  LEU   399       9.914 -45.010   9.854  1.00  0.00              
ATOM   3128  C   LEU   399       8.321 -46.763   9.188  1.00  0.00              
ATOM   3129  O   LEU   399       8.989 -47.618   8.609  1.00  0.00              
ATOM   3130  CG  LEU   399       9.283 -43.619   9.624  1.00  0.00           C  
ATOM   3131  CD1 LEU   399      10.228 -42.688   8.850  1.00  0.00           C  
ATOM   3132  CD2 LEU   399       7.869 -43.703   9.034  1.00  0.00           C  
ATOM   3133  N   TYR   400       7.066 -46.467   8.815  1.00  0.00              
ATOM   3134  CA  TYR   400       6.508 -47.285   7.773  1.00  0.00              
ATOM   3135  CB  TYR   400       5.066 -46.949   7.358  1.00  0.00              
ATOM   3136  C   TYR   400       7.305 -47.167   6.512  1.00  0.00              
ATOM   3137  O   TYR   400       7.659 -48.172   5.901  1.00  0.00              
ATOM   3138  CG  TYR   400       4.782 -47.899   6.237  1.00  0.00           C  
ATOM   3139  CD1 TYR   400       4.445 -49.203   6.517  1.00  0.00           C  
ATOM   3140  CD2 TYR   400       4.859 -47.507   4.916  1.00  0.00           C  
ATOM   3141  CE1 TYR   400       4.190 -50.099   5.507  1.00  0.00           C  
ATOM   3142  CE2 TYR   400       4.607 -48.399   3.899  1.00  0.00           C  
ATOM   3143  CZ  TYR   400       4.272 -49.699   4.196  1.00  0.00           C  
ATOM   3144  OH  TYR   400       4.011 -50.622   3.161  1.00  0.00           O  
ATOM   3145  N   ASN   401       7.620 -45.934   6.090  1.00  0.00              
ATOM   3146  CA  ASN   401       8.260 -45.757   4.815  1.00  0.00              
ATOM   3147  CB  ASN   401       8.274 -44.296   4.333  1.00  0.00              
ATOM   3148  C   ASN   401       9.669 -46.255   4.785  1.00  0.00              
ATOM   3149  O   ASN   401      10.130 -46.728   3.747  1.00  0.00              
ATOM   3150  CG  ASN   401       6.889 -43.983   3.784  1.00  0.00           C  
ATOM   3151  OD1 ASN   401       6.091 -44.884   3.532  1.00  0.00           O  
ATOM   3152  ND2 ASN   401       6.598 -42.671   3.572  1.00  0.00           N  
ATOM   3153  N   ILE   402      10.411 -46.093   5.894  1.00  0.00              
ATOM   3154  CA  ILE   402      11.795 -46.487   5.942  1.00  0.00              
ATOM   3155  CB  ILE   402      12.529 -45.958   7.136  1.00  0.00              
ATOM   3156  C   ILE   402      11.956 -47.967   5.930  1.00  0.00              
ATOM   3157  O   ILE   402      12.892 -48.506   5.341  1.00  0.00              
ATOM   3158  CG2 ILE   402      13.916 -46.618   7.167  1.00  0.00           C  
ATOM   3159  CG1 ILE   402      12.590 -44.423   7.079  1.00  0.00           C  
ATOM   3160  CD1 ILE   402      13.094 -43.781   8.369  1.00  0.00           C  
ATOM   3161  N   GLU   403      11.011 -48.644   6.586  1.00  0.00              
ATOM   3162  CA  GLU   403      11.005 -50.043   6.880  1.00  0.00              
ATOM   3163  CB  GLU   403       9.646 -50.377   7.520  1.00  0.00              
ATOM   3164  C   GLU   403      11.170 -50.824   5.618  1.00  0.00              
ATOM   3165  O   GLU   403      11.838 -51.859   5.601  1.00  0.00              
ATOM   3166  CG  GLU   403       9.389 -51.814   7.948  1.00  0.00           C  
ATOM   3167  CD  GLU   403       8.035 -51.777   8.649  1.00  0.00           C  
ATOM   3168  OE1 GLU   403       7.983 -51.257   9.795  1.00  0.00           O  
ATOM   3169  OE2 GLU   403       7.036 -52.250   8.044  1.00  0.00           O  
ATOM   3170  N   ASN   404      10.579 -50.319   4.527  1.00  0.00              
ATOM   3171  CA  ASN   404      10.599 -50.950   3.244  1.00  0.00              
ATOM   3172  CB  ASN   404       9.991 -49.976   2.216  1.00  0.00              
ATOM   3173  C   ASN   404      12.039 -51.175   2.865  1.00  0.00              
ATOM   3174  O   ASN   404      12.425 -52.283   2.492  1.00  0.00              
ATOM   3175  CG  ASN   404       9.579 -50.694   0.951  1.00  0.00           C  
ATOM   3176  OD1 ASN   404       9.657 -51.917   0.861  1.00  0.00           O  
ATOM   3177  ND2 ASN   404       9.120 -49.906  -0.059  1.00  0.00           N  
ATOM   3178  N   ASN   405      12.870 -50.116   2.967  1.00  0.00              
ATOM   3179  CA  ASN   405      14.254 -50.147   2.565  1.00  0.00              
ATOM   3180  CB  ASN   405      14.925 -48.772   2.723  1.00  0.00              
ATOM   3181  C   ASN   405      15.088 -51.061   3.420  1.00  0.00              
ATOM   3182  O   ASN   405      15.656 -52.034   2.927  1.00  0.00              
ATOM   3183  CG  ASN   405      14.120 -47.727   1.968  1.00  0.00           C  
ATOM   3184  OD1 ASN   405      13.377 -48.041   1.040  1.00  0.00           O  
ATOM   3185  ND2 ASN   405      14.268 -46.440   2.385  1.00  0.00           N  
ATOM   3186  N   LEU   406      15.162 -50.793   4.742  1.00  0.00              
ATOM   3187  CA  LEU   406      16.064 -51.558   5.556  1.00  0.00              
ATOM   3188  CB  LEU   406      17.095 -50.697   6.312  1.00  0.00              
ATOM   3189  C   LEU   406      15.246 -52.299   6.560  1.00  0.00              
ATOM   3190  O   LEU   406      14.100 -51.943   6.825  1.00  0.00              
ATOM   3191  CG  LEU   406      17.905 -49.758   5.391  1.00  0.00           C  
ATOM   3192  CD1 LEU   406      17.094 -48.514   4.991  1.00  0.00           C  
ATOM   3193  CD2 LEU   406      19.279 -49.425   5.981  1.00  0.00           C  
ATOM   3194  N   LYS   407      15.803 -53.380   7.138  1.00  0.00              
ATOM   3195  CA  LYS   407      15.013 -54.124   8.071  1.00  0.00              
ATOM   3196  CB  LYS   407      15.506 -55.551   8.357  1.00  0.00              
ATOM   3197  C   LYS   407      14.897 -53.379   9.358  1.00  0.00              
ATOM   3198  O   LYS   407      15.788 -52.634   9.764  1.00  0.00              
ATOM   3199  CG  LYS   407      15.135 -56.541   7.249  1.00  0.00           C  
ATOM   3200  CD  LYS   407      13.625 -56.650   7.008  1.00  0.00           C  
ATOM   3201  CE  LYS   407      13.178 -56.170   5.624  1.00  0.00           C  
ATOM   3202  NZ  LYS   407      13.594 -54.766   5.403  1.00  0.00           N  
ATOM   3203  N   GLU   408      13.744 -53.573  10.022  1.00  0.00              
ATOM   3204  CA  GLU   408      13.416 -52.926  11.255  1.00  0.00              
ATOM   3205  CB  GLU   408      11.950 -53.155  11.645  1.00  0.00              
ATOM   3206  C   GLU   408      14.277 -53.484  12.346  1.00  0.00              
ATOM   3207  O   GLU   408      14.638 -54.661  12.343  1.00  0.00              
ATOM   3208  CG  GLU   408      11.609 -54.641  11.749  1.00  0.00           C  
ATOM   3209  CD  GLU   408      10.135 -54.748  12.082  1.00  0.00           C  
ATOM   3210  OE1 GLU   408       9.639 -53.878  12.846  1.00  0.00           O  
ATOM   3211  OE2 GLU   408       9.483 -55.695  11.567  1.00  0.00           O  
ATOM   3212  N   CYS   409      14.639 -52.621  13.316  1.00  0.00              
ATOM   3213  CA  CYS   409      15.447 -53.057  14.418  1.00  0.00              
ATOM   3214  CB  CYS   409      16.037 -51.937  15.292  1.00  0.00              
ATOM   3215  C   CYS   409      14.681 -53.959  15.327  1.00  0.00              
ATOM   3216  O   CYS   409      13.476 -53.818  15.526  1.00  0.00              
ATOM   3217  SG  CYS   409      17.850 -51.786  15.212  1.00  0.00           S  
ATOM   3218  N   THR   410      15.412 -54.930  15.906  1.00  0.00              
ATOM   3219  CA  THR   410      14.873 -55.888  16.825  1.00  0.00              
ATOM   3220  CB  THR   410      15.785 -57.067  17.008  1.00  0.00              
ATOM   3221  C   THR   410      14.869 -55.213  18.163  1.00  0.00              
ATOM   3222  O   THR   410      15.523 -54.182  18.317  1.00  0.00              
ATOM   3223  OG1 THR   410      16.112 -57.645  15.758  1.00  0.00           O  
ATOM   3224  CG2 THR   410      15.090 -58.110  17.888  1.00  0.00           C  
ATOM   3225  N   PRO   411      14.167 -55.722  19.150  1.00  0.00              
ATOM   3226  CA  PRO   411      14.219 -55.028  20.402  1.00  0.00              
ATOM   3227  CB  PRO   411      13.155 -55.680  21.276  1.00  0.00              
ATOM   3228  C   PRO   411      15.610 -55.018  20.964  1.00  0.00              
ATOM   3229  O   PRO   411      15.963 -54.067  21.663  1.00  0.00              
ATOM   3230  CD  PRO   411      12.870 -56.350  18.946  1.00  0.00           C  
ATOM   3231  CG  PRO   411      12.087 -56.110  20.251  1.00  0.00           C  
ATOM   3232  N   TYR   412      16.415 -56.060  20.677  1.00  0.00              
ATOM   3233  CA  TYR   412      17.772 -56.117  21.175  1.00  0.00              
ATOM   3234  CB  TYR   412      18.491 -57.430  20.794  1.00  0.00              
ATOM   3235  C   TYR   412      18.557 -54.987  20.588  1.00  0.00              
ATOM   3236  O   TYR   412      19.275 -54.274  21.289  1.00  0.00              
ATOM   3237  CG  TYR   412      19.926 -57.372  21.215  1.00  0.00           C  
ATOM   3238  CD1 TYR   412      20.299 -57.597  22.522  1.00  0.00           C  
ATOM   3239  CD2 TYR   412      20.910 -57.108  20.289  1.00  0.00           C  
ATOM   3240  CE1 TYR   412      21.624 -57.548  22.894  1.00  0.00           C  
ATOM   3241  CE2 TYR   412      22.235 -57.058  20.653  1.00  0.00           C  
ATOM   3242  CZ  TYR   412      22.595 -57.278  21.960  1.00  0.00           C  
ATOM   3243  OH  TYR   412      23.954 -57.227  22.335  1.00  0.00           O  
ATOM   3244  N   GLU   413      18.410 -54.788  19.269  1.00  0.00              
ATOM   3245  CA  GLU   413      19.144 -53.788  18.560  1.00  0.00              
ATOM   3246  CB  GLU   413      18.929 -53.916  17.050  1.00  0.00              
ATOM   3247  C   GLU   413      18.717 -52.430  19.030  1.00  0.00              
ATOM   3248  O   GLU   413      19.523 -51.506  19.110  1.00  0.00              
ATOM   3249  CG  GLU   413      19.505 -55.208  16.468  1.00  0.00           C  
ATOM   3250  CD  GLU   413      21.015 -55.050  16.411  1.00  0.00           C  
ATOM   3251  OE1 GLU   413      21.665 -55.139  17.486  1.00  0.00           O  
ATOM   3252  OE2 GLU   413      21.539 -54.825  15.288  1.00  0.00           O  
ATOM   3253  N   THR   414      17.424 -52.253  19.347  1.00  0.00              
ATOM   3254  CA  THR   414      17.005 -50.942  19.743  1.00  0.00              
ATOM   3255  CB  THR   414      15.519 -50.805  19.825  1.00  0.00              
ATOM   3256  C   THR   414      17.657 -50.560  21.046  1.00  0.00              
ATOM   3257  O   THR   414      18.115 -49.431  21.212  1.00  0.00              
ATOM   3258  OG1 THR   414      15.152 -49.436  19.800  1.00  0.00           O  
ATOM   3259  CG2 THR   414      15.045 -51.447  21.123  1.00  0.00           C  
ATOM   3260  N   THR   415      17.716 -51.482  22.025  1.00  0.00              
ATOM   3261  CA  THR   415      18.329 -51.138  23.274  1.00  0.00              
ATOM   3262  CB  THR   415      18.032 -52.121  24.370  1.00  0.00              
ATOM   3263  C   THR   415      19.814 -50.981  23.120  1.00  0.00              
ATOM   3264  O   THR   415      20.410 -50.079  23.707  1.00  0.00              
ATOM   3265  OG1 THR   415      18.420 -53.427  23.977  1.00  0.00           O  
ATOM   3266  CG2 THR   415      16.528 -52.084  24.689  1.00  0.00           C  
ATOM   3267  N   THR   416      20.458 -51.883  22.357  1.00  0.00              
ATOM   3268  CA  THR   416      21.884 -51.886  22.171  1.00  0.00              
ATOM   3269  CB  THR   416      22.369 -53.190  21.605  1.00  0.00              
ATOM   3270  C   THR   416      22.384 -50.781  21.282  1.00  0.00              
ATOM   3271  O   THR   416      23.404 -50.166  21.592  1.00  0.00              
ATOM   3272  OG1 THR   416      23.786 -53.222  21.577  1.00  0.00           O  
ATOM   3273  CG2 THR   416      21.802 -53.364  20.188  1.00  0.00           C  
ATOM   3274  N   CYS   417      21.681 -50.476  20.168  1.00  0.00              
ATOM   3275  CA  CYS   417      22.284 -49.618  19.181  1.00  0.00              
ATOM   3276  CB  CYS   417      22.621 -50.413  17.902  1.00  0.00              
ATOM   3277  C   CYS   417      21.379 -48.494  18.764  1.00  0.00              
ATOM   3278  O   CYS   417      21.753 -47.325  18.844  1.00  0.00              
ATOM   3279  SG  CYS   417      23.515 -49.439  16.658  1.00  0.00           S  
ATOM   3280  N   LEU   418      20.157 -48.825  18.309  1.00  0.00              
ATOM   3281  CA  LEU   418      19.279 -47.867  17.692  1.00  0.00              
ATOM   3282  CB  LEU   418      17.930 -48.521  17.307  1.00  0.00              
ATOM   3283  C   LEU   418      18.969 -46.732  18.621  1.00  0.00              
ATOM   3284  O   LEU   418      19.096 -45.566  18.254  1.00  0.00              
ATOM   3285  CG  LEU   418      16.933 -47.653  16.508  1.00  0.00           C  
ATOM   3286  CD1 LEU   418      17.383 -47.451  15.055  1.00  0.00           C  
ATOM   3287  CD2 LEU   418      15.512 -48.231  16.574  1.00  0.00           C  
ATOM   3288  N   ASP   419      18.586 -47.031  19.871  1.00  0.00              
ATOM   3289  CA  ASP   419      18.143 -45.985  20.744  1.00  0.00              
ATOM   3290  CB  ASP   419      17.618 -46.548  22.072  1.00  0.00              
ATOM   3291  C   ASP   419      19.223 -44.975  21.011  1.00  0.00              
ATOM   3292  O   ASP   419      19.016 -43.777  20.842  1.00  0.00              
ATOM   3293  CG  ASP   419      16.309 -47.265  21.751  1.00  0.00           C  
ATOM   3294  OD1 ASP   419      15.567 -46.773  20.859  1.00  0.00           O  
ATOM   3295  OD2 ASP   419      16.038 -48.320  22.384  1.00  0.00           O  
ATOM   3296  N   ASN   420      20.425 -45.414  21.407  1.00  0.00              
ATOM   3297  CA  ASN   420      21.464 -44.481  21.733  1.00  0.00              
ATOM   3298  CB  ASN   420      22.684 -45.138  22.394  1.00  0.00              
ATOM   3299  C   ASN   420      21.903 -43.737  20.516  1.00  0.00              
ATOM   3300  O   ASN   420      22.144 -42.531  20.570  1.00  0.00              
ATOM   3301  CG  ASN   420      22.267 -45.493  23.814  1.00  0.00           C  
ATOM   3302  OD1 ASN   420      22.385 -46.639  24.243  1.00  0.00           O  
ATOM   3303  ND2 ASN   420      21.758 -44.480  24.567  1.00  0.00           N  
ATOM   3304  N   ILE   421      21.998 -44.430  19.371  1.00  0.00              
ATOM   3305  CA  ILE   421      22.464 -43.765  18.199  1.00  0.00              
ATOM   3306  CB  ILE   421      22.602 -44.620  16.982  1.00  0.00              
ATOM   3307  C   ILE   421      21.505 -42.701  17.895  1.00  0.00              
ATOM   3308  O   ILE   421      21.894 -41.640  17.439  1.00  0.00              
ATOM   3309  CG2 ILE   421      22.774 -43.703  15.757  1.00  0.00           C  
ATOM   3310  CG1 ILE   421      23.761 -45.598  17.195  1.00  0.00           C  
ATOM   3311  CD1 ILE   421      24.006 -46.519  16.010  1.00  0.00           C  
ATOM   3312  N   LEU   422      20.214 -42.959  18.100  1.00  0.00              
ATOM   3313  CA  LEU   422      19.274 -41.931  17.822  1.00  0.00              
ATOM   3314  CB  LEU   422      17.874 -42.335  18.328  1.00  0.00              
ATOM   3315  C   LEU   422      19.619 -40.831  18.734  1.00  0.00              
ATOM   3316  O   LEU   422      19.887 -39.700  18.339  1.00  0.00              
ATOM   3317  CG  LEU   422      16.707 -41.661  17.608  1.00  0.00           C  
ATOM   3318  CD1 LEU   422      16.897 -41.680  16.083  1.00  0.00           C  
ATOM   3319  CD2 LEU   422      15.384 -42.337  17.999  1.00  0.00           C  
ATOM   3320  N   ALA   423      19.674 -41.171  20.020  1.00  0.00              
ATOM   3321  CA  ALA   423      19.664 -40.176  21.032  1.00  0.00              
ATOM   3322  CB  ALA   423      19.650 -40.749  22.454  1.00  0.00              
ATOM   3323  C   ALA   423      20.808 -39.256  20.886  1.00  0.00              
ATOM   3324  O   ALA   423      20.721 -38.102  21.296  1.00  0.00              
ATOM   3325  N   LYS   424      21.929 -39.748  20.348  1.00  0.00              
ATOM   3326  CA  LYS   424      23.075 -38.904  20.318  1.00  0.00              
ATOM   3327  CB  LYS   424      24.409 -39.587  19.999  1.00  0.00              
ATOM   3328  C   LYS   424      22.882 -37.774  19.407  1.00  0.00              
ATOM   3329  O   LYS   424      23.277 -36.644  19.698  1.00  0.00              
ATOM   3330  CG  LYS   424      25.542 -38.600  20.269  1.00  0.00           C  
ATOM   3331  CD  LYS   424      25.561 -38.150  21.735  1.00  0.00           C  
ATOM   3332  CE  LYS   424      26.645 -37.124  22.061  1.00  0.00           C  
ATOM   3333  NZ  LYS   424      26.413 -35.882  21.290  1.00  0.00           N  
ATOM   3334  N   PRO   425      22.297 -38.084  18.301  1.00  0.00              
ATOM   3335  CA  PRO   425      21.901 -37.000  17.522  1.00  0.00              
ATOM   3336  CB  PRO   425      21.356 -37.633  16.253  1.00  0.00              
ATOM   3337  C   PRO   425      21.036 -36.113  18.395  1.00  0.00              
ATOM   3338  O   PRO   425      21.309 -34.929  18.426  1.00  0.00              
ATOM   3339  CD  PRO   425      22.892 -39.077  17.442  1.00  0.00           C  
ATOM   3340  CG  PRO   425      22.337 -38.797  16.034  1.00  0.00           C  
ATOM   3341  N   ASN   426      20.188 -36.633  19.296  1.00  0.00              
ATOM   3342  CA  ASN   426      19.118 -35.829  19.874  1.00  0.00              
ATOM   3343  CB  ASN   426      17.924 -36.618  20.441  1.00  0.00              
ATOM   3344  C   ASN   426      19.354 -34.818  20.883  1.00  0.00              
ATOM   3345  O   ASN   426      19.925 -35.029  21.938  1.00  0.00              
ATOM   3346  CG  ASN   426      18.042 -37.012  21.884  1.00  0.00           C  
ATOM   3347  OD1 ASN   426      18.379 -38.132  22.227  1.00  0.00           O  
ATOM   3348  ND2 ASN   426      17.667 -36.092  22.800  1.00  0.00           N  
ATOM   3349  N   LYS   427      18.810 -33.646  20.595  1.00  0.00              
ATOM   3350  CA  LYS   427      18.824 -32.714  21.627  1.00  0.00              
ATOM   3351  CB  LYS   427      18.374 -31.330  21.149  1.00  0.00              
ATOM   3352  C   LYS   427      17.872 -33.183  22.676  1.00  0.00              
ATOM   3353  O   LYS   427      18.296 -33.672  23.710  1.00  0.00              
ATOM   3354  CG  LYS   427      18.660 -30.167  22.089  1.00  0.00           C  
ATOM   3355  CD  LYS   427      18.465 -28.821  21.388  1.00  0.00           C  
ATOM   3356  CE  LYS   427      18.704 -27.611  22.290  1.00  0.00           C  
ATOM   3357  NZ  LYS   427      20.156 -27.407  22.490  1.00  0.00           N  
ATOM   3358  N   GLU   428      16.554 -33.227  22.398  1.00  0.00              
ATOM   3359  CA  GLU   428      15.734 -33.449  23.554  1.00  0.00              
ATOM   3360  CB  GLU   428      14.923 -32.227  24.012  1.00  0.00              
ATOM   3361  C   GLU   428      14.802 -34.554  23.403  1.00  0.00              
ATOM   3362  O   GLU   428      13.693 -34.413  22.886  1.00  0.00              
ATOM   3363  CG  GLU   428      15.703 -31.293  24.937  1.00  0.00           C  
ATOM   3364  CD  GLU   428      15.428 -31.716  26.377  1.00  0.00           C  
ATOM   3365  OE1 GLU   428      14.249 -32.048  26.672  1.00  0.00           O  
ATOM   3366  OE2 GLU   428      16.383 -31.712  27.200  1.00  0.00           O  
ATOM   3367  N   THR   429      15.249 -35.675  23.972  1.00  0.00              
ATOM   3368  CA  THR   429      14.485 -36.846  23.981  1.00  0.00              
ATOM   3369  CB  THR   429      15.225 -38.201  24.029  1.00  0.00              
ATOM   3370  C   THR   429      13.711 -36.843  25.184  1.00  0.00              
ATOM   3371  O   THR   429      14.156 -37.449  26.146  1.00  0.00              
ATOM   3372  OG1 THR   429      15.912 -38.483  22.833  1.00  0.00           O  
ATOM   3373  CG2 THR   429      14.288 -39.396  24.269  1.00  0.00           C  
ATOM   3374  N   GLY   430      12.544 -36.159  25.145  1.00  0.00              
ATOM   3375  CA  GLY   430      11.617 -36.497  26.147  1.00  0.00              
ATOM   3376  C   GLY   430      11.509 -37.845  25.628  1.00  0.00              
ATOM   3377  O   GLY   430      11.714 -38.812  26.345  1.00  0.00              
ATOM   3378  N   LYS   431      11.322 -37.897  24.292  1.00  0.00              
ATOM   3379  CA  LYS   431      11.451 -39.154  23.649  1.00  0.00              
ATOM   3380  CB  LYS   431      10.125 -39.909  23.435  1.00  0.00              
ATOM   3381  C   LYS   431      12.019 -38.957  22.270  1.00  0.00              
ATOM   3382  O   LYS   431      11.561 -39.608  21.332  1.00  0.00              
ATOM   3383  CG  LYS   431       9.426 -40.397  24.707  1.00  0.00           C  
ATOM   3384  CD  LYS   431       8.651 -39.313  25.457  1.00  0.00           C  
ATOM   3385  CE  LYS   431       7.889 -39.848  26.673  1.00  0.00           C  
ATOM   3386  NZ  LYS   431       6.953 -40.917  26.257  1.00  0.00           N  
ATOM   3387  N   ILE   432      13.040 -38.085  22.097  1.00  0.00              
ATOM   3388  CA  ILE   432      13.502 -37.814  20.765  1.00  0.00              
ATOM   3389  CB  ILE   432      12.336 -37.380  19.942  1.00  0.00              
ATOM   3390  C   ILE   432      14.575 -36.702  20.617  1.00  0.00              
ATOM   3391  O   ILE   432      15.397 -36.393  21.470  1.00  0.00              
ATOM   3392  CG2 ILE   432      12.087 -35.927  20.378  1.00  0.00           C  
ATOM   3393  CG1 ILE   432      12.463 -37.644  18.428  1.00  0.00           C  
ATOM   3394  CD1 ILE   432      11.137 -37.508  17.686  1.00  0.00           C  
ATOM   3395  N   GLU   433      14.637 -36.176  19.371  1.00  0.00              
ATOM   3396  CA  GLU   433      15.160 -34.957  18.811  1.00  0.00              
ATOM   3397  CB  GLU   433      15.104 -33.693  19.689  1.00  0.00              
ATOM   3398  C   GLU   433      16.531 -35.120  18.412  1.00  0.00              
ATOM   3399  O   GLU   433      17.317 -34.206  18.545  1.00  0.00              
ATOM   3400  CG  GLU   433      14.862 -32.391  18.888  1.00  0.00           C  
ATOM   3401  CD  GLU   433      16.058 -31.825  18.127  1.00  0.00           C  
ATOM   3402  OE1 GLU   433      17.149 -31.681  18.735  1.00  0.00           O  
ATOM   3403  OE2 GLU   433      15.888 -31.511  16.919  1.00  0.00           O  
ATOM   3404  N   PHE   434      16.830 -36.281  17.857  1.00  0.00              
ATOM   3405  CA  PHE   434      18.104 -36.739  17.497  1.00  0.00              
ATOM   3406  CB  PHE   434      17.964 -38.145  16.961  1.00  0.00              
ATOM   3407  C   PHE   434      18.792 -35.853  16.511  1.00  0.00              
ATOM   3408  O   PHE   434      19.040 -36.315  15.411  1.00  0.00              
ATOM   3409  CG  PHE   434      16.978 -38.765  17.906  1.00  0.00           C  
ATOM   3410  CD1 PHE   434      17.334 -39.162  19.163  1.00  0.00           C  
ATOM   3411  CD2 PHE   434      15.652 -38.916  17.583  1.00  0.00           C  
ATOM   3412  CE1 PHE   434      16.490 -39.743  20.063  1.00  0.00           C  
ATOM   3413  CE2 PHE   434      14.772 -39.497  18.466  1.00  0.00           C  
ATOM   3414  CZ  PHE   434      15.190 -39.926  19.701  1.00  0.00           C  
ATOM   3415  N   GLN   435      19.224 -34.624  16.906  1.00  0.00              
ATOM   3416  CA  GLN   435      19.849 -33.687  16.001  1.00  0.00              
ATOM   3417  CB  GLN   435      18.886 -32.562  15.619  1.00  0.00              
ATOM   3418  C   GLN   435      21.143 -33.053  16.503  1.00  0.00              
ATOM   3419  O   GLN   435      21.179 -31.903  16.955  1.00  0.00              
ATOM   3420  CG  GLN   435      19.534 -31.440  14.820  1.00  0.00           C  
ATOM   3421  CD  GLN   435      20.122 -31.987  13.527  1.00  0.00           C  
ATOM   3422  OE1 GLN   435      20.621 -33.109  13.450  1.00  0.00           O  
ATOM   3423  NE2 GLN   435      20.040 -31.162  12.451  1.00  0.00           N  
ATOM   3424  N   THR   436      22.282 -33.780  16.354  1.00  0.00              
ATOM   3425  CA  THR   436      23.560 -33.283  16.805  1.00  0.00              
ATOM   3426  CB  THR   436      24.637 -34.321  16.716  1.00  0.00              
ATOM   3427  C   THR   436      23.843 -32.227  15.822  1.00  0.00              
ATOM   3428  O   THR   436      23.124 -32.176  14.829  1.00  0.00              
ATOM   3429  OG1 THR   436      24.321 -35.428  17.549  1.00  0.00           O  
ATOM   3430  CG2 THR   436      25.984 -33.695  17.120  1.00  0.00           C  
ATOM   3431  N   PRO   437      24.732 -31.320  16.122  1.00  0.00              
ATOM   3432  CA  PRO   437      25.032 -30.271  15.186  1.00  0.00              
ATOM   3433  CB  PRO   437      25.666 -29.147  16.000  1.00  0.00              
ATOM   3434  C   PRO   437      25.831 -30.623  13.956  1.00  0.00              
ATOM   3435  O   PRO   437      25.550 -30.076  12.890  1.00  0.00              
ATOM   3436  CD  PRO   437      24.806 -30.848  17.495  1.00  0.00           C  
ATOM   3437  CG  PRO   437      25.067 -29.337  17.401  1.00  0.00           C  
ATOM   3438  N   ASN   438      26.872 -31.473  14.079  1.00  0.00              
ATOM   3439  CA  ASN   438      27.743 -31.710  12.955  1.00  0.00              
ATOM   3440  CB  ASN   438      29.164 -32.087  13.399  1.00  0.00              
ATOM   3441  C   ASN   438      27.277 -32.714  11.929  1.00  0.00              
ATOM   3442  O   ASN   438      27.326 -32.447  10.729  1.00  0.00              
ATOM   3443  CG  ASN   438      29.759 -30.843  14.051  1.00  0.00           C  
ATOM   3444  OD1 ASN   438      29.237 -29.738  13.905  1.00  0.00           O  
ATOM   3445  ND2 ASN   438      30.888 -31.021  14.787  1.00  0.00           N  
ATOM   3446  N   CYS   439      26.806 -33.892  12.382  1.00  0.00              
ATOM   3447  CA  CYS   439      26.537 -35.043  11.552  1.00  0.00              
ATOM   3448  CB  CYS   439      26.137 -36.246  12.419  1.00  0.00              
ATOM   3449  C   CYS   439      25.449 -34.829  10.542  1.00  0.00              
ATOM   3450  O   CYS   439      25.601 -35.154   9.365  1.00  0.00              
ATOM   3451  SG  CYS   439      27.409 -36.628  13.661  1.00  0.00           S  
ATOM   3452  N   LYS   440      24.302 -34.281  10.956  1.00  0.00              
ATOM   3453  CA  LYS   440      23.225 -34.177  10.013  1.00  0.00              
ATOM   3454  CB  LYS   440      22.010 -34.961  10.531  1.00  0.00              
ATOM   3455  C   LYS   440      22.855 -32.731   9.943  1.00  0.00              
ATOM   3456  O   LYS   440      22.118 -32.233  10.788  1.00  0.00              
ATOM   3457  CG  LYS   440      22.361 -36.440  10.717  1.00  0.00           C  
ATOM   3458  CD  LYS   440      21.543 -37.200  11.764  1.00  0.00           C  
ATOM   3459  CE  LYS   440      20.041 -36.960  11.700  1.00  0.00           C  
ATOM   3460  NZ  LYS   440      19.723 -35.662  12.331  1.00  0.00           N  
ATOM   3461  N   ALA   441      23.319 -32.005   8.912  1.00  0.00              
ATOM   3462  CA  ALA   441      23.012 -30.604   8.919  1.00  0.00              
ATOM   3463  CB  ALA   441      24.241 -29.709   8.687  1.00  0.00              
ATOM   3464  C   ALA   441      22.037 -30.331   7.821  1.00  0.00              
ATOM   3465  O   ALA   441      22.194 -30.822   6.705  1.00  0.00              
ATOM   3466  N   CYS   442      21.006 -29.516   8.126  1.00  0.00              
ATOM   3467  CA  CYS   442      19.963 -29.227   7.192  1.00  0.00              
ATOM   3468  CB  CYS   442      18.564 -29.407   7.787  1.00  0.00              
ATOM   3469  C   CYS   442      20.036 -27.802   6.739  1.00  0.00              
ATOM   3470  O   CYS   442      20.363 -26.899   7.508  1.00  0.00              
ATOM   3471  SG  CYS   442      18.094 -31.146   7.932  1.00  0.00           S  
ATOM   3472  N   ALA   443      19.733 -27.581   5.441  1.00  0.00              
ATOM   3473  CA  ALA   443      19.690 -26.268   4.861  1.00  0.00              
ATOM   3474  CB  ALA   443      19.918 -26.262   3.340  1.00  0.00              
ATOM   3475  C   ALA   443      18.330 -25.697   5.115  1.00  0.00              
ATOM   3476  O   ALA   443      17.374 -26.421   5.384  1.00  0.00              
ATOM   3477  N   GLN   444      18.212 -24.360   5.031  1.00  0.00              
ATOM   3478  CA  GLN   444      16.949 -23.726   5.280  1.00  0.00              
ATOM   3479  CB  GLN   444      17.062 -22.197   5.411  1.00  0.00              
ATOM   3480  C   GLN   444      16.027 -24.043   4.147  1.00  0.00              
ATOM   3481  O   GLN   444      16.434 -24.169   2.998  1.00  0.00              
ATOM   3482  CG  GLN   444      15.785 -21.528   5.915  1.00  0.00           C  
ATOM   3483  CD  GLN   444      15.601 -21.908   7.378  1.00  0.00           C  
ATOM   3484  OE1 GLN   444      14.558 -21.642   7.972  1.00  0.00           O  
ATOM   3485  NE2 GLN   444      16.639 -22.552   7.977  1.00  0.00           N  
ATOM   3486  N   GLN   445      14.739 -24.220   4.462  1.00  0.00              
ATOM   3487  CA  GLN   445      13.747 -24.512   3.476  1.00  0.00              
ATOM   3488  CB  GLN   445      12.570 -25.240   4.146  1.00  0.00              
ATOM   3489  C   GLN   445      13.291 -23.198   2.913  1.00  0.00              
ATOM   3490  O   GLN   445      13.386 -22.163   3.571  1.00  0.00              
ATOM   3491  CG  GLN   445      11.432 -25.723   3.256  1.00  0.00           C  
ATOM   3492  CD  GLN   445      10.519 -26.498   4.198  1.00  0.00           C  
ATOM   3493  OE1 GLN   445      10.906 -26.809   5.321  1.00  0.00           O  
ATOM   3494  NE2 GLN   445       9.272 -26.802   3.751  1.00  0.00           N  
ATOM   3495  N   CYS   446      12.894 -23.174   1.624  1.00  0.00              
ATOM   3496  CA  CYS   446      12.428 -21.948   1.033  1.00  0.00              
ATOM   3497  CB  CYS   446      12.310 -22.014  -0.496  1.00  0.00              
ATOM   3498  C   CYS   446      11.086 -21.607   1.598  1.00  0.00              
ATOM   3499  O   CYS   446      10.765 -20.435   1.783  1.00  0.00              
ATOM   3500  SG  CYS   446      13.936 -22.157  -1.295  1.00  0.00           S  
ATOM   3501  N   ASN   447      10.248 -22.628   1.864  1.00  0.00              
ATOM   3502  CA  ASN   447       8.933 -22.360   2.374  1.00  0.00              
ATOM   3503  CB  ASN   447       7.824 -22.930   1.469  1.00  0.00              
ATOM   3504  C   ASN   447       8.811 -22.984   3.730  1.00  0.00              
ATOM   3505  O   ASN   447       9.155 -24.146   3.923  1.00  0.00              
ATOM   3506  CG  ASN   447       8.026 -24.434   1.352  1.00  0.00           C  
ATOM   3507  OD1 ASN   447       7.596 -25.195   2.216  1.00  0.00           O  
ATOM   3508  ND2 ASN   447       8.693 -24.881   0.253  1.00  0.00           N  
ATOM   3509  N   SER   448       8.327 -22.219   4.727  1.00  0.00              
ATOM   3510  CA  SER   448       8.188 -22.779   6.040  1.00  0.00              
ATOM   3511  CB  SER   448       9.327 -22.388   6.995  1.00  0.00              
ATOM   3512  C   SER   448       6.910 -22.276   6.632  1.00  0.00              
ATOM   3513  O   SER   448       6.548 -21.112   6.469  1.00  0.00              
ATOM   3514  OG  SER   448       9.117 -22.978   8.268  1.00  0.00           O  
ATOM   3515  N   LEU   449       6.179 -23.160   7.339  1.00  0.00              
ATOM   3516  CA  LEU   449       4.951 -22.736   7.945  1.00  0.00              
ATOM   3517  CB  LEU   449       3.741 -23.562   7.486  1.00  0.00              
ATOM   3518  C   LEU   449       5.094 -22.893   9.420  1.00  0.00              
ATOM   3519  O   LEU   449       5.410 -23.974   9.915  1.00  0.00              
ATOM   3520  CG  LEU   449       2.407 -23.135   8.118  1.00  0.00           C  
ATOM   3521  CD1 LEU   449       2.085 -21.661   7.830  1.00  0.00           C  
ATOM   3522  CD2 LEU   449       1.282 -24.070   7.659  1.00  0.00           C  
ATOM   3523  N   VAL   450       4.859 -21.798  10.168  1.00  0.00              
ATOM   3524  CA  VAL   450       5.006 -21.884  11.586  1.00  0.00              
ATOM   3525  CB  VAL   450       6.017 -20.921  12.134  1.00  0.00              
ATOM   3526  C   VAL   450       3.674 -21.556  12.186  1.00  0.00              
ATOM   3527  O   VAL   450       2.919 -20.752  11.640  1.00  0.00              
ATOM   3528  CG1 VAL   450       5.364 -19.540  12.277  1.00  0.00           C  
ATOM   3529  CG2 VAL   450       6.596 -21.499  13.429  1.00  0.00           C  
ATOM   3530  N   TYR   451       3.330 -22.200  13.321  1.00  0.00              
ATOM   3531  CA  TYR   451       2.060 -21.925  13.930  1.00  0.00              
ATOM   3532  CB  TYR   451       1.188 -23.171  14.147  1.00  0.00              
ATOM   3533  C   TYR   451       2.279 -21.338  15.285  1.00  0.00              
ATOM   3534  O   TYR   451       2.788 -21.994  16.192  1.00  0.00              
ATOM   3535  CG  TYR   451       0.664 -23.638  12.835  1.00  0.00           C  
ATOM   3536  CD1 TYR   451      -0.463 -23.056  12.303  1.00  0.00           C  
ATOM   3537  CD2 TYR   451       1.283 -24.653  12.142  1.00  0.00           C  
ATOM   3538  CE1 TYR   451      -0.970 -23.480  11.099  1.00  0.00           C  
ATOM   3539  CE2 TYR   451       0.780 -25.081  10.935  1.00  0.00           C  
ATOM   3540  CZ  TYR   451      -0.349 -24.494  10.414  1.00  0.00           C  
ATOM   3541  OH  TYR   451      -0.875 -24.929   9.180  1.00  0.00           O  
ATOM   3542  N   ARG   452       1.868 -20.070  15.454  1.00  0.00              
ATOM   3543  CA  ARG   452       1.962 -19.406  16.719  1.00  0.00              
ATOM   3544  CB  ARG   452       1.802 -17.882  16.551  1.00  0.00              
ATOM   3545  C   ARG   452       0.817 -19.949  17.525  1.00  0.00              
ATOM   3546  O   ARG   452      -0.265 -20.164  16.981  1.00  0.00              
ATOM   3547  CG  ARG   452       2.281 -17.020  17.719  1.00  0.00           C  
ATOM   3548  CD  ARG   452       2.288 -15.524  17.382  1.00  0.00           C  
ATOM   3549  NE  ARG   452       3.275 -15.314  16.280  1.00  0.00           N  
ATOM   3550  CZ  ARG   452       3.206 -14.204  15.485  1.00  0.00           C  
ATOM   3551  NH1 ARG   452       2.225 -13.277  15.689  1.00  0.00           N  
ATOM   3552  NH2 ARG   452       4.117 -14.018  14.485  1.00  0.00           N  
ATOM   3553  N   ALA   453       1.012 -20.219  18.836  1.00  0.00              
ATOM   3554  CA  ALA   453      -0.090 -20.784  19.567  1.00  0.00              
ATOM   3555  CB  ALA   453      -0.013 -22.315  19.696  1.00  0.00              
ATOM   3556  C   ALA   453      -0.135 -20.233  20.959  1.00  0.00              
ATOM   3557  O   ALA   453       0.895 -19.939  21.565  1.00  0.00              
ATOM   3558  N   TYR   454      -1.364 -20.069  21.493  1.00  0.00              
ATOM   3559  CA  TYR   454      -1.542 -19.629  22.848  1.00  0.00              
ATOM   3560  CB  TYR   454      -2.238 -18.259  22.963  1.00  0.00              
ATOM   3561  C   TYR   454      -2.426 -20.659  23.486  1.00  0.00              
ATOM   3562  O   TYR   454      -3.479 -20.995  22.947  1.00  0.00              
ATOM   3563  CG  TYR   454      -2.194 -17.830  24.391  1.00  0.00           C  
ATOM   3564  CD1 TYR   454      -1.028 -17.330  24.924  1.00  0.00           C  
ATOM   3565  CD2 TYR   454      -3.310 -17.909  25.193  1.00  0.00           C  
ATOM   3566  CE1 TYR   454      -0.969 -16.926  26.237  1.00  0.00           C  
ATOM   3567  CE2 TYR   454      -3.258 -17.506  26.508  1.00  0.00           C  
ATOM   3568  CZ  TYR   454      -2.086 -17.015  27.032  1.00  0.00           C  
ATOM   3569  OH  TYR   454      -2.028 -16.601  28.379  1.00  0.00           O  
ATOM   3570  N   ASN   455      -2.030 -21.195  24.659  1.00  0.00              
ATOM   3571  CA  ASN   455      -2.810 -22.253  25.243  1.00  0.00              
ATOM   3572  CB  ASN   455      -1.994 -23.525  25.539  1.00  0.00              
ATOM   3573  C   ASN   455      -3.431 -21.800  26.530  1.00  0.00              
ATOM   3574  O   ASN   455      -2.899 -20.939  27.228  1.00  0.00              
ATOM   3575  CG  ASN   455      -1.605 -24.153  24.206  1.00  0.00           C  
ATOM   3576  OD1 ASN   455      -2.363 -24.103  23.238  1.00  0.00           O  
ATOM   3577  ND2 ASN   455      -0.390 -24.763  24.149  1.00  0.00           N  
ATOM   3578  N   SER   456      -4.612 -22.377  26.853  1.00  0.00              
ATOM   3579  CA  SER   456      -5.328 -22.047  28.053  1.00  0.00              
ATOM   3580  CB  SER   456      -6.337 -20.905  27.844  1.00  0.00              
ATOM   3581  C   SER   456      -6.091 -23.272  28.465  1.00  0.00              
ATOM   3582  O   SER   456      -6.290 -24.185  27.665  1.00  0.00              
ATOM   3583  OG  SER   456      -7.018 -20.617  29.054  1.00  0.00           O  
ATOM   3584  N   TYR   457      -6.520 -23.347  29.742  1.00  0.00              
ATOM   3585  CA  TYR   457      -7.215 -24.535  30.147  1.00  0.00              
ATOM   3586  CB  TYR   457      -6.268 -25.611  30.692  1.00  0.00              
ATOM   3587  C   TYR   457      -8.284 -24.254  31.158  1.00  0.00              
ATOM   3588  O   TYR   457      -8.297 -23.219  31.823  1.00  0.00              
ATOM   3589  CG  TYR   457      -5.338 -24.912  31.614  1.00  0.00           C  
ATOM   3590  CD1 TYR   457      -4.177 -24.364  31.123  1.00  0.00           C  
ATOM   3591  CD2 TYR   457      -5.625 -24.787  32.950  1.00  0.00           C  
ATOM   3592  CE1 TYR   457      -3.302 -23.707  31.953  1.00  0.00           C  
ATOM   3593  CE2 TYR   457      -4.754 -24.132  33.786  1.00  0.00           C  
ATOM   3594  CZ  TYR   457      -3.591 -23.592  33.291  1.00  0.00           C  
ATOM   3595  OH  TYR   457      -2.701 -22.920  34.155  1.00  0.00           O  
ATOM   3596  N   GLY   458      -9.233 -25.208  31.261  1.00  0.00              
ATOM   3597  CA  GLY   458     -10.321 -25.191  32.198  1.00  0.00              
ATOM   3598  C   GLY   458     -10.417 -26.597  32.710  1.00  0.00              
ATOM   3599  O   GLY   458      -9.982 -27.533  32.042  1.00  0.00              
ATOM   3600  N   SER   459     -10.996 -26.786  33.912  1.00  0.00              
ATOM   3601  CA  SER   459     -11.031 -28.094  34.507  1.00  0.00              
ATOM   3602  CB  SER   459     -11.164 -28.057  36.039  1.00  0.00              
ATOM   3603  C   SER   459     -12.173 -28.922  34.006  1.00  0.00              
ATOM   3604  O   SER   459     -13.273 -28.433  33.749  1.00  0.00              
ATOM   3605  OG  SER   459     -11.202 -29.378  36.558  1.00  0.00           O  
ATOM   3606  N   GLN   460     -11.909 -30.236  33.864  1.00  0.00              
ATOM   3607  CA  GLN   460     -12.926 -31.199  33.550  1.00  0.00              
ATOM   3608  CB  GLN   460     -12.823 -31.825  32.147  1.00  0.00              
ATOM   3609  C   GLN   460     -12.704 -32.336  34.503  1.00  0.00              
ATOM   3610  O   GLN   460     -11.554 -32.681  34.777  1.00  0.00              
ATOM   3611  CG  GLN   460     -13.279 -30.922  31.004  1.00  0.00           C  
ATOM   3612  CD  GLN   460     -14.798 -30.985  30.895  1.00  0.00           C  
ATOM   3613  OE1 GLN   460     -15.388 -32.064  30.881  1.00  0.00           O  
ATOM   3614  NE2 GLN   460     -15.451 -29.795  30.813  1.00  0.00           N  
ATOM   3615  N   PHE   461     -13.778 -33.005  34.986  1.00  0.00              
ATOM   3616  CA  PHE   461     -15.146 -32.669  34.702  1.00  0.00              
ATOM   3617  CB  PHE   461     -16.096 -33.864  34.776  1.00  0.00              
ATOM   3618  C   PHE   461     -15.731 -31.511  35.416  1.00  0.00              
ATOM   3619  O   PHE   461     -16.132 -30.587  34.736  1.00  0.00              
ATOM   3620  CG  PHE   461     -15.845 -34.367  33.416  1.00  0.00           C  
ATOM   3621  CD1 PHE   461     -14.639 -34.952  33.132  1.00  0.00           C  
ATOM   3622  CD2 PHE   461     -16.789 -34.202  32.433  1.00  0.00           C  
ATOM   3623  CE1 PHE   461     -14.382 -35.393  31.866  1.00  0.00           C  
ATOM   3624  CE2 PHE   461     -16.538 -34.646  31.163  1.00  0.00           C  
ATOM   3625  CZ  PHE   461     -15.333 -35.243  30.883  1.00  0.00           C  
ATOM   3626  N   SER   462     -15.754 -31.499  36.762  1.00  0.00              
ATOM   3627  CA  SER   462     -16.392 -30.518  37.607  1.00  0.00              
ATOM   3628  CB  SER   462     -17.156 -29.362  36.929  1.00  0.00              
ATOM   3629  C   SER   462     -17.421 -31.304  38.310  1.00  0.00              
ATOM   3630  O   SER   462     -17.974 -32.258  37.764  1.00  0.00              
ATOM   3631  OG  SER   462     -17.826 -28.577  37.904  1.00  0.00           O  
ATOM   3632  N   ALA   463     -17.749 -30.896  39.536  1.00  0.00              
ATOM   3633  CA  ALA   463     -18.749 -31.635  40.228  1.00  0.00              
ATOM   3634  CB  ALA   463     -18.980 -31.160  41.673  1.00  0.00              
ATOM   3635  C   ALA   463     -20.009 -31.413  39.463  1.00  0.00              
ATOM   3636  O   ALA   463     -20.062 -30.644  38.511  1.00  0.00              
ATOM   3637  N   GLY   464     -21.050 -32.186  39.748  1.00  0.00              
ATOM   3638  CA  GLY   464     -22.285 -31.853  39.108  1.00  0.00              
ATOM   3639  C   GLY   464     -22.194 -32.141  37.643  1.00  0.00              
ATOM   3640  O   GLY   464     -23.128 -31.857  36.896  1.00  0.00              
ATOM   3641  N   ALA   465     -21.070 -32.709  37.172  1.00  0.00              
ATOM   3642  CA  ALA   465     -20.984 -32.977  35.765  1.00  0.00              
ATOM   3643  CB  ALA   465     -20.119 -31.952  35.013  1.00  0.00              
ATOM   3644  C   ALA   465     -20.309 -34.300  35.614  1.00  0.00              
ATOM   3645  O   ALA   465     -20.462 -34.983  34.600  1.00  0.00              
ATOM   3646  N   PHE   466     -19.571 -34.716  36.658  1.00  0.00              
ATOM   3647  CA  PHE   466     -18.834 -35.943  36.565  1.00  0.00              
ATOM   3648  CB  PHE   466     -18.026 -36.330  37.821  1.00  0.00              
ATOM   3649  C   PHE   466     -19.771 -37.083  36.354  1.00  0.00              
ATOM   3650  O   PHE   466     -19.502 -37.976  35.549  1.00  0.00              
ATOM   3651  CG  PHE   466     -16.781 -35.522  37.883  1.00  0.00           C  
ATOM   3652  CD1 PHE   466     -15.722 -35.837  37.067  1.00  0.00           C  
ATOM   3653  CD2 PHE   466     -16.670 -34.453  38.737  1.00  0.00           C  
ATOM   3654  CE1 PHE   466     -14.565 -35.097  37.107  1.00  0.00           C  
ATOM   3655  CE2 PHE   466     -15.516 -33.708  38.783  1.00  0.00           C  
ATOM   3656  CZ  PHE   466     -14.459 -34.029  37.966  1.00  0.00           C  
ATOM   3657  N   HIS   467     -20.901 -37.074  37.082  1.00  0.00              
ATOM   3658  CA  HIS   467     -21.825 -38.173  37.073  1.00  0.00              
ATOM   3659  CB  HIS   467     -23.015 -37.937  38.020  1.00  0.00              
ATOM   3660  C   HIS   467     -22.376 -38.402  35.700  1.00  0.00              
ATOM   3661  O   HIS   467     -22.467 -39.543  35.243  1.00  0.00              
ATOM   3662  ND1 HIS   467     -23.788 -40.271  38.671  1.00  0.00           N  
ATOM   3663  CG  HIS   467     -23.999 -39.068  38.034  1.00  0.00           C  
ATOM   3664  NE2 HIS   467     -25.803 -40.390  37.738  1.00  0.00           N  
ATOM   3665  CD2 HIS   467     -25.234 -39.158  37.470  1.00  0.00           C  
ATOM   3666  CE1 HIS   467     -24.898 -41.024  38.461  1.00  0.00           C  
ATOM   3667  N   TYR   468     -22.748 -37.320  34.995  1.00  0.00              
ATOM   3668  CA  TYR   468     -23.359 -37.466  33.704  1.00  0.00              
ATOM   3669  CB  TYR   468     -23.734 -36.095  33.111  1.00  0.00              
ATOM   3670  C   TYR   468     -22.401 -38.145  32.777  1.00  0.00              
ATOM   3671  O   TYR   468     -22.738 -39.102  32.084  1.00  0.00              
ATOM   3672  CG  TYR   468     -24.350 -36.292  31.771  1.00  0.00           C  
ATOM   3673  CD1 TYR   468     -25.642 -36.748  31.647  1.00  0.00           C  
ATOM   3674  CD2 TYR   468     -23.634 -35.996  30.635  1.00  0.00           C  
ATOM   3675  CE1 TYR   468     -26.205 -36.922  30.405  1.00  0.00           C  
ATOM   3676  CE2 TYR   468     -24.191 -36.167  29.390  1.00  0.00           C  
ATOM   3677  CZ  TYR   468     -25.478 -36.632  29.275  1.00  0.00           C  
ATOM   3678  OH  TYR   468     -26.053 -36.809  27.999  1.00  0.00           O  
ATOM   3679  N   LEU   469     -21.155 -37.667  32.785  1.00  0.00              
ATOM   3680  CA  LEU   469     -20.072 -38.108  31.961  1.00  0.00              
ATOM   3681  CB  LEU   469     -18.877 -37.262  32.340  1.00  0.00              
ATOM   3682  C   LEU   469     -19.734 -39.542  32.248  1.00  0.00              
ATOM   3683  O   LEU   469     -19.486 -40.336  31.341  1.00  0.00              
ATOM   3684  CG  LEU   469     -17.551 -37.712  31.778  1.00  0.00           C  
ATOM   3685  CD1 LEU   469     -17.349 -37.335  30.303  1.00  0.00           C  
ATOM   3686  CD2 LEU   469     -16.500 -37.202  32.748  1.00  0.00           C  
ATOM   3687  N   LYS   470     -19.695 -39.920  33.534  1.00  0.00              
ATOM   3688  CA  LYS   470     -19.302 -41.258  33.845  1.00  0.00              
ATOM   3689  CB  LYS   470     -19.046 -41.448  35.356  1.00  0.00              
ATOM   3690  C   LYS   470     -20.322 -42.205  33.295  1.00  0.00              
ATOM   3691  O   LYS   470     -19.968 -43.236  32.725  1.00  0.00              
ATOM   3692  CG  LYS   470     -20.258 -41.341  36.278  1.00  0.00           C  
ATOM   3693  CD  LYS   470     -20.990 -42.660  36.492  1.00  0.00           C  
ATOM   3694  CE  LYS   470     -20.573 -43.356  37.789  1.00  0.00           C  
ATOM   3695  NZ  LYS   470     -19.119 -43.621  37.774  1.00  0.00           N  
ATOM   3696  N   SER   471     -21.619 -41.863  33.433  1.00  0.00              
ATOM   3697  CA  SER   471     -22.674 -42.706  32.937  1.00  0.00              
ATOM   3698  CB  SER   471     -24.066 -42.237  33.391  1.00  0.00              
ATOM   3699  C   SER   471     -22.666 -42.710  31.435  1.00  0.00              
ATOM   3700  O   SER   471     -22.804 -43.763  30.813  1.00  0.00              
ATOM   3701  OG  SER   471     -24.170 -42.317  34.805  1.00  0.00           O  
ATOM   3702  N   ILE   472     -22.472 -41.525  30.818  1.00  0.00              
ATOM   3703  CA  ILE   472     -22.530 -41.354  29.389  1.00  0.00              
ATOM   3704  CB  ILE   472     -22.352 -39.954  28.895  1.00  0.00              
ATOM   3705  C   ILE   472     -21.459 -42.153  28.791  1.00  0.00              
ATOM   3706  O   ILE   472     -21.580 -42.668  27.683  1.00  0.00              
ATOM   3707  CG2 ILE   472     -23.510 -39.119  29.452  1.00  0.00           C  
ATOM   3708  CG1 ILE   472     -20.954 -39.417  29.221  1.00  0.00           C  
ATOM   3709  CD1 ILE   472     -20.618 -38.124  28.482  1.00  0.00           C  
ATOM   3710  N   ASN   473     -20.340 -42.252  29.503  1.00  0.00              
ATOM   3711  CA  ASN   473     -19.328 -43.096  28.975  1.00  0.00              
ATOM   3712  CB  ASN   473     -18.044 -42.939  29.827  1.00  0.00              
ATOM   3713  C   ASN   473     -19.855 -44.530  28.946  1.00  0.00              
ATOM   3714  O   ASN   473     -21.056 -44.844  28.838  1.00  0.00              
ATOM   3715  CG  ASN   473     -17.263 -41.767  29.250  1.00  0.00           C  
ATOM   3716  OD1 ASN   473     -16.708 -41.871  28.158  1.00  0.00           O  
ATOM   3717  ND2 ASN   473     -17.218 -40.621  29.978  1.00  0.00           N  
ATOM   3718  N   PRO   474     -18.898 -45.414  28.920  1.00  0.00              
ATOM   3719  CA  PRO   474     -19.188 -46.807  29.081  1.00  0.00              
ATOM   3720  CB  PRO   474     -18.047 -47.613  28.466  1.00  0.00              
ATOM   3721  C   PRO   474     -19.444 -47.094  30.521  1.00  0.00              
ATOM   3722  O   PRO   474     -19.096 -48.177  30.985  1.00  0.00              
ATOM   3723  CD  PRO   474     -17.791 -45.271  27.974  1.00  0.00           C  
ATOM   3724  CG  PRO   474     -16.989 -46.571  28.109  1.00  0.00           C  
ATOM   3725  N   GLU   475     -20.029 -46.135  31.259  1.00  0.00              
ATOM   3726  CA  GLU   475     -20.271 -46.339  32.653  1.00  0.00              
ATOM   3727  CB  GLU   475     -21.019 -47.647  32.963  1.00  0.00              
ATOM   3728  C   GLU   475     -18.970 -46.358  33.380  1.00  0.00              
ATOM   3729  O   GLU   475     -18.743 -47.186  34.259  1.00  0.00              
ATOM   3730  CG  GLU   475     -22.479 -47.635  32.506  1.00  0.00           C  
ATOM   3731  CD  GLU   475     -23.232 -46.650  33.389  1.00  0.00           C  
ATOM   3732  OE1 GLU   475     -22.594 -46.080  34.314  1.00  0.00           O  
ATOM   3733  OE2 GLU   475     -24.454 -46.455  33.152  1.00  0.00           O  
ATOM   3734  N   TRP   476     -18.076 -45.417  33.026  1.00  0.00              
ATOM   3735  CA  TRP   476     -16.825 -45.307  33.710  1.00  0.00              
ATOM   3736  CB  TRP   476     -15.806 -44.389  33.020  1.00  0.00              
ATOM   3737  C   TRP   476     -17.103 -44.694  35.041  1.00  0.00              
ATOM   3738  O   TRP   476     -18.138 -44.061  35.241  1.00  0.00              
ATOM   3739  CG  TRP   476     -15.308 -44.901  31.695  1.00  0.00           C  
ATOM   3740  CD2 TRP   476     -14.410 -46.010  31.549  1.00  0.00           C  
ATOM   3741  CD1 TRP   476     -15.595 -44.465  30.437  1.00  0.00           C  
ATOM   3742  NE1 TRP   476     -14.916 -45.221  29.516  1.00  0.00           N  
ATOM   3743  CE2 TRP   476     -14.190 -46.181  30.184  1.00  0.00           C  
ATOM   3744  CE3 TRP   476     -13.816 -46.817  32.475  1.00  0.00           C  
ATOM   3745  CZ2 TRP   476     -13.373 -47.170  29.721  1.00  0.00           C  
ATOM   3746  CZ3 TRP   476     -12.989 -47.813  32.007  1.00  0.00           C  
ATOM   3747  CH2 TRP   476     -12.774 -47.986  30.655  1.00  0.00           C  
ATOM   3748  N   THR   477     -16.178 -44.897  36.000  1.00  0.00              
ATOM   3749  CA  THR   477     -16.340 -44.345  37.311  1.00  0.00              
ATOM   3750  CB  THR   477     -15.443 -44.965  38.340  1.00  0.00              
ATOM   3751  C   THR   477     -16.034 -42.883  37.243  1.00  0.00              
ATOM   3752  O   THR   477     -15.415 -42.406  36.293  1.00  0.00              
ATOM   3753  OG1 THR   477     -14.083 -44.811  37.965  1.00  0.00           O  
ATOM   3754  CG2 THR   477     -15.794 -46.455  38.462  1.00  0.00           C  
ATOM   3755  N   ASP   478     -16.500 -42.131  38.260  1.00  0.00              
ATOM   3756  CA  ASP   478     -16.307 -40.716  38.318  1.00  0.00              
ATOM   3757  CB  ASP   478     -16.997 -40.084  39.538  1.00  0.00              
ATOM   3758  C   ASP   478     -14.843 -40.437  38.422  1.00  0.00              
ATOM   3759  O   ASP   478     -14.326 -39.534  37.770  1.00  0.00              
ATOM   3760  CG  ASP   478     -18.500 -40.162  39.311  1.00  0.00           C  
ATOM   3761  OD1 ASP   478     -18.937 -39.863  38.169  1.00  0.00           O  
ATOM   3762  OD2 ASP   478     -19.229 -40.530  40.270  1.00  0.00           O  
ATOM   3763  N   GLY   479     -14.127 -41.232  39.233  1.00  0.00              
ATOM   3764  CA  GLY   479     -12.721 -41.036  39.442  1.00  0.00              
ATOM   3765  C   GLY   479     -12.010 -41.186  38.134  1.00  0.00              
ATOM   3766  O   GLY   479     -11.068 -40.452  37.841  1.00  0.00              
ATOM   3767  N   HIS   480     -12.452 -42.154  37.314  1.00  0.00              
ATOM   3768  CA  HIS   480     -11.827 -42.447  36.056  1.00  0.00              
ATOM   3769  CB  HIS   480     -12.511 -43.614  35.320  1.00  0.00              
ATOM   3770  C   HIS   480     -11.905 -41.248  35.166  1.00  0.00              
ATOM   3771  O   HIS   480     -10.932 -40.890  34.504  1.00  0.00              
ATOM   3772  ND1 HIS   480     -12.358 -43.341  32.805  1.00  0.00           N  
ATOM   3773  CG  HIS   480     -11.915 -43.913  33.977  1.00  0.00           C  
ATOM   3774  NE2 HIS   480     -10.691 -44.704  32.255  1.00  0.00           N  
ATOM   3775  CD2 HIS   480     -10.896 -44.743  33.623  1.00  0.00           C  
ATOM   3776  CE1 HIS   480     -11.593 -43.849  31.808  1.00  0.00           C  
ATOM   3777  N   MET   481     -13.069 -40.578  35.139  1.00  0.00              
ATOM   3778  CA  MET   481     -13.235 -39.485  34.232  1.00  0.00              
ATOM   3779  CB  MET   481     -14.650 -38.915  34.233  1.00  0.00              
ATOM   3780  C   MET   481     -12.282 -38.379  34.553  1.00  0.00              
ATOM   3781  O   MET   481     -11.713 -37.776  33.645  1.00  0.00              
ATOM   3782  CG  MET   481     -15.650 -39.891  33.618  1.00  0.00           C  
ATOM   3783  SD  MET   481     -15.078 -40.616  32.051  1.00  0.00           S  
ATOM   3784  CE  MET   481     -14.974 -39.083  31.085  1.00  0.00           C  
ATOM   3785  N   ARG   482     -12.074 -38.095  35.851  1.00  0.00              
ATOM   3786  CA  ARG   482     -11.206 -37.038  36.282  1.00  0.00              
ATOM   3787  CB  ARG   482     -11.085 -36.983  37.815  1.00  0.00              
ATOM   3788  C   ARG   482      -9.817 -37.315  35.795  1.00  0.00              
ATOM   3789  O   ARG   482      -9.077 -36.406  35.436  1.00  0.00              
ATOM   3790  CG  ARG   482     -12.393 -36.708  38.557  1.00  0.00           C  
ATOM   3791  CD  ARG   482     -12.300 -36.999  40.057  1.00  0.00           C  
ATOM   3792  NE  ARG   482     -11.109 -36.274  40.581  1.00  0.00           N  
ATOM   3793  CZ  ARG   482     -11.224 -34.976  40.985  1.00  0.00           C  
ATOM   3794  NH1 ARG   482     -12.436 -34.350  40.929  1.00  0.00           N  
ATOM   3795  NH2 ARG   482     -10.127 -34.305  41.444  1.00  0.00           N  
ATOM   3796  N   ALA   483      -9.405 -38.585  35.881  1.00  0.00              
ATOM   3797  CA  ALA   483      -8.105 -39.105  35.543  1.00  0.00              
ATOM   3798  CB  ALA   483      -7.865 -40.504  36.137  1.00  0.00              
ATOM   3799  C   ALA   483      -7.798 -39.204  34.075  1.00  0.00              
ATOM   3800  O   ALA   483      -6.631 -39.109  33.696  1.00  0.00              
ATOM   3801  N   ASN   484      -8.800 -39.473  33.210  1.00  0.00              
ATOM   3802  CA  ASN   484      -8.418 -39.836  31.869  1.00  0.00              
ATOM   3803  CB  ASN   484      -8.825 -41.283  31.543  1.00  0.00              
ATOM   3804  C   ASN   484      -9.052 -38.992  30.798  1.00  0.00              
ATOM   3805  O   ASN   484      -8.619 -39.054  29.648  1.00  0.00              
ATOM   3806  CG  ASN   484      -8.033 -42.223  32.440  1.00  0.00           C  
ATOM   3807  OD1 ASN   484      -6.923 -42.634  32.105  1.00  0.00           O  
ATOM   3808  ND2 ASN   484      -8.613 -42.570  33.620  1.00  0.00           N  
ATOM   3809  N   PHE   485     -10.070 -38.178  31.122  1.00  0.00              
ATOM   3810  CA  PHE   485     -10.781 -37.456  30.101  1.00  0.00              
ATOM   3811  CB  PHE   485     -12.222 -37.152  30.547  1.00  0.00              
ATOM   3812  C   PHE   485     -10.074 -36.165  29.803  1.00  0.00              
ATOM   3813  O   PHE   485      -9.537 -35.518  30.702  1.00  0.00              
ATOM   3814  CG  PHE   485     -13.016 -36.439  29.505  1.00  0.00           C  
ATOM   3815  CD1 PHE   485     -12.748 -35.131  29.189  1.00  0.00           C  
ATOM   3816  CD2 PHE   485     -14.094 -37.045  28.905  1.00  0.00           C  
ATOM   3817  CE1 PHE   485     -13.488 -34.451  28.254  1.00  0.00           C  
ATOM   3818  CE2 PHE   485     -14.842 -36.363  27.973  1.00  0.00           C  
ATOM   3819  CZ  PHE   485     -14.542 -35.065  27.635  1.00  0.00           C  
ATOM   3820  N   GLN   486     -10.073 -35.767  28.507  1.00  0.00              
ATOM   3821  CA  GLN   486      -9.463 -34.545  28.052  1.00  0.00              
ATOM   3822  CB  GLN   486      -8.103 -34.718  27.350  1.00  0.00              
ATOM   3823  C   GLN   486     -10.293 -34.013  26.926  1.00  0.00              
ATOM   3824  O   GLN   486     -10.905 -34.771  26.175  1.00  0.00              
ATOM   3825  CG  GLN   486      -6.915 -35.136  28.204  1.00  0.00           C  
ATOM   3826  CD  GLN   486      -5.709 -35.235  27.274  1.00  0.00           C  
ATOM   3827  OE1 GLN   486      -4.620 -35.625  27.691  1.00  0.00           O  
ATOM   3828  NE2 GLN   486      -5.906 -34.877  25.976  1.00  0.00           N  
ATOM   3829  N   MET   487     -10.313 -32.676  26.770  1.00  0.00              
ATOM   3830  CA  MET   487     -10.990 -32.069  25.664  1.00  0.00              
ATOM   3831  CB  MET   487     -12.221 -31.248  26.086  1.00  0.00              
ATOM   3832  C   MET   487      -9.987 -31.141  25.044  1.00  0.00              
ATOM   3833  O   MET   487      -9.352 -30.356  25.748  1.00  0.00              
ATOM   3834  CG  MET   487     -13.050 -30.723  24.914  1.00  0.00           C  
ATOM   3835  SD  MET   487     -14.573 -29.863  25.407  1.00  0.00           S  
ATOM   3836  CE  MET   487     -15.451 -31.373  25.905  1.00  0.00           C  
ATOM   3837  N   ILE   488      -9.793 -31.224  23.708  1.00  0.00              
ATOM   3838  CA  ILE   488      -8.834 -30.362  23.065  1.00  0.00              
ATOM   3839  CB  ILE   488      -7.688 -31.074  22.388  1.00  0.00              
ATOM   3840  C   ILE   488      -9.517 -29.549  22.006  1.00  0.00              
ATOM   3841  O   ILE   488     -10.290 -30.070  21.202  1.00  0.00              
ATOM   3842  CG2 ILE   488      -6.961 -30.046  21.503  1.00  0.00           C  
ATOM   3843  CG1 ILE   488      -6.752 -31.758  23.403  1.00  0.00           C  
ATOM   3844  CD1 ILE   488      -7.288 -33.047  24.013  1.00  0.00           C  
ATOM   3845  N   ASN   489      -9.247 -28.226  21.990  1.00  0.00              
ATOM   3846  CA  ASN   489      -9.844 -27.370  21.005  1.00  0.00              
ATOM   3847  CB  ASN   489     -10.757 -26.295  21.618  1.00  0.00              
ATOM   3848  C   ASN   489      -8.749 -26.673  20.256  1.00  0.00              
ATOM   3849  O   ASN   489      -7.930 -25.961  20.838  1.00  0.00              
ATOM   3850  CG  ASN   489     -11.955 -27.014  22.225  1.00  0.00           C  
ATOM   3851  OD1 ASN   489     -12.702 -27.698  21.528  1.00  0.00           O  
ATOM   3852  ND2 ASN   489     -12.137 -26.867  23.565  1.00  0.00           N  
ATOM   3853  N   ILE   490      -8.714 -26.862  18.923  1.00  0.00              
ATOM   3854  CA  ILE   490      -7.696 -26.225  18.140  1.00  0.00              
ATOM   3855  CB  ILE   490      -6.834 -27.233  17.405  1.00  0.00              
ATOM   3856  C   ILE   490      -8.418 -25.323  17.171  1.00  0.00              
ATOM   3857  O   ILE   490      -9.347 -25.734  16.476  1.00  0.00              
ATOM   3858  CG2 ILE   490      -7.553 -27.751  16.156  1.00  0.00           C  
ATOM   3859  CG1 ILE   490      -5.453 -26.660  17.094  1.00  0.00           C  
ATOM   3860  CD1 ILE   490      -4.504 -26.716  18.286  1.00  0.00           C  
ATOM   3861  N   PHE   491      -8.038 -24.030  17.138  1.00  0.00              
ATOM   3862  CA  PHE   491      -8.703 -23.091  16.275  1.00  0.00              
ATOM   3863  CB  PHE   491     -10.025 -22.569  16.868  1.00  0.00              
ATOM   3864  C   PHE   491      -7.789 -21.924  16.054  1.00  0.00              
ATOM   3865  O   PHE   491      -6.686 -21.884  16.593  1.00  0.00              
ATOM   3866  CG  PHE   491      -9.726 -22.010  18.218  1.00  0.00           C  
ATOM   3867  CD1 PHE   491      -9.662 -22.846  19.310  1.00  0.00           C  
ATOM   3868  CD2 PHE   491      -9.515 -20.663  18.400  1.00  0.00           C  
ATOM   3869  CE1 PHE   491      -9.388 -22.351  20.563  1.00  0.00           C  
ATOM   3870  CE2 PHE   491      -9.241 -20.162  19.652  1.00  0.00           C  
ATOM   3871  CZ  PHE   491      -9.177 -21.005  20.735  1.00  0.00           C  
ATOM   3872  N   TYR   492      -8.232 -20.936  15.245  1.00  0.00              
ATOM   3873  CA  TYR   492      -7.414 -19.793  14.944  1.00  0.00              
ATOM   3874  CB  TYR   492      -7.178 -19.549  13.447  1.00  0.00              
ATOM   3875  C   TYR   492      -8.097 -18.551  15.425  1.00  0.00              
ATOM   3876  O   TYR   492      -9.320 -18.498  15.543  1.00  0.00              
ATOM   3877  CG  TYR   492      -6.302 -20.603  12.866  1.00  0.00           C  
ATOM   3878  CD1 TYR   492      -6.826 -21.784  12.391  1.00  0.00           C  
ATOM   3879  CD2 TYR   492      -4.946 -20.393  12.793  1.00  0.00           C  
ATOM   3880  CE1 TYR   492      -6.005 -22.740  11.843  1.00  0.00           C  
ATOM   3881  CE2 TYR   492      -4.121 -21.344  12.248  1.00  0.00           C  
ATOM   3882  CZ  TYR   492      -4.651 -22.515  11.769  1.00  0.00           C  
ATOM   3883  OH  TYR   492      -3.794 -23.483  11.212  1.00  0.00           O  
ATOM   3884  N   ARG   493      -7.279 -17.521  15.733  1.00  0.00              
ATOM   3885  CA  ARG   493      -7.743 -16.234  16.168  1.00  0.00              
ATOM   3886  CB  ARG   493      -6.659 -15.373  16.843  1.00  0.00              
ATOM   3887  C   ARG   493      -8.181 -15.484  14.945  1.00  0.00              
ATOM   3888  O   ARG   493      -8.069 -15.982  13.825  1.00  0.00              
ATOM   3889  CG  ARG   493      -6.013 -16.007  18.077  1.00  0.00           C  
ATOM   3890  CD  ARG   493      -5.000 -17.103  17.739  1.00  0.00           C  
ATOM   3891  NE  ARG   493      -3.895 -16.466  16.967  1.00  0.00           N  
ATOM   3892  CZ  ARG   493      -2.843 -15.883  17.614  1.00  0.00           C  
ATOM   3893  NH1 ARG   493      -2.786 -15.895  18.977  1.00  0.00           N  
ATOM   3894  NH2 ARG   493      -1.843 -15.290  16.898  1.00  0.00           N  
ATOM   3895  N   ASP   494      -8.724 -14.264  15.139  1.00  0.00              
ATOM   3896  CA  ASP   494      -9.217 -13.481  14.038  1.00  0.00              
ATOM   3897  CB  ASP   494      -9.837 -12.148  14.487  1.00  0.00              
ATOM   3898  C   ASP   494      -8.111 -13.181  13.076  1.00  0.00              
ATOM   3899  O   ASP   494      -8.283 -13.364  11.871  1.00  0.00              
ATOM   3900  CG  ASP   494     -10.536 -11.533  13.284  1.00  0.00           C  
ATOM   3901  OD1 ASP   494      -9.828 -11.019  12.378  1.00  0.00           O  
ATOM   3902  OD2 ASP   494     -11.795 -11.568  13.260  1.00  0.00           O  
ATOM   3903  N   MET   495      -6.941 -12.731  13.575  1.00  0.00              
ATOM   3904  CA  MET   495      -5.848 -12.438  12.686  1.00  0.00              
ATOM   3905  CB  MET   495      -4.811 -11.490  13.315  1.00  0.00              
ATOM   3906  C   MET   495      -5.137 -13.740  12.506  1.00  0.00              
ATOM   3907  O   MET   495      -4.081 -13.973  13.089  1.00  0.00              
ATOM   3908  CG  MET   495      -5.349 -10.109  13.692  1.00  0.00           C  
ATOM   3909  SD  MET   495      -5.612  -8.986  12.291  1.00  0.00           S  
ATOM   3910  CE  MET   495      -6.985  -9.943  11.590  1.00  0.00           C  
ATOM   3911  N   SER   496      -5.718 -14.613  11.668  1.00  0.00              
ATOM   3912  CA  SER   496      -5.277 -15.960  11.452  1.00  0.00              
ATOM   3913  CB  SER   496      -6.370 -16.819  10.796  1.00  0.00              
ATOM   3914  C   SER   496      -4.048 -16.098  10.597  1.00  0.00              
ATOM   3915  O   SER   496      -3.378 -17.125  10.686  1.00  0.00              
ATOM   3916  OG  SER   496      -6.668 -16.322   9.500  1.00  0.00           O  
ATOM   3917  N   TYR   497      -3.705 -15.116   9.739  1.00  0.00              
ATOM   3918  CA  TYR   497      -2.652 -15.420   8.802  1.00  0.00              
ATOM   3919  CB  TYR   497      -3.271 -15.639   7.402  1.00  0.00              
ATOM   3920  C   TYR   497      -1.610 -14.332   8.761  1.00  0.00              
ATOM   3921  O   TYR   497      -1.928 -13.145   8.708  1.00  0.00              
ATOM   3922  CG  TYR   497      -2.302 -16.143   6.390  1.00  0.00           C  
ATOM   3923  CD1 TYR   497      -1.778 -17.413   6.463  1.00  0.00           C  
ATOM   3924  CD2 TYR   497      -1.961 -15.352   5.323  1.00  0.00           C  
ATOM   3925  CE1 TYR   497      -0.899 -17.863   5.504  1.00  0.00           C  
ATOM   3926  CE2 TYR   497      -1.086 -15.791   4.360  1.00  0.00           C  
ATOM   3927  CZ  TYR   497      -0.549 -17.050   4.451  1.00  0.00           C  
ATOM   3928  OH  TYR   497       0.351 -17.504   3.463  1.00  0.00           O  
ATOM   3929  N   THR   498      -0.313 -14.722   8.802  1.00  0.00              
ATOM   3930  CA  THR   498       0.760 -13.765   8.715  1.00  0.00              
ATOM   3931  CB  THR   498       1.494 -13.570  10.009  1.00  0.00              
ATOM   3932  C   THR   498       1.752 -14.263   7.714  1.00  0.00              
ATOM   3933  O   THR   498       2.106 -15.441   7.713  1.00  0.00              
ATOM   3934  OG1 THR   498       2.030 -14.806  10.453  1.00  0.00           O  
ATOM   3935  CG2 THR   498       0.525 -13.003  11.057  1.00  0.00           C  
ATOM   3936  N   GLU   499       2.235 -13.379   6.815  1.00  0.00              
ATOM   3937  CA  GLU   499       3.202 -13.869   5.879  1.00  0.00              
ATOM   3938  CB  GLU   499       2.731 -13.933   4.413  1.00  0.00              
ATOM   3939  C   GLU   499       4.416 -13.010   5.925  1.00  0.00              
ATOM   3940  O   GLU   499       4.330 -11.784   5.974  1.00  0.00              
ATOM   3941  CG  GLU   499       2.437 -12.582   3.766  1.00  0.00           C  
ATOM   3942  CD  GLU   499       2.162 -12.837   2.289  1.00  0.00           C  
ATOM   3943  OE1 GLU   499       3.011 -13.502   1.637  1.00  0.00           O  
ATOM   3944  OE2 GLU   499       1.104 -12.369   1.792  1.00  0.00           O  
ATOM   3945  N   TYR   500       5.590 -13.672   5.950  1.00  0.00              
ATOM   3946  CA  TYR   500       6.853 -13.002   5.908  1.00  0.00              
ATOM   3947  CB  TYR   500       7.760 -13.375   7.095  1.00  0.00              
ATOM   3948  C   TYR   500       7.497 -13.517   4.655  1.00  0.00              
ATOM   3949  O   TYR   500       7.915 -14.672   4.596  1.00  0.00              
ATOM   3950  CG  TYR   500       7.057 -12.977   8.353  1.00  0.00           C  
ATOM   3951  CD1 TYR   500       5.961 -13.688   8.784  1.00  0.00           C  
ATOM   3952  CD2 TYR   500       7.489 -11.919   9.120  1.00  0.00           C  
ATOM   3953  CE1 TYR   500       5.296 -13.351   9.940  1.00  0.00           C  
ATOM   3954  CE2 TYR   500       6.828 -11.576  10.281  1.00  0.00           C  
ATOM   3955  CZ  TYR   500       5.727 -12.290  10.695  1.00  0.00           C  
ATOM   3956  OH  TYR   500       5.046 -11.942  11.883  1.00  0.00           O  
ATOM   3957  N   ASN   501       7.606 -12.671   3.612  1.00  0.00              
ATOM   3958  CA  ASN   501       8.092 -13.159   2.349  1.00  0.00              
ATOM   3959  CB  ASN   501       7.027 -13.029   1.239  1.00  0.00              
ATOM   3960  C   ASN   501       9.274 -12.358   1.905  1.00  0.00              
ATOM   3961  O   ASN   501       9.271 -11.129   1.951  1.00  0.00              
ATOM   3962  CG  ASN   501       7.504 -13.682  -0.054  1.00  0.00           C  
ATOM   3963  OD1 ASN   501       8.602 -14.229  -0.129  1.00  0.00           O  
ATOM   3964  ND2 ASN   501       6.644 -13.631  -1.106  1.00  0.00           N  
ATOM   3965  N   GLN   502      10.329 -13.068   1.459  1.00  0.00              
ATOM   3966  CA  GLN   502      11.488 -12.445   0.901  1.00  0.00              
ATOM   3967  CB  GLN   502      12.660 -13.420   0.736  1.00  0.00              
ATOM   3968  C   GLN   502      11.093 -12.095  -0.484  1.00  0.00              
ATOM   3969  O   GLN   502      10.504 -12.917  -1.184  1.00  0.00              
ATOM   3970  CG  GLN   502      13.252 -13.900   2.054  1.00  0.00           C  
ATOM   3971  CD  GLN   502      14.420 -12.985   2.355  1.00  0.00           C  
ATOM   3972  OE1 GLN   502      14.904 -12.278   1.474  1.00  0.00           O  
ATOM   3973  NE2 GLN   502      14.902 -13.001   3.625  1.00  0.00           N  
ATOM   3974  N   VAL   503      11.402 -10.869  -0.929  1.00  0.00              
ATOM   3975  CA  VAL   503      10.996 -10.551  -2.260  1.00  0.00              
ATOM   3976  CB  VAL   503       9.883  -9.547  -2.296  1.00  0.00              
ATOM   3977  C   VAL   503      12.184  -9.973  -2.956  1.00  0.00              
ATOM   3978  O   VAL   503      13.028  -9.335  -2.328  1.00  0.00              
ATOM   3979  CG1 VAL   503      10.479  -8.134  -2.228  1.00  0.00           C  
ATOM   3980  CG2 VAL   503       8.983  -9.837  -3.502  1.00  0.00           C  
ATOM   3981  N   GLN   504      12.293 -10.202  -4.281  1.00  0.00              
ATOM   3982  CA  GLN   504      13.420  -9.666  -4.984  1.00  0.00              
ATOM   3983  CB  GLN   504      13.583 -10.184  -6.425  1.00  0.00              
ATOM   3984  C   GLN   504      13.244  -8.186  -5.036  1.00  0.00              
ATOM   3985  O   GLN   504      12.204  -7.677  -5.455  1.00  0.00              
ATOM   3986  CG  GLN   504      12.484  -9.737  -7.390  1.00  0.00           C  
ATOM   3987  CD  GLN   504      12.802 -10.335  -8.755  1.00  0.00           C  
ATOM   3988  OE1 GLN   504      12.058 -11.170  -9.265  1.00  0.00           O  
ATOM   3989  NE2 GLN   504      13.940  -9.903  -9.363  1.00  0.00           N  
ATOM   3990  N   ASP   505      14.277  -7.462  -4.575  1.00  0.00              
ATOM   3991  CA  ASP   505      14.237  -6.034  -4.511  1.00  0.00              
ATOM   3992  CB  ASP   505      15.496  -5.460  -3.836  1.00  0.00              
ATOM   3993  C   ASP   505      14.182  -5.478  -5.895  1.00  0.00              
ATOM   3994  O   ASP   505      13.363  -4.605  -6.177  1.00  0.00              
ATOM   3995  CG  ASP   505      15.309  -3.965  -3.623  1.00  0.00           C  
ATOM   3996  OD1 ASP   505      14.144  -3.492  -3.711  1.00  0.00           O  
ATOM   3997  OD2 ASP   505      16.333  -3.275  -3.373  1.00  0.00           O  
ATOM   3998  N   ALA   506      15.044  -5.972  -6.811  1.00  0.00              
ATOM   3999  CA  ALA   506      15.018  -5.371  -8.113  1.00  0.00              
ATOM   4000  CB  ALA   506      16.205  -4.422  -8.360  1.00  0.00              
ATOM   4001  C   ALA   506      15.070  -6.410  -9.188  1.00  0.00              
ATOM   4002  O   ALA   506      16.064  -7.117  -9.352  1.00  0.00              
ATOM   4003  N   SER   507      13.990  -6.480  -9.988  1.00  0.00              
ATOM   4004  CA  SER   507      13.908  -7.374 -11.105  1.00  0.00              
ATOM   4005  CB  SER   507      12.471  -7.813 -11.424  1.00  0.00              
ATOM   4006  C   SER   507      14.427  -6.636 -12.305  1.00  0.00              
ATOM   4007  O   SER   507      14.698  -5.440 -12.235  1.00  0.00              
ATOM   4008  OG  SER   507      12.466  -8.692 -12.537  1.00  0.00           O  
ATOM   4009  N   VAL   508      14.581  -7.339 -13.446  1.00  0.00              
ATOM   4010  CA  VAL   508      15.092  -6.727 -14.644  1.00  0.00              
ATOM   4011  CB  VAL   508      15.228  -7.683 -15.794  1.00  0.00              
ATOM   4012  C   VAL   508      14.154  -5.654 -15.094  1.00  0.00              
ATOM   4013  O   VAL   508      14.576  -4.565 -15.483  1.00  0.00              
ATOM   4014  CG1 VAL   508      15.588  -6.875 -17.052  1.00  0.00           C  
ATOM   4015  CG2 VAL   508      16.276  -8.748 -15.434  1.00  0.00           C  
ATOM   4016  N   THR   509      12.842  -5.935 -15.034  1.00  0.00              
ATOM   4017  CA  THR   509      11.859  -5.001 -15.495  1.00  0.00              
ATOM   4018  CB  THR   509      10.457  -5.514 -15.331  1.00  0.00              
ATOM   4019  C   THR   509      11.988  -3.767 -14.675  1.00  0.00              
ATOM   4020  O   THR   509      11.852  -2.655 -15.181  1.00  0.00              
ATOM   4021  OG1 THR   509      10.167  -5.735 -13.958  1.00  0.00           O  
ATOM   4022  CG2 THR   509      10.321  -6.830 -16.116  1.00  0.00           C  
ATOM   4023  N   GLN   510      12.252  -3.944 -13.372  1.00  0.00              
ATOM   4024  CA  GLN   510      12.360  -2.839 -12.473  1.00  0.00              
ATOM   4025  CB  GLN   510      12.491  -3.277 -11.006  1.00  0.00              
ATOM   4026  C   GLN   510      13.554  -1.996 -12.819  1.00  0.00              
ATOM   4027  O   GLN   510      13.515  -0.779 -12.657  1.00  0.00              
ATOM   4028  CG  GLN   510      11.254  -4.018 -10.496  1.00  0.00           C  
ATOM   4029  CD  GLN   510      11.464  -4.319  -9.022  1.00  0.00           C  
ATOM   4030  OE1 GLN   510      11.786  -3.428  -8.237  1.00  0.00           O  
ATOM   4031  NE2 GLN   510      11.281  -5.607  -8.630  1.00  0.00           N  
ATOM   4032  N   LEU   511      14.662  -2.616 -13.274  1.00  0.00              
ATOM   4033  CA  LEU   511      15.867  -1.881 -13.553  1.00  0.00              
ATOM   4034  CB  LEU   511      17.016  -2.839 -13.943  1.00  0.00              
ATOM   4035  C   LEU   511      15.614  -0.920 -14.676  1.00  0.00              
ATOM   4036  O   LEU   511      15.926   0.266 -14.575  1.00  0.00              
ATOM   4037  CG  LEU   511      18.442  -2.246 -14.000  1.00  0.00           C  
ATOM   4038  CD1 LEU   511      19.455  -3.329 -14.404  1.00  0.00           C  
ATOM   4039  CD2 LEU   511      18.546  -0.997 -14.892  1.00  0.00           C  
ATOM   4040  N   LEU   512      15.014  -1.404 -15.777  1.00  0.00              
ATOM   4041  CA  LEU   512      14.760  -0.557 -16.909  1.00  0.00              
ATOM   4042  CB  LEU   512      14.174  -1.319 -18.108  1.00  0.00              
ATOM   4043  C   LEU   512      13.774   0.490 -16.523  1.00  0.00              
ATOM   4044  O   LEU   512      13.875   1.635 -16.953  1.00  0.00              
ATOM   4045  CG  LEU   512      15.190  -2.234 -18.815  1.00  0.00           C  
ATOM   4046  CD1 LEU   512      16.208  -1.413 -19.618  1.00  0.00           C  
ATOM   4047  CD2 LEU   512      15.875  -3.180 -17.820  1.00  0.00           C  
ATOM   4048  N   SER   513      12.778   0.123 -15.704  1.00  0.00              
ATOM   4049  CA  SER   513      11.773   1.073 -15.336  1.00  0.00              
ATOM   4050  CB  SER   513      10.707   0.483 -14.396  1.00  0.00              
ATOM   4051  C   SER   513      12.427   2.187 -14.587  1.00  0.00              
ATOM   4052  O   SER   513      12.075   3.350 -14.763  1.00  0.00              
ATOM   4053  OG  SER   513      10.000  -0.562 -15.046  1.00  0.00           O  
ATOM   4054  N   ASP   514      13.386   1.855 -13.705  1.00  0.00              
ATOM   4055  CA  ASP   514      14.031   2.850 -12.901  1.00  0.00              
ATOM   4056  CB  ASP   514      14.952   2.227 -11.839  1.00  0.00              
ATOM   4057  C   ASP   514      14.876   3.749 -13.754  1.00  0.00              
ATOM   4058  O   ASP   514      14.881   4.966 -13.584  1.00  0.00              
ATOM   4059  CG  ASP   514      14.087   1.496 -10.823  1.00  0.00           C  
ATOM   4060  OD1 ASP   514      12.900   1.887 -10.662  1.00  0.00           O  
ATOM   4061  OD2 ASP   514      14.603   0.532 -10.197  1.00  0.00           O  
ATOM   4062  N   ILE   515      15.649   3.155 -14.678  1.00  0.00              
ATOM   4063  CA  ILE   515      16.538   3.874 -15.545  1.00  0.00              
ATOM   4064  CB  ILE   515      17.451   2.926 -16.266  1.00  0.00              
ATOM   4065  C   ILE   515      15.786   4.691 -16.550  1.00  0.00              
ATOM   4066  O   ILE   515      16.090   5.862 -16.776  1.00  0.00              
ATOM   4067  CG2 ILE   515      16.608   1.862 -16.972  1.00  0.00           C  
ATOM   4068  CG1 ILE   515      18.393   3.688 -17.189  1.00  0.00           C  
ATOM   4069  CD1 ILE   515      19.367   4.560 -16.416  1.00  0.00           C  
ATOM   4070  N   GLY   516      14.759   4.086 -17.167  1.00  0.00              
ATOM   4071  CA  GLY   516      14.033   4.706 -18.232  1.00  0.00              
ATOM   4072  C   GLY   516      13.366   5.950 -17.749  1.00  0.00              
ATOM   4073  O   GLY   516      13.341   6.958 -18.453  1.00  0.00              
ATOM   4074  N   GLY   517      12.801   5.917 -16.531  1.00  0.00              
ATOM   4075  CA  GLY   517      12.071   7.052 -16.060  1.00  0.00              
ATOM   4076  C   GLY   517      12.984   8.229 -15.969  1.00  0.00              
ATOM   4077  O   GLY   517      12.617   9.326 -16.384  1.00  0.00              
ATOM   4078  N   ASN   518      14.192   8.037 -15.406  1.00  0.00              
ATOM   4079  CA  ASN   518      15.120   9.121 -15.260  1.00  0.00              
ATOM   4080  CB  ASN   518      16.336   8.756 -14.392  1.00  0.00              
ATOM   4081  C   ASN   518      15.623   9.546 -16.594  1.00  0.00              
ATOM   4082  O   ASN   518      15.754  10.737 -16.866  1.00  0.00              
ATOM   4083  CG  ASN   518      15.853   8.644 -12.952  1.00  0.00           C  
ATOM   4084  OD1 ASN   518      15.170   7.690 -12.584  1.00  0.00           O  
ATOM   4085  ND2 ASN   518      16.218   9.648 -12.110  1.00  0.00           N  
ATOM   4086  N   MET   519      15.895   8.572 -17.475  1.00  0.00              
ATOM   4087  CA  MET   519      16.451   8.873 -18.756  1.00  0.00              
ATOM   4088  CB  MET   519      16.746   7.630 -19.610  1.00  0.00              
ATOM   4089  C   MET   519      15.464   9.716 -19.511  1.00  0.00              
ATOM   4090  O   MET   519      15.835  10.591 -20.293  1.00  0.00              
ATOM   4091  CG  MET   519      17.237   7.978 -21.019  1.00  0.00           C  
ATOM   4092  SD  MET   519      18.877   8.758 -21.096  1.00  0.00           S  
ATOM   4093  CE  MET   519      19.788   7.266 -20.610  1.00  0.00           C  
ATOM   4094  N   GLY   520      14.163   9.458 -19.302  1.00  0.00              
ATOM   4095  CA  GLY   520      13.124  10.185 -19.971  1.00  0.00              
ATOM   4096  C   GLY   520      13.219  11.627 -19.582  1.00  0.00              
ATOM   4097  O   GLY   520      12.858  12.521 -20.340  1.00  0.00              
ATOM   4098  N   MET   521      13.648  11.902 -18.348  1.00  0.00              
ATOM   4099  CA  MET   521      13.750  13.258 -17.903  1.00  0.00              
ATOM   4100  CB  MET   521      14.114  13.384 -16.413  1.00  0.00              
ATOM   4101  C   MET   521      14.758  13.990 -18.617  1.00  0.00              
ATOM   4102  O   MET   521      14.647  15.198 -18.814  1.00  0.00              
ATOM   4103  CG  MET   521      13.004  12.969 -15.447  1.00  0.00           C  
ATOM   4104  SD  MET   521      13.457  13.124 -13.693  1.00  0.00           S  
ATOM   4105  CE  MET   521      13.619  14.933 -13.726  1.00  0.00           C  
ATOM   4106  N   PHE   522      15.812  13.270 -18.950  1.00  0.00              
ATOM   4107  CA  PHE   522      16.802  13.962 -19.648  1.00  0.00              
ATOM   4108  CB  PHE   522      18.039  13.105 -19.908  1.00  0.00              
ATOM   4109  C   PHE   522      16.148  14.334 -20.931  1.00  0.00              
ATOM   4110  O   PHE   522      16.416  15.385 -21.509  1.00  0.00              
ATOM   4111  CG  PHE   522      19.067  14.119 -20.206  1.00  0.00           C  
ATOM   4112  CD1 PHE   522      19.417  15.004 -19.217  1.00  0.00           C  
ATOM   4113  CD2 PHE   522      19.676  14.179 -21.432  1.00  0.00           C  
ATOM   4114  CE1 PHE   522      20.365  15.964 -19.453  1.00  0.00           C  
ATOM   4115  CE2 PHE   522      20.627  15.137 -21.673  1.00  0.00           C  
ATOM   4116  CZ  PHE   522      20.964  16.025 -20.685  1.00  0.00           C  
ATOM   4117  N   LEU   523      15.241  13.455 -21.388  1.00  0.00              
ATOM   4118  CA  LEU   523      14.479  13.712 -22.572  1.00  0.00              
ATOM   4119  CB  LEU   523      13.571  12.523 -22.964  1.00  0.00              
ATOM   4120  C   LEU   523      13.693  14.953 -22.292  1.00  0.00              
ATOM   4121  O   LEU   523      13.474  15.792 -23.167  1.00  0.00              
ATOM   4122  CG  LEU   523      12.798  12.618 -24.293  1.00  0.00           C  
ATOM   4123  CD1 LEU   523      11.959  11.346 -24.502  1.00  0.00           C  
ATOM   4124  CD2 LEU   523      11.938  13.887 -24.400  1.00  0.00           C  
ATOM   4125  N   GLY   524      13.268  15.093 -21.027  1.00  0.00              
ATOM   4126  CA  GLY   524      12.510  16.211 -20.556  1.00  0.00              
ATOM   4127  C   GLY   524      13.273  17.489 -20.670  1.00  0.00              
ATOM   4128  O   GLY   524      12.716  18.514 -21.066  1.00  0.00              
ATOM   4129  N   MET   525      14.573  17.454 -20.325  1.00  0.00              
ATOM   4130  CA  MET   525      15.389  18.635 -20.344  1.00  0.00              
ATOM   4131  CB  MET   525      16.814  18.390 -19.896  1.00  0.00              
ATOM   4132  C   MET   525      15.373  19.069 -21.753  1.00  0.00              
ATOM   4133  O   MET   525      15.287  20.251 -22.081  1.00  0.00              
ATOM   4134  CG  MET   525      16.756  18.012 -18.435  1.00  0.00           C  
ATOM   4135  SD  MET   525      16.067  19.275 -17.326  1.00  0.00           S  
ATOM   4136  CE  MET   525      17.536  20.342 -17.354  1.00  0.00           C  
ATOM   4137  N   SER   526      15.414  18.066 -22.628  1.00  0.00              
ATOM   4138  CA  SER   526      15.401  18.311 -24.021  1.00  0.00              
ATOM   4139  CB  SER   526      15.538  17.006 -24.827  1.00  0.00              
ATOM   4140  C   SER   526      14.128  18.968 -24.433  1.00  0.00              
ATOM   4141  O   SER   526      14.135  19.896 -25.241  1.00  0.00              
ATOM   4142  OG  SER   526      16.735  16.332 -24.461  1.00  0.00           O  
ATOM   4143  N   VAL   527      12.998  18.499 -23.884  1.00  0.00              
ATOM   4144  CA  VAL   527      11.729  19.060 -24.234  1.00  0.00              
ATOM   4145  CB  VAL   527      10.582  18.416 -23.511  1.00  0.00              
ATOM   4146  C   VAL   527      11.747  20.490 -23.812  1.00  0.00              
ATOM   4147  O   VAL   527      11.274  21.376 -24.523  1.00  0.00              
ATOM   4148  CG1 VAL   527       9.308  19.225 -23.812  1.00  0.00           C  
ATOM   4149  CG2 VAL   527      10.494  16.938 -23.931  1.00  0.00           C  
ATOM   4150  N   ILE   528      12.359  20.745 -22.645  1.00  0.00              
ATOM   4151  CA  ILE   528      12.436  22.069 -22.125  1.00  0.00              
ATOM   4152  CB  ILE   528      13.205  22.180 -20.842  1.00  0.00              
ATOM   4153  C   ILE   528      13.127  22.921 -23.124  1.00  0.00              
ATOM   4154  O   ILE   528      12.754  24.069 -23.352  1.00  0.00              
ATOM   4155  CG2 ILE   528      13.129  23.650 -20.407  1.00  0.00           C  
ATOM   4156  CG1 ILE   528      12.646  21.231 -19.771  1.00  0.00           C  
ATOM   4157  CD1 ILE   528      13.552  21.108 -18.546  1.00  0.00           C  
ATOM   4158  N   THR   529      14.169  22.369 -23.747  1.00  0.00              
ATOM   4159  CA  THR   529      14.948  23.119 -24.674  1.00  0.00              
ATOM   4160  CB  THR   529      16.134  22.359 -25.194  1.00  0.00              
ATOM   4161  C   THR   529      14.131  23.500 -25.870  1.00  0.00              
ATOM   4162  O   THR   529      14.241  24.623 -26.353  1.00  0.00              
ATOM   4163  OG1 THR   529      16.991  21.987 -24.125  1.00  0.00           O  
ATOM   4164  CG2 THR   529      16.889  23.248 -26.200  1.00  0.00           C  
ATOM   4165  N   ILE   530      13.291  22.579 -26.382  1.00  0.00              
ATOM   4166  CA  ILE   530      12.553  22.818 -27.594  1.00  0.00              
ATOM   4167  CB  ILE   530      11.712  21.638 -27.979  1.00  0.00              
ATOM   4168  C   ILE   530      11.620  23.967 -27.393  1.00  0.00              
ATOM   4169  O   ILE   530      11.538  24.870 -28.223  1.00  0.00              
ATOM   4170  CG2 ILE   530      10.866  22.028 -29.202  1.00  0.00           C  
ATOM   4171  CG1 ILE   530      12.602  20.407 -28.208  1.00  0.00           C  
ATOM   4172  CD1 ILE   530      11.823  19.095 -28.239  1.00  0.00           C  
ATOM   4173  N   THR   531      10.912  23.973 -26.255  1.00  0.00              
ATOM   4174  CA  THR   531       9.933  24.981 -25.993  1.00  0.00              
ATOM   4175  CB  THR   531       9.202  24.755 -24.699  1.00  0.00              
ATOM   4176  C   THR   531      10.603  26.311 -25.926  1.00  0.00              
ATOM   4177  O   THR   531      10.003  27.323 -26.278  1.00  0.00              
ATOM   4178  OG1 THR   531       8.132  25.676 -24.585  1.00  0.00           O  
ATOM   4179  CG2 THR   531      10.166  24.938 -23.519  1.00  0.00           C  
ATOM   4180  N   GLU   532      11.840  26.357 -25.404  1.00  0.00              
ATOM   4181  CA  GLU   532      12.549  27.599 -25.289  1.00  0.00              
ATOM   4182  CB  GLU   532      13.841  27.449 -24.466  1.00  0.00              
ATOM   4183  C   GLU   532      12.952  28.137 -26.640  1.00  0.00              
ATOM   4184  O   GLU   532      12.708  29.299 -26.953  1.00  0.00              
ATOM   4185  CG  GLU   532      13.614  27.142 -22.983  1.00  0.00           C  
ATOM   4186  CD  GLU   532      13.435  28.460 -22.243  1.00  0.00           C  
ATOM   4187  OE1 GLU   532      12.723  29.350 -22.780  1.00  0.00           O  
ATOM   4188  OE2 GLU   532      14.003  28.593 -21.126  1.00  0.00           O  
ATOM   4189  N   ILE   533      13.591  27.273 -27.451  1.00  0.00              
ATOM   4190  CA  ILE   533      14.239  27.473 -28.725  1.00  0.00              
ATOM   4191  CB  ILE   533      15.194  26.362 -29.035  1.00  0.00              
ATOM   4192  C   ILE   533      13.391  27.689 -29.934  1.00  0.00              
ATOM   4193  O   ILE   533      13.860  28.335 -30.868  1.00  0.00              
ATOM   4194  CG2 ILE   533      14.397  25.052 -29.125  1.00  0.00           C  
ATOM   4195  CG1 ILE   533      16.000  26.705 -30.294  1.00  0.00           C  
ATOM   4196  CD1 ILE   533      16.917  27.915 -30.120  1.00  0.00           C  
ATOM   4197  N   CYS   534      12.154  27.159 -29.971  1.00  0.00              
ATOM   4198  CA  CYS   534      11.398  27.036 -31.189  1.00  0.00              
ATOM   4199  CB  CYS   534       9.937  26.632 -30.934  1.00  0.00              
ATOM   4200  C   CYS   534      11.379  28.308 -31.990  1.00  0.00              
ATOM   4201  O   CYS   534      11.568  28.260 -33.203  1.00  0.00              
ATOM   4202  SG  CYS   534       8.988  26.475 -32.476  1.00  0.00           S  
ATOM   4203  N   LEU   535      11.166  29.475 -31.364  1.00  0.00              
ATOM   4204  CA  LEU   535      11.120  30.696 -32.122  1.00  0.00              
ATOM   4205  CB  LEU   535      10.757  31.900 -31.234  1.00  0.00              
ATOM   4206  C   LEU   535      12.453  30.982 -32.754  1.00  0.00              
ATOM   4207  O   LEU   535      12.530  31.288 -33.942  1.00  0.00              
ATOM   4208  CG  LEU   535      10.645  33.234 -31.991  1.00  0.00           C  
ATOM   4209  CD1 LEU   535       9.456  33.219 -32.966  1.00  0.00           C  
ATOM   4210  CD2 LEU   535      10.607  34.425 -31.020  1.00  0.00           C  
ATOM   4211  N   PHE   536      13.543  30.856 -31.977  1.00  0.00              
ATOM   4212  CA  PHE   536      14.880  31.157 -32.416  1.00  0.00              
ATOM   4213  CB  PHE   536      15.901  30.837 -31.310  1.00  0.00              
ATOM   4214  C   PHE   536      15.187  30.237 -33.545  1.00  0.00              
ATOM   4215  O   PHE   536      15.715  30.641 -34.579  1.00  0.00              
ATOM   4216  CG  PHE   536      15.523  31.614 -30.094  1.00  0.00           C  
ATOM   4217  CD1 PHE   536      14.476  31.187 -29.310  1.00  0.00           C  
ATOM   4218  CD2 PHE   536      16.186  32.768 -29.747  1.00  0.00           C  
ATOM   4219  CE1 PHE   536      14.106  31.887 -28.187  1.00  0.00           C  
ATOM   4220  CE2 PHE   536      15.821  33.473 -28.623  1.00  0.00           C  
ATOM   4221  CZ  PHE   536      14.781  33.033 -27.840  1.00  0.00           C  
ATOM   4222  N   PHE   537      14.827  28.961 -33.353  1.00  0.00              
ATOM   4223  CA  PHE   537      15.079  27.911 -34.290  1.00  0.00              
ATOM   4224  CB  PHE   537      14.486  26.582 -33.787  1.00  0.00              
ATOM   4225  C   PHE   537      14.383  28.248 -35.565  1.00  0.00              
ATOM   4226  O   PHE   537      14.957  28.143 -36.648  1.00  0.00              
ATOM   4227  CG  PHE   537      14.757  25.502 -34.774  1.00  0.00           C  
ATOM   4228  CD1 PHE   537      13.896  25.289 -35.825  1.00  0.00           C  
ATOM   4229  CD2 PHE   537      15.869  24.702 -34.650  1.00  0.00           C  
ATOM   4230  CE1 PHE   537      14.140  24.293 -36.740  1.00  0.00           C  
ATOM   4231  CE2 PHE   537      16.118  23.704 -35.562  1.00  0.00           C  
ATOM   4232  CZ  PHE   537      15.253  23.498 -36.609  1.00  0.00           C  
ATOM   4233  N   SER   538      13.124  28.699 -35.456  1.00  0.00              
ATOM   4234  CA  SER   538      12.318  28.970 -36.605  1.00  0.00              
ATOM   4235  CB  SER   538      10.909  29.457 -36.230  1.00  0.00              
ATOM   4236  C   SER   538      12.968  30.047 -37.397  1.00  0.00              
ATOM   4237  O   SER   538      12.760  30.130 -38.606  1.00  0.00              
ATOM   4238  OG  SER   538      10.234  28.457 -35.481  1.00  0.00           O  
ATOM   4239  N   LYS   539      13.775  30.902 -36.740  1.00  0.00              
ATOM   4240  CA  LYS   539      14.381  31.964 -37.484  1.00  0.00              
ATOM   4241  CB  LYS   539      15.292  32.853 -36.622  1.00  0.00              
ATOM   4242  C   LYS   539      15.210  31.347 -38.573  1.00  0.00              
ATOM   4243  O   LYS   539      15.028  31.676 -39.744  1.00  0.00              
ATOM   4244  CG  LYS   539      14.509  33.711 -35.626  1.00  0.00           C  
ATOM   4245  CD  LYS   539      15.375  34.377 -34.556  1.00  0.00           C  
ATOM   4246  CE  LYS   539      14.604  35.372 -33.686  1.00  0.00           C  
ATOM   4247  NZ  LYS   539      15.474  35.879 -32.602  1.00  0.00           N  
ATOM   4248  N   MET   540      16.124  30.413 -38.230  1.00  0.00              
ATOM   4249  CA  MET   540      16.883  29.755 -39.256  1.00  0.00              
ATOM   4250  CB  MET   540      17.572  30.757 -40.199  1.00  0.00              
ATOM   4251  C   MET   540      17.965  28.997 -38.553  1.00  0.00              
ATOM   4252  O   MET   540      19.131  29.085 -38.937  1.00  0.00              
ATOM   4253  CG  MET   540      18.102  30.147 -41.495  1.00  0.00           C  
ATOM   4254  SD  MET   540      16.803  29.684 -42.678  1.00  0.00           S  
ATOM   4255  CE  MET   540      16.337  28.178 -41.781  1.00  0.00           C  
ATOM   4256  N   PHE   541      17.588  28.185 -37.541  1.00  0.00              
ATOM   4257  CA  PHE   541      18.555  27.430 -36.794  1.00  0.00              
ATOM   4258  CB  PHE   541      17.928  26.503 -35.746  1.00  0.00              
ATOM   4259  C   PHE   541      19.151  26.604 -37.822  1.00  0.00              
ATOM   4260  O   PHE   541      20.343  26.296 -37.841  1.00  0.00              
ATOM   4261  CG  PHE   541      19.045  26.036 -34.884  1.00  0.00           C  
ATOM   4262  CD1 PHE   541      19.907  25.060 -35.323  1.00  0.00           C  
ATOM   4263  CD2 PHE   541      19.226  26.578 -33.632  1.00  0.00           C  
ATOM   4264  CE1 PHE   541      20.938  24.635 -34.522  1.00  0.00           C  
ATOM   4265  CE2 PHE   541      20.256  26.155 -32.827  1.00  0.00           C  
ATOM   4266  CZ  PHE   541      21.116  25.180 -33.273  1.00  0.00           C  
ATOM   4267  N   TRP   542      18.222  26.181 -38.665  1.00  0.00              
ATOM   4268  CA  TRP   542      18.564  25.706 -39.931  1.00  0.00              
ATOM   4269  CB  TRP   542      19.868  24.954 -40.157  1.00  0.00              
ATOM   4270  C   TRP   542      17.485  24.993 -40.596  1.00  0.00              
ATOM   4271  O   TRP   542      16.672  24.291 -39.999  1.00  0.00              
ATOM   4272  CG  TRP   542      21.117  25.670 -40.646  1.00  0.00           C  
ATOM   4273  CD2 TRP   542      21.738  25.346 -41.906  1.00  0.00           C  
ATOM   4274  CD1 TRP   542      21.922  26.600 -40.054  1.00  0.00           C  
ATOM   4275  NE1 TRP   542      23.001  26.875 -40.862  1.00  0.00           N  
ATOM   4276  CE2 TRP   542      22.901  26.108 -42.003  1.00  0.00           C  
ATOM   4277  CE3 TRP   542      21.371  24.480 -42.899  1.00  0.00           C  
ATOM   4278  CZ2 TRP   542      23.717  26.013 -43.096  1.00  0.00           C  
ATOM   4279  CZ3 TRP   542      22.195  24.387 -43.999  1.00  0.00           C  
ATOM   4280  CH2 TRP   542      23.347  25.139 -44.095  1.00  0.00           C  
ATOM   4281  N   LEU   543      17.482  25.184 -41.915  1.00  0.00              
ATOM   4282  CA  LEU   543      16.506  24.502 -42.662  1.00  0.00              
ATOM   4283  CB  LEU   543      16.549  24.835 -44.162  1.00  0.00              
ATOM   4284  C   LEU   543      16.898  23.079 -42.541  1.00  0.00              
ATOM   4285  O   LEU   543      18.048  22.718 -42.798  1.00  0.00              
ATOM   4286  CG  LEU   543      16.221  26.302 -44.494  1.00  0.00           C  
ATOM   4287  CD1 LEU   543      16.286  26.554 -46.009  1.00  0.00           C  
ATOM   4288  CD2 LEU   543      14.873  26.720 -43.886  1.00  0.00           C  
ATOM   4289  N   GLY   544      15.957  22.240 -42.084  1.00  0.00              
ATOM   4290  CA  GLY   544      16.262  20.851 -41.991  1.00  0.00              
ATOM   4291  C   GLY   544      17.412  20.709 -41.044  1.00  0.00              
ATOM   4292  O   GLY   544      18.095  19.697 -41.028  1.00  0.00              
ATOM   4293  N   PHE   545      17.628  21.709 -40.185  1.00  0.00              
ATOM   4294  CA  PHE   545      18.730  21.784 -39.273  1.00  0.00              
ATOM   4295  CB  PHE   545      18.423  21.066 -37.920  1.00  0.00              
ATOM   4296  C   PHE   545      20.010  21.347 -39.868  1.00  0.00              
ATOM   4297  O   PHE   545      20.332  20.164 -39.965  1.00  0.00              
ATOM   4298  CG  PHE   545      18.568  19.579 -38.001  1.00  0.00           C  
ATOM   4299  CD1 PHE   545      17.604  18.742 -38.508  1.00  0.00           C  
ATOM   4300  CD2 PHE   545      19.740  19.023 -37.550  1.00  0.00           C  
ATOM   4301  CE1 PHE   545      17.825  17.383 -38.559  1.00  0.00           C  
ATOM   4302  CE2 PHE   545      19.965  17.674 -37.596  1.00  0.00           C  
ATOM   4303  CZ  PHE   545      19.004  16.843 -38.106  1.00  0.00           C  
ATOM   4304  N   SER   546      20.831  22.399 -40.038  1.00  0.00              
ATOM   4305  CA  SER   546      22.036  22.564 -40.772  1.00  0.00              
ATOM   4306  CB  SER   546      23.300  22.706 -39.912  1.00  0.00              
ATOM   4307  C   SER   546      22.116  21.353 -41.548  1.00  0.00              
ATOM   4308  O   SER   546      22.847  20.439 -41.191  1.00  0.00              
ATOM   4309  OG  SER   546      23.241  23.910 -39.160  1.00  0.00           O  
ATOM   4310  N   LYS   547      21.240  21.319 -42.565  1.00  0.00              
ATOM   4311  CA  LYS   547      21.100  20.226 -43.467  1.00  0.00              
ATOM   4312  CB  LYS   547      22.329  19.307 -43.578  1.00  0.00              
ATOM   4313  C   LYS   547      19.819  19.507 -43.178  1.00  0.00              
ATOM   4314  O   LYS   547      18.759  20.070 -43.438  1.00  0.00              
ATOM   4315  CG  LYS   547      23.456  19.990 -44.370  1.00  0.00           C  
ATOM   4316  CD  LYS   547      23.826  21.418 -43.929  1.00  0.00           C  
ATOM   4317  CE  LYS   547      24.799  21.533 -42.750  1.00  0.00           C  
ATOM   4318  NZ  LYS   547      24.897  22.947 -42.325  1.00  0.00           N  
ATOM   4319  N   LYS   548      19.894  18.232 -42.728  1.00  0.00              
ATOM   4320  CA  LYS   548      18.790  17.382 -42.331  1.00  0.00              
ATOM   4321  CB  LYS   548      17.388  17.789 -42.832  1.00  0.00              
ATOM   4322  C   LYS   548      19.034  16.072 -43.011  1.00  0.00              
ATOM   4323  O   LYS   548      19.207  15.035 -42.375  1.00  0.00              
ATOM   4324  CG  LYS   548      16.252  17.044 -42.124  1.00  0.00           C  
ATOM   4325  CD  LYS   548      14.884  17.712 -42.284  1.00  0.00           C  
ATOM   4326  CE  LYS   548      13.762  17.000 -41.525  1.00  0.00           C  
ATOM   4327  NZ  LYS   548      12.538  17.832 -41.531  1.00  0.00           N  
ATOM   4328  N   ARG   549      19.032  16.092 -44.359  1.00  0.00              
ATOM   4329  CA  ARG   549      19.228  14.871 -45.074  1.00  0.00              
ATOM   4330  CB  ARG   549      19.303  15.115 -46.587  1.00  0.00              
ATOM   4331  C   ARG   549      20.542  14.287 -44.647  1.00  0.00              
ATOM   4332  O   ARG   549      20.606  13.140 -44.209  1.00  0.00              
ATOM   4333  CG  ARG   549      19.339  13.840 -47.424  1.00  0.00           C  
ATOM   4334  CD  ARG   549      19.436  14.121 -48.924  1.00  0.00           C  
ATOM   4335  NE  ARG   549      19.239  12.828 -49.635  1.00  0.00           N  
ATOM   4336  CZ  ARG   549      17.974  12.412 -49.932  1.00  0.00           C  
ATOM   4337  NH1 ARG   549      16.904  13.186 -49.583  1.00  0.00           N  
ATOM   4338  NH2 ARG   549      17.776  11.226 -50.578  1.00  0.00           N  
ATOM   4339  N   ARG   550      21.635  15.061 -44.752  1.00  0.00              
ATOM   4340  CA  ARG   550      22.908  14.563 -44.311  1.00  0.00              
ATOM   4341  CB  ARG   550      24.071  15.482 -44.706  1.00  0.00              
ATOM   4342  C   ARG   550      22.912  14.448 -42.820  1.00  0.00              
ATOM   4343  O   ARG   550      23.320  13.422 -42.276  1.00  0.00              
ATOM   4344  CG  ARG   550      24.179  15.671 -46.218  1.00  0.00           C  
ATOM   4345  CD  ARG   550      25.521  16.246 -46.668  1.00  0.00           C  
ATOM   4346  NE  ARG   550      26.449  15.095 -46.853  1.00  0.00           N  
ATOM   4347  CZ  ARG   550      27.325  15.086 -47.900  1.00  0.00           C  
ATOM   4348  NH1 ARG   550      27.376  16.148 -48.756  1.00  0.00           N  
ATOM   4349  NH2 ARG   550      28.144  14.012 -48.095  1.00  0.00           N  
ATOM   4350  N   ASP   551      22.455  15.528 -42.146  1.00  0.00              
ATOM   4351  CA  ASP   551      22.277  15.654 -40.724  1.00  0.00              
ATOM   4352  CB  ASP   551      22.261  14.338 -39.931  1.00  0.00              
ATOM   4353  C   ASP   551      23.297  16.561 -40.142  1.00  0.00              
ATOM   4354  O   ASP   551      24.471  16.186 -40.060  1.00  0.00              
ATOM   4355  CG  ASP   551      21.591  14.623 -38.595  1.00  0.00           C  
ATOM   4356  OD1 ASP   551      21.826  15.715 -38.015  1.00  0.00           O  
ATOM   4357  OD2 ASP   551      20.812  13.746 -38.141  1.00  0.00           O  
ATOM   4358  N   TYR   552      22.850  17.756 -39.663  1.00  0.00              
ATOM   4359  CA  TYR   552      23.867  18.600 -39.135  1.00  0.00              
ATOM   4360  CB  TYR   552      23.675  20.051 -38.652  1.00  0.00              
ATOM   4361  C   TYR   552      24.513  17.954 -37.997  1.00  0.00              
ATOM   4362  O   TYR   552      23.897  17.290 -37.174  1.00  0.00              
ATOM   4363  CG  TYR   552      22.721  20.297 -37.548  1.00  0.00           C  
ATOM   4364  CD1 TYR   552      22.582  19.523 -36.427  1.00  0.00           C  
ATOM   4365  CD2 TYR   552      21.934  21.399 -37.662  1.00  0.00           C  
ATOM   4366  CE1 TYR   552      21.658  19.822 -35.461  1.00  0.00           C  
ATOM   4367  CE2 TYR   552      21.009  21.728 -36.719  1.00  0.00           C  
ATOM   4368  CZ  TYR   552      20.862  20.933 -35.615  1.00  0.00           C  
ATOM   4369  OH  TYR   552      19.893  21.268 -34.647  1.00  0.00           O  
ATOM   4370  N   MET   553      25.829  18.104 -38.020  1.00  0.00              
ATOM   4371  CA  MET   553      26.733  17.709 -37.005  1.00  0.00              
ATOM   4372  CB  MET   553      26.306  18.177 -35.602  1.00  0.00              
ATOM   4373  C   MET   553      27.068  16.241 -36.989  1.00  0.00              
ATOM   4374  O   MET   553      27.777  15.795 -36.090  1.00  0.00              
ATOM   4375  CG  MET   553      27.381  18.003 -34.531  1.00  0.00           C  
ATOM   4376  SD  MET   553      28.873  19.011 -34.792  1.00  0.00           S  
ATOM   4377  CE  MET   553      28.039  20.606 -34.555  1.00  0.00           C  
ATOM   4378  N   TYR   554      26.692  15.455 -38.017  1.00  0.00              
ATOM   4379  CA  TYR   554      26.988  14.042 -37.970  1.00  0.00              
ATOM   4380  CB  TYR   554      25.860  13.139 -38.463  1.00  0.00              
ATOM   4381  C   TYR   554      28.118  13.802 -38.897  1.00  0.00              
ATOM   4382  O   TYR   554      28.086  14.228 -40.047  1.00  0.00              
ATOM   4383  CG  TYR   554      24.861  13.162 -37.380  1.00  0.00           C  
ATOM   4384  CD1 TYR   554      24.134  14.297 -37.147  1.00  0.00           C  
ATOM   4385  CD2 TYR   554      24.666  12.046 -36.603  1.00  0.00           C  
ATOM   4386  CE1 TYR   554      23.212  14.298 -36.139  1.00  0.00           C  
ATOM   4387  CE2 TYR   554      23.738  12.052 -35.591  1.00  0.00           C  
ATOM   4388  CZ  TYR   554      23.005  13.188 -35.360  1.00  0.00           C  
ATOM   4389  OH  TYR   554      22.047  13.217 -34.324  1.00  0.00           O  
ATOM   4390  N   SER   555      29.154  13.085 -38.416  1.00  0.00              
ATOM   4391  CA  SER   555      30.350  12.915 -39.170  1.00  0.00              
ATOM   4392  CB  SER   555      30.098  12.448 -40.614  1.00  0.00              
ATOM   4393  C   SER   555      30.944  14.257 -39.206  1.00  0.00              
ATOM   4394  O   SER   555      31.808  14.554 -40.030  1.00  0.00              
ATOM   4395  OG  SER   555      29.515  11.153 -40.612  1.00  0.00           O  
ATOM   4396  N   LYS   556      30.511  15.071 -38.228  1.00  0.00              
ATOM   4397  CA  LYS   556      30.921  16.421 -38.187  1.00  0.00              
ATOM   4398  CB  LYS   556      30.040  17.422 -37.428  1.00  0.00              
ATOM   4399  C   LYS   556      32.335  16.516 -37.946  1.00  0.00              
ATOM   4400  O   LYS   556      33.049  15.559 -37.668  1.00  0.00              
ATOM   4401  CG  LYS   556      29.239  18.283 -38.429  1.00  0.00           C  
ATOM   4402  CD  LYS   556      28.349  17.528 -39.436  1.00  0.00           C  
ATOM   4403  CE  LYS   556      27.465  18.457 -40.284  1.00  0.00           C  
ATOM   4404  NZ  LYS   556      26.463  17.688 -41.056  1.00  0.00           N  
ATOM   4405  N   ARG   557      32.754  17.736 -38.183  1.00  0.00              
ATOM   4406  CA  ARG   557      34.120  18.125 -38.312  1.00  0.00              
ATOM   4407  CB  ARG   557      35.054  17.384 -37.341  1.00  0.00              
ATOM   4408  C   ARG   557      34.482  17.727 -39.698  1.00  0.00              
ATOM   4409  O   ARG   557      35.255  18.425 -40.333  1.00  0.00              
ATOM   4410  CG  ARG   557      36.496  17.881 -37.376  1.00  0.00           C  
ATOM   4411  CD  ARG   557      36.607  19.296 -36.824  1.00  0.00           C  
ATOM   4412  NE  ARG   557      35.634  19.378 -35.707  1.00  0.00           N  
ATOM   4413  CZ  ARG   557      35.082  20.578 -35.370  1.00  0.00           C  
ATOM   4414  NH1 ARG   557      35.490  21.718 -35.999  1.00  0.00           N  
ATOM   4415  NH2 ARG   557      34.108  20.629 -34.415  1.00  0.00           N  
ATOM   4416  N   VAL   558      33.921  16.634 -40.260  1.00  0.00              
ATOM   4417  CA  VAL   558      34.276  16.446 -41.638  1.00  0.00              
ATOM   4418  CB  VAL   558      33.702  15.187 -42.222  1.00  0.00              
ATOM   4419  C   VAL   558      33.592  17.575 -42.321  1.00  0.00              
ATOM   4420  O   VAL   558      34.184  18.438 -42.964  1.00  0.00              
ATOM   4421  CG1 VAL   558      34.118  15.108 -43.701  1.00  0.00           C  
ATOM   4422  CG2 VAL   558      34.135  13.983 -41.367  1.00  0.00           C  
ATOM   4423  N   ASN   559      32.276  17.594 -42.101  1.00  0.00              
ATOM   4424  CA  ASN   559      31.375  18.586 -42.579  1.00  0.00              
ATOM   4425  CB  ASN   559      29.901  18.174 -42.429  1.00  0.00              
ATOM   4426  C   ASN   559      31.581  19.806 -41.746  1.00  0.00              
ATOM   4427  O   ASN   559      31.356  20.924 -42.208  1.00  0.00              
ATOM   4428  CG  ASN   559      29.643  17.020 -43.386  1.00  0.00           C  
ATOM   4429  OD1 ASN   559      29.968  17.096 -44.569  1.00  0.00           O  
ATOM   4430  ND2 ASN   559      29.051  15.914 -42.860  1.00  0.00           N  
ATOM   4431  N   GLU   560      31.976  19.621 -40.467  1.00  0.00              
ATOM   4432  CA  GLU   560      32.155  20.783 -39.659  1.00  0.00              
ATOM   4433  CB  GLU   560      32.521  20.543 -38.188  1.00  0.00              
ATOM   4434  C   GLU   560      33.257  21.536 -40.307  1.00  0.00              
ATOM   4435  O   GLU   560      33.275  22.770 -40.335  1.00  0.00              
ATOM   4436  CG  GLU   560      32.497  21.782 -37.304  1.00  0.00           C  
ATOM   4437  CD  GLU   560      31.034  22.141 -37.172  1.00  0.00           C  
ATOM   4438  OE1 GLU   560      30.464  22.571 -38.209  1.00  0.00           O  
ATOM   4439  OE2 GLU   560      30.466  21.987 -36.058  1.00  0.00           O  
ATOM   4440  N   LYS   561      34.220  20.774 -40.848  1.00  0.00              
ATOM   4441  CA  LYS   561      35.268  21.393 -41.583  1.00  0.00              
ATOM   4442  CB  LYS   561      36.377  20.450 -42.086  1.00  0.00              
ATOM   4443  C   LYS   561      34.611  22.069 -42.764  1.00  0.00              
ATOM   4444  O   LYS   561      34.895  23.226 -43.079  1.00  0.00              
ATOM   4445  CG  LYS   561      37.362  20.028 -40.988  1.00  0.00           C  
ATOM   4446  CD  LYS   561      37.981  21.194 -40.213  1.00  0.00           C  
ATOM   4447  CE  LYS   561      37.466  21.329 -38.777  1.00  0.00           C  
ATOM   4448  NZ  LYS   561      36.004  21.561 -38.773  1.00  0.00           N  
ATOM   4449  N   THR   562      33.635  21.378 -43.392  1.00  0.00              
ATOM   4450  CA  THR   562      32.984  21.851 -44.590  1.00  0.00              
ATOM   4451  CB  THR   562      31.905  20.917 -45.057  1.00  0.00              
ATOM   4452  C   THR   562      32.349  23.185 -44.346  1.00  0.00              
ATOM   4453  O   THR   562      32.510  24.120 -45.130  1.00  0.00              
ATOM   4454  OG1 THR   562      32.448  19.628 -45.305  1.00  0.00           O  
ATOM   4455  CG2 THR   562      31.281  21.485 -46.343  1.00  0.00           C  
ATOM   4456  N   HIS   563      31.612  23.311 -43.235  1.00  0.00              
ATOM   4457  CA  HIS   563      30.984  24.552 -42.898  1.00  0.00              
ATOM   4458  CB  HIS   563      29.545  24.373 -42.407  1.00  0.00              
ATOM   4459  C   HIS   563      31.811  25.027 -41.801  1.00  0.00              
ATOM   4460  O   HIS   563      33.023  24.825 -41.798  1.00  0.00              
ATOM   4461  ND1 HIS   563      28.697  22.435 -43.805  1.00  0.00           N  
ATOM   4462  CG  HIS   563      28.711  23.776 -43.496  1.00  0.00           C  
ATOM   4463  NE2 HIS   563      27.337  23.434 -45.251  1.00  0.00           N  
ATOM   4464  CD2 HIS   563      27.874  24.371 -44.388  1.00  0.00           C  
ATOM   4465  CE1 HIS   563      27.861  22.285 -44.862  1.00  0.00           C  
ATOM   4466  N   GLU   564      31.202  25.778 -40.893  1.00  0.00              
ATOM   4467  CA  GLU   564      31.995  26.140 -39.787  1.00  0.00              
ATOM   4468  CB  GLU   564      33.329  26.864 -40.005  1.00  0.00              
ATOM   4469  C   GLU   564      31.191  26.994 -38.947  1.00  0.00              
ATOM   4470  O   GLU   564      30.224  26.494 -38.374  1.00  0.00              
ATOM   4471  CG  GLU   564      34.257  26.594 -38.810  1.00  0.00           C  
ATOM   4472  CD  GLU   564      34.114  27.654 -37.727  1.00  0.00           C  
ATOM   4473  OE1 GLU   564      34.045  28.862 -38.079  1.00  0.00           O  
ATOM   4474  OE2 GLU   564      34.096  27.270 -36.528  1.00  0.00           O  
ATOM   4475  N   ARG   565      31.618  28.279 -38.872  1.00  0.00              
ATOM   4476  CA  ARG   565      30.943  29.244 -38.071  1.00  0.00              
ATOM   4477  CB  ARG   565      31.343  30.714 -38.290  1.00  0.00              
ATOM   4478  C   ARG   565      29.560  29.071 -38.416  1.00  0.00              
ATOM   4479  O   ARG   565      29.115  29.227 -39.552  1.00  0.00              
ATOM   4480  CG  ARG   565      30.355  31.741 -37.736  1.00  0.00           C  
ATOM   4481  CD  ARG   565      30.764  33.178 -38.069  1.00  0.00           C  
ATOM   4482  NE  ARG   565      29.623  34.076 -37.736  1.00  0.00           N  
ATOM   4483  CZ  ARG   565      29.868  35.339 -37.280  1.00  0.00           C  
ATOM   4484  NH1 ARG   565      31.151  35.745 -37.055  1.00  0.00           N  
ATOM   4485  NH2 ARG   565      28.832  36.198 -37.053  1.00  0.00           N  
ATOM   4486  N   GLU   566      28.907  28.534 -37.399  1.00  0.00              
ATOM   4487  CA  GLU   566      27.574  28.221 -37.603  1.00  0.00              
ATOM   4488  CB  GLU   566      27.255  26.734 -37.812  1.00  0.00              
ATOM   4489  C   GLU   566      26.812  28.862 -36.538  1.00  0.00              
ATOM   4490  O   GLU   566      27.296  29.815 -35.932  1.00  0.00              
ATOM   4491  CG  GLU   566      27.628  26.257 -39.222  1.00  0.00           C  
ATOM   4492  CD  GLU   566      26.858  24.984 -39.548  1.00  0.00           C  
ATOM   4493  OE1 GLU   566      25.624  24.964 -39.294  1.00  0.00           O  
ATOM   4494  OE2 GLU   566      27.490  24.013 -40.044  1.00  0.00           O  
ATOM   4495  N   VAL   567      25.591  28.378 -36.308  1.00  0.00              
ATOM   4496  CA  VAL   567      24.760  29.076 -35.399  1.00  0.00              
ATOM   4497  CB  VAL   567      23.409  28.440 -35.225  1.00  0.00              
ATOM   4498  C   VAL   567      25.406  29.167 -34.073  1.00  0.00              
ATOM   4499  O   VAL   567      25.385  30.218 -33.434  1.00  0.00              
ATOM   4500  CG1 VAL   567      23.575  27.054 -34.578  1.00  0.00           C  
ATOM   4501  CG2 VAL   567      22.524  29.405 -34.420  1.00  0.00           C  
ATOM   4502  N   CYS   568      26.029  28.075 -33.628  1.00  0.00              
ATOM   4503  CA  CYS   568      26.608  28.167 -32.338  1.00  0.00              
ATOM   4504  CB  CYS   568      26.762  26.813 -31.671  1.00  0.00              
ATOM   4505  C   CYS   568      27.861  28.925 -32.439  1.00  0.00              
ATOM   4506  O   CYS   568      28.287  29.305 -33.525  1.00  0.00              
ATOM   4507  SG  CYS   568      25.101  26.099 -31.433  1.00  0.00           S  
ATOM   4508  N   GLU   569      28.418  29.243 -31.270  1.00  0.00              
ATOM   4509  CA  GLU   569      29.604  30.008 -31.172  1.00  0.00              
ATOM   4510  CB  GLU   569      29.349  31.492 -30.863  1.00  0.00              
ATOM   4511  C   GLU   569      30.331  29.508 -29.949  1.00  0.00              
ATOM   4512  O   GLU   569      30.237  28.338 -29.582  1.00  0.00              
ATOM   4513  CG  GLU   569      28.542  32.252 -31.914  1.00  0.00           C  
ATOM   4514  CD  GLU   569      28.116  33.561 -31.264  1.00  0.00           C  
ATOM   4515  OE1 GLU   569      28.526  33.795 -30.096  1.00  0.00           O  
ATOM   4516  OE2 GLU   569      27.373  34.340 -31.918  1.00  0.00           O  
ATOM   4517  N   THR   570      31.071  30.413 -29.271  1.00  0.00              
ATOM   4518  CA  THR   570      31.983  30.057 -28.213  1.00  0.00              
ATOM   4519  CB  THR   570      33.068  31.073 -28.009  1.00  0.00              
ATOM   4520  C   THR   570      31.366  29.819 -26.857  1.00  0.00              
ATOM   4521  O   THR   570      30.215  30.170 -26.606  1.00  0.00              
ATOM   4522  OG1 THR   570      34.105  30.536 -27.201  1.00  0.00           O  
ATOM   4523  CG2 THR   570      32.451  32.305 -27.326  1.00  0.00           C  
ATOM   4524  N   VAL   571      32.182  29.173 -25.970  1.00  0.00              
ATOM   4525  CA  VAL   571      31.971  28.829 -24.575  1.00  0.00              
ATOM   4526  CB  VAL   571      30.830  27.892 -24.288  1.00  0.00              
ATOM   4527  C   VAL   571      33.244  28.226 -24.028  1.00  0.00              
ATOM   4528  O   VAL   571      34.336  28.692 -24.348  1.00  0.00              
ATOM   4529  CG1 VAL   571      29.512  28.665 -24.433  1.00  0.00           C  
ATOM   4530  CG2 VAL   571      30.925  26.685 -25.229  1.00  0.00           C  
ATOM   4531  N   GLU   572      33.143  27.167 -23.179  1.00  0.00              
ATOM   4532  CA  GLU   572      34.286  26.501 -22.577  1.00  0.00              
ATOM   4533  CB  GLU   572      33.896  25.256 -21.762  1.00  0.00              
ATOM   4534  C   GLU   572      35.226  26.167 -23.696  1.00  0.00              
ATOM   4535  O   GLU   572      34.844  26.189 -24.860  1.00  0.00              
ATOM   4536  CG  GLU   572      35.079  24.536 -21.117  1.00  0.00           C  
ATOM   4537  CD  GLU   572      35.534  25.358 -19.922  1.00  0.00           C  
ATOM   4538  OE1 GLU   572      34.653  25.907 -19.209  1.00  0.00           O  
ATOM   4539  OE2 GLU   572      36.773  25.452 -19.711  1.00  0.00           O  
ATOM   4540  N   LYS   573      36.513  25.915 -23.393  1.00  0.00              
ATOM   4541  CA  LYS   573      37.469  25.738 -24.454  1.00  0.00              
ATOM   4542  CB  LYS   573      38.884  25.394 -23.964  1.00  0.00              
ATOM   4543  C   LYS   573      37.079  24.637 -25.367  1.00  0.00              
ATOM   4544  O   LYS   573      36.917  23.490 -24.952  1.00  0.00              
ATOM   4545  CG  LYS   573      39.867  25.203 -25.120  1.00  0.00           C  
ATOM   4546  CD  LYS   573      41.311  24.965 -24.681  1.00  0.00           C  
ATOM   4547  CE  LYS   573      42.240  24.622 -25.848  1.00  0.00           C  
ATOM   4548  NZ  LYS   573      43.552  24.171 -25.336  1.00  0.00           N  
ATOM   4549  N   MET   574      36.910  24.993 -26.659  1.00  0.00              
ATOM   4550  CA  MET   574      36.561  24.055 -27.683  1.00  0.00              
ATOM   4551  CB  MET   574      37.614  22.957 -27.930  1.00  0.00              
ATOM   4552  C   MET   574      35.340  23.404 -27.190  1.00  0.00              
ATOM   4553  O   MET   574      35.089  22.222 -27.418  1.00  0.00              
ATOM   4554  CG  MET   574      37.264  22.053 -29.118  1.00  0.00           C  
ATOM   4555  SD  MET   574      38.459  20.728 -29.477  1.00  0.00           S  
ATOM   4556  CE  MET   574      37.890  19.615 -28.158  1.00  0.00           C  
ATOM   4557  N   LYS   575      34.542  24.206 -26.487  1.00  0.00              
ATOM   4558  CA  LYS   575      33.435  23.644 -25.831  1.00  0.00              
ATOM   4559  CB  LYS   575      33.373  23.900 -24.324  1.00  0.00              
ATOM   4560  C   LYS   575      32.206  24.032 -26.543  1.00  0.00              
ATOM   4561  O   LYS   575      32.108  25.108 -27.130  1.00  0.00              
ATOM   4562  CG  LYS   575      34.448  23.061 -23.620  1.00  0.00           C  
ATOM   4563  CD  LYS   575      34.326  21.555 -23.867  1.00  0.00           C  
ATOM   4564  CE  LYS   575      35.467  20.743 -23.251  1.00  0.00           C  
ATOM   4565  NZ  LYS   575      35.278  19.302 -23.536  1.00  0.00           N  
ATOM   4566  N   ALA   576      31.241  23.105 -26.539  1.00  0.00              
ATOM   4567  CA  ALA   576      30.098  23.327 -27.346  1.00  0.00              
ATOM   4568  CB  ALA   576      29.264  22.061 -27.604  1.00  0.00              
ATOM   4569  C   ALA   576      29.193  24.363 -26.782  1.00  0.00              
ATOM   4570  O   ALA   576      28.868  24.356 -25.596  1.00  0.00              
ATOM   4571  N   ILE   577      28.786  25.313 -27.649  1.00  0.00              
ATOM   4572  CA  ILE   577      27.688  26.148 -27.283  1.00  0.00              
ATOM   4573  CB  ILE   577      27.804  27.627 -27.439  1.00  0.00              
ATOM   4574  C   ILE   577      26.668  25.625 -28.203  1.00  0.00              
ATOM   4575  O   ILE   577      26.939  25.358 -29.370  1.00  0.00              
ATOM   4576  CG2 ILE   577      27.621  27.959 -28.914  1.00  0.00           C  
ATOM   4577  CG1 ILE   577      26.697  28.280 -26.595  1.00  0.00           C  
ATOM   4578  CD1 ILE   577      26.750  27.905 -25.115  1.00  0.00           C  
ATOM   4579  N   ALA   578      25.500  25.309 -27.664  1.00  0.00              
ATOM   4580  CA  ALA   578      24.485  24.884 -28.552  1.00  0.00              
ATOM   4581  CB  ALA   578      23.869  23.521 -28.194  1.00  0.00              
ATOM   4582  C   ALA   578      23.453  25.920 -28.292  1.00  0.00              
ATOM   4583  O   ALA   578      23.421  26.481 -27.198  1.00  0.00              
ATOM   4584  N   SER   579      22.580  26.205 -29.269  1.00  0.00              
ATOM   4585  CA  SER   579      21.665  27.286 -29.070  1.00  0.00              
ATOM   4586  CB  SER   579      20.558  27.033 -28.029  1.00  0.00              
ATOM   4587  C   SER   579      22.426  28.525 -28.712  1.00  0.00              
ATOM   4588  O   SER   579      22.204  29.138 -27.669  1.00  0.00              
ATOM   4589  OG  SER   579      19.558  26.187 -28.581  1.00  0.00           O  
ATOM   4590  N   GLN   580      23.360  28.912 -29.604  1.00  0.00              
ATOM   4591  CA  GLN   580      24.246  30.020 -29.396  1.00  0.00              
ATOM   4592  CB  GLN   580      25.308  30.153 -30.503  1.00  0.00              
ATOM   4593  C   GLN   580      23.546  31.328 -29.295  1.00  0.00              
ATOM   4594  O   GLN   580      23.834  32.113 -28.393  1.00  0.00              
ATOM   4595  CG  GLN   580      26.136  31.440 -30.410  1.00  0.00           C  
ATOM   4596  CD  GLN   580      26.856  31.494 -29.068  1.00  0.00           C  
ATOM   4597  OE1 GLN   580      27.745  30.694 -28.784  1.00  0.00           O  
ATOM   4598  NE2 GLN   580      26.467  32.480 -28.216  1.00  0.00           N  
ATOM   4599  N   GLY   581      22.594  31.609 -30.193  1.00  0.00              
ATOM   4600  CA  GLY   581      22.061  32.933 -30.148  1.00  0.00              
ATOM   4601  C   GLY   581      23.058  33.719 -30.930  1.00  0.00              
ATOM   4602  O   GLY   581      24.190  33.275 -31.119  1.00  0.00              
ATOM   4603  N   ASN   582      22.679  34.909 -31.417  1.00  0.00              
ATOM   4604  CA  ASN   582      23.657  35.663 -32.137  1.00  0.00              
ATOM   4605  CB  ASN   582      23.112  36.267 -33.447  1.00  0.00              
ATOM   4606  C   ASN   582      23.989  36.808 -31.246  1.00  0.00              
ATOM   4607  O   ASN   582      23.107  37.577 -30.866  1.00  0.00              
ATOM   4608  CG  ASN   582      22.639  35.140 -34.359  1.00  0.00           C  
ATOM   4609  OD1 ASN   582      23.357  34.171 -34.602  1.00  0.00           O  
ATOM   4610  ND2 ASN   582      21.387  35.268 -34.876  1.00  0.00           N  
ATOM   4611  N   LEU   583      25.272  36.954 -30.872  1.00  0.00              
ATOM   4612  CA  LEU   583      25.573  38.005 -29.950  1.00  0.00              
ATOM   4613  CB  LEU   583      26.194  37.463 -28.655  1.00  0.00              
ATOM   4614  C   LEU   583      26.598  38.881 -30.587  1.00  0.00              
ATOM   4615  O   LEU   583      27.769  38.830 -30.212  1.00  0.00              
ATOM   4616  CG  LEU   583      25.349  36.365 -27.974  1.00  0.00           C  
ATOM   4617  CD1 LEU   583      25.332  35.059 -28.789  1.00  0.00           C  
ATOM   4618  CD2 LEU   583      25.816  36.127 -26.534  1.00  0.00           C  
ATOM   4619  N   SER   584      26.172  39.750 -31.526  1.00  0.00              
ATOM   4620  CA  SER   584      27.106  40.598 -32.209  1.00  0.00              
ATOM   4621  CB  SER   584      27.767  41.645 -31.295  1.00  0.00              
ATOM   4622  C   SER   584      28.173  39.720 -32.762  1.00  0.00              
ATOM   4623  O   SER   584      29.357  40.030 -32.642  1.00  0.00              
ATOM   4624  OG  SER   584      26.793  42.564 -30.822  1.00  0.00           O  
ATOM   4625  N   SER   585      27.764  38.588 -33.372  1.00  0.00              
ATOM   4626  CA  SER   585      28.711  37.628 -33.852  1.00  0.00              
ATOM   4627  CB  SER   585      29.926  38.211 -34.600  1.00  0.00              
ATOM   4628  C   SER   585      29.163  36.928 -32.615  1.00  0.00              
ATOM   4629  O   SER   585      28.409  36.844 -31.648  1.00  0.00              
ATOM   4630  OG  SER   585      29.504  38.821 -35.810  1.00  0.00           O  
ATOM   4631  N   ILE   586      30.386  36.373 -32.592  1.00  0.00              
ATOM   4632  CA  ILE   586      30.768  35.797 -31.337  1.00  0.00              
ATOM   4633  CB  ILE   586      31.782  34.689 -31.413  1.00  0.00              
ATOM   4634  C   ILE   586      31.521  36.860 -30.620  1.00  0.00              
ATOM   4635  O   ILE   586      32.669  37.146 -30.954  1.00  0.00              
ATOM   4636  CG2 ILE   586      32.267  34.424 -29.978  1.00  0.00           C  
ATOM   4637  CG1 ILE   586      31.262  33.439 -32.131  1.00  0.00           C  
ATOM   4638  CD1 ILE   586      32.361  32.393 -32.324  1.00  0.00           C  
ATOM   4639  N   ALA   587      30.889  37.495 -29.620  1.00  0.00              
ATOM   4640  CA  ALA   587      31.643  38.451 -28.875  1.00  0.00              
ATOM   4641  CB  ALA   587      30.782  39.387 -28.011  1.00  0.00              
ATOM   4642  C   ALA   587      32.506  37.645 -27.958  1.00  0.00              
ATOM   4643  O   ALA   587      32.073  36.619 -27.436  1.00  0.00              
ATOM   4644  N   GLY   588      33.767  38.070 -27.758  1.00  0.00              
ATOM   4645  CA  GLY   588      34.607  37.379 -26.825  1.00  0.00              
ATOM   4646  C   GLY   588      34.788  35.955 -27.252  1.00  0.00              
ATOM   4647  O   GLY   588      34.626  35.042 -26.444  1.00  0.00              
ATOM   4648  N   THR   589      35.125  35.714 -28.533  1.00  0.00              
ATOM   4649  CA  THR   589      35.311  34.352 -28.947  1.00  0.00              
ATOM   4650  CB  THR   589      35.743  34.237 -30.381  1.00  0.00              
ATOM   4651  C   THR   589      36.408  33.784 -28.109  1.00  0.00              
ATOM   4652  O   THR   589      36.268  32.714 -27.519  1.00  0.00              
ATOM   4653  OG1 THR   589      34.773  34.822 -31.238  1.00  0.00           O  
ATOM   4654  CG2 THR   589      35.927  32.749 -30.724  1.00  0.00           C  
ATOM   4655  N   THR   590      37.536  34.511 -28.032  1.00  0.00              
ATOM   4656  CA  THR   590      38.634  34.122 -27.200  1.00  0.00              
ATOM   4657  CB  THR   590      39.910  33.938 -27.970  1.00  0.00              
ATOM   4658  C   THR   590      38.810  35.253 -26.234  1.00  0.00              
ATOM   4659  O   THR   590      38.840  36.410 -26.644  1.00  0.00              
ATOM   4660  OG1 THR   590      40.967  33.561 -27.100  1.00  0.00           O  
ATOM   4661  CG2 THR   590      40.236  35.233 -28.729  1.00  0.00           C  
ATOM   4662  N   SER   591      38.803  34.977 -24.913  1.00  0.00              
ATOM   4663  CA  SER   591      39.051  36.045 -23.982  1.00  0.00              
ATOM   4664  CB  SER   591      38.496  35.812 -22.573  1.00  0.00              
ATOM   4665  C   SER   591      40.523  36.270 -23.842  1.00  0.00              
ATOM   4666  O   SER   591      40.977  37.408 -23.733  1.00  0.00              
ATOM   4667  OG  SER   591      37.077  35.776 -22.602  1.00  0.00           O  
ATOM   4668  N   ALA   592      41.315  35.180 -23.864  1.00  0.00              
ATOM   4669  CA  ALA   592      42.718  35.314 -23.595  1.00  0.00              
ATOM   4670  CB  ALA   592      43.473  33.977 -23.688  1.00  0.00              
ATOM   4671  C   ALA   592      43.299  36.228 -24.621  1.00  0.00              
ATOM   4672  O   ALA   592      44.036  37.155 -24.289  1.00  0.00              
ATOM   4673  N   LYS   593      42.966  36.000 -25.903  1.00  0.00              
ATOM   4674  CA  LYS   593      43.431  36.894 -26.918  1.00  0.00              
ATOM   4675  CB  LYS   593      43.794  36.194 -28.238  1.00  0.00              
ATOM   4676  C   LYS   593      42.259  37.773 -27.172  1.00  0.00              
ATOM   4677  O   LYS   593      41.130  37.299 -27.174  1.00  0.00              
ATOM   4678  CG  LYS   593      44.962  35.217 -28.092  1.00  0.00           C  
ATOM   4679  CD  LYS   593      45.165  34.304 -29.302  1.00  0.00           C  
ATOM   4680  CE  LYS   593      46.296  33.291 -29.110  1.00  0.00           C  
ATOM   4681  NZ  LYS   593      47.564  33.995 -28.810  1.00  0.00           N  
ATOM   4682  N   ASN   594      42.456  39.082 -27.374  1.00  0.00              
ATOM   4683  CA  ASN   594      41.274  39.886 -27.473  1.00  0.00              
ATOM   4684  CB  ASN   594      41.580  41.392 -27.522  1.00  0.00              
ATOM   4685  C   ASN   594      40.469  39.537 -28.690  1.00  0.00              
ATOM   4686  O   ASN   594      39.272  39.280 -28.577  1.00  0.00              
ATOM   4687  CG  ASN   594      40.307  42.132 -27.137  1.00  0.00           C  
ATOM   4688  OD1 ASN   594      39.198  41.680 -27.420  1.00  0.00           O  
ATOM   4689  ND2 ASN   594      40.468  43.300 -26.459  1.00  0.00           N  
ATOM   4690  N   SER   595      41.083  39.498 -29.892  1.00  0.00              
ATOM   4691  CA  SER   595      40.254  39.224 -31.035  1.00  0.00              
ATOM   4692  CB  SER   595      39.991  40.481 -31.884  1.00  0.00              
ATOM   4693  C   SER   595      40.935  38.245 -31.933  1.00  0.00              
ATOM   4694  O   SER   595      41.712  38.642 -32.799  1.00  0.00              
ATOM   4695  OG  SER   595      39.173  40.163 -33.001  1.00  0.00           O  
ATOM   4696  N   ILE   596      40.658  36.935 -31.760  1.00  0.00              
ATOM   4697  CA  ILE   596      41.214  36.004 -32.696  1.00  0.00              
ATOM   4698  CB  ILE   596      42.589  35.481 -32.308  1.00  0.00              
ATOM   4699  C   ILE   596      40.258  34.851 -32.857  1.00  0.00              
ATOM   4700  O   ILE   596      39.913  34.232 -31.852  1.00  0.00              
ATOM   4701  CG2 ILE   596      43.541  36.684 -32.231  1.00  0.00           C  
ATOM   4702  CG1 ILE   596      42.602  34.634 -31.018  1.00  0.00           C  
ATOM   4703  CD1 ILE   596      42.326  33.142 -31.220  1.00  0.00           C  
ATOM   4704  N   PRO   597      39.711  34.539 -34.018  1.00  0.00              
ATOM   4705  CA  PRO   597      39.661  35.393 -35.182  1.00  0.00              
ATOM   4706  CB  PRO   597      39.692  34.467 -36.397  1.00  0.00              
ATOM   4707  C   PRO   597      38.336  36.061 -35.007  1.00  0.00              
ATOM   4708  O   PRO   597      37.552  35.591 -34.184  1.00  0.00              
ATOM   4709  CD  PRO   597      39.632  33.135 -34.387  1.00  0.00           C  
ATOM   4710  CG  PRO   597      39.176  33.126 -35.854  1.00  0.00           C  
ATOM   4711  N   ASN   598      38.053  37.146 -35.743  1.00  0.00              
ATOM   4712  CA  ASN   598      36.732  37.698 -35.695  1.00  0.00              
ATOM   4713  CB  ASN   598      36.664  39.190 -36.090  1.00  0.00              
ATOM   4714  C   ASN   598      35.961  36.849 -36.661  1.00  0.00              
ATOM   4715  O   ASN   598      36.155  35.634 -36.690  1.00  0.00              
ATOM   4716  CG  ASN   598      37.335  39.424 -37.440  1.00  0.00           C  
ATOM   4717  OD1 ASN   598      36.801  39.093 -38.498  1.00  0.00           O  
ATOM   4718  ND2 ASN   598      38.546  40.042 -37.403  1.00  0.00           N  
ATOM   4719  N   ASP   599      35.062  37.437 -37.471  1.00  0.00              
ATOM   4720  CA  ASP   599      34.245  36.620 -38.325  1.00  0.00              
ATOM   4721  CB  ASP   599      33.320  37.449 -39.233  1.00  0.00              
ATOM   4722  C   ASP   599      35.082  35.748 -39.211  1.00  0.00              
ATOM   4723  O   ASP   599      34.955  34.526 -39.145  1.00  0.00              
ATOM   4724  CG  ASP   599      32.298  36.504 -39.850  1.00  0.00           C  
ATOM   4725  OD1 ASP   599      32.362  35.283 -39.545  1.00  0.00           O  
ATOM   4726  OD2 ASP   599      31.440  36.990 -40.634  1.00  0.00           O  
ATOM   4727  N   ASN   600      35.984  36.342 -40.023  1.00  0.00              
ATOM   4728  CA  ASN   600      36.857  35.585 -40.884  1.00  0.00              
ATOM   4729  CB  ASN   600      37.989  34.895 -40.100  1.00  0.00              
ATOM   4730  C   ASN   600      36.081  34.529 -41.629  1.00  0.00              
ATOM   4731  O   ASN   600      36.354  33.344 -41.453  1.00  0.00              
ATOM   4732  CG  ASN   600      39.017  34.347 -41.078  1.00  0.00           C  
ATOM   4733  OD1 ASN   600      38.764  34.248 -42.278  1.00  0.00           O  
ATOM   4734  ND2 ASN   600      40.212  33.972 -40.548  1.00  0.00           N  
ATOM   4735  N   VAL   601      35.115  34.949 -42.483  1.00  0.00              
ATOM   4736  CA  VAL   601      34.199  34.134 -43.257  1.00  0.00              
ATOM   4737  CB  VAL   601      34.805  33.452 -44.455  1.00  0.00              
ATOM   4738  C   VAL   601      33.523  33.126 -42.368  1.00  0.00              
ATOM   4739  O   VAL   601      34.139  32.200 -41.844  1.00  0.00              
ATOM   4740  CG1 VAL   601      35.298  34.542 -45.422  1.00  0.00           C  
ATOM   4741  CG2 VAL   601      35.895  32.467 -44.006  1.00  0.00           C  
ATOM   4742  N   GLU   602      32.191  33.288 -42.200  1.00  0.00              
ATOM   4743  CA  GLU   602      31.457  32.520 -41.232  1.00  0.00              
ATOM   4744  CB  GLU   602      29.983  32.949 -41.170  1.00  0.00              
ATOM   4745  C   GLU   602      31.431  31.052 -41.487  1.00  0.00              
ATOM   4746  O   GLU   602      32.157  30.299 -40.842  1.00  0.00              
ATOM   4747  CG  GLU   602      29.776  34.402 -40.742  1.00  0.00           C  
ATOM   4748  CD  GLU   602      28.319  34.751 -41.012  1.00  0.00           C  
ATOM   4749  OE1 GLU   602      27.541  33.819 -41.349  1.00  0.00           O  
ATOM   4750  OE2 GLU   602      27.966  35.954 -40.888  1.00  0.00           O  
ATOM   4751  N   PHE   603      30.670  30.618 -42.510  1.00  0.00              
ATOM   4752  CA  PHE   603      30.469  29.207 -42.680  1.00  0.00              
ATOM   4753  CB  PHE   603      29.584  28.855 -43.887  1.00  0.00              
ATOM   4754  C   PHE   603      31.803  28.638 -42.966  1.00  0.00              
ATOM   4755  O   PHE   603      32.206  27.651 -42.374  1.00  0.00              
ATOM   4756  CG  PHE   603      28.212  29.371 -43.628  1.00  0.00           C  
ATOM   4757  CD1 PHE   603      27.354  28.686 -42.800  1.00  0.00           C  
ATOM   4758  CD2 PHE   603      27.781  30.532 -44.226  1.00  0.00           C  
ATOM   4759  CE1 PHE   603      26.085  29.158 -42.563  1.00  0.00           C  
ATOM   4760  CE2 PHE   603      26.513  31.009 -43.993  1.00  0.00           C  
ATOM   4761  CZ  PHE   603      25.663  30.322 -43.160  1.00  0.00           C  
ATOM   4762  N   ARG   604      32.577  29.267 -43.847  1.00  0.00              
ATOM   4763  CA  ARG   604      33.761  28.559 -44.189  1.00  0.00              
ATOM   4764  CB  ARG   604      34.502  29.217 -45.368  1.00  0.00              
ATOM   4765  C   ARG   604      34.744  28.392 -43.053  1.00  0.00              
ATOM   4766  O   ARG   604      35.066  27.254 -42.715  1.00  0.00              
ATOM   4767  CG  ARG   604      35.367  28.246 -46.178  1.00  0.00           C  
ATOM   4768  CD  ARG   604      36.753  27.968 -45.600  1.00  0.00           C  
ATOM   4769  NE  ARG   604      37.393  26.967 -46.500  1.00  0.00           N  
ATOM   4770  CZ  ARG   604      38.277  26.057 -45.996  1.00  0.00           C  
ATOM   4771  NH1 ARG   604      38.605  26.089 -44.671  1.00  0.00           N  
ATOM   4772  NH2 ARG   604      38.822  25.110 -46.813  1.00  0.00           N  
ATOM   4773  N   ILE   605      35.184  29.493 -42.386  1.00  0.00              
ATOM   4774  CA  ILE   605      36.247  29.510 -41.387  1.00  0.00              
ATOM   4775  CB  ILE   605      36.075  28.754 -40.118  1.00  0.00              
ATOM   4776  C   ILE   605      37.474  28.845 -41.960  1.00  0.00              
ATOM   4777  O   ILE   605      37.439  28.080 -42.922  1.00  0.00              
ATOM   4778  CG2 ILE   605      36.577  27.330 -40.427  1.00  0.00           C  
ATOM   4779  CG1 ILE   605      36.973  29.408 -39.046  1.00  0.00           C  
ATOM   4780  CD1 ILE   605      36.782  28.885 -37.625  1.00  0.00           C  
ATOM   4781  N   ASN   606      38.656  29.165 -41.420  1.00  0.00              
ATOM   4782  CA  ASN   606      39.782  28.466 -41.958  1.00  0.00              
ATOM   4783  CB  ASN   606      40.208  28.995 -43.340  1.00  0.00              
ATOM   4784  C   ASN   606      40.908  28.696 -41.040  1.00  0.00              
ATOM   4785  O   ASN   606      40.915  28.207 -39.912  1.00  0.00              
ATOM   4786  CG  ASN   606      41.209  28.021 -43.946  1.00  0.00           C  
ATOM   4787  OD1 ASN   606      41.653  27.078 -43.293  1.00  0.00           O  
ATOM   4788  ND2 ASN   606      41.580  28.257 -45.233  1.00  0.00           N  
ATOM   4789  N   LEU   607      41.902  29.430 -41.567  1.00  0.00              
ATOM   4790  CA  LEU   607      43.090  29.808 -40.879  1.00  0.00              
ATOM   4791  CB  LEU   607      42.917  30.966 -39.879  1.00  0.00              
ATOM   4792  C   LEU   607      43.599  28.586 -40.196  1.00  0.00              
ATOM   4793  O   LEU   607      43.655  28.539 -38.968  1.00  0.00              
ATOM   4794  CG  LEU   607      44.242  31.664 -39.485  1.00  0.00           C  
ATOM   4795  CD1 LEU   607      45.223  30.759 -38.724  1.00  0.00           C  
ATOM   4796  CD2 LEU   607      44.890  32.311 -40.720  1.00  0.00           C  
ATOM   4797  N   LYS   608      43.950  27.576 -41.028  1.00  0.00              
ATOM   4798  CA  LYS   608      44.379  26.245 -40.692  1.00  0.00              
ATOM   4799  CB  LYS   608      45.911  26.070 -40.722  1.00  0.00              
ATOM   4800  C   LYS   608      43.875  25.868 -39.337  1.00  0.00              
ATOM   4801  O   LYS   608      44.609  25.934 -38.352  1.00  0.00              
ATOM   4802  CG  LYS   608      46.500  26.166 -42.132  1.00  0.00           C  
ATOM   4803  CD  LYS   608      48.020  26.344 -42.167  1.00  0.00           C  
ATOM   4804  CE  LYS   608      48.592  26.445 -43.583  1.00  0.00           C  
ATOM   4805  NZ  LYS   608      50.033  26.780 -43.528  1.00  0.00           N  
ATOM   4806  N   ASP   609      42.591  25.449 -39.283  1.00  0.00              
ATOM   4807  CA  ASP   609      41.916  25.032 -38.085  1.00  0.00              
ATOM   4808  CB  ASP   609      42.091  23.534 -37.744  1.00  0.00              
ATOM   4809  C   ASP   609      42.288  25.889 -36.909  1.00  0.00              
ATOM   4810  O   ASP   609      43.157  25.519 -36.121  1.00  0.00              
ATOM   4811  CG  ASP   609      43.565  23.194 -37.567  1.00  0.00           C  
ATOM   4812  OD1 ASP   609      44.317  23.271 -38.575  1.00  0.00           O  
ATOM   4813  OD2 ASP   609      43.954  22.826 -36.427  1.00  0.00           O  
ATOM   4814  N   LEU   610      41.647  27.074 -36.764  1.00  0.00              
ATOM   4815  CA  LEU   610      42.036  27.948 -35.690  1.00  0.00              
ATOM   4816  CB  LEU   610      41.155  29.198 -35.480  1.00  0.00              
ATOM   4817  C   LEU   610      41.886  27.243 -34.402  1.00  0.00              
ATOM   4818  O   LEU   610      42.835  27.145 -33.626  1.00  0.00              
ATOM   4819  CG  LEU   610      41.132  30.241 -36.607  1.00  0.00           C  
ATOM   4820  CD1 LEU   610      42.550  30.705 -36.968  1.00  0.00           C  
ATOM   4821  CD2 LEU   610      40.266  29.790 -37.787  1.00  0.00           C  
ATOM   4822  N   ALA   611      40.668  26.720 -34.160  1.00  0.00              
ATOM   4823  CA  ALA   611      40.297  26.280 -32.848  1.00  0.00              
ATOM   4824  CB  ALA   611      41.346  25.432 -32.104  1.00  0.00              
ATOM   4825  C   ALA   611      40.095  27.581 -32.117  1.00  0.00              
ATOM   4826  O   ALA   611      40.549  28.644 -32.540  1.00  0.00              
ATOM   4827  N   ASP   612      39.367  27.577 -31.003  1.00  0.00              
ATOM   4828  CA  ASP   612      39.204  28.838 -30.347  1.00  0.00              
ATOM   4829  CB  ASP   612      40.531  29.512 -29.944  1.00  0.00              
ATOM   4830  C   ASP   612      38.445  29.795 -31.231  1.00  0.00              
ATOM   4831  O   ASP   612      38.391  30.996 -30.970  1.00  0.00              
ATOM   4832  CG  ASP   612      41.121  28.751 -28.767  1.00  0.00           C  
ATOM   4833  OD1 ASP   612      40.326  28.209 -27.954  1.00  0.00           O  
ATOM   4834  OD2 ASP   612      42.376  28.711 -28.659  1.00  0.00           O  
ATOM   4835  N   GLN   613      37.826  29.256 -32.295  1.00  0.00              
ATOM   4836  CA  GLN   613      36.989  29.927 -33.253  1.00  0.00              
ATOM   4837  CB  GLN   613      37.767  30.551 -34.424  1.00  0.00              
ATOM   4838  C   GLN   613      36.239  28.768 -33.795  1.00  0.00              
ATOM   4839  O   GLN   613      35.021  28.794 -33.966  1.00  0.00              
ATOM   4840  CG  GLN   613      36.868  31.040 -35.565  1.00  0.00           C  
ATOM   4841  CD  GLN   613      35.931  32.118 -35.040  1.00  0.00           C  
ATOM   4842  OE1 GLN   613      36.361  33.087 -34.416  1.00  0.00           O  
ATOM   4843  NE2 GLN   613      34.607  31.944 -35.299  1.00  0.00           N  
ATOM   4844  N   LEU   614      37.009  27.692 -34.048  1.00  0.00              
ATOM   4845  CA  LEU   614      36.493  26.481 -34.594  1.00  0.00              
ATOM   4846  CB  LEU   614      37.598  25.456 -34.895  1.00  0.00              
ATOM   4847  C   LEU   614      35.523  25.837 -33.657  1.00  0.00              
ATOM   4848  O   LEU   614      34.387  25.574 -34.030  1.00  0.00              
ATOM   4849  CG  LEU   614      37.067  24.140 -35.490  1.00  0.00           C  
ATOM   4850  CD1 LEU   614      36.356  24.384 -36.830  1.00  0.00           C  
ATOM   4851  CD2 LEU   614      38.180  23.085 -35.593  1.00  0.00           C  
ATOM   4852  N   ASP   615      35.876  25.581 -32.388  1.00  0.00              
ATOM   4853  CA  ASP   615      34.834  24.933 -31.646  1.00  0.00              
ATOM   4854  CB  ASP   615      35.324  23.947 -30.572  1.00  0.00              
ATOM   4855  C   ASP   615      34.083  26.043 -30.950  1.00  0.00              
ATOM   4856  O   ASP   615      34.336  26.352 -29.786  1.00  0.00              
ATOM   4857  CG  ASP   615      34.116  23.144 -30.098  1.00  0.00           C  
ATOM   4858  OD1 ASP   615      33.052  23.762 -29.828  1.00  0.00           O  
ATOM   4859  OD2 ASP   615      34.244  21.894 -29.998  1.00  0.00           O  
ATOM   4860  N   SER   616      33.136  26.670 -31.680  1.00  0.00              
ATOM   4861  CA  SER   616      32.303  27.776 -31.270  1.00  0.00              
ATOM   4862  CB  SER   616      33.018  29.134 -31.341  1.00  0.00              
ATOM   4863  C   SER   616      31.294  27.782 -32.317  1.00  0.00              
ATOM   4864  O   SER   616      30.364  26.977 -32.354  1.00  0.00              
ATOM   4865  OG  SER   616      34.114  29.161 -30.439  1.00  0.00           O  
ATOM   4866  N   ASP   617      31.489  28.750 -33.202  1.00  0.00              
ATOM   4867  CA  ASP   617      30.789  28.707 -34.418  1.00  0.00              
ATOM   4868  CB  ASP   617      31.324  29.843 -35.285  1.00  0.00              
ATOM   4869  C   ASP   617      31.237  27.367 -34.924  1.00  0.00              
ATOM   4870  O   ASP   617      32.372  26.960 -34.684  1.00  0.00              
ATOM   4871  CG  ASP   617      30.872  31.193 -34.757  1.00  0.00           C  
ATOM   4872  OD1 ASP   617      29.763  31.269 -34.166  1.00  0.00           O  
ATOM   4873  OD2 ASP   617      31.634  32.176 -34.957  1.00  0.00           O  
ATOM   4874  N   SER   618      30.386  26.650 -35.669  1.00  0.00              
ATOM   4875  CA  SER   618      30.637  25.268 -35.970  1.00  0.00              
ATOM   4876  CB  SER   618      31.869  24.944 -36.849  1.00  0.00              
ATOM   4877  C   SER   618      30.626  24.474 -34.721  1.00  0.00              
ATOM   4878  O   SER   618      31.495  23.651 -34.438  1.00  0.00              
ATOM   4879  OG  SER   618      33.076  24.937 -36.118  1.00  0.00           O  
ATOM   4880  N   GLY   619      29.578  24.774 -33.942  1.00  0.00              
ATOM   4881  CA  GLY   619      29.158  24.096 -32.765  1.00  0.00              
ATOM   4882  C   GLY   619      27.710  24.297 -32.850  1.00  0.00              
ATOM   4883  O   GLY   619      26.978  23.999 -31.907  1.00  0.00              
ATOM   4884  N   TYR   620      27.299  24.836 -34.028  1.00  0.00              
ATOM   4885  CA  TYR   620      25.922  25.003 -34.368  1.00  0.00              
ATOM   4886  CB  TYR   620      25.632  25.331 -35.833  1.00  0.00              
ATOM   4887  C   TYR   620      25.421  23.626 -34.106  1.00  0.00              
ATOM   4888  O   TYR   620      26.139  22.656 -34.352  1.00  0.00              
ATOM   4889  CG  TYR   620      26.068  24.155 -36.629  1.00  0.00           C  
ATOM   4890  CD1 TYR   620      27.404  23.932 -36.861  1.00  0.00           C  
ATOM   4891  CD2 TYR   620      25.145  23.247 -37.091  1.00  0.00           C  
ATOM   4892  CE1 TYR   620      27.811  22.837 -37.585  1.00  0.00           C  
ATOM   4893  CE2 TYR   620      25.553  22.154 -37.815  1.00  0.00           C  
ATOM   4894  CZ  TYR   620      26.886  21.946 -38.069  1.00  0.00           C  
ATOM   4895  OH  TYR   620      27.299  20.821 -38.813  1.00  0.00           O  
ATOM   4896  N   SER   621      24.178  23.539 -33.610  1.00  0.00              
ATOM   4897  CA  SER   621      23.584  22.394 -32.988  1.00  0.00              
ATOM   4898  CB  SER   621      22.091  22.233 -33.270  1.00  0.00              
ATOM   4899  C   SER   621      24.249  21.085 -33.249  1.00  0.00              
ATOM   4900  O   SER   621      24.512  20.702 -34.388  1.00  0.00              
ATOM   4901  OG  SER   621      21.592  21.078 -32.611  1.00  0.00           O  
ATOM   4902  N   GLN   622      24.555  20.383 -32.135  1.00  0.00              
ATOM   4903  CA  GLN   622      25.276  19.148 -32.178  1.00  0.00              
ATOM   4904  CB  GLN   622      26.388  19.040 -31.122  1.00  0.00              
ATOM   4905  C   GLN   622      24.358  18.008 -31.908  1.00  0.00              
ATOM   4906  O   GLN   622      23.659  17.992 -30.897  1.00  0.00              
ATOM   4907  CG  GLN   622      27.543  20.021 -31.315  1.00  0.00           C  
ATOM   4908  CD  GLN   622      28.535  19.769 -30.189  1.00  0.00           C  
ATOM   4909  OE1 GLN   622      29.737  19.986 -30.338  1.00  0.00           O  
ATOM   4910  NE2 GLN   622      28.018  19.296 -29.023  1.00  0.00           N  
ATOM   4911  N   ASN   623      24.314  17.023 -32.830  1.00  0.00              
ATOM   4912  CA  ASN   623      23.579  15.858 -32.459  1.00  0.00              
ATOM   4913  CB  ASN   623      22.089  15.739 -32.884  1.00  0.00              
ATOM   4914  C   ASN   623      24.421  14.620 -32.516  1.00  0.00              
ATOM   4915  O   ASN   623      24.838  14.147 -33.572  1.00  0.00              
ATOM   4916  CG  ASN   623      21.800  16.095 -34.327  1.00  0.00           C  
ATOM   4917  OD1 ASN   623      20.965  15.466 -34.974  1.00  0.00           O  
ATOM   4918  ND2 ASN   623      22.485  17.139 -34.858  1.00  0.00           N  
ATOM   4919  N   GLN   624      24.737  14.123 -31.297  1.00  0.00              
ATOM   4920  CA  GLN   624      25.521  12.957 -30.988  1.00  0.00              
ATOM   4921  CB  GLN   624      27.026  13.281 -30.902  1.00  0.00              
ATOM   4922  C   GLN   624      25.020  12.577 -29.598  1.00  0.00              
ATOM   4923  O   GLN   624      24.603  13.470 -28.862  1.00  0.00              
ATOM   4924  CG  GLN   624      27.947  12.070 -30.750  1.00  0.00           C  
ATOM   4925  CD  GLN   624      29.382  12.554 -30.883  1.00  0.00           C  
ATOM   4926  OE1 GLN   624      29.645  13.755 -30.907  1.00  0.00           O  
ATOM   4927  NE2 GLN   624      30.340  11.593 -30.981  1.00  0.00           N  
ATOM   4928  N   PRO   625      25.013  11.327 -29.177  1.00  0.00              
ATOM   4929  CA  PRO   625      24.470  10.890 -27.900  1.00  0.00              
ATOM   4930  CB  PRO   625      24.683   9.374 -27.865  1.00  0.00              
ATOM   4931  C   PRO   625      24.843  11.549 -26.594  1.00  0.00              
ATOM   4932  O   PRO   625      23.928  12.004 -25.911  1.00  0.00              
ATOM   4933  CD  PRO   625      25.694  10.255 -29.882  1.00  0.00           C  
ATOM   4934  CG  PRO   625      25.849   9.135 -28.842  1.00  0.00           C  
ATOM   4935  N   ASP   626      26.133  11.615 -26.199  1.00  0.00              
ATOM   4936  CA  ASP   626      26.478  12.237 -24.939  1.00  0.00
[truncated: 6,809 more chars]
