# Supplementary material for: A Na+ leak channel cloned from Trichoplax adhaerens extends extracellular pH and Ca2+ sensing for the DEG/ENaC family close to the base of Metazoa
Source: J Biol Chem. 2019 Sep 15;294(44):16320–36. doi: 10.1074/jbc.RA119.010542 (PMC6827283; doi:10.1074/jbc.RA119.010542)
Supplement: Supporting Information [file supp_RA119.010542_155050_1_supp_391149_pxf4hm.zip › SupplementaryFile2/hASIC1.pdb]

REMARK  99  Chain ID : 1
REMARK  99  Residues : 528
REMARK  99  Atoms    : 4204
REMARK  99  File     : final.sc.pdb
ATOM      1  N   MET     1     144.164 184.904 175.169  1.00  0.00              
ATOM      2  CA  MET     1     144.239 186.262 175.754  1.00  0.00              
ATOM      3  CB  MET     1     144.290 187.333 174.650  1.00  0.00              
ATOM      4  C   MET     1     143.074 186.563 176.622  1.00  0.00              
ATOM      5  O   MET     1     142.640 185.731 177.418  1.00  0.00              
ATOM      6  CG  MET     1     145.657 187.484 173.980  1.00  0.00           C  
ATOM      7  SD  MET     1     146.922 188.221 175.060  1.00  0.00           S  
ATOM      8  CE  MET     1     148.058 188.672 173.717  1.00  0.00           C  
ATOM      9  N   GLU     2     142.533 187.785 176.483  1.00  0.00              
ATOM     10  CA  GLU     2     141.450 188.161 177.330  1.00  0.00              
ATOM     11  CB  GLU     2     141.386 189.683 177.553  1.00  0.00              
ATOM     12  C   GLU     2     140.190 187.666 176.705  1.00  0.00              
ATOM     13  O   GLU     2     139.663 188.261 175.766  1.00  0.00              
ATOM     14  CG  GLU     2     142.662 190.184 178.242  1.00  0.00           C  
ATOM     15  CD  GLU     2     142.509 191.644 178.642  1.00  0.00           C  
ATOM     16  OE1 GLU     2     142.691 192.533 177.767  1.00  0.00           O  
ATOM     17  OE2 GLU     2     142.220 191.888 179.843  1.00  0.00           O  
ATOM     18  N   LEU     3     139.687 186.527 177.226  1.00  0.00              
ATOM     19  CA  LEU     3     138.472 185.940 176.744  1.00  0.00              
ATOM     20  CB  LEU     3     138.657 184.478 176.292  1.00  0.00              
ATOM     21  C   LEU     3     137.562 185.977 177.931  1.00  0.00              
ATOM     22  O   LEU     3     138.010 185.799 179.062  1.00  0.00              
ATOM     23  CG  LEU     3     137.497 183.908 175.453  1.00  0.00           C  
ATOM     24  CD1 LEU     3     136.189 183.816 176.251  1.00  0.00           C  
ATOM     25  CD2 LEU     3     137.350 184.681 174.132  1.00  0.00           C  
ATOM     26  N   LYS     4     136.257 186.226 177.714  1.00  0.00              
ATOM     27  CA  LYS     4     135.387 186.430 178.835  1.00  0.00              
ATOM     28  CB  LYS     4     134.118 187.224 178.484  1.00  0.00              
ATOM     29  C   LYS     4     134.963 185.153 179.483  1.00  0.00              
ATOM     30  O   LYS     4     134.662 184.153 178.834  1.00  0.00              
ATOM     31  CG  LYS     4     133.372 187.768 179.705  1.00  0.00           C  
ATOM     32  CD  LYS     4     132.296 188.794 179.345  1.00  0.00           C  
ATOM     33  CE  LYS     4     131.534 189.334 180.556  1.00  0.00           C  
ATOM     34  NZ  LYS     4     130.374 190.136 180.108  1.00  0.00           N  
ATOM     35  N   ALA     5     134.979 185.199 180.828  1.00  0.00              
ATOM     36  CA  ALA     5     134.482 184.231 181.762  1.00  0.00              
ATOM     37  CB  ALA     5     135.518 183.173 182.178  1.00  0.00              
ATOM     38  C   ALA     5     134.250 185.111 182.943  1.00  0.00              
ATOM     39  O   ALA     5     135.077 185.970 183.244  1.00  0.00              
ATOM     40  N   GLU     6     133.116 184.958 183.633  1.00  0.00              
ATOM     41  CA  GLU     6     132.908 185.785 184.781  1.00  0.00              
ATOM     42  CB  GLU     6     131.507 186.420 184.845  1.00  0.00              
ATOM     43  C   GLU     6     133.082 184.820 185.896  1.00  0.00              
ATOM     44  O   GLU     6     133.952 183.955 185.798  1.00  0.00              
ATOM     45  CG  GLU     6     131.269 187.373 183.669  1.00  0.00           C  
ATOM     46  CD  GLU     6     130.167 188.361 184.021  1.00  0.00           C  
ATOM     47  OE1 GLU     6     129.176 187.957 184.687  1.00  0.00           O  
ATOM     48  OE2 GLU     6     130.314 189.550 183.631  1.00  0.00           O  
ATOM     49  N   GLU     7     132.323 184.957 187.001  1.00  0.00              
ATOM     50  CA  GLU     7     132.464 183.931 187.990  1.00  0.00              
ATOM     51  CB  GLU     7     131.491 184.052 189.175  1.00  0.00              
ATOM     52  C   GLU     7     132.056 182.684 187.282  1.00  0.00              
ATOM     53  O   GLU     7     130.900 182.537 186.889  1.00  0.00              
ATOM     54  CG  GLU     7     131.723 185.234 190.113  1.00  0.00           C  
ATOM     55  CD  GLU     7     130.570 185.216 191.106  1.00  0.00           C  
ATOM     56  OE1 GLU     7     129.468 184.751 190.710  1.00  0.00           O  
ATOM     57  OE2 GLU     7     130.768 185.662 192.268  1.00  0.00           O  
ATOM     58  N   GLU     8     133.000 181.750 187.076  1.00  0.00              
ATOM     59  CA  GLU     8     132.594 180.599 186.336  1.00  0.00              
ATOM     60  CB  GLU     8     133.612 180.200 185.252  1.00  0.00              
ATOM     61  C   GLU     8     132.464 179.461 187.284  1.00  0.00              
ATOM     62  O   GLU     8     133.202 178.481 187.203  1.00  0.00              
ATOM     63  CG  GLU     8     133.129 179.082 184.326  1.00  0.00           C  
ATOM     64  CD  GLU     8     134.104 178.983 183.160  1.00  0.00           C  
ATOM     65  OE1 GLU     8     134.992 179.872 183.050  1.00  0.00           O  
ATOM     66  OE2 GLU     8     133.971 178.019 182.360  1.00  0.00           O  
ATOM     67  N   GLU     9     131.506 179.571 188.219  1.00  0.00              
ATOM     68  CA  GLU     9     131.219 178.447 189.048  1.00  0.00              
ATOM     69  CB  GLU     9     131.027 178.785 190.541  1.00  0.00              
ATOM     70  C   GLU     9     129.932 177.956 188.479  1.00  0.00              
ATOM     71  O   GLU     9     128.877 178.552 188.692  1.00  0.00              
ATOM     72  CG  GLU     9     129.979 179.862 190.832  1.00  0.00           C  
ATOM     73  CD  GLU     9     129.862 180.004 192.345  1.00  0.00           C  
ATOM     74  OE1 GLU     9     130.636 180.808 192.931  1.00  0.00           O  
ATOM     75  OE2 GLU     9     128.996 179.304 192.936  1.00  0.00           O  
ATOM     76  N   VAL    10     129.988 176.854 187.710  1.00  0.00              
ATOM     77  CA  VAL    10     128.792 176.420 187.059  1.00  0.00              
ATOM     78  CB  VAL    10     129.010 175.442 185.938  1.00  0.00              
ATOM     79  C   VAL    10     127.888 175.827 188.077  1.00  0.00              
ATOM     80  O   VAL    10     128.329 175.187 189.031  1.00  0.00              
ATOM     81  CG1 VAL    10     129.800 176.155 184.826  1.00  0.00           C  
ATOM     82  CG2 VAL    10     129.715 174.192 186.484  1.00  0.00           C  
ATOM     83  N   GLY    11     126.576 176.048 187.891  1.00  0.00              
ATOM     84  CA  GLY    11     125.620 175.593 188.848  1.00  0.00              
ATOM     85  C   GLY    11     125.479 174.121 188.718  1.00  0.00              
ATOM     86  O   GLY    11     125.964 173.502 187.772  1.00  0.00              
ATOM     87  N   GLY    12     124.762 173.544 189.697  1.00  0.00              
ATOM     88  CA  GLY    12     124.593 172.135 189.834  1.00  0.00              
ATOM     89  C   GLY    12     124.905 171.932 191.272  1.00  0.00              
ATOM     90  O   GLY    12     124.338 172.606 192.129  1.00  0.00              
ATOM     91  N   VAL    13     125.821 171.006 191.597  1.00  0.00              
ATOM     92  CA  VAL    13     126.103 170.904 192.992  1.00  0.00              
ATOM     93  CB  VAL    13     126.282 169.507 193.488  1.00  0.00              
ATOM     94  C   VAL    13     127.362 171.652 193.269  1.00  0.00              
ATOM     95  O   VAL    13     128.376 171.460 192.600  1.00  0.00              
ATOM     96  CG1 VAL    13     126.576 169.603 194.991  1.00  0.00           C  
ATOM     97  CG2 VAL    13     125.024 168.689 193.151  1.00  0.00           C  
ATOM     98  N   GLN    14     127.313 172.544 194.277  1.00  0.00              
ATOM     99  CA  GLN    14     128.464 173.324 194.621  1.00  0.00              
ATOM    100  CB  GLN    14     128.157 174.824 194.754  1.00  0.00              
ATOM    101  C   GLN    14     128.887 172.862 195.988  1.00  0.00              
ATOM    102  O   GLN    14     128.020 172.760 196.856  1.00  0.00              
ATOM    103  CG  GLN    14     127.525 175.432 193.502  1.00  0.00           C  
ATOM    104  CD  GLN    14     128.471 175.203 192.335  1.00  0.00           C  
ATOM    105  OE1 GLN    14     129.412 175.964 192.118  1.00  0.00           O  
ATOM    106  NE2 GLN    14     128.212 174.118 191.557  1.00  0.00           N  
ATOM    107  N   PRO    15     130.136 172.544 196.277  1.00  0.00              
ATOM    108  CA  PRO    15     131.214 172.501 195.317  1.00  0.00              
ATOM    109  CB  PRO    15     132.510 172.587 196.117  1.00  0.00              
ATOM    110  C   PRO    15     131.117 171.207 194.575  1.00  0.00              
ATOM    111  O   PRO    15     130.506 170.271 195.089  1.00  0.00              
ATOM    112  CD  PRO    15     130.628 172.869 197.607  1.00  0.00           C  
ATOM    113  CG  PRO    15     132.096 173.280 197.421  1.00  0.00           C  
ATOM    114  N   VAL    16     131.696 171.139 193.362  1.00  0.00              
ATOM    115  CA  VAL    16     131.690 169.947 192.562  1.00  0.00              
ATOM    116  CB  VAL    16     132.366 170.176 191.247  1.00  0.00              
ATOM    117  C   VAL    16     132.485 168.857 193.208  1.00  0.00              
ATOM    118  O   VAL    16     131.991 167.754 193.436  1.00  0.00              
ATOM    119  CG1 VAL    16     132.584 168.810 190.582  1.00  0.00           C  
ATOM    120  CG2 VAL    16     131.544 171.181 190.423  1.00  0.00           C  
ATOM    121  N   SER    17     133.751 169.169 193.533  1.00  0.00              
ATOM    122  CA  SER    17     134.695 168.206 194.022  1.00  0.00              
ATOM    123  CB  SER    17     136.059 168.865 194.299  1.00  0.00              
ATOM    124  C   SER    17     134.222 167.608 195.306  1.00  0.00              
ATOM    125  O   SER    17     134.007 166.400 195.393  1.00  0.00              
ATOM    126  OG  SER    17     136.912 167.974 194.999  1.00  0.00           O  
ATOM    127  N   ILE    18     134.018 168.439 196.345  1.00  0.00              
ATOM    128  CA  ILE    18     133.646 167.825 197.581  1.00  0.00              
ATOM    129  CB  ILE    18     134.248 168.471 198.790  1.00  0.00              
ATOM    130  C   ILE    18     132.169 167.931 197.705  1.00  0.00              
ATOM    131  O   ILE    18     131.631 168.916 198.209  1.00  0.00              
ATOM    132  CG2 ILE    18     133.671 167.768 200.032  1.00  0.00           C  
ATOM    133  CG1 ILE    18     135.780 168.403 198.701  1.00  0.00           C  
ATOM    134  CD1 ILE    18     136.319 166.977 198.591  1.00  0.00           C  
ATOM    135  N   GLN    19     131.485 166.889 197.210  1.00  0.00              
ATOM    136  CA  GLN    19     130.066 166.770 197.292  1.00  0.00              
ATOM    137  CB  GLN    19     129.273 167.902 196.633  1.00  0.00              
ATOM    138  C   GLN    19     129.763 165.509 196.553  1.00  0.00              
ATOM    139  O   GLN    19     129.081 164.613 197.049  1.00  0.00              
ATOM    140  CG  GLN    19     127.783 167.768 196.945  1.00  0.00           C  
ATOM    141  CD  GLN    19     127.608 167.931 198.450  1.00  0.00           C  
ATOM    142  OE1 GLN    19     127.349 166.963 199.164  1.00  0.00           O  
ATOM    143  NE2 GLN    19     127.762 169.187 198.948  1.00  0.00           N  
ATOM    144  N   ALA    20     130.318 165.425 195.329  1.00  0.00              
ATOM    145  CA  ALA    20     130.175 164.305 194.448  1.00  0.00              
ATOM    146  CB  ALA    20     130.912 164.496 193.111  1.00  0.00              
ATOM    147  C   ALA    20     130.774 163.118 195.137  1.00  0.00              
ATOM    148  O   ALA    20     130.288 161.994 195.014  1.00  0.00              
ATOM    149  N   PHE    21     131.844 163.362 195.913  1.00  0.00              
ATOM    150  CA  PHE    21     132.582 162.335 196.588  1.00  0.00              
ATOM    151  CB  PHE    21     133.766 162.896 197.400  1.00  0.00              
ATOM    152  C   PHE    21     131.668 161.583 197.499  1.00  0.00              
ATOM    153  O   PHE    21     131.788 160.367 197.628  1.00  0.00              
ATOM    154  CG  PHE    21     134.374 161.793 198.198  1.00  0.00           C  
ATOM    155  CD1 PHE    21     135.155 160.830 197.600  1.00  0.00           C  
ATOM    156  CD2 PHE    21     134.141 161.709 199.552  1.00  0.00           C  
ATOM    157  CE1 PHE    21     135.708 159.813 198.344  1.00  0.00           C  
ATOM    158  CE2 PHE    21     134.692 160.697 200.302  1.00  0.00           C  
ATOM    159  CZ  PHE    21     135.479 159.747 199.697  1.00  0.00           C  
ATOM    160  N   ALA    22     130.713 162.271 198.146  1.00  0.00              
ATOM    161  CA  ALA    22     129.876 161.586 199.086  1.00  0.00              
ATOM    162  CB  ALA    22     128.816 162.501 199.719  1.00  0.00              
ATOM    163  C   ALA    22     129.152 160.461 198.408  1.00  0.00              
ATOM    164  O   ALA    22     129.077 159.361 198.954  1.00  0.00              
ATOM    165  N   SER    23     128.618 160.685 197.192  1.00  0.00              
ATOM    166  CA  SER    23     127.850 159.645 196.563  1.00  0.00              
ATOM    167  CB  SER    23     127.294 160.047 195.187  1.00  0.00              
ATOM    168  C   SER    23     128.697 158.422 196.400  1.00  0.00              
ATOM    169  O   SER    23     128.353 157.361 196.918  1.00  0.00              
ATOM    170  OG  SER    23     126.323 161.071 195.346  1.00  0.00           O  
ATOM    171  N   SER    24     129.840 158.526 195.695  1.00  0.00              
ATOM    172  CA  SER    24     130.653 157.351 195.579  1.00  0.00              
ATOM    173  CB  SER    24     131.514 157.322 194.302  1.00  0.00              
ATOM    174  C   SER    24     131.549 157.383 196.768  1.00  0.00              
ATOM    175  O   SER    24     132.553 158.092 196.799  1.00  0.00              
ATOM    176  OG  SER    24     132.376 158.450 194.253  1.00  0.00           O  
ATOM    177  N   SER    25     131.190 156.594 197.794  1.00  0.00              
ATOM    178  CA  SER    25     131.922 156.645 199.018  1.00  0.00              
ATOM    179  CB  SER    25     131.321 155.750 200.113  1.00  0.00              
ATOM    180  C   SER    25     133.330 156.232 198.787  1.00  0.00              
ATOM    181  O   SER    25     134.257 157.007 199.020  1.00  0.00              
ATOM    182  OG  SER    25     130.045 156.251 200.491  1.00  0.00           O  
ATOM    183  N   THR    26     133.537 154.994 198.311  1.00  0.00              
ATOM    184  CA  THR    26     134.889 154.585 198.108  1.00  0.00              
ATOM    185  CB  THR    26     135.270 153.451 199.015  1.00  0.00              
ATOM    186  C   THR    26     134.983 154.080 196.714  1.00  0.00              
ATOM    187  O   THR    26     134.557 152.968 196.406  1.00  0.00              
ATOM    188  OG1 THR    26     135.070 153.822 200.371  1.00  0.00           O  
ATOM    189  CG2 THR    26     136.745 153.093 198.777  1.00  0.00           C  
ATOM    190  N   LEU    27     135.547 154.916 195.835  1.00  0.00              
ATOM    191  CA  LEU    27     135.823 154.546 194.486  1.00  0.00              
ATOM    192  CB  LEU    27     135.482 155.656 193.481  1.00  0.00              
ATOM    193  C   LEU    27     137.299 154.430 194.569  1.00  0.00              
ATOM    194  O   LEU    27     137.796 154.087 195.642  1.00  0.00              
ATOM    195  CG  LEU    27     135.628 155.221 192.015  1.00  0.00           C  
ATOM    196  CD1 LEU    27     134.612 154.120 191.667  1.00  0.00           C  
ATOM    197  CD2 LEU    27     135.551 156.427 191.067  1.00  0.00           C  
ATOM    198  N   HIS    28     138.052 154.628 193.470  1.00  0.00              
ATOM    199  CA  HIS    28     139.452 154.644 193.755  1.00  0.00              
ATOM    200  CB  HIS    28     140.351 154.830 192.523  1.00  0.00              
ATOM    201  C   HIS    28     139.623 155.834 194.644  1.00  0.00              
ATOM    202  O   HIS    28     140.081 155.719 195.780  1.00  0.00              
ATOM    203  ND1 HIS    28     139.894 152.431 191.809  1.00  0.00           N  
ATOM    204  CG  HIS    28     140.181 153.743 191.504  1.00  0.00           C  
ATOM    205  NE2 HIS    28     140.091 152.541 189.597  1.00  0.00           N  
ATOM    206  CD2 HIS    28     140.298 153.792 190.149  1.00  0.00           C  
ATOM    207  CE1 HIS    28     139.851 151.757 190.633  1.00  0.00           C  
ATOM    208  N   GLY    29     139.188 157.003 194.135  1.00  0.00              
ATOM    209  CA  GLY    29     139.120 158.230 194.876  1.00  0.00              
ATOM    210  C   GLY    29     140.496 158.742 195.153  1.00  0.00              
ATOM    211  O   GLY    29     140.663 159.876 195.599  1.00  0.00              
ATOM    212  N   LEU    30     141.522 157.913 194.893  1.00  0.00              
ATOM    213  CA  LEU    30     142.862 158.290 195.229  1.00  0.00              
ATOM    214  CB  LEU    30     143.853 157.126 195.060  1.00  0.00              
ATOM    215  C   LEU    30     143.287 159.415 194.349  1.00  0.00              
ATOM    216  O   LEU    30     143.847 160.410 194.809  1.00  0.00              
ATOM    217  CG  LEU    30     145.216 157.372 195.737  1.00  0.00           C  
ATOM    218  CD1 LEU    30     145.996 158.527 195.090  1.00  0.00           C  
ATOM    219  CD2 LEU    30     145.037 157.541 197.254  1.00  0.00           C  
ATOM    220  N   ALA    31     142.996 159.294 193.045  1.00  0.00              
ATOM    221  CA  ALA    31     143.425 160.300 192.128  1.00  0.00              
ATOM    222  CB  ALA    31     143.006 160.012 190.677  1.00  0.00              
ATOM    223  C   ALA    31     142.770 161.563 192.535  1.00  0.00              
ATOM    224  O   ALA    31     143.407 162.608 192.558  1.00  0.00              
ATOM    225  N   HIS    32     141.489 161.497 192.926  1.00  0.00              
ATOM    226  CA  HIS    32     140.784 162.707 193.207  1.00  0.00              
ATOM    227  CB  HIS    32     139.333 162.458 193.641  1.00  0.00              
ATOM    228  C   HIS    32     141.489 163.462 194.293  1.00  0.00              
ATOM    229  O   HIS    32     141.740 164.658 194.156  1.00  0.00              
ATOM    230  ND1 HIS    32     138.364 164.576 192.634  1.00  0.00           N  
ATOM    231  CG  HIS    32     138.519 163.714 193.698  1.00  0.00           C  
ATOM    232  NE2 HIS    32     137.168 165.415 194.308  1.00  0.00           N  
ATOM    233  CD2 HIS    32     137.782 164.242 194.713  1.00  0.00           C  
ATOM    234  CE1 HIS    32     137.547 165.575 193.053  1.00  0.00           C  
ATOM    235  N   ILE    33     141.862 162.782 195.392  1.00  0.00              
ATOM    236  CA  ILE    33     142.494 163.495 196.461  1.00  0.00              
ATOM    237  CB  ILE    33     142.728 162.610 197.653  1.00  0.00              
ATOM    238  C   ILE    33     143.848 164.017 196.044  1.00  0.00              
ATOM    239  O   ILE    33     144.116 165.209 196.185  1.00  0.00              
ATOM    240  CG2 ILE    33     143.484 163.429 198.712  1.00  0.00           C  
ATOM    241  CG1 ILE    33     141.402 162.021 198.161  1.00  0.00           C  
ATOM    242  CD1 ILE    33     140.397 163.074 198.623  1.00  0.00           C  
ATOM    243  N   PHE    34     144.757 163.141 195.557  1.00  0.00              
ATOM    244  CA  PHE    34     146.084 163.582 195.200  1.00  0.00              
ATOM    245  CB  PHE    34     147.088 162.424 195.083  1.00  0.00              
ATOM    246  C   PHE    34     146.168 164.350 193.912  1.00  0.00              
ATOM    247  O   PHE    34     146.581 165.507 193.909  1.00  0.00              
ATOM    248  CG  PHE    34     147.314 161.903 196.459  1.00  0.00           C  
ATOM    249  CD1 PHE    34     148.168 162.559 197.313  1.00  0.00           C  
ATOM    250  CD2 PHE    34     146.685 160.760 196.893  1.00  0.00           C  
ATOM    251  CE1 PHE    34     148.386 162.086 198.585  1.00  0.00           C  
ATOM    252  CE2 PHE    34     146.900 160.282 198.165  1.00  0.00           C  
ATOM    253  CZ  PHE    34     147.752 160.946 199.014  1.00  0.00           C  
ATOM    254  N   SER    35     145.760 163.740 192.776  1.00  0.00              
ATOM    255  CA  SER    35     145.887 164.424 191.511  1.00  0.00              
ATOM    256  CB  SER    35     146.932 163.819 190.561  1.00  0.00              
ATOM    257  C   SER    35     144.575 164.310 190.835  1.00  0.00              
ATOM    258  O   SER    35     144.273 163.297 190.204  1.00  0.00              
ATOM    259  OG  SER    35     146.977 164.571 189.356  1.00  0.00           O  
ATOM    260  N   TYR    36     143.742 165.351 190.947  1.00  0.00              
ATOM    261  CA  TYR    36     142.407 165.103 190.526  1.00  0.00              
ATOM    262  CB  TYR    36     141.370 166.164 190.952  1.00  0.00              
ATOM    263  C   TYR    36     142.337 164.885 189.053  1.00  0.00              
ATOM    264  O   TYR    36     141.633 163.991 188.587  1.00  0.00              
ATOM    265  CG  TYR    36     141.097 167.159 189.882  1.00  0.00           C  
ATOM    266  CD1 TYR    36     140.139 166.859 188.942  1.00  0.00           C  
ATOM    267  CD2 TYR    36     141.748 168.368 189.815  1.00  0.00           C  
ATOM    268  CE1 TYR    36     139.830 167.744 187.939  1.00  0.00           C  
ATOM    269  CE2 TYR    36     141.443 169.259 188.811  1.00  0.00           C  
ATOM    270  CZ  TYR    36     140.485 168.947 187.873  1.00  0.00           C  
ATOM    271  OH  TYR    36     140.171 169.862 186.846  1.00  0.00           O  
ATOM    272  N   GLU    37     143.074 165.679 188.260  1.00  0.00              
ATOM    273  CA  GLU    37     142.923 165.482 186.852  1.00  0.00              
ATOM    274  CB  GLU    37     143.224 166.758 186.051  1.00  0.00              
ATOM    275  C   GLU    37     143.850 164.406 186.429  1.00  0.00              
ATOM    276  O   GLU    37     144.792 164.625 185.666  1.00  0.00              
ATOM    277  CG  GLU    37     142.757 166.695 184.599  1.00  0.00           C  
ATOM    278  CD  GLU    37     142.672 168.126 184.080  1.00  0.00           C  
ATOM    279  OE1 GLU    37     143.080 169.054 184.829  1.00  0.00           O  
ATOM    280  OE2 GLU    37     142.190 168.313 182.931  1.00  0.00           O  
ATOM    281  N   ARG    38     143.563 163.185 186.903  1.00  0.00              
ATOM    282  CA  ARG    38     144.370 162.080 186.522  1.00  0.00              
ATOM    283  CB  ARG    38     144.384 160.920 187.532  1.00  0.00              
ATOM    284  C   ARG    38     143.807 161.591 185.242  1.00  0.00              
ATOM    285  O   ARG    38     142.703 161.937 184.825  1.00  0.00              
ATOM    286  CG  ARG    38     145.485 159.903 187.229  1.00  0.00           C  
ATOM    287  CD  ARG    38     145.733 158.895 188.350  1.00  0.00           C  
ATOM    288  NE  ARG    38     146.859 158.025 187.907  1.00  0.00           N  
ATOM    289  CZ  ARG    38     146.604 156.845 187.270  1.00  0.00           C  
ATOM    290  NH1 ARG    38     145.319 156.415 187.107  1.00  0.00           N  
ATOM    291  NH2 ARG    38     147.640 156.091 186.800  1.00  0.00           N  
ATOM    292  N   LEU    39     144.604 160.791 184.545  1.00  0.00              
ATOM    293  CA  LEU    39     144.198 160.295 183.278  1.00  0.00              
ATOM    294  CB  LEU    39     142.783 159.688 183.242  1.00  0.00              
ATOM    295  C   LEU    39     144.353 161.372 182.260  1.00  0.00              
ATOM    296  O   LEU    39     144.439 161.094 181.065  1.00  0.00              
ATOM    297  CG  LEU    39     142.722 158.334 183.980  1.00  0.00           C  
ATOM    298  CD1 LEU    39     141.369 157.633 183.780  1.00  0.00           C  
ATOM    299  CD2 LEU    39     143.914 157.444 183.592  1.00  0.00           C  
ATOM    300  N   SER    40     144.417 162.640 182.702  1.00  0.00              
ATOM    301  CA  SER    40     144.754 163.677 181.781  1.00  0.00              
ATOM    302  CB  SER    40     144.497 165.086 182.343  1.00  0.00              
ATOM    303  C   SER    40     146.218 163.500 181.595  1.00  0.00              
ATOM    304  O   SER    40     146.759 163.647 180.500  1.00  0.00              
ATOM    305  OG  SER    40     144.853 166.071 181.384  1.00  0.00           O  
ATOM    306  N   LEU    41     146.876 163.113 182.706  1.00  0.00              
ATOM    307  CA  LEU    41     148.290 162.925 182.734  1.00  0.00              
ATOM    308  CB  LEU    41     148.800 162.519 184.137  1.00  0.00              
ATOM    309  C   LEU    41     148.614 161.853 181.756  1.00  0.00              
ATOM    310  O   LEU    41     149.530 162.004 180.949  1.00  0.00              
ATOM    311  CG  LEU    41     150.317 162.236 184.272  1.00  0.00           C  
ATOM    312  CD1 LEU    41     150.723 162.159 185.751  1.00  0.00           C  
ATOM    313  CD2 LEU    41     150.744 160.945 183.549  1.00  0.00           C  
ATOM    314  N   LYS    42     147.859 160.742 181.784  1.00  0.00              
ATOM    315  CA  LYS    42     148.179 159.701 180.858  1.00  0.00              
ATOM    316  CB  LYS    42     148.096 158.298 181.483  1.00  0.00              
ATOM    317  C   LYS    42     147.159 159.753 179.771  1.00  0.00              
ATOM    318  O   LYS    42     146.088 159.163 179.895  1.00  0.00              
ATOM    319  CG  LYS    42     148.653 157.178 180.602  1.00  0.00           C  
ATOM    320  CD  LYS    42     150.179 157.167 180.507  1.00  0.00           C  
ATOM    321  CE  LYS    42     150.731 155.923 179.809  1.00  0.00           C  
ATOM    322  NZ  LYS    42     152.199 155.853 179.978  1.00  0.00           N  
ATOM    323  N   ARG    43     147.454 160.463 178.665  1.00  0.00              
ATOM    324  CA  ARG    43     146.456 160.485 177.636  1.00  0.00              
ATOM    325  CB  ARG    43     145.931 161.899 177.342  1.00  0.00              
ATOM    326  C   ARG    43     147.023 159.941 176.360  1.00  0.00              
ATOM    327  O   ARG    43     146.636 160.367 175.273  1.00  0.00              
ATOM    328  CG  ARG    43     145.129 162.483 178.507  1.00  0.00           C  
ATOM    329  CD  ARG    43     144.558 163.877 178.243  1.00  0.00           C  
ATOM    330  NE  ARG    43     143.539 163.752 177.162  1.00  0.00           N  
ATOM    331  CZ  ARG    43     142.264 163.362 177.459  1.00  0.00           C  
ATOM    332  NH1 ARG    43     141.929 163.028 178.739  1.00  0.00           N  
ATOM    333  NH2 ARG    43     141.320 163.305 176.474  1.00  0.00           N  
ATOM    334  N   ALA    44     147.947 158.969 176.450  1.00  0.00              
ATOM    335  CA  ALA    44     148.529 158.417 175.255  1.00  0.00              
ATOM    336  CB  ALA    44     149.728 157.499 175.550  1.00  0.00              
ATOM    337  C   ALA    44     147.537 157.608 174.471  1.00  0.00              
ATOM    338  O   ALA    44     147.420 157.743 173.251  1.00  0.00              
ATOM    339  N   LEU    45     146.774 156.759 175.182  1.00  0.00              
ATOM    340  CA  LEU    45     145.894 155.799 174.571  1.00  0.00              
ATOM    341  CB  LEU    45     145.262 154.878 175.627  1.00  0.00              
ATOM    342  C   LEU    45     144.802 156.499 173.832  1.00  0.00              
ATOM    343  O   LEU    45     144.372 156.054 172.767  1.00  0.00              
ATOM    344  CG  LEU    45     146.321 154.123 176.457  1.00  0.00           C  
ATOM    345  CD1 LEU    45     145.672 153.196 177.498  1.00  0.00           C  
ATOM    346  CD2 LEU    45     147.334 153.402 175.553  1.00  0.00           C  
ATOM    347  N   TRP    46     144.315 157.618 174.389  1.00  0.00              
ATOM    348  CA  TRP    46     143.253 158.335 173.753  1.00  0.00              
ATOM    349  CB  TRP    46     142.951 159.660 174.469  1.00  0.00              
ATOM    350  C   TRP    46     143.755 158.726 172.415  1.00  0.00              
ATOM    351  O   TRP    46     143.102 158.515 171.393  1.00  0.00              
ATOM    352  CG  TRP    46     141.860 160.486 173.833  1.00  0.00           C  
ATOM    353  CD2 TRP    46     140.536 160.602 174.366  1.00  0.00           C  
ATOM    354  CD1 TRP    46     141.906 161.296 172.734  1.00  0.00           C  
ATOM    355  NE1 TRP    46     140.686 161.901 172.545  1.00  0.00           N  
ATOM    356  CE2 TRP    46     139.834 161.487 173.546  1.00  0.00           C  
ATOM    357  CE3 TRP    46     139.956 160.027 175.459  1.00  0.00           C  
ATOM    358  CZ2 TRP    46     138.535 161.809 173.807  1.00  0.00           C  
ATOM    359  CZ3 TRP    46     138.642 160.347 175.713  1.00  0.00           C  
ATOM    360  CH2 TRP    46     137.948 161.220 174.903  1.00  0.00           C  
ATOM    361  N   ALA    47     144.965 159.301 172.404  1.00  0.00              
ATOM    362  CA  ALA    47     145.570 159.689 171.178  1.00  0.00              
ATOM    363  CB  ALA    47     146.882 160.473 171.357  1.00  0.00              
ATOM    364  C   ALA    47     145.892 158.412 170.495  1.00  0.00              
ATOM    365  O   ALA    47     145.656 157.333 171.015  1.00  0.00              
ATOM    366  N   LEU    48     146.339 158.487 169.250  1.00  0.00              
ATOM    367  CA  LEU    48     146.730 157.318 168.524  1.00  0.00              
ATOM    368  CB  LEU    48     147.585 156.330 169.353  1.00  0.00              
ATOM    369  C   LEU    48     145.490 156.608 168.049  1.00  0.00              
ATOM    370  O   LEU    48     145.450 156.128 166.921  1.00  0.00              
ATOM    371  CG  LEU    48     148.209 155.153 168.565  1.00  0.00           C  
ATOM    372  CD1 LEU    48     147.161 154.187 167.987  1.00  0.00           C  
ATOM    373  CD2 LEU    48     149.201 155.662 167.510  1.00  0.00           C  
ATOM    374  N   CYS    49     144.436 156.531 168.888  1.00  0.00              
ATOM    375  CA  CYS    49     143.182 155.939 168.528  1.00  0.00              
ATOM    376  CB  CYS    49     142.243 155.730 169.726  1.00  0.00              
ATOM    377  C   CYS    49     142.504 156.879 167.594  1.00  0.00              
ATOM    378  O   CYS    49     141.906 156.477 166.598  1.00  0.00              
ATOM    379  SG  CYS    49     142.876 154.481 170.884  1.00  0.00           S  
ATOM    380  N   PHE    50     142.599 158.181 167.914  1.00  0.00              
ATOM    381  CA  PHE    50     141.973 159.200 167.126  1.00  0.00              
ATOM    382  CB  PHE    50     142.225 160.603 167.720  1.00  0.00              
ATOM    383  C   PHE    50     142.628 159.147 165.792  1.00  0.00              
ATOM    384  O   PHE    50     141.971 159.248 164.756  1.00  0.00              
ATOM    385  CG  PHE    50     141.402 161.630 167.015  1.00  0.00           C  
ATOM    386  CD1 PHE    50     141.806 162.168 165.813  1.00  0.00           C  
ATOM    387  CD2 PHE    50     140.225 162.075 167.576  1.00  0.00           C  
ATOM    388  CE1 PHE    50     141.040 163.118 165.179  1.00  0.00           C  
ATOM    389  CE2 PHE    50     139.457 163.025 166.947  1.00  0.00           C  
ATOM    390  CZ  PHE    50     139.863 163.549 165.744  1.00  0.00           C  
ATOM    391  N   LEU    51     143.963 158.975 165.799  1.00  0.00              
ATOM    392  CA  LEU    51     144.699 158.944 164.570  1.00  0.00              
ATOM    393  CB  LEU    51     146.212 158.752 164.795  1.00  0.00              
ATOM    394  C   LEU    51     144.235 157.765 163.776  1.00  0.00              
ATOM    395  O   LEU    51     144.004 157.867 162.571  1.00  0.00              
ATOM    396  CG  LEU    51     146.882 159.853 165.641  1.00  0.00           C  
ATOM    397  CD1 LEU    51     148.384 159.579 165.812  1.00  0.00           C  
ATOM    398  CD2 LEU    51     146.594 161.257 165.084  1.00  0.00           C  
ATOM    399  N   GLY    52     144.069 156.614 164.453  1.00  0.00              
ATOM    400  CA  GLY    52     143.693 155.398 163.791  1.00  0.00              
ATOM    401  C   GLY    52     142.342 155.561 163.171  1.00  0.00              
ATOM    402  O   GLY    52     142.087 155.070 162.072  1.00  0.00              
ATOM    403  N   SER    53     141.428 156.256 163.869  1.00  0.00              
ATOM    404  CA  SER    53     140.093 156.411 163.368  1.00  0.00              
ATOM    405  CB  SER    53     139.215 157.291 164.276  1.00  0.00              
ATOM    406  C   SER    53     140.165 157.126 162.064  1.00  0.00              
ATOM    407  O   SER    53     139.400 156.851 161.140  1.00  0.00              
ATOM    408  OG  SER    53     139.064 156.700 165.557  1.00  0.00           O  
ATOM    409  N   LEU    54     141.085 158.092 161.969  1.00  0.00              
ATOM    410  CA  LEU    54     141.207 158.866 160.772  1.00  0.00              
ATOM    411  CB  LEU    54     142.197 160.030 160.973  1.00  0.00              
ATOM    412  C   LEU    54     141.709 157.948 159.687  1.00  0.00              
ATOM    413  O   LEU    54     141.297 158.039 158.530  1.00  0.00              
ATOM    414  CG  LEU    54     142.094 161.178 159.952  1.00  0.00           C  
ATOM    415  CD1 LEU    54     143.208 162.205 160.178  1.00  0.00           C  
ATOM    416  CD2 LEU    54     142.020 160.687 158.509  1.00  0.00           C  
ATOM    417  N   ALA    55     142.620 157.020 160.049  1.00  0.00              
ATOM    418  CA  ALA    55     143.229 156.122 159.103  1.00  0.00              
ATOM    419  CB  ALA    55     144.287 155.212 159.753  1.00  0.00              
ATOM    420  C   ALA    55     142.205 155.227 158.467  1.00  0.00              
ATOM    421  O   ALA    55     142.246 155.004 157.258  1.00  0.00              
ATOM    422  N   VAL    56     141.251 154.691 159.255  1.00  0.00              
ATOM    423  CA  VAL    56     140.278 153.784 158.708  1.00  0.00              
ATOM    424  CB  VAL    56     139.303 153.220 159.707  1.00  0.00              
ATOM    425  C   VAL    56     139.466 154.507 157.682  1.00  0.00              
ATOM    426  O   VAL    56     139.077 153.926 156.669  1.00  0.00              
ATOM    427  CG1 VAL    56     140.063 152.332 160.699  1.00  0.00           C  
ATOM    428  CG2 VAL    56     138.529 154.370 160.368  1.00  0.00           C  
ATOM    429  N   LEU    57     139.172 155.798 157.918  1.00  0.00              
ATOM    430  CA  LEU    57     138.385 156.520 156.965  1.00  0.00              
ATOM    431  CB  LEU    57     138.053 157.966 157.372  1.00  0.00              
ATOM    432  C   LEU    57     139.112 156.556 155.660  1.00  0.00              
ATOM    433  O   LEU    57     138.496 156.431 154.605  1.00  0.00              
ATOM    434  CG  LEU    57     136.875 158.086 158.355  1.00  0.00           C  
ATOM    435  CD1 LEU    57     137.137 157.356 159.678  1.00  0.00           C  
ATOM    436  CD2 LEU    57     136.484 159.556 158.551  1.00  0.00           C  
ATOM    437  N   LEU    58     140.446 156.724 155.684  1.00  0.00              
ATOM    438  CA  LEU    58     141.161 156.779 154.440  1.00  0.00              
ATOM    439  CB  LEU    58     142.667 157.050 154.592  1.00  0.00              
ATOM    440  C   LEU    58     141.028 155.488 153.693  1.00  0.00              
ATOM    441  O   LEU    58     140.793 155.491 152.486  1.00  0.00              
ATOM    442  CG  LEU    58     142.985 158.522 154.883  1.00  0.00           C  
ATOM    443  CD1 LEU    58     142.231 158.998 156.121  1.00  0.00           C  
ATOM    444  CD2 LEU    58     144.499 158.764 154.979  1.00  0.00           C  
ATOM    445  N   CYS    59     141.173 154.344 154.385  1.00  0.00              
ATOM    446  CA  CYS    59     141.140 153.077 153.709  1.00  0.00              
ATOM    447  CB  CYS    59     141.455 151.902 154.647  1.00  0.00              
ATOM    448  C   CYS    59     139.791 152.828 153.093  1.00  0.00              
ATOM    449  O   CYS    59     139.707 152.392 151.946  1.00  0.00              
ATOM    450  SG  CYS    59     143.155 151.980 155.287  1.00  0.00           S  
ATOM    451  N   VAL    60     138.698 153.099 153.836  1.00  0.00              
ATOM    452  CA  VAL    60     137.367 152.825 153.362  1.00  0.00              
ATOM    453  CB  VAL    60     136.312 153.037 154.410  1.00  0.00              
ATOM    454  C   VAL    60     137.066 153.709 152.196  1.00  0.00              
ATOM    455  O   VAL    60     136.389 153.305 151.251  1.00  0.00              
ATOM    456  CG1 VAL    60     136.092 154.542 154.627  1.00  0.00           C  
ATOM    457  CG2 VAL    60     135.053 152.273 153.985  1.00  0.00           C  
ATOM    458  N   CYS    61     137.548 154.963 152.247  1.00  0.00              
ATOM    459  CA  CYS    61     137.308 155.880 151.177  1.00  0.00              
ATOM    460  CB  CYS    61     137.863 157.288 151.455  1.00  0.00              
ATOM    461  C   CYS    61     137.981 155.351 149.950  1.00  0.00              
ATOM    462  O   CYS    61     137.424 155.401 148.856  1.00  0.00              
ATOM    463  SG  CYS    61     136.994 158.115 152.821  1.00  0.00           S  
ATOM    464  N   THR    62     139.201 154.811 150.105  1.00  0.00              
ATOM    465  CA  THR    62     139.943 154.339 148.973  1.00  0.00              
ATOM    466  CB  THR    62     141.313 153.850 149.341  1.00  0.00              
ATOM    467  C   THR    62     139.223 153.205 148.303  1.00  0.00              
ATOM    468  O   THR    62     139.128 153.178 147.079  1.00  0.00              
ATOM    469  OG1 THR    62     142.053 154.897 149.952  1.00  0.00           O  
ATOM    470  CG2 THR    62     142.026 153.376 148.064  1.00  0.00           C  
ATOM    471  N   GLU    63     138.692 152.242 149.083  1.00  0.00              
ATOM    472  CA  GLU    63     138.057 151.066 148.542  1.00  0.00              
ATOM    473  CB  GLU    63     137.559 150.131 149.661  1.00  0.00              
ATOM    474  C   GLU    63     136.829 151.435 147.761  1.00  0.00              
ATOM    475  O   GLU    63     136.648 150.995 146.627  1.00  0.00              
ATOM    476  CG  GLU    63     138.651 149.625 150.606  1.00  0.00           C  
ATOM    477  CD  GLU    63     137.960 148.963 151.793  1.00  0.00           C  
ATOM    478  OE1 GLU    63     137.594 149.698 152.749  1.00  0.00           O  
ATOM    479  OE2 GLU    63     137.779 147.717 151.754  1.00  0.00           O  
ATOM    480  N   ARG    64     135.957 152.271 148.358  1.00  0.00              
ATOM    481  CA  ARG    64     134.698 152.635 147.767  1.00  0.00              
ATOM    482  CB  ARG    64     133.796 153.456 148.701  1.00  0.00              
ATOM    483  C   ARG    64     134.921 153.433 146.530  1.00  0.00              
ATOM    484  O   ARG    64     134.140 153.349 145.585  1.00  0.00              
ATOM    485  CG  ARG    64     133.168 152.607 149.806  1.00  0.00           C  
ATOM    486  CD  ARG    64     131.965 151.788 149.327  1.00  0.00           C  
ATOM    487  NE  ARG    64     132.440 150.889 148.237  1.00  0.00           N  
ATOM    488  CZ  ARG    64     131.676 149.830 147.836  1.00  0.00           C  
ATOM    489  NH1 ARG    64     130.476 149.580 148.436  1.00  0.00           N  
ATOM    490  NH2 ARG    64     132.112 149.016 146.832  1.00  0.00           N  
ATOM    491  N   VAL    65     135.968 154.273 146.533  1.00  0.00              
ATOM    492  CA  VAL    65     136.302 155.077 145.396  1.00  0.00              
ATOM    493  CB  VAL    65     137.426 156.034 145.671  1.00  0.00              
ATOM    494  C   VAL    65     136.728 154.178 144.272  1.00  0.00              
ATOM    495  O   VAL    65     136.465 154.471 143.108  1.00  0.00              
ATOM    496  CG1 VAL    65     137.849 156.686 144.345  1.00  0.00           C  
ATOM    497  CG2 VAL    65     136.951 157.054 146.721  1.00  0.00           C  
ATOM    498  N   GLN    66     137.421 153.068 144.597  1.00  0.00              
ATOM    499  CA  GLN    66     137.932 152.129 143.632  1.00  0.00              
ATOM    500  CB  GLN    66     138.649 150.952 144.318  1.00  0.00              
ATOM    501  C   GLN    66     136.780 151.519 142.898  1.00  0.00              
ATOM    502  O   GLN    66     136.806 151.377 141.677  1.00  0.00              
ATOM    503  CG  GLN    66     139.854 151.357 145.166  1.00  0.00           C  
ATOM    504  CD  GLN    66     140.171 150.210 146.118  1.00  0.00           C  
ATOM    505  OE1 GLN    66     139.877 149.050 145.836  1.00  0.00           O  
ATOM    506  NE2 GLN    66     140.778 150.542 147.290  1.00  0.00           N  
ATOM    507  N   TYR    67     135.727 151.159 143.651  1.00  0.00              
ATOM    508  CA  TYR    67     134.572 150.485 143.138  1.00  0.00              
ATOM    509  CB  TYR    67     133.586 150.128 144.269  1.00  0.00              
ATOM    510  C   TYR    67     133.877 151.381 142.154  1.00  0.00              
ATOM    511  O   TYR    67     133.413 150.923 141.112  1.00  0.00              
ATOM    512  CG  TYR    67     132.396 149.404 143.731  1.00  0.00           C  
ATOM    513  CD1 TYR    67     132.498 148.087 143.346  1.00  0.00           C  
ATOM    514  CD2 TYR    67     131.172 150.028 143.646  1.00  0.00           C  
ATOM    515  CE1 TYR    67     131.404 147.408 142.863  1.00  0.00           C  
ATOM    516  CE2 TYR    67     130.074 149.355 143.164  1.00  0.00           C  
ATOM    517  CZ  TYR    67     130.189 148.043 142.770  1.00  0.00           C  
ATOM    518  OH  TYR    67     129.065 147.349 142.277  1.00  0.00           O  
ATOM    519  N   TYR    68     133.801 152.689 142.464  1.00  0.00              
ATOM    520  CA  TYR    68     133.125 153.676 141.664  1.00  0.00              
ATOM    521  CB  TYR    68     133.175 155.072 142.311  1.00  0.00              
ATOM    522  C   TYR    68     133.764 153.777 140.311  1.00  0.00              
ATOM    523  O   TYR    68     133.074 153.896 139.300  1.00  0.00              
ATOM    524  CG  TYR    68     132.494 156.021 141.390  1.00  0.00           C  
ATOM    525  CD1 TYR    68     131.126 156.162 141.413  1.00  0.00           C  
ATOM    526  CD2 TYR    68     133.231 156.769 140.501  1.00  0.00           C  
ATOM    527  CE1 TYR    68     130.503 157.040 140.558  1.00  0.00           C  
ATOM    528  CE2 TYR    68     132.612 157.647 139.645  1.00  0.00           C  
ATOM    529  CZ  TYR    68     131.245 157.783 139.672  1.00  0.00           C  
ATOM    530  OH  TYR    68     130.607 158.684 138.794  1.00  0.00           O  
ATOM    531  N   PHE    69     135.107 153.728 140.264  1.00  0.00              
ATOM    532  CA  PHE    69     135.877 153.852 139.057  1.00  0.00              
ATOM    533  CB  PHE    69     137.388 154.033 139.276  1.00  0.00              
ATOM    534  C   PHE    69     135.629 152.689 138.156  1.00  0.00              
ATOM    535  O   PHE    69     135.866 152.781 136.954  1.00  0.00              
ATOM    536  CG  PHE    69     137.559 155.466 139.646  1.00  0.00           C  
ATOM    537  CD1 PHE    69     137.449 156.437 138.676  1.00  0.00           C  
ATOM    538  CD2 PHE    69     137.833 155.847 140.940  1.00  0.00           C  
ATOM    539  CE1 PHE    69     137.600 157.767 138.987  1.00  0.00           C  
ATOM    540  CE2 PHE    69     137.985 157.177 141.256  1.00  0.00           C  
ATOM    541  CZ  PHE    69     137.869 158.140 140.281  1.00  0.00           C  
ATOM    542  N   HIS    70     135.202 151.549 138.720  1.00  0.00              
ATOM    543  CA  HIS    70     134.898 150.389 137.937  1.00  0.00              
ATOM    544  CB  HIS    70     134.337 149.213 138.755  1.00  0.00              
ATOM    545  C   HIS    70     133.804 150.757 136.979  1.00  0.00              
ATOM    546  O   HIS    70     133.740 150.215 135.879  1.00  0.00              
ATOM    547  ND1 HIS    70     136.087 147.428 139.170  1.00  0.00           N  
ATOM    548  CG  HIS    70     135.338 148.497 139.606  1.00  0.00           C  
ATOM    549  NE2 HIS    70     136.648 147.775 141.293  1.00  0.00           N  
ATOM    550  CD2 HIS    70     135.693 148.697 140.903  1.00  0.00           C  
ATOM    551  CE1 HIS    70     136.853 147.034 140.219  1.00  0.00           C  
ATOM    552  N   TYR    71     132.907 151.687 137.367  1.00  0.00              
ATOM    553  CA  TYR    71     131.788 152.051 136.536  1.00  0.00              
ATOM    554  CB  TYR    71     132.165 152.613 135.148  1.00  0.00              
ATOM    555  C   TYR    71     130.982 150.814 136.279  1.00  0.00              
ATOM    556  O   TYR    71     130.639 150.510 135.137  1.00  0.00              
ATOM    557  CG  TYR    71     132.928 153.885 135.294  1.00  0.00           C  
ATOM    558  CD1 TYR    71     132.340 154.997 135.849  1.00  0.00           C  
ATOM    559  CD2 TYR    71     134.222 153.982 134.833  1.00  0.00           C  
ATOM    560  CE1 TYR    71     133.043 156.173 135.973  1.00  0.00           C  
ATOM    561  CE2 TYR    71     134.929 155.156 134.952  1.00  0.00           C  
ATOM    562  CZ  TYR    71     134.340 156.254 135.528  1.00  0.00           C  
ATOM    563  OH  TYR    71     135.059 157.461 135.654  1.00  0.00           O  
ATOM    564  N   HIS    72     130.656 150.077 137.358  1.00  0.00              
ATOM    565  CA  HIS    72     129.939 148.834 137.294  1.00  0.00              
ATOM    566  CB  HIS    72     129.966 148.092 138.643  1.00  0.00              
ATOM    567  C   HIS    72     128.511 149.087 136.919  1.00  0.00              
ATOM    568  O   HIS    72     127.971 150.168 137.150  1.00  0.00              
ATOM    569  ND1 HIS    72     128.124 146.342 138.726  1.00  0.00           N  
ATOM    570  CG  HIS    72     129.451 146.685 138.599  1.00  0.00           C  
ATOM    571  NE2 HIS    72     129.255 144.441 138.489  1.00  0.00           N  
ATOM    572  CD2 HIS    72     130.129 145.514 138.455  1.00  0.00           C  
ATOM    573  CE1 HIS    72     128.064 144.987 138.653  1.00  0.00           C  
ATOM    574  N   HIS    73     127.871 148.085 136.277  1.00  0.00              
ATOM    575  CA  HIS    73     126.489 148.217 135.921  1.00  0.00              
ATOM    576  CB  HIS    73     126.224 148.469 134.425  1.00  0.00              
ATOM    577  C   HIS    73     125.810 146.939 136.284  1.00  0.00              
ATOM    578  O   HIS    73     126.434 145.882 136.373  1.00  0.00              
ATOM    579  ND1 HIS    73     127.805 147.337 132.793  1.00  0.00           N  
ATOM    580  CG  HIS    73     126.647 147.340 133.535  1.00  0.00           C  
ATOM    581  NE2 HIS    73     126.787 145.405 132.384  1.00  0.00           N  
ATOM    582  CD2 HIS    73     126.037 146.153 133.275  1.00  0.00           C  
ATOM    583  CE1 HIS    73     127.840 146.157 132.123  1.00  0.00           C  
ATOM    584  N   VAL    74     124.489 147.020 136.514  1.00  0.00              
ATOM    585  CA  VAL    74     123.716 145.881 136.894  1.00  0.00              
ATOM    586  CB  VAL    74     123.079 146.083 138.238  1.00  0.00              
ATOM    587  C   VAL    74     122.658 145.747 135.857  1.00  0.00              
ATOM    588  O   VAL    74     122.334 146.709 135.164  1.00  0.00              
ATOM    589  CG1 VAL    74     122.184 147.327 138.158  1.00  0.00           C  
ATOM    590  CG2 VAL    74     122.350 144.802 138.661  1.00  0.00           C  
ATOM    591  N   THR    75     122.114 144.534 135.673  1.00  0.00              
ATOM    592  CA  THR    75     121.113 144.464 134.659  1.00  0.00              
ATOM    593  CB  THR    75     121.444 143.499 133.559  1.00  0.00              
ATOM    594  C   THR    75     119.824 144.069 135.304  1.00  0.00              
ATOM    595  O   THR    75     119.778 143.156 136.128  1.00  0.00              
ATOM    596  OG1 THR    75     120.640 143.769 132.423  1.00  0.00           O  
ATOM    597  CG2 THR    75     121.200 142.065 134.050  1.00  0.00           C  
ATOM    598  N   LYS    76     118.733 144.782 134.963  1.00  0.00              
ATOM    599  CA  LYS    76     117.470 144.432 135.536  1.00  0.00              
ATOM    600  CB  LYS    76     116.603 145.641 135.943  1.00  0.00              
ATOM    601  C   LYS    76     116.717 143.639 134.521  1.00  0.00              
ATOM    602  O   LYS    76     116.517 144.079 133.389  1.00  0.00              
ATOM    603  CG  LYS    76     116.304 146.608 134.796  1.00  0.00           C  
ATOM    604  CD  LYS    76     115.139 147.558 135.080  1.00  0.00           C  
ATOM    605  CE  LYS    76     113.817 147.072 134.482  1.00  0.00           C  
ATOM    606  NZ  LYS    76     112.742 148.051 134.755  1.00  0.00           N  
ATOM    607  N   LEU    77     116.289 142.421 134.910  1.00  0.00              
ATOM    608  CA  LEU    77     115.563 141.599 133.991  1.00  0.00              
ATOM    609  CB  LEU    77     116.166 140.206 133.762  1.00  0.00              
ATOM    610  C   LEU    77     114.183 141.392 134.520  1.00  0.00              
ATOM    611  O   LEU    77     113.976 141.252 135.725  1.00  0.00              
ATOM    612  CG  LEU    77     115.325 139.387 132.768  1.00  0.00           C  
ATOM    613  CD1 LEU    77     115.234 140.097 131.409  1.00  0.00           C  
ATOM    614  CD2 LEU    77     115.826 137.943 132.649  1.00  0.00           C  
ATOM    615  N   ASP    78     113.191 141.399 133.609  1.00  0.00              
ATOM    616  CA  ASP    78     111.830 141.189 134.004  1.00  0.00              
ATOM    617  CB  ASP    78     111.007 142.487 134.077  1.00  0.00              
ATOM    618  C   ASP    78     111.159 140.395 132.922  1.00  0.00              
ATOM    619  O   ASP    78     111.127 140.829 131.773  1.00  0.00              
ATOM    620  CG  ASP    78     111.564 143.397 135.159  1.00  0.00           C  
ATOM    621  OD1 ASP    78     111.683 142.944 136.327  1.00  0.00           O  
ATOM    622  OD2 ASP    78     111.867 144.573 134.825  1.00  0.00           O  
ATOM    623  N   GLU    79     110.624 139.198 133.245  1.00  0.00              
ATOM    624  CA  GLU    79     109.830 138.493 132.272  1.00  0.00              
ATOM    625  CB  GLU    79     110.153 136.990 132.110  1.00  0.00              
ATOM    626  C   GLU    79     108.426 138.584 132.780  1.00  0.00              
ATOM    627  O   GLU    79     108.131 138.094 133.870  1.00  0.00              
ATOM    628  CG  GLU    79     111.458 136.695 131.365  1.00  0.00           C  
ATOM    629  CD  GLU    79     111.574 135.187 131.155  1.00  0.00           C  
ATOM    630  OE1 GLU    79     110.511 134.517 131.061  1.00  0.00           O  
ATOM    631  OE2 GLU    79     112.728 134.687 131.075  1.00  0.00           O  
ATOM    632  N   VAL    80     107.512 139.215 132.012  1.00  0.00              
ATOM    633  CA  VAL    80     106.196 139.378 132.563  1.00  0.00              
ATOM    634  CB  VAL    80     106.038 140.700 133.259  1.00  0.00              
ATOM    635  C   VAL    80     105.212 139.377 131.430  1.00  0.00              
ATOM    636  O   VAL    80     105.593 139.359 130.260  1.00  0.00              
ATOM    637  CG1 VAL    80     104.751 140.696 134.090  1.00  0.00           C  
ATOM    638  CG2 VAL    80     107.303 141.005 134.059  1.00  0.00           C  
ATOM    639  N   ALA    81     103.901 139.365 131.758  1.00  0.00              
ATOM    640  CA  ALA    81     102.896 139.440 130.742  1.00  0.00              
ATOM    641  CB  ALA    81     101.605 138.686 131.096  1.00  0.00              
ATOM    642  C   ALA    81     102.548 140.888 130.597  1.00  0.00              
ATOM    643  O   ALA    81     102.009 141.510 131.510  1.00  0.00              
ATOM    644  N   ALA    82     102.861 141.459 129.420  1.00  0.00              
ATOM    645  CA  ALA    82     102.618 142.848 129.154  1.00  0.00              
ATOM    646  CB  ALA    82     103.650 143.474 128.198  1.00  0.00              
ATOM    647  C   ALA    82     101.270 143.012 128.535  1.00  0.00              
ATOM    648  O   ALA    82     100.628 142.042 128.136  1.00  0.00              
ATOM    649  N   SER    83     100.797 144.273 128.466  1.00  0.00              
ATOM    650  CA  SER    83      99.537 144.564 127.848  1.00  0.00              
ATOM    651  CB  SER    83      98.506 145.206 128.792  1.00  0.00              
ATOM    652  C   SER    83      99.797 145.548 126.751  1.00  0.00              
ATOM    653  O   SER    83     100.813 146.240 126.742  1.00  0.00              
ATOM    654  OG  SER    83      98.117 144.280 129.794  1.00  0.00           O  
ATOM    655  N   GLN    84      98.880 145.591 125.766  1.00  0.00              
ATOM    656  CA  GLN    84      98.959 146.494 124.656  1.00  0.00              
ATOM    657  CB  GLN    84      98.622 147.949 125.014  1.00  0.00              
ATOM    658  C   GLN    84     100.326 146.412 124.045  1.00  0.00              
ATOM    659  O   GLN    84     100.921 147.426 123.688  1.00  0.00              
ATOM    660  CG  GLN    84      98.478 148.844 123.786  1.00  0.00           C  
ATOM    661  CD  GLN    84      97.947 150.188 124.256  1.00  0.00           C  
ATOM    662  OE1 GLN    84      96.766 150.491 124.095  1.00  0.00           O  
ATOM    663  NE2 GLN    84      98.836 151.014 124.868  1.00  0.00           N  
ATOM    664  N   LEU    85     100.849 145.179 123.897  1.00  0.00              
ATOM    665  CA  LEU    85     102.149 144.949 123.331  1.00  0.00              
ATOM    666  CB  LEU    85     102.655 143.532 123.688  1.00  0.00              
ATOM    667  C   LEU    85     102.043 145.123 121.843  1.00  0.00              
ATOM    668  O   LEU    85     101.048 144.731 121.236  1.00  0.00              
ATOM    669  CG  LEU    85     104.044 143.111 123.170  1.00  0.00           C  
ATOM    670  CD1 LEU    85     104.038 142.849 121.665  1.00  0.00           C  
ATOM    671  CD2 LEU    85     105.132 144.101 123.585  1.00  0.00           C  
ATOM    672  N   THR    86     103.070 145.737 121.214  1.00  0.00              
ATOM    673  CA  THR    86     102.998 145.992 119.799  1.00  0.00              
ATOM    674  CB  THR    86     103.817 147.165 119.341  1.00  0.00              
ATOM    675  C   THR    86     103.447 144.786 119.036  1.00  0.00              
ATOM    676  O   THR    86     104.511 144.222 119.292  1.00  0.00              
ATOM    677  OG1 THR    86     103.390 148.347 120.004  1.00  0.00           O  
ATOM    678  CG2 THR    86     103.634 147.321 117.822  1.00  0.00           C  
ATOM    679  N   PHE    87     102.629 144.374 118.044  1.00  0.00              
ATOM    680  CA  PHE    87     102.925 143.210 117.262  1.00  0.00              
ATOM    681  CB  PHE    87     101.692 142.700 116.478  1.00  0.00              
ATOM    682  C   PHE    87     104.019 143.582 116.299  1.00  0.00              
ATOM    683  O   PHE    87     104.080 144.707 115.804  1.00  0.00              
ATOM    684  CG  PHE    87     101.882 141.269 116.094  1.00  0.00           C  
ATOM    685  CD1 PHE    87     101.769 140.282 117.047  1.00  0.00           C  
ATOM    686  CD2 PHE    87     102.138 140.901 114.792  1.00  0.00           C  
ATOM    687  CE1 PHE    87     101.929 138.956 116.718  1.00  0.00           C  
ATOM    688  CE2 PHE    87     102.298 139.575 114.457  1.00  0.00           C  
ATOM    689  CZ  PHE    87     102.194 138.598 115.418  1.00  0.00           C  
ATOM    690  N   PRO    88     104.904 142.657 116.047  1.00  0.00              
ATOM    691  CA  PRO    88     106.027 142.853 115.163  1.00  0.00              
ATOM    692  CB  PRO    88     107.048 141.781 115.534  1.00  0.00              
ATOM    693  C   PRO    88     105.643 142.782 113.716  1.00  0.00              
ATOM    694  O   PRO    88     104.480 142.516 113.410  1.00  0.00              
ATOM    695  CD  PRO    88     105.119 141.549 116.968  1.00  0.00           C  
ATOM    696  CG  PRO    88     106.241 140.730 116.314  1.00  0.00           C  
ATOM    697  N   ALA    89     106.607 143.065 112.820  1.00  0.00              
ATOM    698  CA  ALA    89     106.379 142.973 111.407  1.00  0.00              
ATOM    699  CB  ALA    89     107.211 143.966 110.580  1.00  0.00              
ATOM    700  C   ALA    89     106.783 141.591 110.987  1.00  0.00              
ATOM    701  O   ALA    89     107.733 141.025 111.527  1.00  0.00              
ATOM    702  N   VAL    90     106.041 140.993 110.029  1.00  0.00              
ATOM    703  CA  VAL    90     106.374 139.665 109.589  1.00  0.00              
ATOM    704  CB  VAL    90     105.245 138.689 109.774  1.00  0.00              
ATOM    705  C   VAL    90     106.678 139.723 108.122  1.00  0.00              
ATOM    706  O   VAL    90     105.831 140.104 107.315  1.00  0.00              
ATOM    707  CG1 VAL    90     105.655 137.327 109.189  1.00  0.00           C  
ATOM    708  CG2 VAL    90     104.886 138.638 111.270  1.00  0.00           C  
ATOM    709  N   THR    91     107.899 139.301 107.737  1.00  0.00              
ATOM    710  CA  THR    91     108.313 139.363 106.363  1.00  0.00              
ATOM    711  CB  THR    91     109.668 139.985 106.210  1.00  0.00              
ATOM    712  C   THR    91     108.372 137.947 105.865  1.00  0.00              
ATOM    713  O   THR    91     108.736 137.035 106.607  1.00  0.00              
ATOM    714  OG1 THR    91     109.815 140.521 104.909  1.00  0.00           O  
ATOM    715  CG2 THR    91     110.736 138.905 106.440  1.00  0.00           C  
ATOM    716  N   LEU    92     108.006 137.736 104.582  1.00  0.00              
ATOM    717  CA  LEU    92     107.832 136.408 104.059  1.00  0.00              
ATOM    718  CB  LEU    92     106.311 136.151 104.122  1.00  0.00              
ATOM    719  C   LEU    92     108.260 136.400 102.611  1.00  0.00              
ATOM    720  O   LEU    92     107.947 137.334 101.875  1.00  0.00              
ATOM    721  CG  LEU    92     105.744 134.799 103.685  1.00  0.00           C  
ATOM    722  CD1 LEU    92     106.029 134.499 102.208  1.00  0.00           C  
ATOM    723  CD2 LEU    92     106.138 133.699 104.675  1.00  0.00           C  
ATOM    724  N   CYS    93     108.979 135.342 102.156  1.00  0.00              
ATOM    725  CA  CYS    93     109.418 135.269 100.783  1.00  0.00              
ATOM    726  CB  CYS    93     110.928 135.520 100.620  1.00  0.00              
ATOM    727  C   CYS    93     109.217 133.867 100.290  1.00  0.00              
ATOM    728  O   CYS    93     109.380 132.905 101.038  1.00  0.00              
ATOM    729  SG  CYS    93     111.494 137.113 101.282  1.00  0.00           S  
ATOM    730  N   ASN    94     108.848 133.718  99.001  1.00  0.00              
ATOM    731  CA  ASN    94     108.737 132.413  98.415  1.00  0.00              
ATOM    732  CB  ASN    94     107.889 132.401  97.125  1.00  0.00              
ATOM    733  C   ASN    94     110.145 132.042  98.064  1.00  0.00              
ATOM    734  O   ASN    94     110.948 132.901  97.706  1.00  0.00              
ATOM    735  CG  ASN    94     107.449 130.975  96.808  1.00  0.00           C  
ATOM    736  OD1 ASN    94     108.266 130.063  96.690  1.00  0.00           O  
ATOM    737  ND2 ASN    94     106.110 130.774  96.674  1.00  0.00           N  
ATOM    738  N   LEU    95     110.489 130.750  98.186  1.00  0.00              
ATOM    739  CA  LEU    95     111.815 130.283  97.890  1.00  0.00              
ATOM    740  CB  LEU    95     112.041 128.809  98.263  1.00  0.00              
ATOM    741  C   LEU    95     112.079 130.436  96.423  1.00  0.00              
ATOM    742  O   LEU    95     113.232 130.597  96.022  1.00  0.00              
ATOM    743  CG  LEU    95     112.055 128.571  99.783  1.00  0.00           C  
ATOM    744  CD1 LEU    95     112.286 127.086 100.110  1.00  0.00           C  
ATOM    745  CD2 LEU    95     113.065 129.501 100.482  1.00  0.00           C  
ATOM    746  N   ASN    96     111.037 130.335  95.565  1.00  0.00              
ATOM    747  CA  ASN    96     111.347 130.505  94.172  1.00  0.00              
ATOM    748  CB  ASN    96     110.523 129.679  93.162  1.00  0.00              
ATOM    749  C   ASN    96     111.175 131.959  93.852  1.00  0.00              
ATOM    750  O   ASN    96     110.192 132.599  94.226  1.00  0.00              
ATOM    751  CG  ASN    96     109.165 130.307  92.947  1.00  0.00           C  
ATOM    752  OD1 ASN    96     108.513 130.732  93.894  1.00  0.00           O  
ATOM    753  ND2 ASN    96     108.725 130.371  91.662  1.00  0.00           N  
ATOM    754  N   GLU    97     112.206 132.533  93.209  1.00  0.00              
ATOM    755  CA  GLU    97     112.255 133.931  92.901  1.00  0.00              
ATOM    756  CB  GLU    97     113.691 134.410  92.636  1.00  0.00              
ATOM    757  C   GLU    97     111.383 134.340  91.746  1.00  0.00              
ATOM    758  O   GLU    97     110.768 135.405  91.802  1.00  0.00              
ATOM    759  CG  GLU    97     114.575 134.249  93.876  1.00  0.00           C  
ATOM    760  CD  GLU    97     115.947 134.846  93.600  1.00  0.00           C  
ATOM    761  OE1 GLU    97     116.044 135.740  92.718  1.00  0.00           O  
ATOM    762  OE2 GLU    97     116.919 134.414  94.277  1.00  0.00           O  
ATOM    763  N   PHE    98     111.306 133.530  90.663  1.00  0.00              
ATOM    764  CA  PHE    98     110.585 134.001  89.508  1.00  0.00              
ATOM    765  CB  PHE    98     111.504 134.207  88.292  1.00  0.00              
ATOM    766  C   PHE    98     109.551 132.994  89.088  1.00  0.00              
ATOM    767  O   PHE    98     109.817 131.794  89.043  1.00  0.00              
ATOM    768  CG  PHE    98     112.605 135.118  88.719  1.00  0.00           C  
ATOM    769  CD1 PHE    98     112.409 136.476  88.824  1.00  0.00           C  
ATOM    770  CD2 PHE    98     113.848 134.602  89.011  1.00  0.00           C  
ATOM    771  CE1 PHE    98     113.435 137.303  89.220  1.00  0.00           C  
ATOM    772  CE2 PHE    98     114.877 135.423  89.408  1.00  0.00           C  
ATOM    773  CZ  PHE    98     114.671 136.777  89.512  1.00  0.00           C  
ATOM    774  N   ARG    99     108.336 133.477  88.743  1.00  0.00              
ATOM    775  CA  ARG    99     107.278 132.612  88.289  1.00  0.00              
ATOM    776  CB  ARG    99     105.879 133.258  88.359  1.00  0.00              
ATOM    777  C   ARG    99     107.565 132.235  86.864  1.00  0.00              
ATOM    778  O   ARG    99     107.938 133.074  86.046  1.00  0.00              
ATOM    779  CG  ARG    99     105.319 133.343  89.784  1.00  0.00           C  
ATOM    780  CD  ARG    99     103.929 133.981  89.882  1.00  0.00           C  
ATOM    781  NE  ARG    99     104.092 135.463  89.938  1.00  0.00           N  
ATOM    782  CZ  ARG    99     103.033 136.275  89.649  1.00  0.00           C  
ATOM    783  NH1 ARG    99     101.866 135.735  89.190  1.00  0.00           N  
ATOM    784  NH2 ARG    99     103.137 137.625  89.824  1.00  0.00           N  
ATOM    785  N   PHE   100     107.366 130.943  86.532  1.00  0.00              
ATOM    786  CA  PHE   100     107.697 130.408  85.237  1.00  0.00              
ATOM    787  CB  PHE   100     107.502 128.881  85.139  1.00  0.00              
ATOM    788  C   PHE   100     106.858 131.045  84.172  1.00  0.00              
ATOM    789  O   PHE   100     107.349 131.339  83.084  1.00  0.00              
ATOM    790  CG  PHE   100     107.992 128.420  83.802  1.00  0.00           C  
ATOM    791  CD1 PHE   100     109.339 128.253  83.569  1.00  0.00           C  
ATOM    792  CD2 PHE   100     107.110 128.137  82.782  1.00  0.00           C  
ATOM    793  CE1 PHE   100     109.800 127.825  82.344  1.00  0.00           C  
ATOM    794  CE2 PHE   100     107.565 127.708  81.555  1.00  0.00           C  
ATOM    795  CZ  PHE   100     108.912 127.552  81.332  1.00  0.00           C  
ATOM    796  N   SER   101     105.562 131.261  84.452  1.00  0.00              
ATOM    797  CA  SER   101     104.650 131.800  83.482  1.00  0.00              
ATOM    798  CB  SER   101     103.218 131.886  84.029  1.00  0.00              
ATOM    799  C   SER   101     105.049 133.199  83.125  1.00  0.00              
ATOM    800  O   SER   101     104.802 133.659  82.012  1.00  0.00              
ATOM    801  OG  SER   101     102.783 130.601  84.443  1.00  0.00           O  
ATOM    802  N   GLN   102     105.634 133.920  84.094  1.00  0.00              
ATOM    803  CA  GLN   102     106.018 135.302  83.988  1.00  0.00              
ATOM    804  CB  GLN   102     106.305 135.931  85.360  1.00  0.00              
ATOM    805  C   GLN   102     107.223 135.537  83.125  1.00  0.00              
ATOM    806  O   GLN   102     107.357 136.620  82.557  1.00  0.00              
ATOM    807  CG  GLN   102     105.084 135.900  86.277  1.00  0.00           C  
ATOM    808  CD  GLN   102     103.941 136.562  85.527  1.00  0.00           C  
ATOM    809  OE1 GLN   102     104.109 137.621  84.924  1.00  0.00           O  
ATOM    810  NE2 GLN   102     102.746 135.913  85.548  1.00  0.00           N  
ATOM    811  N   VAL   103     108.165 134.575  83.044  1.00  0.00              
ATOM    812  CA  VAL   103     109.385 134.824  82.322  1.00  0.00              
ATOM    813  CB  VAL   103     110.398 133.724  82.481  1.00  0.00              
ATOM    814  C   VAL   103     109.093 134.950  80.857  1.00  0.00              
ATOM    815  O   VAL   103     108.570 134.027  80.236  1.00  0.00              
ATOM    816  CG1 VAL   103     111.622 134.050  81.610  1.00  0.00           C  
ATOM    817  CG2 VAL   103     110.719 133.559  83.977  1.00  0.00           C  
ATOM    818  N   SER   104     109.444 136.113  80.265  1.00  0.00              
ATOM    819  CA  SER   104     109.211 136.349  78.866  1.00  0.00              
ATOM    820  CB  SER   104     108.784 137.790  78.534  1.00  0.00              
ATOM    821  C   SER   104     110.467 136.066  78.102  1.00  0.00              
ATOM    822  O   SER   104     111.495 135.703  78.670  1.00  0.00              
ATOM    823  OG  SER   104     109.846 138.691  78.804  1.00  0.00           O  
ATOM    824  N   LYS   105     110.397 136.232  76.765  1.00  0.00              
ATOM    825  CA  LYS   105     111.504 135.967  75.890  1.00  0.00              
ATOM    826  CB  LYS   105     111.162 136.195  74.408  1.00  0.00              
ATOM    827  C   LYS   105     112.627 136.902  76.220  1.00  0.00              
ATOM    828  O   LYS   105     113.787 136.497  76.269  1.00  0.00              
ATOM    829  CG  LYS   105     112.261 135.737  73.446  1.00  0.00           C  
ATOM    830  CD  LYS   105     111.882 135.889  71.971  1.00  0.00           C  
ATOM    831  CE  LYS   105     110.607 135.142  71.574  1.00  0.00           C  
ATOM    832  NZ  LYS   105     110.862 133.685  71.535  1.00  0.00           N  
ATOM    833  N   ASN   106     112.302 138.189  76.450  1.00  0.00              
ATOM    834  CA  ASN   106     113.293 139.189  76.723  1.00  0.00              
ATOM    835  CB  ASN   106     112.688 140.601  76.825  1.00  0.00              
ATOM    836  C   ASN   106     113.950 138.881  78.034  1.00  0.00              
ATOM    837  O   ASN   106     115.159 139.045  78.189  1.00  0.00              
ATOM    838  CG  ASN   106     113.816 141.620  76.742  1.00  0.00           C  
ATOM    839  OD1 ASN   106     114.932 141.300  76.338  1.00  0.00           O  
ATOM    840  ND2 ASN   106     113.519 142.886  77.138  1.00  0.00           N  
ATOM    841  N   ASP   107     113.155 138.423  79.018  1.00  0.00              
ATOM    842  CA  ASP   107     113.656 138.140  80.333  1.00  0.00              
ATOM    843  CB  ASP   107     112.545 137.666  81.283  1.00  0.00              
ATOM    844  C   ASP   107     114.667 137.039  80.244  1.00  0.00              
ATOM    845  O   ASP   107     115.719 137.092  80.880  1.00  0.00              
ATOM    846  CG  ASP   107     111.583 138.827  81.495  1.00  0.00           C  
ATOM    847  OD1 ASP   107     112.066 139.984  81.627  1.00  0.00           O  
ATOM    848  OD2 ASP   107     110.350 138.572  81.515  1.00  0.00           O  
ATOM    849  N   LEU   108     114.365 136.014  79.430  1.00  0.00              
ATOM    850  CA  LEU   108     115.185 134.850  79.270  1.00  0.00              
ATOM    851  CB  LEU   108     114.510 133.848  78.313  1.00  0.00              
ATOM    852  C   LEU   108     116.499 135.260  78.683  1.00  0.00              
ATOM    853  O   LEU   108     117.554 134.775  79.090  1.00  0.00              
ATOM    854  CG  LEU   108     115.256 132.520  78.109  1.00  0.00           C  
ATOM    855  CD1 LEU   108     115.319 131.715  79.418  1.00  0.00           C  
ATOM    856  CD2 LEU   108     114.641 131.719  76.949  1.00  0.00           C  
ATOM    857  N   TYR   109     116.467 136.183  77.707  1.00  0.00              
ATOM    858  CA  TYR   109     117.661 136.587  77.023  1.00  0.00              
ATOM    859  CB  TYR   109     117.354 137.591  75.899  1.00  0.00              
ATOM    860  C   TYR   109     118.628 137.237  77.969  1.00  0.00              
ATOM    861  O   TYR   109     119.800 136.866  78.009  1.00  0.00              
ATOM    862  CG  TYR   109     118.636 138.039  75.290  1.00  0.00           C  
ATOM    863  CD1 TYR   109     119.254 137.292  74.314  1.00  0.00           C  
ATOM    864  CD2 TYR   109     119.215 139.219  75.697  1.00  0.00           C  
ATOM    865  CE1 TYR   109     120.437 137.718  73.757  1.00  0.00           C  
ATOM    866  CE2 TYR   109     120.397 139.649  75.143  1.00  0.00           C  
ATOM    867  CZ  TYR   109     121.010 138.896  74.172  1.00  0.00           C  
ATOM    868  OH  TYR   109     122.224 139.336  73.602  1.00  0.00           O  
ATOM    869  N   HIS   110     118.175 138.238  78.749  1.00  0.00              
ATOM    870  CA  HIS   110     119.076 138.945  79.620  1.00  0.00              
ATOM    871  CB  HIS   110     118.447 140.235  80.174  1.00  0.00              
ATOM    872  C   HIS   110     119.523 138.116  80.797  1.00  0.00              
ATOM    873  O   HIS   110     120.714 138.031  81.092  1.00  0.00              
ATOM    874  ND1 HIS   110     119.059 142.318  78.851  1.00  0.00           N  
ATOM    875  CG  HIS   110     118.209 141.265  79.107  1.00  0.00           C  
ATOM    876  NE2 HIS   110     117.387 142.483  77.394  1.00  0.00           N  
ATOM    877  CD2 HIS   110     117.193 141.380  78.208  1.00  0.00           C  
ATOM    878  CE1 HIS   110     118.519 143.013  77.818  1.00  0.00           C  
ATOM    879  N   ALA   111     118.534 137.574  81.536  1.00  0.00              
ATOM    880  CA  ALA   111     118.589 136.796  82.752  1.00  0.00              
ATOM    881  CB  ALA   111     117.264 136.843  83.535  1.00  0.00              
ATOM    882  C   ALA   111     118.963 135.348  82.615  1.00  0.00              
ATOM    883  O   ALA   111     119.417 134.744  83.585  1.00  0.00              
ATOM    884  N   GLY   112     118.741 134.728  81.444  1.00  0.00              
ATOM    885  CA  GLY   112     118.777 133.292  81.335  1.00  0.00              
ATOM    886  C   GLY   112     120.029 132.671  81.889  1.00  0.00              
ATOM    887  O   GLY   112     119.946 131.647  82.565  1.00  0.00              
ATOM    888  N   GLU   113     121.217 133.239  81.627  1.00  0.00              
ATOM    889  CA  GLU   113     122.434 132.635  82.100  1.00  0.00              
ATOM    890  CB  GLU   113     123.681 133.393  81.600  1.00  0.00              
ATOM    891  C   GLU   113     122.458 132.633  83.602  1.00  0.00              
ATOM    892  O   GLU   113     122.866 131.653  84.225  1.00  0.00              
ATOM    893  CG  GLU   113     125.015 132.737  81.963  1.00  0.00           C  
ATOM    894  CD  GLU   113     126.124 133.541  81.294  1.00  0.00           C  
ATOM    895  OE1 GLU   113     126.052 133.720  80.049  1.00  0.00           O  
ATOM    896  OE2 GLU   113     127.053 133.989  82.016  1.00  0.00           O  
ATOM    897  N   LEU   114     121.998 133.733  84.225  1.00  0.00              
ATOM    898  CA  LEU   114     122.033 133.898  85.652  1.00  0.00              
ATOM    899  CB  LEU   114     121.485 135.274  86.070  1.00  0.00              
ATOM    900  C   LEU   114     121.182 132.837  86.290  1.00  0.00              
ATOM    901  O   LEU   114     121.524 132.302  87.343  1.00  0.00              
ATOM    902  CG  LEU   114     121.548 135.554  87.580  1.00  0.00           C  
ATOM    903  CD1 LEU   114     123.002 135.614  88.075  1.00  0.00           C  
ATOM    904  CD2 LEU   114     120.746 136.816  87.935  1.00  0.00           C  
ATOM    905  N   LEU   115     120.024 132.551  85.669  1.00  0.00              
ATOM    906  CA  LEU   115     119.044 131.579  86.071  1.00  0.00              
ATOM    907  CB  LEU   115     117.658 131.837  85.463  1.00  0.00              
ATOM    908  C   LEU   115     119.495 130.175  85.778  1.00  0.00              
ATOM    909  O   LEU   115     118.873 129.220  86.238  1.00  0.00              
ATOM    910  CG  LEU   115     117.036 133.142  86.000  1.00  0.00           C  
ATOM    911  CD1 LEU   115     115.585 133.313  85.523  1.00  0.00           C  
ATOM    912  CD2 LEU   115     117.176 133.239  87.529  1.00  0.00           C  
ATOM    913  N   ALA   116     120.545 130.007  84.952  1.00  0.00              
ATOM    914  CA  ALA   116     121.060 128.714  84.583  1.00  0.00              
ATOM    915  CB  ALA   116     121.195 127.759  85.782  1.00  0.00              
ATOM    916  C   ALA   116     120.173 128.057  83.569  1.00  0.00              
ATOM    917  O   ALA   116     120.280 126.854  83.334  1.00  0.00              
ATOM    918  N   LEU   117     119.239 128.822  82.972  1.00  0.00              
ATOM    919  CA  LEU   117     118.430 128.327  81.892  1.00  0.00              
ATOM    920  CB  LEU   117     117.115 129.083  81.667  1.00  0.00              
ATOM    921  C   LEU   117     119.180 128.284  80.592  1.00  0.00              
ATOM    922  O   LEU   117     118.882 127.460  79.729  1.00  0.00              
ATOM    923  CG  LEU   117     116.090 128.800  82.776  1.00  0.00           C  
ATOM    924  CD1 LEU   117     116.410 129.558  84.068  1.00  0.00           C  
ATOM    925  CD2 LEU   117     114.659 129.003  82.278  1.00  0.00           C  
ATOM    926  N   LEU   118     120.131 129.214  80.375  1.00  0.00              
ATOM    927  CA  LEU   118     120.830 129.250  79.118  1.00  0.00              
ATOM    928  CB  LEU   118     120.563 130.542  78.325  1.00  0.00              
ATOM    929  C   LEU   118     122.306 129.194  79.376  1.00  0.00              
ATOM    930  O   LEU   118     122.780 129.571  80.446  1.00  0.00              
ATOM    931  CG  LEU   118     119.082 130.752  77.951  1.00  0.00           C  
ATOM    932  CD1 LEU   118     118.892 132.056  77.160  1.00  0.00           C  
ATOM    933  CD2 LEU   118     118.497 129.530  77.222  1.00  0.00           C  
ATOM    934  N   ASN   119     123.069 128.682  78.388  1.00  0.00              
ATOM    935  CA  ASN   119     124.500 128.642  78.476  1.00  0.00              
ATOM    936  CB  ASN   119     125.151 127.451  77.735  1.00  0.00              
ATOM    937  C   ASN   119     125.020 129.946  77.947  1.00  0.00              
ATOM    938  O   ASN   119     124.259 130.891  77.744  1.00  0.00              
ATOM    939  CG  ASN   119     124.776 127.422  76.256  1.00  0.00           C  
ATOM    940  OD1 ASN   119     125.208 126.532  75.525  1.00  0.00           O  
ATOM    941  ND2 ASN   119     123.950 128.398  75.794  1.00  0.00           N  
ATOM    942  N   ASN   120     126.350 130.039  77.756  1.00  0.00              
ATOM    943  CA  ASN   120     126.976 131.240  77.282  1.00  0.00              
ATOM    944  CB  ASN   120     128.509 131.180  77.292  1.00  0.00              
ATOM    945  C   ASN   120     126.549 131.530  75.879  1.00  0.00              
ATOM    946  O   ASN   120     126.528 132.688  75.463  1.00  0.00              
ATOM    947  CG  ASN   120     128.938 131.368  78.733  1.00  0.00           C  
ATOM    948  OD1 ASN   120     128.393 132.212  79.443  1.00  0.00           O  
ATOM    949  ND2 ASN   120     129.935 130.561  79.183  1.00  0.00           N  
ATOM    950  N   ARG   121     126.230 130.494  75.085  1.00  0.00              
ATOM    951  CA  ARG   121     125.911 130.778  73.716  1.00  0.00              
ATOM    952  CB  ARG   121     126.427 129.668  72.788  1.00  0.00              
ATOM    953  C   ARG   121     124.421 130.881  73.529  1.00  0.00              
ATOM    954  O   ARG   121     123.891 130.462  72.501  1.00  0.00              
ATOM    955  CG  ARG   121     127.944 129.495  72.887  1.00  0.00           C  
ATOM    956  CD  ARG   121     128.466 128.213  72.238  1.00  0.00           C  
ATOM    957  NE  ARG   121     128.376 128.384  70.763  1.00  0.00           N  
ATOM    958  CZ  ARG   121     128.782 127.375  69.938  1.00  0.00           C  
ATOM    959  NH1 ARG   121     129.269 126.216  70.470  1.00  0.00           N  
ATOM    960  NH2 ARG   121     128.698 127.525  68.585  1.00  0.00           N  
ATOM    961  N   TYR   122     123.716 131.468  74.515  1.00  0.00              
ATOM    962  CA  TYR   122     122.306 131.760  74.468  1.00  0.00              
ATOM    963  CB  TYR   122     121.963 133.015  73.651  1.00  0.00              
ATOM    964  C   TYR   122     121.467 130.614  73.998  1.00  0.00              
ATOM    965  O   TYR   122     120.475 130.822  73.303  1.00  0.00              
ATOM    966  CG  TYR   122     122.415 134.146  74.502  1.00  0.00           C  
ATOM    967  CD1 TYR   122     121.609 134.592  75.524  1.00  0.00           C  
ATOM    968  CD2 TYR   122     123.633 134.750  74.296  1.00  0.00           C  
ATOM    969  CE1 TYR   122     122.007 135.631  76.329  1.00  0.00           C  
ATOM    970  CE2 TYR   122     124.036 135.791  75.098  1.00  0.00           C  
ATOM    971  CZ  TYR   122     123.226 136.229  76.118  1.00  0.00           C  
ATOM    972  OH  TYR   122     123.640 137.295  76.944  1.00  0.00           O  
ATOM    973  N   GLU   123     121.799 129.376  74.398  1.00  0.00              
ATOM    974  CA  GLU   123     120.990 128.262  73.997  1.00  0.00              
ATOM    975  CB  GLU   123     121.629 127.407  72.888  1.00  0.00              
ATOM    976  C   GLU   123     120.750 127.424  75.210  1.00  0.00              
ATOM    977  O   GLU   123     121.429 127.571  76.225  1.00  0.00              
ATOM    978  CG  GLU   123     123.034 126.897  73.211  1.00  0.00           C  
ATOM    979  CD  GLU   123     123.584 126.263  71.943  1.00  0.00           C  
ATOM    980  OE1 GLU   123     122.792 125.601  71.222  1.00  0.00           O  
ATOM    981  OE2 GLU   123     124.803 126.433  71.676  1.00  0.00           O  
ATOM    982  N   ILE   124     119.735 126.535  75.154  1.00  0.00              
ATOM    983  CA  ILE   124     119.455 125.708  76.294  1.00  0.00              
ATOM    984  CB  ILE   124     118.181 124.929  76.214  1.00  0.00              
ATOM    985  C   ILE   124     120.591 124.756  76.469  1.00  0.00              
ATOM    986  O   ILE   124     121.092 124.151  75.521  1.00  0.00              
ATOM    987  CG2 ILE   124     117.015 125.919  76.202  1.00  0.00           C  
ATOM    988  CG1 ILE   124     118.187 123.964  75.026  1.00  0.00           C  
ATOM    989  CD1 ILE   124     117.021 122.980  75.076  1.00  0.00           C  
ATOM    990  N   PRO   125     120.980 124.613  77.706  1.00  0.00              
ATOM    991  CA  PRO   125     122.078 123.756  78.048  1.00  0.00              
ATOM    992  CB  PRO   125     122.414 124.075  79.504  1.00  0.00              
ATOM    993  C   PRO   125     121.811 122.317  77.789  1.00  0.00              
ATOM    994  O   PRO   125     120.661 121.936  77.594  1.00  0.00              
ATOM    995  CD  PRO   125     120.836 125.712  78.646  1.00  0.00           C  
ATOM    996  CG  PRO   125     121.977 125.541  79.667  1.00  0.00           C  
ATOM    997  N   ASP   126     122.888 121.515  77.766  1.00  0.00              
ATOM    998  CA  ASP   126     122.785 120.114  77.507  1.00  0.00              
ATOM    999  CB  ASP   126     124.146 119.395  77.394  1.00  0.00              
ATOM   1000  C   ASP   126     121.986 119.495  78.608  1.00  0.00              
ATOM   1001  O   ASP   126     121.345 118.468  78.397  1.00  0.00              
ATOM   1002  CG  ASP   126     124.910 119.461  78.711  1.00  0.00           C  
ATOM   1003  OD1 ASP   126     124.691 120.426  79.490  1.00  0.00           O  
ATOM   1004  OD2 ASP   126     125.733 118.538  78.950  1.00  0.00           O  
ATOM   1005  N   THR   127     122.001 120.096  79.817  1.00  0.00              
ATOM   1006  CA  THR   127     121.270 119.504  80.900  1.00  0.00              
ATOM   1007  CB  THR   127     121.711 119.994  82.247  1.00  0.00              
ATOM   1008  C   THR   127     119.827 119.863  80.749  1.00  0.00              
ATOM   1009  O   THR   127     119.389 120.964  81.087  1.00  0.00              
ATOM   1010  OG1 THR   127     123.087 119.707  82.449  1.00  0.00           O  
ATOM   1011  CG2 THR   127     120.860 119.303  83.322  1.00  0.00           C  
ATOM   1012  N   GLN   128     119.024 118.923  80.222  1.00  0.00              
ATOM   1013  CA  GLN   128     117.646 119.275  80.092  1.00  0.00              
ATOM   1014  CB  GLN   128     117.127 119.227  78.644  1.00  0.00              
ATOM   1015  C   GLN   128     116.826 118.320  80.886  1.00  0.00              
ATOM   1016  O   GLN   128     116.261 117.369  80.345  1.00  0.00              
ATOM   1017  CG  GLN   128     117.795 120.245  77.718  1.00  0.00           C  
ATOM   1018  CD  GLN   128     117.344 121.643  78.121  1.00  0.00           C  
ATOM   1019  OE1 GLN   128     117.981 122.639  77.779  1.00  0.00           O  
ATOM   1020  NE2 GLN   128     116.213 121.724  78.872  1.00  0.00           N  
ATOM   1021  N   MET   129     116.707 118.572  82.203  1.00  0.00              
ATOM   1022  CA  MET   129     115.865 117.709  82.970  1.00  0.00              
ATOM   1023  CB  MET   129     116.244 117.687  84.458  1.00  0.00              
ATOM   1024  C   MET   129     114.507 118.315  82.811  1.00  0.00              
ATOM   1025  O   MET   129     114.003 119.003  83.696  1.00  0.00              
ATOM   1026  CG  MET   129     115.634 116.526  85.242  1.00  0.00           C  
ATOM   1027  SD  MET   129     116.318 116.320  86.915  1.00  0.00           S  
ATOM   1028  CE  MET   129     117.930 115.698  86.352  1.00  0.00           C  
ATOM   1029  N   ALA   130     113.856 118.055  81.666  1.00  0.00              
ATOM   1030  CA  ALA   130     112.649 118.772  81.463  1.00  0.00              
ATOM   1031  CB  ALA   130     112.755 119.867  80.382  1.00  0.00              
ATOM   1032  C   ALA   130     111.559 117.887  81.038  1.00  0.00              
ATOM   1033  O   ALA   130     111.732 116.918  80.301  1.00  0.00              
ATOM   1034  N   ASP   131     110.369 118.273  81.505  1.00  0.00              
ATOM   1035  CA  ASP   131     109.187 117.549  81.224  1.00  0.00              
ATOM   1036  CB  ASP   131     107.973 118.058  82.005  1.00  0.00              
ATOM   1037  C   ASP   131     108.877 117.790  79.794  1.00  0.00              
ATOM   1038  O   ASP   131     109.357 118.738  79.167  1.00  0.00              
ATOM   1039  CG  ASP   131     108.237 117.781  83.468  1.00  0.00           C  
ATOM   1040  OD1 ASP   131     108.772 116.681  83.772  1.00  0.00           O  
ATOM   1041  OD2 ASP   131     107.924 118.673  84.299  1.00  0.00           O  
ATOM   1042  N   GLU   132     108.022 116.915  79.258  1.00  0.00              
ATOM   1043  CA  GLU   132     107.692 116.987  77.877  1.00  0.00              
ATOM   1044  CB  GLU   132     106.656 115.933  77.443  1.00  0.00              
ATOM   1045  C   GLU   132     107.079 118.321  77.582  1.00  0.00              
ATOM   1046  O   GLU   132     107.371 118.925  76.553  1.00  0.00              
ATOM   1047  CG  GLU   132     107.119 114.479  77.574  1.00  0.00           C  
ATOM   1048  CD  GLU   132     106.650 113.933  78.918  1.00  0.00           C  
ATOM   1049  OE1 GLU   132     105.614 114.435  79.429  1.00  0.00           O  
ATOM   1050  OE2 GLU   132     107.315 113.001  79.446  1.00  0.00           O  
ATOM   1051  N   LYS   133     106.165 118.796  78.448  1.00  0.00              
ATOM   1052  CA  LYS   133     105.513 120.058  78.225  1.00  0.00              
ATOM   1053  CB  LYS   133     104.272 120.249  79.118  1.00  0.00              
ATOM   1054  C   LYS   133     106.426 121.228  78.460  1.00  0.00              
ATOM   1055  O   LYS   133     106.409 122.191  77.696  1.00  0.00              
ATOM   1056  CG  LYS   133     103.073 119.389  78.703  1.00  0.00           C  
ATOM   1057  CD  LYS   133     103.265 117.885  78.913  1.00  0.00           C  
ATOM   1058  CE  LYS   133     102.051 117.051  78.491  1.00  0.00           C  
ATOM   1059  NZ  LYS   133     101.956 117.000  77.015  1.00  0.00           N  
ATOM   1060  N   GLN   134     107.237 121.171  79.534  1.00  0.00              
ATOM   1061  CA  GLN   134     108.035 122.279  79.992  1.00  0.00              
ATOM   1062  CB  GLN   134     108.704 121.951  81.337  1.00  0.00              
ATOM   1063  C   GLN   134     109.122 122.651  79.027  1.00  0.00              
ATOM   1064  O   GLN   134     109.326 123.832  78.748  1.00  0.00              
ATOM   1065  CG  GLN   134     109.284 123.157  82.071  1.00  0.00           C  
ATOM   1066  CD  GLN   134     108.155 123.813  82.852  1.00  0.00           C  
ATOM   1067  OE1 GLN   134     108.379 124.742  83.626  1.00  0.00           O  
ATOM   1068  NE2 GLN   134     106.904 123.322  82.649  1.00  0.00           N  
ATOM   1069  N   LEU   135     109.857 121.661  78.489  1.00  0.00              
ATOM   1070  CA  LEU   135     110.963 121.970  77.624  1.00  0.00              
ATOM   1071  CB  LEU   135     111.791 120.729  77.224  1.00  0.00              
ATOM   1072  C   LEU   135     110.447 122.600  76.374  1.00  0.00              
ATOM   1073  O   LEU   135     111.056 123.530  75.849  1.00  0.00              
ATOM   1074  CG  LEU   135     113.066 121.033  76.402  1.00  0.00           C  
ATOM   1075  CD1 LEU   135     112.770 121.477  74.963  1.00  0.00           C  
ATOM   1076  CD2 LEU   135     113.952 122.048  77.136  1.00  0.00           C  
ATOM   1077  N   GLU   136     109.302 122.110  75.867  1.00  0.00              
ATOM   1078  CA  GLU   136     108.792 122.593  74.617  1.00  0.00              
ATOM   1079  CB  GLU   136     107.450 121.945  74.232  1.00  0.00              
ATOM   1080  C   GLU   136     108.550 124.061  74.732  1.00  0.00              
ATOM   1081  O   GLU   136     108.923 124.831  73.848  1.00  0.00              
ATOM   1082  CG  GLU   136     107.555 120.450  73.928  1.00  0.00           C  
ATOM   1083  CD  GLU   136     108.306 120.285  72.614  1.00  0.00           C  
ATOM   1084  OE1 GLU   136     109.519 120.621  72.577  1.00  0.00           O  
ATOM   1085  OE2 GLU   136     107.674 119.819  71.628  1.00  0.00           O  
ATOM   1086  N   ILE   137     107.933 124.488  75.846  1.00  0.00              
ATOM   1087  CA  ILE   137     107.612 125.870  76.034  1.00  0.00              
ATOM   1088  CB  ILE   137     106.852 126.120  77.305  1.00  0.00              
ATOM   1089  C   ILE   137     108.873 126.673  76.111  1.00  0.00              
ATOM   1090  O   ILE   137     108.969 127.743  75.512  1.00  0.00              
ATOM   1091  CG2 ILE   137     106.760 127.640  77.505  1.00  0.00           C  
ATOM   1092  CG1 ILE   137     105.481 125.426  77.267  1.00  0.00           C  
ATOM   1093  CD1 ILE   137     104.568 125.940  76.154  1.00  0.00           C  
ATOM   1094  N   LEU   138     109.879 126.178  76.856  1.00  0.00              
ATOM   1095  CA  LEU   138     111.060 126.955  77.086  1.00  0.00              
ATOM   1096  CB  LEU   138     111.956 126.351  78.179  1.00  0.00              
ATOM   1097  C   LEU   138     111.844 127.133  75.815  1.00  0.00              
ATOM   1098  O   LEU   138     112.437 128.187  75.595  1.00  0.00              
ATOM   1099  CG  LEU   138     112.971 127.367  78.723  1.00  0.00           C  
ATOM   1100  CD1 LEU   138     112.247 128.587  79.310  1.00  0.00           C  
ATOM   1101  CD2 LEU   138     113.889 126.733  79.770  1.00  0.00           C  
ATOM   1102  N   GLN   139     111.884 126.103  74.945  1.00  0.00              
ATOM   1103  CA  GLN   139     112.603 126.190  73.699  1.00  0.00              
ATOM   1104  CB  GLN   139     112.553 124.891  72.876  1.00  0.00              
ATOM   1105  C   GLN   139     112.010 127.253  72.830  1.00  0.00              
ATOM   1106  O   GLN   139     112.736 127.967  72.140  1.00  0.00              
ATOM   1107  CG  GLN   139     113.583 123.846  73.293  1.00  0.00           C  
ATOM   1108  CD  GLN   139     114.893 124.264  72.642  1.00  0.00           C  
ATOM   1109  OE1 GLN   139     115.871 123.517  72.642  1.00  0.00           O  
ATOM   1110  NE2 GLN   139     114.908 125.493  72.058  1.00  0.00           N  
ATOM   1111  N   ASP   140     110.670 127.376  72.817  1.00  0.00              
ATOM   1112  CA  ASP   140     110.036 128.352  71.975  1.00  0.00              
ATOM   1113  CB  ASP   140     108.502 128.323  72.080  1.00  0.00              
ATOM   1114  C   ASP   140     110.484 129.709  72.421  1.00  0.00              
ATOM   1115  O   ASP   140     110.779 130.581  71.604  1.00  0.00              
ATOM   1116  CG  ASP   140     108.004 127.048  71.417  1.00  0.00           C  
ATOM   1117  OD1 ASP   140     108.795 126.423  70.662  1.00  0.00           O  
ATOM   1118  OD2 ASP   140     106.821 126.684  71.655  1.00  0.00           O  
ATOM   1119  N   LYS   141     110.549 129.900  73.750  1.00  0.00              
ATOM   1120  CA  LYS   141     110.939 131.123  74.395  1.00  0.00              
ATOM   1121  CB  LYS   141     110.915 130.984  75.925  1.00  0.00              
ATOM   1122  C   LYS   141     112.368 131.428  74.071  1.00  0.00              
ATOM   1123  O   LYS   141     112.764 132.589  73.975  1.00  0.00              
ATOM   1124  CG  LYS   141     109.517 130.903  76.522  1.00  0.00           C  
ATOM   1125  CD  LYS   141     108.788 132.237  76.450  1.00  0.00           C  
ATOM   1126  CE  LYS   141     109.001 133.074  77.706  1.00  0.00           C  
ATOM   1127  NZ  LYS   141     110.315 132.754  78.306  1.00  0.00           N  
ATOM   1128  N   ALA   142     113.178 130.361  73.980  1.00  0.00              
ATOM   1129  CA  ALA   142     114.589 130.372  73.717  1.00  0.00              
ATOM   1130  CB  ALA   142     115.235 128.981  73.867  1.00  0.00              
ATOM   1131  C   ALA   142     114.892 130.859  72.330  1.00  0.00              
ATOM   1132  O   ALA   142     115.991 131.352  72.086  1.00  0.00              
ATOM   1133  N   ASN   143     113.967 130.663  71.368  1.00  0.00              
ATOM   1134  CA  ASN   143     114.210 131.008  69.987  1.00  0.00              
ATOM   1135  CB  ASN   143     113.012 130.680  69.075  1.00  0.00              
ATOM   1136  C   ASN   143     114.497 132.476  69.846  1.00  0.00              
ATOM   1137  O   ASN   143     113.598 133.314  69.873  1.00  0.00              
ATOM   1138  CG  ASN   143     113.396 130.965  67.630  1.00  0.00           C  
ATOM   1139  OD1 ASN   143     114.492 130.629  67.185  1.00  0.00           O  
ATOM   1140  ND2 ASN   143     112.466 131.608  66.874  1.00  0.00           N  
ATOM   1141  N   PHE   144     115.799 132.804  69.717  1.00  0.00              
ATOM   1142  CA  PHE   144     116.321 134.135  69.577  1.00  0.00              
ATOM   1143  CB  PHE   144     117.748 134.290  70.125  1.00  0.00              
ATOM   1144  C   PHE   144     116.248 134.696  68.191  1.00  0.00              
ATOM   1145  O   PHE   144     116.267 135.915  68.037  1.00  0.00              
ATOM   1146  CG  PHE   144     117.610 134.051  71.590  1.00  0.00           C  
ATOM   1147  CD1 PHE   144     116.889 134.926  72.372  1.00  0.00           C  
ATOM   1148  CD2 PHE   144     118.210 132.967  72.188  1.00  0.00           C  
ATOM   1149  CE1 PHE   144     116.754 134.713  73.724  1.00  0.00           C  
ATOM   1150  CE2 PHE   144     118.079 132.750  73.540  1.00  0.00           C  
ATOM   1151  CZ  PHE   144     117.350 133.623  74.310  1.00  0.00           C  
ATOM   1152  N   ARG   145     116.235 133.858  67.134  1.00  0.00              
ATOM   1153  CA  ARG   145     116.278 134.470  65.835  1.00  0.00              
ATOM   1154  CB  ARG   145     116.410 133.499  64.647  1.00  0.00              
ATOM   1155  C   ARG   145     115.072 135.339  65.657  1.00  0.00              
ATOM   1156  O   ARG   145     113.984 135.034  66.144  1.00  0.00              
ATOM   1157  CG  ARG   145     115.271 132.504  64.440  1.00  0.00           C  
ATOM   1158  CD  ARG   145     115.592 131.524  63.308  1.00  0.00           C  
ATOM   1159  NE  ARG   145     114.372 130.725  63.012  1.00  0.00           N  
ATOM   1160  CZ  ARG   145     114.473 129.631  62.201  1.00  0.00           C  
ATOM   1161  NH1 ARG   145     115.695 129.241  61.734  1.00  0.00           N  
ATOM   1162  NH2 ARG   145     113.355 128.928  61.856  1.00  0.00           N  
ATOM   1163  N   SER   146     115.264 136.471  64.950  1.00  0.00              
ATOM   1164  CA  SER   146     114.225 137.442  64.767  1.00  0.00              
ATOM   1165  CB  SER   146     112.910 136.781  64.314  1.00  0.00              
ATOM   1166  C   SER   146     113.972 138.156  66.065  1.00  0.00              
ATOM   1167  O   SER   146     112.959 138.839  66.217  1.00  0.00              
ATOM   1168  OG  SER   146     111.893 137.754  64.137  1.00  0.00           O  
ATOM   1169  N   PHE   147     114.911 138.061  67.029  1.00  0.00              
ATOM   1170  CA  PHE   147     114.691 138.704  68.295  1.00  0.00              
ATOM   1171  CB  PHE   147     114.793 137.718  69.479  1.00  0.00              
ATOM   1172  C   PHE   147     115.703 139.788  68.502  1.00  0.00              
ATOM   1173  O   PHE   147     116.905 139.577  68.347  1.00  0.00              
ATOM   1174  CG  PHE   147     114.772 138.433  70.789  1.00  0.00           C  
ATOM   1175  CD1 PHE   147     113.601 138.927  71.320  1.00  0.00           C  
ATOM   1176  CD2 PHE   147     115.937 138.581  71.509  1.00  0.00           C  
ATOM   1177  CE1 PHE   147     113.601 139.572  72.536  1.00  0.00           C  
ATOM   1178  CE2 PHE   147     115.943 139.224  72.724  1.00  0.00           C  
ATOM   1179  CZ  PHE   147     114.772 139.724  73.240  1.00  0.00           C  
ATOM   1180  N   LYS   148     115.222 141.001  68.844  1.00  0.00              
ATOM   1181  CA  LYS   148     116.108 142.076  69.177  1.00  0.00              
ATOM   1182  CB  LYS   148     115.906 143.345  68.318  1.00  0.00              
ATOM   1183  C   LYS   148     115.862 142.358  70.627  1.00  0.00              
ATOM   1184  O   LYS   148     114.720 142.425  71.077  1.00  0.00              
ATOM   1185  CG  LYS   148     114.483 143.907  68.303  1.00  0.00           C  
ATOM   1186  CD  LYS   148     114.095 144.633  69.588  1.00  0.00           C  
ATOM   1187  CE  LYS   148     112.677 145.199  69.584  1.00  0.00           C  
ATOM   1188  NZ  LYS   148     112.366 145.746  70.923  1.00  0.00           N  
ATOM   1189  N   PRO   149     116.912 142.521  71.376  1.00  0.00              
ATOM   1190  CA  PRO   149     116.758 142.783  72.782  1.00  0.00              
ATOM   1191  CB  PRO   149     118.153 142.599  73.389  1.00  0.00              
ATOM   1192  C   PRO   149     116.120 144.089  73.109  1.00  0.00              
ATOM   1193  O   PRO   149     116.304 145.060  72.376  1.00  0.00              
ATOM   1194  CD  PRO   149     118.153 141.805  71.088  1.00  0.00           C  
ATOM   1195  CG  PRO   149     118.820 141.576  72.453  1.00  0.00           C  
ATOM   1196  N   LYS   150     115.345 144.120  74.217  1.00  0.00              
ATOM   1197  CA  LYS   150     114.683 145.320  74.666  1.00  0.00              
ATOM   1198  CB  LYS   150     113.184 145.155  74.972  1.00  0.00              
ATOM   1199  C   LYS   150     115.326 145.698  75.973  1.00  0.00              
ATOM   1200  O   LYS   150     116.173 144.980  76.498  1.00  0.00              
ATOM   1201  CG  LYS   150     112.291 144.919  73.748  1.00  0.00           C  
ATOM   1202  CD  LYS   150     112.383 143.515  73.165  1.00  0.00           C  
ATOM   1203  CE  LYS   150     111.330 143.250  72.082  1.00  0.00           C  
ATOM   1204  NZ  LYS   150     111.376 141.840  71.646  1.00  0.00           N  
ATOM   1205  N   PRO   151     114.931 146.824  76.489  1.00  0.00              
ATOM   1206  CA  PRO   151     115.465 147.300  77.730  1.00  0.00              
ATOM   1207  CB  PRO   151     114.911 148.714  77.906  1.00  0.00              
ATOM   1208  C   PRO   151     115.105 146.362  78.840  1.00  0.00              
ATOM   1209  O   PRO   151     114.005 145.808  78.819  1.00  0.00              
ATOM   1210  CD  PRO   151     114.397 147.907  75.668  1.00  0.00           C  
ATOM   1211  CG  PRO   151     114.694 149.189  76.456  1.00  0.00           C  
ATOM   1212  N   PHE   152     116.010 146.161  79.818  1.00  0.00              
ATOM   1213  CA  PHE   152     115.739 145.215  80.864  1.00  0.00              
ATOM   1214  CB  PHE   152     116.393 143.853  80.555  1.00  0.00              
ATOM   1215  C   PHE   152     116.316 145.731  82.151  1.00  0.00              
ATOM   1216  O   PHE   152     117.389 146.334  82.164  1.00  0.00              
ATOM   1217  CG  PHE   152     116.089 142.856  81.620  1.00  0.00           C  
ATOM   1218  CD1 PHE   152     114.903 142.158  81.606  1.00  0.00           C  
ATOM   1219  CD2 PHE   152     116.999 142.602  82.621  1.00  0.00           C  
ATOM   1220  CE1 PHE   152     114.624 141.230  82.583  1.00  0.00           C  
ATOM   1221  CE2 PHE   152     116.726 141.675  83.600  1.00  0.00           C  
ATOM   1222  CZ  PHE   152     115.536 140.988  83.583  1.00  0.00           C  
ATOM   1223  N   ASN   153     115.590 145.511  83.272  1.00  0.00              
ATOM   1224  CA  ASN   153     116.046 145.922  84.574  1.00  0.00              
ATOM   1225  CB  ASN   153     115.398 147.234  85.047  1.00  0.00              
ATOM   1226  C   ASN   153     115.647 144.843  85.541  1.00  0.00              
ATOM   1227  O   ASN   153     114.531 144.329  85.489  1.00  0.00              
ATOM   1228  CG  ASN   153     116.120 147.695  86.300  1.00  0.00           C  
ATOM   1229  OD1 ASN   153     117.348 147.741  86.341  1.00  0.00           O  
ATOM   1230  ND2 ASN   153     115.338 148.044  87.357  1.00  0.00           N  
ATOM   1231  N   MET   154     116.557 144.481  86.464  1.00  0.00              
ATOM   1232  CA  MET   154     116.336 143.396  87.380  1.00  0.00              
ATOM   1233  CB  MET   154     117.599 143.050  88.184  1.00  0.00              
ATOM   1234  C   MET   154     115.219 143.702  88.336  1.00  0.00              
ATOM   1235  O   MET   154     114.431 142.824  88.687  1.00  0.00              
ATOM   1236  CG  MET   154     117.611 141.607  88.682  1.00  0.00           C  
ATOM   1237  SD  MET   154     117.804 140.372  87.359  1.00  0.00           S  
ATOM   1238  CE  MET   154     118.059 138.972  88.487  1.00  0.00           C  
ATOM   1239  N   ARG   155     115.121 144.963  88.793  1.00  0.00              
ATOM   1240  CA  ARG   155     114.125 145.320  89.763  1.00  0.00              
ATOM   1241  CB  ARG   155     114.246 146.791  90.189  1.00  0.00              
ATOM   1242  C   ARG   155     112.764 145.107  89.175  1.00  0.00              
ATOM   1243  O   ARG   155     111.878 144.553  89.825  1.00  0.00              
ATOM   1244  CG  ARG   155     113.379 147.168  91.387  1.00  0.00           C  
ATOM   1245  CD  ARG   155     113.440 148.660  91.716  1.00  0.00           C  
ATOM   1246  NE  ARG   155     112.809 149.376  90.573  1.00  0.00           N  
ATOM   1247  CZ  ARG   155     111.455 149.538  90.550  1.00  0.00           C  
ATOM   1248  NH1 ARG   155     110.701 149.103  91.601  1.00  0.00           N  
ATOM   1249  NH2 ARG   155     110.853 150.127  89.476  1.00  0.00           N  
ATOM   1250  N   GLU   156     112.566 145.534  87.915  1.00  0.00              
ATOM   1251  CA  GLU   156     111.293 145.405  87.265  1.00  0.00              
ATOM   1252  CB  GLU   156     111.272 146.077  85.878  1.00  0.00              
ATOM   1253  C   GLU   156     110.994 143.949  87.093  1.00  0.00              
ATOM   1254  O   GLU   156     109.854 143.514  87.248  1.00  0.00              
ATOM   1255  CG  GLU   156     109.896 146.087  85.203  1.00  0.00           C  
ATOM   1256  CD  GLU   156     109.775 144.868  84.297  1.00  0.00           C  
ATOM   1257  OE1 GLU   156     110.827 144.242  83.998  1.00  0.00           O  
ATOM   1258  OE2 GLU   156     108.628 144.552  83.882  1.00  0.00           O  
ATOM   1259  N   PHE   157     112.030 143.154  86.769  1.00  0.00              
ATOM   1260  CA  PHE   157     111.860 141.751  86.536  1.00  0.00              
ATOM   1261  CB  PHE   157     113.153 141.100  86.012  1.00  0.00              
ATOM   1262  C   PHE   157     111.401 141.090  87.802  1.00  0.00              
ATOM   1263  O   PHE   157     110.494 140.259  87.779  1.00  0.00              
ATOM   1264  CG  PHE   157     112.905 139.655  85.758  1.00  0.00           C  
ATOM   1265  CD1 PHE   157     111.909 139.253  84.898  1.00  0.00           C  
ATOM   1266  CD2 PHE   157     113.709 138.703  86.340  1.00  0.00           C  
ATOM   1267  CE1 PHE   157     111.692 137.917  84.656  1.00  0.00           C  
ATOM   1268  CE2 PHE   157     113.498 137.367  86.100  1.00  0.00           C  
ATOM   1269  CZ  PHE   157     112.486 136.971  85.260  1.00  0.00           C  
ATOM   1270  N   TYR   158     112.005 141.450  88.952  1.00  0.00              
ATOM   1271  CA  TYR   158     111.584 140.874  90.201  1.00  0.00              
ATOM   1272  CB  TYR   158     112.367 141.355  91.438  1.00  0.00              
ATOM   1273  C   TYR   158     110.161 141.249  90.463  1.00  0.00              
ATOM   1274  O   TYR   158     109.359 140.410  90.872  1.00  0.00              
ATOM   1275  CG  TYR   158     113.648 140.608  91.577  1.00  0.00           C  
ATOM   1276  CD1 TYR   158     114.812 141.033  90.979  1.00  0.00           C  
ATOM   1277  CD2 TYR   158     113.669 139.460  92.337  1.00  0.00           C  
ATOM   1278  CE1 TYR   158     115.975 140.315  91.139  1.00  0.00           C  
ATOM   1279  CE2 TYR   158     114.827 138.739  92.500  1.00  0.00           C  
ATOM   1280  CZ  TYR   158     115.985 139.169  91.900  1.00  0.00           C  
ATOM   1281  OH  TYR   158     117.177 138.431  92.065  1.00  0.00           O  
ATOM   1282  N   ASP   159     109.804 142.527  90.237  1.00  0.00              
ATOM   1283  CA  ASP   159     108.471 142.966  90.542  1.00  0.00              
ATOM   1284  CB  ASP   159     108.219 144.447  90.216  1.00  0.00              
ATOM   1285  C   ASP   159     107.463 142.207  89.742  1.00  0.00              
ATOM   1286  O   ASP   159     106.450 141.762  90.276  1.00  0.00              
ATOM   1287  CG  ASP   159     108.663 145.289  91.391  1.00  0.00           C  
ATOM   1288  OD1 ASP   159     108.017 145.162  92.466  1.00  0.00           O  
ATOM   1289  OD2 ASP   159     109.643 146.064  91.238  1.00  0.00           O  
ATOM   1290  N   ARG   160     107.688 142.100  88.422  1.00  0.00              
ATOM   1291  CA  ARG   160     106.753 141.449  87.549  1.00  0.00              
ATOM   1292  CB  ARG   160     107.115 141.713  86.084  1.00  0.00              
ATOM   1293  C   ARG   160     106.693 139.955  87.740  1.00  0.00              
ATOM   1294  O   ARG   160     105.619 139.389  87.938  1.00  0.00              
ATOM   1295  CG  ARG   160     108.544 141.272  85.770  1.00  0.00           C  
ATOM   1296  CD  ARG   160     109.022 141.683  84.384  1.00  0.00           C  
ATOM   1297  NE  ARG   160     108.211 140.910  83.412  1.00  0.00           N  
ATOM   1298  CZ  ARG   160     108.613 140.845  82.113  1.00  0.00           C  
ATOM   1299  NH1 ARG   160     109.715 141.540  81.708  1.00  0.00           N  
ATOM   1300  NH2 ARG   160     107.919 140.069  81.232  1.00  0.00           N  
ATOM   1301  N   ALA   161     107.861 139.286  87.664  1.00  0.00              
ATOM   1302  CA  ALA   161     108.014 137.855  87.735  1.00  0.00              
ATOM   1303  CB  ALA   161     109.426 137.396  87.340  1.00  0.00              
ATOM   1304  C   ALA   161     107.740 137.309  89.103  1.00  0.00              
ATOM   1305  O   ALA   161     107.230 136.198  89.246  1.00  0.00              
ATOM   1306  N   GLY   162     108.097 138.070  90.151  1.00  0.00              
ATOM   1307  CA  GLY   162     108.024 137.574  91.498  1.00  0.00              
ATOM   1308  C   GLY   162     106.629 137.136  91.816  1.00  0.00              
ATOM   1309  O   GLY   162     105.659 137.591  91.212  1.00  0.00              
ATOM   1310  N   HIS   163     106.509 136.220  92.803  1.00  0.00              
ATOM   1311  CA  HIS   163     105.236 135.697  93.211  1.00  0.00              
ATOM   1312  CB  HIS   163     105.313 134.622  94.308  1.00  0.00              
ATOM   1313  C   HIS   163     104.386 136.806  93.734  1.00  0.00              
ATOM   1314  O   HIS   163     104.876 137.749  94.352  1.00  0.00              
ATOM   1315  ND1 HIS   163     104.456 132.308  93.760  1.00  0.00           N  
ATOM   1316  CG  HIS   163     105.473 133.237  93.767  1.00  0.00           C  
ATOM   1317  NE2 HIS   163     106.211 131.331  92.813  1.00  0.00           N  
ATOM   1318  CD2 HIS   163     106.539 132.622  93.185  1.00  0.00           C  
ATOM   1319  CE1 HIS   163     104.951 131.188  93.180  1.00  0.00           C  
ATOM   1320  N   ASP   164     103.065 136.708  93.478  1.00  0.00              
ATOM   1321  CA  ASP   164     102.156 137.741  93.878  1.00  0.00              
ATOM   1322  CB  ASP   164     101.132 138.097  92.787  1.00  0.00              
ATOM   1323  C   ASP   164     101.401 137.290  95.091  1.00  0.00              
ATOM   1324  O   ASP   164     100.870 136.181  95.133  1.00  0.00              
ATOM   1325  CG  ASP   164     100.485 139.428  93.140  1.00  0.00           C  
ATOM   1326  OD1 ASP   164     100.701 139.918  94.279  1.00  0.00           O  
ATOM   1327  OD2 ASP   164      99.764 139.976  92.264  1.00  0.00           O  
ATOM   1328  N   ILE   165     101.326 138.158  96.121  1.00  0.00              
ATOM   1329  CA  ILE   165     100.631 137.786  97.321  1.00  0.00              
ATOM   1330  CB  ILE   165     100.745 138.678  98.523  1.00  0.00              
ATOM   1331  C   ILE   165      99.182 137.590  97.047  1.00  0.00              
ATOM   1332  O   ILE   165      98.530 136.804  97.731  1.00  0.00              
ATOM   1333  CG2 ILE   165     102.197 138.635  98.982  1.00  0.00           C  
ATOM   1334  CG1 ILE   165     100.164 140.077  98.316  1.00  0.00           C  
ATOM   1335  CD1 ILE   165      99.961 140.790  99.648  1.00  0.00           C  
ATOM   1336  N   ARG   166      98.614 138.322  96.072  1.00  0.00              
ATOM   1337  CA  ARG   166      97.204 138.177  95.870  1.00  0.00              
ATOM   1338  CB  ARG   166      96.602 139.109  94.796  1.00  0.00              
ATOM   1339  C   ARG   166      96.884 136.748  95.544  1.00  0.00              
ATOM   1340  O   ARG   166      95.841 136.246  95.956  1.00  0.00              
ATOM   1341  CG  ARG   166      97.147 138.961  93.377  1.00  0.00           C  
ATOM   1342  CD  ARG   166      96.336 139.771  92.360  1.00  0.00           C  
ATOM   1343  NE  ARG   166      96.689 141.211  92.525  1.00  0.00           N  
ATOM   1344  CZ  ARG   166      97.553 141.809  91.653  1.00  0.00           C  
ATOM   1345  NH1 ARG   166      98.036 141.111  90.584  1.00  0.00           N  
ATOM   1346  NH2 ARG   166      97.922 143.110  91.841  1.00  0.00           N  
ATOM   1347  N   ASP   167      97.727 136.072  94.742  1.00  0.00              
ATOM   1348  CA  ASP   167      97.516 134.682  94.432  1.00  0.00              
ATOM   1349  CB  ASP   167      98.245 134.271  93.147  1.00  0.00              
ATOM   1350  C   ASP   167      97.924 133.759  95.557  1.00  0.00              
ATOM   1351  O   ASP   167      97.285 132.731  95.777  1.00  0.00              
ATOM   1352  CG  ASP   167      97.543 135.016  92.019  1.00  0.00           C  
ATOM   1353  OD1 ASP   167      96.296 135.174  92.105  1.00  0.00           O  
ATOM   1354  OD2 ASP   167      98.244 135.453  91.069  1.00  0.00           O  
ATOM   1355  N   MET   168      99.035 134.063  96.261  1.00  0.00              
ATOM   1356  CA  MET   168      99.554 133.218  97.312  1.00  0.00              
ATOM   1357  CB  MET   168     100.949 133.646  97.799  1.00  0.00              
ATOM   1358  C   MET   168      98.676 133.198  98.532  1.00  0.00              
ATOM   1359  O   MET   168      98.488 132.153  99.153  1.00  0.00              
ATOM   1360  CG  MET   168     102.053 133.475  96.756  1.00  0.00           C  
ATOM   1361  SD  MET   168     103.728 133.812  97.381  1.00  0.00           S  
ATOM   1362  CE  MET   168     103.465 135.589  97.650  1.00  0.00           C  
ATOM   1363  N   LEU   169      98.112 134.361  98.905  1.00  0.00              
ATOM   1364  CA  LEU   169      97.408 134.508 100.151  1.00  0.00              
ATOM   1365  CB  LEU   169      97.289 136.002 100.517  1.00  0.00              
ATOM   1366  C   LEU   169      96.023 133.941 100.031  1.00  0.00              
ATOM   1367  O   LEU   169      95.120 134.593  99.510  1.00  0.00              
ATOM   1368  CG  LEU   169      96.594 136.319 101.849  1.00  0.00           C  
ATOM   1369  CD1 LEU   169      97.439 135.844 103.041  1.00  0.00           C  
ATOM   1370  CD2 LEU   169      96.228 137.810 101.939  1.00  0.00           C  
ATOM   1371  N   LEU   170      95.839 132.680 100.485  1.00  0.00              
ATOM   1372  CA  LEU   170      94.550 132.039 100.493  1.00  0.00              
ATOM   1373  CB  LEU   170      94.620 130.523 100.763  1.00  0.00              
ATOM   1374  C   LEU   170      93.684 132.624 101.569  1.00  0.00              
ATOM   1375  O   LEU   170      92.500 132.872 101.347  1.00  0.00              
ATOM   1376  CG  LEU   170      95.280 129.680  99.652  1.00  0.00           C  
ATOM   1377  CD1 LEU   170      94.470 129.723  98.351  1.00  0.00           C  
ATOM   1378  CD2 LEU   170      96.753 130.044  99.448  1.00  0.00           C  
ATOM   1379  N   SER   171      94.253 132.834 102.778  1.00  0.00              
ATOM   1380  CA  SER   171      93.493 133.355 103.884  1.00  0.00              
ATOM   1381  CB  SER   171      92.858 132.274 104.775  1.00  0.00              
ATOM   1382  C   SER   171      94.415 134.117 104.783  1.00  0.00              
ATOM   1383  O   SER   171      95.606 133.819 104.871  1.00  0.00              
ATOM   1384  OG  SER   171      91.810 131.610 104.088  1.00  0.00           O  
ATOM   1385  N   CYS   172      93.868 135.131 105.488  1.00  0.00              
ATOM   1386  CA  CYS   172      94.671 135.912 106.383  1.00  0.00              
ATOM   1387  CB  CYS   172      95.256 137.162 105.692  1.00  0.00              
ATOM   1388  C   CYS   172      93.784 136.378 107.495  1.00  0.00              
ATOM   1389  O   CYS   172      92.709 136.923 107.247  1.00  0.00              
ATOM   1390  SG  CYS   172      96.336 138.155 106.761  1.00  0.00           S  
ATOM   1391  N   HIS   173      94.203 136.161 108.760  1.00  0.00              
ATOM   1392  CA  HIS   173      93.391 136.633 109.844  1.00  0.00              
ATOM   1393  CB  HIS   173      92.370 135.599 110.353  1.00  0.00              
ATOM   1394  C   HIS   173      94.279 137.037 110.978  1.00  0.00              
ATOM   1395  O   HIS   173      95.238 136.344 111.316  1.00  0.00              
ATOM   1396  ND1 HIS   173      91.329 134.165 108.522  1.00  0.00           N  
ATOM   1397  CG  HIS   173      91.318 135.282 109.327  1.00  0.00           C  
ATOM   1398  NE2 HIS   173      89.518 135.328 107.963  1.00  0.00           N  
ATOM   1399  CD2 HIS   173      90.205 135.981 108.972  1.00  0.00           C  
ATOM   1400  CE1 HIS   173      90.231 134.243 107.726  1.00  0.00           C  
ATOM   1401  N   PHE   174      93.982 138.213 111.570  1.00  0.00              
ATOM   1402  CA  PHE   174      94.713 138.701 112.701  1.00  0.00              
ATOM   1403  CB  PHE   174      95.534 139.967 112.387  1.00  0.00              
ATOM   1404  C   PHE   174      93.709 139.075 113.746  1.00  0.00              
ATOM   1405  O   PHE   174      92.871 139.950 113.533  1.00  0.00              
ATOM   1406  CG  PHE   174      96.259 140.400 113.618  1.00  0.00           C  
ATOM   1407  CD1 PHE   174      97.495 139.883 113.934  1.00  0.00           C  
ATOM   1408  CD2 PHE   174      95.699 141.336 114.458  1.00  0.00           C  
ATOM   1409  CE1 PHE   174      98.158 140.290 115.069  1.00  0.00           C  
ATOM   1410  CE2 PHE   174      96.355 141.746 115.594  1.00  0.00           C  
ATOM   1411  CZ  PHE   174      97.588 141.222 115.903  1.00  0.00           C  
ATOM   1412  N   ARG   175      93.774 138.401 114.908  1.00  0.00              
ATOM   1413  CA  ARG   175      92.940 138.705 116.033  1.00  0.00              
ATOM   1414  CB  ARG   175      93.320 140.026 116.718  1.00  0.00              
ATOM   1415  C   ARG   175      91.491 138.747 115.645  1.00  0.00              
ATOM   1416  O   ARG   175      90.749 139.621 116.090  1.00  0.00              
ATOM   1417  CG  ARG   175      92.721 140.168 118.116  1.00  0.00           C  
ATOM   1418  CD  ARG   175      93.270 141.362 118.897  1.00  0.00           C  
ATOM   1419  NE  ARG   175      92.767 141.245 120.294  1.00  0.00           N  
ATOM   1420  CZ  ARG   175      93.410 141.895 121.308  1.00  0.00           C  
ATOM   1421  NH1 ARG   175      94.495 142.678 121.035  1.00  0.00           N  
ATOM   1422  NH2 ARG   175      92.970 141.758 122.592  1.00  0.00           N  
ATOM   1423  N   GLY   176      91.044 137.804 114.796  1.00  0.00              
ATOM   1424  CA  GLY   176      89.646 137.721 114.471  1.00  0.00              
ATOM   1425  C   GLY   176      89.313 138.645 113.339  1.00  0.00              
ATOM   1426  O   GLY   176      88.199 138.612 112.820  1.00  0.00              
ATOM   1427  N   GLU   177      90.267 139.491 112.912  1.00  0.00              
ATOM   1428  CA  GLU   177      89.982 140.405 111.842  1.00  0.00              
ATOM   1429  CB  GLU   177      90.650 141.777 112.033  1.00  0.00              
ATOM   1430  C   GLU   177      90.569 139.817 110.602  1.00  0.00              
ATOM   1431  O   GLU   177      91.696 139.326 110.614  1.00  0.00              
ATOM   1432  CG  GLU   177      90.088 142.584 113.203  1.00  0.00           C  
ATOM   1433  CD  GLU   177      88.832 143.284 112.714  1.00  0.00           C  
ATOM   1434  OE1 GLU   177      88.837 143.746 111.542  1.00  0.00           O  
ATOM   1435  OE2 GLU   177      87.851 143.367 113.500  1.00  0.00           O  
ATOM   1436  N   VAL   178      89.810 139.840 109.491  1.00  0.00              
ATOM   1437  CA  VAL   178      90.326 139.281 108.277  1.00  0.00              
ATOM   1438  CB  VAL   178      89.262 138.888 107.297  1.00  0.00              
ATOM   1439  C   VAL   178      91.194 140.308 107.624  1.00  0.00              
ATOM   1440  O   VAL   178      90.858 141.490 107.575  1.00  0.00              
ATOM   1441  CG1 VAL   178      88.594 140.163 106.765  1.00  0.00           C  
ATOM   1442  CG2 VAL   178      89.902 138.018 106.207  1.00  0.00           C  
ATOM   1443  N   CYS   179      92.356 139.866 107.109  1.00  0.00              
ATOM   1444  CA  CYS   179      93.276 140.739 106.447  1.00  0.00              
ATOM   1445  CB  CYS   179      94.678 140.712 107.087  1.00  0.00              
ATOM   1446  C   CYS   179      93.336 140.372 104.999  1.00  0.00              
ATOM   1447  O   CYS   179      92.939 139.277 104.603  1.00  0.00              
ATOM   1448  SG  CYS   179      95.040 139.152 107.957  1.00  0.00           S  
ATOM   1449  N   SER   180      93.815 141.316 104.163  1.00  0.00              
ATOM   1450  CA  SER   180      93.864 141.099 102.745  1.00  0.00              
ATOM   1451  CB  SER   180      92.900 142.003 101.957  1.00  0.00              
ATOM   1452  C   SER   180      95.250 141.411 102.274  1.00  0.00              
ATOM   1453  O   SER   180      96.126 141.770 103.057  1.00  0.00              
ATOM   1454  OG  SER   180      93.269 143.367 102.109  1.00  0.00           O  
ATOM   1455  N   ALA   181      95.466 141.292 100.950  1.00  0.00              
ATOM   1456  CA  ALA   181      96.740 141.501 100.321  1.00  0.00              
ATOM   1457  CB  ALA   181      96.691 141.322  98.792  1.00  0.00              
ATOM   1458  C   ALA   181      97.183 142.901 100.606  1.00  0.00              
ATOM   1459  O   ALA   181      98.376 143.179 100.702  1.00  0.00              
ATOM   1460  N   GLU   182      96.215 143.820 100.744  1.00  0.00              
ATOM   1461  CA  GLU   182      96.468 145.216 100.955  1.00  0.00              
ATOM   1462  CB  GLU   182      95.163 146.009 101.115  1.00  0.00              
ATOM   1463  C   GLU   182      97.264 145.406 102.215  1.00  0.00              
ATOM   1464  O   GLU   182      98.074 146.326 102.315  1.00  0.00              
ATOM   1465  CG  GLU   182      95.351 147.514 100.964  1.00  0.00           C  
ATOM   1466  CD  GLU   182      95.323 147.831  99.475  1.00  0.00           C  
ATOM   1467  OE1 GLU   182      94.220 147.734  98.874  1.00  0.00           O  
ATOM   1468  OE2 GLU   182      96.401 148.169  98.917  1.00  0.00           O  
ATOM   1469  N   ASP   183      97.037 144.542 103.219  1.00  0.00              
ATOM   1470  CA  ASP   183      97.685 144.615 104.498  1.00  0.00              
ATOM   1471  CB  ASP   183      97.095 143.647 105.538  1.00  0.00              
ATOM   1472  C   ASP   183      99.155 144.335 104.367  1.00  0.00              
ATOM   1473  O   ASP   183      99.911 144.608 105.297  1.00  0.00              
ATOM   1474  CG  ASP   183      95.738 144.197 105.963  1.00  0.00           C  
ATOM   1475  OD1 ASP   183      95.251 145.157 105.309  1.00  0.00           O  
ATOM   1476  OD2 ASP   183      95.170 143.666 106.952  1.00  0.00           O  
ATOM   1477  N   PHE   184      99.600 143.727 103.249  1.00  0.00              
ATOM   1478  CA  PHE   184     100.987 143.368 103.103  1.00  0.00              
ATOM   1479  CB  PHE   184     101.162 142.010 102.400  1.00  0.00              
ATOM   1480  C   PHE   184     101.728 144.381 102.274  1.00  0.00              
ATOM   1481  O   PHE   184     101.284 144.790 101.202  1.00  0.00              
ATOM   1482  CG  PHE   184     100.636 140.936 103.293  1.00  0.00           C  
ATOM   1483  CD1 PHE   184      99.287 140.670 103.351  1.00  0.00           C  
ATOM   1484  CD2 PHE   184     101.491 140.205 104.085  1.00  0.00           C  
ATOM   1485  CE1 PHE   184      98.802 139.681 104.174  1.00  0.00           C  
ATOM   1486  CE2 PHE   184     101.012 139.214 104.909  1.00  0.00           C  
ATOM   1487  CZ  PHE   184      99.664 138.950 104.956  1.00  0.00           C  
ATOM   1488  N   LYS   185     102.914 144.790 102.770  1.00  0.00              
ATOM   1489  CA  LYS   185     103.788 145.745 102.141  1.00  0.00              
ATOM   1490  CB  LYS   185     104.585 146.527 103.195  1.00  0.00              
ATOM   1491  C   LYS   185     104.796 145.004 101.309  1.00  0.00              
ATOM   1492  O   LYS   185     105.381 144.023 101.763  1.00  0.00              
ATOM   1493  CG  LYS   185     105.781 147.298 102.646  1.00  0.00           C  
ATOM   1494  CD  LYS   185     106.484 148.138 103.711  1.00  0.00           C  
ATOM   1495  CE  LYS   185     107.890 148.580 103.307  1.00  0.00           C  
ATOM   1496  NZ  LYS   185     107.859 149.193 101.962  1.00  0.00           N  
ATOM   1497  N   VAL   186     105.040 145.472 100.063  1.00  0.00              
ATOM   1498  CA  VAL   186     105.989 144.817  99.205  1.00  0.00              
ATOM   1499  CB  VAL   186     105.766 145.113  97.748  1.00  0.00              
ATOM   1500  C   VAL   186     107.370 145.275  99.575  1.00  0.00              
ATOM   1501  O   VAL   186     107.625 146.472  99.703  1.00  0.00              
ATOM   1502  CG1 VAL   186     105.993 146.614  97.502  1.00  0.00           C  
ATOM   1503  CG2 VAL   186     106.683 144.205  96.916  1.00  0.00           C  
ATOM   1504  N   VAL   187     108.304 144.319  99.769  1.00  0.00              
ATOM   1505  CA  VAL   187     109.657 144.669 100.108  1.00  0.00              
ATOM   1506  CB  VAL   187     109.961 144.510 101.571  1.00  0.00              
ATOM   1507  C   VAL   187     110.570 143.761  99.340  1.00  0.00              
ATOM   1508  O   VAL   187     110.290 142.574  99.184  1.00  0.00              
ATOM   1509  CG1 VAL   187     109.787 143.031 101.958  1.00  0.00           C  
ATOM   1510  CG2 VAL   187     111.369 145.064 101.845  1.00  0.00           C  
ATOM   1511  N   PHE   188     111.705 144.300  98.848  1.00  0.00              
ATOM   1512  CA  PHE   188     112.609 143.508  98.059  1.00  0.00              
ATOM   1513  CB  PHE   188     113.258 144.277  96.900  1.00  0.00              
ATOM   1514  C   PHE   188     113.734 143.042  98.925  1.00  0.00              
ATOM   1515  O   PHE   188     114.300 143.809  99.702  1.00  0.00              
ATOM   1516  CG  PHE   188     112.194 144.588  95.912  1.00  0.00           C  
ATOM   1517  CD1 PHE   188     111.860 143.673  94.941  1.00  0.00           C  
ATOM   1518  CD2 PHE   188     111.534 145.793  95.965  1.00  0.00           C  
ATOM   1519  CE1 PHE   188     110.878 143.959  94.026  1.00  0.00           C  
ATOM   1520  CE2 PHE   188     110.550 146.086  95.054  1.00  0.00           C  
ATOM   1521  CZ  PHE   188     110.226 145.167  94.086  1.00  0.00           C  
ATOM   1522  N   THR   189     114.080 141.746  98.791  1.00  0.00              
ATOM   1523  CA  THR   189     115.157 141.147  99.522  1.00  0.00              
ATOM   1524  CB  THR   189     114.707 140.156 100.561  1.00  0.00              
ATOM   1525  C   THR   189     115.971 140.400  98.512  1.00  0.00              
ATOM   1526  O   THR   189     115.743 140.515  97.310  1.00  0.00              
ATOM   1527  OG1 THR   189     114.037 139.065  99.947  1.00  0.00           O  
ATOM   1528  CG2 THR   189     113.764 140.866 101.549  1.00  0.00           C  
ATOM   1529  N   ARG   190     116.963 139.619  98.978  1.00  0.00              
ATOM   1530  CA  ARG   190     117.811 138.884  98.084  1.00  0.00              
ATOM   1531  CB  ARG   190     118.985 138.183  98.803  1.00  0.00              
ATOM   1532  C   ARG   190     116.959 137.868  97.380  1.00  0.00              
ATOM   1533  O   ARG   190     117.261 137.446  96.264  1.00  0.00              
ATOM   1534  CG  ARG   190     120.216 137.954  97.911  1.00  0.00           C  
ATOM   1535  CD  ARG   190     121.461 137.488  98.681  1.00  0.00           C  
ATOM   1536  NE  ARG   190     122.670 137.796  97.858  1.00  0.00           N  
ATOM   1537  CZ  ARG   190     123.439 136.812  97.302  1.00  0.00           C  
ATOM   1538  NH1 ARG   190     123.098 135.499  97.434  1.00  0.00           N  
ATOM   1539  NH2 ARG   190     124.570 137.144  96.615  1.00  0.00           N  
ATOM   1540  N   TYR   191     115.888 137.408  98.054  1.00  0.00              
ATOM   1541  CA  TYR   191     114.961 136.458  97.503  1.00  0.00              
ATOM   1542  CB  TYR   191     113.995 135.883  98.553  1.00  0.00              
ATOM   1543  C   TYR   191     114.188 137.073  96.371  1.00  0.00              
ATOM   1544  O   TYR   191     113.819 136.385  95.421  1.00  0.00              
ATOM   1545  CG  TYR   191     114.841 135.056  99.465  1.00  0.00           C  
ATOM   1546  CD1 TYR   191     115.313 133.832  99.049  1.00  0.00           C  
ATOM   1547  CD2 TYR   191     115.160 135.492 100.731  1.00  0.00           C  
ATOM   1548  CE1 TYR   191     116.094 133.058  99.874  1.00  0.00           C  
ATOM   1549  CE2 TYR   191     115.941 134.722 101.562  1.00  0.00           C  
ATOM   1550  CZ  TYR   191     116.410 133.504 101.134  1.00  0.00           C  
ATOM   1551  OH  TYR   191     117.212 132.713 101.983  1.00  0.00           O  
ATOM   1552  N   GLY   192     113.862 138.378  96.449  1.00  0.00              
ATOM   1553  CA  GLY   192     113.138 138.960  95.353  1.00  0.00              
ATOM   1554  C   GLY   192     111.996 139.742  95.914  1.00  0.00              
ATOM   1555  O   GLY   192     112.155 140.494  96.874  1.00  0.00              
ATOM   1556  N   LYS   193     110.802 139.594  95.305  1.00  0.00              
ATOM   1557  CA  LYS   193     109.657 140.328  95.762  1.00  0.00              
ATOM   1558  CB  LYS   193     108.561 140.451  94.688  1.00  0.00              
ATOM   1559  C   LYS   193     109.089 139.606  96.946  1.00  0.00              
ATOM   1560  O   LYS   193     108.569 138.497  96.822  1.00  0.00              
ATOM   1561  CG  LYS   193     107.493 141.502  94.997  1.00  0.00           C  
ATOM   1562  CD  LYS   193     106.632 141.860  93.783  1.00  0.00           C  
ATOM   1563  CE  LYS   193     105.563 142.916  94.072  1.00  0.00           C  
ATOM   1564  NZ  LYS   193     104.783 143.194  92.845  1.00  0.00           N  
ATOM   1565  N   CYS   194     109.170 140.242  98.135  1.00  0.00              
ATOM   1566  CA  CYS   194     108.696 139.639  99.352  1.00  0.00              
ATOM   1567  CB  CYS   194     109.801 139.444 100.400  1.00  0.00              
ATOM   1568  C   CYS   194     107.663 140.548  99.949  1.00  0.00              
ATOM   1569  O   CYS   194     107.439 141.651  99.453  1.00  0.00              
ATOM   1570  SG  CYS   194     111.148 138.408  99.764  1.00  0.00           S  
ATOM   1571  N   TYR   195     106.989 140.095 101.031  1.00  0.00              
ATOM   1572  CA  TYR   195     105.930 140.894 101.586  1.00  0.00              
ATOM   1573  CB  TYR   195     104.552 140.335 101.216  1.00  0.00              
ATOM   1574  C   TYR   195     106.035 140.966 103.083  1.00  0.00              
ATOM   1575  O   TYR   195     106.481 140.025 103.740  1.00  0.00              
ATOM   1576  CG  TYR   195     104.467 140.435  99.731  1.00  0.00           C  
ATOM   1577  CD1 TYR   195     105.016 139.454  98.935  1.00  0.00           C  
ATOM   1578  CD2 TYR   195     103.870 141.520  99.132  1.00  0.00           C  
ATOM   1579  CE1 TYR   195     104.943 139.541  97.564  1.00  0.00           C  
ATOM   1580  CE2 TYR   195     103.795 141.612  97.762  1.00  0.00           C  
ATOM   1581  CZ  TYR   195     104.328 140.620  96.976  1.00  0.00           C  
ATOM   1582  OH  TYR   195     104.250 140.712  95.570  1.00  0.00           O  
ATOM   1583  N   THR   196     105.625 142.116 103.664  1.00  0.00              
ATOM   1584  CA  THR   196     105.693 142.268 105.092  1.00  0.00              
ATOM   1585  CB  THR   196     106.683 143.306 105.533  1.00  0.00              
ATOM   1586  C   THR   196     104.350 142.658 105.631  1.00  0.00              
ATOM   1587  O   THR   196     103.736 143.628 105.189  1.00  0.00              
ATOM   1588  OG1 THR   196     107.983 142.968 105.072  1.00  0.00           O  
ATOM   1589  CG2 THR   196     106.669 143.378 107.069  1.00  0.00           C  
ATOM   1590  N   PHE   197     103.862 141.884 106.621  1.00  0.00              
ATOM   1591  CA  PHE   197     102.625 142.167 107.290  1.00  0.00              
ATOM   1592  CB  PHE   197     101.952 140.902 107.864  1.00  0.00              
ATOM   1593  C   PHE   197     102.957 143.072 108.432  1.00  0.00              
ATOM   1594  O   PHE   197     104.013 142.944 109.049  1.00  0.00              
ATOM   1595  CG  PHE   197     100.758 141.275 108.682  1.00  0.00           C  
ATOM   1596  CD1 PHE   197      99.549 141.562 108.090  1.00  0.00           C  
ATOM   1597  CD2 PHE   197     100.846 141.318 110.056  1.00  0.00           C  
ATOM   1598  CE1 PHE   197      98.456 141.897 108.857  1.00  0.00           C  
ATOM   1599  CE2 PHE   197      99.756 141.652 110.827  1.00  0.00           C  
ATOM   1600  CZ  PHE   197      98.556 141.945 110.227  1.00  0.00           C  
ATOM   1601  N   ASN   198     102.052 144.024 108.729  1.00  0.00              
ATOM   1602  CA  ASN   198     102.207 144.931 109.833  1.00  0.00              
ATOM   1603  CB  ASN   198     102.161 144.213 111.197  1.00  0.00              
ATOM   1604  C   ASN   198     103.504 145.681 109.742  1.00  0.00              
ATOM   1605  O   ASN   198     104.220 145.811 110.733  1.00  0.00              
ATOM   1606  CG  ASN   198     101.932 145.243 112.296  1.00  0.00           C  
ATOM   1607  OD1 ASN   198     101.426 146.335 112.046  1.00  0.00           O  
ATOM   1608  ND2 ASN   198     102.315 144.887 113.552  1.00  0.00           N  
ATOM   1609  N   SER   199     103.838 146.202 108.545  1.00  0.00              
ATOM   1610  CA  SER   199     105.023 146.995 108.355  1.00  0.00              
ATOM   1611  CB  SER   199     105.232 147.380 106.881  1.00  0.00              
ATOM   1612  C   SER   199     104.866 148.254 109.159  1.00  0.00              
ATOM   1613  O   SER   199     105.848 148.816 109.641  1.00  0.00              
ATOM   1614  OG  SER   199     104.114 148.117 106.408  1.00  0.00           O  
ATOM   1615  N   GLY   200     103.614 148.737 109.296  1.00  0.00              
ATOM   1616  CA  GLY   200     103.298 149.842 110.163  1.00  0.00              
ATOM   1617  C   GLY   200     103.491 151.188 109.531  1.00  0.00              
ATOM   1618  O   GLY   200     103.412 152.188 110.236  1.00  0.00              
ATOM   1619  N   ARG   201     103.777 151.275 108.221  1.00  0.00              
ATOM   1620  CA  ARG   201     103.983 152.545 107.569  1.00  0.00              
ATOM   1621  CB  ARG   201     104.507 152.392 106.139  1.00  0.00              
ATOM   1622  C   ARG   201     102.716 153.337 107.432  1.00  0.00              
ATOM   1623  O   ARG   201     102.710 154.543 107.666  1.00  0.00              
ATOM   1624  CG  ARG   201     105.868 151.715 106.050  1.00  0.00           C  
ATOM   1625  CD  ARG   201     106.337 151.545 104.607  1.00  0.00           C  
ATOM   1626  NE  ARG   201     105.295 150.743 103.903  1.00  0.00           N  
ATOM   1627  CZ  ARG   201     104.254 151.360 103.272  1.00  0.00           C  
ATOM   1628  NH1 ARG   201     104.201 152.723 103.217  1.00  0.00           N  
ATOM   1629  NH2 ARG   201     103.270 150.614 102.690  1.00  0.00           N  
ATOM   1630  N   ASP   202     101.600 152.676 107.069  1.00  0.00              
ATOM   1631  CA  ASP   202     100.401 153.389 106.727  1.00  0.00              
ATOM   1632  CB  ASP   202      99.360 152.541 105.974  1.00  0.00              
ATOM   1633  C   ASP   202      99.740 153.998 107.918  1.00  0.00              
ATOM   1634  O   ASP   202     100.330 154.179 108.981  1.00  0.00              
ATOM   1635  CG  ASP   202      99.810 152.425 104.523  1.00  0.00           C  
ATOM   1636  OD1 ASP   202     100.234 153.465 103.951  1.00  0.00           O  
ATOM   1637  OD2 ASP   202      99.741 151.296 103.968  1.00  0.00           O  
ATOM   1638  N   GLY   203      98.485 154.420 107.698  1.00  0.00              
ATOM   1639  CA  GLY   203      97.686 155.117 108.662  1.00  0.00              
ATOM   1640  C   GLY   203      97.348 154.279 109.850  1.00  0.00              
ATOM   1641  O   GLY   203      97.317 154.798 110.964  1.00  0.00              
ATOM   1642  N   ARG   204      97.087 152.970 109.656  1.00  0.00              
ATOM   1643  CA  ARG   204      96.568 152.162 110.730  1.00  0.00              
ATOM   1644  CB  ARG   204      96.353 150.683 110.404  1.00  0.00              
ATOM   1645  C   ARG   204      97.440 152.241 111.926  1.00  0.00              
ATOM   1646  O   ARG   204      98.668 152.147 111.882  1.00  0.00              
ATOM   1647  CG  ARG   204      95.148 150.425 109.499  1.00  0.00           C  
ATOM   1648  CD  ARG   204      94.718 148.960 109.496  1.00  0.00           C  
ATOM   1649  NE  ARG   204      95.960 148.166 109.307  1.00  0.00           N  
ATOM   1650  CZ  ARG   204      96.513 148.059 108.065  1.00  0.00           C  
ATOM   1651  NH1 ARG   204      95.905 148.648 106.994  1.00  0.00           N  
ATOM   1652  NH2 ARG   204      97.686 147.381 107.901  1.00  0.00           N  
ATOM   1653  N   PRO   205      96.760 152.452 113.016  1.00  0.00              
ATOM   1654  CA  PRO   205      97.434 152.551 114.264  1.00  0.00              
ATOM   1655  CB  PRO   205      96.397 153.060 115.273  1.00  0.00              
ATOM   1656  C   PRO   205      97.925 151.155 114.468  1.00  0.00              
ATOM   1657  O   PRO   205      97.190 150.206 114.191  1.00  0.00              
ATOM   1658  CD  PRO   205      95.483 153.142 113.029  1.00  0.00           C  
ATOM   1659  CG  PRO   205      95.058 153.047 114.504  1.00  0.00           C  
ATOM   1660  N   ARG   206      99.155 151.012 114.980  1.00  0.00              
ATOM   1661  CA  ARG   206      99.784 149.728 115.030  1.00  0.00              
ATOM   1662  CB  ARG   206     101.142 149.742 115.740  1.00  0.00              
ATOM   1663  C   ARG   206      98.921 148.723 115.724  1.00  0.00              
ATOM   1664  O   ARG   206      98.150 149.049 116.624  1.00  0.00              
ATOM   1665  CG  ARG   206     102.216 150.496 114.962  1.00  0.00           C  
ATOM   1666  CD  ARG   206     103.592 150.432 115.623  1.00  0.00           C  
ATOM   1667  NE  ARG   206     104.556 151.128 114.726  1.00  0.00           N  
ATOM   1668  CZ  ARG   206     105.890 151.097 115.014  1.00  0.00           C  
ATOM   1669  NH1 ARG   206     106.330 150.434 116.123  1.00  0.00           N  
ATOM   1670  NH2 ARG   206     106.781 151.725 114.193  1.00  0.00           N  
ATOM   1671  N   LEU   207      99.026 147.450 115.277  1.00  0.00              
ATOM   1672  CA  LEU   207      98.252 146.392 115.853  1.00  0.00              
ATOM   1673  CB  LEU   207      98.178 145.092 115.023  1.00  0.00              
ATOM   1674  C   LEU   207      98.869 146.017 117.161  1.00  0.00              
ATOM   1675  O   LEU   207     100.089 146.053 117.318  1.00  0.00              
ATOM   1676  CG  LEU   207      97.493 145.222 113.649  1.00  0.00           C  
ATOM   1677  CD1 LEU   207      98.399 145.912 112.623  1.00  0.00           C  
ATOM   1678  CD2 LEU   207      96.970 143.871 113.151  1.00  0.00           C  
ATOM   1679  N   LYS   208      98.022 145.640 118.142  1.00  0.00              
ATOM   1680  CA  LYS   208      98.529 145.277 119.432  1.00  0.00              
ATOM   1681  CB  LYS   208      98.136 146.235 120.574  1.00  0.00              
ATOM   1682  C   LYS   208      98.016 143.921 119.815  1.00  0.00              
ATOM   1683  O   LYS   208      97.034 143.427 119.263  1.00  0.00              
ATOM   1684  CG  LYS   208      96.636 146.519 120.687  1.00  0.00           C  
ATOM   1685  CD  LYS   208      96.104 147.491 119.635  1.00  0.00           C  
ATOM   1686  CE  LYS   208      96.090 148.935 120.141  1.00  0.00           C  
ATOM   1687  NZ  LYS   208      95.995 149.880 119.009  1.00  0.00           N  
ATOM   1688  N   THR   209      98.717 143.273 120.772  1.00  0.00              
ATOM   1689  CA  THR   209      98.326 141.990 121.292  1.00  0.00              
ATOM   1690  CB  THR   209      99.333 140.901 121.067  1.00  0.00              
ATOM   1691  C   THR   209      98.154 142.144 122.767  1.00  0.00              
ATOM   1692  O   THR   209      98.837 142.949 123.399  1.00  0.00              
ATOM   1693  OG1 THR   209     100.603 141.293 121.565  1.00  0.00           O  
ATOM   1694  CG2 THR   209      99.406 140.582 119.570  1.00  0.00           C  
ATOM   1695  N   MET   210      97.223 141.375 123.367  1.00  0.00              
ATOM   1696  CA  MET   210      97.019 141.597 124.765  1.00  0.00              
ATOM   1697  CB  MET   210      95.657 142.240 125.061  1.00  0.00              
ATOM   1698  C   MET   210      97.164 140.321 125.545  1.00  0.00              
ATOM   1699  O   MET   210      97.585 140.358 126.701  1.00  0.00              
ATOM   1700  CG  MET   210      95.629 142.951 126.412  1.00  0.00           C  
ATOM   1701  SD  MET   210      94.383 144.268 126.532  1.00  0.00           S  
ATOM   1702  CE  MET   210      95.311 145.449 125.510  1.00  0.00           C  
ATOM   1703  N   LYS   211      96.850 139.152 124.949  1.00  0.00              
ATOM   1704  CA  LYS   211      96.948 137.932 125.708  1.00  0.00              
ATOM   1705  CB  LYS   211      95.575 137.341 126.077  1.00  0.00              
ATOM   1706  C   LYS   211      97.726 136.908 124.933  1.00  0.00              
ATOM   1707  O   LYS   211      98.044 137.101 123.761  1.00  0.00              
ATOM   1708  CG  LYS   211      94.643 137.154 124.880  1.00  0.00           C  
ATOM   1709  CD  LYS   211      93.424 136.280 125.179  1.00  0.00           C  
ATOM   1710  CE  LYS   211      92.389 136.953 126.082  1.00  0.00           C  
ATOM   1711  NZ  LYS   211      91.238 136.045 126.291  1.00  0.00           N  
ATOM   1712  N   GLY   212      98.096 135.793 125.601  1.00  0.00              
ATOM   1713  CA  GLY   212      98.861 134.761 124.955  1.00  0.00              
ATOM   1714  C   GLY   212      97.943 133.855 124.195  1.00  0.00              
ATOM   1715  O   GLY   212      96.751 133.772 124.485  1.00  0.00              
ATOM   1716  N   GLY   213      98.505 133.102 123.226  1.00  0.00              
ATOM   1717  CA  GLY   213      97.708 132.177 122.470  1.00  0.00              
ATOM   1718  C   GLY   213      97.607 132.595 121.034  1.00  0.00              
ATOM   1719  O   GLY   213      97.849 133.741 120.660  1.00  0.00              
ATOM   1720  N   THR   214      97.197 131.622 120.198  1.00  0.00              
ATOM   1721  CA  THR   214      97.098 131.734 118.773  1.00  0.00              
ATOM   1722  CB  THR   214      96.658 130.446 118.151  1.00  0.00              
ATOM   1723  C   THR   214      96.078 132.773 118.429  1.00  0.00              
ATOM   1724  O   THR   214      96.206 133.473 117.426  1.00  0.00              
ATOM   1725  OG1 THR   214      97.529 129.397 118.544  1.00  0.00           O  
ATOM   1726  CG2 THR   214      96.711 130.609 116.627  1.00  0.00           C  
ATOM   1727  N   GLY   215      95.032 132.894 119.264  1.00  0.00              
ATOM   1728  CA  GLY   215      93.935 133.776 118.991  1.00  0.00              
ATOM   1729  C   GLY   215      94.387 135.202 118.875  1.00  0.00              
ATOM   1730  O   GLY   215      93.868 135.934 118.034  1.00  0.00              
ATOM   1731  N   ASN   216      95.334 135.661 119.721  1.00  0.00              
ATOM   1732  CA  ASN   216      95.715 137.046 119.619  1.00  0.00              
ATOM   1733  CB  ASN   216      96.148 137.688 120.951  1.00  0.00              
ATOM   1734  C   ASN   216      96.882 137.197 118.697  1.00  0.00              
ATOM   1735  O   ASN   216      97.741 138.050 118.924  1.00  0.00              
ATOM   1736  CG  ASN   216      94.930 138.204 121.706  1.00  0.00           C  
ATOM   1737  OD1 ASN   216      94.967 139.291 122.280  1.00  0.00           O  
ATOM   1738  ND2 ASN   216      93.821 137.417 121.710  1.00  0.00           N  
ATOM   1739  N   GLY   217      96.905 136.451 117.579  1.00  0.00              
ATOM   1740  CA  GLY   217      98.042 136.543 116.710  1.00  0.00              
ATOM   1741  C   GLY   217      97.590 136.462 115.286  1.00  0.00              
ATOM   1742  O   GLY   217      96.408 136.606 114.978  1.00  0.00              
ATOM   1743  N   LEU   218      98.560 136.232 114.376  1.00  0.00              
ATOM   1744  CA  LEU   218      98.303 136.201 112.965  1.00  0.00              
ATOM   1745  CB  LEU   218      99.396 136.934 112.162  1.00  0.00              
ATOM   1746  C   LEU   218      98.270 134.784 112.481  1.00  0.00              
ATOM   1747  O   LEU   218      99.047 133.944 112.932  1.00  0.00              
ATOM   1748  CG  LEU   218      99.193 136.946 110.634  1.00  0.00           C  
ATOM   1749  CD1 LEU   218      97.944 137.744 110.232  1.00  0.00           C  
ATOM   1750  CD2 LEU   218     100.464 137.431 109.915  1.00  0.00           C  
ATOM   1751  N   GLU   219      97.326 134.480 111.560  1.00  0.00              
ATOM   1752  CA  GLU   219      97.280 133.173 110.963  1.00  0.00              
ATOM   1753  CB  GLU   219      96.146 132.274 111.490  1.00  0.00              
ATOM   1754  C   GLU   219      97.074 133.347 109.486  1.00  0.00              
ATOM   1755  O   GLU   219      96.133 134.017 109.059  1.00  0.00              
ATOM   1756  CG  GLU   219      96.263 130.824 111.009  1.00  0.00           C  
ATOM   1757  CD  GLU   219      95.139 130.011 111.636  1.00  0.00           C  
ATOM   1758  OE1 GLU   219      93.972 130.165 111.188  1.00  0.00           O  
ATOM   1759  OE2 GLU   219      95.435 129.222 112.572  1.00  0.00           O  
ATOM   1760  N   ILE   220      97.965 132.758 108.655  1.00  0.00              
ATOM   1761  CA  ILE   220      97.784 132.890 107.235  1.00  0.00              
ATOM   1762  CB  ILE   220      98.713 133.865 106.559  1.00  0.00              
ATOM   1763  C   ILE   220      97.968 131.563 106.566  1.00  0.00              
ATOM   1764  O   ILE   220      98.771 130.734 106.995  1.00  0.00              
ATOM   1765  CG2 ILE   220      98.446 135.255 107.160  1.00  0.00           C  
ATOM   1766  CG1 ILE   220     100.183 133.422 106.643  1.00  0.00           C  
ATOM   1767  CD1 ILE   220     100.756 133.398 108.055  1.00  0.00           C  
ATOM   1768  N   MET   221      97.193 131.333 105.485  1.00  0.00              
ATOM   1769  CA  MET   221      97.294 130.126 104.714  1.00  0.00              
ATOM   1770  CB  MET   221      95.936 129.440 104.484  1.00  0.00              
ATOM   1771  C   MET   221      97.847 130.526 103.377  1.00  0.00              
ATOM   1772  O   MET   221      97.351 131.463 102.751  1.00  0.00              
ATOM   1773  CG  MET   221      96.040 128.062 103.826  1.00  0.00           C  
ATOM   1774  SD  MET   221      94.441 127.241 103.552  1.00  0.00           S  
ATOM   1775  CE  MET   221      94.105 126.953 105.314  1.00  0.00           C  
ATOM   1776  N   LEU   222      98.904 129.828 102.908  1.00  0.00              
ATOM   1777  CA  LEU   222      99.521 130.236 101.675  1.00  0.00              
ATOM   1778  CB  LEU   222     100.933 130.827 101.855  1.00  0.00              
ATOM   1779  C   LEU   222      99.662 129.094 100.718  1.00  0.00              
ATOM   1780  O   LEU   222      99.775 127.930 101.100  1.00  0.00              
ATOM   1781  CG  LEU   222     100.992 132.149 102.648  1.00  0.00           C  
ATOM   1782  CD1 LEU   222     102.441 132.646 102.767  1.00  0.00           C  
ATOM   1783  CD2 LEU   222     100.055 133.215 102.056  1.00  0.00           C  
ATOM   1784  N   ASP   223      99.639 129.447  99.416  1.00  0.00              
ATOM   1785  CA  ASP   223      99.841 128.548  98.319  1.00  0.00              
ATOM   1786  CB  ASP   223      98.753 128.697  97.241  1.00  0.00              
ATOM   1787  C   ASP   223     101.156 128.959  97.713  1.00  0.00              
ATOM   1788  O   ASP   223     101.286 130.043  97.149  1.00  0.00              
ATOM   1789  CG  ASP   223      98.955 127.649  96.158  1.00  0.00           C  
ATOM   1790  OD1 ASP   223     100.030 126.993  96.152  1.00  0.00           O  
ATOM   1791  OD2 ASP   223      98.031 127.495  95.315  1.00  0.00           O  
ATOM   1792  N   ILE   224     102.164 128.081  97.842  1.00  0.00              
ATOM   1793  CA  ILE   224     103.528 128.186  97.389  1.00  0.00              
ATOM   1794  CB  ILE   224     104.283 126.972  97.847  1.00  0.00              
ATOM   1795  C   ILE   224     103.577 128.249  95.889  1.00  0.00              
ATOM   1796  O   ILE   224     104.477 128.868  95.319  1.00  0.00              
ATOM   1797  CG2 ILE   224     103.489 125.741  97.407  1.00  0.00           C  
ATOM   1798  CG1 ILE   224     105.746 126.980  97.403  1.00  0.00           C  
ATOM   1799  CD1 ILE   224     106.617 127.934  98.205  1.00  0.00           C  
ATOM   1800  N   GLN   225     102.618 127.587  95.213  1.00  0.00              
ATOM   1801  CA  GLN   225     102.543 127.562  93.777  1.00  0.00              
ATOM   1802  CB  GLN   225     102.286 128.960  93.189  1.00  0.00              
ATOM   1803  C   GLN   225     103.773 126.975  93.152  1.00  0.00              
ATOM   1804  O   GLN   225     104.467 127.616  92.366  1.00  0.00              
ATOM   1805  CG  GLN   225     100.950 129.548  93.653  1.00  0.00           C  
ATOM   1806  CD  GLN   225     100.837 130.974  93.139  1.00  0.00           C  
ATOM   1807  OE1 GLN   225     101.671 131.826  93.445  1.00  0.00           O  
ATOM   1808  NE2 GLN   225      99.774 131.246  92.337  1.00  0.00           N  
ATOM   1809  N   GLN   226     104.042 125.696  93.479  1.00  0.00              
ATOM   1810  CA  GLN   226     105.168 124.968  92.965  1.00  0.00              
ATOM   1811  CB  GLN   226     105.360 123.592  93.618  1.00  0.00              
ATOM   1812  C   GLN   226     105.054 124.818  91.476  1.00  0.00              
ATOM   1813  O   GLN   226     106.064 124.698  90.785  1.00  0.00              
ATOM   1814  CG  GLN   226     105.810 123.729  95.075  1.00  0.00           C  
ATOM   1815  CD  GLN   226     106.181 122.355  95.601  1.00  0.00           C  
ATOM   1816  OE1 GLN   226     107.290 122.142  96.089  1.00  0.00           O  
ATOM   1817  NE2 GLN   226     105.227 121.393  95.505  1.00  0.00           N  
ATOM   1818  N   ASP   227     103.826 124.799  90.926  1.00  0.00              
ATOM   1819  CA  ASP   227     103.705 124.642  89.502  1.00  0.00              
ATOM   1820  CB  ASP   227     102.247 124.528  89.000  1.00  0.00              
ATOM   1821  C   ASP   227     104.401 125.786  88.813  1.00  0.00              
ATOM   1822  O   ASP   227     104.879 125.634  87.690  1.00  0.00              
ATOM   1823  CG  ASP   227     101.444 125.771  89.355  1.00  0.00           C  
ATOM   1824  OD1 ASP   227     101.416 126.143  90.556  1.00  0.00           O  
ATOM   1825  OD2 ASP   227     100.835 126.361  88.423  1.00  0.00           O  
ATOM   1826  N   GLU   228     104.430 126.972  89.453  1.00  0.00              
ATOM   1827  CA  GLU   228     105.069 128.173  88.967  1.00  0.00              
ATOM   1828  CB  GLU   228     104.574 129.449  89.667  1.00  0.00              
ATOM   1829  C   GLU   228     106.576 128.134  89.067  1.00  0.00              
ATOM   1830  O   GLU   228     107.249 128.952  88.442  1.00  0.00              
ATOM   1831  CG  GLU   228     103.167 129.868  89.232  1.00  0.00           C  
ATOM   1832  CD  GLU   228     103.263 130.489  87.842  1.00  0.00           C  
ATOM   1833  OE1 GLU   228     104.275 130.219  87.141  1.00  0.00           O  
ATOM   1834  OE2 GLU   228     102.328 131.244  87.465  1.00  0.00           O  
ATOM   1835  N   TYR   229     107.152 127.262  89.919  1.00  0.00              
ATOM   1836  CA  TYR   229     108.583 127.191  90.105  1.00  0.00              
ATOM   1837  CB  TYR   229     109.031 126.028  91.007  1.00  0.00              
ATOM   1838  C   TYR   229     109.337 127.060  88.815  1.00  0.00              
ATOM   1839  O   TYR   229     108.963 126.313  87.912  1.00  0.00              
ATOM   1840  CG  TYR   229     108.916 126.433  92.434  1.00  0.00           C  
ATOM   1841  CD1 TYR   229     107.705 126.731  93.014  1.00  0.00           C  
ATOM   1842  CD2 TYR   229     110.056 126.480  93.201  1.00  0.00           C  
ATOM   1843  CE1 TYR   229     107.646 127.095  94.340  1.00  0.00           C  
ATOM   1844  CE2 TYR   229     110.004 126.841  94.524  1.00  0.00           C  
ATOM   1845  CZ  TYR   229     108.796 127.152  95.093  1.00  0.00           C  
ATOM   1846  OH  TYR   229     108.741 127.524  96.452  1.00  0.00           O  
ATOM   1847  N   LEU   230     110.457 127.816  88.720  1.00  0.00              
ATOM   1848  CA  LEU   230     111.342 127.838  87.594  1.00  0.00              
ATOM   1849  CB  LEU   230     112.329 129.015  87.741  1.00  0.00              
ATOM   1850  C   LEU   230     112.101 126.532  87.598  1.00  0.00              
ATOM   1851  O   LEU   230     112.477 126.040  88.660  1.00  0.00              
ATOM   1852  CG  LEU   230     113.166 129.365  86.503  1.00  0.00           C  
ATOM   1853  CD1 LEU   230     112.296 129.933  85.370  1.00  0.00           C  
ATOM   1854  CD2 LEU   230     114.315 130.311  86.877  1.00  0.00           C  
ATOM   1855  N   PRO   231     112.351 125.948  86.446  1.00  0.00              
ATOM   1856  CA  PRO   231     113.062 124.697  86.394  1.00  0.00              
ATOM   1857  CB  PRO   231     112.975 124.238  84.940  1.00  0.00              
ATOM   1858  C   PRO   231     114.466 124.896  86.881  1.00  0.00              
ATOM   1859  O   PRO   231     115.039 125.945  86.589  1.00  0.00              
ATOM   1860  CD  PRO   231     111.499 126.143  85.285  1.00  0.00           C  
ATOM   1861  CG  PRO   231     111.662 124.868  84.438  1.00  0.00           C  
ATOM   1862  N   VAL   232     115.037 123.925  87.621  1.00  0.00              
ATOM   1863  CA  VAL   232     116.373 124.145  88.098  1.00  0.00              
ATOM   1864  CB  VAL   232     116.539 123.962  89.583  1.00  0.00              
ATOM   1865  C   VAL   232     117.326 123.248  87.362  1.00  0.00              
ATOM   1866  O   VAL   232     117.382 122.033  87.549  1.00  0.00              
ATOM   1867  CG1 VAL   232     116.282 122.508  90.001  1.00  0.00           C  
ATOM   1868  CG2 VAL   232     117.947 124.438  89.933  1.00  0.00           C  
ATOM   1869  N   TRP   233     118.041 123.858  86.406  1.00  0.00              
ATOM   1870  CA  TRP   233     119.040 123.220  85.603  1.00  0.00              
ATOM   1871  CB  TRP   233     119.101 123.847  84.199  1.00  0.00              
ATOM   1872  C   TRP   233     120.390 123.163  86.263  1.00  0.00              
ATOM   1873  O   TRP   233     121.176 122.264  85.971  1.00  0.00              
ATOM   1874  CG  TRP   233     117.799 123.560  83.479  1.00  0.00           C  
ATOM   1875  CD2 TRP   233     117.379 124.091  82.211  1.00  0.00           C  
ATOM   1876  CD1 TRP   233     116.783 122.756  83.910  1.00  0.00           C  
ATOM   1877  NE1 TRP   233     115.759 122.757  82.997  1.00  0.00           N  
ATOM   1878  CE2 TRP   233     116.111 123.573  81.945  1.00  0.00           C  
ATOM   1879  CE3 TRP   233     117.996 124.943  81.341  1.00  0.00           C  
ATOM   1880  CZ2 TRP   233     115.437 123.898  80.803  1.00  0.00           C  
ATOM   1881  CZ3 TRP   233     117.313 125.262  80.188  1.00  0.00           C  
ATOM   1882  CH2 TRP   233     116.061 124.752  79.923  1.00  0.00           C  
ATOM   1883  N   GLY   234     120.726 124.140  87.136  1.00  0.00              
ATOM   1884  CA  GLY   234     122.042 124.149  87.721  1.00  0.00              
ATOM   1885  C   GLY   234     121.971 124.829  89.053  1.00  0.00              
ATOM   1886  O   GLY   234     120.885 125.085  89.569  1.00  0.00              
ATOM   1887  N   GLU   235     123.143 125.124  89.659  1.00  0.00              
ATOM   1888  CA  GLU   235     123.124 125.771  90.939  1.00  0.00              
ATOM   1889  CB  GLU   235     123.995 125.090  92.007  1.00  0.00              
ATOM   1890  C   GLU   235     123.633 127.170  90.799  1.00  0.00              
ATOM   1891  O   GLU   235     124.710 127.408  90.252  1.00  0.00              
ATOM   1892  CG  GLU   235     123.475 123.724  92.451  1.00  0.00           C  
ATOM   1893  CD  GLU   235     124.408 123.212  93.537  1.00  0.00           C  
ATOM   1894  OE1 GLU   235     124.467 123.854  94.619  1.00  0.00           O  
ATOM   1895  OE2 GLU   235     125.079 122.173  93.295  1.00  0.00           O  
ATOM   1896  N   THR   236     122.838 128.133  91.307  1.00  0.00              
ATOM   1897  CA  THR   236     123.169 129.527  91.292  1.00  0.00              
ATOM   1898  CB  THR   236     122.520 130.265  90.158  1.00  0.00              
ATOM   1899  C   THR   236     122.615 130.093  92.563  1.00  0.00              
ATOM   1900  O   THR   236     121.856 129.430  93.266  1.00  0.00              
ATOM   1901  OG1 THR   236     121.106 130.181  90.266  1.00  0.00           O  
ATOM   1902  CG2 THR   236     122.980 129.639  88.831  1.00  0.00           C  
ATOM   1903  N   ASP   237     122.988 131.343  92.895  1.00  0.00              
ATOM   1904  CA  ASP   237     122.517 131.969  94.098  1.00  0.00              
ATOM   1905  CB  ASP   237     123.189 133.326  94.390  1.00  0.00              
ATOM   1906  C   ASP   237     121.034 132.171  94.001  1.00  0.00              
ATOM   1907  O   ASP   237     120.341 132.196  95.016  1.00  0.00              
ATOM   1908  CG  ASP   237     124.601 133.060  94.910  1.00  0.00           C  
ATOM   1909  OD1 ASP   237     124.917 131.871  95.183  1.00  0.00           O  
ATOM   1910  OD2 ASP   237     125.377 134.042  95.052  1.00  0.00           O  
ATOM   1911  N   GLU   238     120.523 132.393  92.774  1.00  0.00              
ATOM   1912  CA  GLU   238     119.126 132.602  92.504  1.00  0.00              
ATOM   1913  CB  GLU   238     118.888 133.230  91.121  1.00  0.00              
ATOM   1914  C   GLU   238     118.330 131.329  92.590  1.00  0.00              
ATOM   1915  O   GLU   238     117.139 131.361  92.897  1.00  0.00              
ATOM   1916  CG  GLU   238     119.367 134.682  91.038  1.00  0.00           C  
ATOM   1917  CD  GLU   238     120.891 134.699  91.069  1.00  0.00           C  
ATOM   1918  OE1 GLU   238     121.505 133.662  90.699  1.00  0.00           O  
ATOM   1919  OE2 GLU   238     121.462 135.751  91.462  1.00  0.00           O  
ATOM   1920  N   THR   239     118.943 130.172  92.276  1.00  0.00              
ATOM   1921  CA  THR   239     118.176 128.955  92.213  1.00  0.00              
ATOM   1922  CB  THR   239     118.727 127.996  91.204  1.00  0.00              
ATOM   1923  C   THR   239     118.132 128.276  93.554  1.00  0.00              
ATOM   1924  O   THR   239     119.004 128.487  94.394  1.00  0.00              
ATOM   1925  OG1 THR   239     117.735 127.055  90.843  1.00  0.00           O  
ATOM   1926  CG2 THR   239     119.943 127.276  91.810  1.00  0.00           C  
ATOM   1927  N   SER   240     117.092 127.439  93.788  1.00  0.00              
ATOM   1928  CA  SER   240     116.946 126.761  95.049  1.00  0.00              
ATOM   1929  CB  SER   240     115.957 127.467  95.993  1.00  0.00              
ATOM   1930  C   SER   240     116.419 125.374  94.824  1.00  0.00              
ATOM   1931  O   SER   240     115.623 125.126  93.921  1.00  0.00              
ATOM   1932  OG  SER   240     115.854 126.759  97.219  1.00  0.00           O  
ATOM   1933  N   PHE   241     116.915 124.414  95.627  1.00  0.00              
ATOM   1934  CA  PHE   241     116.485 123.045  95.608  1.00  0.00              
ATOM   1935  CB  PHE   241     117.478 122.093  96.292  1.00  0.00              
ATOM   1936  C   PHE   241     115.169 122.908  96.319  1.00  0.00              
ATOM   1937  O   PHE   241     114.371 122.026  96.003  1.00  0.00              
ATOM   1938  CG  PHE   241     118.736 122.136  95.496  1.00  0.00           C  
ATOM   1939  CD1 PHE   241     118.793 121.555  94.250  1.00  0.00           C  
ATOM   1940  CD2 PHE   241     119.861 122.746  96.001  1.00  0.00           C  
ATOM   1941  CE1 PHE   241     119.953 121.590  93.513  1.00  0.00           C  
ATOM   1942  CE2 PHE   241     121.024 122.783  95.269  1.00  0.00           C  
ATOM   1943  CZ  PHE   241     121.071 122.207  94.022  1.00  0.00           C  
ATOM   1944  N   GLU   242     114.935 123.769  97.331  1.00  0.00              
ATOM   1945  CA  GLU   242     113.824 123.608  98.230  1.00  0.00              
ATOM   1946  CB  GLU   242     114.167 124.020  99.671  1.00  0.00              
ATOM   1947  C   GLU   242     112.599 124.372  97.839  1.00  0.00              
ATOM   1948  O   GLU   242     112.640 125.353  97.096  1.00  0.00              
ATOM   1949  CG  GLU   242     115.204 123.108 100.329  1.00  0.00           C  
ATOM   1950  CD  GLU   242     116.545 123.338  99.645  1.00  0.00           C  
ATOM   1951  OE1 GLU   242     116.867 124.520  99.346  1.00  0.00           O  
ATOM   1952  OE2 GLU   242     117.264 122.331  99.407  1.00  0.00           O  
ATOM   1953  N   ALA   243     111.449 123.885  98.356  1.00  0.00              
ATOM   1954  CA  ALA   243     110.171 124.506  98.173  1.00  0.00              
ATOM   1955  CB  ALA   243     109.103 123.573  97.575  1.00  0.00              
ATOM   1956  C   ALA   243     109.702 124.908  99.535  1.00  0.00              
ATOM   1957  O   ALA   243     109.908 124.189 100.512  1.00  0.00              
ATOM   1958  N   GLY   244     109.064 126.090  99.635  1.00  0.00              
ATOM   1959  CA  GLY   244     108.606 126.554 100.909  1.00  0.00              
ATOM   1960  C   GLY   244     108.783 128.038 100.918  1.00  0.00              
ATOM   1961  O   GLY   244     108.878 128.669  99.867  1.00  0.00              
ATOM   1962  N   ILE   245     108.819 128.634 102.126  1.00  0.00              
ATOM   1963  CA  ILE   245     108.941 130.057 102.248  1.00  0.00              
ATOM   1964  CB  ILE   245     107.617 130.695 102.547  1.00  0.00              
ATOM   1965  C   ILE   245     109.884 130.368 103.375  1.00  0.00              
ATOM   1966  O   ILE   245     110.117 129.538 104.252  1.00  0.00              
ATOM   1967  CG2 ILE   245     106.677 130.447 101.353  1.00  0.00           C  
ATOM   1968  CG1 ILE   245     107.076 130.150 103.879  1.00  0.00           C  
ATOM   1969  CD1 ILE   245     105.770 130.799 104.331  1.00  0.00           C  
ATOM   1970  N   LYS   246     110.491 131.576 103.345  1.00  0.00              
ATOM   1971  CA  LYS   246     111.347 132.040 104.407  1.00  0.00              
ATOM   1972  CB  LYS   246     112.630 132.757 103.940  1.00  0.00              
ATOM   1973  C   LYS   246     110.571 133.081 105.150  1.00  0.00              
ATOM   1974  O   LYS   246     109.856 133.873 104.539  1.00  0.00              
ATOM   1975  CG  LYS   246     113.806 131.828 103.652  1.00  0.00           C  
ATOM   1976  CD  LYS   246     114.317 131.100 104.898  1.00  0.00           C  
ATOM   1977  CE  LYS   246     115.346 130.006 104.604  1.00  0.00           C  
ATOM   1978  NZ  LYS   246     116.600 130.603 104.096  1.00  0.00           N  
ATOM   1979  N   VAL   247     110.688 133.104 106.495  1.00  0.00              
ATOM   1980  CA  VAL   247     109.964 134.077 107.265  1.00  0.00              
ATOM   1981  CB  VAL   247     108.822 133.479 108.038  1.00  0.00              
ATOM   1982  C   VAL   247     110.896 134.697 108.264  1.00  0.00              
ATOM   1983  O   VAL   247     111.854 134.064 108.710  1.00  0.00              
ATOM   1984  CG1 VAL   247     108.129 134.587 108.850  1.00  0.00           C  
ATOM   1985  CG2 VAL   247     107.889 132.753 107.052  1.00  0.00           C  
ATOM   1986  N   GLN   248     110.645 135.979 108.620  1.00  0.00              
ATOM   1987  CA  GLN   248     111.455 136.645 109.605  1.00  0.00              
ATOM   1988  CB  GLN   248     112.587 137.495 109.001  1.00  0.00              
ATOM   1989  C   GLN   248     110.572 137.573 110.391  1.00  0.00              
ATOM   1990  O   GLN   248     109.814 138.355 109.817  1.00  0.00              
ATOM   1991  CG  GLN   248     113.439 138.195 110.061  1.00  0.00           C  
ATOM   1992  CD  GLN   248     114.522 139.003 109.361  1.00  0.00           C  
ATOM   1993  OE1 GLN   248     114.779 138.821 108.172  1.00  0.00           O  
ATOM   1994  NE2 GLN   248     115.179 139.921 110.121  1.00  0.00           N  
ATOM   1995  N   ILE   249     110.664 137.520 111.737  1.00  0.00              
ATOM   1996  CA  ILE   249     109.871 138.374 112.582  1.00  0.00              
ATOM   1997  CB  ILE   249     109.275 137.645 113.754  1.00  0.00              
ATOM   1998  C   ILE   249     110.798 139.428 113.107  1.00  0.00              
ATOM   1999  O   ILE   249     111.822 139.116 113.713  1.00  0.00              
ATOM   2000  CG2 ILE   249     108.621 138.677 114.686  1.00  0.00           C  
ATOM   2001  CG1 ILE   249     108.305 136.553 113.264  1.00  0.00           C  
ATOM   2002  CD1 ILE   249     107.872 135.574 114.354  1.00  0.00           C  
ATOM   2003  N   HIS   250     110.462 140.716 112.873  1.00  0.00              
ATOM   2004  CA  HIS   250     111.350 141.778 113.259  1.00  0.00              
ATOM   2005  CB  HIS   250     112.310 142.164 112.120  1.00  0.00              
ATOM   2006  C   HIS   250     110.567 143.009 113.613  1.00  0.00              
ATOM   2007  O   HIS   250     109.360 143.090 113.385  1.00  0.00              
ATOM   2008  ND1 HIS   250     111.071 143.615 110.427  1.00  0.00           N  
ATOM   2009  CG  HIS   250     111.593 142.402 110.819  1.00  0.00           C  
ATOM   2010  NE2 HIS   250     110.614 142.173 108.797  1.00  0.00           N  
ATOM   2011  CD2 HIS   250     111.304 141.533 109.810  1.00  0.00           C  
ATOM   2012  CE1 HIS   250     110.498 143.422 109.212  1.00  0.00           C  
ATOM   2013  N   SER   251     111.265 144.011 114.197  1.00  0.00              
ATOM   2014  CA  SER   251     110.654 145.257 114.577  1.00  0.00              
ATOM   2015  CB  SER   251     111.586 146.204 115.354  1.00  0.00              
ATOM   2016  C   SER   251     110.319 145.993 113.320  1.00  0.00              
ATOM   2017  O   SER   251     110.959 145.804 112.287  1.00  0.00              
ATOM   2018  OG  SER   251     112.006 145.619 116.574  1.00  0.00           O  
ATOM   2019  N   GLN   252     109.306 146.879 113.391  1.00  0.00              
ATOM   2020  CA  GLN   252     108.895 147.649 112.252  1.00  0.00              
ATOM   2021  CB  GLN   252     107.665 148.545 112.507  1.00  0.00              
ATOM   2022  C   GLN   252     110.031 148.538 111.845  1.00  0.00              
ATOM   2023  O   GLN   252     110.204 148.839 110.665  1.00  0.00              
ATOM   2024  CG  GLN   252     106.318 147.811 112.465  1.00  0.00           C  
ATOM   2025  CD  GLN   252     106.064 147.091 113.781  1.00  0.00           C  
ATOM   2026  OE1 GLN   252     106.854 147.177 114.720  1.00  0.00           O  
ATOM   2027  NE2 GLN   252     104.920 146.360 113.853  1.00  0.00           N  
ATOM   2028  N   ASP   253     110.809 148.989 112.843  1.00  0.00              
ATOM   2029  CA  ASP   253     111.921 149.894 112.751  1.00  0.00              
ATOM   2030  CB  ASP   253     112.484 150.252 114.134  1.00  0.00              
ATOM   2031  C   ASP   253     113.087 149.275 112.032  1.00  0.00              
ATOM   2032  O   ASP   253     113.971 150.003 111.583  1.00  0.00              
ATOM   2033  CG  ASP   253     111.388 150.905 114.947  1.00  0.00           C  
ATOM   2034  OD1 ASP   253     110.468 151.518 114.344  1.00  0.00           O  
ATOM   2035  OD2 ASP   253     111.457 150.787 116.199  1.00  0.00           O  
ATOM   2036  N   GLU   254     113.195 147.936 111.977  1.00  0.00              
ATOM   2037  CA  GLU   254     114.381 147.420 111.359  1.00  0.00              
ATOM   2038  CB  GLU   254     115.248 146.543 112.289  1.00  0.00              
ATOM   2039  C   GLU   254     114.068 146.596 110.137  1.00  0.00              
ATOM   2040  O   GLU   254     113.060 145.899 110.062  1.00  0.00              
ATOM   2041  CG  GLU   254     114.563 145.263 112.770  1.00  0.00           C  
ATOM   2042  CD  GLU   254     115.573 144.505 113.615  1.00  0.00           C  
ATOM   2043  OE1 GLU   254     116.134 145.119 114.563  1.00  0.00           O  
ATOM   2044  OE2 GLU   254     115.802 143.303 113.318  1.00  0.00           O  
ATOM   2045  N   PRO   255     114.940 146.698 109.158  1.00  0.00              
ATOM   2046  CA  PRO   255     114.829 146.026 107.891  1.00  0.00              
ATOM   2047  CB  PRO   255     115.924 146.649 107.013  1.00  0.00              
ATOM   2048  C   PRO   255     115.088 144.548 108.026  1.00  0.00              
ATOM   2049  O   PRO   255     115.755 144.135 108.975  1.00  0.00              
ATOM   2050  CD  PRO   255     116.163 147.476 109.278  1.00  0.00           C  
ATOM   2051  CG  PRO   255     116.982 147.101 108.033  1.00  0.00           C  
ATOM   2052  N   PRO   256     114.565 143.757 107.122  1.00  0.00              
ATOM   2053  CA  PRO   256     114.750 142.331 107.167  1.00  0.00              
ATOM   2054  CB  PRO   256     113.578 141.728 106.389  1.00  0.00              
ATOM   2055  C   PRO   256     116.079 141.921 106.585  1.00  0.00              
ATOM   2056  O   PRO   256     116.612 142.649 105.748  1.00  0.00              
ATOM   2057  CD  PRO   256     113.371 144.130 106.386  1.00  0.00           C  
ATOM   2058  CG  PRO   256     113.038 142.890 105.544  1.00  0.00           C  
ATOM   2059  N   PHE   257     116.625 140.783 107.058  1.00  0.00              
ATOM   2060  CA  PHE   257     117.787 140.135 106.513  1.00  0.00              
ATOM   2061  CB  PHE   257     119.000 140.167 107.447  1.00  0.00              
ATOM   2062  C   PHE   257     117.388 138.706 106.418  1.00  0.00              
ATOM   2063  O   PHE   257     118.025 137.829 107.000  1.00  0.00              
ATOM   2064  CG  PHE   257     119.631 141.472 107.186  1.00  0.00           C  
ATOM   2065  CD1 PHE   257     118.989 142.633 107.534  1.00  0.00           C  
ATOM   2066  CD2 PHE   257     120.865 141.513 106.585  1.00  0.00           C  
ATOM   2067  CE1 PHE   257     119.579 143.842 107.280  1.00  0.00           C  
ATOM   2068  CE2 PHE   257     121.462 142.720 106.331  1.00  0.00           C  
ATOM   2069  CZ  PHE   257     120.808 143.868 106.679  1.00  0.00           C  
ATOM   2070  N   ILE   258     116.362 138.456 105.591  1.00  0.00              
ATOM   2071  CA  ILE   258     115.688 137.200 105.483  1.00  0.00              
ATOM   2072  CB  ILE   258     114.574 137.249 104.480  1.00  0.00              
ATOM   2073  C   ILE   258     116.594 136.108 105.030  1.00  0.00              
ATOM   2074  O   ILE   258     116.499 134.985 105.527  1.00  0.00              
ATOM   2075  CG2 ILE   258     114.094 135.818 104.223  1.00  0.00           C  
ATOM   2076  CG1 ILE   258     113.466 138.206 104.934  1.00  0.00           C  
ATOM   2077  CD1 ILE   258     112.459 138.521 103.829  1.00  0.00           C  
ATOM   2078  N   ASP   259     117.477 136.375 104.051  1.00  0.00              
ATOM   2079  CA  ASP   259     118.252 135.268 103.578  1.00  0.00              
ATOM   2080  CB  ASP   259     119.140 135.571 102.349  1.00  0.00              
ATOM   2081  C   ASP   259     119.099 134.718 104.690  1.00  0.00              
ATOM   2082  O   ASP   259     119.219 133.501 104.824  1.00  0.00              
ATOM   2083  CG  ASP   259     120.197 136.609 102.678  1.00  0.00           C  
ATOM   2084  OD1 ASP   259     119.888 137.523 103.485  1.00  0.00           O  
ATOM   2085  OD2 ASP   259     121.324 136.505 102.122  1.00  0.00           O  
ATOM   2086  N   GLN   260     119.771 135.577 105.483  1.00  0.00              
ATOM   2087  CA  GLN   260     120.574 135.033 106.548  1.00  0.00              
ATOM   2088  CB  GLN   260     121.676 135.996 107.020  1.00  0.00              
ATOM   2089  C   GLN   260     119.805 134.613 107.773  1.00  0.00              
ATOM   2090  O   GLN   260     119.938 133.483 108.239  1.00  0.00              
ATOM   2091  CG  GLN   260     122.805 136.153 106.000  1.00  0.00           C  
ATOM   2092  CD  GLN   260     123.555 134.828 105.943  1.00  0.00           C  
ATOM   2093  OE1 GLN   260     124.388 134.532 106.798  1.00  0.00           O  
ATOM   2094  NE2 GLN   260     123.245 134.000 104.910  1.00  0.00           N  
ATOM   2095  N   LEU   261     119.004 135.553 108.324  1.00  0.00              
ATOM   2096  CA  LEU   261     118.299 135.468 109.582  1.00  0.00              
ATOM   2097  CB  LEU   261     117.966 136.850 110.171  1.00  0.00              
ATOM   2098  C   LEU   261     117.033 134.653 109.626  1.00  0.00              
ATOM   2099  O   LEU   261     116.704 134.101 110.674  1.00  0.00              
ATOM   2100  CG  LEU   261     119.203 137.636 110.654  1.00  0.00           C  
ATOM   2101  CD1 LEU   261     119.886 136.933 111.834  1.00  0.00           C  
ATOM   2102  CD2 LEU   261     120.180 137.933 109.508  1.00  0.00           C  
ATOM   2103  N   GLY   262     116.263 134.570 108.526  1.00  0.00              
ATOM   2104  CA  GLY   262     114.929 134.020 108.600  1.00  0.00              
ATOM   2105  C   GLY   262     114.897 132.550 108.898  1.00  0.00              
ATOM   2106  O   GLY   262     115.916 131.862 108.865  1.00  0.00              
ATOM   2107  N   PHE   263     113.677 132.049 109.228  1.00  0.00              
ATOM   2108  CA  PHE   263     113.465 130.651 109.482  1.00  0.00              
ATOM   2109  CB  PHE   263     112.916 130.314 110.889  1.00  0.00              
ATOM   2110  C   PHE   263     112.524 130.138 108.433  1.00  0.00              
ATOM   2111  O   PHE   263     111.739 130.898 107.866  1.00  0.00              
ATOM   2112  CG  PHE   263     111.557 130.891 111.114  1.00  0.00           C  
ATOM   2113  CD1 PHE   263     110.427 130.215 110.712  1.00  0.00           C  
ATOM   2114  CD2 PHE   263     111.410 132.103 111.748  1.00  0.00           C  
ATOM   2115  CE1 PHE   263     109.174 130.743 110.931  1.00  0.00           C  
ATOM   2116  CE2 PHE   263     110.162 132.636 111.970  1.00  0.00           C  
ATOM   2117  CZ  PHE   263     109.039 131.958 111.558  1.00  0.00           C  
ATOM   2118  N   GLY   264     112.619 128.831 108.108  1.00  0.00              
ATOM   2119  CA  GLY   264     111.825 128.291 107.042  1.00  0.00              
ATOM   2120  C   GLY   264     110.519 127.757 107.534  1.00  0.00              
ATOM   2121  O   GLY   264     110.350 127.441 108.712  1.00  0.00              
ATOM   2122  N   VAL   265     109.556 127.640 106.595  1.00  0.00              
ATOM   2123  CA  VAL   265     108.279 127.039 106.853  1.00  0.00              
ATOM   2124  CB  VAL   265     107.151 128.028 106.929  1.00  0.00              
ATOM   2125  C   VAL   265     108.023 126.138 105.682  1.00  0.00              
ATOM   2126  O   VAL   265     108.084 126.577 104.533  1.00  0.00              
ATOM   2127  CG1 VAL   265     105.827 127.260 107.080  1.00  0.00           C  
ATOM   2128  CG2 VAL   265     107.433 129.001 108.086  1.00  0.00           C  
ATOM   2129  N   ALA   266     107.742 124.844 105.942  1.00  0.00              
ATOM   2130  CA  ALA   266     107.559 123.907 104.864  1.00  0.00              
ATOM   2131  CB  ALA   266     108.053 122.488 105.195  1.00  0.00              
ATOM   2132  C   ALA   266     106.118 123.791 104.466  1.00  0.00              
ATOM   2133  O   ALA   266     105.203 124.006 105.261  1.00  0.00              
ATOM   2134  N   PRO   267     105.910 123.463 103.214  1.00  0.00              
ATOM   2135  CA  PRO   267     104.561 123.302 102.739  1.00  0.00              
ATOM   2136  CB  PRO   267     104.621 123.433 101.218  1.00  0.00              
ATOM   2137  C   PRO   267     104.035 121.985 103.213  1.00  0.00              
ATOM   2138  O   PRO   267     104.829 121.066 103.405  1.00  0.00              
ATOM   2139  CD  PRO   267     106.774 124.009 102.177  1.00  0.00           C  
ATOM   2140  CG  PRO   267     105.854 124.319 100.983  1.00  0.00           C  
ATOM   2141  N   GLY   268     102.705 121.864 103.397  1.00  0.00              
ATOM   2142  CA  GLY   268     102.143 120.613 103.816  1.00  0.00              
ATOM   2143  C   GLY   268     102.136 120.539 105.311  1.00  0.00              
ATOM   2144  O   GLY   268     101.957 119.461 105.876  1.00  0.00              
ATOM   2145  N   PHE   269     102.347 121.678 105.999  1.00  0.00              
ATOM   2146  CA  PHE   269     102.328 121.657 107.432  1.00  0.00              
ATOM   2147  CB  PHE   269     103.727 121.660 108.076  1.00  0.00              
ATOM   2148  C   PHE   269     101.684 122.914 107.915  1.00  0.00              
ATOM   2149  O   PHE   269     101.579 123.902 107.188  1.00  0.00              
ATOM   2150  CG  PHE   269     104.401 120.358 107.815  1.00  0.00           C  
ATOM   2151  CD1 PHE   269     104.154 119.274 108.626  1.00  0.00           C  
ATOM   2152  CD2 PHE   269     105.288 120.222 106.772  1.00  0.00           C  
ATOM   2153  CE1 PHE   269     104.777 118.071 108.397  1.00  0.00           C  
ATOM   2154  CE2 PHE   269     105.913 119.020 106.537  1.00  0.00           C  
ATOM   2155  CZ  PHE   269     105.658 117.941 107.350  1.00  0.00           C  
ATOM   2156  N   GLN   270     101.201 122.876 109.172  1.00  0.00              
ATOM   2157  CA  GLN   270     100.712 124.052 109.819  1.00  0.00              
ATOM   2158  CB  GLN   270      99.355 123.866 110.517  1.00  0.00              
ATOM   2159  C   GLN   270     101.734 124.302 110.877  1.00  0.00              
ATOM   2160  O   GLN   270     101.964 123.450 111.733  1.00  0.00              
ATOM   2161  CG  GLN   270      98.844 125.141 111.191  1.00  0.00           C  
ATOM   2162  CD  GLN   270      97.482 124.840 111.794  1.00  0.00           C  
ATOM   2163  OE1 GLN   270      97.117 123.681 111.984  1.00  0.00           O  
ATOM   2164  NE2 GLN   270      96.707 125.913 112.106  1.00  0.00           N  
ATOM   2165  N   THR   271     102.396 125.473 110.835  1.00  0.00              
ATOM   2166  CA  THR   271     103.434 125.726 111.793  1.00  0.00              
ATOM   2167  CB  THR   271     104.708 126.250 111.202  1.00  0.00              
ATOM   2168  C   THR   271     102.986 126.737 112.794  1.00  0.00              
ATOM   2169  O   THR   271     102.420 127.775 112.455  1.00  0.00              
ATOM   2170  OG1 THR   271     104.422 127.325 110.323  1.00  0.00           O  
ATOM   2171  CG2 THR   271     105.464 125.130 110.484  1.00  0.00           C  
ATOM   2172  N   PHE   272     103.257 126.436 114.079  1.00  0.00              
ATOM   2173  CA  PHE   272     102.901 127.310 115.158  1.00  0.00              
ATOM   2174  CB  PHE   272     102.326 126.564 116.377  1.00  0.00              
ATOM   2175  C   PHE   272     104.166 127.964 115.620  1.00  0.00              
ATOM   2176  O   PHE   272     105.169 127.294 115.861  1.00  0.00              
ATOM   2177  CG  PHE   272     101.049 125.905 115.975  1.00  0.00           C  
ATOM   2178  CD1 PHE   272      99.851 126.577 116.069  1.00  0.00           C  
ATOM   2179  CD2 PHE   272     101.047 124.611 115.505  1.00  0.00           C  
ATOM   2180  CE1 PHE   272      98.673 125.970 115.700  1.00  0.00           C  
ATOM   2181  CE2 PHE   272      99.872 123.999 115.134  1.00  0.00           C  
ATOM   2182  CZ  PHE   272      98.682 124.678 115.231  1.00  0.00           C  
ATOM   2183  N   VAL   273     104.157 129.308 115.738  1.00  0.00              
ATOM   2184  CA  VAL   273     105.334 129.991 116.189  1.00  0.00              
ATOM   2185  CB  VAL   273     105.796 131.026 115.201  1.00  0.00              
ATOM   2186  C   VAL   273     104.964 130.737 117.441  1.00  0.00              
ATOM   2187  O   VAL   273     104.264 131.746 117.383  1.00  0.00              
ATOM   2188  CG1 VAL   273     107.061 131.709 115.745  1.00  0.00           C  
ATOM   2189  CG2 VAL   273     105.948 130.371 113.818  1.00  0.00           C  
ATOM   2190  N   ALA   274     105.449 130.281 118.613  1.00  0.00              
ATOM   2191  CA  ALA   274     105.133 130.967 119.839  1.00  0.00              
ATOM   2192  CB  ALA   274     104.961 130.029 121.047  1.00  0.00              
ATOM   2193  C   ALA   274     106.284 131.879 120.125  1.00  0.00              
ATOM   2194  O   ALA   274     107.437 131.452 120.102  1.00  0.00              
ATOM   2195  N   CYS   275     106.005 133.168 120.417  1.00  0.00              
ATOM   2196  CA  CYS   275     107.104 134.086 120.547  1.00  0.00              
ATOM   2197  CB  CYS   275     107.132 135.145 119.431  1.00  0.00              
ATOM   2198  C   CYS   275     107.078 134.839 121.846  1.00  0.00              
ATOM   2199  O   CYS   275     106.079 134.858 122.564  1.00  0.00              
ATOM   2200  SG  CYS   275     107.354 134.413 117.781  1.00  0.00           S  
ATOM   2201  N   GLN   276     108.241 135.450 122.180  1.00  0.00              
ATOM   2202  CA  GLN   276     108.426 136.316 123.319  1.00  0.00              
ATOM   2203  CB  GLN   276     109.353 135.801 124.435  1.00  0.00              
ATOM   2204  C   GLN   276     109.198 137.511 122.853  1.00  0.00              
ATOM   2205  O   GLN   276     110.249 137.368 122.230  1.00  0.00              
ATOM   2206  CG  GLN   276     108.765 134.854 125.469  1.00  0.00           C  
ATOM   2207  CD  GLN   276     109.820 134.707 126.564  1.00  0.00           C  
ATOM   2208  OE1 GLN   276     111.006 134.939 126.336  1.00  0.00           O  
ATOM   2209  NE2 GLN   276     109.377 134.321 127.791  1.00  0.00           N  
ATOM   2210  N   GLU   277     108.723 138.732 123.164  1.00  0.00              
ATOM   2211  CA  GLU   277     109.502 139.873 122.778  1.00  0.00              
ATOM   2212  CB  GLU   277     108.692 141.171 122.585  1.00  0.00              
ATOM   2213  C   GLU   277     110.510 140.117 123.856  1.00  0.00              
ATOM   2214  O   GLU   277     110.203 140.025 125.044  1.00  0.00              
ATOM   2215  CG  GLU   277     109.531 142.321 122.015  1.00  0.00           C  
ATOM   2216  CD  GLU   277     108.655 143.560 121.860  1.00  0.00           C  
ATOM   2217  OE1 GLU   277     107.488 143.411 121.408  1.00  0.00           O  
ATOM   2218  OE2 GLU   277     109.143 144.673 122.191  1.00  0.00           O  
ATOM   2219  N   GLN   278     111.759 140.425 123.460  1.00  0.00              
ATOM   2220  CA  GLN   278     112.780 140.677 124.434  1.00  0.00              
ATOM   2221  CB  GLN   278     113.871 139.597 124.413  1.00  0.00              
ATOM   2222  C   GLN   278     113.393 142.000 124.108  1.00  0.00              
ATOM   2223  O   GLN   278     113.939 142.198 123.024  1.00  0.00              
ATOM   2224  CG  GLN   278     113.295 138.218 124.741  1.00  0.00           C  
ATOM   2225  CD  GLN   278     114.411 137.190 124.704  1.00  0.00           C  
ATOM   2226  OE1 GLN   278     115.542 137.493 124.328  1.00  0.00           O  
ATOM   2227  NE2 GLN   278     114.080 135.931 125.098  1.00  0.00           N  
ATOM   2228  N   ARG   279     113.317 142.953 125.056  1.00  0.00              
ATOM   2229  CA  ARG   279     113.856 144.256 124.794  1.00  0.00              
ATOM   2230  CB  ARG   279     112.950 145.410 125.256  1.00  0.00              
ATOM   2231  C   ARG   279     115.128 144.395 125.559  1.00  0.00              
ATOM   2232  O   ARG   279     115.158 144.217 126.776  1.00  0.00              
ATOM   2233  CG  ARG   279     113.494 146.803 124.916  1.00  0.00           C  
ATOM   2234  CD  ARG   279     113.196 147.243 123.482  1.00  0.00           C  
ATOM   2235  NE  ARG   279     111.734 147.531 123.433  1.00  0.00           N  
ATOM   2236  CZ  ARG   279     111.144 148.001 122.296  1.00  0.00           C  
ATOM   2237  NH1 ARG   279     111.890 148.214 121.174  1.00  0.00           N  
ATOM   2238  NH2 ARG   279     109.803 148.254 122.284  1.00  0.00           N  
ATOM   2239  N   LEU   280     116.228 144.715 124.853  1.00  0.00              
ATOM   2240  CA  LEU   280     117.459 144.900 125.559  1.00  0.00              
ATOM   2241  CB  LEU   280     118.649 144.061 125.053  1.00  0.00              
ATOM   2242  C   LEU   280     117.871 146.335 125.452  1.00  0.00              
ATOM   2243  O   LEU   280     117.836 146.933 124.376  1.00  0.00              
ATOM   2244  CG  LEU   280     118.510 142.543 125.276  1.00  0.00           C  
ATOM   2245  CD1 LEU   280     117.513 141.909 124.294  1.00  0.00           C  
ATOM   2246  CD2 LEU   280     119.883 141.853 125.286  1.00  0.00           C  
ATOM   2247  N   ILE   281     118.270 146.930 126.596  1.00  0.00              
ATOM   2248  CA  ILE   281     118.733 148.291 126.608  1.00  0.00              
ATOM   2249  CB  ILE   281     117.867 149.193 127.439  1.00  0.00              
ATOM   2250  C   ILE   281     120.138 148.293 127.130  1.00  0.00              
ATOM   2251  O   ILE   281     120.475 147.559 128.060  1.00  0.00              
ATOM   2252  CG2 ILE   281     118.569 150.551 127.600  1.00  0.00           C  
ATOM   2253  CG1 ILE   281     116.480 149.283 126.776  1.00  0.00           C  
ATOM   2254  CD1 ILE   281     115.415 149.964 127.628  1.00  0.00           C  
ATOM   2255  N   TYR   282     121.005 149.139 126.526  1.00  0.00              
ATOM   2256  CA  TYR   282     122.415 149.136 126.831  1.00  0.00              
ATOM   2257  CB  TYR   282     123.298 148.885 125.604  1.00  0.00              
ATOM   2258  C   TYR   282     122.827 150.517 127.223  1.00  0.00              
ATOM   2259  O   TYR   282     122.121 151.493 126.979  1.00  0.00              
ATOM   2260  CG  TYR   282     122.906 147.634 124.911  1.00  0.00           C  
ATOM   2261  CD1 TYR   282     121.948 147.674 123.929  1.00  0.00           C  
ATOM   2262  CD2 TYR   282     123.485 146.432 125.228  1.00  0.00           C  
ATOM   2263  CE1 TYR   282     121.570 146.537 123.261  1.00  0.00           C  
ATOM   2264  CE2 TYR   282     123.115 145.288 124.565  1.00  0.00           C  
ATOM   2265  CZ  TYR   282     122.160 145.340 123.579  1.00  0.00           C  
ATOM   2266  OH  TYR   282     121.783 144.165 122.898  1.00  0.00           O  
ATOM   2267  N   LEU   283     124.025 150.624 127.844  1.00  0.00              
ATOM   2268  CA  LEU   283     124.568 151.882 128.268  1.00  0.00              
ATOM   2269  CB  LEU   283     124.984 151.901 129.746  1.00  0.00              
ATOM   2270  C   LEU   283     125.771 152.218 127.429  1.00  0.00              
ATOM   2271  O   LEU   283     126.528 151.369 126.957  1.00  0.00              
ATOM   2272  CG  LEU   283     123.789 151.748 130.705  1.00  0.00           C  
ATOM   2273  CD1 LEU   283     124.242 151.777 132.170  1.00  0.00           C  
ATOM   2274  CD2 LEU   283     122.687 152.779 130.402  1.00  0.00           C  
ATOM   2275  N   PRO   284     125.906 153.508 127.275  1.00  0.00              
ATOM   2276  CA  PRO   284     126.943 154.194 126.538  1.00  0.00              
ATOM   2277  CB  PRO   284     126.539 155.672 126.592  1.00  0.00              
ATOM   2278  C   PRO   284     128.309 153.972 127.147  1.00  0.00              
ATOM   2279  O   PRO   284     128.417 153.336 128.190  1.00  0.00              
ATOM   2280  CD  PRO   284     125.055 154.418 128.021  1.00  0.00           C  
ATOM   2281  CG  PRO   284     125.730 155.790 127.895  1.00  0.00           C  
ATOM   2282  N   PRO   285     129.313 154.550 126.524  1.00  0.00              
ATOM   2283  CA  PRO   285     130.719 154.341 126.830  1.00  0.00              
ATOM   2284  CB  PRO   285     131.491 155.027 125.710  1.00  0.00              
ATOM   2285  C   PRO   285     131.416 154.501 128.152  1.00  0.00              
ATOM   2286  O   PRO   285     132.574 154.100 128.100  1.00  0.00              
ATOM   2287  CD  PRO   285     129.148 154.866 125.112  1.00  0.00           C  
ATOM   2288  CG  PRO   285     130.557 154.887 124.501  1.00  0.00           C  
ATOM   2289  N   PRO   286     131.098 155.043 129.281  1.00  0.00              
ATOM   2290  CA  PRO   286     132.008 154.559 130.282  1.00  0.00              
ATOM   2291  CB  PRO   286     132.056 155.626 131.380  1.00  0.00              
ATOM   2292  C   PRO   286     131.529 153.181 130.691  1.00  0.00              
ATOM   2293  O   PRO   286     130.566 153.122 131.443  1.00  0.00              
ATOM   2294  CD  PRO   286     130.847 156.465 129.440  1.00  0.00           C  
ATOM   2295  CG  PRO   286     130.995 156.669 130.959  1.00  0.00           C  
ATOM   2296  N   TRP   287     132.159 152.049 130.300  1.00  0.00              
ATOM   2297  CA  TRP   287     131.569 150.799 130.748  1.00  0.00              
ATOM   2298  CB  TRP   287     130.358 150.324 129.918  1.00  0.00              
ATOM   2299  C   TRP   287     132.592 149.704 130.559  1.00  0.00              
ATOM   2300  O   TRP   287     133.540 149.858 129.791  1.00  0.00              
ATOM   2301  CG  TRP   287     130.745 149.658 128.614  1.00  0.00           C  
ATOM   2302  CD2 TRP   287     131.399 150.310 127.520  1.00  0.00           C  
ATOM   2303  CD1 TRP   287     130.632 148.345 128.259  1.00  0.00           C  
ATOM   2304  NE1 TRP   287     131.182 148.143 127.013  1.00  0.00           N  
ATOM   2305  CE2 TRP   287     131.662 149.348 126.547  1.00  0.00           C  
ATOM   2306  CE3 TRP   287     131.771 151.602 127.346  1.00  0.00           C  
ATOM   2307  CZ2 TRP   287     132.310 149.672 125.389  1.00  0.00           C  
ATOM   2308  CZ3 TRP   287     132.399 151.939 126.172  1.00  0.00           C  
ATOM   2309  CH2 TRP   287     132.667 150.990 125.214  1.00  0.00           C  
ATOM   2310  N   GLY   288     132.461 148.596 131.327  1.00  0.00              
ATOM   2311  CA  GLY   288     133.339 147.450 131.268  1.00  0.00              
ATOM   2312  C   GLY   288     133.120 146.513 130.119  1.00  0.00              
ATOM   2313  O   GLY   288     134.079 146.095 129.467  1.00  0.00              
ATOM   2314  N   THR   289     131.852 146.094 129.890  1.00  0.00              
ATOM   2315  CA  THR   289     131.581 145.183 128.815  1.00  0.00              
ATOM   2316  CB  THR   289     131.807 143.738 129.149  1.00  0.00              
ATOM   2317  C   THR   289     130.161 145.315 128.372  1.00  0.00              
ATOM   2318  O   THR   289     129.218 145.076 129.121  1.00  0.00              
ATOM   2319  OG1 THR   289     131.510 142.940 128.012  1.00  0.00           O  
ATOM   2320  CG2 THR   289     130.932 143.327 130.347  1.00  0.00           C  
ATOM   2321  N   CYS   290     130.004 145.677 127.094  1.00  0.00              
ATOM   2322  CA  CYS   290     128.779 145.786 126.364  1.00  0.00              
ATOM   2323  CB  CYS   290     127.570 145.032 126.924  1.00  0.00              
ATOM   2324  C   CYS   290     128.394 147.215 126.216  1.00  0.00              
ATOM   2325  O   CYS   290     127.825 147.831 127.118  1.00  0.00              
ATOM   2326  SG  CYS   290     126.210 145.124 125.724  1.00  0.00           S  
ATOM   2327  N   LYS   291     128.678 147.760 125.021  1.00  0.00              
ATOM   2328  CA  LYS   291     128.357 149.119 124.709  1.00  0.00              
ATOM   2329  CB  LYS   291     129.577 149.992 124.367  1.00  0.00              
ATOM   2330  C   LYS   291     127.505 149.072 123.496  1.00  0.00              
ATOM   2331  O   LYS   291     127.423 148.046 122.823  1.00  0.00              
ATOM   2332  CG  LYS   291     130.334 149.490 123.137  1.00  0.00           C  
ATOM   2333  CD  LYS   291     131.428 150.424 122.615  1.00  0.00           C  
ATOM   2334  CE  LYS   291     130.993 151.876 122.430  1.00  0.00           C  
ATOM   2335  NZ  LYS   291     132.163 152.699 122.045  1.00  0.00           N  
ATOM   2336  N   ALA   292     126.837 150.205 123.221  1.00  0.00              
ATOM   2337  CA  ALA   292     125.902 150.337 122.162  1.00  0.00              
ATOM   2338  CB  ALA   292     124.547 149.974 122.737  1.00  0.00              
ATOM   2339  C   ALA   292     125.824 151.794 121.833  1.00  0.00              
ATOM   2340  O   ALA   292     125.808 152.628 122.734  1.00  0.00              
ATOM   2341  N   VAL   293     125.762 152.149 120.535  1.00  0.00              
ATOM   2342  CA  VAL   293     125.584 153.528 120.182  1.00  0.00              
ATOM   2343  CB  VAL   293     126.784 154.211 119.590  1.00  0.00              
ATOM   2344  C   VAL   293     124.501 153.584 119.164  1.00  0.00              
ATOM   2345  O   VAL   293     124.489 152.811 118.206  1.00  0.00              
ATOM   2346  CG1 VAL   293     127.853 154.341 120.681  1.00  0.00           C  
ATOM   2347  CG2 VAL   293     127.255 153.428 118.354  1.00  0.00           C  
ATOM   2348  N   THR   294     123.557 154.524 119.356  1.00  0.00              
ATOM   2349  CA  THR   294     122.478 154.672 118.425  1.00  0.00              
ATOM   2350  CB  THR   294     121.120 154.793 119.049  1.00  0.00              
ATOM   2351  C   THR   294     122.717 155.927 117.657  1.00  0.00              
ATOM   2352  O   THR   294     123.315 156.878 118.159  1.00  0.00              
ATOM   2353  OG1 THR   294     120.125 154.835 118.036  1.00  0.00           O  
ATOM   2354  CG2 THR   294     121.073 156.075 119.893  1.00  0.00           C  
ATOM   2355  N   MET   295     122.253 155.926 116.394  1.00  0.00              
ATOM   2356  CA  MET   295     122.413 157.007 115.468  1.00  0.00              
ATOM   2357  CB  MET   295     122.267 156.588 113.995  1.00  0.00              
ATOM   2358  C   MET   295     121.366 158.027 115.693  1.00  0.00              
ATOM   2359  O   MET   295     120.365 157.803 116.373  1.00  0.00              
ATOM   2360  CG  MET   295     123.406 155.731 113.444  1.00  0.00           C  
ATOM   2361  SD  MET   295     123.118 155.158 111.742  1.00  0.00           S  
ATOM   2362  CE  MET   295     123.038 156.824 111.023  1.00  0.00           C  
ATOM   2363  N   ASP   296     121.630 159.193 115.084  1.00  0.00              
ATOM   2364  CA  ASP   296     120.819 160.366 115.126  1.00  0.00              
ATOM   2365  CB  ASP   296     121.670 161.612 114.812  1.00  0.00              
ATOM   2366  C   ASP   296     119.769 160.205 114.060  1.00  0.00              
ATOM   2367  O   ASP   296     119.766 159.241 113.299  1.00  0.00              
ATOM   2368  CG  ASP   296     121.110 162.852 115.491  1.00  0.00           C  
ATOM   2369  OD1 ASP   296     119.876 163.092 115.427  1.00  0.00           O  
ATOM   2370  OD2 ASP   296     121.934 163.580 116.106  1.00  0.00           O  
ATOM   2371  N   SER   297     118.857 161.184 113.963  1.00  0.00              
ATOM   2372  CA  SER   297     117.733 161.161 113.070  1.00  0.00              
ATOM   2373  CB  SER   297     116.952 162.484 113.077  1.00  0.00              
ATOM   2374  C   SER   297     118.200 160.988 111.666  1.00  0.00              
ATOM   2375  O   SER   297     117.553 160.279 110.896  1.00  0.00              
ATOM   2376  OG  SER   297     116.457 162.756 114.377  1.00  0.00           O  
ATOM   2377  N   ASP   298     119.342 161.613 111.305  1.00  0.00              
ATOM   2378  CA  ASP   298     119.760 161.577 109.933  1.00  0.00              
ATOM   2379  CB  ASP   298     121.082 162.315 109.629  1.00  0.00              
ATOM   2380  C   ASP   298     119.907 160.149 109.530  1.00  0.00              
ATOM   2381  O   ASP   298     120.501 159.339 110.240  1.00  0.00              
ATOM   2382  CG  ASP   298     122.262 161.602 110.277  1.00  0.00           C  
ATOM   2383  OD1 ASP   298     122.074 160.987 111.360  1.00  0.00           O  
ATOM   2384  OD2 ASP   298     123.376 161.670 109.692  1.00  0.00           O  
ATOM   2385  N   LEU   299     119.319 159.811 108.367  1.00  0.00              
ATOM   2386  CA  LEU   299     119.305 158.456 107.907  1.00  0.00              
ATOM   2387  CB  LEU   299     117.972 158.047 107.255  1.00  0.00              
ATOM   2388  C   LEU   299     120.286 158.306 106.787  1.00  0.00              
ATOM   2389  O   LEU   299     120.124 158.924 105.737  1.00  0.00              
ATOM   2390  CG  LEU   299     116.705 158.193 108.111  1.00  0.00           C  
ATOM   2391  CD1 LEU   299     116.305 159.652 108.353  1.00  0.00           C  
ATOM   2392  CD2 LEU   299     115.566 157.352 107.526  1.00  0.00           C  
ATOM   2393  N   ASP   300     121.329 157.470 106.963  1.00  0.00              
ATOM   2394  CA  ASP   300     122.213 157.232 105.857  1.00  0.00              
ATOM   2395  CB  ASP   300     123.335 156.234 106.186  1.00  0.00              
ATOM   2396  C   ASP   300     121.356 156.578 104.827  1.00  0.00              
ATOM   2397  O   ASP   300     121.330 156.972 103.661  1.00  0.00              
ATOM   2398  CG  ASP   300     124.289 156.877 107.181  1.00  0.00           C  
ATOM   2399  OD1 ASP   300     124.126 158.094 107.460  1.00  0.00           O  
ATOM   2400  OD2 ASP   300     125.199 156.156 107.670  1.00  0.00           O  
ATOM   2401  N   PHE   301     120.611 155.552 105.278  1.00  0.00              
ATOM   2402  CA  PHE   301     119.675 154.828 104.474  1.00  0.00              
ATOM   2403  CB  PHE   301     120.162 153.443 104.002  1.00  0.00              
ATOM   2404  C   PHE   301     118.486 154.588 105.349  1.00  0.00              
ATOM   2405  O   PHE   301     117.346 154.690 104.900  1.00  0.00              
ATOM   2406  CG  PHE   301     121.156 153.628 102.905  1.00  0.00           C  
ATOM   2407  CD1 PHE   301     120.740 154.032 101.658  1.00  0.00           C  
ATOM   2408  CD2 PHE   301     122.493 153.372 103.107  1.00  0.00           C  
ATOM   2409  CE1 PHE   301     121.642 154.201 100.634  1.00  0.00           C  
ATOM   2410  CE2 PHE   301     123.401 153.539 102.088  1.00  0.00           C  
ATOM   2411  CZ  PHE   301     122.976 153.956 100.849  1.00  0.00           C  
ATOM   2412  N   PHE   302     118.732 154.253 106.635  1.00  0.00              
ATOM   2413  CA  PHE   302     117.646 153.992 107.541  1.00  0.00              
ATOM   2414  CB  PHE   302     117.621 152.549 108.073  1.00  0.00              
ATOM   2415  C   PHE   302     117.759 154.922 108.717  1.00  0.00              
ATOM   2416  O   PHE   302     118.854 155.278 109.148  1.00  0.00              
ATOM   2417  CG  PHE   302     117.325 151.657 106.915  1.00  0.00           C  
ATOM   2418  CD1 PHE   302     118.342 151.172 106.125  1.00  0.00           C  
ATOM   2419  CD2 PHE   302     116.028 151.311 106.612  1.00  0.00           C  
ATOM   2420  CE1 PHE   302     118.071 150.351 105.055  1.00  0.00           C  
ATOM   2421  CE2 PHE   302     115.751 150.491 105.544  1.00  0.00           C  
ATOM   2422  CZ  PHE   302     116.773 150.008 104.762  1.00  0.00           C  
ATOM   2423  N   ASP   303     116.602 155.371 109.246  1.00  0.00              
ATOM   2424  CA  ASP   303     116.572 156.306 110.338  1.00  0.00              
ATOM   2425  CB  ASP   303     115.248 157.082 110.482  1.00  0.00              
ATOM   2426  C   ASP   303     116.978 155.705 111.643  1.00  0.00              
ATOM   2427  O   ASP   303     117.550 156.401 112.479  1.00  0.00              
ATOM   2428  CG  ASP   303     114.106 156.119 110.721  1.00  0.00           C  
ATOM   2429  OD1 ASP   303     114.315 154.890 110.550  1.00  0.00           O  
ATOM   2430  OD2 ASP   303     113.000 156.609 111.069  1.00  0.00           O  
ATOM   2431  N   SER   304     116.693 154.409 111.872  1.00  0.00              
ATOM   2432  CA  SER   304     117.028 153.839 113.145  1.00  0.00              
ATOM   2433  CB  SER   304     115.942 152.905 113.709  1.00  0.00              
ATOM   2434  C   SER   304     118.254 153.000 112.983  1.00  0.00              
ATOM   2435  O   SER   304     118.481 152.402 111.934  1.00  0.00              
ATOM   2436  OG  SER   304     114.757 153.635 113.980  1.00  0.00           O  
ATOM   2437  N   TYR   305     119.080 152.937 114.046  1.00  0.00              
ATOM   2438  CA  TYR   305     120.298 152.186 113.996  1.00  0.00              
ATOM   2439  CB  TYR   305     121.403 152.809 114.868  1.00  0.00              
ATOM   2440  C   TYR   305     120.015 150.820 114.531  1.00  0.00              
ATOM   2441  O   TYR   305     119.407 150.670 115.589  1.00  0.00              
ATOM   2442  CG  TYR   305     122.626 151.970 114.756  1.00  0.00           C  
ATOM   2443  CD1 TYR   305     123.439 152.074 113.651  1.00  0.00           C  
ATOM   2444  CD2 TYR   305     122.966 151.091 115.757  1.00  0.00           C  
ATOM   2445  CE1 TYR   305     124.573 151.305 113.543  1.00  0.00           C  
ATOM   2446  CE2 TYR   305     124.100 150.319 115.655  1.00  0.00           C  
ATOM   2447  CZ  TYR   305     124.904 150.426 114.545  1.00  0.00           C  
ATOM   2448  OH  TYR   305     126.068 149.634 114.442  1.00  0.00           O  
ATOM   2449  N   SER   306     120.427 149.782 113.775  1.00  0.00              
ATOM   2450  CA  SER   306     120.260 148.422 114.195  1.00  0.00              
ATOM   2451  CB  SER   306     118.909 147.809 113.790  1.00  0.00              
ATOM   2452  C   SER   306     121.346 147.641 113.526  1.00  0.00              
ATOM   2453  O   SER   306     122.015 148.139 112.623  1.00  0.00              
ATOM   2454  OG  SER   306     118.782 147.790 112.377  1.00  0.00           O  
ATOM   2455  N   ILE   307     121.553 146.387 113.967  1.00  0.00              
ATOM   2456  CA  ILE   307     122.597 145.565 113.426  1.00  0.00              
ATOM   2457  CB  ILE   307     122.685 144.224 114.099  1.00  0.00              
ATOM   2458  C   ILE   307     122.304 145.320 111.976  1.00  0.00              
ATOM   2459  O   ILE   307     123.195 145.365 111.130  1.00  0.00              
ATOM   2460  CG2 ILE   307     123.691 143.363 113.315  1.00  0.00           C  
ATOM   2461  CG1 ILE   307     123.040 144.386 115.589  1.00  0.00           C  
ATOM   2462  CD1 ILE   307     124.397 145.047 115.834  1.00  0.00           C  
ATOM   2463  N   THR   308     121.034 145.033 111.644  1.00  0.00              
ATOM   2464  CA  THR   308     120.681 144.753 110.284  1.00  0.00              
ATOM   2465  CB  THR   308     119.247 144.326 110.149  1.00  0.00              
ATOM   2466  C   THR   308     120.891 145.975 109.441  1.00  0.00              
ATOM   2467  O   THR   308     121.469 145.905 108.360  1.00  0.00              
ATOM   2468  OG1 THR   308     118.370 145.345 110.599  1.00  0.00           O  
ATOM   2469  CG2 THR   308     119.032 143.044 110.962  1.00  0.00           C  
ATOM   2470  N   ALA   309     120.460 147.151 109.923  1.00  0.00              
ATOM   2471  CA  ALA   309     120.570 148.330 109.114  1.00  0.00              
ATOM   2472  CB  ALA   309     120.022 149.586 109.812  1.00  0.00              
ATOM   2473  C   ALA   309     122.013 148.574 108.812  1.00  0.00              
ATOM   2474  O   ALA   309     122.358 148.946 107.692  1.00  0.00              
ATOM   2475  N   CYS   310     122.900 148.384 109.808  1.00  0.00              
ATOM   2476  CA  CYS   310     124.290 148.636 109.567  1.00  0.00              
ATOM   2477  CB  CYS   310     125.155 148.740 110.836  1.00  0.00              
ATOM   2478  C   CYS   310     124.862 147.648 108.589  1.00  0.00              
ATOM   2479  O   CYS   310     125.736 148.005 107.803  1.00  0.00              
ATOM   2480  SG  CYS   310     125.028 147.330 111.957  1.00  0.00           S  
ATOM   2481  N   ARG   311     124.413 146.376 108.611  1.00  0.00              
ATOM   2482  CA  ARG   311     124.915 145.418 107.660  1.00  0.00              
ATOM   2483  CB  ARG   311     124.424 143.977 107.889  1.00  0.00              
ATOM   2484  C   ARG   311     124.493 145.797 106.262  1.00  0.00              
ATOM   2485  O   ARG   311     125.267 145.663 105.318  1.00  0.00              
ATOM   2486  CG  ARG   311     125.151 143.230 109.008  1.00  0.00           C  
ATOM   2487  CD  ARG   311     124.892 141.720 108.987  1.00  0.00           C  
ATOM   2488  NE  ARG   311     125.160 141.245 107.598  1.00  0.00           N  
ATOM   2489  CZ  ARG   311     125.779 140.048 107.373  1.00  0.00           C  
ATOM   2490  NH1 ARG   311     126.216 139.285 108.416  1.00  0.00           N  
ATOM   2491  NH2 ARG   311     125.956 139.606 106.095  1.00  0.00           N  
ATOM   2492  N   ILE   312     123.245 146.264 106.071  1.00  0.00              
ATOM   2493  CA  ILE   312     122.789 146.632 104.753  1.00  0.00              
ATOM   2494  CB  ILE   312     121.411 147.247 104.719  1.00  0.00              
ATOM   2495  C   ILE   312     123.625 147.769 104.267  1.00  0.00              
ATOM   2496  O   ILE   312     124.035 147.804 103.108  1.00  0.00              
ATOM   2497  CG2 ILE   312     121.218 147.818 103.305  1.00  0.00           C  
ATOM   2498  CG1 ILE   312     120.285 146.295 105.132  1.00  0.00           C  
ATOM   2499  CD1 ILE   312     120.052 145.154 104.145  1.00  0.00           C  
ATOM   2500  N   ASP   313     123.882 148.744 105.160  1.00  0.00              
ATOM   2501  CA  ASP   313     124.564 149.947 104.779  1.00  0.00              
ATOM   2502  CB  ASP   313     124.918 150.850 105.973  1.00  0.00              
ATOM   2503  C   ASP   313     125.892 149.593 104.201  1.00  0.00              
ATOM   2504  O   ASP   313     126.250 150.041 103.115  1.00  0.00              
ATOM   2505  CG  ASP   313     123.661 151.441 106.575  1.00  0.00           C  
ATOM   2506  OD1 ASP   313     122.734 151.796 105.800  1.00  0.00           O  
ATOM   2507  OD2 ASP   313     123.615 151.543 107.830  1.00  0.00           O  
ATOM   2508  N   CYS   314     126.655 148.766 104.929  1.00  0.00              
ATOM   2509  CA  CYS   314     127.989 148.415 104.542  1.00  0.00              
ATOM   2510  CB  CYS   314     128.731 147.591 105.610  1.00  0.00              
ATOM   2511  C   CYS   314     127.968 147.573 103.310  1.00  0.00              
ATOM   2512  O   CYS   314     128.884 147.638 102.495  1.00  0.00              
ATOM   2513  SG  CYS   314     128.019 145.931 105.744  1.00  0.00           S  
ATOM   2514  N   GLU   315     126.944 146.713 103.168  1.00  0.00              
ATOM   2515  CA  GLU   315     126.897 145.840 102.038  1.00  0.00              
ATOM   2516  CB  GLU   315     125.730 144.836 102.107  1.00  0.00              
ATOM   2517  C   GLU   315     126.737 146.667 100.805  1.00  0.00              
ATOM   2518  O   GLU   315     127.363 146.395  99.783  1.00  0.00              
ATOM   2519  CG  GLU   315     125.916 143.778 103.199  1.00  0.00           C  
ATOM   2520  CD  GLU   315     124.679 142.892 103.239  1.00  0.00           C  
ATOM   2521  OE1 GLU   315     123.569 143.412 102.949  1.00  0.00           O  
ATOM   2522  OE2 GLU   315     124.828 141.684 103.565  1.00  0.00           O  
ATOM   2523  N   THR   316     125.889 147.708 100.871  1.00  0.00              
ATOM   2524  CA  THR   316     125.639 148.515  99.715  1.00  0.00              
ATOM   2525  CB  THR   316     124.485 149.464  99.901  1.00  0.00              
ATOM   2526  C   THR   316     126.877 149.272  99.323  1.00  0.00              
ATOM   2527  O   THR   316     127.229 149.328  98.146  1.00  0.00              
ATOM   2528  OG1 THR   316     124.058 149.961  98.645  1.00  0.00           O  
ATOM   2529  CG2 THR   316     124.905 150.630 100.802  1.00  0.00           C  
ATOM   2530  N   ARG   317     127.595 149.848 100.306  1.00  0.00              
ATOM   2531  CA  ARG   317     128.770 150.629 100.028  1.00  0.00              
ATOM   2532  CB  ARG   317     129.373 151.259 101.300  1.00  0.00              
ATOM   2533  C   ARG   317     129.802 149.745  99.391  1.00  0.00              
ATOM   2534  O   ARG   317     130.492 150.152  98.457  1.00  0.00              
ATOM   2535  CG  ARG   317     129.767 150.229 102.360  1.00  0.00           C  
ATOM   2536  CD  ARG   317     130.242 150.813 103.694  1.00  0.00           C  
ATOM   2537  NE  ARG   317     130.572 149.655 104.575  1.00  0.00           N  
ATOM   2538  CZ  ARG   317     131.329 149.816 105.700  1.00  0.00           C  
ATOM   2539  NH1 ARG   317     131.777 151.055 106.049  1.00  0.00           N  
ATOM   2540  NH2 ARG   317     131.645 148.735 106.472  1.00  0.00           N  
ATOM   2541  N   TYR   318     129.914 148.498  99.879  1.00  0.00              
ATOM   2542  CA  TYR   318     130.895 147.553  99.425  1.00  0.00              
ATOM   2543  CB  TYR   318     130.761 146.231 100.210  1.00  0.00              
ATOM   2544  C   TYR   318     130.664 147.247  97.974  1.00  0.00              
ATOM   2545  O   TYR   318     131.598 147.282  97.175  1.00  0.00              
ATOM   2546  CG  TYR   318     131.772 145.226  99.772  1.00  0.00           C  
ATOM   2547  CD1 TYR   318     133.034 145.234 100.321  1.00  0.00           C  
ATOM   2548  CD2 TYR   318     131.461 144.266  98.836  1.00  0.00           C  
ATOM   2549  CE1 TYR   318     133.975 144.308  99.940  1.00  0.00           C  
ATOM   2550  CE2 TYR   318     132.400 143.336  98.450  1.00  0.00           C  
ATOM   2551  CZ  TYR   318     133.659 143.357  99.002  1.00  0.00           C  
ATOM   2552  OH  TYR   318     134.623 142.404  98.610  1.00  0.00           O  
ATOM   2553  N   LEU   319     129.406 146.944  97.594  1.00  0.00              
ATOM   2554  CA  LEU   319     129.098 146.600  96.233  1.00  0.00              
ATOM   2555  CB  LEU   319     127.676 146.047  96.014  1.00  0.00              
ATOM   2556  C   LEU   319     129.276 147.770  95.322  1.00  0.00              
ATOM   2557  O   LEU   319     129.736 147.612  94.192  1.00  0.00              
ATOM   2558  CG  LEU   319     127.493 144.574  96.436  1.00  0.00           C  
ATOM   2559  CD1 LEU   319     127.632 144.371  97.952  1.00  0.00           C  
ATOM   2560  CD2 LEU   319     126.186 143.999  95.869  1.00  0.00           C  
ATOM   2561  N   VAL   320     128.896 148.978  95.771  1.00  0.00              
ATOM   2562  CA  VAL   320     129.014 150.121  94.916  1.00  0.00              
ATOM   2563  CB  VAL   320     128.520 151.387  95.554  1.00  0.00              
ATOM   2564  C   VAL   320     130.457 150.322  94.581  1.00  0.00              
ATOM   2565  O   VAL   320     130.809 150.543  93.424  1.00  0.00              
ATOM   2566  CG1 VAL   320     128.793 152.557  94.592  1.00  0.00           C  
ATOM   2567  CG2 VAL   320     127.034 151.210  95.913  1.00  0.00           C  
ATOM   2568  N   GLU   321     131.346 150.247  95.587  1.00  0.00              
ATOM   2569  CA  GLU   321     132.718 150.511  95.278  1.00  0.00              
ATOM   2570  CB  GLU   321     133.609 150.687  96.519  1.00  0.00              
ATOM   2571  C   GLU   321     133.290 149.451  94.381  1.00  0.00              
ATOM   2572  O   GLU   321     133.993 149.772  93.425  1.00  0.00              
ATOM   2573  CG  GLU   321     133.342 152.023  97.218  1.00  0.00           C  
ATOM   2574  CD  GLU   321     134.305 152.180  98.383  1.00  0.00           C  
ATOM   2575  OE1 GLU   321     134.348 151.262  99.245  1.00  0.00           O  
ATOM   2576  OE2 GLU   321     135.011 153.222  98.426  1.00  0.00           O  
ATOM   2577  N   ASN   322     133.044 148.158  94.675  1.00  0.00              
ATOM   2578  CA  ASN   322     133.619 147.116  93.864  1.00  0.00              
ATOM   2579  CB  ASN   322     133.660 145.766  94.593  1.00  0.00              
ATOM   2580  C   ASN   322     132.927 146.909  92.538  1.00  0.00              
ATOM   2581  O   ASN   322     133.572 146.804  91.497  1.00  0.00              
ATOM   2582  CG  ASN   322     134.704 145.897  95.692  1.00  0.00           C  
ATOM   2583  OD1 ASN   322     135.848 146.270  95.438  1.00  0.00           O  
ATOM   2584  ND2 ASN   322     134.297 145.597  96.954  1.00  0.00           N  
ATOM   2585  N   CYS   323     131.593 146.744  92.557  1.00  0.00              
ATOM   2586  CA  CYS   323     130.801 146.480  91.382  1.00  0.00              
ATOM   2587  CB  CYS   323     129.528 145.669  91.686  1.00  0.00              
ATOM   2588  C   CYS   323     130.413 147.717  90.618  1.00  0.00              
ATOM   2589  O   CYS   323     130.075 147.624  89.437  1.00  0.00              
ATOM   2590  SG  CYS   323     129.877 144.078  92.506  1.00  0.00           S  
ATOM   2591  N   ASN   324     130.410 148.898  91.276  1.00  0.00              
ATOM   2592  CA  ASN   324     129.907 150.109  90.679  1.00  0.00              
ATOM   2593  CB  ASN   324     130.616 150.521  89.374  1.00  0.00              
ATOM   2594  C   ASN   324     128.469 149.863  90.380  1.00  0.00              
ATOM   2595  O   ASN   324     127.943 150.293  89.353  1.00  0.00              
ATOM   2596  CG  ASN   324     131.944 151.178  89.728  1.00  0.00           C  
ATOM   2597  OD1 ASN   324     132.013 152.042  90.601  1.00  0.00           O  
ATOM   2598  ND2 ASN   324     133.032 150.759  89.029  1.00  0.00           N  
ATOM   2599  N   CYS   325     127.786 149.175  91.316  1.00  0.00              
ATOM   2600  CA  CYS   325     126.451 148.765  91.041  1.00  0.00              
ATOM   2601  CB  CYS   325     126.569 147.585  90.084  1.00  0.00              
ATOM   2602  C   CYS   325     125.830 148.322  92.341  1.00  0.00              
ATOM   2603  O   CYS   325     126.541 147.971  93.282  1.00  0.00              
ATOM   2604  SG  CYS   325     125.010 146.908  89.551  1.00  0.00           S  
ATOM   2605  N   ARG   326     124.479 148.347  92.441  1.00  0.00              
ATOM   2606  CA  ARG   326     123.833 147.900  93.648  1.00  0.00              
ATOM   2607  CB  ARG   326     123.091 148.998  94.434  1.00  0.00              
ATOM   2608  C   ARG   326     122.815 146.867  93.273  1.00  0.00              
ATOM   2609  O   ARG   326     122.269 146.879  92.171  1.00  0.00              
ATOM   2610  CG  ARG   326     121.959 149.670  93.655  1.00  0.00           C  
ATOM   2611  CD  ARG   326     121.077 150.572  94.523  1.00  0.00           C  
ATOM   2612  NE  ARG   326     120.110 151.255  93.619  1.00  0.00           N  
ATOM   2613  CZ  ARG   326     118.842 151.535  94.037  1.00  0.00           C  
ATOM   2614  NH1 ARG   326     118.423 151.136  95.272  1.00  0.00           N  
ATOM   2615  NH2 ARG   326     117.988 152.208  93.211  1.00  0.00           N  
ATOM   2616  N   MET   327     122.553 145.918  94.194  1.00  0.00              
ATOM   2617  CA  MET   327     121.581 144.890  93.959  1.00  0.00              
ATOM   2618  CB  MET   327     121.793 143.656  94.851  1.00  0.00              
ATOM   2619  C   MET   327     120.223 145.484  94.188  1.00  0.00              
ATOM   2620  O   MET   327     120.088 146.574  94.739  1.00  0.00              
ATOM   2621  CG  MET   327     123.130 142.972  94.543  1.00  0.00           C  
ATOM   2622  SD  MET   327     123.612 141.626  95.666  1.00  0.00           S  
ATOM   2623  CE  MET   327     122.544 140.365  94.915  1.00  0.00           C  
ATOM   2624  N   VAL   328     119.175 144.761  93.757  1.00  0.00              
ATOM   2625  CA  VAL   328     117.812 145.219  93.769  1.00  0.00              
ATOM   2626  CB  VAL   328     116.893 144.187  93.178  1.00  0.00              
ATOM   2627  C   VAL   328     117.340 145.555  95.160  1.00  0.00              
ATOM   2628  O   VAL   328     116.601 146.520  95.348  1.00  0.00              
ATOM   2629  CG1 VAL   328     116.952 142.919  94.040  1.00  0.00           C  
ATOM   2630  CG2 VAL   328     115.487 144.781  93.052  1.00  0.00           C  
ATOM   2631  N   HIS   329     117.724 144.751  96.165  1.00  0.00              
ATOM   2632  CA  HIS   329     117.293 144.912  97.531  1.00  0.00              
ATOM   2633  CB  HIS   329     117.524 143.647  98.384  1.00  0.00              
ATOM   2634  C   HIS   329     117.920 146.092  98.232  1.00  0.00              
ATOM   2635  O   HIS   329     117.378 146.568  99.230  1.00  0.00              
ATOM   2636  ND1 HIS   329     119.256 142.234  97.186  1.00  0.00           N  
ATOM   2637  CG  HIS   329     118.887 143.039  98.241  1.00  0.00           C  
ATOM   2638  NE2 HIS   329     121.021 142.362  98.533  1.00  0.00           N  
ATOM   2639  CD2 HIS   329     119.977 143.107  99.054  1.00  0.00           C  
ATOM   2640  CE1 HIS   329     120.540 141.857  97.411  1.00  0.00           C  
ATOM   2641  N   MET   330     119.102 146.567  97.784  1.00  0.00              
ATOM   2642  CA  MET   330     119.817 147.598  98.498  1.00  0.00              
ATOM   2643  CB  MET   330     121.326 147.574  98.201  1.00  0.00              
ATOM   2644  C   MET   330     119.289 148.989  98.246  1.00  0.00              
ATOM   2645  O   MET   330     118.693 149.294  97.216  1.00  0.00              
ATOM   2646  CG  MET   330     121.964 146.262  98.663  1.00  0.00           C  
ATOM   2647  SD  MET   330     123.737 146.088  98.306  1.00  0.00           S  
ATOM   2648  CE  MET   330     123.865 144.422  99.018  1.00  0.00           C  
ATOM   2649  N   PRO   331     119.501 149.826  99.246  1.00  0.00              
ATOM   2650  CA  PRO   331     119.075 151.214  99.229  1.00  0.00              
ATOM   2651  CB  PRO   331     118.982 151.650 100.689  1.00  0.00              
ATOM   2652  C   PRO   331     120.059 152.082  98.493  1.00  0.00              
ATOM   2653  O   PRO   331     121.106 151.580  98.086  1.00  0.00              
ATOM   2654  CD  PRO   331     119.524 149.293 100.597  1.00  0.00           C  
ATOM   2655  CG  PRO   331     118.814 150.339 101.467  1.00  0.00           C  
ATOM   2656  N   GLY   332     119.761 153.391  98.345  1.00  0.00              
ATOM   2657  CA  GLY   332     120.677 154.291  97.689  1.00  0.00              
ATOM   2658  C   GLY   332     120.166 154.624  96.322  1.00  0.00              
ATOM   2659  O   GLY   332     119.011 154.352  95.999  1.00  0.00              
ATOM   2660  N   ASP   333     121.015 155.279  95.498  1.00  0.00              
ATOM   2661  CA  ASP   333     120.573 155.655  94.187  1.00  0.00              
ATOM   2662  CB  ASP   333     120.335 157.177  94.062  1.00  0.00              
ATOM   2663  C   ASP   333     121.571 155.244  93.144  1.00  0.00              
ATOM   2664  O   ASP   333     121.612 155.820  92.057  1.00  0.00              
ATOM   2665  CG  ASP   333     121.615 157.953  94.362  1.00  0.00           C  
ATOM   2666  OD1 ASP   333     122.700 157.329  94.509  1.00  0.00           O  
ATOM   2667  OD2 ASP   333     121.514 159.205  94.461  1.00  0.00           O  
ATOM   2668  N   ALA   334     122.397 154.216  93.423  1.00  0.00              
ATOM   2669  CA  ALA   334     123.340 153.757  92.441  1.00  0.00              
ATOM   2670  CB  ALA   334     124.450 152.867  93.015  1.00  0.00              
ATOM   2671  C   ALA   334     122.569 152.956  91.441  1.00  0.00              
ATOM   2672  O   ALA   334     121.448 152.536  91.710  1.00  0.00              
ATOM   2673  N   PRO   335     123.108 152.751  90.273  1.00  0.00              
ATOM   2674  CA  PRO   335     122.467 151.973  89.248  1.00  0.00              
ATOM   2675  CB  PRO   335     123.385 152.085  88.031  1.00  0.00              
ATOM   2676  C   PRO   335     122.281 150.558  89.697  1.00  0.00              
ATOM   2677  O   PRO   335     123.147 150.037  90.393  1.00  0.00              
ATOM   2678  CD  PRO   335     124.476 153.114  89.939  1.00  0.00           C  
ATOM   2679  CG  PRO   335     124.777 152.331  88.651  1.00  0.00           C  
ATOM   2680  N   TYR   336     121.166 149.919  89.292  1.00  0.00              
ATOM   2681  CA  TYR   336     120.878 148.547  89.629  1.00  0.00              
ATOM   2682  CB  TYR   336     119.429 148.088  89.367  1.00  0.00              
ATOM   2683  C   TYR   336     121.749 147.655  88.809  1.00  0.00              
ATOM   2684  O   TYR   336     122.103 147.971  87.674  1.00  0.00              
ATOM   2685  CG  TYR   336     118.517 148.588  90.434  1.00  0.00           C  
ATOM   2686  CD1 TYR   336     118.502 147.969  91.663  1.00  0.00           C  
ATOM   2687  CD2 TYR   336     117.660 149.642  90.208  1.00  0.00           C  
ATOM   2688  CE1 TYR   336     117.661 148.402  92.659  1.00  0.00           C  
ATOM   2689  CE2 TYR   336     116.815 150.079  91.201  1.00  0.00           C  
ATOM   2690  CZ  TYR   336     116.816 149.461  92.429  1.00  0.00           C  
ATOM   2691  OH  TYR   336     115.950 149.906  93.450  1.00  0.00           O  
ATOM   2692  N   CYS   337     122.145 146.513  89.402  1.00  0.00              
ATOM   2693  CA  CYS   337     123.011 145.575  88.748  1.00  0.00              
ATOM   2694  CB  CYS   337     123.533 144.476  89.689  1.00  0.00              
ATOM   2695  C   CYS   337     122.314 144.912  87.614  1.00  0.00              
ATOM   2696  O   CYS   337     121.143 144.550  87.702  1.00  0.00              
ATOM   2697  SG  CYS   337     124.823 145.240  90.677  1.00  0.00           S  
ATOM   2698  N   THR   338     123.059 144.753  86.510  1.00  0.00              
ATOM   2699  CA  THR   338     122.591 144.078  85.336  1.00  0.00              
ATOM   2700  CB  THR   338     123.425 144.411  84.136  1.00  0.00              
ATOM   2701  C   THR   338     122.768 142.621  85.625  1.00  0.00              
ATOM   2702  O   THR   338     123.491 142.257  86.552  1.00  0.00              
ATOM   2703  OG1 THR   338     122.938 143.744  82.985  1.00  0.00           O  
ATOM   2704  CG2 THR   338     124.870 143.975  84.417  1.00  0.00           C  
ATOM   2705  N   PRO   339     122.130 141.765  84.878  1.00  0.00              
ATOM   2706  CA  PRO   339     122.287 140.367  85.143  1.00  0.00              
ATOM   2707  CB  PRO   339     121.265 139.667  84.244  1.00  0.00              
ATOM   2708  C   PRO   339     123.703 139.931  84.987  1.00  0.00              
ATOM   2709  O   PRO   339     124.136 139.036  85.713  1.00  0.00              
ATOM   2710  CD  PRO   339     120.834 142.069  84.292  1.00  0.00           C  
ATOM   2711  CG  PRO   339     120.132 140.706  84.134  1.00  0.00           C  
ATOM   2712  N   GLU   340     124.469 140.544  84.055  1.00  0.00              
ATOM   2713  CA  GLU   340     125.835 140.148  83.900  1.00  0.00              
ATOM   2714  CB  GLU   340     126.555 140.796  82.703  1.00  0.00              
ATOM   2715  C   GLU   340     126.590 140.529  85.135  1.00  0.00              
ATOM   2716  O   GLU   340     127.440 139.778  85.611  1.00  0.00              
ATOM   2717  CG  GLU   340     128.011 140.334  82.582  1.00  0.00           C  
ATOM   2718  CD  GLU   340     128.572 140.821  81.255  1.00  0.00           C  
ATOM   2719  OE1 GLU   340     127.766 141.300  80.413  1.00  0.00           O  
ATOM   2720  OE2 GLU   340     129.812 140.714  81.062  1.00  0.00           O  
ATOM   2721  N   GLN   341     126.287 141.718  85.689  1.00  0.00              
ATOM   2722  CA  GLN   341     126.960 142.212  86.856  1.00  0.00              
ATOM   2723  CB  GLN   341     126.544 143.649  87.215  1.00  0.00              
ATOM   2724  C   GLN   341     126.660 141.319  88.021  1.00  0.00              
ATOM   2725  O   GLN   341     127.526 141.091  88.865  1.00  0.00              
ATOM   2726  CG  GLN   341     127.085 144.686  86.227  1.00  0.00           C  
ATOM   2727  CD  GLN   341     126.501 146.044  86.583  1.00  0.00           C  
ATOM   2728  OE1 GLN   341     125.308 146.288  86.408  1.00  0.00           O  
ATOM   2729  NE2 GLN   341     127.368 146.957  87.096  1.00  0.00           N  
ATOM   2730  N   TYR   342     125.421 140.795  88.112  1.00  0.00              
ATOM   2731  CA  TYR   342     125.107 139.922  89.210  1.00  0.00              
ATOM   2732  CB  TYR   342     123.695 139.298  89.152  1.00  0.00              
ATOM   2733  C   TYR   342     126.014 138.732  89.195  1.00  0.00              
ATOM   2734  O   TYR   342     126.633 138.403  90.205  1.00  0.00              
ATOM   2735  CG  TYR   342     122.657 140.115  89.843  1.00  0.00           C  
ATOM   2736  CD1 TYR   342     122.043 141.199  89.259  1.00  0.00           C  
ATOM   2737  CD2 TYR   342     122.280 139.744  91.114  1.00  0.00           C  
ATOM   2738  CE1 TYR   342     121.081 141.904  89.950  1.00  0.00           C  
ATOM   2739  CE2 TYR   342     121.322 140.442  91.807  1.00  0.00           C  
ATOM   2740  CZ  TYR   342     120.720 141.528  91.223  1.00  0.00           C  
ATOM   2741  OH  TYR   342     119.734 142.249  91.930  1.00  0.00           O  
ATOM   2742  N   LYS   343     126.117 138.049  88.041  1.00  0.00              
ATOM   2743  CA  LYS   343     126.884 136.837  87.990  1.00  0.00              
ATOM   2744  CB  LYS   343     126.714 136.070  86.667  1.00  0.00              
ATOM   2745  C   LYS   343     128.344 137.115  88.177  1.00  0.00              
ATOM   2746  O   LYS   343     129.040 136.381  88.875  1.00  0.00              
ATOM   2747  CG  LYS   343     127.305 134.659  86.712  1.00  0.00           C  
ATOM   2748  CD  LYS   343     126.817 133.751  85.581  1.00  0.00           C  
ATOM   2749  CE  LYS   343     127.330 132.313  85.691  1.00  0.00           C  
ATOM   2750  NZ  LYS   343     126.666 131.454  84.687  1.00  0.00           N  
ATOM   2751  N   GLU   344     128.844 138.168  87.511  1.00  0.00              
ATOM   2752  CA  GLU   344     130.235 138.515  87.502  1.00  0.00              
ATOM   2753  CB  GLU   344     130.531 139.504  86.364  1.00  0.00              
ATOM   2754  C   GLU   344     130.717 139.123  88.792  1.00  0.00              
ATOM   2755  O   GLU   344     131.807 138.786  89.255  1.00  0.00              
ATOM   2756  CG  GLU   344     132.005 139.647  85.996  1.00  0.00           C  
ATOM   2757  CD  GLU   344     132.037 140.436  84.696  1.00  0.00           C  
ATOM   2758  OE1 GLU   344     131.329 141.475  84.623  1.00  0.00           O  
ATOM   2759  OE2 GLU   344     132.754 140.006  83.753  1.00  0.00           O  
ATOM   2760  N   CYS   345     129.927 140.019  89.427  1.00  0.00              
ATOM   2761  CA  CYS   345     130.492 140.764  90.523  1.00  0.00              
ATOM   2762  CB  CYS   345     130.677 142.257  90.162  1.00  0.00              
ATOM   2763  C   CYS   345     129.625 140.743  91.751  1.00  0.00              
ATOM   2764  O   CYS   345     130.085 140.382  92.833  1.00  0.00              
ATOM   2765  SG  CYS   345     131.436 143.259  91.482  1.00  0.00           S  
ATOM   2766  N   ALA   346     128.348 141.144  91.615  1.00  0.00              
ATOM   2767  CA  ALA   346     127.499 141.371  92.753  1.00  0.00              
ATOM   2768  CB  ALA   346     126.110 141.900  92.357  1.00  0.00              
ATOM   2769  C   ALA   346     127.279 140.148  93.601  1.00  0.00              
ATOM   2770  O   ALA   346     127.398 140.229  94.823  1.00  0.00              
ATOM   2771  N   ASP   347     126.955 138.985  93.007  1.00  0.00              
ATOM   2772  CA  ASP   347     126.676 137.858  93.853  1.00  0.00              
ATOM   2773  CB  ASP   347     126.128 136.624  93.117  1.00  0.00              
ATOM   2774  C   ASP   347     127.888 137.446  94.623  1.00  0.00              
ATOM   2775  O   ASP   347     127.821 137.304  95.842  1.00  0.00              
ATOM   2776  CG  ASP   347     124.631 136.806  92.887  1.00  0.00           C  
ATOM   2777  OD1 ASP   347     123.978 137.475  93.732  1.00  0.00           O  
ATOM   2778  OD2 ASP   347     124.119 136.273  91.867  1.00  0.00           O  
ATOM   2779  N   PRO   348     129.012 137.293  93.988  1.00  0.00              
ATOM   2780  CA  PRO   348     130.197 136.876  94.690  1.00  0.00              
ATOM   2781  CB  PRO   348     131.254 136.656  93.611  1.00  0.00              
ATOM   2782  C   PRO   348     130.604 137.862  95.738  1.00  0.00              
ATOM   2783  O   PRO   348     131.122 137.439  96.773  1.00  0.00              
ATOM   2784  CD  PRO   348     129.081 137.011  92.563  1.00  0.00           C  
ATOM   2785  CG  PRO   348     130.426 136.289  92.366  1.00  0.00           C  
ATOM   2786  N   ALA   349     130.392 139.168  95.489  1.00  0.00              
ATOM   2787  CA  ALA   349     130.786 140.149  96.450  1.00  0.00              
ATOM   2788  CB  ALA   349     130.579 141.584  95.943  1.00  0.00              
ATOM   2789  C   ALA   349     129.966 139.986  97.691  1.00  0.00              
ATOM   2790  O   ALA   349     130.486 140.015  98.804  1.00  0.00              
ATOM   2791  N   LEU   350     128.644 139.817  97.518  1.00  0.00              
ATOM   2792  CA  LEU   350     127.719 139.727  98.612  1.00  0.00              
ATOM   2793  CB  LEU   350     126.266 139.651  98.110  1.00  0.00              
ATOM   2794  C   LEU   350     127.969 138.455  99.364  1.00  0.00              
ATOM   2795  O   LEU   350     128.016 138.456 100.594  1.00  0.00              
ATOM   2796  CG  LEU   350     125.183 140.015  99.146  1.00  0.00           C  
ATOM   2797  CD1 LEU   350     125.390 139.324 100.500  1.00  0.00           C  
ATOM   2798  CD2 LEU   350     125.003 141.533  99.242  1.00  0.00           C  
ATOM   2799  N   ASP   351     128.142 137.320  98.654  1.00  0.00              
ATOM   2800  CA  ASP   351     128.330 136.121  99.416  1.00  0.00              
ATOM   2801  CB  ASP   351     127.989 134.752  98.769  1.00  0.00              
ATOM   2802  C   ASP   351     129.620 136.153 100.164  1.00  0.00              
ATOM   2803  O   ASP   351     129.756 135.498 101.195  1.00  0.00              
ATOM   2804  CG  ASP   351     128.578 134.511  97.394  1.00  0.00           C  
ATOM   2805  OD1 ASP   351     129.704 133.964  97.294  1.00  0.00           O  
ATOM   2806  OD2 ASP   351     127.869 134.845  96.410  1.00  0.00           O  
ATOM   2807  N   PHE   352     130.610 136.920  99.675  1.00  0.00              
ATOM   2808  CA  PHE   352     131.838 137.047 100.403  1.00  0.00              
ATOM   2809  CB  PHE   352     132.863 137.926  99.662  1.00  0.00              
ATOM   2810  C   PHE   352     131.542 137.685 101.734  1.00  0.00              
ATOM   2811  O   PHE   352     132.029 137.227 102.767  1.00  0.00              
ATOM   2812  CG  PHE   352     134.081 138.057 100.510  1.00  0.00           C  
ATOM   2813  CD1 PHE   352     134.969 137.014 100.636  1.00  0.00           C  
ATOM   2814  CD2 PHE   352     134.342 139.240 101.163  1.00  0.00           C  
ATOM   2815  CE1 PHE   352     136.094 137.147 101.416  1.00  0.00           C  
ATOM   2816  CE2 PHE   352     135.465 139.379 101.943  1.00  0.00           C  
ATOM   2817  CZ  PHE   352     136.342 138.330 102.071  1.00  0.00           C  
ATOM   2818  N   LEU   353     130.722 138.759 101.748  1.00  0.00              
ATOM   2819  CA  LEU   353     130.434 139.471 102.969  1.00  0.00              
ATOM   2820  CB  LEU   353     129.555 140.718 102.759  1.00  0.00              
ATOM   2821  C   LEU   353     129.698 138.611 103.959  1.00  0.00              
ATOM   2822  O   LEU   353     130.034 138.605 105.142  1.00  0.00              
ATOM   2823  CG  LEU   353     130.251 141.869 102.013  1.00  0.00           C  
ATOM   2824  CD1 LEU   353     129.306 143.070 101.844  1.00  0.00           C  
ATOM   2825  CD2 LEU   353     131.575 142.250 102.694  1.00  0.00           C  
ATOM   2826  N   VAL   354     128.657 137.885 103.510  1.00  0.00              
ATOM   2827  CA  VAL   354     127.837 137.076 104.375  1.00  0.00              
ATOM   2828  CB  VAL   354     126.544 136.626 103.751  1.00  0.00              
ATOM   2829  C   VAL   354     128.566 135.855 104.845  1.00  0.00              
ATOM   2830  O   VAL   354     128.221 135.278 105.876  1.00  0.00              
ATOM   2831  CG1 VAL   354     125.691 137.873 103.470  1.00  0.00           C  
ATOM   2832  CG2 VAL   354     126.836 135.772 102.506  1.00  0.00           C  
ATOM   2833  N   GLU   355     129.569 135.408 104.074  1.00  0.00              
ATOM   2834  CA  GLU   355     130.219 134.161 104.342  1.00  0.00              
ATOM   2835  CB  GLU   355     130.430 133.396 103.026  1.00  0.00              
ATOM   2836  C   GLU   355     131.561 134.382 104.987  1.00  0.00              
ATOM   2837  O   GLU   355     131.700 134.254 106.203  1.00  0.00              
ATOM   2838  CG  GLU   355     130.675 131.899 103.166  1.00  0.00           C  
ATOM   2839  CD  GLU   355     130.531 131.311 101.768  1.00  0.00           C  
ATOM   2840  OE1 GLU   355     131.377 131.636 100.892  1.00  0.00           O  
ATOM   2841  OE2 GLU   355     129.562 130.535 101.554  1.00  0.00           O  
ATOM   2842  N   LYS   356     132.585 134.651 104.147  1.00  0.00              
ATOM   2843  CA  LYS   356     133.980 134.757 104.505  1.00  0.00              
ATOM   2844  CB  LYS   356     134.888 134.820 103.266  1.00  0.00              
ATOM   2845  C   LYS   356     134.360 135.947 105.354  1.00  0.00              
ATOM   2846  O   LYS   356     135.101 135.800 106.325  1.00  0.00              
ATOM   2847  CG  LYS   356     134.723 133.635 102.312  1.00  0.00           C  
ATOM   2848  CD  LYS   356     134.994 132.276 102.954  1.00  0.00           C  
ATOM   2849  CE  LYS   356     134.827 131.102 101.987  1.00  0.00           C  
ATOM   2850  NZ  LYS   356     136.122 130.789 101.343  1.00  0.00           N  
ATOM   2851  N   ASP   357     133.849 137.151 105.029  1.00  0.00              
ATOM   2852  CA  ASP   357     134.317 138.386 105.612  1.00  0.00              
ATOM   2853  CB  ASP   357     133.466 139.600 105.189  1.00  0.00              
ATOM   2854  C   ASP   357     134.324 138.352 107.110  1.00  0.00              
ATOM   2855  O   ASP   357     133.377 137.902 107.751  1.00  0.00              
ATOM   2856  CG  ASP   357     134.104 140.879 105.720  1.00  0.00           C  
ATOM   2857  OD1 ASP   357     135.361 140.960 105.738  1.00  0.00           O  
ATOM   2858  OD2 ASP   357     133.335 141.791 106.125  1.00  0.00           O  
ATOM   2859  N   GLN   358     135.441 138.825 107.707  1.00  0.00              
ATOM   2860  CA  GLN   358     135.516 138.913 109.134  1.00  0.00              
ATOM   2861  CB  GLN   358     136.437 137.852 109.750  1.00  0.00              
ATOM   2862  C   GLN   358     136.101 140.248 109.484  1.00  0.00              
ATOM   2863  O   GLN   358     136.622 140.420 110.585  1.00  0.00              
ATOM   2864  CG  GLN   358     137.882 137.988 109.280  1.00  0.00           C  
ATOM   2865  CD  GLN   358     138.707 136.935 109.999  1.00  0.00           C  
ATOM   2866  OE1 GLN   358     138.278 136.370 111.003  1.00  0.00           O  
ATOM   2867  NE2 GLN   358     139.934 136.668 109.477  1.00  0.00           N  
ATOM   2868  N   GLU   359     136.016 141.251 108.584  1.00  0.00              
ATOM   2869  CA  GLU   359     136.633 142.483 108.973  1.00  0.00              
ATOM   2870  CB  GLU   359     138.130 142.534 108.626  1.00  0.00              
ATOM   2871  C   GLU   359     135.968 143.665 108.327  1.00  0.00              
ATOM   2872  O   GLU   359     135.808 144.705 108.964  1.00  0.00              
ATOM   2873  CG  GLU   359     138.834 143.758 109.210  1.00  0.00           C  
ATOM   2874  CD  GLU   359     140.330 143.482 109.227  1.00  0.00           C  
ATOM   2875  OE1 GLU   359     140.954 143.491 108.132  1.00  0.00           O  
ATOM   2876  OE2 GLU   359     140.867 143.250 110.343  1.00  0.00           O  
ATOM   2877  N   TYR   360     135.564 143.545 107.047  1.00  0.00              
ATOM   2878  CA  TYR   360     135.054 144.679 106.324  1.00  0.00              
ATOM   2879  CB  TYR   360     134.802 144.368 104.837  1.00  0.00              
ATOM   2880  C   TYR   360     133.772 145.190 106.913  1.00  0.00              
ATOM   2881  O   TYR   360     133.628 146.391 107.137  1.00  0.00              
ATOM   2882  CG  TYR   360     134.530 145.661 104.147  1.00  0.00           C  
ATOM   2883  CD1 TYR   360     133.270 146.212 104.140  1.00  0.00           C  
ATOM   2884  CD2 TYR   360     135.550 146.325 103.505  1.00  0.00           C  
ATOM   2885  CE1 TYR   360     133.032 147.407 103.501  1.00  0.00           C  
ATOM   2886  CE2 TYR   360     135.319 147.520 102.865  1.00  0.00           C  
ATOM   2887  CZ  TYR   360     134.056 148.063 102.863  1.00  0.00           C  
ATOM   2888  OH  TYR   360     133.809 149.289 102.209  1.00  0.00           O  
ATOM   2889  N   CYS   361     132.799 144.306 107.201  1.00  0.00              
ATOM   2890  CA  CYS   361     131.550 144.828 107.672  1.00  0.00              
ATOM   2891  CB  CYS   361     130.400 144.479 106.737  1.00  0.00              
ATOM   2892  C   CYS   361     131.200 144.252 109.009  1.00  0.00              
ATOM   2893  O   CYS   361     130.438 143.290 109.094  1.00  0.00              
ATOM   2894  SG  CYS   361     128.846 145.118 107.384  1.00  0.00           S  
ATOM   2895  N   VAL   362     131.712 144.861 110.097  1.00  0.00              
ATOM   2896  CA  VAL   362     131.379 144.405 111.418  1.00  0.00              
ATOM   2897  CB  VAL   362     132.573 144.046 112.256  1.00  0.00              
ATOM   2898  C   VAL   362     130.629 145.505 112.101  1.00  0.00              
ATOM   2899  O   VAL   362     130.977 146.679 111.982  1.00  0.00              
ATOM   2900  CG1 VAL   362     133.206 142.769 111.678  1.00  0.00           C  
ATOM   2901  CG2 VAL   362     133.537 145.244 112.269  1.00  0.00           C  
ATOM   2902  N   CYS   363     129.570 145.133 112.848  1.00  0.00              
ATOM   2903  CA  CYS   363     128.702 146.099 113.462  1.00  0.00              
ATOM   2904  CB  CYS   363     127.217 145.811 113.223  1.00  0.00              
ATOM   2905  C   CYS   363     128.881 146.136 114.941  1.00  0.00              
ATOM   2906  O   CYS   363     129.269 145.169 115.591  1.00  0.00              
ATOM   2907  SG  CYS   363     126.692 146.255 111.550  1.00  0.00           S  
ATOM   2908  N   GLU   364     128.567 147.300 115.525  1.00  0.00              
ATOM   2909  CA  GLU   364     128.727 147.443 116.930  1.00  0.00              
ATOM   2910  CB  GLU   364     129.779 148.509 117.269  1.00  0.00              
ATOM   2911  C   GLU   364     127.430 147.904 117.479  1.00  0.00              
ATOM   2912  O   GLU   364     126.568 148.375 116.737  1.00  0.00              
ATOM   2913  CG  GLU   364     129.450 149.871 116.650  1.00  0.00           C  
ATOM   2914  CD  GLU   364     130.700 150.737 116.683  1.00  0.00           C  
ATOM   2915  OE1 GLU   364     130.903 151.451 117.702  1.00  0.00           O  
ATOM   2916  OE2 GLU   364     131.469 150.696 115.687  1.00  0.00           O  
ATOM   2917  N   MET   365     127.230 147.651 118.786  1.00  0.00              
ATOM   2918  CA  MET   365     126.176 148.315 119.495  1.00  0.00              
ATOM   2919  CB  MET   365     125.993 149.767 119.014  1.00  0.00              
ATOM   2920  C   MET   365     124.940 147.495 119.466  1.00  0.00              
ATOM   2921  O   MET   365     125.134 146.344 119.812  1.00  0.00              
ATOM   2922  CG  MET   365     127.336 150.507 118.867  1.00  0.00           C  
ATOM   2923  SD  MET   365     128.346 150.769 120.363  1.00  0.00           S  
ATOM   2924  CE  MET   365     128.769 149.036 120.682  1.00  0.00           C  
ATOM   2925  N   PRO   366     123.683 147.838 119.248  1.00  0.00              
ATOM   2926  CA  PRO   366     123.091 149.157 119.239  1.00  0.00              
ATOM   2927  CB  PRO   366     121.876 149.089 118.316  1.00  0.00              
ATOM   2928  C   PRO   366     122.643 149.339 120.652  1.00  0.00              
ATOM   2929  O   PRO   366     122.759 148.384 121.415  1.00  0.00              
ATOM   2930  CD  PRO   366     122.969 146.947 118.346  1.00  0.00           C  
ATOM   2931  CG  PRO   366     122.127 147.854 117.443  1.00  0.00           C  
ATOM   2932  N   CYS   367     122.198 150.548 121.051  1.00  0.00              
ATOM   2933  CA  CYS   367     121.754 150.846 122.394  1.00  0.00              
ATOM   2934  CB  CYS   367     121.606 152.359 122.625  1.00  0.00              
ATOM   2935  C   CYS   367     120.432 150.181 122.681  1.00  0.00              
ATOM   2936  O   CYS   367     120.183 149.769 123.813  1.00  0.00              
ATOM   2937  SG  CYS   367     121.457 152.776 124.385  1.00  0.00           S  
ATOM   2938  N   ASN   368     119.525 150.091 121.678  1.00  0.00              
ATOM   2939  CA  ASN   368     118.233 149.481 121.893  1.00  0.00              
ATOM   2940  CB  ASN   368     117.044 150.415 121.602  1.00  0.00              
ATOM   2941  C   ASN   368     118.089 148.338 120.935  1.00  0.00              
ATOM   2942  O   ASN   368     118.338 148.489 119.741  1.00  0.00              
ATOM   2943  CG  ASN   368     116.959 151.478 122.686  1.00  0.00           C  
ATOM   2944  OD1 ASN   368     117.564 151.351 123.749  1.00  0.00           O  
ATOM   2945  ND2 ASN   368     116.175 152.555 122.415  1.00  0.00           N  
ATOM   2946  N   LEU   369     117.666 147.154 121.430  1.00  0.00              
ATOM   2947  CA  LEU   369     117.563 146.025 120.546  1.00  0.00              
ATOM   2948  CB  LEU   369     118.772 145.077 120.649  1.00  0.00              
ATOM   2949  C   LEU   369     116.339 145.232 120.899  1.00  0.00              
ATOM   2950  O   LEU   369     115.979 145.112 122.070  1.00  0.00              
ATOM   2951  CG  LEU   369     118.739 143.893 119.665  1.00  0.00           C  
ATOM   2952  CD1 LEU   369     118.829 144.381 118.210  1.00  0.00           C  
ATOM   2953  CD2 LEU   369     119.823 142.857 120.002  1.00  0.00           C  
ATOM   2954  N   THR   370     115.650 144.676 119.875  1.00  0.00              
ATOM   2955  CA  THR   370     114.500 143.859 120.146  1.00  0.00              
ATOM   2956  CB  THR   370     113.235 144.368 119.524  1.00  0.00              
ATOM   2957  C   THR   370     114.752 142.496 119.582  1.00  0.00              
ATOM   2958  O   THR   370     114.983 142.336 118.384  1.00  0.00              
ATOM   2959  OG1 THR   370     112.948 145.675 119.999  1.00  0.00           O  
ATOM   2960  CG2 THR   370     112.089 143.411 119.889  1.00  0.00           C  
ATOM   2961  N   ARG   371     114.693 141.464 120.447  1.00  0.00              
ATOM   2962  CA  ARG   371     114.931 140.118 120.011  1.00  0.00              
ATOM   2963  CB  ARG   371     115.995 139.387 120.852  1.00  0.00              
ATOM   2964  C   ARG   371     113.649 139.362 120.175  1.00  0.00              
ATOM   2965  O   ARG   371     112.867 139.645 121.081  1.00  0.00              
ATOM   2966  CG  ARG   371     116.329 137.981 120.344  1.00  0.00           C  
ATOM   2967  CD  ARG   371     117.372 137.249 121.195  1.00  0.00           C  
ATOM   2968  NE  ARG   371     116.639 136.313 122.092  1.00  0.00           N  
ATOM   2969  CZ  ARG   371     116.366 135.041 121.678  1.00  0.00           C  
ATOM   2970  NH1 ARG   371     116.838 134.595 120.477  1.00  0.00           N  
ATOM   2971  NH2 ARG   371     115.611 134.218 122.463  1.00  0.00           N  
ATOM   2972  N   TYR   372     113.381 138.394 119.271  1.00  0.00              
ATOM   2973  CA  TYR   372     112.172 137.628 119.395  1.00  0.00              
ATOM   2974  CB  TYR   372     111.279 137.673 118.143  1.00  0.00              
ATOM   2975  C   TYR   372     112.522 136.189 119.597  1.00  0.00              
ATOM   2976  O   TYR   372     113.017 135.527 118.686  1.00  0.00              
ATOM   2977  CG  TYR   372     110.703 139.039 118.028  1.00  0.00           C  
ATOM   2978  CD1 TYR   372     109.563 139.365 118.724  1.00  0.00           C  
ATOM   2979  CD2 TYR   372     111.295 139.989 117.228  1.00  0.00           C  
ATOM   2980  CE1 TYR   372     109.018 140.622 118.626  1.00  0.00           C  
ATOM   2981  CE2 TYR   372     110.754 141.249 117.126  1.00  0.00           C  
ATOM   2982  CZ  TYR   372     109.615 141.566 117.826  1.00  0.00           C  
ATOM   2983  OH  TYR   372     109.057 142.858 117.724  1.00  0.00           O  
ATOM   2984  N   GLY   373     112.263 135.658 120.807  1.00  0.00              
ATOM   2985  CA  GLY   373     112.505 134.263 121.032  1.00  0.00              
ATOM   2986  C   GLY   373     111.384 133.537 120.353  1.00  0.00              
ATOM   2987  O   GLY   373     110.248 134.009 120.371  1.00  0.00              
ATOM   2988  N   LYS   374     111.665 132.363 119.744  1.00  0.00              
ATOM   2989  CA  LYS   374     110.606 131.658 119.074  1.00  0.00              
ATOM   2990  CB  LYS   374     110.652 131.697 117.531  1.00  0.00              
ATOM   2991  C   LYS   374     110.679 130.199 119.399  1.00  0.00              
ATOM   2992  O   LYS   374     111.750 129.633 119.609  1.00  0.00              
ATOM   2993  CG  LYS   374     110.481 133.072 116.884  1.00  0.00           C  
ATOM   2994  CD  LYS   374     111.761 133.901 116.860  1.00  0.00           C  
ATOM   2995  CE  LYS   374     112.526 133.826 115.539  1.00  0.00           C  
ATOM   2996  NZ  LYS   374     112.384 135.107 114.815  1.00  0.00           N  
ATOM   2997  N   GLU   375     109.497 129.558 119.444  1.00  0.00              
ATOM   2998  CA  GLU   375     109.387 128.145 119.656  1.00  0.00              
ATOM   2999  CB  GLU   375     108.670 127.828 120.976  1.00  0.00              
ATOM   3000  C   GLU   375     108.531 127.667 118.521  1.00  0.00              
ATOM   3001  O   GLU   375     107.426 128.167 118.328  1.00  0.00              
ATOM   3002  CG  GLU   375     108.717 126.364 121.395  1.00  0.00           C  
ATOM   3003  CD  GLU   375     107.988 126.266 122.728  1.00  0.00           C  
ATOM   3004  OE1 GLU   375     107.668 127.340 123.305  1.00  0.00           O  
ATOM   3005  OE2 GLU   375     107.741 125.120 123.189  1.00  0.00           O  
ATOM   3006  N   LEU   376     109.007 126.683 117.733  1.00  0.00              
ATOM   3007  CA  LEU   376     108.259 126.304 116.564  1.00  0.00              
ATOM   3008  CB  LEU   376     109.090 126.480 115.285  1.00  0.00              
ATOM   3009  C   LEU   376     107.790 124.886 116.677  1.00  0.00              
ATOM   3010  O   LEU   376     108.442 124.048 117.297  1.00  0.00              
ATOM   3011  CG  LEU   376     109.450 127.965 115.083  1.00  0.00           C  
ATOM   3012  CD1 LEU   376     110.407 128.188 113.912  1.00  0.00           C  
ATOM   3013  CD2 LEU   376     108.181 128.815 114.950  1.00  0.00           C  
ATOM   3014  N   SER   377     106.607 124.599 116.085  1.00  0.00              
ATOM   3015  CA  SER   377     106.029 123.283 116.128  1.00  0.00              
ATOM   3016  CB  SER   377     105.073 123.102 117.319  1.00  0.00              
ATOM   3017  C   SER   377     105.238 123.086 114.865  1.00  0.00              
ATOM   3018  O   SER   377     104.896 124.057 114.191  1.00  0.00              
ATOM   3019  OG  SER   377     104.534 121.790 117.327  1.00  0.00           O  
ATOM   3020  N   MET   378     104.931 121.817 114.502  1.00  0.00              
ATOM   3021  CA  MET   378     104.205 121.594 113.278  1.00  0.00              
ATOM   3022  CB  MET   378     105.079 121.145 112.094  1.00  0.00              
ATOM   3023  C   MET   378     103.181 120.510 113.434  1.00  0.00              
ATOM   3024  O   MET   378     103.256 119.660 114.320  1.00  0.00              
ATOM   3025  CG  MET   378     106.059 122.197 111.578  1.00  0.00           C  
ATOM   3026  SD  MET   378     107.029 121.648 110.143  1.00  0.00           S  
ATOM   3027  CE  MET   378     107.958 123.195 109.957  1.00  0.00           C  
ATOM   3028  N   VAL   379     102.172 120.555 112.537  1.00  0.00              
ATOM   3029  CA  VAL   379     101.123 119.583 112.405  1.00  0.00              
ATOM   3030  CB  VAL   379      99.799 120.049 112.936  1.00  0.00              
ATOM   3031  C   VAL   379     100.964 119.399 110.923  1.00  0.00              
ATOM   3032  O   VAL   379     101.338 120.276 110.147  1.00  0.00              
ATOM   3033  CG1 VAL   379      99.920 120.256 114.455  1.00  0.00           C  
ATOM   3034  CG2 VAL   379      99.386 121.317 112.170  1.00  0.00           C  
ATOM   3035  N   LYS   380     100.421 118.245 110.484  1.00  0.00              
ATOM   3036  CA  LYS   380     100.306 117.975 109.074  1.00  0.00              
ATOM   3037  CB  LYS   380     100.239 116.474 108.745  1.00  0.00              
ATOM   3038  C   LYS   380      99.059 118.585 108.505  1.00  0.00              
ATOM   3039  O   LYS   380      98.013 118.629 109.150  1.00  0.00              
ATOM   3040  CG  LYS   380     100.117 116.183 107.247  1.00  0.00           C  
ATOM   3041  CD  LYS   380     100.193 114.694 106.901  1.00  0.00           C  
ATOM   3042  CE  LYS   380     100.022 114.398 105.409  1.00  0.00           C  
ATOM   3043  NZ  LYS   380      99.929 112.937 105.188  1.00  0.00           N  
ATOM   3044  N   ILE   381      99.165 119.096 107.260  1.00  0.00              
ATOM   3045  CA  ILE   381      98.039 119.608 106.527  1.00  0.00              
ATOM   3046  CB  ILE   381      98.004 121.110 106.448  1.00  0.00              
ATOM   3047  C   ILE   381      98.170 119.095 105.122  1.00  0.00              
ATOM   3048  O   ILE   381      99.285 119.075 104.599  1.00  0.00              
ATOM   3049  CG2 ILE   381      99.277 121.592 105.731  1.00  0.00           C  
ATOM   3050  CG1 ILE   381      96.694 121.578 105.791  1.00  0.00           C  
ATOM   3051  CD1 ILE   381      96.440 123.079 105.920  1.00  0.00           C  
ATOM   3052  N   PRO   382      97.125 118.665 104.450  1.00  0.00              
ATOM   3053  CA  PRO   382      95.792 118.562 104.989  1.00  0.00              
ATOM   3054  CB  PRO   382      94.835 118.790 103.819  1.00  0.00              
ATOM   3055  C   PRO   382      95.588 117.226 105.623  1.00  0.00              
ATOM   3056  O   PRO   382      96.429 116.343 105.456  1.00  0.00              
ATOM   3057  CD  PRO   382      97.101 118.859 103.009  1.00  0.00           C  
ATOM   3058  CG  PRO   382      95.679 118.477 102.576  1.00  0.00           C  
ATOM   3059  N   SER   383      94.474 117.073 106.362  1.00  0.00              
ATOM   3060  CA  SER   383      94.097 115.816 106.932  1.00  0.00              
ATOM   3061  CB  SER   383      93.008 115.966 108.007  1.00  0.00              
ATOM   3062  C   SER   383      93.515 115.021 105.806  1.00  0.00              
ATOM   3063  O   SER   383      93.154 115.572 104.768  1.00  0.00              
ATOM   3064  OG  SER   383      92.585 114.690 108.461  1.00  0.00           O  
ATOM   3065  N   LYS   384      93.421 113.689 105.977  1.00  0.00              
ATOM   3066  CA  LYS   384      92.882 112.863 104.935  1.00  0.00              
ATOM   3067  CB  LYS   384      92.884 111.363 105.277  1.00  0.00              
ATOM   3068  C   LYS   384      91.459 113.259 104.723  1.00  0.00              
ATOM   3069  O   LYS   384      90.976 113.311 103.594  1.00  0.00              
ATOM   3070  CG  LYS   384      94.279 110.741 105.355  1.00  0.00           C  
ATOM   3071  CD  LYS   384      94.259 109.270 105.776  1.00  0.00           C  
ATOM   3072  CE  LYS   384      95.627 108.590 105.699  1.00  0.00           C  
ATOM   3073  NZ  LYS   384      95.469 107.123 105.813  1.00  0.00           N  
ATOM   3074  N   ALA   385      90.743 113.538 105.824  1.00  0.00              
ATOM   3075  CA  ALA   385      89.354 113.874 105.739  1.00  0.00              
ATOM   3076  CB  ALA   385      88.699 114.039 107.121  1.00  0.00              
ATOM   3077  C   ALA   385      89.164 115.164 104.999  1.00  0.00              
ATOM   3078  O   ALA   385      88.224 115.288 104.218  1.00  0.00              
ATOM   3079  N   SER   386      90.035 116.157 105.275  1.00  0.00              
ATOM   3080  CA  SER   386      89.992 117.517 104.796  1.00  0.00              
ATOM   3081  CB  SER   386      90.823 118.429 105.709  1.00  0.00              
ATOM   3082  C   SER   386      90.493 117.747 103.392  1.00  0.00              
ATOM   3083  O   SER   386      90.131 118.748 102.773  1.00  0.00              
ATOM   3084  OG  SER   386      90.839 119.747 105.193  1.00  0.00           O  
ATOM   3085  N   ALA   387      91.321 116.850 102.831  1.00  0.00              
ATOM   3086  CA  ALA   387      91.993 117.156 101.595  1.00  0.00              
ATOM   3087  CB  ALA   387      92.887 116.002 101.113  1.00  0.00              
ATOM   3088  C   ALA   387      91.031 117.468 100.487  1.00  0.00              
ATOM   3089  O   ALA   387      91.246 118.413  99.730  1.00  0.00              
ATOM   3090  N   LYS   388      89.940 116.697 100.361  1.00  0.00              
ATOM   3091  CA  LYS   388      89.026 116.882  99.271  1.00  0.00              
ATOM   3092  CB  LYS   388      87.938 115.798  99.237  1.00  0.00              
ATOM   3093  C   LYS   388      88.372 118.230  99.353  1.00  0.00              
ATOM   3094  O   LYS   388      88.144 118.880  98.334  1.00  0.00              
ATOM   3095  CG  LYS   388      87.158 115.756  97.925  1.00  0.00           C  
ATOM   3096  CD  LYS   388      86.403 114.443  97.724  1.00  0.00           C  
ATOM   3097  CE  LYS   388      85.433 114.118  98.861  1.00  0.00           C  
ATOM   3098  NZ  LYS   388      84.785 112.810  98.616  1.00  0.00           N  
ATOM   3099  N   TYR   389      88.051 118.686 100.576  1.00  0.00              
ATOM   3100  CA  TYR   389      87.369 119.933 100.776  1.00  0.00              
ATOM   3101  CB  TYR   389      87.111 120.166 102.275  1.00  0.00              
ATOM   3102  C   TYR   389      88.201 121.071 100.258  1.00  0.00              
ATOM   3103  O   TYR   389      87.717 121.895  99.483  1.00  0.00              
ATOM   3104  CG  TYR   389      86.584 121.540 102.495  1.00  0.00           C  
ATOM   3105  CD1 TYR   389      85.245 121.821 102.348  1.00  0.00           C  
ATOM   3106  CD2 TYR   389      87.443 122.548 102.863  1.00  0.00           C  
ATOM   3107  CE1 TYR   389      84.773 123.094 102.563  1.00  0.00           C  
ATOM   3108  CE2 TYR   389      86.978 123.822 103.079  1.00  0.00           C  
ATOM   3109  CZ  TYR   389      85.640 124.096 102.930  1.00  0.00           C  
ATOM   3110  OH  TYR   389      85.159 125.403 103.153  1.00  0.00           O  
ATOM   3111  N   LEU   390      89.486 121.132 100.656  1.00  0.00              
ATOM   3112  CA  LEU   390      90.353 122.208 100.262  1.00  0.00              
ATOM   3113  CB  LEU   390      91.683 122.249 101.034  1.00  0.00              
ATOM   3114  C   LEU   390      90.636 122.151  98.796  1.00  0.00              
ATOM   3115  O   LEU   390      90.775 123.187  98.149  1.00  0.00              
ATOM   3116  CG  LEU   390      91.489 122.652 102.508  1.00  0.00           C  
ATOM   3117  CD1 LEU   390      92.833 122.789 103.240  1.00  0.00           C  
ATOM   3118  CD2 LEU   390      90.615 123.913 102.629  1.00  0.00           C  
ATOM   3119  N   ALA   391      90.743 120.938  98.226  1.00  0.00              
ATOM   3120  CA  ALA   391      91.051 120.840  96.830  1.00  0.00              
ATOM   3121  CB  ALA   391      91.139 119.385  96.339  1.00  0.00              
ATOM   3122  C   ALA   391      89.965 121.511  96.052  1.00  0.00              
ATOM   3123  O   ALA   391      90.235 122.266  95.119  1.00  0.00              
ATOM   3124  N   LYS   392      88.700 121.254  96.431  1.00  0.00              
ATOM   3125  CA  LYS   392      87.565 121.800  95.745  1.00  0.00              
ATOM   3126  CB  LYS   392      86.241 121.230  96.278  1.00  0.00              
ATOM   3127  C   LYS   392      87.533 123.285  95.925  1.00  0.00              
ATOM   3128  O   LYS   392      87.259 124.028  94.984  1.00  0.00              
ATOM   3129  CG  LYS   392      86.172 119.709  96.140  1.00  0.00           C  
ATOM   3130  CD  LYS   392      86.315 119.227  94.695  1.00  0.00           C  
ATOM   3131  CE  LYS   392      86.646 117.738  94.576  1.00  0.00           C  
ATOM   3132  NZ  LYS   392      88.059 117.508  94.954  1.00  0.00           N  
ATOM   3133  N   LYS   393      87.839 123.758  97.147  1.00  0.00              
ATOM   3134  CA  LYS   393      87.738 125.155  97.447  1.00  0.00              
ATOM   3135  CB  LYS   393      88.098 125.486  98.903  1.00  0.00              
ATOM   3136  C   LYS   393      88.653 125.950  96.576  1.00  0.00              
ATOM   3137  O   LYS   393      88.269 127.017  96.099  1.00  0.00              
ATOM   3138  CG  LYS   393      87.020 125.021  99.874  1.00  0.00           C  
ATOM   3139  CD  LYS   393      85.659 125.650  99.573  1.00  0.00           C  
ATOM   3140  CE  LYS   393      84.496 125.002 100.323  1.00  0.00           C  
ATOM   3141  NZ  LYS   393      83.225 125.644  99.924  1.00  0.00           N  
ATOM   3142  N   PHE   394      89.893 125.477  96.342  1.00  0.00              
ATOM   3143  CA  PHE   394      90.750 126.317  95.558  1.00  0.00              
ATOM   3144  CB  PHE   394      92.152 126.488  96.169  1.00  0.00              
ATOM   3145  C   PHE   394      90.961 125.733  94.192  1.00  0.00              
ATOM   3146  O   PHE   394      91.936 126.078  93.526  1.00  0.00              
ATOM   3147  CG  PHE   394      91.974 127.089  97.518  1.00  0.00           C  
ATOM   3148  CD1 PHE   394      91.835 128.449  97.671  1.00  0.00           C  
ATOM   3149  CD2 PHE   394      91.924 126.283  98.631  1.00  0.00           C  
ATOM   3150  CE1 PHE   394      91.665 128.996  98.921  1.00  0.00           C  
ATOM   3151  CE2 PHE   394      91.755 126.824  99.883  1.00  0.00           C  
ATOM   3152  CZ  PHE   394      91.626 128.184 100.029  1.00  0.00           C  
ATOM   3153  N   ASN   395      90.029 124.891  93.705  1.00  0.00              
ATOM   3154  CA  ASN   395      90.148 124.345  92.379  1.00  0.00              
ATOM   3155  CB  ASN   395      89.938 125.412  91.284  1.00  0.00              
ATOM   3156  C   ASN   395      91.505 123.729  92.171  1.00  0.00              
ATOM   3157  O   ASN   395      92.207 124.081  91.224  1.00  0.00              
ATOM   3158  CG  ASN   395      89.891 124.742  89.916  1.00  0.00           C  
ATOM   3159  OD1 ASN   395      89.527 123.575  89.789  1.00  0.00           O  
ATOM   3160  ND2 ASN   395      90.285 125.502  88.859  1.00  0.00           N  
ATOM   3161  N   LYS   396      91.924 122.792  93.050  1.00  0.00              
ATOM   3162  CA  LYS   396      93.211 122.179  92.858  1.00  0.00              
ATOM   3163  CB  LYS   396      94.298 122.664  93.834  1.00  0.00              
ATOM   3164  C   LYS   396      93.090 120.702  93.096  1.00  0.00              
ATOM   3165  O   LYS   396      92.083 120.219  93.613  1.00  0.00              
ATOM   3166  CG  LYS   396      94.677 124.141  93.709  1.00  0.00           C  
ATOM   3167  CD  LYS   396      95.114 124.561  92.306  1.00  0.00           C  
ATOM   3168  CE  LYS   396      95.814 125.924  92.260  1.00  0.00           C  
ATOM   3169  NZ  LYS   396      94.915 126.983  92.770  1.00  0.00           N  
ATOM   3170  N   SER   397      94.136 119.945  92.697  1.00  0.00              
ATOM   3171  CA  SER   397      94.170 118.525  92.909  1.00  0.00              
ATOM   3172  CB  SER   397      95.318 117.799  92.190  1.00  0.00              
ATOM   3173  C   SER   397      94.454 118.307  94.355  1.00  0.00              
ATOM   3174  O   SER   397      94.985 119.182  95.037  1.00  0.00              
ATOM   3175  OG  SER   397      95.174 117.894  90.786  1.00  0.00           O  
ATOM   3176  N   GLU   398      94.097 117.113  94.855  1.00  0.00              
ATOM   3177  CA  GLU   398      94.334 116.776  96.225  1.00  0.00              
ATOM   3178  CB  GLU   398      93.625 115.471  96.634  1.00  0.00              
ATOM   3179  C   GLU   398      95.815 116.672  96.434  1.00  0.00              
ATOM   3180  O   GLU   398      96.331 117.037  97.488  1.00  0.00              
ATOM   3181  CG  GLU   398      92.100 115.643  96.611  1.00  0.00           C  
ATOM   3182  CD  GLU   398      91.422 114.343  97.016  1.00  0.00           C  
ATOM   3183  OE1 GLU   398      91.802 113.782  98.079  1.00  0.00           O  
ATOM   3184  OE2 GLU   398      90.510 113.898  96.269  1.00  0.00           O  
ATOM   3185  N   GLN   399      96.541 116.174  95.417  1.00  0.00              
ATOM   3186  CA  GLN   399      97.967 116.025  95.506  1.00  0.00              
ATOM   3187  CB  GLN   399      98.555 115.335  94.263  1.00  0.00              
ATOM   3188  C   GLN   399      98.584 117.386  95.636  1.00  0.00              
ATOM   3189  O   GLN   399      99.537 117.581  96.389  1.00  0.00              
ATOM   3190  CG  GLN   399      98.393 116.136  92.969  1.00  0.00           C  
ATOM   3191  CD  GLN   399      98.832 115.248  91.814  1.00  0.00           C  
ATOM   3192  OE1 GLN   399      98.240 114.199  91.567  1.00  0.00           O  
ATOM   3193  NE2 GLN   399      99.899 115.673  91.084  1.00  0.00           N  
ATOM   3194  N   TYR   400      98.026 118.371  94.910  1.00  0.00              
ATOM   3195  CA  TYR   400      98.519 119.720  94.847  1.00  0.00              
ATOM   3196  CB  TYR   400      97.636 120.555  93.897  1.00  0.00              
ATOM   3197  C   TYR   400      98.456 120.333  96.217  1.00  0.00              
ATOM   3198  O   TYR   400      99.409 120.967  96.672  1.00  0.00              
ATOM   3199  CG  TYR   400      98.142 121.950  93.750  1.00  0.00           C  
ATOM   3200  CD1 TYR   400      97.877 122.907  94.703  1.00  0.00           C  
ATOM   3201  CD2 TYR   400      98.866 122.304  92.634  1.00  0.00           C  
ATOM   3202  CE1 TYR   400      98.340 124.194  94.548  1.00  0.00           C  
ATOM   3203  CE2 TYR   400      99.331 123.587  92.473  1.00  0.00           C  
ATOM   3204  CZ  TYR   400      99.069 124.534  93.432  1.00  0.00           C  
ATOM   3205  OH  TYR   400      99.543 125.853  93.271  1.00  0.00           O  
ATOM   3206  N   ILE   401      97.334 120.124  96.929  1.00  0.00              
ATOM   3207  CA  ILE   401      97.122 120.736  98.210  1.00  0.00              
ATOM   3208  CB  ILE   401      95.793 120.367  98.804  1.00  0.00              
ATOM   3209  C   ILE   401      98.186 120.275  99.157  1.00  0.00              
ATOM   3210  O   ILE   401      98.739 121.065  99.922  1.00  0.00              
ATOM   3211  CG2 ILE   401      95.700 121.016 100.196  1.00  0.00           C  
ATOM   3212  CG1 ILE   401      94.651 120.783  97.860  1.00  0.00           C  
ATOM   3213  CD1 ILE   401      94.597 122.285  97.584  1.00  0.00           C  
ATOM   3214  N   GLY   402      98.507 118.972  99.127  1.00  0.00              
ATOM   3215  CA  GLY   402      99.472 118.429 100.037  1.00  0.00              
ATOM   3216  C   GLY   402     100.816 119.052  99.807  1.00  0.00              
ATOM   3217  O   GLY   402     101.596 119.200 100.743  1.00  0.00              
ATOM   3218  N   GLU   403     101.161 119.314  98.534  1.00  0.00              
ATOM   3219  CA  GLU   403     102.429 119.862  98.126  1.00  0.00              
ATOM   3220  CB  GLU   403     102.668 119.624  96.625  1.00  0.00              
ATOM   3221  C   GLU   403     102.579 121.352  98.343  1.00  0.00              
ATOM   3222  O   GLU   403     103.677 121.825  98.628  1.00  0.00              
ATOM   3223  CG  GLU   403     102.739 118.144  96.244  1.00  0.00           C  
ATOM   3224  CD  GLU   403     102.540 118.033  94.737  1.00  0.00           C  
ATOM   3225  OE1 GLU   403     103.454 118.449  93.980  1.00  0.00           O  
ATOM   3226  OE2 GLU   403     101.458 117.534  94.323  1.00  0.00           O  
ATOM   3227  N   ASN   404     101.525 122.135  98.035  1.00  0.00              
ATOM   3228  CA  ASN   404     101.552 123.581  98.049  1.00  0.00              
ATOM   3229  CB  ASN   404     100.762 124.157  96.869  1.00  0.00              
ATOM   3230  C   ASN   404     101.099 124.310  99.289  1.00  0.00              
ATOM   3231  O   ASN   404     101.593 125.402  99.568  1.00  0.00              
ATOM   3232  CG  ASN   404     101.499 123.723  95.612  1.00  0.00           C  
ATOM   3233  OD1 ASN   404     102.308 124.468  95.061  1.00  0.00           O  
ATOM   3234  ND2 ASN   404     101.234 122.468  95.160  1.00  0.00           N  
ATOM   3235  N   ILE   405     100.118 123.763 100.035  1.00  0.00              
ATOM   3236  CA  ILE   405      99.443 124.516 101.065  1.00  0.00              
ATOM   3237  CB  ILE   405      98.045 124.029 101.316  1.00  0.00              
ATOM   3238  C   ILE   405     100.173 124.508 102.373  1.00  0.00              
ATOM   3239  O   ILE   405     100.747 123.499 102.778  1.00  0.00              
ATOM   3240  CG2 ILE   405      97.445 124.861 102.461  1.00  0.00           C  
ATOM   3241  CG1 ILE   405      97.223 124.097 100.017  1.00  0.00           C  
ATOM   3242  CD1 ILE   405      97.144 125.496  99.408  1.00  0.00           C  
ATOM   3243  N   LEU   406     100.193 125.683 103.051  1.00  0.00              
ATOM   3244  CA  LEU   406     100.817 125.803 104.340  1.00  0.00              
ATOM   3245  CB  LEU   406     102.291 126.261 104.288  1.00  0.00              
ATOM   3246  C   LEU   406     100.050 126.788 105.174  1.00  0.00              
ATOM   3247  O   LEU   406      99.454 127.730 104.653  1.00  0.00              
ATOM   3248  CG  LEU   406     102.574 127.568 103.515  1.00  0.00           C  
ATOM   3249  CD1 LEU   406     101.948 128.803 104.178  1.00  0.00           C  
ATOM   3250  CD2 LEU   406     104.082 127.751 103.296  1.00  0.00           C  
ATOM   3251  N   VAL   407     100.034 126.577 106.508  1.00  0.00              
ATOM   3252  CA  VAL   407      99.382 127.489 107.404  1.00  0.00              
ATOM   3253  CB  VAL   407      98.264 126.866 108.189  1.00  0.00              
ATOM   3254  C   VAL   407     100.419 127.956 108.381  1.00  0.00              
ATOM   3255  O   VAL   407     101.203 127.159 108.896  1.00  0.00              
ATOM   3256  CG1 VAL   407      97.749 127.891 109.212  1.00  0.00           C  
ATOM   3257  CG2 VAL   407      97.188 126.385 107.202  1.00  0.00           C  
ATOM   3258  N   LEU   408     100.452 129.278 108.647  1.00  0.00              
ATOM   3259  CA  LEU   408     101.422 129.826 109.554  1.00  0.00              
ATOM   3260  CB  LEU   408     102.353 130.859 108.890  1.00  0.00              
ATOM   3261  C   LEU   408     100.705 130.535 110.665  1.00  0.00              
ATOM   3262  O   LEU   408      99.774 131.305 110.430  1.00  0.00              
ATOM   3263  CG  LEU   408     103.403 131.473 109.837  1.00  0.00           C  
ATOM   3264  CD1 LEU   408     104.393 130.413 110.344  1.00  0.00           C  
ATOM   3265  CD2 LEU   408     104.106 132.673 109.178  1.00  0.00           C  
ATOM   3266  N   ASP   409     101.127 130.276 111.919  1.00  0.00              
ATOM   3267  CA  ASP   409     100.525 130.905 113.063  1.00  0.00              
ATOM   3268  CB  ASP   409      99.848 129.913 114.025  1.00  0.00              
ATOM   3269  C   ASP   409     101.600 131.571 113.866  1.00  0.00              
ATOM   3270  O   ASP   409     102.473 130.904 114.419  1.00  0.00              
ATOM   3271  CG  ASP   409      98.519 129.477 113.431  1.00  0.00           C  
ATOM   3272  OD1 ASP   409      97.515 130.205 113.652  1.00  0.00           O  
ATOM   3273  OD2 ASP   409      98.482 128.408 112.766  1.00  0.00           O  
ATOM   3274  N   ILE   410     101.575 132.918 113.943  1.00  0.00              
ATOM   3275  CA  ILE   410     102.524 133.584 114.789  1.00  0.00              
ATOM   3276  CB  ILE   410     103.467 134.544 114.111  1.00  0.00              
ATOM   3277  C   ILE   410     101.796 134.315 115.871  1.00  0.00              
ATOM   3278  O   ILE   410     100.889 135.107 115.615  1.00  0.00              
ATOM   3279  CG2 ILE   410     104.497 133.734 113.321  1.00  0.00           C  
ATOM   3280  CG1 ILE   410     102.725 135.585 113.272  1.00  0.00           C  
ATOM   3281  CD1 ILE   410     102.131 135.011 111.989  1.00  0.00           C  
ATOM   3282  N   PHE   411     102.179 134.027 117.132  1.00  0.00              
ATOM   3283  CA  PHE   411     101.576 134.662 118.268  1.00  0.00              
ATOM   3284  CB  PHE   411     100.237 134.029 118.700  1.00  0.00              
ATOM   3285  C   PHE   411     102.549 134.627 119.412  1.00  0.00              
ATOM   3286  O   PHE   411     103.672 134.143 119.269  1.00  0.00              
ATOM   3287  CG  PHE   411     100.441 132.583 118.994  1.00  0.00           C  
ATOM   3288  CD1 PHE   411     100.525 131.670 117.967  1.00  0.00           C  
ATOM   3289  CD2 PHE   411     100.527 132.136 120.292  1.00  0.00           C  
ATOM   3290  CE1 PHE   411     100.706 130.333 118.230  1.00  0.00           C  
ATOM   3291  CE2 PHE   411     100.708 130.800 120.561  1.00  0.00           C  
ATOM   3292  CZ  PHE   411     100.801 129.896 119.529  1.00  0.00           C  
ATOM   3293  N   PHE   412     102.146 135.179 120.579  1.00  0.00              
ATOM   3294  CA  PHE   412     102.998 135.240 121.738  1.00  0.00              
ATOM   3295  CB  PHE   412     103.087 136.635 122.393  1.00  0.00              
ATOM   3296  C   PHE   412     102.443 134.363 122.818  1.00  0.00              
ATOM   3297  O   PHE   412     101.241 134.113 122.886  1.00  0.00              
ATOM   3298  CG  PHE   412     103.962 137.560 121.616  1.00  0.00           C  
ATOM   3299  CD1 PHE   412     103.499 138.217 120.501  1.00  0.00           C  
ATOM   3300  CD2 PHE   412     105.254 137.788 122.034  1.00  0.00           C  
ATOM   3301  CE1 PHE   412     104.322 139.073 119.805  1.00  0.00           C  
ATOM   3302  CE2 PHE   412     106.080 138.642 121.344  1.00  0.00           C  
ATOM   3303  CZ  PHE   412     105.613 139.286 120.225  1.00  0.00           C  
ATOM   3304  N   GLU   413     103.339 133.871 123.698  1.00  0.00              
ATOM   3305  CA  GLU   413     102.964 133.075 124.832  1.00  0.00              
ATOM   3306  CB  GLU   413     104.098 132.176 125.357  1.00  0.00              
ATOM   3307  C   GLU   413     102.524 134.021 125.909  1.00  0.00              
ATOM   3308  O   GLU   413     102.589 135.236 125.736  1.00  0.00              
ATOM   3309  CG  GLU   413     105.379 132.922 125.732  1.00  0.00           C  
ATOM   3310  CD  GLU   413     106.377 131.883 126.227  1.00  0.00           C  
ATOM   3311  OE1 GLU   413     106.076 131.218 127.254  1.00  0.00           O  
ATOM   3312  OE2 GLU   413     107.448 131.732 125.580  1.00  0.00           O  
ATOM   3313  N   VAL   414     102.028 133.486 127.045  1.00  0.00              
ATOM   3314  CA  VAL   414     101.494 134.321 128.088  1.00  0.00              
ATOM   3315  CB  VAL   414     101.020 133.547 129.283  1.00  0.00              
ATOM   3316  C   VAL   414     102.537 135.281 128.570  1.00  0.00              
ATOM   3317  O   VAL   414     102.272 136.478 128.674  1.00  0.00              
ATOM   3318  CG1 VAL   414     100.587 134.547 130.370  1.00  0.00           C  
ATOM   3319  CG2 VAL   414      99.899 132.592 128.838  1.00  0.00           C  
ATOM   3320  N   LEU   415     103.758 134.800 128.871  1.00  0.00              
ATOM   3321  CA  LEU   415     104.736 135.736 129.343  1.00  0.00              
ATOM   3322  CB  LEU   415     105.739 135.079 130.309  1.00  0.00              
ATOM   3323  C   LEU   415     105.422 136.229 128.106  1.00  0.00              
ATOM   3324  O   LEU   415     106.499 135.768 127.730  1.00  0.00              
ATOM   3325  CG  LEU   415     106.632 136.060 131.090  1.00  0.00           C  
ATOM   3326  CD1 LEU   415     107.589 135.298 132.020  1.00  0.00           C  
ATOM   3327  CD2 LEU   415     107.374 137.032 130.162  1.00  0.00           C  
ATOM   3328  N   ASN   416     104.760 137.197 127.447  1.00  0.00              
ATOM   3329  CA  ASN   416     105.125 137.753 126.177  1.00  0.00              
ATOM   3330  CB  ASN   416     103.959 138.465 125.463  1.00  0.00              
ATOM   3331  C   ASN   416     106.293 138.696 126.211  1.00  0.00              
ATOM   3332  O   ASN   416     106.942 138.875 125.182  1.00  0.00              
ATOM   3333  CG  ASN   416     103.532 139.682 126.266  1.00  0.00           C  
ATOM   3334  OD1 ASN   416     103.520 139.666 127.495  1.00  0.00           O  
ATOM   3335  ND2 ASN   416     103.165 140.774 125.546  1.00  0.00           N  
ATOM   3336  N   TYR   417     106.588 139.366 127.344  1.00  0.00              
ATOM   3337  CA  TYR   417     107.580 140.405 127.236  1.00  0.00              
ATOM   3338  CB  TYR   417     106.900 141.780 127.424  1.00  0.00              
ATOM   3339  C   TYR   417     108.678 140.236 128.251  1.00  0.00              
ATOM   3340  O   TYR   417     108.432 139.922 129.414  1.00  0.00              
ATOM   3341  CG  TYR   417     107.773 142.929 127.049  1.00  0.00           C  
ATOM   3342  CD1 TYR   417     108.125 143.141 125.735  1.00  0.00           C  
ATOM   3343  CD2 TYR   417     108.189 143.831 128.001  1.00  0.00           C  
ATOM   3344  CE1 TYR   417     108.913 144.211 125.380  1.00  0.00           C  
ATOM   3345  CE2 TYR   417     108.976 144.904 127.651  1.00  0.00           C  
ATOM   3346  CZ  TYR   417     109.342 145.094 126.341  1.00  0.00           C  
ATOM   3347  OH  TYR   417     110.149 146.195 125.983  1.00  0.00           O  
ATOM   3348  N   GLU   418     109.941 140.440 127.810  1.00  0.00              
ATOM   3349  CA  GLU   418     111.079 140.341 128.685  1.00  0.00              
ATOM   3350  CB  GLU   418     111.936 139.093 128.402  1.00  0.00              
ATOM   3351  C   GLU   418     111.939 141.549 128.455  1.00  0.00              
ATOM   3352  O   GLU   418     112.197 141.929 127.314  1.00  0.00              
ATOM   3353  CG  GLU   418     113.151 138.943 129.321  1.00  0.00           C  
ATOM   3354  CD  GLU   418     113.880 137.667 128.923  1.00  0.00           C  
ATOM   3355  OE1 GLU   418     113.729 137.242 127.747  1.00  0.00           O  
ATOM   3356  OE2 GLU   418     114.594 137.096 129.790  1.00  0.00           O  
ATOM   3357  N   THR   419     112.409 142.194 129.544  1.00  0.00              
ATOM   3358  CA  THR   419     113.205 143.377 129.369  1.00  0.00              
ATOM   3359  CB  THR   419     112.577 144.598 129.980  1.00  0.00              
ATOM   3360  C   THR   419     114.498 143.170 130.072  1.00  0.00              
ATOM   3361  O   THR   419     114.522 142.747 131.227  1.00  0.00              
ATOM   3362  OG1 THR   419     111.267 144.786 129.468  1.00  0.00           O  
ATOM   3363  CG2 THR   419     113.438 145.820 129.627  1.00  0.00           C  
ATOM   3364  N   ILE   420     115.614 143.427 129.363  1.00  0.00              
ATOM   3365  CA  ILE   420     116.892 143.366 129.998  1.00  0.00              
ATOM   3366  CB  ILE   420     117.864 142.410 129.363  1.00  0.00              
ATOM   3367  C   ILE   420     117.488 144.734 129.857  1.00  0.00              
ATOM   3368  O   ILE   420     117.884 145.136 128.764  1.00  0.00              
ATOM   3369  CG2 ILE   420     119.219 142.592 130.065  1.00  0.00           C  
ATOM   3370  CG1 ILE   420     117.342 140.965 129.419  1.00  0.00           C  
ATOM   3371  CD1 ILE   420     116.185 140.691 128.462  1.00  0.00           C  
ATOM   3372  N   GLU   421     117.574 145.491 130.967  1.00  0.00              
ATOM   3373  CA  GLU   421     118.130 146.813 130.900  1.00  0.00              
ATOM   3374  CB  GLU   421     117.306 147.919 131.581  1.00  0.00              
ATOM   3375  C   GLU   421     119.404 146.841 131.675  1.00  0.00              
ATOM   3376  O   GLU   421     119.551 146.163 132.692  1.00  0.00              
ATOM   3377  CG  GLU   421     116.126 148.467 130.794  1.00  0.00           C  
ATOM   3378  CD  GLU   421     115.623 149.687 131.557  1.00  0.00           C  
ATOM   3379  OE1 GLU   421     116.130 150.806 131.279  1.00  0.00           O  
ATOM   3380  OE2 GLU   421     114.733 149.519 132.434  1.00  0.00           O  
ATOM   3381  N   GLN   422     120.369 147.652 131.206  1.00  0.00              
ATOM   3382  CA  GLN   422     121.584 147.790 131.946  1.00  0.00              
ATOM   3383  CB  GLN   422     122.839 147.834 131.065  1.00  0.00              
ATOM   3384  C   GLN   422     121.460 149.064 132.716  1.00  0.00              
ATOM   3385  O   GLN   422     121.157 150.111 132.148  1.00  0.00              
ATOM   3386  CG  GLN   422     123.039 146.516 130.315  1.00  0.00           C  
ATOM   3387  CD  GLN   422     124.400 146.537 129.646  1.00  0.00           C  
ATOM   3388  OE1 GLN   422     125.102 147.546 129.668  1.00  0.00           O  
ATOM   3389  NE2 GLN   422     124.792 145.383 129.043  1.00  0.00           N  
ATOM   3390  N   LYS   423     121.679 148.987 134.045  1.00  0.00              
ATOM   3391  CA  LYS   423     121.529 150.117 134.924  1.00  0.00              
ATOM   3392  CB  LYS   423     120.541 149.846 136.074  1.00  0.00              
ATOM   3393  C   LYS   423     122.860 150.425 135.544  1.00  0.00              
ATOM   3394  O   LYS   423     123.721 149.554 135.660  1.00  0.00              
ATOM   3395  CG  LYS   423     119.098 149.606 135.617  1.00  0.00           C  
ATOM   3396  CD  LYS   423     118.460 150.815 134.930  1.00  0.00           C  
ATOM   3397  CE  LYS   423     116.995 150.603 134.548  1.00  0.00           C  
ATOM   3398  NZ  LYS   423     116.409 151.874 134.068  1.00  0.00           N  
ATOM   3399  N   LYS   424     123.062 151.698 135.954  1.00  0.00              
ATOM   3400  CA  LYS   424     124.310 152.102 136.550  1.00  0.00              
ATOM   3401  CB  LYS   424     124.615 153.594 136.319  1.00  0.00              
ATOM   3402  C   LYS   424     124.241 151.778 138.009  1.00  0.00              
ATOM   3403  O   LYS   424     123.374 152.260 138.734  1.00  0.00              
ATOM   3404  CG  LYS   424     124.862 153.853 134.828  1.00  0.00           C  
ATOM   3405  CD  LYS   424     124.790 155.311 134.372  1.00  0.00           C  
ATOM   3406  CE  LYS   424     124.988 155.454 132.860  1.00  0.00           C  
ATOM   3407  NZ  LYS   424     124.831 156.864 132.442  1.00  0.00           N  
ATOM   3408  N   ALA   425     125.150 150.882 138.442  1.00  0.00              
ATOM   3409  CA  ALA   425     125.205 150.345 139.769  1.00  0.00              
ATOM   3410  CB  ALA   425     126.161 149.145 139.871  1.00  0.00              
ATOM   3411  C   ALA   425     125.609 151.325 140.826  1.00  0.00              
ATOM   3412  O   ALA   425     124.982 151.360 141.883  1.00  0.00              
ATOM   3413  N   TYR   426     126.658 152.143 140.595  1.00  0.00              
ATOM   3414  CA  TYR   426     127.121 152.916 141.716  1.00  0.00              
ATOM   3415  CB  TYR   426     128.544 152.481 142.117  1.00  0.00              
ATOM   3416  C   TYR   426     127.159 154.364 141.335  1.00  0.00              
ATOM   3417  O   TYR   426     128.094 154.819 140.677  1.00  0.00              
ATOM   3418  CG  TYR   426     128.799 152.822 143.544  1.00  0.00           C  
ATOM   3419  CD1 TYR   426     128.263 152.019 144.525  1.00  0.00           C  
ATOM   3420  CD2 TYR   426     129.576 153.896 143.911  1.00  0.00           C  
ATOM   3421  CE1 TYR   426     128.478 152.287 145.855  1.00  0.00           C  
ATOM   3422  CE2 TYR   426     129.794 154.169 145.242  1.00  0.00           C  
ATOM   3423  CZ  TYR   426     129.246 153.367 146.214  1.00  0.00           C  
ATOM   3424  OH  TYR   426     129.472 153.651 147.578  1.00  0.00           O  
ATOM   3425  N   GLU   427     126.147 155.134 141.775  1.00  0.00              
ATOM   3426  CA  GLU   427     126.100 156.540 141.499  1.00  0.00              
ATOM   3427  CB  GLU   427     124.675 157.114 141.378  1.00  0.00              
ATOM   3428  C   GLU   427     126.803 157.245 142.623  1.00  0.00              
ATOM   3429  O   GLU   427     127.174 156.632 143.622  1.00  0.00              
ATOM   3430  CG  GLU   427     123.949 156.704 140.091  1.00  0.00           C  
ATOM   3431  CD  GLU   427     124.453 157.581 138.948  1.00  0.00           C  
ATOM   3432  OE1 GLU   427     125.358 158.419 139.201  1.00  0.00           O  
ATOM   3433  OE2 GLU   427     123.938 157.425 137.808  1.00  0.00           O  
ATOM   3434  N   ILE   428     127.011 158.569 142.477  1.00  0.00              
ATOM   3435  CA  ILE   428     127.739 159.355 143.435  1.00  0.00              
ATOM   3436  CB  ILE   428     127.870 160.794 143.025  1.00  0.00              
ATOM   3437  C   ILE   428     127.067 159.327 144.774  1.00  0.00              
ATOM   3438  O   ILE   428     127.732 159.211 145.803  1.00  0.00              
ATOM   3439  CG2 ILE   428     128.406 161.580 144.232  1.00  0.00           C  
ATOM   3440  CG1 ILE   428     128.755 160.920 141.774  1.00  0.00           C  
ATOM   3441  CD1 ILE   428     130.198 160.477 142.013  1.00  0.00           C  
ATOM   3442  N   ALA   429     125.727 159.421 144.807  1.00  0.00              
ATOM   3443  CA  ALA   429     125.040 159.463 146.066  1.00  0.00              
ATOM   3444  CB  ALA   429     123.511 159.533 145.909  1.00  0.00              
ATOM   3445  C   ALA   429     125.362 158.209 146.811  1.00  0.00              
ATOM   3446  O   ALA   429     125.548 158.229 148.027  1.00  0.00              
ATOM   3447  N   GLY   430     125.438 157.080 146.086  1.00  0.00              
ATOM   3448  CA  GLY   430     125.706 155.804 146.679  1.00  0.00              
ATOM   3449  C   GLY   430     127.066 155.815 147.309  1.00  0.00              
ATOM   3450  O   GLY   430     127.275 155.188 148.345  1.00  0.00              
ATOM   3451  N   LEU   431     128.041 156.491 146.673  1.00  0.00              
ATOM   3452  CA  LEU   431     129.389 156.531 147.166  1.00  0.00              
ATOM   3453  CB  LEU   431     130.322 157.259 146.163  1.00  0.00              
ATOM   3454  C   LEU   431     129.409 157.233 148.493  1.00  0.00              
ATOM   3455  O   LEU   431     130.038 156.774 149.447  1.00  0.00              
ATOM   3456  CG  LEU   431     131.836 157.283 146.479  1.00  0.00           C  
ATOM   3457  CD1 LEU   431     132.620 157.910 145.313  1.00  0.00           C  
ATOM   3458  CD2 LEU   431     132.161 157.994 147.800  1.00  0.00           C  
ATOM   3459  N   LEU   432     128.689 158.364 148.596  1.00  0.00              
ATOM   3460  CA  LEU   432     128.678 159.152 149.800  1.00  0.00              
ATOM   3461  CB  LEU   432     127.779 160.397 149.671  1.00  0.00              
ATOM   3462  C   LEU   432     128.102 158.327 150.903  1.00  0.00              
ATOM   3463  O   LEU   432     128.591 158.339 152.033  1.00  0.00              
ATOM   3464  CG  LEU   432     128.208 161.380 148.566  1.00  0.00           C  
ATOM   3465  CD1 LEU   432     127.268 162.593 148.504  1.00  0.00           C  
ATOM   3466  CD2 LEU   432     129.686 161.780 148.710  1.00  0.00           C  
ATOM   3467  N   GLY   433     127.035 157.576 150.593  1.00  0.00              
ATOM   3468  CA  GLY   433     126.382 156.797 151.597  1.00  0.00              
ATOM   3469  C   GLY   433     127.350 155.791 152.125  1.00  0.00              
ATOM   3470  O   GLY   433     127.369 155.514 153.321  1.00  0.00              
ATOM   3471  N   ASP   434     128.164 155.190 151.238  1.00  0.00              
ATOM   3472  CA  ASP   434     129.093 154.187 151.668  1.00  0.00              
ATOM   3473  CB  ASP   434     129.711 153.383 150.517  1.00  0.00              
ATOM   3474  C   ASP   434     130.179 154.758 152.527  1.00  0.00              
ATOM   3475  O   ASP   434     130.647 154.082 153.439  1.00  0.00              
ATOM   3476  CG  ASP   434     128.663 152.351 150.123  1.00  0.00           C  
ATOM   3477  OD1 ASP   434     127.651 152.238 150.866  1.00  0.00           O  
ATOM   3478  OD2 ASP   434     128.860 151.654 149.093  1.00  0.00           O  
ATOM   3479  N   ILE   435     130.659 155.980 152.226  1.00  0.00              
ATOM   3480  CA  ILE   435     131.675 156.610 153.027  1.00  0.00              
ATOM   3481  CB  ILE   435     132.291 157.830 152.398  1.00  0.00              
ATOM   3482  C   ILE   435     131.101 157.030 154.344  1.00  0.00              
ATOM   3483  O   ILE   435     131.750 156.940 155.387  1.00  0.00              
ATOM   3484  CG2 ILE   435     132.955 157.394 151.082  1.00  0.00           C  
ATOM   3485  CG1 ILE   435     131.257 158.955 152.231  1.00  0.00           C  
ATOM   3486  CD1 ILE   435     131.879 160.317 151.926  1.00  0.00           C  
ATOM   3487  N   GLY   436     129.841 157.494 154.318  1.00  0.00              
ATOM   3488  CA  GLY   436     129.229 158.100 155.462  1.00  0.00              
ATOM   3489  C   GLY   436     129.246 157.180 156.645  1.00  0.00              
ATOM   3490  O   GLY   436     129.491 157.625 157.766  1.00  0.00              
ATOM   3491  N   GLY   437     128.984 155.877 156.451  1.00  0.00              
ATOM   3492  CA  GLY   437     128.893 155.013 157.596  1.00  0.00              
ATOM   3493  C   GLY   437     130.195 154.951 158.346  1.00  0.00              
ATOM   3494  O   GLY   437     130.220 155.083 159.568  1.00  0.00              
ATOM   3495  N   GLN   438     131.317 154.745 157.633  1.00  0.00              
ATOM   3496  CA  GLN   438     132.609 154.629 158.249  1.00  0.00              
ATOM   3497  CB  GLN   438     133.707 154.205 157.258  1.00  0.00              
ATOM   3498  C   GLN   438     132.996 155.947 158.827  1.00  0.00              
ATOM   3499  O   GLN   438     133.630 156.024 159.880  1.00  0.00              
ATOM   3500  CG  GLN   438     135.114 154.155 157.865  1.00  0.00           C  
ATOM   3501  CD  GLN   438     135.209 153.005 158.858  1.00  0.00           C  
ATOM   3502  OE1 GLN   438     135.799 153.147 159.928  1.00  0.00           O  
ATOM   3503  NE2 GLN   438     134.632 151.829 158.493  1.00  0.00           N  
ATOM   3504  N   MET   439     132.608 157.025 158.130  1.00  0.00              
ATOM   3505  CA  MET   439     132.954 158.350 158.527  1.00  0.00              
ATOM   3506  CB  MET   439     132.500 159.428 157.535  1.00  0.00              
ATOM   3507  C   MET   439     132.309 158.612 159.853  1.00  0.00              
ATOM   3508  O   MET   439     132.834 159.363 160.674  1.00  0.00              
ATOM   3509  CG  MET   439     133.182 160.771 157.792  1.00  0.00           C  
ATOM   3510  SD  MET   439     132.828 162.052 156.555  1.00  0.00           S  
ATOM   3511  CE  MET   439     131.112 162.296 157.094  1.00  0.00           C  
ATOM   3512  N   GLY   440     131.132 158.006 160.092  1.00  0.00              
ATOM   3513  CA  GLY   440     130.417 158.217 161.318  1.00  0.00              
ATOM   3514  C   GLY   440     131.244 157.762 162.486  1.00  0.00              
ATOM   3515  O   GLY   440     131.256 158.412 163.529  1.00  0.00              
ATOM   3516  N   LEU   441     131.959 156.631 162.353  1.00  0.00              
ATOM   3517  CA  LEU   441     132.745 156.117 163.443  1.00  0.00              
ATOM   3518  CB  LEU   441     133.442 154.791 163.103  1.00  0.00              
ATOM   3519  C   LEU   441     133.797 157.117 163.792  1.00  0.00              
ATOM   3520  O   LEU   441     134.139 157.288 164.960  1.00  0.00              
ATOM   3521  CG  LEU   441     132.458 153.621 162.919  1.00  0.00           C  
ATOM   3522  CD1 LEU   441     131.475 153.878 161.767  1.00  0.00           C  
ATOM   3523  CD2 LEU   441     133.210 152.297 162.756  1.00  0.00           C  
ATOM   3524  N   PHE   442     134.355 157.793 162.775  1.00  0.00              
ATOM   3525  CA  PHE   442     135.359 158.790 163.011  1.00  0.00              
ATOM   3526  CB  PHE   442     135.899 159.369 161.693  1.00  0.00              
ATOM   3527  C   PHE   442     134.705 159.880 163.799  1.00  0.00              
ATOM   3528  O   PHE   442     135.274 160.417 164.748  1.00  0.00              
ATOM   3529  CG  PHE   442     136.938 160.396 161.981  1.00  0.00           C  
ATOM   3530  CD1 PHE   442     138.255 160.030 162.143  1.00  0.00           C  
ATOM   3531  CD2 PHE   442     136.595 161.723 162.087  1.00  0.00           C  
ATOM   3532  CE1 PHE   442     139.217 160.977 162.404  1.00  0.00           C  
ATOM   3533  CE2 PHE   442     137.553 162.674 162.347  1.00  0.00           C  
ATOM   3534  CZ  PHE   442     138.866 162.301 162.505  1.00  0.00           C  
ATOM   3535  N   ILE   443     133.462 160.216 163.420  1.00  0.00              
ATOM   3536  CA  ILE   443     132.696 161.241 164.066  1.00  0.00              
ATOM   3537  CB  ILE   443     131.349 161.400 163.426  1.00  0.00              
ATOM   3538  C   ILE   443     132.481 160.822 165.489  1.00  0.00              
ATOM   3539  O   ILE   443     132.545 161.640 166.405  1.00  0.00              
ATOM   3540  CG2 ILE   443     130.569 162.465 164.213  1.00  0.00           C  
ATOM   3541  CG1 ILE   443     131.513 161.728 161.931  1.00  0.00           C  
ATOM   3542  CD1 ILE   443     130.234 161.546 161.114  1.00  0.00           C  
ATOM   3543  N   GLY   444     132.203 159.523 165.708  1.00  0.00              
ATOM   3544  CA  GLY   444     131.939 159.021 167.027  1.00  0.00              
ATOM   3545  C   GLY   444     133.149 159.181 167.896  1.00  0.00              
ATOM   3546  O   GLY   444     133.035 159.555 169.062  1.00  0.00              
ATOM   3547  N   ALA   445     134.348 158.894 167.356  1.00  0.00              
ATOM   3548  CA  ALA   445     135.537 158.981 168.152  1.00  0.00              
ATOM   3549  CB  ALA   445     136.807 158.615 167.364  1.00  0.00              
ATOM   3550  C   ALA   445     135.678 160.398 168.593  1.00  0.00              
ATOM   3551  O   ALA   445     136.016 160.681 169.742  1.00  0.00              
ATOM   3552  N   SER   446     135.411 161.336 167.669  1.00  0.00              
ATOM   3553  CA  SER   446     135.510 162.719 168.007  1.00  0.00              
ATOM   3554  CB  SER   446     135.481 163.666 166.787  1.00  0.00              
ATOM   3555  C   SER   446     134.444 163.072 169.011  1.00  0.00              
ATOM   3556  O   SER   446     134.609 163.991 169.815  1.00  0.00              
ATOM   3557  OG  SER   446     134.383 163.383 165.937  1.00  0.00           O  
ATOM   3558  N   ILE   447     133.328 162.317 169.010  1.00  0.00              
ATOM   3559  CA  ILE   447     132.258 162.511 169.949  1.00  0.00              
ATOM   3560  CB  ILE   447     131.164 161.490 169.788  1.00  0.00              
ATOM   3561  C   ILE   447     132.853 162.273 171.295  1.00  0.00              
ATOM   3562  O   ILE   447     132.556 162.976 172.260  1.00  0.00              
ATOM   3563  CG2 ILE   447     130.204 161.617 170.982  1.00  0.00           C  
ATOM   3564  CG1 ILE   447     130.483 161.621 168.416  1.00  0.00           C  
ATOM   3565  CD1 ILE   447     129.572 160.442 168.074  1.00  0.00           C  
ATOM   3566  N   LEU   448     133.740 161.266 171.369  1.00  0.00              
ATOM   3567  CA  LEU   448     134.397 160.891 172.586  1.00  0.00              
ATOM   3568  CB  LEU   448     135.404 159.737 172.407  1.00  0.00              
ATOM   3569  C   LEU   448     135.146 162.032 173.062  1.00  0.00              
ATOM   3570  O   LEU   448     135.299 162.207 174.265  1.00  0.00              
ATOM   3571  CG  LEU   448     134.772 158.383 172.037  1.00  0.00           C  
ATOM   3572  CD1 LEU   448     135.845 157.294 171.879  1.00  0.00           C  
ATOM   3573  CD2 LEU   448     133.681 157.982 173.042  1.00  0.00           C  
ATOM   3574  N   THR   449     135.656 162.818 172.117  1.00  0.00              
ATOM   3575  CA  THR   449     136.373 163.950 172.559  1.00  0.00              
ATOM   3576  CB  THR   449     136.905 164.771 171.422  1.00  0.00              
ATOM   3577  C   THR   449     135.419 164.782 173.376  1.00  0.00              
ATOM   3578  O   THR   449     135.774 165.237 174.460  1.00  0.00              
ATOM   3579  OG1 THR   449     137.766 163.979 170.615  1.00  0.00           O  
ATOM   3580  CG2 THR   449     137.683 165.967 171.995  1.00  0.00           C  
ATOM   3581  N   VAL   450     134.170 164.969 172.891  1.00  0.00              
ATOM   3582  CA  VAL   450     133.190 165.811 173.542  1.00  0.00              
ATOM   3583  CB  VAL   450     131.976 166.022 172.684  1.00  0.00              
ATOM   3584  C   VAL   450     132.701 165.313 174.878  1.00  0.00              
ATOM   3585  O   VAL   450     132.851 165.982 175.902  1.00  0.00              
ATOM   3586  CG1 VAL   450     130.977 166.908 173.449  1.00  0.00           C  
ATOM   3587  CG2 VAL   450     132.432 166.609 171.337  1.00  0.00           C  
ATOM   3588  N   LEU   451     132.134 164.096 174.900  1.00  0.00              
ATOM   3589  CA  LEU   451     131.484 163.556 176.062  1.00  0.00              
ATOM   3590  CB  LEU   451     130.753 162.244 175.746  1.00  0.00              
ATOM   3591  C   LEU   451     132.503 163.333 177.119  1.00  0.00              
ATOM   3592  O   LEU   451     132.190 163.301 178.305  1.00  0.00              
ATOM   3593  CG  LEU   451     129.633 162.466 174.711  1.00  0.00           C  
ATOM   3594  CD1 LEU   451     128.893 161.162 174.391  1.00  0.00           C  
ATOM   3595  CD2 LEU   451     128.689 163.603 175.140  1.00  0.00           C  
ATOM   3596  N   GLU   452     133.743 163.067 176.695  1.00  0.00              
ATOM   3597  CA  GLU   452     134.832 162.873 177.594  1.00  0.00              
ATOM   3598  CB  GLU   452     136.067 162.301 176.893  1.00  0.00              
ATOM   3599  C   GLU   452     135.252 164.185 178.204  1.00  0.00              
ATOM   3600  O   GLU   452     135.675 164.207 179.359  1.00  0.00              
ATOM   3601  CG  GLU   452     137.084 161.679 177.843  1.00  0.00           C  
ATOM   3602  CD  GLU   452     136.563 160.295 178.190  1.00  0.00           C  
ATOM   3603  OE1 GLU   452     136.479 159.442 177.266  1.00  0.00           O  
ATOM   3604  OE2 GLU   452     136.232 160.077 179.383  1.00  0.00           O  
ATOM   3605  N   LEU   453     135.178 165.305 177.440  1.00  0.00              
ATOM   3606  CA  LEU   453     135.651 166.579 177.917  1.00  0.00              
ATOM   3607  CB  LEU   453     136.026 167.554 176.798  1.00  0.00              
ATOM   3608  C   LEU   453     134.608 167.185 178.763  1.00  0.00              
ATOM   3609  O   LEU   453     134.220 168.351 178.663  1.00  0.00              
ATOM   3610  CG  LEU   453     137.239 167.038 176.006  1.00  0.00           C  
ATOM   3611  CD1 LEU   453     137.777 168.102 175.038  1.00  0.00           C  
ATOM   3612  CD2 LEU   453     138.313 166.476 176.950  1.00  0.00           C  
ATOM   3613  N   PHE   454     134.195 166.344 179.697  1.00  0.00              
ATOM   3614  CA  PHE   454     133.224 166.646 180.672  1.00  0.00              
ATOM   3615  CB  PHE   454     132.762 165.403 181.457  1.00  0.00              
ATOM   3616  C   PHE   454     133.821 167.617 181.659  1.00  0.00              
ATOM   3617  O   PHE   454     133.090 168.296 182.373  1.00  0.00              
ATOM   3618  CG  PHE   454     131.447 165.702 182.099  1.00  0.00           C  
ATOM   3619  CD1 PHE   454     130.287 165.557 181.371  1.00  0.00           C  
ATOM   3620  CD2 PHE   454     131.355 166.110 183.409  1.00  0.00           C  
ATOM   3621  CE1 PHE   454     129.058 165.817 181.929  1.00  0.00           C  
ATOM   3622  CE2 PHE   454     130.126 166.371 183.972  1.00  0.00           C  
ATOM   3623  CZ  PHE   454     128.975 166.227 183.236  1.00  0.00           C  
ATOM   3624  N   ASP   455     135.164 167.652 181.809  1.00  0.00              
ATOM   3625  CA  ASP   455     135.765 168.562 182.760  1.00  0.00              
ATOM   3626  CB  ASP   455     137.302 168.546 182.739  1.00  0.00              
ATOM   3627  C   ASP   455     135.376 169.893 182.402  1.00  0.00              
ATOM   3628  O   ASP   455     134.876 170.688 183.194  1.00  0.00              
ATOM   3629  CG  ASP   455     137.780 167.237 183.340  1.00  0.00           C  
ATOM   3630  OD1 ASP   455     137.243 166.167 182.949  1.00  0.00           O  
ATOM   3631  OD2 ASP   455     138.704 167.290 184.195  1.00  0.00           O  
ATOM   3632  N   TYR   456     135.572 170.129 181.130  1.00  0.00              
ATOM   3633  CA  TYR   456     135.213 171.382 180.664  1.00  0.00              
ATOM   3634  CB  TYR   456     135.556 171.571 179.176  1.00  0.00              
ATOM   3635  C   TYR   456     133.736 171.495 180.826  1.00  0.00              
ATOM   3636  O   TYR   456     133.210 172.594 181.008  1.00  0.00              
ATOM   3637  CG  TYR   456     135.052 172.881 178.657  1.00  0.00           C  
ATOM   3638  CD1 TYR   456     135.568 174.074 179.110  1.00  0.00           C  
ATOM   3639  CD2 TYR   456     134.085 172.913 177.677  1.00  0.00           C  
ATOM   3640  CE1 TYR   456     135.109 175.273 178.614  1.00  0.00           C  
ATOM   3641  CE2 TYR   456     133.622 174.109 177.175  1.00  0.00           C  
ATOM   3642  CZ  TYR   456     134.134 175.293 177.645  1.00  0.00           C  
ATOM   3643  OH  TYR   456     133.666 176.523 177.134  1.00  0.00           O  
ATOM   3644  N   ALA   457     133.037 170.343 180.757  1.00  0.00              
ATOM   3645  CA  ALA   457     131.606 170.340 180.791  1.00  0.00              
ATOM   3646  CB  ALA   457     130.959 168.942 180.792  1.00  0.00              
ATOM   3647  C   ALA   457     131.166 171.058 181.968  1.00  0.00              
ATOM   3648  O   ALA   457     130.358 171.981 181.877  1.00  0.00              
ATOM   3649  N   TYR   458     131.692 170.698 183.126  1.00  0.00              
ATOM   3650  CA  TYR   458     131.265 171.648 184.059  1.00  0.00              
ATOM   3651  CB  TYR   458     130.150 171.156 185.011  1.00  0.00              
ATOM   3652  C   TYR   458     132.474 172.101 184.793  1.00  0.00              
ATOM   3653  O   TYR   458     132.970 171.451 185.712  1.00  0.00              
ATOM   3654  CG  TYR   458     130.634 170.054 185.884  1.00  0.00           C  
ATOM   3655  CD1 TYR   458     130.983 168.831 185.361  1.00  0.00           C  
ATOM   3656  CD2 TYR   458     130.709 170.249 187.240  1.00  0.00           C  
ATOM   3657  CE1 TYR   458     131.424 167.821 186.183  1.00  0.00           C  
ATOM   3658  CE2 TYR   458     131.147 169.242 188.060  1.00  0.00           C  
ATOM   3659  CZ  TYR   458     131.508 168.026 187.536  1.00  0.00           C  
ATOM   3660  OH  TYR   458     131.960 166.991 188.382  1.00  0.00           O  
ATOM   3661  N   GLU   459     133.004 173.261 184.391  1.00  0.00              
ATOM   3662  CA  GLU   459     134.161 173.688 185.099  1.00  0.00              
ATOM   3663  CB  GLU   459     135.242 174.303 184.196  1.00  0.00              
ATOM   3664  C   GLU   459     133.710 174.727 186.074  1.00  0.00              
ATOM   3665  O   GLU   459     133.373 175.845 185.688  1.00  0.00              
ATOM   3666  CG  GLU   459     136.570 174.533 184.918  1.00  0.00           C  
ATOM   3667  CD  GLU   459     137.557 175.112 183.917  1.00  0.00           C  
ATOM   3668  OE1 GLU   459     137.232 176.167 183.306  1.00  0.00           O  
ATOM   3669  OE2 GLU   459     138.647 174.506 183.743  1.00  0.00           O  
ATOM   3670  N   VAL   460     133.674 174.372 187.375  1.00  0.00              
ATOM   3671  CA  VAL   460     133.278 175.333 188.364  1.00  0.00              
ATOM   3672  CB  VAL   460     132.543 174.714 189.516  1.00  0.00              
ATOM   3673  C   VAL   460     134.548 175.858 188.939  1.00  0.00              
ATOM   3674  O   VAL   460     134.993 175.418 189.998  1.00  0.00              
ATOM   3675  CG1 VAL   460     132.306 175.795 190.583  1.00  0.00           C  
ATOM   3676  CG2 VAL   460     131.254 174.059 188.997  1.00  0.00           C  
ATOM   3677  N   ILE   461     135.175 176.813 188.237  1.00  0.00              
ATOM   3678  CA  ILE   461     136.394 177.389 188.712  1.00  0.00              
ATOM   3679  CB  ILE   461     137.050 178.296 187.713  1.00  0.00              
ATOM   3680  C   ILE   461     136.121 178.240 189.895  1.00  0.00              
ATOM   3681  O   ILE   461     136.860 178.192 190.877  1.00  0.00              
ATOM   3682  CG2 ILE   461     138.206 179.017 188.427  1.00  0.00           C  
ATOM   3683  CG1 ILE   461     137.475 177.516 186.460  1.00  0.00           C  
ATOM   3684  CD1 ILE   461     137.897 178.418 185.301  1.00  0.00           C  
ATOM   3685  N   LYS   462     135.037 179.040 189.828  1.00  0.00              
ATOM   3686  CA  LYS   462     134.821 179.996 190.868  1.00  0.00              
ATOM   3687  CB  LYS   462     133.535 180.822 190.751  1.00  0.00              
ATOM   3688  C   LYS   462     134.721 179.293 192.177  1.00  0.00              
ATOM   3689  O   LYS   462     135.385 179.669 193.143  1.00  0.00              
ATOM   3690  CG  LYS   462     133.444 181.773 191.947  1.00  0.00           C  
ATOM   3691  CD  LYS   462     132.301 182.783 191.934  1.00  0.00           C  
ATOM   3692  CE  LYS   462     132.212 183.557 193.252  1.00  0.00           C  
ATOM   3693  NZ  LYS   462     132.090 182.612 194.384  1.00  0.00           N  
ATOM   3694  N   HIS   463     133.905 178.232 192.243  1.00  0.00              
ATOM   3695  CA  HIS   463     133.722 177.605 193.511  1.00  0.00              
ATOM   3696  CB  HIS   463     132.597 176.559 193.514  1.00  0.00              
ATOM   3697  C   HIS   463     134.996 176.948 193.930  1.00  0.00              
ATOM   3698  O   HIS   463     135.402 177.063 195.082  1.00  0.00              
ATOM   3699  ND1 HIS   463     130.712 176.065 195.137  1.00  0.00           N  
ATOM   3700  CG  HIS   463     132.038 176.338 194.888  1.00  0.00           C  
ATOM   3701  NE2 HIS   463     131.726 176.145 197.113  1.00  0.00           N  
ATOM   3702  CD2 HIS   463     132.644 176.381 196.105  1.00  0.00           C  
ATOM   3703  CE1 HIS   463     130.580 175.960 196.483  1.00  0.00           C  
ATOM   3704  N   LYS   464     135.678 176.250 193.002  1.00  0.00              
ATOM   3705  CA  LYS   464     136.861 175.528 193.377  1.00  0.00              
ATOM   3706  CB  LYS   464     137.340 174.493 192.338  1.00  0.00              
ATOM   3707  C   LYS   464     137.984 176.446 193.765  1.00  0.00              
ATOM   3708  O   LYS   464     138.767 176.102 194.649  1.00  0.00              
ATOM   3709  CG  LYS   464     137.855 175.028 191.004  1.00  0.00           C  
ATOM   3710  CD  LYS   464     138.528 173.928 190.176  1.00  0.00           C  
ATOM   3711  CE  LYS   464     139.039 174.398 188.815  1.00  0.00           C  
ATOM   3712  NZ  LYS   464     137.899 174.833 187.977  1.00  0.00           N  
ATOM   3713  N   LEU   465     138.098 177.639 193.141  1.00  0.00              
ATOM   3714  CA  LEU   465     139.206 178.507 193.459  1.00  0.00              
ATOM   3715  CB  LEU   465     139.131 179.881 192.771  1.00  0.00              
ATOM   3716  C   LEU   465     139.163 178.797 194.923  1.00  0.00              
ATOM   3717  O   LEU   465     140.168 178.647 195.617  1.00  0.00              
ATOM   3718  CG  LEU   465     139.377 179.873 191.254  1.00  0.00           C  
ATOM   3719  CD1 LEU   465     139.275 181.295 190.679  1.00  0.00           C  
ATOM   3720  CD2 LEU   465     140.718 179.203 190.913  1.00  0.00           C  
ATOM   3721  N   CYS   466     137.991 179.201 195.445  1.00  0.00              
ATOM   3722  CA  CYS   466     137.935 179.440 196.854  1.00  0.00              
ATOM   3723  CB  CYS   466     136.881 180.483 197.266  1.00  0.00              
ATOM   3724  C   CYS   466     137.540 178.125 197.440  1.00  0.00              
ATOM   3725  O   CYS   466     136.396 177.692 197.319  1.00  0.00              
ATOM   3726  SG  CYS   466     136.833 180.759 199.063  1.00  0.00           S  
ATOM   3727  N   ARG   467     138.487 177.449 198.111  1.00  0.00              
ATOM   3728  CA  ARG   467     138.226 176.110 198.542  1.00  0.00              
ATOM   3729  CB  ARG   467     139.501 175.276 198.715  1.00  0.00              
ATOM   3730  C   ARG   467     137.413 176.054 199.788  1.00  0.00              
ATOM   3731  O   ARG   467     137.540 176.889 200.682  1.00  0.00              
ATOM   3732  CG  ARG   467     140.111 174.961 197.350  1.00  0.00           C  
ATOM   3733  CD  ARG   467     141.369 174.098 197.379  1.00  0.00           C  
ATOM   3734  NE  ARG   467     141.591 173.660 195.973  1.00  0.00           N  
ATOM   3735  CZ  ARG   467     141.941 172.368 195.711  1.00  0.00           C  
ATOM   3736  NH1 ARG   467     142.196 171.513 196.743  1.00  0.00           N  
ATOM   3737  NH2 ARG   467     142.017 171.929 194.420  1.00  0.00           N  
ATOM   3738  N   ARG   468     136.522 175.041 199.844  1.00  0.00              
ATOM   3739  CA  ARG   468     135.699 174.838 200.995  1.00  0.00              
ATOM   3740  CB  ARG   468     134.206 174.700 200.641  1.00  0.00              
ATOM   3741  C   ARG   468     136.180 173.547 201.573  1.00  0.00              
ATOM   3742  O   ARG   468     135.976 172.483 200.990  1.00  0.00              
ATOM   3743  CG  ARG   468     133.230 175.242 201.694  1.00  0.00           C  
ATOM   3744  CD  ARG   468     132.934 174.340 202.893  1.00  0.00           C  
ATOM   3745  NE  ARG   468     131.726 174.917 203.556  1.00  0.00           N  
ATOM   3746  CZ  ARG   468     131.581 174.894 204.913  1.00  0.00           C  
ATOM   3747  NH1 ARG   468     132.571 174.384 205.703  1.00  0.00           N  
ATOM   3748  NH2 ARG   468     130.443 175.387 205.483  1.00  0.00           N  
ATOM   3749  N   GLY   469     136.849 173.612 202.738  1.00  0.00              
ATOM   3750  CA  GLY   469     137.380 172.426 203.343  1.00  0.00              
ATOM   3751  C   GLY   469     137.249 172.621 204.817  1.00  0.00              
ATOM   3752  O   GLY   469     136.915 173.710 205.280  1.00  0.00              
ATOM   3753  N   LYS   470     137.513 171.559 205.599  1.00  0.00              
ATOM   3754  CA  LYS   470     137.344 171.668 207.016  1.00  0.00              
ATOM   3755  CB  LYS   470     137.667 170.356 207.751  1.00  0.00              
ATOM   3756  C   LYS   470     138.274 172.709 207.545  1.00  0.00              
ATOM   3757  O   LYS   470     137.851 173.629 208.245  1.00  0.00              
ATOM   3758  CG  LYS   470     137.396 170.427 209.254  1.00  0.00           C  
ATOM   3759  CD  LYS   470     135.907 170.505 209.594  1.00  0.00           C  
ATOM   3760  CE  LYS   470     135.624 170.785 211.071  1.00  0.00           C  
ATOM   3761  NZ  LYS   470     135.648 172.244 211.318  1.00  0.00           N  
ATOM   3762  N   CYS   471     139.572 172.601 207.203  1.00  0.00              
ATOM   3763  CA  CYS   471     140.501 173.597 207.644  1.00  0.00              
ATOM   3764  CB  CYS   471     141.864 173.034 208.087  1.00  0.00              
ATOM   3765  C   CYS   471     140.742 174.419 206.428  1.00  0.00              
ATOM   3766  O   CYS   471     141.140 173.897 205.387  1.00  0.00              
ATOM   3767  SG  CYS   471     143.005 174.339 208.636  1.00  0.00           S  
ATOM   3768  N   GLN   472     140.492 175.736 206.514  1.00  0.00              
ATOM   3769  CA  GLN   472     140.654 176.492 205.315  1.00  0.00              
ATOM   3770  CB  GLN   472     139.479 177.428 205.009  1.00  0.00              
ATOM   3771  C   GLN   472     141.870 177.341 205.442  1.00  0.00              
ATOM   3772  O   GLN   472     142.028 178.108 206.392  1.00  0.00              
ATOM   3773  CG  GLN   472     139.618 178.059 203.628  1.00  0.00           C  
ATOM   3774  CD  GLN   472     139.794 176.894 202.669  1.00  0.00           C  
ATOM   3775  OE1 GLN   472     139.294 175.797 202.914  1.00  0.00           O  
ATOM   3776  NE2 GLN   472     140.544 177.123 201.558  1.00  0.00           N  
ATOM   3777  N   LYS   473     142.779 177.183 204.468  1.00  0.00              
ATOM   3778  CA  LYS   473     143.963 177.973 204.374  1.00  0.00              
ATOM   3779  CB  LYS   473     145.185 177.282 205.007  1.00  0.00              
ATOM   3780  C   LYS   473     144.124 178.245 202.914  1.00  0.00              
ATOM   3781  O   LYS   473     143.845 177.386 202.080  1.00  0.00              
ATOM   3782  CG  LYS   473     145.271 175.778 204.749  1.00  0.00           C  
ATOM   3783  CD  LYS   473     146.479 175.134 205.434  1.00  0.00           C  
ATOM   3784  CE  LYS   473     146.311 175.039 206.956  1.00  0.00           C  
ATOM   3785  NZ  LYS   473     147.553 174.535 207.585  1.00  0.00           N  
ATOM   3786  N   GLU   474     144.559 179.469 202.565  1.00  0.00              
ATOM   3787  CA  GLU   474     144.578 179.867 201.187  1.00  0.00              
ATOM   3788  CB  GLU   474     144.825 181.374 200.983  1.00  0.00              
ATOM   3789  C   GLU   474     145.627 179.120 200.437  1.00  0.00              
ATOM   3790  O   GLU   474     146.638 178.697 200.996  1.00  0.00              
ATOM   3791  CG  GLU   474     143.705 182.249 201.555  1.00  0.00           C  
ATOM   3792  CD  GLU   474     143.939 183.689 201.117  1.00  0.00           C  
ATOM   3793  OE1 GLU   474     144.856 183.918 200.284  1.00  0.00           O  
ATOM   3794  OE2 GLU   474     143.195 184.582 201.605  1.00  0.00           O  
ATOM   3795  N   ALA   475     145.375 178.922 199.126  1.00  0.00              
ATOM   3796  CA  ALA   475     146.318 178.255 198.281  1.00  0.00              
ATOM   3797  CB  ALA   475     145.665 177.505 197.107  1.00  0.00              
ATOM   3798  C   ALA   475     147.177 179.322 197.708  1.00  0.00              
ATOM   3799  O   ALA   475     146.693 180.243 197.051  1.00  0.00              
ATOM   3800  N   LYS   476     148.488 179.199 197.977  1.00  0.00              
ATOM   3801  CA  LYS   476     149.507 180.129 197.598  1.00  0.00              
ATOM   3802  CB  LYS   476     149.024 181.592 197.512  1.00  0.00              
ATOM   3803  C   LYS   476     150.438 180.028 198.746  1.00  0.00              
ATOM   3804  O   LYS   476     151.596 179.637 198.609  1.00  0.00              
ATOM   3805  CG  LYS   476     150.092 182.609 197.095  1.00  0.00           C  
ATOM   3806  CD  LYS   476     151.221 182.796 198.112  1.00  0.00           C  
ATOM   3807  CE  LYS   476     152.271 183.823 197.685  1.00  0.00           C  
ATOM   3808  NZ  LYS   476     153.212 184.073 198.800  1.00  0.00           N  
ATOM   3809  N   ARG   477     149.906 180.367 199.935  1.00  0.00              
ATOM   3810  CA  ARG   477     150.688 180.310 201.125  1.00  0.00              
ATOM   3811  CB  ARG   477     149.927 180.776 202.374  1.00  0.00              
ATOM   3812  C   ARG   477     151.150 178.908 201.315  1.00  0.00              
ATOM   3813  O   ARG   477     152.338 178.663 201.521  1.00  0.00              
ATOM   3814  CG  ARG   477     149.789 182.299 202.412  1.00  0.00           C  
ATOM   3815  CD  ARG   477     149.046 182.836 203.635  1.00  0.00           C  
ATOM   3816  NE  ARG   477     149.255 184.311 203.653  1.00  0.00           N  
ATOM   3817  CZ  ARG   477     148.587 185.093 204.550  1.00  0.00           C  
ATOM   3818  NH1 ARG   477     147.678 184.531 205.398  1.00  0.00           N  
ATOM   3819  NH2 ARG   477     148.834 186.434 204.601  1.00  0.00           N  
ATOM   3820  N   SER   478     150.227 177.939 201.219  1.00  0.00              
ATOM   3821  CA  SER   478     150.651 176.580 201.342  1.00  0.00              
ATOM   3822  CB  SER   478     149.913 175.807 202.449  1.00  0.00              
ATOM   3823  C   SER   478     150.297 175.938 200.045  1.00  0.00              
ATOM   3824  O   SER   478     149.135 175.935 199.642  1.00  0.00              
ATOM   3825  OG  SER   478     148.528 175.723 202.147  1.00  0.00           O  
ATOM   3826  N   SER   479     151.300 175.396 199.335  1.00  0.00              
ATOM   3827  CA  SER   479     150.976 174.774 198.091  1.00  0.00              
ATOM   3828  CB  SER   479     150.305 175.737 197.096  1.00  0.00              
ATOM   3829  C   SER   479     152.256 174.355 197.455  1.00  0.00              
ATOM   3830  O   SER   479     153.340 174.759 197.873  1.00  0.00              
ATOM   3831  OG  SER   479     151.214 176.767 196.732  1.00  0.00           O  
ATOM   3832  N   ALA   480     152.147 173.497 196.427  1.00  0.00              
ATOM   3833  CA  ALA   480     153.282 173.105 195.650  1.00  0.00              
ATOM   3834  CB  ALA   480     153.693 171.637 195.857  1.00  0.00              
ATOM   3835  C   ALA   480     152.799 173.236 194.242  1.00  0.00              
ATOM   3836  O   ALA   480     151.656 172.889 193.946  1.00  0.00              
ATOM   3837  N   ASP   481     153.641 173.748 193.326  1.00  0.00              
ATOM   3838  CA  ASP   481     153.139 173.946 191.998  1.00  0.00              
ATOM   3839  CB  ASP   481     153.421 175.353 191.447  1.00  0.00              
ATOM   3840  C   ASP   481     153.796 172.973 191.072  1.00  0.00              
ATOM   3841  O   ASP   481     154.950 173.152 190.686  1.00  0.00              
ATOM   3842  CG  ASP   481     152.654 175.523 190.144  1.00  0.00           C  
ATOM   3843  OD1 ASP   481     152.007 174.538 189.697  1.00  0.00           O  
ATOM   3844  OD2 ASP   481     152.709 176.646 189.576  1.00  0.00           O  
ATOM   3845  N   LYS   482     153.074 171.899 190.700  1.00  0.00              
ATOM   3846  CA  LYS   482     153.650 170.928 189.819  1.00  0.00              
ATOM   3847  CB  LYS   482     152.825 169.634 189.708  1.00  0.00              
ATOM   3848  C   LYS   482     153.833 171.484 188.444  1.00  0.00              
ATOM   3849  O   LYS   482     154.906 171.352 187.859  1.00  0.00              
ATOM   3850  CG  LYS   482     153.634 168.447 189.177  1.00  0.00           C  
ATOM   3851  CD  LYS   482     154.698 167.950 190.163  1.00  0.00           C  
ATOM   3852  CE  LYS   482     155.513 166.758 189.652  1.00  0.00           C  
ATOM   3853  NZ  LYS   482     156.456 166.302 190.699  1.00  0.00           N  
ATOM   3854  N   GLY   483     152.794 172.143 187.894  1.00  0.00              
ATOM   3855  CA  GLY   483     152.908 172.652 186.556  1.00  0.00              
ATOM   3856  C   GLY   483     151.546 172.636 185.949  1.00  0.00              
ATOM   3857  O   GLY   483     150.553 172.457 186.646  1.00  0.00              
ATOM   3858  N   VAL   484     151.471 172.858 184.623  1.00  0.00              
ATOM   3859  CA  VAL   484     150.229 172.835 183.903  1.00  0.00              
ATOM   3860  CB  VAL   484     149.850 174.170 183.342  1.00  0.00              
ATOM   3861  C   VAL   484     150.474 171.920 182.744  1.00  0.00              
ATOM   3862  O   VAL   484     151.619 171.709 182.347  1.00  0.00              
ATOM   3863  CG1 VAL   484     148.520 174.013 182.591  1.00  0.00           C  
ATOM   3864  CG2 VAL   484     149.808 175.190 184.492  1.00  0.00           C  
ATOM   3865  N   ALA   485     149.403 171.331 182.181  1.00  0.00              
ATOM   3866  CA  ALA   485     149.568 170.392 181.106  1.00  0.00              
ATOM   3867  CB  ALA   485     148.306 169.556 180.836  1.00  0.00              
ATOM   3868  C   ALA   485     149.905 171.115 179.840  1.00  0.00              
ATOM   3869  O   ALA   485     149.467 172.242 179.616  1.00  0.00              
ATOM   3870  N   LEU   486     150.734 170.474 178.986  1.00  0.00              
ATOM   3871  CA  LEU   486     151.099 171.049 177.722  1.00  0.00              
ATOM   3872  CB  LEU   486     152.174 170.233 176.984  1.00  0.00              
ATOM   3873  C   LEU   486     149.881 171.090 176.870  1.00  0.00              
ATOM   3874  O   LEU   486     149.547 172.116 176.278  1.00  0.00              
ATOM   3875  CG  LEU   486     152.676 170.909 175.696  1.00  0.00           C  
ATOM   3876  CD1 LEU   486     153.403 172.226 176.012  1.00  0.00           C  
ATOM   3877  CD2 LEU   486     153.530 169.948 174.854  1.00  0.00           C  
ATOM   3878  N   SER   487     149.172 169.951 176.813  1.00  0.00              
ATOM   3879  CA  SER   487     147.944 169.872 176.087  1.00  0.00              
ATOM   3880  CB  SER   487     147.845 168.637 175.177  1.00  0.00              
ATOM   3881  C   SER   487     146.941 169.698 177.169  1.00  0.00              
ATOM   3882  O   SER   487     147.167 168.938 178.110  1.00  0.00              
ATOM   3883  OG  SER   487     148.857 168.684 174.183  1.00  0.00           O  
ATOM   3884  N   LEU   488     145.815 170.420 177.095  1.00  0.00              
ATOM   3885  CA  LEU   488     144.870 170.259 178.152  1.00  0.00              
ATOM   3886  CB  LEU   488     144.250 171.582 178.627  1.00  0.00              
ATOM   3887  C   LEU   488     143.758 169.419 177.633  1.00  0.00              
ATOM   3888  O   LEU   488     143.085 169.803 176.678  1.00  0.00              
ATOM   3889  CG  LEU   488     145.235 172.495 179.374  1.00  0.00           C  
ATOM   3890  CD1 LEU   488     146.462 172.828 178.512  1.00  0.00           C  
ATOM   3891  CD2 LEU   488     144.523 173.755 179.892  1.00  0.00           C  
ATOM   3892  N   ASP   489     143.542 168.257 178.286  1.00  0.00              
ATOM   3893  CA  ASP   489     142.508 167.330 177.930  1.00  0.00              
ATOM   3894  CB  ASP   489     141.108 167.761 178.404  1.00  0.00              
ATOM   3895  C   ASP   489     142.495 167.150 176.456  1.00  0.00              
ATOM   3896  O   ASP   489     141.528 167.511 175.788  1.00  0.00              
ATOM   3897  CG  ASP   489     141.091 167.678 179.925  1.00  0.00           C  
ATOM   3898  OD1 ASP   489     142.146 167.308 180.507  1.00  0.00           O  
ATOM   3899  OD2 ASP   489     140.025 167.979 180.526  1.00  0.00           O  
ATOM   3900  N   ASP   490     143.581 166.569 175.915  1.00  0.00              
ATOM   3901  CA  ASP   490     143.687 166.512 174.494  1.00  0.00              
ATOM   3902  CB  ASP   490     142.539 165.773 173.788  1.00  0.00              
ATOM   3903  C   ASP   490     143.663 167.946 174.125  1.00  0.00              
ATOM   3904  O   ASP   490     144.363 168.747 174.743  1.00  0.00              
ATOM   3905  CG  ASP   490     143.072 165.343 172.428  1.00  0.00           C  
ATOM   3906  OD1 ASP   490     144.305 165.484 172.208  1.00  0.00           O  
ATOM   3907  OD2 ASP   490     142.259 164.861 171.595  1.00  0.00           O  
ATOM   3908  N   VAL   491     142.883 168.338 173.108  1.00  0.00              
ATOM   3909  CA  VAL   491     142.890 169.748 172.913  1.00  0.00              
ATOM   3910  CB  VAL   491     143.173 170.168 171.491  1.00  0.00              
ATOM   3911  C   VAL   491     141.587 170.302 173.372  1.00  0.00              
ATOM   3912  O   VAL   491     140.562 170.214 172.697  1.00  0.00              
ATOM   3913  CG1 VAL   491     142.117 169.576 170.542  1.00  0.00           C  
ATOM   3914  CG2 VAL   491     143.266 171.703 171.453  1.00  0.00           C  
ATOM   3915  N   LYS   492     141.606 170.867 174.589  1.00  0.00              
ATOM   3916  CA  LYS   492     140.466 171.550 175.104  1.00  0.00              
ATOM   3917  CB  LYS   492     139.658 170.719 176.109  1.00  0.00              
ATOM   3918  C   LYS   492     141.054 172.732 175.775  1.00  0.00              
ATOM   3919  O   LYS   492     141.376 172.707 176.962  1.00  0.00              
ATOM   3920  CG  LYS   492     138.409 171.440 176.600  1.00  0.00           C  
ATOM   3921  CD  LYS   492     137.328 170.484 177.096  1.00  0.00           C  
ATOM   3922  CE  LYS   492     135.987 170.691 176.390  1.00  0.00           C  
ATOM   3923  NZ  LYS   492     136.207 170.951 174.948  1.00  0.00           N  
ATOM   3924  N   ARG   493     141.211 173.810 174.994  1.00  0.00              
ATOM   3925  CA  ARG   493     141.856 174.979 175.490  1.00  0.00              
ATOM   3926  CB  ARG   493     142.874 175.556 174.495  1.00  0.00              
ATOM   3927  C   ARG   493     140.816 176.028 175.667  1.00  0.00              
ATOM   3928  O   ARG   493     140.059 176.345 174.751  1.00  0.00              
ATOM   3929  CG  ARG   493     142.231 175.866 173.139  1.00  0.00           C  
ATOM   3930  CD  ARG   493     143.103 176.686 172.185  1.00  0.00           C  
ATOM   3931  NE  ARG   493     144.501 176.187 172.296  1.00  0.00           N  
ATOM   3932  CZ  ARG   493     145.475 177.024 172.757  1.00  0.00           C  
ATOM   3933  NH1 ARG   493     145.167 178.318 173.064  1.00  0.00           N  
ATOM   3934  NH2 ARG   493     146.754 176.573 172.905  1.00  0.00           N  
ATOM   3935  N   HIS   494     140.748 176.572 176.890  1.00  0.00              
ATOM   3936  CA  HIS   494     139.882 177.665 177.190  1.00  0.00              
ATOM   3937  CB  HIS   494     138.742 177.262 178.146  1.00  0.00              
ATOM   3938  C   HIS   494     140.796 178.604 177.924  1.00  0.00              
ATOM   3939  O   HIS   494     141.242 178.281 179.024  1.00  0.00              
ATOM   3940  ND1 HIS   494     137.680 179.380 179.081  1.00  0.00           N  
ATOM   3941  CG  HIS   494     137.633 178.264 178.275  1.00  0.00           C  
ATOM   3942  NE2 HIS   494     135.679 179.383 178.109  1.00  0.00           N  
ATOM   3943  CD2 HIS   494     136.404 178.283 177.688  1.00  0.00           C  
ATOM   3944  CE1 HIS   494     136.487 180.012 178.944  1.00  0.00           C  
ATOM   3945  N   ASN   495     141.122 179.781 177.344  1.00  0.00              
ATOM   3946  CA  ASN   495     142.089 180.638 177.985  1.00  0.00              
ATOM   3947  CB  ASN   495     143.026 181.331 176.981  1.00  0.00              
ATOM   3948  C   ASN   495     141.365 181.712 178.756  1.00  0.00              
ATOM   3949  O   ASN   495     141.002 182.767 178.239  1.00  0.00              
ATOM   3950  CG  ASN   495     143.846 180.246 176.296  1.00  0.00           C  
ATOM   3951  OD1 ASN   495     144.301 179.299 176.935  1.00  0.00           O  
ATOM   3952  ND2 ASN   495     144.032 180.379 174.955  1.00  0.00           N  
ATOM   3953  N   PRO   496     141.184 181.414 180.012  1.00  0.00              
ATOM   3954  CA  PRO   496     140.436 182.192 180.975  1.00  0.00              
ATOM   3955  CB  PRO   496     140.492 181.367 182.259  1.00  0.00              
ATOM   3956  C   PRO   496     140.670 183.641 181.324  1.00  0.00              
ATOM   3957  O   PRO   496     139.766 184.442 181.088  1.00  0.00              
ATOM   3958  CD  PRO   496     142.046 180.437 180.657  1.00  0.00           C  
ATOM   3959  CG  PRO   496     141.856 180.663 182.164  1.00  0.00           C  
ATOM   3960  N   CYS   497     141.852 184.016 181.868  1.00  0.00              
ATOM   3961  CA  CYS   497     142.054 185.360 182.363  1.00  0.00              
ATOM   3962  CB  CYS   497     142.226 186.401 181.243  1.00  0.00              
ATOM   3963  C   CYS   497     140.879 185.780 183.213  1.00  0.00              
ATOM   3964  O   CYS   497     140.084 186.626 182.807  1.00  0.00              
ATOM   3965  SG  CYS   497     142.475 188.082 181.888  1.00  0.00           S  
ATOM   3966  N   GLU   498     140.734 185.188 184.422  1.00  0.00              
ATOM   3967  CA  GLU   498     139.621 185.472 185.298  1.00  0.00              
ATOM   3968  CB  GLU   498     139.336 184.312 186.269  1.00  0.00              
ATOM   3969  C   GLU   498     139.832 186.751 186.058  1.00  0.00              
ATOM   3970  O   GLU   498     140.958 187.124 186.383  1.00  0.00              
ATOM   3971  CG  GLU   498     137.968 184.379 186.948  1.00  0.00           C  
ATOM   3972  CD  GLU   498     137.621 182.965 187.395  1.00  0.00           C  
ATOM   3973  OE1 GLU   498     137.507 182.083 186.503  1.00  0.00           O  
ATOM   3974  OE2 GLU   498     137.467 182.746 188.626  1.00  0.00           O  
ATOM   3975  N   SER   499     138.716 187.466 186.336  1.00  0.00              
ATOM   3976  CA  SER   499     138.724 188.745 186.999  1.00  0.00              
ATOM   3977  CB  SER   499     137.316 189.367 187.096  1.00  0.00              
ATOM   3978  C   SER   499     139.302 188.656 188.378  1.00  0.00              
ATOM   3979  O   SER   499     140.442 189.062 188.596  1.00  0.00              
ATOM   3980  OG  SER   499     136.431 188.511 187.805  1.00  0.00           O  
ATOM   3981  N   LEU   500     138.550 188.107 189.356  1.00  0.00              
ATOM   3982  CA  LEU   500     139.125 188.023 190.665  1.00  0.00              
ATOM   3983  CB  LEU   500     138.091 188.005 191.822  1.00  0.00              
ATOM   3984  C   LEU   500     139.915 186.768 190.609  1.00  0.00              
ATOM   3985  O   LEU   500     139.387 185.689 190.341  1.00  0.00              
ATOM   3986  CG  LEU   500     137.144 186.786 191.932  1.00  0.00           C  
ATOM   3987  CD1 LEU   500     136.416 186.507 190.608  1.00  0.00           C  
ATOM   3988  CD2 LEU   500     137.817 185.562 192.575  1.00  0.00           C  
ATOM   3989  N   ARG   501     141.234 186.889 190.822  1.00  0.00              
ATOM   3990  CA  ARG   501     142.056 185.749 190.584  1.00  0.00              
ATOM   3991  CB  ARG   501     143.440 186.095 190.000  1.00  0.00              
ATOM   3992  C   ARG   501     142.300 184.995 191.844  1.00  0.00              
ATOM   3993  O   ARG   501     142.354 185.562 192.934  1.00  0.00              
ATOM   3994  CG  ARG   501     143.398 186.870 188.678  1.00  0.00           C  
ATOM   3995  CD  ARG   501     144.746 186.895 187.951  1.00  0.00           C  
ATOM   3996  NE  ARG   501     144.660 187.865 186.822  1.00  0.00           N  
ATOM   3997  CZ  ARG   501     145.244 189.094 186.938  1.00  0.00           C  
ATOM   3998  NH1 ARG   501     145.930 189.416 188.073  1.00  0.00           N  
ATOM   3999  NH2 ARG   501     145.163 189.993 185.914  1.00  0.00           N  
ATOM   4000  N   GLY   502     142.415 183.662 191.698  1.00  0.00              
ATOM   4001  CA  GLY   502     142.831 182.810 192.769  1.00  0.00              
ATOM   4002  C   GLY   502     144.261 182.577 192.414  1.00  0.00              
ATOM   4003  O   GLY   502     144.617 182.580 191.236  1.00  0.00              
ATOM   4004  N   HIS   503     145.131 182.371 193.412  1.00  0.00              
ATOM   4005  CA  HIS   503     146.524 182.346 193.089  1.00  0.00              
ATOM   4006  CB  HIS   503     147.466 182.458 194.299  1.00  0.00              
ATOM   4007  C   HIS   503     147.009 181.206 192.238  1.00  0.00              
ATOM   4008  O   HIS   503     147.746 181.456 191.286  1.00  0.00              
ATOM   4009  ND1 HIS   503     147.347 184.444 195.901  1.00  0.00           N  
ATOM   4010  CG  HIS   503     147.692 183.888 194.690  1.00  0.00           C  
ATOM   4011  NE2 HIS   503     148.261 186.072 194.691  1.00  0.00           N  
ATOM   4012  CD2 HIS   503     148.249 184.896 193.964  1.00  0.00           C  
ATOM   4013  CE1 HIS   503     147.711 185.751 195.848  1.00  0.00           C  
ATOM   4014  N   PRO   504     146.665 179.978 192.487  1.00  0.00              
ATOM   4015  CA  PRO   504     147.347 178.946 191.743  1.00  0.00              
ATOM   4016  CB  PRO   504     147.173 177.664 192.555  1.00  0.00              
ATOM   4017  C   PRO   504     146.993 178.778 190.306  1.00  0.00              
ATOM   4018  O   PRO   504     145.820 178.948 189.975  1.00  0.00              
ATOM   4019  CD  PRO   504     146.396 179.564 193.855  1.00  0.00           C  
ATOM   4020  CG  PRO   504     147.028 178.170 194.001  1.00  0.00           C  
ATOM   4021  N   ALA   505     148.008 178.437 189.466  1.00  0.00              
ATOM   4022  CA  ALA   505     147.842 178.146 188.065  1.00  0.00              
ATOM   4023  CB  ALA   505     146.636 178.800 187.384  1.00  0.00              
ATOM   4024  C   ALA   505     148.984 178.704 187.285  1.00  0.00              
ATOM   4025  O   ALA   505     150.073 178.952 187.800  1.00  0.00              
ATOM   4026  N   GLY   506     148.713 178.886 185.973  1.00  0.00              
ATOM   4027  CA  GLY   506     149.625 179.435 185.014  1.00  0.00              
ATOM   4028  C   GLY   506     148.793 180.085 183.948  1.00  0.00              
ATOM   4029  O   GLY   506     147.648 180.465 184.189  1.00  0.00              
ATOM   4030  N   MET   507     149.360 180.233 182.733  1.00  0.00              
ATOM   4031  CA  MET   507     148.688 180.876 181.636  1.00  0.00              
ATOM   4032  CB  MET   507     149.563 180.870 180.367  1.00  0.00              
ATOM   4033  C   MET   507     147.456 180.090 181.326  1.00  0.00              
ATOM   4034  O   MET   507     146.376 180.654 181.159  1.00  0.00              
ATOM   4035  CG  MET   507     149.156 181.859 179.271  1.00  0.00           C  
ATOM   4036  SD  MET   507     149.685 183.577 179.552  1.00  0.00           S  
ATOM   4037  CE  MET   507     148.370 183.998 180.729  1.00  0.00           C  
ATOM   4038  N   THR   508     147.585 178.752 181.256  1.00  0.00              
ATOM   4039  CA  THR   508     146.427 177.942 181.021  1.00  0.00              
ATOM   4040  CB  THR   508     146.689 176.745 180.157  1.00  0.00              
ATOM   4041  C   THR   508     146.005 177.505 182.381  1.00  0.00              
ATOM   4042  O   THR   508     146.793 176.931 183.130  1.00  0.00              
ATOM   4043  OG1 THR   508     147.674 175.914 180.749  1.00  0.00           O  
ATOM   4044  CG2 THR   508     147.172 177.237 178.782  1.00  0.00           C  
ATOM   4045  N   TYR   509     144.739 177.786 182.745  1.00  0.00              
ATOM   4046  CA  TYR   509     144.335 177.506 184.087  1.00  0.00              
ATOM   4047  CB  TYR   509     143.519 178.640 184.736  1.00  0.00              
ATOM   4048  C   TYR   509     143.502 176.277 184.132  1.00  0.00              
ATOM   4049  O   TYR   509     142.468 176.154 183.475  1.00  0.00              
ATOM   4050  CG  TYR   509     143.007 178.155 186.051  1.00  0.00           C  
ATOM   4051  CD1 TYR   509     143.872 177.883 187.080  1.00  0.00           C  
ATOM   4052  CD2 TYR   509     141.659 177.995 186.276  1.00  0.00           C  
ATOM   4053  CE1 TYR   509     143.431 177.444 188.304  1.00  0.00           C  
ATOM   4054  CE2 TYR   509     141.203 177.555 187.498  1.00  0.00           C  
ATOM   4055  CZ  TYR   509     142.087 177.278 188.514  1.00  0.00           C  
ATOM   4056  OH  TYR   509     141.619 176.828 189.767  1.00  0.00           O  
ATOM   4057  N   ALA   510     144.002 175.323 184.929  1.00  0.00              
ATOM   4058  CA  ALA   510     143.392 174.078 185.265  1.00  0.00              
ATOM   4059  CB  ALA   510     143.707 172.941 184.278  1.00  0.00              
ATOM   4060  C   ALA   510     144.088 173.772 186.540  1.00  0.00              
ATOM   4061  O   ALA   510     145.161 174.320 186.789  1.00  0.00              
ATOM   4062  N   ALA   511     143.535 172.914 187.408  1.00  0.00              
ATOM   4063  CA  ALA   511     144.284 172.850 188.620  1.00  0.00              
ATOM   4064  CB  ALA   511     143.444 173.149 189.874  1.00  0.00              
ATOM   4065  C   ALA   511     144.905 171.524 188.822  1.00  0.00              
ATOM   4066  O   ALA   511     144.226 170.506 188.946  1.00  0.00              
ATOM   4067  N   ASN   512     146.248 171.521 188.840  1.00  0.00              
ATOM   4068  CA  ASN   512     146.928 170.354 189.281  1.00  0.00              
ATOM   4069  CB  ASN   512     147.664 169.540 188.197  1.00  0.00              
ATOM   4070  C   ASN   512     147.845 170.811 190.352  1.00  0.00              
ATOM   4071  O   ASN   512     149.009 171.131 190.119  1.00  0.00              
ATOM   4072  CG  ASN   512     148.660 170.414 187.477  1.00  0.00           C  
ATOM   4073  OD1 ASN   512     149.869 170.216 187.591  1.00  0.00           O  
ATOM   4074  ND2 ASN   512     148.123 171.390 186.697  1.00  0.00           N  
ATOM   4075  N   ILE   513     147.294 170.859 191.577  1.00  0.00              
ATOM   4076  CA  ILE   513     148.027 171.305 192.717  1.00  0.00              
ATOM   4077  CB  ILE   513     147.356 172.448 193.423  1.00  0.00              
ATOM   4078  C   ILE   513     148.055 170.146 193.637  1.00  0.00              
ATOM   4079  O   ILE   513     147.010 169.562 193.907  1.00  0.00              
ATOM   4080  CG2 ILE   513     148.196 172.808 194.659  1.00  0.00           C  
ATOM   4081  CG1 ILE   513     147.167 173.625 192.450  1.00  0.00           C  
ATOM   4082  CD1 ILE   513     146.193 174.688 192.959  1.00  0.00           C  
ATOM   4083  N   LEU   514     149.254 169.751 194.114  1.00  0.00              
ATOM   4084  CA  LEU   514     149.280 168.639 195.023  1.00  0.00              
ATOM   4085  CB  LEU   514     150.651 167.996 195.243  1.00  0.00              
ATOM   4086  C   LEU   514     148.835 169.187 196.335  1.00  0.00              
ATOM   4087  O   LEU   514     149.371 170.193 196.805  1.00  0.00              
ATOM   4088  CG  LEU   514     151.274 167.373 193.980  1.00  0.00           C  
ATOM   4089  CD1 LEU   514     151.766 168.456 193.007  1.00  0.00           C  
ATOM   4090  CD2 LEU   514     152.350 166.334 194.333  1.00  0.00           C  
ATOM   4091  N   PRO   515     147.846 168.586 196.937  1.00  0.00              
ATOM   4092  CA  PRO   515     147.425 169.098 198.205  1.00  0.00              
ATOM   4093  CB  PRO   515     145.903 168.905 198.257  1.00  0.00              
ATOM   4094  C   PRO   515     148.119 168.447 199.351  1.00  0.00              
ATOM   4095  O   PRO   515     148.566 167.311 199.235  1.00  0.00              
ATOM   4096  CD  PRO   515     146.755 167.969 196.206  1.00  0.00           C  
ATOM   4097  CG  PRO   515     145.639 167.780 197.245  1.00  0.00           C  
ATOM   4098  N   HIS   516     148.210 169.189 200.466  1.00  0.00              
ATOM   4099  CA  HIS   516     148.693 168.776 201.751  1.00  0.00              
ATOM   4100  CB  HIS   516     150.205 168.495 201.816  1.00  0.00              
ATOM   4101  C   HIS   516     148.468 169.984 202.574  1.00  0.00              
ATOM   4102  O   HIS   516     149.428 170.660 202.941  1.00  0.00              
ATOM   4103  ND1 HIS   516     150.501 166.010 202.181  1.00  0.00           N  
ATOM   4104  CG  HIS   516     150.596 167.119 201.371  1.00  0.00           C  
ATOM   4105  NE2 HIS   516     151.327 165.309 200.239  1.00  0.00           N  
ATOM   4106  CD2 HIS   516     151.102 166.673 200.188  1.00  0.00           C  
ATOM   4107  CE1 HIS   516     150.951 164.956 201.455  1.00  0.00           C  
ATOM   4108  N   HIS   517     147.191 170.241 202.921  1.00  0.00              
ATOM   4109  CA  HIS   517     146.846 171.486 203.532  1.00  0.00              
ATOM   4110  CB  HIS   517     147.720 171.779 204.760  1.00  0.00              
ATOM   4111  C   HIS   517     147.101 172.439 202.407  1.00  0.00              
ATOM   4112  O   HIS   517     148.256 172.730 202.102  1.00  0.00              
ATOM   4113  ND1 HIS   517     148.779 170.248 206.508  1.00  0.00           N  
ATOM   4114  CG  HIS   517     147.770 170.550 205.621  1.00  0.00           C  
ATOM   4115  NE2 HIS   517     147.342 168.550 206.577  1.00  0.00           N  
ATOM   4116  CD2 HIS   517     146.900 169.504 205.678  1.00  0.00           C  
ATOM   4117  CE1 HIS   517     148.473 169.041 207.050  1.00  0.00           C  
ATOM   4118  N   PRO   518     146.109 172.978 201.747  1.00  0.00              
ATOM   4119  CA  PRO   518     144.710 172.844 202.060  1.00  0.00              
ATOM   4120  CB  PRO   518     143.983 173.807 201.121  1.00  0.00              
ATOM   4121  C   PRO   518     143.933 171.553 202.216  1.00  0.00              
ATOM   4122  O   PRO   518     143.215 171.441 203.209  1.00  0.00              
ATOM   4123  CD  PRO   518     146.369 174.154 200.929  1.00  0.00           C  
ATOM   4124  CG  PRO   518     145.028 174.892 200.821  1.00  0.00           C  
ATOM   4125  N   ALA   519     144.040 170.574 201.299  1.00  0.00              
ATOM   4126  CA  ALA   519     143.135 169.441 201.281  1.00  0.00              
ATOM   4127  CB  ALA   519     143.326 168.562 200.033  1.00  0.00              
ATOM   4128  C   ALA   519     143.205 168.520 202.474  1.00  0.00              
ATOM   4129  O   ALA   519     142.165 168.097 202.976  1.00  0.00              
ATOM   4130  N   ARG   520     144.405 168.187 202.985  1.00  0.00              
ATOM   4131  CA  ARG   520     144.507 167.212 204.045  1.00  0.00              
ATOM   4132  CB  ARG   520     143.913 167.640 205.391  1.00  0.00              
ATOM   4133  C   ARG   520     143.857 165.933 203.650  1.00  0.00              
ATOM   4134  O   ARG   520     142.775 165.599 204.129  1.00  0.00              
ATOM   4135  CG  ARG   520     144.441 166.780 206.541  1.00  0.00           C  
ATOM   4136  CD  ARG   520     143.595 166.884 207.806  1.00  0.00           C  
ATOM   4137  NE  ARG   520     143.317 168.328 208.015  1.00  0.00           N  
ATOM   4138  CZ  ARG   520     142.312 168.703 208.857  1.00  0.00           C  
ATOM   4139  NH1 ARG   520     141.655 167.758 209.591  1.00  0.00           N  
ATOM   4140  NH2 ARG   520     141.958 170.017 208.954  1.00  0.00           N  
ATOM   4141  N   GLY   521     144.512 165.179 202.746  1.00  0.00              
ATOM   4142  CA  GLY   521     143.933 163.941 202.328  1.00  0.00              
ATOM   4143  C   GLY   521     144.399 162.839 203.226  1.00  0.00              
ATOM   4144  O   GLY   521     145.550 162.408 203.168  1.00  0.00              
ATOM   4145  N   THR   522     143.479 162.357 204.085  1.00  0.00              
ATOM   4146  CA  THR   522     143.699 161.224 204.934  1.00  0.00              
ATOM   4147  CB  THR   522     143.603 161.528 206.398  1.00  0.00              
ATOM   4148  C   THR   522     142.588 160.292 204.582  1.00  0.00              
ATOM   4149  O   THR   522     141.442 160.709 204.430  1.00  0.00              
ATOM   4150  OG1 THR   522     144.578 162.494 206.762  1.00  0.00           O  
ATOM   4151  CG2 THR   522     143.823 160.224 207.184  1.00  0.00           C  
ATOM   4152  N   PHE   523     142.911 159.001 204.415  1.00  0.00              
ATOM   4153  CA  PHE   523     141.954 158.029 203.977  1.00  0.00              
ATOM   4154  CB  PHE   523     142.639 156.659 203.821  1.00  0.00              
ATOM   4155  C   PHE   523     140.828 157.881 204.947  1.00  0.00              
ATOM   4156  O   PHE   523     139.662 158.041 204.590  1.00  0.00              
ATOM   4157  CG  PHE   523     141.637 155.633 203.435  1.00  0.00           C  
ATOM   4158  CD1 PHE   523     141.227 155.507 202.129  1.00  0.00           C  
ATOM   4159  CD2 PHE   523     141.121 154.786 204.388  1.00  0.00           C  
ATOM   4160  CE1 PHE   523     140.305 154.550 201.780  1.00  0.00           C  
ATOM   4161  CE2 PHE   523     140.199 153.827 204.044  1.00  0.00           C  
ATOM   4162  CZ  PHE   523     139.789 153.711 202.738  1.00  0.00           C  
ATOM   4163  N   GLU   524     141.161 157.584 206.213  1.00  0.00              
ATOM   4164  CA  GLU   524     140.183 157.342 207.235  1.00  0.00              
ATOM   4165  CB  GLU   524     140.836 156.942 208.557  1.00  0.00              
ATOM   4166  C   GLU   524     139.485 158.623 207.535  1.00  0.00              
ATOM   4167  O   GLU   524     138.268 158.684 207.703  1.00  0.00              
ATOM   4168  CG  GLU   524     141.723 155.706 208.467  1.00  0.00           C  
ATOM   4169  CD  GLU   524     142.632 155.769 209.683  1.00  0.00           C  
ATOM   4170  OE1 GLU   524     142.092 155.797 210.821  1.00  0.00           O  
ATOM   4171  OE2 GLU   524     143.875 155.810 209.491  1.00  0.00           O  
ATOM   4172  N   ASP   525     140.291 159.690 207.560  1.00  0.00              
ATOM   4173  CA  ASP   525     139.941 160.970 208.081  1.00  0.00              
ATOM   4174  CB  ASP   525     141.137 161.928 207.965  1.00  0.00              
ATOM   4175  C   ASP   525     138.774 161.608 207.391  1.00  0.00              
ATOM   4176  O   ASP   525     137.877 162.102 208.073  1.00  0.00              
ATOM   4177  CG  ASP   525     141.012 163.050 208.978  1.00  0.00           C  
ATOM   4178  OD1 ASP   525     139.928 163.684 209.066  1.00  0.00           O  
ATOM   4179  OD2 ASP   525     142.029 163.288 209.684  1.00  0.00           O  
ATOM   4180  N   PHE   526     138.692 161.622 206.045  1.00  0.00              
ATOM   4181  CA  PHE   526     137.614 162.464 205.610  1.00  0.00              
ATOM   4182  CB  PHE   526     138.066 163.833 205.070  1.00  0.00              
ATOM   4183  C   PHE   526     136.717 161.889 204.572  1.00  0.00              
ATOM   4184  O   PHE   526     137.083 161.050 203.751  1.00  0.00              
ATOM   4185  CG  PHE   526     138.934 163.613 203.878  1.00  0.00           C  
ATOM   4186  CD1 PHE   526     138.389 163.465 202.622  1.00  0.00           C  
ATOM   4187  CD2 PHE   526     140.300 163.550 204.021  1.00  0.00           C  
ATOM   4188  CE1 PHE   526     139.195 163.262 201.526  1.00  0.00           C  
ATOM   4189  CE2 PHE   526     141.105 163.348 202.927  1.00  0.00           C  
ATOM   4190  CZ  PHE   526     140.559 163.205 201.677  1.00  0.00           C  
ATOM   4191  N   THR   527     135.467 162.382 204.662  1.00  0.00              
ATOM   4192  CA  THR   527     134.358 162.234 203.773  1.00  0.00              
ATOM   4193  CB  THR   527     133.303 161.279 204.253  1.00  0.00              
ATOM   4194  C   THR   527     133.779 163.613 203.841  1.00  0.00              
ATOM   4195  O   THR   527     134.170 164.387 204.713  1.00  0.00              
ATOM   4196  OG1 THR   527     133.857 159.984 204.430  1.00  0.00           O  
ATOM   4197  CG2 THR   527     132.169 161.234 203.213  1.00  0.00           C  
ATOM   4198  N   CYS   528     132.860 163.997 202.939  1.00  0.00              
ATOM   4199  CA  CYS   528     132.375 165.343 203.059  1.00  0.00              
ATOM   4200  CB  CYS   528     131.617 165.848 201.816  1.00  0.00              
ATOM   4201  C   CYS   528     131.403 165.379 204.237  1.00  0.00              
ATOM   4202  O   CYS   528     130.315 165.998 204.091  1.00  0.00              
ATOM   4203  SG  CYS   528     130.102 164.907 201.455  1.00  0.00           S  
ATOM   4204  OXT CYS   528     131.735 164.792 205.301  1.00  0.00           O  
TER
