# Supplementary material for: A Na+ leak channel cloned from Trichoplax adhaerens extends extracellular pH and Ca2+ sensing for the DEG/ENaC family close to the base of Metazoa
Source: J Biol Chem. 2019 Sep 15;294(44):16320–36. doi: 10.1074/jbc.RA119.010542 (PMC6827283; doi:10.1074/jbc.RA119.010542)
Supplement: Supporting Information [file supp_RA119.010542_155050_1_supp_391149_pxf4hm.zip › SupplementaryFile2/hASIC5.pdb]

REMARK  99  Chain ID : 1
REMARK  99  Residues : 505
REMARK  99  Atoms    : 4051
REMARK  99  File     : final.sc.pdb
ATOM      1  N   MET     1      34.994   7.698 -19.018  1.00  0.00              
ATOM      2  CA  MET     1      35.452   8.019 -17.831  1.00  0.00              
ATOM      3  CB  MET     1      36.942   8.222 -18.111  1.00  0.00              
ATOM      4  C   MET     1      34.712   9.006 -17.004  1.00  0.00              
ATOM      5  O   MET     1      34.158   8.744 -15.926  1.00  0.00              
ATOM      6  CG  MET     1      37.630   6.991 -18.706  1.00  0.00           C  
ATOM      7  SD  MET     1      39.372   7.327 -19.118  1.00  0.00           S  
ATOM      8  CE  MET     1      39.946   5.715 -19.808  1.00  0.00           C  
ATOM      9  N   GLU     2      34.644  10.184 -17.595  1.00  0.00              
ATOM     10  CA  GLU     2      34.087  11.467 -16.999  1.00  0.00              
ATOM     11  CB  GLU     2      33.172  12.272 -17.925  1.00  0.00              
ATOM     12  C   GLU     2      33.364  11.489 -15.737  1.00  0.00              
ATOM     13  O   GLU     2      32.328  10.828 -15.575  1.00  0.00              
ATOM     14  CG  GLU     2      33.587  12.224 -19.392  1.00  0.00           C  
ATOM     15  CD  GLU     2      32.763  13.154 -20.269  1.00  0.00           C  
ATOM     16  OE1 GLU     2      32.898  14.388 -20.117  1.00  0.00           O  
ATOM     17  OE2 GLU     2      31.979  12.656 -21.108  1.00  0.00           O  
ATOM     18  N   GLN     3      33.884  12.289 -14.798  1.00  0.00              
ATOM     19  CA  GLN     3      33.302  12.412 -13.400  1.00  0.00              
ATOM     20  CB  GLN     3      34.024  11.557 -12.351  1.00  0.00              
ATOM     21  C   GLN     3      32.504  13.752 -13.086  1.00  0.00              
ATOM     22  O   GLN     3      31.921  13.813 -11.980  1.00  0.00              
ATOM     23  CG  GLN     3      33.254  11.483 -11.043  1.00  0.00           C  
ATOM     24  CD  GLN     3      34.111  10.945  -9.912  1.00  0.00           C  
ATOM     25  OE1 GLN     3      35.189  10.402 -10.167  1.00  0.00           O  
ATOM     26  NE2 GLN     3      33.633  11.099  -8.676  1.00  0.00           N  
ATOM     27  N   THR     4      32.679  14.790 -13.896  1.00  0.00              
ATOM     28  CA  THR     4      32.324  16.087 -13.416  1.00  0.00              
ATOM     29  CB  THR     4      32.145  16.617 -14.864  1.00  0.00              
ATOM     30  C   THR     4      30.965  16.650 -13.012  1.00  0.00              
ATOM     31  O   THR     4      30.391  17.333 -13.876  1.00  0.00              
ATOM     32  OG1 THR     4      30.820  16.302 -15.314  1.00  0.00           O  
ATOM     33  CG2 THR     4      33.180  16.029 -15.832  1.00  0.00           C  
ATOM     34  N   GLU     5      30.424  16.376 -11.833  1.00  0.00              
ATOM     35  CA  GLU     5      29.074  16.844 -11.591  1.00  0.00              
ATOM     36  CB  GLU     5      28.592  15.881 -10.503  1.00  0.00              
ATOM     37  C   GLU     5      29.456  18.111 -10.798  1.00  0.00              
ATOM     38  O   GLU     5      29.916  17.993  -9.666  1.00  0.00              
ATOM     39  CG  GLU     5      28.772  14.409 -10.834  1.00  0.00           C  
ATOM     40  CD  GLU     5      27.713  13.540 -10.181  1.00  0.00           C  
ATOM     41  OE1 GLU     5      27.126  13.975  -9.167  1.00  0.00           O  
ATOM     42  OE2 GLU     5      27.468  12.425 -10.683  1.00  0.00           O  
ATOM     43  N   LYS     6      29.321  19.283 -11.408  1.00  0.00              
ATOM     44  CA  LYS     6      29.711  20.486 -10.720  1.00  0.00              
ATOM     45  CB  LYS     6      29.526  21.620 -11.745  1.00  0.00              
ATOM     46  C   LYS     6      28.935  20.869  -9.425  1.00  0.00              
ATOM     47  O   LYS     6      29.395  21.415  -8.428  1.00  0.00              
ATOM     48  CG  LYS     6      30.398  22.865 -11.588  1.00  0.00           C  
ATOM     49  CD  LYS     6      30.577  23.474 -12.992  1.00  0.00           C  
ATOM     50  CE  LYS     6      30.624  24.973 -13.031  1.00  0.00           C  
ATOM     51  NZ  LYS     6      29.908  25.590 -14.169  1.00  0.00           N  
ATOM     52  N   SER     7      27.644  20.562  -9.545  1.00  0.00              
ATOM     53  CA  SER     7      26.816  21.039  -8.316  1.00  0.00              
ATOM     54  CB  SER     7      25.359  21.155  -8.773  1.00  0.00              
ATOM     55  C   SER     7      26.984  20.028  -7.078  1.00  0.00              
ATOM     56  O   SER     7      26.800  20.285  -5.892  1.00  0.00              
ATOM     57  OG  SER     7      24.708  19.911  -8.693  1.00  0.00           O  
ATOM     58  N   LYS     8      27.257  18.798  -7.512  1.00  0.00              
ATOM     59  CA  LYS     8      27.269  17.807  -6.367  1.00  0.00              
ATOM     60  CB  LYS     8      26.858  16.385  -6.827  1.00  0.00              
ATOM     61  C   LYS     8      28.694  17.868  -5.725  1.00  0.00              
ATOM     62  O   LYS     8      28.968  17.848  -4.529  1.00  0.00              
ATOM     63  CG  LYS     8      25.515  16.342  -7.568  1.00  0.00           C  
ATOM     64  CD  LYS     8      24.886  14.958  -7.502  1.00  0.00           C  
ATOM     65  CE  LYS     8      25.524  14.018  -8.531  1.00  0.00           C  
ATOM     66  NZ  LYS     8      25.584  12.599  -8.021  1.00  0.00           N  
ATOM     67  N   VAL     9      29.628  17.888  -6.675  1.00  0.00              
ATOM     68  CA  VAL     9      31.059  17.820  -6.069  1.00  0.00              
ATOM     69  CB  VAL     9      31.960  17.648  -7.283  1.00  0.00              
ATOM     70  C   VAL     9      31.410  19.133  -5.228  1.00  0.00              
ATOM     71  O   VAL     9      32.048  19.179  -4.182  1.00  0.00              
ATOM     72  CG1 VAL     9      33.445  17.726  -6.944  1.00  0.00           C  
ATOM     73  CG2 VAL     9      31.756  16.296  -7.976  1.00  0.00           C  
ATOM     74  N   TYR    10      30.991  20.228  -5.862  1.00  0.00              
ATOM     75  CA  TYR    10      31.426  21.488  -5.148  1.00  0.00              
ATOM     76  CB  TYR    10      31.185  22.652  -6.125  1.00  0.00              
ATOM     77  C   TYR    10      30.672  21.694  -3.746  1.00  0.00              
ATOM     78  O   TYR    10      31.115  22.139  -2.692  1.00  0.00              
ATOM     79  CG  TYR    10      31.449  24.053  -5.567  1.00  0.00           C  
ATOM     80  CD1 TYR    10      32.719  24.613  -5.666  1.00  0.00           C  
ATOM     81  CD2 TYR    10      30.421  24.779  -4.951  1.00  0.00           C  
ATOM     82  CE1 TYR    10      32.960  25.891  -5.153  1.00  0.00           C  
ATOM     83  CE2 TYR    10      30.652  26.047  -4.434  1.00  0.00           C  
ATOM     84  CZ  TYR    10      31.928  26.599  -4.536  1.00  0.00           C  
ATOM     85  OH  TYR    10      32.187  27.834  -3.971  1.00  0.00           O  
ATOM     86  N   ALA    11      29.383  21.399  -3.916  1.00  0.00              
ATOM     87  CA  ALA    11      28.609  21.751  -2.610  1.00  0.00              
ATOM     88  CB  ALA    11      27.139  21.777  -2.985  1.00  0.00              
ATOM     89  C   ALA    11      28.280  20.500  -1.941  1.00  0.00              
ATOM     90  O   ALA    11      27.115  20.107  -1.879  1.00  0.00              
ATOM     91  N   GLU    12      29.308  19.802  -1.468  1.00  0.00              
ATOM     92  CA  GLU    12      29.061  18.411  -0.860  1.00  0.00              
ATOM     93  CB  GLU    12      30.379  17.915  -0.258  1.00  0.00              
ATOM     94  C   GLU    12      28.590  18.486   0.584  1.00  0.00              
ATOM     95  O   GLU    12      29.251  18.085   1.533  1.00  0.00              
ATOM     96  CG  GLU    12      31.512  17.731  -1.266  1.00  0.00           C  
ATOM     97  CD  GLU    12      32.346  18.986  -1.495  1.00  0.00           C  
ATOM     98  OE1 GLU    12      31.804  20.107  -1.533  1.00  0.00           O  
ATOM     99  OE2 GLU    12      33.568  18.854  -1.659  1.00  0.00           O  
ATOM    100  N   ASN    13      27.379  19.007   0.739  1.00  0.00              
ATOM    101  CA  ASN    13      26.844  19.019   2.170  1.00  0.00              
ATOM    102  CB  ASN    13      26.809  17.672   2.909  1.00  0.00              
ATOM    103  C   ASN    13      27.133  20.484   2.436  1.00  0.00              
ATOM    104  O   ASN    13      26.303  21.365   2.345  1.00  0.00              
ATOM    105  CG  ASN    13      25.991  17.726   4.181  1.00  0.00           C  
ATOM    106  OD1 ASN    13      24.973  18.416   4.244  1.00  0.00           O  
ATOM    107  ND2 ASN    13      26.414  16.983   5.197  1.00  0.00           N  
ATOM    108  N   GLY    14      28.369  20.748   2.779  1.00  0.00              
ATOM    109  CA  GLY    14      28.757  22.189   3.031  1.00  0.00              
ATOM    110  C   GLY    14      30.208  22.389   2.525  1.00  0.00              
ATOM    111  O   GLY    14      30.659  23.536   2.441  1.00  0.00              
ATOM    112  N   LEU    15      30.986  21.324   2.376  1.00  0.00              
ATOM    113  CA  LEU    15      32.438  21.704   2.208  1.00  0.00              
ATOM    114  CB  LEU    15      33.172  20.362   2.207  1.00  0.00              
ATOM    115  C   LEU    15      32.571  22.640   1.029  1.00  0.00              
ATOM    116  O   LEU    15      31.846  22.301   0.087  1.00  0.00              
ATOM    117  CG  LEU    15      34.686  20.468   2.382  1.00  0.00           C  
ATOM    118  CD1 LEU    15      35.046  21.032   3.734  1.00  0.00           C  
ATOM    119  CD2 LEU    15      35.268  19.102   2.236  1.00  0.00           C  
ATOM    120  N   LEU    16      33.425  23.658   0.992  1.00  0.00              
ATOM    121  CA  LEU    16      33.561  24.308  -0.323  1.00  0.00              
ATOM    122  CB  LEU    16      32.780  25.606  -0.418  1.00  0.00              
ATOM    123  C   LEU    16      35.121  24.272  -0.410  1.00  0.00              
ATOM    124  O   LEU    16      35.765  23.838  -1.364  1.00  0.00              
ATOM    125  CG  LEU    16      31.268  25.436  -0.341  1.00  0.00           C  
ATOM    126  CD1 LEU    16      30.622  26.770   0.022  1.00  0.00           C  
ATOM    127  CD2 LEU    16      30.776  24.941  -1.686  1.00  0.00           C  
ATOM    128  N   GLU    17      35.703  24.770   0.676  1.00  0.00              
ATOM    129  CA  GLU    17      37.183  24.882   0.677  1.00  0.00              
ATOM    130  CB  GLU    17      37.692  25.477   1.995  1.00  0.00              
ATOM    131  C   GLU    17      37.939  23.580   0.367  1.00  0.00              
ATOM    132  O   GLU    17      39.031  23.604  -0.196  1.00  0.00              
ATOM    133  CG  GLU    17      37.527  26.993   2.080  1.00  0.00           C  
ATOM    134  CD  GLU    17      38.102  27.724   0.861  1.00  0.00           C  
ATOM    135  OE1 GLU    17      39.285  27.486   0.524  1.00  0.00           O  
ATOM    136  OE2 GLU    17      37.368  28.525   0.236  1.00  0.00           O  
ATOM    137  N   LYS    18      37.334  22.456   0.726  1.00  0.00              
ATOM    138  CA  LYS    18      37.948  21.163   0.514  1.00  0.00              
ATOM    139  CB  LYS    18      37.320  20.131   1.437  1.00  0.00              
ATOM    140  C   LYS    18      37.995  20.696  -0.917  1.00  0.00              
ATOM    141  O   LYS    18      38.971  20.127  -1.418  1.00  0.00              
ATOM    142  CG  LYS    18      38.286  19.050   1.950  1.00  0.00           C  
ATOM    143  CD  LYS    18      37.623  18.128   2.925  1.00  0.00           C  
ATOM    144  CE  LYS    18      38.604  17.248   3.692  1.00  0.00           C  
ATOM    145  NZ  LYS    18      39.033  18.147   4.895  1.00  0.00           N  
ATOM    146  N   ILE    19      36.867  20.925  -1.589  1.00  0.00              
ATOM    147  CA  ILE    19      36.776  20.467  -3.033  1.00  0.00              
ATOM    148  CB  ILE    19      35.301  20.410  -3.544  1.00  0.00              
ATOM    149  C   ILE    19      37.693  21.277  -3.890  1.00  0.00              
ATOM    150  O   ILE    19      38.402  20.769  -4.776  1.00  0.00              
ATOM    151  CG1 ILE    19      34.624  21.775  -3.417  1.00  0.00           C  
ATOM    152  CG2 ILE    19      34.523  19.328  -2.801  1.00  0.00           C  
ATOM    153  CD1 ILE    19      33.174  21.786  -3.872  1.00  0.00           C  
ATOM    154  N   LYS    20      37.731  22.569  -3.568  1.00  0.00              
ATOM    155  CA  LYS    20      38.589  23.530  -4.370  1.00  0.00              
ATOM    156  CB  LYS    20      38.541  24.980  -3.916  1.00  0.00              
ATOM    157  C   LYS    20      40.080  23.127  -4.434  1.00  0.00              
ATOM    158  O   LYS    20      40.769  23.588  -5.341  1.00  0.00              
ATOM    159  CG  LYS    20      37.191  25.645  -3.751  1.00  0.00           C  
ATOM    160  CD  LYS    20      37.314  27.127  -3.378  1.00  0.00           C  
ATOM    161  CE  LYS    20      37.457  27.352  -1.893  1.00  0.00           C  
ATOM    162  NZ  LYS    20      37.607  28.779  -1.575  1.00  0.00           N  
ATOM    163  N   LEU    21      40.550  22.284  -3.525  1.00  0.00              
ATOM    164  CA  LEU    21      41.859  21.825  -3.459  1.00  0.00              
ATOM    165  CB  LEU    21      42.326  21.530  -2.025  1.00  0.00              
ATOM    166  C   LEU    21      42.178  20.710  -4.583  1.00  0.00              
ATOM    167  O   LEU    21      43.129  20.661  -5.368  1.00  0.00              
ATOM    168  CG  LEU    21      42.289  22.651  -0.985  1.00  0.00           C  
ATOM    169  CD1 LEU    21      43.158  22.265   0.204  1.00  0.00           C  
ATOM    170  CD2 LEU    21      42.786  23.952  -1.592  1.00  0.00           C  
ATOM    171  N   CYS    22      41.226  19.788  -4.555  1.00  0.00              
ATOM    172  CA  CYS    22      41.477  18.653  -5.511  1.00  0.00              
ATOM    173  CB  CYS    22      40.593  17.442  -5.183  1.00  0.00              
ATOM    174  C   CYS    22      41.120  19.030  -6.968  1.00  0.00              
ATOM    175  O   CYS    22      41.721  18.694  -7.983  1.00  0.00              
ATOM    176  SG  CYS    22      40.681  16.769  -3.506  1.00  0.00           S  
ATOM    177  N   LEU    23      40.009  19.765  -7.001  1.00  0.00              
ATOM    178  CA  LEU    23      39.551  20.064  -8.462  1.00  0.00              
ATOM    179  CB  LEU    23      38.039  20.230  -8.434  1.00  0.00              
ATOM    180  C   LEU    23      40.486  21.146  -9.150  1.00  0.00              
ATOM    181  O   LEU    23      40.660  21.241 -10.357  1.00  0.00              
ATOM    182  CG  LEU    23      37.317  18.980  -7.931  1.00  0.00           C  
ATOM    183  CD1 LEU    23      35.827  19.212  -7.946  1.00  0.00           C  
ATOM    184  CD2 LEU    23      37.686  17.777  -8.793  1.00  0.00           C  
ATOM    185  N   SER    24      40.937  22.046  -8.283  1.00  0.00              
ATOM    186  CA  SER    24      41.709  23.164  -8.877  1.00  0.00              
ATOM    187  CB  SER    24      41.621  24.330  -7.897  1.00  0.00              
ATOM    188  C   SER    24      43.134  23.040  -9.231  1.00  0.00              
ATOM    189  O   SER    24      43.819  24.106  -9.625  1.00  0.00              
ATOM    190  OG  SER    24      42.448  24.120  -6.741  1.00  0.00           O  
ATOM    191  N   LYS    25      43.703  21.875  -9.040  1.00  0.00              
ATOM    192  CA  LYS    25      45.112  21.493  -9.167  1.00  0.00              
ATOM    193  CB  LYS    25      45.155  20.999 -10.621  1.00  0.00              
ATOM    194  C   LYS    25      46.098  22.691  -9.014  1.00  0.00              
ATOM    195  O   LYS    25      46.575  23.248  -9.999  1.00  0.00              
ATOM    196  CG  LYS    25      44.282  19.774 -10.852  1.00  0.00           C  
ATOM    197  CD  LYS    25      44.269  19.309 -12.302  1.00  0.00           C  
ATOM    198  CE  LYS    25      43.357  18.092 -12.450  1.00  0.00           C  
ATOM    199  NZ  LYS    25      43.264  17.582 -13.853  1.00  0.00           N  
ATOM    200  N   LYS    26      46.400  23.034  -7.763  1.00  0.00              
ATOM    201  CA  LYS    26      47.296  24.120  -7.487  1.00  0.00              
ATOM    202  CB  LYS    26      47.455  24.203  -5.966  1.00  0.00              
ATOM    203  C   LYS    26      48.625  24.305  -7.991  1.00  0.00              
ATOM    204  O   LYS    26      49.295  23.253  -8.066  1.00  0.00              
ATOM    205  CG  LYS    26      46.109  24.397  -5.263  1.00  0.00           C  
ATOM    206  CD  LYS    26      46.263  24.269  -3.756  1.00  0.00           C  
ATOM    207  CE  LYS    26      44.933  24.460  -3.054  1.00  0.00           C  
ATOM    208  NZ  LYS    26      45.021  24.017  -1.616  1.00  0.00           N  
ATOM    209  N   PRO    27      49.102  25.494  -8.344  1.00  0.00              
ATOM    210  CA  PRO    27      50.430  25.794  -8.880  1.00  0.00              
ATOM    211  CB  PRO    27      51.652  25.903  -7.963  1.00  0.00              
ATOM    212  C   PRO    27      50.047  24.878 -10.157  1.00  0.00              
ATOM    213  O   PRO    27      49.549  25.042 -11.260  1.00  0.00              
ATOM    214  CG  PRO    27      51.085  26.066  -6.594  1.00  0.00           C  
ATOM    215  CD  PRO    27      49.796  25.290  -6.587  1.00  0.00           C  
ATOM    216  N   LEU    28      51.067  24.046 -10.156  1.00  0.00              
ATOM    217  CA  LEU    28      50.508  23.041 -11.516  1.00  0.00              
ATOM    218  CB  LEU    28      51.166  23.668 -12.756  1.00  0.00              
ATOM    219  C   LEU    28      50.337  21.615 -10.895  1.00  0.00              
ATOM    220  O   LEU    28      49.597  20.766 -11.380  1.00  0.00              
ATOM    221  CG  LEU    28      50.299  24.483 -13.724  1.00  0.00           C  
ATOM    222  CD1 LEU    28      49.839  25.784 -13.085  1.00  0.00           C  
ATOM    223  CD2 LEU    28      51.097  24.779 -14.982  1.00  0.00           C  
ATOM    224  N   PRO    29      51.242  21.336  -9.949  1.00  0.00              
ATOM    225  CA  PRO    29      51.613  20.104  -9.361  1.00  0.00              
ATOM    226  CB  PRO    29      50.893  19.556  -8.127  1.00  0.00              
ATOM    227  C   PRO    29      51.798  18.739 -10.165  1.00  0.00              
ATOM    228  O   PRO    29      51.989  17.737  -9.471  1.00  0.00              
ATOM    229  CG  PRO    29      49.563  20.232  -8.096  1.00  0.00           C  
ATOM    230  CD  PRO    29      49.543  21.219  -9.243  1.00  0.00           C  
ATOM    231  N   SER    30      51.843  18.663 -11.487  1.00  0.00              
ATOM    232  CA  SER    30      52.086  17.458 -12.053  1.00  0.00              
ATOM    233  CB  SER    30      53.085  16.430 -11.525  1.00  0.00              
ATOM    234  C   SER    30      51.098  16.399 -12.016  1.00  0.00              
ATOM    235  O   SER    30      51.008  15.945 -10.887  1.00  0.00              
ATOM    236  OG  SER    30      52.590  15.102 -11.454  1.00  0.00           O  
ATOM    237  N   PRO    31      50.605  15.793 -13.075  1.00  0.00              
ATOM    238  CA  PRO    31      49.858  14.532 -13.022  1.00  0.00              
ATOM    239  CB  PRO    31      48.814  14.105 -11.979  1.00  0.00              
ATOM    240  C   PRO    31      49.237  14.939 -14.272  1.00  0.00              
ATOM    241  O   PRO    31      48.624  16.028 -14.333  1.00  0.00              
ATOM    242  CG  PRO    31      49.188  14.841 -10.758  1.00  0.00           C  
ATOM    243  CD  PRO    31      49.639  16.171 -11.288  1.00  0.00           C  
ATOM    244  N   THR    32      49.445  14.151 -15.326  1.00  0.00              
ATOM    245  CA  THR    32      48.900  14.461 -16.689  1.00  0.00              
ATOM    246  CB  THR    32      49.957  14.308 -17.825  1.00  0.00              
ATOM    247  C   THR    32      47.475  14.094 -16.741  1.00  0.00              
ATOM    248  O   THR    32      46.687  14.895 -17.258  1.00  0.00              
ATOM    249  OG1 THR    32      50.323  12.916 -17.830  1.00  0.00           O  
ATOM    250  CG2 THR    32      51.172  15.230 -17.668  1.00  0.00           C  
ATOM    251  N   GLU    33      47.087  12.929 -16.223  1.00  0.00              
ATOM    252  CA  GLU    33      45.708  12.477 -16.146  1.00  0.00              
ATOM    253  CB  GLU    33      45.576  11.178 -15.343  1.00  0.00              
ATOM    254  C   GLU    33      44.734  13.275 -15.271  1.00  0.00              
ATOM    255  O   GLU    33      43.531  13.032 -15.188  1.00  0.00              
ATOM    256  CG  GLU    33      44.968  10.035 -16.113  1.00  0.00           C  
ATOM    257  CD  GLU    33      45.961   9.348 -17.028  1.00  0.00           C  
ATOM    258  OE1 GLU    33      46.837   8.609 -16.520  1.00  0.00           O  
ATOM    259  OE2 GLU    33      45.865   9.546 -18.257  1.00  0.00           O  
ATOM    260  N   ARG    34      45.331  14.216 -14.544  1.00  0.00              
ATOM    261  CA  ARG    34      44.528  15.077 -13.633  1.00  0.00              
ATOM    262  CB  ARG    34      44.650  14.842 -12.124  1.00  0.00              
ATOM    263  C   ARG    34      44.491  16.363 -14.443  1.00  0.00              
ATOM    264  O   ARG    34      43.452  16.932 -14.741  1.00  0.00              
ATOM    265  CG  ARG    34      46.044  14.959 -11.531  1.00  0.00           C  
ATOM    266  CD  ARG    34      45.997  14.704 -10.014  1.00  0.00           C  
ATOM    267  NE  ARG    34      46.655  13.461  -9.592  1.00  0.00           N  
ATOM    268  CZ  ARG    34      46.258  12.232  -9.924  1.00  0.00           C  
ATOM    269  NH1 ARG    34      45.194  12.037 -10.694  1.00  0.00           N  
ATOM    270  NH2 ARG    34      46.926  11.185  -9.476  1.00  0.00           N  
ATOM    271  N   LYS    35      45.695  16.825 -14.781  1.00  0.00              
ATOM    272  CA  LYS    35      45.807  18.069 -15.595  1.00  0.00              
ATOM    273  CB  LYS    35      47.260  18.269 -15.989  1.00  0.00              
ATOM    274  C   LYS    35      44.788  17.991 -16.741  1.00  0.00              
ATOM    275  O   LYS    35      44.019  18.931 -16.894  1.00  0.00              
ATOM    276  CG  LYS    35      48.160  18.538 -14.772  1.00  0.00           C  
ATOM    277  CD  LYS    35      49.549  19.034 -15.142  1.00  0.00           C  
ATOM    278  CE  LYS    35      50.395  19.471 -13.970  1.00  0.00           C  
ATOM    279  NZ  LYS    35      50.130  20.868 -13.522  1.00  0.00           N  
ATOM    280  N   LYS    36      44.837  16.943 -17.555  1.00  0.00              
ATOM    281  CA  LYS    36      43.948  16.690 -18.623  1.00  0.00              
ATOM    282  CB  LYS    36      44.389  15.410 -19.279  1.00  0.00              
ATOM    283  C   LYS    36      42.442  16.825 -18.354  1.00  0.00              
ATOM    284  O   LYS    36      41.636  17.360 -19.100  1.00  0.00              
ATOM    285  CG  LYS    36      43.903  15.084 -20.676  1.00  0.00           C  
ATOM    286  CD  LYS    36      44.370  13.663 -21.057  1.00  0.00           C  
ATOM    287  CE  LYS    36      45.879  13.515 -21.130  1.00  0.00           C  
ATOM    288  NZ  LYS    36      46.341  12.153 -20.765  1.00  0.00           N  
ATOM    289  N   PHE    37      42.091  16.226 -17.216  1.00  0.00              
ATOM    290  CA  PHE    37      40.608  16.240 -16.861  1.00  0.00              
ATOM    291  CB  PHE    37      40.282  15.366 -15.663  1.00  0.00              
ATOM    292  C   PHE    37      40.340  17.694 -16.527  1.00  0.00              
ATOM    293  O   PHE    37      39.352  18.268 -17.008  1.00  0.00              
ATOM    294  CG  PHE    37      39.947  13.939 -15.939  1.00  0.00           C  
ATOM    295  CD1 PHE    37      40.880  13.044 -16.421  1.00  0.00           C  
ATOM    296  CD2 PHE    37      38.647  13.520 -15.675  1.00  0.00           C  
ATOM    297  CE1 PHE    37      40.555  11.706 -16.659  1.00  0.00           C  
ATOM    298  CE2 PHE    37      38.338  12.183 -15.904  1.00  0.00           C  
ATOM    299  CZ  PHE    37      39.285  11.292 -16.408  1.00  0.00           C  
ATOM    300  N   ASP    38      41.232  18.313 -15.755  1.00  0.00              
ATOM    301  CA  ASP    38      41.095  19.711 -15.387  1.00  0.00              
ATOM    302  CB  ASP    38      42.182  20.114 -14.394  1.00  0.00              
ATOM    303  C   ASP    38      40.959  20.472 -16.774  1.00  0.00              
ATOM    304  O   ASP    38      39.993  21.195 -17.000  1.00  0.00              
ATOM    305  CG  ASP    38      41.691  20.088 -12.957  1.00  0.00           C  
ATOM    306  OD1 ASP    38      40.769  19.299 -12.643  1.00  0.00           O  
ATOM    307  OD2 ASP    38      42.212  20.871 -12.138  1.00  0.00           O  
ATOM    308  N   HIS    39      41.931  20.271 -17.655  1.00  0.00              
ATOM    309  CA  HIS    39      41.977  20.893 -18.924  1.00  0.00              
ATOM    310  CB  HIS    39      43.265  20.476 -19.646  1.00  0.00              
ATOM    311  C   HIS    39      40.728  20.675 -19.733  1.00  0.00              
ATOM    312  O   HIS    39      40.156  21.583 -20.335  1.00  0.00              
ATOM    313  CG  HIS    39      44.460  20.393 -18.744  1.00  0.00           C  
ATOM    314  ND1 HIS    39      45.253  19.268 -18.661  1.00  0.00           N  
ATOM    315  CD2 HIS    39      44.965  21.279 -17.851  1.00  0.00           C  
ATOM    316  CE1 HIS    39      46.194  19.463 -17.754  1.00  0.00           C  
ATOM    317  NE2 HIS    39      46.041  20.675 -17.247  1.00  0.00           N  
ATOM    318  N   ASP    40      40.301  19.413 -19.756  1.00  0.00              
ATOM    319  CA  ASP    40      39.066  19.083 -20.673  1.00  0.00              
ATOM    320  CB  ASP    40      38.849  17.567 -20.664  1.00  0.00              
ATOM    321  C   ASP    40      37.865  19.737 -20.204  1.00  0.00              
ATOM    322  O   ASP    40      36.921  19.660 -20.985  1.00  0.00              
ATOM    323  CG  ASP    40      39.797  16.833 -21.606  1.00  0.00           C  
ATOM    324  OD1 ASP    40      40.850  17.413 -21.958  1.00  0.00           O  
ATOM    325  OD2 ASP    40      39.491  15.682 -21.997  1.00  0.00           O  
ATOM    326  N   PHE    41      37.806  20.450 -19.079  1.00  0.00              
ATOM    327  CA  PHE    41      36.747  21.154 -18.555  1.00  0.00              
ATOM    328  CB  PHE    41      36.215  20.761 -17.175  1.00  0.00              
ATOM    329  C   PHE    41      36.888  22.745 -19.114  1.00  0.00              
ATOM    330  O   PHE    41      36.034  23.626 -19.070  1.00  0.00              
ATOM    331  CG  PHE    41      35.060  19.795 -17.228  1.00  0.00           C  
ATOM    332  CD1 PHE    41      33.780  20.241 -17.577  1.00  0.00           C  
ATOM    333  CD2 PHE    41      35.258  18.431 -16.992  1.00  0.00           C  
ATOM    334  CE1 PHE    41      32.709  19.337 -17.690  1.00  0.00           C  
ATOM    335  CE2 PHE    41      34.204  17.521 -17.102  1.00  0.00           C  
ATOM    336  CZ  PHE    41      32.929  17.972 -17.451  1.00  0.00           C  
ATOM    337  N   ALA    42      38.178  22.990 -19.299  1.00  0.00              
ATOM    338  CA  ALA    42      39.091  24.185 -19.430  1.00  0.00              
ATOM    339  CB  ALA    42      39.143  25.247 -20.530  1.00  0.00              
ATOM    340  C   ALA    42      38.265  25.179 -18.554  1.00  0.00              
ATOM    341  O   ALA    42      37.822  26.238 -19.019  1.00  0.00              
ATOM    342  N   ILE    43      38.142  24.831 -17.280  1.00  0.00              
ATOM    343  CA  ILE    43      37.582  25.801 -16.330  1.00  0.00              
ATOM    344  CB  ILE    43      38.193  27.181 -16.197  1.00  0.00              
ATOM    345  C   ILE    43      36.046  25.806 -16.567  1.00  0.00              
ATOM    346  O   ILE    43      35.330  26.703 -16.109  1.00  0.00              
ATOM    347  CG1 ILE    43      39.740  27.055 -16.097  1.00  0.00           C  
ATOM    348  CG2 ILE    43      37.603  27.902 -14.973  1.00  0.00           C  
ATOM    349  CD1 ILE    43      40.418  28.223 -15.403  1.00  0.00           C  
ATOM    350  N   SER    44      35.617  24.763 -17.271  1.00  0.00              
ATOM    351  CA  SER    44      34.217  24.541 -17.743  1.00  0.00              
ATOM    352  CB  SER    44      33.316  24.425 -16.519  1.00  0.00              
ATOM    353  C   SER    44      33.691  25.519 -18.749  1.00  0.00              
ATOM    354  O   SER    44      32.510  25.577 -19.101  1.00  0.00              
ATOM    355  OG  SER    44      33.683  23.277 -15.773  1.00  0.00           O  
ATOM    356  N   THR    45      34.574  26.326 -19.323  1.00  0.00              
ATOM    357  CA  THR    45      34.264  27.296 -20.425  1.00  0.00              
ATOM    358  CB  THR    45      35.467  28.255 -20.581  1.00  0.00              
ATOM    359  C   THR    45      33.576  26.381 -21.699  1.00  0.00              
ATOM    360  O   THR    45      33.735  25.227 -22.088  1.00  0.00              
ATOM    361  OG1 THR    45      35.736  28.859 -19.306  1.00  0.00           O  
ATOM    362  CG2 THR    45      35.169  29.366 -21.583  1.00  0.00           C  
ATOM    363  N   SER    46      32.626  27.178 -22.172  1.00  0.00              
ATOM    364  CA  SER    46      31.845  26.341 -23.245  1.00  0.00              
ATOM    365  CB  SER    46      32.634  25.248 -24.027  1.00  0.00              
ATOM    366  C   SER    46      30.886  25.437 -22.269  1.00  0.00              
ATOM    367  O   SER    46      31.042  24.225 -22.175  1.00  0.00              
ATOM    368  OG  SER    46      33.779  25.833 -24.631  1.00  0.00           O  
ATOM    369  N   PHE    47      30.165  26.144 -21.406  1.00  0.00              
ATOM    370  CA  PHE    47      29.272  25.589 -20.557  1.00  0.00              
ATOM    371  CB  PHE    47      28.939  26.543 -19.408  1.00  0.00              
ATOM    372  C   PHE    47      28.433  24.317 -20.845  1.00  0.00              
ATOM    373  O   PHE    47      28.755  23.197 -20.502  1.00  0.00              
ATOM    374  CG  PHE    47      30.120  26.901 -18.545  1.00  0.00           C  
ATOM    375  CD1 PHE    47      30.684  25.963 -17.686  1.00  0.00           C  
ATOM    376  CD2 PHE    47      30.655  28.195 -18.570  1.00  0.00           C  
ATOM    377  CE1 PHE    47      31.768  26.303 -16.854  1.00  0.00           C  
ATOM    378  CE2 PHE    47      31.747  28.555 -17.738  1.00  0.00           C  
ATOM    379  CZ  PHE    47      32.300  27.608 -16.880  1.00  0.00           C  
ATOM    380  N   HIS    48      27.345  24.590 -21.545  1.00  0.00              
ATOM    381  CA  HIS    48      26.358  23.512 -21.850  1.00  0.00              
ATOM    382  CB  HIS    48      25.034  24.292 -21.917  1.00  0.00              
ATOM    383  C   HIS    48      26.355  22.314 -22.803  1.00  0.00              
ATOM    384  O   HIS    48      25.556  21.377 -22.787  1.00  0.00              
ATOM    385  CG  HIS    48      24.833  25.245 -20.779  1.00  0.00           C  
ATOM    386  ND1 HIS    48      25.185  24.941 -19.479  1.00  0.00           N  
ATOM    387  CD2 HIS    48      24.351  26.511 -20.750  1.00  0.00           C  
ATOM    388  CE1 HIS    48      24.928  25.976 -18.700  1.00  0.00           C  
ATOM    389  NE2 HIS    48      24.420  26.942 -19.447  1.00  0.00           N  
ATOM    390  N   GLY    49      27.277  22.447 -23.752  1.00  0.00              
ATOM    391  CA  GLY    49      27.466  21.268 -24.675  1.00  0.00              
ATOM    392  C   GLY    49      28.872  21.146 -25.155  1.00  0.00              
ATOM    393  O   GLY    49      29.748  21.713 -24.511  1.00  0.00              
ATOM    394  N   ILE    50      29.156  20.427 -26.221  1.00  0.00              
ATOM    395  CA  ILE    50      30.526  20.286 -26.666  1.00  0.00              
ATOM    396  CB  ILE    50      31.090  21.342 -27.631  1.00  0.00              
ATOM    397  C   ILE    50      31.717  20.023 -25.656  1.00  0.00              
ATOM    398  O   ILE    50      32.137  20.775 -24.780  1.00  0.00              
ATOM    399  CG1 ILE    50      30.016  22.046 -28.463  1.00  0.00           C  
ATOM    400  CG2 ILE    50      32.173  20.731 -28.529  1.00  0.00           C  
ATOM    401  CD1 ILE    50      29.556  23.344 -27.817  1.00  0.00           C  
ATOM    402  N   HIS    51      32.152  18.777 -25.817  1.00  0.00              
ATOM    403  CA  HIS    51      33.003  17.593 -25.478  1.00  0.00              
ATOM    404  CB  HIS    51      32.649  16.165 -25.904  1.00  0.00              
ATOM    405  C   HIS    51      34.512  17.615 -25.940  1.00  0.00              
ATOM    406  O   HIS    51      34.845  17.627 -27.120  1.00  0.00              
ATOM    407  CG  HIS    51      31.227  15.657 -25.686  1.00  0.00           C  
ATOM    408  ND1 HIS    51      30.750  15.482 -24.475  1.00  0.00           N  
ATOM    409  CD2 HIS    51      30.347  15.277 -26.658  1.00  0.00           C  
ATOM    410  CE1 HIS    51      29.541  14.982 -24.681  1.00  0.00           C  
ATOM    411  NE2 HIS    51      29.313  14.859 -25.971  1.00  0.00           N  
ATOM    412  N   ASN    52      35.377  17.535 -24.938  1.00  0.00              
ATOM    413  CA  ASN    52      36.839  17.529 -25.166  1.00  0.00              
ATOM    414  CB  ASN    52      37.640  18.347 -24.107  1.00  0.00              
ATOM    415  C   ASN    52      37.278  16.153 -25.252  1.00  0.00              
ATOM    416  O   ASN    52      38.204  16.001 -26.049  1.00  0.00              
ATOM    417  CG  ASN    52      37.687  17.861 -22.666  1.00  0.00           C  
ATOM    418  OD1 ASN    52      38.327  16.881 -22.326  1.00  0.00           O  
ATOM    419  ND2 ASN    52      37.036  18.516 -21.717  1.00  0.00           N  
ATOM    420  N   ILE    53      36.695  15.135 -24.616  1.00  0.00              
ATOM    421  CA  ILE    53      37.193  13.749 -24.619  1.00  0.00              
ATOM    422  CB  ILE    53      37.992  13.303 -23.362  1.00  0.00              
ATOM    423  C   ILE    53      36.035  12.869 -24.822  1.00  0.00              
ATOM    424  O   ILE    53      36.022  12.192 -25.842  1.00  0.00              
ATOM    425  CG1 ILE    53      39.155  14.276 -23.124  1.00  0.00           C  
ATOM    426  CG2 ILE    53      38.531  11.888 -23.541  1.00  0.00           C  
ATOM    427  CD1 ILE    53      40.012  13.969 -21.915  1.00  0.00           C  
ATOM    428  N   VAL    54      35.009  12.888 -23.975  1.00  0.00              
ATOM    429  CA  VAL    54      33.978  11.784 -23.912  1.00  0.00              
ATOM    430  CB  VAL    54      34.195  10.593 -22.948  1.00  0.00              
ATOM    431  C   VAL    54      32.758  12.425 -23.297  1.00  0.00              
ATOM    432  O   VAL    54      32.906  13.040 -22.242  1.00  0.00              
ATOM    433  CG1 VAL    54      35.378   9.743 -23.412  1.00  0.00           C  
ATOM    434  CG2 VAL    54      34.468  11.117 -21.539  1.00  0.00           C  
ATOM    435  N   GLN    55      31.574  12.208 -23.852  1.00  0.00              
ATOM    436  CA  GLN    55      30.262  12.615 -23.321  1.00  0.00              
ATOM    437  CB  GLN    55      29.652  11.850 -22.122  1.00  0.00              
ATOM    438  C   GLN    55      29.889  14.072 -23.179  1.00  0.00              
ATOM    439  O   GLN    55      30.519  14.740 -22.372  1.00  0.00              
ATOM    440  CG  GLN    55      29.763  10.320 -22.090  1.00  0.00           C  
ATOM    441  CD  GLN    55      28.938   9.615 -23.156  1.00  0.00           C  
ATOM    442  OE1 GLN    55      28.267  10.247 -23.983  1.00  0.00           O  
ATOM    443  NE2 GLN    55      29.000   8.274 -23.151  1.00  0.00           N  
ATOM    444  N   ASN    56      28.733  14.480 -23.665  1.00  0.00              
ATOM    445  CA  ASN    56      28.234  15.837 -23.372  1.00  0.00              
ATOM    446  CB  ASN    56      28.611  16.854 -24.465  1.00  0.00              
ATOM    447  C   ASN    56      26.810  15.632 -23.498  1.00  0.00              
ATOM    448  O   ASN    56      26.104  16.473 -24.050  1.00  0.00              
ATOM    449  CG  ASN    56      28.034  16.520 -25.814  1.00  0.00           C  
ATOM    450  OD1 ASN    56      27.260  15.585 -25.966  1.00  0.00           O  
ATOM    451  ND2 ASN    56      28.413  17.309 -26.819  1.00  0.00           N  
ATOM    452  N   ARG    57      26.326  14.528 -22.949  1.00  0.00              
ATOM    453  CA  ARG    57      24.859  14.159 -23.007  1.00  0.00              
ATOM    454  CB  ARG    57      24.576  12.948 -22.112  1.00  0.00              
ATOM    455  C   ARG    57      23.778  14.983 -22.438  1.00  0.00              
ATOM    456  O   ARG    57      23.491  14.693 -21.280  1.00  0.00              
ATOM    457  CG  ARG    57      23.212  12.330 -22.307  1.00  0.00           C  
ATOM    458  CD  ARG    57      22.981  11.190 -21.353  1.00  0.00           C  
ATOM    459  NE  ARG    57      21.689  10.556 -21.602  1.00  0.00           N  
ATOM    460  CZ  ARG    57      21.287   9.414 -21.054  1.00  0.00           C  
ATOM    461  NH1 ARG    57      22.073   8.751 -20.217  1.00  0.00           N  
ATOM    462  NH2 ARG    57      20.078   8.942 -21.328  1.00  0.00           N  
ATOM    463  N   SER    58      23.203  15.990 -23.106  1.00  0.00              
ATOM    464  CA  SER    58      22.262  16.923 -22.650  1.00  0.00              
ATOM    465  CB  SER    58      20.891  16.245 -22.749  1.00  0.00              
ATOM    466  C   SER    58      22.613  17.185 -20.993  1.00  0.00              
ATOM    467  O   SER    58      21.831  16.866 -20.084  1.00  0.00              
ATOM    468  OG  SER    58      20.517  16.032 -24.095  1.00  0.00           O  
ATOM    469  N   LYS    59      23.780  17.764 -20.781  1.00  0.00              
ATOM    470  CA  LYS    59      24.162  18.107 -19.580  1.00  0.00              
ATOM    471  CB  LYS    59      25.596  18.336 -20.119  1.00  0.00              
ATOM    472  C   LYS    59      23.350  19.348 -19.391  1.00  0.00              
ATOM    473  O   LYS    59      23.377  20.205 -20.277  1.00  0.00              
ATOM    474  CG  LYS    59      26.306  16.993 -20.270  1.00  0.00           C  
ATOM    475  CD  LYS    59      27.579  17.083 -21.113  1.00  0.00           C  
ATOM    476  CE  LYS    59      28.232  15.697 -21.144  1.00  0.00           C  
ATOM    477  NZ  LYS    59      29.474  15.595 -21.971  1.00  0.00           N  
ATOM    478  N   ILE    60      22.449  19.359 -18.423  1.00  0.00              
ATOM    479  CA  ILE    60      21.621  20.588 -18.202  1.00  0.00              
ATOM    480  CB  ILE    60      20.316  20.303 -17.439  1.00  0.00              
ATOM    481  C   ILE    60      22.184  21.196 -16.898  1.00  0.00              
ATOM    482  O   ILE    60      21.356  21.701 -16.110  1.00  0.00              
ATOM    483  CG1 ILE    60      19.474  21.583 -17.346  1.00  0.00           C  
ATOM    484  CG2 ILE    60      20.616  19.679 -16.099  1.00  0.00           C  
ATOM    485  CD1 ILE    60      18.030  21.350 -17.134  1.00  0.00           C  
ATOM    486  N   ARG    61      23.464  21.192 -16.766  1.00  0.00              
ATOM    487  CA  ARG    61      24.450  22.183 -16.237  1.00  0.00              
ATOM    488  CB  ARG    61      25.929  21.957 -16.574  1.00  0.00              
ATOM    489  C   ARG    61      24.224  23.622 -15.981  1.00  0.00              
ATOM    490  O   ARG    61      24.294  24.433 -16.904  1.00  0.00              
ATOM    491  CG  ARG    61      26.293  20.501 -16.563  1.00  0.00           C  
ATOM    492  CD  ARG    61      27.771  20.243 -16.677  1.00  0.00           C  
ATOM    493  NE  ARG    61      28.008  18.809 -16.575  1.00  0.00           N  
ATOM    494  CZ  ARG    61      28.059  18.142 -15.432  1.00  0.00           C  
ATOM    495  NH1 ARG    61      27.906  18.779 -14.288  1.00  0.00           N  
ATOM    496  NH2 ARG    61      28.191  16.826 -15.435  1.00  0.00           N  
ATOM    497  N   ARG    62      23.871  23.958 -14.748  1.00  0.00              
ATOM    498  CA  ARG    62      23.596  25.374 -14.352  1.00  0.00              
ATOM    499  CB  ARG    62      22.353  25.504 -13.469  1.00  0.00              
ATOM    500  C   ARG    62      24.666  25.886 -13.231  1.00  0.00              
ATOM    501  O   ARG    62      24.442  26.234 -12.071  1.00  0.00              
ATOM    502  CG  ARG    62      21.986  26.960 -13.177  1.00  0.00           C  
ATOM    503  CD  ARG    62      21.386  27.146 -11.784  1.00  0.00           C  
ATOM    504  NE  ARG    62      20.129  26.425 -11.606  1.00  0.00           N  
ATOM    505  CZ  ARG    62      18.942  26.873 -12.008  1.00  0.00           C  
ATOM    506  NH1 ARG    62      18.840  28.049 -12.621  1.00  0.00           N  
ATOM    507  NH2 ARG    62      17.850  26.152 -11.784  1.00  0.00           N  
ATOM    508  N   VAL    63      25.776  26.269 -13.889  1.00  0.00              
ATOM    509  CA  VAL    63      26.862  27.071 -13.427  1.00  0.00              
ATOM    510  CB  VAL    63      28.109  27.522 -14.259  1.00  0.00              
ATOM    511  C   VAL    63      26.489  28.328 -12.704  1.00  0.00              
ATOM    512  O   VAL    63      27.153  28.671 -11.727  1.00  0.00              
ATOM    513  CG1 VAL    63      28.534  26.329 -15.106  1.00  0.00           C  
ATOM    514  CG2 VAL    63      27.848  28.776 -15.093  1.00  0.00           C  
ATOM    515  N   LEU    64      25.353  28.934 -13.031  1.00  0.00              
ATOM    516  CA  LEU    64      24.810  30.080 -12.313  1.00  0.00              
ATOM    517  CB  LEU    64      23.471  30.529 -12.906  1.00  0.00              
ATOM    518  C   LEU    64      24.668  29.860 -10.821  1.00  0.00              
ATOM    519  O   LEU    64      24.828  30.834 -10.095  1.00  0.00              
ATOM    520  CG  LEU    64      23.450  30.937 -14.375  1.00  0.00           C  
ATOM    521  CD1 LEU    64      22.031  31.311 -14.767  1.00  0.00           C  
ATOM    522  CD2 LEU    64      24.389  32.109 -14.600  1.00  0.00           C  
ATOM    523  N   TRP    65      24.327  28.658 -10.371  1.00  0.00              
ATOM    524  CA  TRP    65      24.217  28.260  -9.024  1.00  0.00              
ATOM    525  CB  TRP    65      23.527  26.899  -8.870  1.00  0.00              
ATOM    526  C   TRP    65      25.587  28.276  -8.254  1.00  0.00              
ATOM    527  O   TRP    65      25.761  28.664  -7.108  1.00  0.00              
ATOM    528  CG  TRP    65      23.374  26.482  -7.441  1.00  0.00           C  
ATOM    529  CD1 TRP    65      24.151  25.608  -6.754  1.00  0.00           C  
ATOM    530  CD2 TRP    65      22.429  27.011  -6.499  1.00  0.00           C  
ATOM    531  NE1 TRP    65      23.758  25.554  -5.436  1.00  0.00           N  
ATOM    532  CE2 TRP    65      22.702  26.407  -5.253  1.00  0.00           C  
ATOM    533  CE3 TRP    65      21.387  27.936  -6.591  1.00  0.00           C  
ATOM    534  CZ2 TRP    65      21.964  26.702  -4.090  1.00  0.00           C  
ATOM    535  CZ3 TRP    65      20.644  28.234  -5.434  1.00  0.00           C  
ATOM    536  CH2 TRP    65      20.944  27.612  -4.205  1.00  0.00           C  
ATOM    537  N   LEU    66      26.551  27.718  -8.986  1.00  0.00              
ATOM    538  CA  LEU    66      27.904  27.614  -8.326  1.00  0.00              
ATOM    539  CB  LEU    66      28.859  26.775  -9.188  1.00  0.00              
ATOM    540  C   LEU    66      28.431  29.103  -8.253  1.00  0.00              
ATOM    541  O   LEU    66      28.909  29.540  -7.212  1.00  0.00              
ATOM    542  CG  LEU    66      28.585  25.257  -9.168  1.00  0.00           C  
ATOM    543  CD1 LEU    66      29.498  24.569 -10.181  1.00  0.00           C  
ATOM    544  CD2 LEU    66      28.766  24.700  -7.772  1.00  0.00           C  
ATOM    545  N   VAL    67      28.316  29.853  -9.347  1.00  0.00              
ATOM    546  CA  VAL    67      28.692  31.189  -9.343  1.00  0.00              
ATOM    547  CB  VAL    67      28.612  31.889 -10.704  1.00  0.00              
ATOM    548  C   VAL    67      28.047  31.981  -8.145  1.00  0.00              
ATOM    549  O   VAL    67      28.716  32.586  -7.314  1.00  0.00              
ATOM    550  CG1 VAL    67      28.918  33.400 -10.632  1.00  0.00           C  
ATOM    551  CG2 VAL    67      29.570  31.252 -11.679  1.00  0.00           C  
ATOM    552  N   VAL    68      26.717  31.936  -8.084  1.00  0.00              
ATOM    553  CA  VAL    68      26.064  32.611  -6.999  1.00  0.00              
ATOM    554  CB  VAL    68      24.534  32.580  -7.064  1.00  0.00              
ATOM    555  C   VAL    68      26.652  32.256  -5.646  1.00  0.00              
ATOM    556  O   VAL    68      27.017  33.078  -4.807  1.00  0.00              
ATOM    557  CG1 VAL    68      23.856  33.187  -5.817  1.00  0.00           C  
ATOM    558  CG2 VAL    68      24.045  33.321  -8.283  1.00  0.00           C  
ATOM    559  N   VAL    69      26.747  30.941  -5.457  1.00  0.00              
ATOM    560  CA  VAL    69      27.285  30.487  -4.102  1.00  0.00              
ATOM    561  CB  VAL    69      27.303  28.961  -4.022  1.00  0.00              
ATOM    562  C   VAL    69      28.658  31.239  -3.841  1.00  0.00              
ATOM    563  O   VAL    69      28.852  31.899  -2.826  1.00  0.00              
ATOM    564  CG1 VAL    69      27.907  28.433  -2.729  1.00  0.00           C  
ATOM    565  CG2 VAL    69      25.857  28.458  -4.222  1.00  0.00           C  
ATOM    566  N   LEU    70      29.584  31.112  -4.789  1.00  0.00              
ATOM    567  CA  LEU    70      30.822  31.769  -4.632  1.00  0.00              
ATOM    568  CB  LEU    70      31.713  31.419  -5.818  1.00  0.00              
ATOM    569  C   LEU    70      30.654  33.282  -4.301  1.00  0.00              
ATOM    570  O   LEU    70      31.188  33.778  -3.314  1.00  0.00              
ATOM    571  CG  LEU    70      32.196  29.972  -5.953  1.00  0.00           C  
ATOM    572  CD1 LEU    70      32.953  29.783  -7.258  1.00  0.00           C  
ATOM    573  CD2 LEU    70      33.068  29.646  -4.749  1.00  0.00           C  
ATOM    574  N   GLY    71      29.871  33.990  -5.112  1.00  0.00              
ATOM    575  CA  GLY    71      29.621  35.372  -4.843  1.00  0.00              
ATOM    576  C   GLY    71      29.133  35.614  -3.421  1.00  0.00              
ATOM    577  O   GLY    71      29.722  36.432  -2.721  1.00  0.00              
ATOM    578  N   SER    72      28.131  34.874  -2.950  1.00  0.00              
ATOM    579  CA  SER    72      27.669  34.971  -1.603  1.00  0.00              
ATOM    580  CB  SER    72      26.609  33.909  -1.321  1.00  0.00              
ATOM    581  C   SER    72      28.937  34.946  -0.669  1.00  0.00              
ATOM    582  O   SER    72      29.216  35.867   0.112  1.00  0.00              
ATOM    583  OG  SER    72      25.539  34.013  -2.241  1.00  0.00           O  
ATOM    584  N   VAL    73      29.681  33.847  -0.787  1.00  0.00              
ATOM    585  CA  VAL    73      30.868  33.727   0.027  1.00  0.00              
ATOM    586  CB  VAL    73      31.559  32.396  -0.282  1.00  0.00              
ATOM    587  C   VAL    73      31.749  34.987  -0.092  1.00  0.00              
ATOM    588  O   VAL    73      32.187  35.636   0.856  1.00  0.00              
ATOM    589  CG1 VAL    73      32.861  32.311   0.470  1.00  0.00           C  
ATOM    590  CG2 VAL    73      30.638  31.219  -0.017  1.00  0.00           C  
ATOM    591  N   SER    74      32.004  35.299  -1.361  1.00  0.00              
ATOM    592  CA  SER    74      32.911  36.490  -1.572  1.00  0.00              
ATOM    593  CB  SER    74      33.159  36.685  -3.079  1.00  0.00              
ATOM    594  C   SER    74      32.403  37.738  -0.849  1.00  0.00              
ATOM    595  O   SER    74      33.148  38.375  -0.111  1.00  0.00              
ATOM    596  OG  SER    74      31.997  37.168  -3.736  1.00  0.00           O  
ATOM    597  N   LEU    75      31.118  38.052  -0.998  1.00  0.00              
ATOM    598  CA  LEU    75      30.541  39.174  -0.298  1.00  0.00              
ATOM    599  CB  LEU    75      29.085  39.349  -0.712  1.00  0.00              
ATOM    600  C   LEU    75      30.679  39.119   1.200  1.00  0.00              
ATOM    601  O   LEU    75      30.850  40.169   1.812  1.00  0.00              
ATOM    602  CG  LEU    75      28.794  39.806  -2.145  1.00  0.00           C  
ATOM    603  CD1 LEU    75      27.297  39.791  -2.414  1.00  0.00           C  
ATOM    604  CD2 LEU    75      29.382  41.196  -2.332  1.00  0.00           C  
ATOM    605  N   VAL    76      30.695  37.929   1.787  1.00  0.00              
ATOM    606  CA  VAL    76      30.868  37.680   3.183  1.00  0.00              
ATOM    607  CB  VAL    76      30.453  36.240   3.591  1.00  0.00              
ATOM    608  C   VAL    76      32.310  38.038   3.506  1.00  0.00              
ATOM    609  O   VAL    76      32.541  38.848   4.410  1.00  0.00              
ATOM    610  CG1 VAL    76      30.807  35.962   5.049  1.00  0.00           C  
ATOM    611  CG2 VAL    76      28.958  36.004   3.337  1.00  0.00           C  
ATOM    612  N   THR    77      33.276  37.419   2.826  1.00  0.00              
ATOM    613  CA  THR    77      34.664  37.682   3.023  1.00  0.00              
ATOM    614  CB  THR    77      35.489  36.907   1.976  1.00  0.00              
ATOM    615  C   THR    77      34.978  39.157   3.109  1.00  0.00              
ATOM    616  O   THR    77      35.524  39.645   4.094  1.00  0.00              
ATOM    617  OG1 THR    77      35.569  35.552   2.454  1.00  0.00           O  
ATOM    618  CG2 THR    77      36.920  37.406   1.826  1.00  0.00           C  
ATOM    619  N   TRP    78      34.555  39.886   2.084  1.00  0.00              
ATOM    620  CA  TRP    78      34.770  41.345   2.010  1.00  0.00              
ATOM    621  CB  TRP    78      34.468  41.991   0.685  1.00  0.00              
ATOM    622  C   TRP    78      34.177  42.102   3.200  1.00  0.00              
ATOM    623  O   TRP    78      34.797  43.034   3.723  1.00  0.00              
ATOM    624  CG  TRP    78      35.356  41.408  -0.394  1.00  0.00           C  
ATOM    625  CD1 TRP    78      34.996  40.494  -1.345  1.00  0.00           C  
ATOM    626  CD2 TRP    78      36.710  41.771  -0.684  1.00  0.00           C  
ATOM    627  NE1 TRP    78      36.053  40.261  -2.174  1.00  0.00           N  
ATOM    628  CE2 TRP    78      37.112  41.040  -1.802  1.00  0.00           C  
ATOM    629  CE3 TRP    78      37.625  42.673  -0.095  1.00  0.00           C  
ATOM    630  CZ2 TRP    78      38.404  41.127  -2.334  1.00  0.00           C  
ATOM    631  CZ3 TRP    78      38.894  42.777  -0.611  1.00  0.00           C  
ATOM    632  CH2 TRP    78      39.274  41.989  -1.720  1.00  0.00           C  
ATOM    633  N   GLN    79      32.951  41.743   3.583  1.00  0.00              
ATOM    634  CA  GLN    79      32.280  42.395   4.677  1.00  0.00              
ATOM    635  CB  GLN    79      30.800  41.996   4.768  1.00  0.00              
ATOM    636  C   GLN    79      33.104  42.114   5.995  1.00  0.00              
ATOM    637  O   GLN    79      33.478  43.005   6.750  1.00  0.00              
ATOM    638  CG  GLN    79      29.917  42.455   3.591  1.00  0.00           C  
ATOM    639  CD  GLN    79      28.464  42.047   3.723  1.00  0.00           C  
ATOM    640  OE1 GLN    79      27.511  42.812   3.474  1.00  0.00           O  
ATOM    641  NE2 GLN    79      28.221  40.811   4.120  1.00  0.00           N  
ATOM    642  N   ILE    80      33.381  40.832   6.223  1.00  0.00              
ATOM    643  CA  ILE    80      34.151  40.505   7.408  1.00  0.00              
ATOM    644  CB  ILE    80      34.365  38.975   7.471  1.00  0.00              
ATOM    645  C   ILE    80      35.493  41.274   7.461  1.00  0.00              
ATOM    646  O   ILE    80      35.914  41.782   8.498  1.00  0.00              
ATOM    647  CG1 ILE    80      33.020  38.241   7.595  1.00  0.00           C  
ATOM    648  CG2 ILE    80      35.297  38.681   8.629  1.00  0.00           C  
ATOM    649  CD1 ILE    80      33.067  36.734   7.562  1.00  0.00           C  
ATOM    650  N   TYR    81      36.157  41.314   6.313  1.00  0.00              
ATOM    651  CA  TYR    81      37.475  41.939   6.278  1.00  0.00              
ATOM    652  CB  TYR    81      38.211  41.373   5.056  1.00  0.00              
ATOM    653  C   TYR    81      37.552  43.465   6.458  1.00  0.00              
ATOM    654  O   TYR    81      38.513  44.055   6.974  1.00  0.00              
ATOM    655  CG  TYR    81      38.297  39.867   5.093  1.00  0.00           C  
ATOM    656  CD1 TYR    81      38.997  39.219   6.118  1.00  0.00           C  
ATOM    657  CD2 TYR    81      37.629  39.082   4.152  1.00  0.00           C  
ATOM    658  CE1 TYR    81      39.023  37.834   6.204  1.00  0.00           C  
ATOM    659  CE2 TYR    81      37.644  37.693   4.234  1.00  0.00           C  
ATOM    660  CZ  TYR    81      38.340  37.077   5.257  1.00  0.00           C  
ATOM    661  OH  TYR    81      38.349  35.709   5.333  1.00  0.00           O  
ATOM    662  N   ILE    82      36.506  44.123   5.950  1.00  0.00              
ATOM    663  CA  ILE    82      36.519  45.602   6.098  1.00  0.00              
ATOM    664  CB  ILE    82      35.759  46.141   4.881  1.00  0.00              
ATOM    665  C   ILE    82      35.841  46.133   7.369  1.00  0.00              
ATOM    666  O   ILE    82      36.198  47.157   7.933  1.00  0.00              
ATOM    667  CG1 ILE    82      36.613  46.088   3.648  1.00  0.00           C  
ATOM    668  CG2 ILE    82      35.256  47.526   5.178  1.00  0.00           C  
ATOM    669  CD1 ILE    82      35.527  46.319   2.549  1.00  0.00           C  
ATOM    670  N   ARG    83      34.776  45.452   7.776  1.00  0.00              
ATOM    671  CA  ARG    83      34.093  45.885   8.996  1.00  0.00              
ATOM    672  CB  ARG    83      32.810  45.092   9.114  1.00  0.00              
ATOM    673  C   ARG    83      35.077  45.494  10.183  1.00  0.00              
ATOM    674  O   ARG    83      35.276  46.285  11.099  1.00  0.00              
ATOM    675  CG  ARG    83      31.758  45.529   8.113  1.00  0.00           C  
ATOM    676  CD  ARG    83      31.104  44.329   7.428  1.00  0.00           C  
ATOM    677  NE  ARG    83      29.873  43.909   8.096  1.00  0.00           N  
ATOM    678  CZ  ARG    83      29.282  42.714   8.001  1.00  0.00           C  
ATOM    679  NH1 ARG    83      29.767  41.729   7.253  1.00  0.00           N  
ATOM    680  NH2 ARG    83      28.157  42.508   8.682  1.00  0.00           N  
ATOM    681  N   LEU    84      35.675  44.305  10.135  1.00  0.00              
ATOM    682  CA  LEU    84      36.593  43.912  11.100  1.00  0.00              
ATOM    683  CB  LEU    84      36.963  42.450  10.882  1.00  0.00              
ATOM    684  C   LEU    84      37.747  44.927  11.196  1.00  0.00              
ATOM    685  O   LEU    84      38.031  45.442  12.273  1.00  0.00              
ATOM    686  CG  LEU    84      35.886  41.390  11.135  1.00  0.00           C  
ATOM    687  CD1 LEU    84      36.393  40.013  10.736  1.00  0.00           C  
ATOM    688  CD2 LEU    84      35.504  41.440  12.606  1.00  0.00           C  
ATOM    689  N   LEU    85      38.379  45.251  10.070  1.00  0.00              
ATOM    690  CA  LEU    85      39.415  46.220  10.066  1.00  0.00              
ATOM    691  CB  LEU    85      39.967  46.368   8.653  1.00  0.00              
ATOM    692  C   LEU    85      38.988  47.522  10.777  1.00  0.00              
ATOM    693  O   LEU    85      39.677  47.955  11.694  1.00  0.00              
ATOM    694  CG  LEU    85      40.724  45.182   8.048  1.00  0.00           C  
ATOM    695  CD1 LEU    85      41.077  45.461   6.596  1.00  0.00           C  
ATOM    696  CD2 LEU    85      41.969  44.932   8.888  1.00  0.00           C  
ATOM    697  N   ASN    86      37.843  48.101  10.419  1.00  0.00              
ATOM    698  CA  ASN    86      37.327  49.243  11.074  1.00  0.00              
ATOM    699  CB  ASN    86      35.950  49.624  10.531  1.00  0.00              
ATOM    700  C   ASN    86      37.174  49.101  12.607  1.00  0.00              
ATOM    701  O   ASN    86      37.378  50.087  13.306  1.00  0.00              
ATOM    702  CG  ASN    86      35.974  49.981   9.047  1.00  0.00           C  
ATOM    703  OD1 ASN    86      37.032  50.067   8.423  1.00  0.00           O  
ATOM    704  ND2 ASN    86      34.795  50.176   8.474  1.00  0.00           N  
ATOM    705  N   TYR    87      36.885  47.911  13.130  1.00  0.00              
ATOM    706  CA  TYR    87      36.812  47.668  14.500  1.00  0.00              
ATOM    707  CB  TYR    87      36.319  46.230  14.739  1.00  0.00              
ATOM    708  C   TYR    87      38.213  47.634  15.145  1.00  0.00              
ATOM    709  O   TYR    87      38.315  48.015  16.307  1.00  0.00              
ATOM    710  CG  TYR    87      36.453  45.784  16.198  1.00  0.00           C  
ATOM    711  CD1 TYR    87      37.626  45.221  16.693  1.00  0.00           C  
ATOM    712  CD2 TYR    87      35.372  45.930  17.041  1.00  0.00           C  
ATOM    713  CE1 TYR    87      37.719  44.845  18.019  1.00  0.00           C  
ATOM    714  CE2 TYR    87      35.432  45.560  18.361  1.00  0.00           C  
ATOM    715  CZ  TYR    87      36.613  45.006  18.842  1.00  0.00           C  
ATOM    716  OH  TYR    87      36.653  44.647  20.173  1.00  0.00           O  
ATOM    717  N   PHE    88      39.273  47.281  14.422  1.00  0.00              
ATOM    718  CA  PHE    88      40.604  47.339  14.882  1.00  0.00              
ATOM    719  CB  PHE    88      41.548  46.637  13.889  1.00  0.00              
ATOM    720  C   PHE    88      40.996  48.755  15.121  1.00  0.00              
ATOM    721  O   PHE    88      41.627  49.066  16.146  1.00  0.00              
ATOM    722  CG  PHE    88      42.769  46.019  14.532  1.00  0.00           C  
ATOM    723  CD1 PHE    88      43.720  46.807  15.160  1.00  0.00           C  
ATOM    724  CD2 PHE    88      42.945  44.640  14.538  1.00  0.00           C  
ATOM    725  CE1 PHE    88      44.826  46.234  15.791  1.00  0.00           C  
ATOM    726  CE2 PHE    88      44.045  44.064  15.162  1.00  0.00           C  
ATOM    727  CZ  PHE    88      44.986  44.863  15.791  1.00  0.00           C  
ATOM    728  N   THR    89      40.577  49.640  14.218  1.00  0.00              
ATOM    729  CA  THR    89      40.918  51.082  14.295  1.00  0.00              
ATOM    730  CB  THR    89      40.235  51.830  13.076  1.00  0.00              
ATOM    731  C   THR    89      40.470  51.795  15.606  1.00  0.00              
ATOM    732  O   THR    89      40.749  52.974  15.817  1.00  0.00              
ATOM    733  OG1 THR    89      38.811  51.625  13.286  1.00  0.00           O  
ATOM    734  CG2 THR    89      40.674  51.241  11.730  1.00  0.00           C  
ATOM    735  N   TRP    90      39.688  51.080  16.413  1.00  0.00              
ATOM    736  CA  TRP    90      39.126  51.549  17.641  1.00  0.00              
ATOM    737  CB  TRP    90      40.088  51.224  18.796  1.00  0.00              
ATOM    738  C   TRP    90      38.407  52.868  17.807  1.00  0.00              
ATOM    739  O   TRP    90      38.227  53.415  18.911  1.00  0.00              
ATOM    740  CG  TRP    90      39.286  51.070  20.067  1.00  0.00           C  
ATOM    741  CD1 TRP    90      39.223  51.935  21.115  1.00  0.00           C  
ATOM    742  CD2 TRP    90      38.411  49.980  20.377  1.00  0.00           C  
ATOM    743  NE1 TRP    90      38.369  51.438  22.070  1.00  0.00           N  
ATOM    744  CE2 TRP    90      37.859  50.239  21.644  1.00  0.00           C  
ATOM    745  CE3 TRP    90      38.048  48.801  19.712  1.00  0.00           C  
ATOM    746  CZ2 TRP    90      36.963  49.378  22.270  1.00  0.00           C  
ATOM    747  CZ3 TRP    90      37.156  47.946  20.331  1.00  0.00           C  
ATOM    748  CH2 TRP    90      36.624  48.235  21.598  1.00  0.00           C  
ATOM    749  N   PRO    91      37.985  53.406  16.673  1.00  0.00              
ATOM    750  CA  PRO    91      37.278  54.692  16.591  1.00  0.00              
ATOM    751  CB  PRO    91      36.302  54.681  15.422  1.00  0.00              
ATOM    752  C   PRO    91      36.466  55.168  17.532  1.00  0.00              
ATOM    753  O   PRO    91      35.778  54.318  18.120  1.00  0.00              
ATOM    754  CG  PRO    91      35.907  53.227  15.191  1.00  0.00           C  
ATOM    755  CD  PRO    91      37.011  52.407  15.791  1.00  0.00           C  
ATOM    756  N   THR    92      36.480  56.453  17.871  1.00  0.00              
ATOM    757  CA  THR    92      35.607  56.922  19.166  1.00  0.00              
ATOM    758  CB  THR    92      36.486  57.275  20.382  1.00  0.00              
ATOM    759  C   THR    92      35.022  58.334  18.661  1.00  0.00              
ATOM    760  O   THR    92      35.437  59.023  17.734  1.00  0.00              
ATOM    761  OG1 THR    92      37.423  58.298  20.020  1.00  0.00           O  
ATOM    762  CG2 THR    92      37.254  56.049  20.866  1.00  0.00           C  
ATOM    763  N   THR    93      33.893  58.587  19.310  1.00  0.00              
ATOM    764  CA  THR    93      32.952  59.680  19.077  1.00  0.00              
ATOM    765  CB  THR    93      31.676  59.253  18.317  1.00  0.00              
ATOM    766  C   THR    93      32.807  60.155  20.786  1.00  0.00              
ATOM    767  O   THR    93      33.033  59.654  21.887  1.00  0.00              
ATOM    768  OG1 THR    93      32.035  58.495  17.158  1.00  0.00           O  
ATOM    769  CG2 THR    93      30.873  60.474  17.885  1.00  0.00           C  
ATOM    770  N   THR    94      32.636  61.462  20.613  1.00  0.00              
ATOM    771  CA  THR    94      32.411  62.596  21.465  1.00  0.00              
ATOM    772  CB  THR    94      33.298  63.860  21.391  1.00  0.00              
ATOM    773  C   THR    94      30.918  62.906  21.724  1.00  0.00              
ATOM    774  O   THR    94      30.196  63.318  20.804  1.00  0.00              
ATOM    775  OG1 THR    94      34.672  63.481  21.253  1.00  0.00           O  
ATOM    776  CG2 THR    94      33.127  64.722  22.662  1.00  0.00           C  
ATOM    777  N   SER    95      30.477  62.741  22.968  1.00  0.00              
ATOM    778  CA  SER    95      29.121  63.089  23.304  1.00  0.00              
ATOM    779  CB  SER    95      28.726  61.844  24.083  1.00  0.00              
ATOM    780  C   SER    95      28.839  64.350  23.790  1.00  0.00              
ATOM    781  O   SER    95      29.074  64.318  24.997  1.00  0.00              
ATOM    782  OG  SER    95      27.680  62.111  25.003  1.00  0.00           O  
ATOM    783  N   ILE    96      28.418  65.460  23.176  1.00  0.00              
ATOM    784  CA  ILE    96      28.509  66.714  24.379  1.00  0.00              
ATOM    785  CB  ILE    96      29.199  67.851  23.590  1.00  0.00              
ATOM    786  C   ILE    96      26.828  67.055  24.519  1.00  0.00              
ATOM    787  O   ILE    96      25.894  66.809  23.743  1.00  0.00              
ATOM    788  CG1 ILE    96      30.665  67.487  23.344  1.00  0.00           C  
ATOM    789  CG2 ILE    96      29.120  69.164  24.367  1.00  0.00           C  
ATOM    790  CD1 ILE    96      31.443  68.550  22.618  1.00  0.00           C  
ATOM    791  N   GLU    97      26.667  67.616  25.718  1.00  0.00              
ATOM    792  CA  GLU    97      25.553  67.749  26.568  1.00  0.00              
ATOM    793  CB  GLU    97      24.969  66.614  27.395  1.00  0.00              
ATOM    794  C   GLU    97      25.656  69.123  27.361  1.00  0.00              
ATOM    795  O   GLU    97      26.654  69.191  28.079  1.00  0.00              
ATOM    796  CG  GLU    97      23.506  66.790  27.795  1.00  0.00           C  
ATOM    797  CD  GLU    97      22.997  65.457  28.359  1.00  0.00           C  
ATOM    798  OE1 GLU    97      23.513  64.422  27.851  1.00  0.00           O  
ATOM    799  OE2 GLU    97      22.160  65.475  29.267  1.00  0.00           O  
ATOM    800  N   VAL    98      24.708  70.057  27.381  1.00  0.00              
ATOM    801  CA  VAL    98      24.959  71.142  28.247  1.00  0.00              
ATOM    802  CB  VAL    98      25.241  72.539  27.631  1.00  0.00              
ATOM    803  C   VAL    98      23.544  71.341  28.669  1.00  0.00              
ATOM    804  O   VAL    98      22.602  71.634  27.924  1.00  0.00              
ATOM    805  CG1 VAL    98      25.066  73.629  28.682  1.00  0.00           C  
ATOM    806  CG2 VAL    98      26.648  72.589  27.057  1.00  0.00           C  
ATOM    807  N   GLN    99      23.397  71.150  29.976  1.00  0.00              
ATOM    808  CA  GLN    99      22.070  70.871  30.731  1.00  0.00              
ATOM    809  CB  GLN    99      21.870  69.361  30.933  1.00  0.00              
ATOM    810  C   GLN    99      22.097  71.665  32.031  1.00  0.00              
ATOM    811  O   GLN    99      23.119  71.681  32.712  1.00  0.00              
ATOM    812  CG  GLN    99      23.001  68.690  31.724  1.00  0.00           C  
ATOM    813  CD  GLN    99      22.946  67.152  31.702  1.00  0.00           C  
ATOM    814  OE1 GLN    99      22.508  66.538  32.669  1.00  0.00           O  
ATOM    815  NE2 GLN    99      23.402  66.534  30.606  1.00  0.00           N  
ATOM    816  N   TYR   100      20.920  72.092  32.465  1.00  0.00              
ATOM    817  CA  TYR   100      20.699  72.518  33.851  1.00  0.00              
ATOM    818  CB  TYR   100      19.968  73.789  34.248  1.00  0.00              
ATOM    819  C   TYR   100      20.503  71.319  34.930  1.00  0.00              
ATOM    820  O   TYR   100      19.375  70.890  35.208  1.00  0.00              
ATOM    821  CG  TYR   100      19.658  73.907  35.731  1.00  0.00           C  
ATOM    822  CD1 TYR   100      18.478  73.371  36.271  1.00  0.00           C  
ATOM    823  CD2 TYR   100      20.559  74.534  36.591  1.00  0.00           C  
ATOM    824  CE1 TYR   100      18.208  73.442  37.639  1.00  0.00           C  
ATOM    825  CE2 TYR   100      20.301  74.630  37.973  1.00  0.00           C  
ATOM    826  CZ  TYR   100      19.127  74.070  38.491  1.00  0.00           C  
ATOM    827  OH  TYR   100      18.919  74.082  39.862  1.00  0.00           O  
ATOM    828  N   VAL   101      21.619  70.850  35.547  1.00  0.00              
ATOM    829  CA  VAL   101      21.498  69.862  36.493  1.00  0.00              
ATOM    830  CB  VAL   101      22.836  69.075  36.319  1.00  0.00              
ATOM    831  C   VAL   101      21.007  70.193  38.024  1.00  0.00              
ATOM    832  O   VAL   101      21.337  71.230  38.601  1.00  0.00              
ATOM    833  CG1 VAL   101      22.810  67.751  37.060  1.00  0.00           C  
ATOM    834  CG2 VAL   101      23.086  68.837  34.845  1.00  0.00           C  
ATOM    835  N   GLU   102      20.263  69.257  38.602  1.00  0.00              
ATOM    836  CA  GLU   102      19.950  69.477  39.966  1.00  0.00              
ATOM    837  CB  GLU   102      18.498  69.022  40.001  1.00  0.00              
ATOM    838  C   GLU   102      20.704  68.520  41.009  1.00  0.00              
ATOM    839  O   GLU   102      21.127  67.393  40.818  1.00  0.00              
ATOM    840  CG  GLU   102      17.597  69.860  39.143  1.00  0.00           C  
ATOM    841  CD  GLU   102      16.235  69.234  38.983  1.00  0.00           C  
ATOM    842  OE1 GLU   102      16.131  68.166  38.336  1.00  0.00           O  
ATOM    843  OE2 GLU   102      15.263  69.810  39.515  1.00  0.00           O  
ATOM    844  N   LYS   103      20.952  69.181  42.126  1.00  0.00              
ATOM    845  CA  LYS   103      21.715  68.404  43.153  1.00  0.00              
ATOM    846  CB  LYS   103      21.881  66.954  43.609  1.00  0.00              
ATOM    847  C   LYS   103      23.182  68.104  42.746  1.00  0.00              
ATOM    848  O   LYS   103      23.796  67.222  43.382  1.00  0.00              
ATOM    849  CG  LYS   103      20.575  66.219  43.826  1.00  0.00           C  
ATOM    850  CD  LYS   103      20.817  64.790  44.296  1.00  0.00           C  
ATOM    851  CE  LYS   103      19.500  64.058  44.508  1.00  0.00           C  
ATOM    852  NZ  LYS   103      18.704  64.007  43.255  1.00  0.00           N  
ATOM    853  N   MET   104      23.666  68.866  41.829  1.00  0.00              
ATOM    854  CA  MET   104      25.008  69.594  41.651  1.00  0.00              
ATOM    855  CB  MET   104      25.012  70.742  40.637  1.00  0.00              
ATOM    856  C   MET   104      25.857  69.742  43.063  1.00  0.00              
ATOM    857  O   MET   104      25.409  70.116  44.141  1.00  0.00              
ATOM    858  CG  MET   104      24.237  70.500  39.354  1.00  0.00           C  
ATOM    859  SD  MET   104      24.257  71.989  38.321  1.00  0.00           S  
ATOM    860  CE  MET   104      25.949  71.987  37.760  1.00  0.00           C  
ATOM    861  N   GLU   105      27.098  69.288  42.910  1.00  0.00              
ATOM    862  CA  GLU   105      28.067  69.325  43.921  1.00  0.00              
ATOM    863  CB  GLU   105      29.150  68.253  43.830  1.00  0.00              
ATOM    864  C   GLU   105      29.067  70.509  43.686  1.00  0.00              
ATOM    865  O   GLU   105      29.991  70.573  42.874  1.00  0.00              
ATOM    866  CG  GLU   105      30.051  68.185  45.060  1.00  0.00           C  
ATOM    867  CD  GLU   105      31.156  67.141  44.946  1.00  0.00           C  
ATOM    868  OE1 GLU   105      30.884  66.020  44.459  1.00  0.00           O  
ATOM    869  OE2 GLU   105      32.300  67.441  45.358  1.00  0.00           O  
ATOM    870  N   PHE   106      28.777  71.520  44.524  1.00  0.00              
ATOM    871  CA  PHE   106      29.614  72.699  44.804  1.00  0.00              
ATOM    872  CB  PHE   106      29.010  73.521  45.944  1.00  0.00              
ATOM    873  C   PHE   106      31.094  72.256  45.139  1.00  0.00              
ATOM    874  O   PHE   106      31.414  71.486  46.044  1.00  0.00              
ATOM    875  CG  PHE   106      29.621  74.886  46.153  1.00  0.00           C  
ATOM    876  CD1 PHE   106      29.203  75.969  45.419  1.00  0.00           C  
ATOM    877  CD2 PHE   106      30.613  75.066  47.107  1.00  0.00           C  
ATOM    878  CE1 PHE   106      29.761  77.231  45.640  1.00  0.00           C  
ATOM    879  CE2 PHE   106      31.180  76.306  47.338  1.00  0.00           C  
ATOM    880  CZ  PHE   106      30.745  77.381  46.586  1.00  0.00           C  
ATOM    881  N   PRO   107      31.971  72.800  44.297  1.00  0.00              
ATOM    882  CA  PRO   107      33.390  72.795  44.180  1.00  0.00              
ATOM    883  CB  PRO   107      33.899  73.362  42.879  1.00  0.00              
ATOM    884  C   PRO   107      34.109  73.296  45.307  1.00  0.00              
ATOM    885  O   PRO   107      33.459  74.071  46.008  1.00  0.00              
ATOM    886  CG  PRO   107      33.058  74.591  42.666  1.00  0.00           C  
ATOM    887  CD  PRO   107      31.677  74.212  43.172  1.00  0.00           C  
ATOM    888  N   ALA   108      35.401  73.046  45.466  1.00  0.00              
ATOM    889  CA  ALA   108      36.142  73.653  46.657  1.00  0.00              
ATOM    890  CB  ALA   108      37.396  72.798  46.697  1.00  0.00              
ATOM    891  C   ALA   108      36.803  74.919  46.479  1.00  0.00              
ATOM    892  O   ALA   108      37.670  74.899  45.603  1.00  0.00              
ATOM    893  N   VAL   109      36.514  76.031  47.176  1.00  0.00              
ATOM    894  CA  VAL   109      37.300  77.275  46.679  1.00  0.00              
ATOM    895  CB  VAL   109      36.233  78.378  46.828  1.00  0.00              
ATOM    896  C   VAL   109      38.619  77.441  47.516  1.00  0.00              
ATOM    897  O   VAL   109      38.567  77.279  48.731  1.00  0.00              
ATOM    898  CG1 VAL   109      36.733  79.671  46.216  1.00  0.00           C  
ATOM    899  CG2 VAL   109      34.946  77.954  46.169  1.00  0.00           C  
ATOM    900  N   THR   110      39.741  77.719  46.865  1.00  0.00              
ATOM    901  CA  THR   110      40.904  78.005  47.629  1.00  0.00              
ATOM    902  CB  THR   110      42.021  77.017  47.277  1.00  0.00              
ATOM    903  C   THR   110      41.326  79.370  47.326  1.00  0.00              
ATOM    904  O   THR   110      41.190  79.873  46.212  1.00  0.00              
ATOM    905  OG1 THR   110      41.547  75.679  47.456  1.00  0.00           O  
ATOM    906  CG2 THR   110      43.225  77.248  48.167  1.00  0.00           C  
ATOM    907  N   PHE   111      41.833  80.036  48.355  1.00  0.00              
ATOM    908  CA  PHE   111      42.178  81.503  48.267  1.00  0.00              
ATOM    909  CB  PHE   111      41.006  82.431  48.642  1.00  0.00              
ATOM    910  C   PHE   111      43.436  81.800  49.111  1.00  0.00              
ATOM    911  O   PHE   111      43.596  81.245  50.194  1.00  0.00              
ATOM    912  CG  PHE   111      40.502  82.248  50.047  1.00  0.00           C  
ATOM    913  CD1 PHE   111      39.679  81.173  50.375  1.00  0.00           C  
ATOM    914  CD2 PHE   111      40.878  83.138  51.053  1.00  0.00           C  
ATOM    915  CE1 PHE   111      39.240  80.978  51.683  1.00  0.00           C  
ATOM    916  CE2 PHE   111      40.443  82.951  52.364  1.00  0.00           C  
ATOM    917  CZ  PHE   111      39.623  81.867  52.680  1.00  0.00           C  
ATOM    918  N   CYS   112      44.314  82.645  48.587  1.00  0.00              
ATOM    919  CA  CYS   112      45.437  83.135  49.298  1.00  0.00              
ATOM    920  CB  CYS   112      46.652  82.415  48.669  1.00  0.00              
ATOM    921  C   CYS   112      45.825  84.495  49.243  1.00  0.00              
ATOM    922  O   CYS   112      45.897  84.945  48.097  1.00  0.00              
ATOM    923  SG  CYS   112      48.266  83.096  49.126  1.00  0.00           S  
ATOM    924  N   ASN   113      46.091  85.229  50.321  1.00  0.00              
ATOM    925  CA  ASN   113      46.460  86.669  50.261  1.00  0.00              
ATOM    926  CB  ASN   113      46.426  87.302  51.632  1.00  0.00              
ATOM    927  C   ASN   113      47.838  86.659  49.523  1.00  0.00              
ATOM    928  O   ASN   113      48.697  85.794  49.700  1.00  0.00              
ATOM    929  CG  ASN   113      46.667  88.782  51.491  1.00  0.00           C  
ATOM    930  OD1 ASN   113      47.719  89.294  51.880  1.00  0.00           O  
ATOM    931  ND2 ASN   113      45.724  89.493  50.887  1.00  0.00           N  
ATOM    932  N   LEU   114      47.992  87.643  48.640  1.00  0.00              
ATOM    933  CA  LEU   114      49.180  87.792  47.847  1.00  0.00              
ATOM    934  CB  LEU   114      49.123  89.044  46.933  1.00  0.00              
ATOM    935  C   LEU   114      50.409  88.098  48.760  1.00  0.00              
ATOM    936  O   LEU   114      51.534  87.837  48.345  1.00  0.00              
ATOM    937  CG  LEU   114      50.428  89.231  46.143  1.00  0.00           C  
ATOM    938  CD1 LEU   114      50.402  88.319  44.916  1.00  0.00           C  
ATOM    939  CD2 LEU   114      50.589  90.660  45.669  1.00  0.00           C  
ATOM    940  N   ASN   115      50.187  88.617  49.960  1.00  0.00              
ATOM    941  CA  ASN   115      51.212  88.994  50.878  1.00  0.00              
ATOM    942  CB  ASN   115      50.899  90.324  51.568  1.00  0.00              
ATOM    943  C   ASN   115      51.110  87.739  51.866  1.00  0.00              
ATOM    944  O   ASN   115      50.126  87.320  52.460  1.00  0.00              
ATOM    945  CG  ASN   115      51.596  91.498  50.913  1.00  0.00           C  
ATOM    946  OD1 ASN   115      52.816  91.478  50.720  1.00  0.00           O  
ATOM    947  ND2 ASN   115      50.833  92.535  50.575  1.00  0.00           N  
ATOM    948  N   ARG   116      52.298  87.154  51.926  1.00  0.00              
ATOM    949  CA  ARG   116      52.706  85.861  52.556  1.00  0.00              
ATOM    950  CB  ARG   116      53.294  84.659  51.815  1.00  0.00              
ATOM    951  C   ARG   116      52.956  85.961  54.095  1.00  0.00              
ATOM    952  O   ARG   116      52.735  85.049  54.895  1.00  0.00              
ATOM    953  CG  ARG   116      52.285  84.240  50.769  1.00  0.00           C  
ATOM    954  CD  ARG   116      52.871  83.172  49.862  1.00  0.00           C  
ATOM    955  NE  ARG   116      51.899  82.512  48.984  1.00  0.00           N  
ATOM    956  CZ  ARG   116      52.227  81.630  48.041  1.00  0.00           C  
ATOM    957  NH1 ARG   116      53.489  81.323  47.796  1.00  0.00           N  
ATOM    958  NH2 ARG   116      51.264  81.037  47.288  1.00  0.00           N  
ATOM    959  N   PHE   117      53.604  87.075  54.423  1.00  0.00              
ATOM    960  CA  PHE   117      53.813  87.239  55.908  1.00  0.00              
ATOM    961  CB  PHE   117      55.264  87.278  56.390  1.00  0.00              
ATOM    962  C   PHE   117      53.299  88.448  56.583  1.00  0.00              
ATOM    963  O   PHE   117      53.783  89.482  56.115  1.00  0.00              
ATOM    964  CG  PHE   117      55.900  85.903  56.178  1.00  0.00           C  
ATOM    965  CD1 PHE   117      55.346  84.797  56.806  1.00  0.00           C  
ATOM    966  CD2 PHE   117      57.008  85.741  55.374  1.00  0.00           C  
ATOM    967  CE1 PHE   117      55.888  83.536  56.628  1.00  0.00           C  
ATOM    968  CE2 PHE   117      57.557  84.479  55.193  1.00  0.00           C  
ATOM    969  CZ  PHE   117      57.004  83.379  55.821  1.00  0.00           C  
ATOM    970  N   GLN   118      52.476  88.451  57.629  1.00  0.00              
ATOM    971  CA  GLN   118      52.065  89.734  58.153  1.00  0.00              
ATOM    972  CB  GLN   118      51.017  89.391  59.210  1.00  0.00              
ATOM    973  C   GLN   118      53.119  90.593  58.789  1.00  0.00              
ATOM    974  O   GLN   118      53.665  90.075  59.766  1.00  0.00              
ATOM    975  CG  GLN   118      50.235  90.584  59.711  1.00  0.00           C  
ATOM    976  CD  GLN   118      49.131  90.192  60.670  1.00  0.00           C  
ATOM    977  OE1 GLN   118      48.604  91.030  61.405  1.00  0.00           O  
ATOM    978  NE2 GLN   118      48.770  88.911  60.669  1.00  0.00           N  
ATOM    979  N   THR   119      53.368  91.839  58.384  1.00  0.00              
ATOM    980  CA  THR   119      54.436  92.578  59.047  1.00  0.00              
ATOM    981  CB  THR   119      54.408  93.979  58.382  1.00  0.00              
ATOM    982  C   THR   119      54.505  92.616  60.549  1.00  0.00              
ATOM    983  O   THR   119      55.617  92.616  61.087  1.00  0.00              
ATOM    984  OG1 THR   119      54.382  93.756  56.941  1.00  0.00           O  
ATOM    985  CG2 THR   119      55.694  94.727  58.702  1.00  0.00           C  
ATOM    986  N   ASP   120      53.366  92.682  61.240  1.00  0.00              
ATOM    987  CA  ASP   120      53.295  92.677  62.660  1.00  0.00              
ATOM    988  CB  ASP   120      51.848  92.822  63.134  1.00  0.00              
ATOM    989  C   ASP   120      53.716  91.373  63.336  1.00  0.00              
ATOM    990  O   ASP   120      54.098  91.351  64.504  1.00  0.00              
ATOM    991  CG  ASP   120      51.339  94.243  63.055  1.00  0.00           C  
ATOM    992  OD1 ASP   120      52.161  95.186  63.093  1.00  0.00           O  
ATOM    993  OD2 ASP   120      50.104  94.419  62.971  1.00  0.00           O  
ATOM    994  N   ALA   121      53.655  90.290  62.573  1.00  0.00              
ATOM    995  CA  ALA   121      53.978  88.964  63.129  1.00  0.00              
ATOM    996  CB  ALA   121      53.098  87.885  62.524  1.00  0.00              
ATOM    997  C   ALA   121      55.278  88.417  62.624  1.00  0.00              
ATOM    998  O   ALA   121      55.544  87.233  62.757  1.00  0.00              
ATOM    999  N   VAL   122      56.170  89.294  62.168  1.00  0.00              
ATOM   1000  CA  VAL   122      57.546  88.972  61.831  1.00  0.00              
ATOM   1001  CB  VAL   122      58.060  89.836  60.663  1.00  0.00              
ATOM   1002  C   VAL   122      58.526  89.333  63.047  1.00  0.00              
ATOM   1003  O   VAL   122      59.048  90.450  63.160  1.00  0.00              
ATOM   1004  CG1 VAL   122      59.596  89.781  60.592  1.00  0.00           C  
ATOM   1005  CG2 VAL   122      57.420  89.318  59.364  1.00  0.00           C  
ATOM   1006  N   ALA   123      58.769  88.336  63.938  1.00  0.00              
ATOM   1007  CA  ALA   123      59.652  88.603  64.942  1.00  0.00              
ATOM   1008  CB  ALA   123      59.227  87.474  65.898  1.00  0.00              
ATOM   1009  C   ALA   123      61.119  88.658  64.642  1.00  0.00              
ATOM   1010  O   ALA   123      61.545  88.429  63.510  1.00  0.00              
ATOM   1011  N   LYS   124      61.885  89.119  65.628  1.00  0.00              
ATOM   1012  CA  LYS   124      63.334  89.350  65.580  1.00  0.00              
ATOM   1013  CB  LYS   124      63.860  89.727  66.965  1.00  0.00              
ATOM   1014  C   LYS   124      63.930  87.982  64.990  1.00  0.00              
ATOM   1015  O   LYS   124      64.589  87.954  63.956  1.00  0.00              
ATOM   1016  CG  LYS   124      65.364  89.795  67.098  1.00  0.00           C  
ATOM   1017  CD  LYS   124      65.740  90.108  68.536  1.00  0.00           C  
ATOM   1018  CE  LYS   124      67.219  89.935  68.753  1.00  0.00           C  
ATOM   1019  NZ  LYS   124      67.590  90.293  70.129  1.00  0.00           N  
ATOM   1020  N   PHE   125      63.668  86.880  65.691  1.00  0.00              
ATOM   1021  CA  PHE   125      64.182  85.608  65.214  1.00  0.00              
ATOM   1022  CB  PHE   125      63.702  84.492  66.160  1.00  0.00              
ATOM   1023  C   PHE   125      63.759  85.239  63.814  1.00  0.00              
ATOM   1024  O   PHE   125      64.452  84.548  63.070  1.00  0.00              
ATOM   1025  CG  PHE   125      64.676  83.344  66.301  1.00  0.00           C  
ATOM   1026  CD1 PHE   125      64.990  82.539  65.217  1.00  0.00           C  
ATOM   1027  CD2 PHE   125      65.303  83.092  67.515  1.00  0.00           C  
ATOM   1028  CE1 PHE   125      65.921  81.506  65.336  1.00  0.00           C  
ATOM   1029  CE2 PHE   125      66.228  82.063  67.640  1.00  0.00           C  
ATOM   1030  CZ  PHE   125      66.539  81.270  66.547  1.00  0.00           C  
ATOM   1031  N   GLY   126      62.577  85.733  63.449  1.00  0.00              
ATOM   1032  CA  GLY   126      62.059  85.371  62.059  1.00  0.00              
ATOM   1033  C   GLY   126      62.958  86.105  61.101  1.00  0.00              
ATOM   1034  O   GLY   126      63.504  85.497  60.184  1.00  0.00              
ATOM   1035  N   VAL   127      63.173  87.392  61.341  1.00  0.00              
ATOM   1036  CA  VAL   127      64.017  88.235  60.547  1.00  0.00              
ATOM   1037  CB  VAL   127      64.052  89.689  61.091  1.00  0.00              
ATOM   1038  C   VAL   127      65.422  87.698  60.381  1.00  0.00              
ATOM   1039  O   VAL   127      65.827  87.524  59.228  1.00  0.00              
ATOM   1040  CG1 VAL   127      65.006  90.556  60.274  1.00  0.00           C  
ATOM   1041  CG2 VAL   127      62.645  90.302  61.119  1.00  0.00           C  
ATOM   1042  N   ILE   128      66.119  87.331  61.447  1.00  0.00              
ATOM   1043  CA  ILE   128      67.385  86.713  61.439  1.00  0.00              
ATOM   1044  CB  ILE   128      68.063  86.767  62.827  1.00  0.00              
ATOM   1045  C   ILE   128      67.605  85.416  60.609  1.00  0.00              
ATOM   1046  O   ILE   128      68.700  85.110  60.153  1.00  0.00              
ATOM   1047  CG1 ILE   128      67.370  85.801  63.795  1.00  0.00           C  
ATOM   1048  CG2 ILE   128      68.010  88.206  63.372  1.00  0.00           C  
ATOM   1049  CD1 ILE   128      68.154  85.560  65.094  1.00  0.00           C  
ATOM   1050  N   PHE   129      66.529  84.644  60.500  1.00  0.00              
ATOM   1051  CA  PHE   129      66.646  83.392  59.759  1.00  0.00              
ATOM   1052  CB  PHE   129      66.272  82.185  60.626  1.00  0.00              
ATOM   1053  C   PHE   129      66.182  83.610  58.228  1.00  0.00              
ATOM   1054  O   PHE   129      66.745  83.199  57.210  1.00  0.00              
ATOM   1055  CG  PHE   129      67.119  82.050  61.860  1.00  0.00           C  
ATOM   1056  CD1 PHE   129      68.503  81.905  61.755  1.00  0.00           C  
ATOM   1057  CD2 PHE   129      66.547  82.122  63.129  1.00  0.00           C  
ATOM   1058  CE1 PHE   129      69.307  81.837  62.895  1.00  0.00           C  
ATOM   1059  CE2 PHE   129      67.342  82.056  64.279  1.00  0.00           C  
ATOM   1060  CZ  PHE   129      68.725  81.915  64.160  1.00  0.00           C  
ATOM   1061  N   PHE   130      65.026  84.257  58.206  1.00  0.00              
ATOM   1062  CA  PHE   130      64.451  84.421  56.838  1.00  0.00              
ATOM   1063  CB  PHE   130      62.948  84.124  56.895  1.00  0.00              
ATOM   1064  C   PHE   130      64.682  85.794  56.138  1.00  0.00              
ATOM   1065  O   PHE   130      64.204  86.016  55.021  1.00  0.00              
ATOM   1066  CG  PHE   130      62.603  82.872  57.654  1.00  0.00           C  
ATOM   1067  CD1 PHE   130      63.009  81.623  57.189  1.00  0.00           C  
ATOM   1068  CD2 PHE   130      61.866  82.939  58.833  1.00  0.00           C  
ATOM   1069  CE1 PHE   130      62.682  80.459  57.885  1.00  0.00           C  
ATOM   1070  CE2 PHE   130      61.534  81.785  59.536  1.00  0.00           C  
ATOM   1071  CZ  PHE   130      61.945  80.538  59.059  1.00  0.00           C  
ATOM   1072  N   LEU   131      65.328  86.716  56.845  1.00  0.00              
ATOM   1073  CA  LEU   131      65.347  88.101  56.332  1.00  0.00              
ATOM   1074  CB  LEU   131      66.148  88.908  57.369  1.00  0.00              
ATOM   1075  C   LEU   131      65.839  88.102  54.925  1.00  0.00              
ATOM   1076  O   LEU   131      65.158  88.606  54.025  1.00  0.00              
ATOM   1077  CG  LEU   131      65.510  89.130  58.746  1.00  0.00           C  
ATOM   1078  CD1 LEU   131      66.414  90.018  59.605  1.00  0.00           C  
ATOM   1079  CD2 LEU   131      64.126  89.785  58.595  1.00  0.00           C  
ATOM   1080  N   TRP   132      67.041  87.567  54.710  1.00  0.00              
ATOM   1081  CA  TRP   132      67.659  87.539  53.355  1.00  0.00              
ATOM   1082  CB  TRP   132      69.018  86.838  53.365  1.00  0.00              
ATOM   1083  C   TRP   132      66.732  86.919  52.255  1.00  0.00              
ATOM   1084  O   TRP   132      66.770  87.372  51.116  1.00  0.00              
ATOM   1085  CG  TRP   132      70.030  87.536  54.224  1.00  0.00           C  
ATOM   1086  CD1 TRP   132      70.352  87.239  55.520  1.00  0.00           C  
ATOM   1087  CD2 TRP   132      70.847  88.649  53.851  1.00  0.00           C  
ATOM   1088  NE1 TRP   132      71.322  88.099  55.975  1.00  0.00           N  
ATOM   1089  CE2 TRP   132      71.646  88.974  54.972  1.00  0.00           C  
ATOM   1090  CE3 TRP   132      70.989  89.400  52.677  1.00  0.00           C  
ATOM   1091  CZ2 TRP   132      72.576  90.022  54.956  1.00  0.00           C  
ATOM   1092  CZ3 TRP   132      71.921  90.451  52.658  1.00  0.00           C  
ATOM   1093  CH2 TRP   132      72.702  90.747  53.791  1.00  0.00           C  
ATOM   1094  N   HIS   133      65.889  85.947  52.601  1.00  0.00              
ATOM   1095  CA  HIS   133      64.965  85.374  51.683  1.00  0.00              
ATOM   1096  CB  HIS   133      64.243  84.247  52.465  1.00  0.00              
ATOM   1097  C   HIS   133      63.862  86.428  51.338  1.00  0.00              
ATOM   1098  O   HIS   133      63.380  86.539  50.202  1.00  0.00              
ATOM   1099  CG  HIS   133      63.184  83.497  51.715  1.00  0.00           C  
ATOM   1100  ND1 HIS   133      62.557  82.365  52.245  1.00  0.00           N  
ATOM   1101  CD2 HIS   133      62.608  83.672  50.513  1.00  0.00           C  
ATOM   1102  CE1 HIS   133      61.670  81.905  51.402  1.00  0.00           C  
ATOM   1103  NE2 HIS   133      61.687  82.674  50.349  1.00  0.00           N  
ATOM   1104  N   ILE   134      63.489  87.194  52.361  1.00  0.00              
ATOM   1105  CA  ILE   134      62.433  88.204  52.146  1.00  0.00              
ATOM   1106  CB  ILE   134      61.942  88.736  53.508  1.00  0.00              
ATOM   1107  C   ILE   134      63.017  89.427  51.473  1.00  0.00              
ATOM   1108  O   ILE   134      62.234  90.192  50.875  1.00  0.00              
ATOM   1109  CG1 ILE   134      61.088  87.657  54.190  1.00  0.00           C  
ATOM   1110  CG2 ILE   134      61.154  90.035  53.329  1.00  0.00           C  
ATOM   1111  CD1 ILE   134      60.668  88.014  55.596  1.00  0.00           C  
ATOM   1112  N   VAL   135      64.338  89.578  51.544  1.00  0.00              
ATOM   1113  CA  VAL   135      64.983  90.777  50.876  1.00  0.00              
ATOM   1114  CB  VAL   135      64.980  91.491  49.494  1.00  0.00              
ATOM   1115  C   VAL   135      64.930  91.959  51.759  1.00  0.00              
ATOM   1116  O   VAL   135      64.924  93.125  51.361  1.00  0.00              
ATOM   1117  CG1 VAL   135      64.816  90.456  48.393  1.00  0.00           C  
ATOM   1118  CG2 VAL   135      63.877  92.547  49.423  1.00  0.00           C  
ATOM   1119  N   SER   136      64.852  91.627  53.045  1.00  0.00              
ATOM   1120  CA  SER   136      64.782  92.713  54.117  1.00  0.00              
ATOM   1121  CB  SER   136      63.920  92.334  55.331  1.00  0.00              
ATOM   1122  C   SER   136      66.186  92.960  54.584  1.00  0.00              
ATOM   1123  O   SER   136      66.474  94.140  54.801  1.00  0.00              
ATOM   1124  OG  SER   136      64.346  91.136  55.946  1.00  0.00           O  
ATOM   1125  N   LYS   137      67.069  91.968  54.641  1.00  0.00              
ATOM   1126  CA  LYS   137      68.439  91.990  55.081  1.00  0.00              
ATOM   1127  CB  LYS   137      68.548  90.861  56.109  1.00  0.00              
ATOM   1128  C   LYS   137      69.510  91.830  53.857  1.00  0.00              
ATOM   1129  O   LYS   137      69.226  91.084  52.922  1.00  0.00              
ATOM   1130  CG  LYS   137      69.155  91.233  57.426  1.00  0.00           C  
ATOM   1131  CD  LYS   137      68.884  90.154  58.457  1.00  0.00           C  
ATOM   1132  CE  LYS   137      69.575  90.470  59.787  1.00  0.00           C  
ATOM   1133  NZ  LYS   137      69.415  89.392  60.811  1.00  0.00           N  
ATOM   1134  N   VAL   138      70.737  92.296  54.061  1.00  0.00              
ATOM   1135  CA  VAL   138      71.626  91.755  52.949  1.00  0.00              
ATOM   1136  CB  VAL   138      72.206  93.017  52.315  1.00  0.00              
ATOM   1137  C   VAL   138      72.365  90.376  53.394  1.00  0.00              
ATOM   1138  O   VAL   138      71.920  89.551  54.189  1.00  0.00              
ATOM   1139  CG1 VAL   138      73.100  92.672  51.130  1.00  0.00           C  
ATOM   1140  CG2 VAL   138      71.049  93.882  51.742  1.00  0.00           C  
ATOM   1141  N   LEU   139      73.581  90.268  52.887  1.00  0.00              
ATOM   1142  CA  LEU   139      74.279  89.028  53.336  1.00  0.00              
ATOM   1143  CB  LEU   139      75.092  88.271  52.232  1.00  0.00              
ATOM   1144  C   LEU   139      74.905  89.167  54.732  1.00  0.00              
ATOM   1145  O   LEU   139      75.083  88.179  55.437  1.00  0.00              
ATOM   1146  CG  LEU   139      76.204  88.995  51.440  1.00  0.00           C  
ATOM   1147  CD1 LEU   139      77.317  88.016  50.947  1.00  0.00           C  
ATOM   1148  CD2 LEU   139      75.568  89.841  50.298  1.00  0.00           C  
ATOM   1149  N   HIS   140      75.213  90.400  55.132  1.00  0.00              
ATOM   1150  CA  HIS   140      75.798  90.602  56.441  1.00  0.00              
ATOM   1151  CB  HIS   140      76.633  91.922  56.500  1.00  0.00              
ATOM   1152  C   HIS   140      74.845  90.779  57.568  1.00  0.00              
ATOM   1153  O   HIS   140      75.201  91.140  58.674  1.00  0.00              
ATOM   1154  CG  HIS   140      77.915  91.854  55.711  1.00  0.00           C  
ATOM   1155  ND1 HIS   140      79.081  91.328  56.227  1.00  0.00           N  
ATOM   1156  CD2 HIS   140      78.200  92.200  54.432  1.00  0.00           C  
ATOM   1157  CE1 HIS   140      80.041  91.402  55.317  1.00  0.00           C  
ATOM   1158  NE2 HIS   140      79.532  91.922  54.217  1.00  0.00           N  
ATOM   1159  N   LEU   141      73.572  90.566  57.289  1.00  0.00              
ATOM   1160  CA  LEU   141      72.602  90.622  58.491  1.00  0.00              
ATOM   1161  CB  LEU   141      73.016  89.905  59.784  1.00  0.00              
ATOM   1162  C   LEU   141      72.252  92.052  58.948  1.00  0.00              
ATOM   1163  O   LEU   141      72.019  92.383  60.117  1.00  0.00              
ATOM   1164  CG  LEU   141      73.251  88.397  59.710  1.00  0.00           C  
ATOM   1165  CD1 LEU   141      73.588  87.861  61.092  1.00  0.00           C  
ATOM   1166  CD2 LEU   141      72.022  87.705  59.174  1.00  0.00           C  
ATOM   1167  N   GLN   142      72.125  92.871  57.930  1.00  0.00              
ATOM   1168  CA  GLN   142      71.920  94.397  58.085  1.00  0.00              
ATOM   1169  CB  GLN   142      73.161  95.183  57.664  1.00  0.00              
ATOM   1170  C   GLN   142      70.865  94.889  57.148  1.00  0.00              
ATOM   1171  O   GLN   142      70.721  94.275  56.092  1.00  0.00              
ATOM   1172  CG  GLN   142      74.337  94.916  58.567  1.00  0.00           C  
ATOM   1173  CD  GLN   142      74.070  95.408  59.988  1.00  0.00           C  
ATOM   1174  OE1 GLN   142      73.147  96.196  60.236  1.00  0.00           O  
ATOM   1175  NE2 GLN   142      74.898  94.956  60.918  1.00  0.00           N  
ATOM   1176  N   GLU   143      70.156  95.978  57.444  1.00  0.00              
ATOM   1177  CA  GLU   143      69.167  96.459  56.462  1.00  0.00              
ATOM   1178  CB  GLU   143      68.409  97.597  57.151  1.00  0.00              
ATOM   1179  C   GLU   143      69.088  96.821  55.019  1.00  0.00              
ATOM   1180  O   GLU   143      68.090  97.372  54.618  1.00  0.00              
ATOM   1181  CG  GLU   143      67.020  97.806  56.640  1.00  0.00           C  
ATOM   1182  CD  GLU   143      66.042  96.764  57.179  1.00  0.00           C  
ATOM   1183  OE1 GLU   143      66.005  95.628  56.647  1.00  0.00           O  
ATOM   1184  OE2 GLU   143      65.311  97.084  58.152  1.00  0.00           O  
ATOM   1185  N   ILE   144      70.115  96.644  54.261  1.00  0.00              
ATOM   1186  CA  ILE   144      70.135  96.972  52.814  1.00  0.00              
ATOM   1187  CB  ILE   144      69.671  96.097  51.591  1.00  0.00              
ATOM   1188  C   ILE   144      70.242  98.479  52.594  1.00  0.00              
ATOM   1189  O   ILE   144      69.505  99.257  53.199  1.00  0.00              
ATOM   1190  CG1 ILE   144      70.720  96.146  50.482  1.00  0.00           C  
ATOM   1191  CG2 ILE   144      68.303  96.563  51.075  1.00  0.00           C  
ATOM   1192  CD1 ILE   144      72.026  95.514  50.860  1.00  0.00           C  
ATOM   1193  N   THR   145      71.145  98.879  51.702  1.00  0.00              
ATOM   1194  CA  THR   145      71.311 100.287  51.376  1.00  0.00              
ATOM   1195  CB  THR   145      72.482 100.506  50.353  1.00  0.00              
ATOM   1196  C   THR   145      69.775 100.554  51.003  1.00  0.00              
ATOM   1197  O   THR   145      68.984 101.057  51.815  1.00  0.00              
ATOM   1198  OG1 THR   145      72.218  99.808  49.129  1.00  0.00           O  
ATOM   1199  CG2 THR   145      73.805 100.022  50.926  1.00  0.00           C  
ATOM   1200  N   ALA   146      69.446 100.235  49.766  1.00  0.00              
ATOM   1201  CA  ALA   146      68.042 100.416  49.460  1.00  0.00              
ATOM   1202  CB  ALA   146      67.810  99.387  48.353  1.00  0.00              
ATOM   1203  C   ALA   146      66.894 101.069  50.119  1.00  0.00              
ATOM   1204  O   ALA   146      66.301 101.904  49.450  1.00  0.00              
ATOM   1205  N   ASN   147      66.581 100.802  51.384  1.00  0.00              
ATOM   1206  CA  ASN   147      65.595 101.624  51.763  1.00  0.00              
ATOM   1207  CB  ASN   147      65.846 102.915  52.540  1.00  0.00              
ATOM   1208  C   ASN   147      64.534 102.180  51.381  1.00  0.00              
ATOM   1209  O   ASN   147      64.734 103.425  51.258  1.00  0.00              
ATOM   1210  CG  ASN   147      67.015 102.789  53.495  1.00  0.00           C  
ATOM   1211  OD1 ASN   147      67.536 101.696  53.710  1.00  0.00           O  
ATOM   1212  ND2 ASN   147      67.438 103.908  54.070  1.00  0.00           N  
ATOM   1213  N   SER   148      63.533 101.532  50.892  1.00  0.00              
ATOM   1214  CA  SER   148      62.295 102.287  50.043  1.00  0.00              
ATOM   1215  CB  SER   148      61.404 101.184  49.427  1.00  0.00              
ATOM   1216  C   SER   148      61.273 102.785  51.199  1.00  0.00              
ATOM   1217  O   SER   148      60.207 103.325  50.932  1.00  0.00              
ATOM   1218  OG  SER   148      61.001 100.300  50.477  1.00  0.00           O  
ATOM   1219  N   THR   149      61.592 102.428  52.440  1.00  0.00              
ATOM   1220  CA  THR   149      60.966 103.439  53.316  1.00  0.00              
ATOM   1221  CB  THR   149      61.979 102.792  54.293  1.00  0.00              
ATOM   1222  C   THR   149      60.420 104.332  53.874  1.00  0.00              
ATOM   1223  O   THR   149      61.303 105.127  54.228  1.00  0.00              
ATOM   1224  OG1 THR   149      62.489 101.597  53.691  1.00  0.00           O  
ATOM   1225  CG2 THR   149      61.306 102.401  55.606  1.00  0.00           C  
ATOM   1226  N   GLY   150      59.127 104.644  53.875  1.00  0.00              
ATOM   1227  CA  GLY   150      59.007 105.788  54.621  1.00  0.00              
ATOM   1228  C   GLY   150      58.212 105.675  55.688  1.00  0.00              
ATOM   1229  O   GLY   150      57.521 104.642  55.738  1.00  0.00              
ATOM   1230  N   SER   151      58.219 106.615  56.615  1.00  0.00              
ATOM   1231  CA  SER   151      58.128 106.403  57.984  1.00  0.00              
ATOM   1232  CB  SER   151      57.083 107.505  57.982  1.00  0.00              
ATOM   1233  C   SER   151      58.470 105.607  59.319  1.00  0.00              
ATOM   1234  O   SER   151      59.512 105.080  59.696  1.00  0.00              
ATOM   1235  OG  SER   151      57.608 108.700  58.536  1.00  0.00           O  
ATOM   1236  N   ARG   152      57.299 105.303  59.857  1.00  0.00              
ATOM   1237  CA  ARG   152      57.530 104.491  61.045  1.00  0.00              
ATOM   1238  CB  ARG   152      56.190 105.026  61.550  1.00  0.00              
ATOM   1239  C   ARG   152      58.008 103.061  60.815  1.00  0.00              
ATOM   1240  O   ARG   152      58.539 102.437  61.742  1.00  0.00              
ATOM   1241  CG  ARG   152      56.211 106.537  61.742  1.00  0.00           C  
ATOM   1242  CD  ARG   152      55.166 107.018  62.719  1.00  0.00           C  
ATOM   1243  NE  ARG   152      55.407 106.519  64.071  1.00  0.00           N  
ATOM   1244  CZ  ARG   152      54.735 106.927  65.142  1.00  0.00           C  
ATOM   1245  NH1 ARG   152      53.786 107.843  65.017  1.00  0.00           N  
ATOM   1246  NH2 ARG   152      55.001 106.412  66.335  1.00  0.00           N  
ATOM   1247  N   GLU   153      57.955 102.575  59.582  1.00  0.00              
ATOM   1248  CA  GLU   153      58.288 101.242  59.207  1.00  0.00              
ATOM   1249  CB  GLU   153      57.305 100.480  58.314  1.00  0.00              
ATOM   1250  C   GLU   153      59.696 100.897  58.983  1.00  0.00              
ATOM   1251  O   GLU   153      60.021  99.725  59.224  1.00  0.00              
ATOM   1252  CG  GLU   153      56.023 100.090  59.018  1.00  0.00           C  
ATOM   1253  CD  GLU   153      55.120  99.214  58.169  1.00  0.00           C  
ATOM   1254  OE1 GLU   153      54.021  98.869  58.650  1.00  0.00           O  
ATOM   1255  OE2 GLU   153      55.500  98.865  57.031  1.00  0.00           O  
ATOM   1256  N   ALA   154      60.552 101.836  58.630  1.00  0.00              
ATOM   1257  CA  ALA   154      61.970 101.681  58.552  1.00  0.00              
ATOM   1258  CB  ALA   154      62.607 102.903  57.888  1.00  0.00              
ATOM   1259  C   ALA   154      62.741 101.481  59.851  1.00  0.00              
ATOM   1260  O   ALA   154      63.956 101.311  59.915  1.00  0.00              
ATOM   1261  N   THR   155      61.981 101.659  60.925  1.00  0.00              
ATOM   1262  CA  THR   155      62.684 101.520  62.192  1.00  0.00              
ATOM   1263  CB  THR   155      62.094 102.585  63.136  1.00  0.00              
ATOM   1264  C   THR   155      63.040 100.418  63.222  1.00  0.00              
ATOM   1265  O   THR   155      63.622 100.509  64.297  1.00  0.00              
ATOM   1266  OG1 THR   155      62.543 103.899  62.713  1.00  0.00           O  
ATOM   1267  CG2 THR   155      62.587 102.285  64.541  1.00  0.00           C  
ATOM   1268  N   ASP   156      62.461  99.301  62.812  1.00  0.00              
ATOM   1269  CA  ASP   156      62.801  98.164  63.677  1.00  0.00              
ATOM   1270  CB  ASP   156      61.374  97.776  64.042  1.00  0.00              
ATOM   1271  C   ASP   156      63.517  97.015  63.781  1.00  0.00              
ATOM   1272  O   ASP   156      62.978  96.283  62.944  1.00  0.00              
ATOM   1273  CG  ASP   156      60.622  98.923  64.703  1.00  0.00           C  
ATOM   1274  OD1 ASP   156      59.382  98.987  64.556  1.00  0.00           O  
ATOM   1275  OD2 ASP   156      61.265  99.756  65.380  1.00  0.00           O  
ATOM   1276  N   PHE   157      64.698  96.729  64.316  1.00  0.00              
ATOM   1277  CA  PHE   157      64.671  95.072  63.938  1.00  0.00              
ATOM   1278  CB  PHE   157      64.938  94.566  62.513  1.00  0.00              
ATOM   1279  C   PHE   157      65.860  94.671  64.824  1.00  0.00              
ATOM   1280  O   PHE   157      66.604  95.592  65.151  1.00  0.00              
ATOM   1281  CG  PHE   157      66.196  95.095  61.885  1.00  0.00           C  
ATOM   1282  CD1 PHE   157      67.405  94.417  62.036  1.00  0.00           C  
ATOM   1283  CD2 PHE   157      66.161  96.234  61.086  1.00  0.00           C  
ATOM   1284  CE1 PHE   157      68.565  94.864  61.396  1.00  0.00           C  
ATOM   1285  CE2 PHE   157      67.312  96.689  60.443  1.00  0.00           C  
ATOM   1286  CZ  PHE   157      68.515  96.003  60.598  1.00  0.00           C  
ATOM   1287  N   ALA   158      66.026  93.422  65.257  1.00  0.00              
ATOM   1288  CA  ALA   158      67.275  93.047  66.165  1.00  0.00              
ATOM   1289  CB  ALA   158      66.113  93.881  66.720  1.00  0.00              
ATOM   1290  C   ALA   158      67.121  92.120  67.148  1.00  0.00              
ATOM   1291  O   ALA   158      66.710  92.793  68.097  1.00  0.00              
ATOM   1292  N   ALA   159      67.557  90.864  67.272  1.00  0.00              
ATOM   1293  CA  ALA   159      67.899  90.403  68.734  1.00  0.00              
ATOM   1294  CB  ALA   159      66.775  90.645  69.787  1.00  0.00              
ATOM   1295  C   ALA   159      68.089  88.868  68.491  1.00  0.00              
ATOM   1296  O   ALA   159      67.406  88.240  67.682  1.00  0.00              
ATOM   1297  N   SER   160      69.034  88.322  69.256  1.00  0.00              
ATOM   1298  CA  SER   160      69.592  86.949  69.332  1.00  0.00              
ATOM   1299  CB  SER   160      70.162  86.777  70.724  1.00  0.00              
ATOM   1300  C   SER   160      68.749  85.615  69.018  1.00  0.00              
ATOM   1301  O   SER   160      67.641  85.401  69.511  1.00  0.00              
ATOM   1302  OG  SER   160      69.573  85.622  71.288  1.00  0.00           O  
ATOM   1303  N   HIS   161      69.464  84.704  68.358  1.00  0.00              
ATOM   1304  CA  HIS   161      68.994  83.402  67.855  1.00  0.00              
ATOM   1305  CB  HIS   161      70.188  82.726  67.191  1.00  0.00              
ATOM   1306  C   HIS   161      68.290  82.295  68.543  1.00  0.00              
ATOM   1307  O   HIS   161      68.373  82.106  69.748  1.00  0.00              
ATOM   1308  CG  HIS   161      71.165  82.184  68.181  1.00  0.00           C  
ATOM   1309  ND1 HIS   161      70.977  80.972  68.813  1.00  0.00           N  
ATOM   1310  CD2 HIS   161      72.315  82.708  68.666  1.00  0.00           C  
ATOM   1311  CE1 HIS   161      72.000  80.778  69.634  1.00  0.00           C  
ATOM   1312  NE2 HIS   161      72.823  81.807  69.566  1.00  0.00           N  
ATOM   1313  N   GLN   162      67.436  81.603  67.793  1.00  0.00              
ATOM   1314  CA  GLN   162      66.529  80.509  68.440  1.00  0.00              
ATOM   1315  CB  GLN   162      65.326  80.937  69.298  1.00  0.00              
ATOM   1316  C   GLN   162      66.128  79.615  67.189  1.00  0.00              
ATOM   1317  O   GLN   162      66.224  79.984  66.014  1.00  0.00              
ATOM   1318  CG  GLN   162      64.296  81.808  68.582  1.00  0.00           C  
ATOM   1319  CD  GLN   162      63.017  81.988  69.374  1.00  0.00           C  
ATOM   1320  OE1 GLN   162      62.991  82.660  70.401  1.00  0.00           O  
ATOM   1321  NE2 GLN   162      61.942  81.393  68.894  1.00  0.00           N  
ATOM   1322  N   ASN   163      65.723  78.377  67.515  1.00  0.00              
ATOM   1323  CA  ASN   163      65.309  77.426  66.451  1.00  0.00              
ATOM   1324  CB  ASN   163      64.842  76.122  67.091  1.00  0.00              
ATOM   1325  C   ASN   163      64.062  77.845  65.588  1.00  0.00              
ATOM   1326  O   ASN   163      62.986  78.131  66.107  1.00  0.00              
ATOM   1327  CG  ASN   163      65.957  75.393  67.814  1.00  0.00           C  
ATOM   1328  OD1 ASN   163      66.312  74.257  67.471  1.00  0.00           O  
ATOM   1329  ND2 ASN   163      66.496  76.017  68.831  1.00  0.00           N  
ATOM   1330  N   PHE   164      64.263  77.852  64.274  1.00  0.00              
ATOM   1331  CA  PHE   164      63.312  78.139  63.283  1.00  0.00              
ATOM   1332  CB  PHE   164      63.886  79.237  62.362  1.00  0.00              
ATOM   1333  C   PHE   164      62.878  77.188  62.319  1.00  0.00              
ATOM   1334  O   PHE   164      63.690  76.332  61.985  1.00  0.00              
ATOM   1335  CG  PHE   164      64.225  80.536  63.066  1.00  0.00           C  
ATOM   1336  CD1 PHE   164      65.489  80.754  63.592  1.00  0.00           C  
ATOM   1337  CD2 PHE   164      63.259  81.525  63.148  1.00  0.00           C  
ATOM   1338  CE1 PHE   164      65.775  81.974  64.191  1.00  0.00           C  
ATOM   1339  CE2 PHE   164      63.515  82.721  63.795  1.00  0.00           C  
ATOM   1340  CZ  PHE   164      64.781  82.938  64.305  1.00  0.00           C  
ATOM   1341  N   SER   165      61.644  77.252  61.838  1.00  0.00              
ATOM   1342  CA  SER   165      61.191  76.319  60.719  1.00  0.00              
ATOM   1343  CB  SER   165      60.366  75.179  61.320  1.00  0.00              
ATOM   1344  C   SER   165      60.240  76.986  59.805  1.00  0.00              
ATOM   1345  O   SER   165      59.288  77.544  60.344  1.00  0.00              
ATOM   1346  OG  SER   165      59.199  75.662  61.958  1.00  0.00           O  
ATOM   1347  N   ILE   166      60.425  77.007  58.498  1.00  0.00              
ATOM   1348  CA  ILE   166      59.428  77.653  57.622  1.00  0.00              
ATOM   1349  CB  ILE   166      59.801  77.288  56.168  1.00  0.00              
ATOM   1350  C   ILE   166      57.904  77.421  57.824  1.00  0.00              
ATOM   1351  O   ILE   166      57.010  78.254  57.686  1.00  0.00              
ATOM   1352  CG1 ILE   166      61.237  77.742  55.886  1.00  0.00           C  
ATOM   1353  CG2 ILE   166      58.814  77.915  55.175  1.00  0.00           C  
ATOM   1354  CD1 ILE   166      61.789  77.235  54.582  1.00  0.00           C  
ATOM   1355  N   VAL   167      57.660  76.136  58.081  1.00  0.00              
ATOM   1356  CA  VAL   167      56.153  75.787  58.092  1.00  0.00              
ATOM   1357  CB  VAL   167      55.993  74.267  58.074  1.00  0.00              
ATOM   1358  C   VAL   167      55.485  76.450  59.289  1.00  0.00              
ATOM   1359  O   VAL   167      54.328  76.894  59.265  1.00  0.00              
ATOM   1360  CG1 VAL   167      54.571  73.890  58.414  1.00  0.00           C  
ATOM   1361  CG2 VAL   167      56.371  73.741  56.702  1.00  0.00           C  
ATOM   1362  N   GLU   168      56.276  76.551  60.356  1.00  0.00              
ATOM   1363  CA  GLU   168      55.722  77.201  61.586  1.00  0.00              
ATOM   1364  CB  GLU   168      56.590  76.874  62.796  1.00  0.00              
ATOM   1365  C   GLU   168      55.626  78.725  61.228  1.00  0.00              
ATOM   1366  O   GLU   168      54.576  79.332  61.410  1.00  0.00              
ATOM   1367  CG  GLU   168      56.273  75.510  63.381  1.00  0.00           C  
ATOM   1368  CD  GLU   168      57.181  75.209  64.556  1.00  0.00           C  
ATOM   1369  OE1 GLU   168      58.410  75.388  64.415  1.00  0.00           O  
ATOM   1370  OE2 GLU   168      56.667  74.778  65.618  1.00  0.00           O  
ATOM   1371  N   PHE   169      56.698  79.311  60.697  1.00  0.00              
ATOM   1372  CA  PHE   169      56.678  80.621  60.281  1.00  0.00              
ATOM   1373  CB  PHE   169      58.010  80.968  59.590  1.00  0.00              
ATOM   1374  C   PHE   169      55.393  80.948  59.433  1.00  0.00              
ATOM   1375  O   PHE   169      54.584  81.816  59.746  1.00  0.00              
ATOM   1376  CG  PHE   169      58.478  82.384  59.833  1.00  0.00           C  
ATOM   1377  CD1 PHE   169      57.747  83.466  59.369  1.00  0.00           C  
ATOM   1378  CD2 PHE   169      59.638  82.633  60.558  1.00  0.00           C  
ATOM   1379  CE1 PHE   169      58.156  84.775  59.629  1.00  0.00           C  
ATOM   1380  CE2 PHE   169      60.052  83.934  60.818  1.00  0.00           C  
ATOM   1381  CZ  PHE   169      59.308  85.007  60.354  1.00  0.00           C  
ATOM   1382  N   ILE   170      55.237  80.197  58.345  1.00  0.00              
ATOM   1383  CA  ILE   170      54.059  80.446  57.517  1.00  0.00              
ATOM   1384  CB  ILE   170      54.048  79.453  56.332  1.00  0.00              
ATOM   1385  C   ILE   170      52.824  80.398  58.329  1.00  0.00              
ATOM   1386  O   ILE   170      52.023  81.320  58.236  1.00  0.00              
ATOM   1387  CG1 ILE   170      55.272  79.670  55.428  1.00  0.00           C  
ATOM   1388  CG2 ILE   170      52.739  79.626  55.589  1.00  0.00           C  
ATOM   1389  CD1 ILE   170      55.449  78.701  54.286  1.00  0.00           C  
ATOM   1390  N   ARG   171      52.627  79.328  59.092  1.00  0.00              
ATOM   1391  CA  ARG   171      51.511  79.144  59.975  1.00  0.00              
ATOM   1392  CB  ARG   171      51.509  77.678  60.428  1.00  0.00              
ATOM   1393  C   ARG   171      51.215  80.357  60.926  1.00  0.00              
ATOM   1394  O   ARG   171      50.086  80.804  61.082  1.00  0.00              
ATOM   1395  CG  ARG   171      51.769  76.725  59.271  1.00  0.00           C  
ATOM   1396  CD  ARG   171      51.757  75.260  59.668  1.00  0.00           C  
ATOM   1397  NE  ARG   171      50.430  74.787  60.059  1.00  0.00           N  
ATOM   1398  CZ  ARG   171      50.150  73.522  60.363  1.00  0.00           C  
ATOM   1399  NH1 ARG   171      51.104  72.598  60.322  1.00  0.00           N  
ATOM   1400  NH2 ARG   171      48.916  73.174  60.702  1.00  0.00           N  
ATOM   1401  N   ASN   172      52.276  80.808  61.588  1.00  0.00              
ATOM   1402  CA  ASN   172      52.108  81.919  62.499  1.00  0.00              
ATOM   1403  CB  ASN   172      52.832  81.501  63.784  1.00  0.00              
ATOM   1404  C   ASN   172      51.928  83.282  61.770  1.00  0.00              
ATOM   1405  O   ASN   172      50.920  83.974  61.881  1.00  0.00              
ATOM   1406  CG  ASN   172      51.962  80.686  64.710  1.00  0.00           C  
ATOM   1407  OD1 ASN   172      51.543  81.169  65.762  1.00  0.00           O  
ATOM   1408  ND2 ASN   172      51.705  79.435  64.340  1.00  0.00           N  
ATOM   1409  N   LYS   173      52.960  83.638  61.021  1.00  0.00              
ATOM   1410  CA  LYS   173      52.907  84.930  60.310  1.00  0.00              
ATOM   1411  CB  LYS   173      54.251  85.220  59.627  1.00  0.00              
ATOM   1412  C   LYS   173      51.846  85.117  59.281  1.00  0.00              
ATOM   1413  O   LYS   173      51.329  86.222  59.077  1.00  0.00              
ATOM   1414  CG  LYS   173      55.329  85.693  60.605  1.00  0.00           C  
ATOM   1415  CD  LYS   173      56.436  86.501  59.917  1.00  0.00           C  
ATOM   1416  CE  LYS   173      57.374  85.624  59.082  1.00  0.00           C  
ATOM   1417  NZ  LYS   173      58.139  84.620  59.884  1.00  0.00           N  
ATOM   1418  N   GLY   174      51.502  84.002  58.632  1.00  0.00              
ATOM   1419  CA  GLY   174      50.533  83.997  57.518  1.00  0.00              
ATOM   1420  C   GLY   174      49.286  84.743  57.862  1.00  0.00              
ATOM   1421  O   GLY   174      48.967  84.850  59.041  1.00  0.00              
ATOM   1422  N   PHE   175      48.578  85.293  56.882  1.00  0.00              
ATOM   1423  CA  PHE   175      47.343  86.020  57.185  1.00  0.00              
ATOM   1424  CB  PHE   175      46.815  86.623  55.878  1.00  0.00              
ATOM   1425  C   PHE   175      46.195  84.953  57.601  1.00  0.00              
ATOM   1426  O   PHE   175      45.893  83.881  57.076  1.00  0.00              
ATOM   1427  CG  PHE   175      45.532  87.393  56.035  1.00  0.00           C  
ATOM   1428  CD1 PHE   175      45.519  88.630  56.669  1.00  0.00           C  
ATOM   1429  CD2 PHE   175      44.334  86.879  55.545  1.00  0.00           C  
ATOM   1430  CE1 PHE   175      44.337  89.350  56.818  1.00  0.00           C  
ATOM   1431  CE2 PHE   175      43.143  87.591  55.687  1.00  0.00           C  
ATOM   1432  CZ  PHE   175      43.144  88.829  56.325  1.00  0.00           C  
ATOM   1433  N   TYR   176      45.611  85.368  58.730  1.00  0.00              
ATOM   1434  CA  TYR   176      44.541  84.805  59.438  1.00  0.00              
ATOM   1435  CB  TYR   176      44.607  85.243  60.904  1.00  0.00              
ATOM   1436  C   TYR   176      43.081  84.916  59.036  1.00  0.00              
ATOM   1437  O   TYR   176      42.138  85.342  59.730  1.00  0.00              
ATOM   1438  CG  TYR   176      43.785  84.466  61.910  1.00  0.00           C  
ATOM   1439  CD1 TYR   176      42.948  83.411  61.533  1.00  0.00           C  
ATOM   1440  CD2 TYR   176      43.826  84.820  63.257  1.00  0.00           C  
ATOM   1441  CE1 TYR   176      42.171  82.739  62.478  1.00  0.00           C  
ATOM   1442  CE2 TYR   176      43.059  84.160  64.204  1.00  0.00           C  
ATOM   1443  CZ  TYR   176      42.233  83.125  63.813  1.00  0.00           C  
ATOM   1444  OH  TYR   176      41.471  82.499  64.774  1.00  0.00           O  
ATOM   1445  N   LEU   177      42.893  84.515  57.782  1.00  0.00              
ATOM   1446  CA  LEU   177      41.490  84.390  57.202  1.00  0.00              
ATOM   1447  CB  LEU   177      41.693  84.016  55.734  1.00  0.00              
ATOM   1448  C   LEU   177      40.380  83.950  58.081  1.00  0.00              
ATOM   1449  O   LEU   177      39.290  84.519  58.124  1.00  0.00              
ATOM   1450  CG  LEU   177      41.864  85.142  54.707  1.00  0.00           C  
ATOM   1451  CD1 LEU   177      42.529  86.361  55.218  1.00  0.00           C  
ATOM   1452  CD2 LEU   177      42.640  84.566  53.596  1.00  0.00           C  
ATOM   1453  N   ASN   178      40.688  82.919  58.865  1.00  0.00              
ATOM   1454  CA  ASN   178      39.623  82.406  59.824  1.00  0.00              
ATOM   1455  CB  ASN   178      40.236  81.211  60.575  1.00  0.00              
ATOM   1456  C   ASN   178      39.394  83.325  61.041  1.00  0.00              
ATOM   1457  O   ASN   178      38.473  83.029  61.804  1.00  0.00              
ATOM   1458  CG  ASN   178      39.272  80.563  61.543  1.00  0.00           C  
ATOM   1459  OD1 ASN   178      38.809  81.192  62.487  1.00  0.00           O  
ATOM   1460  ND2 ASN   178      38.997  79.283  61.336  1.00  0.00           N  
ATOM   1461  N   ASN   179      40.105  84.442  61.165  1.00  0.00              
ATOM   1462  CA  ASN   179      40.034  85.278  62.234  1.00  0.00              
ATOM   1463  CB  ASN   179      40.709  84.683  63.460  1.00  0.00              
ATOM   1464  C   ASN   179      39.635  86.770  61.562  1.00  0.00              
ATOM   1465  O   ASN   179      38.595  87.383  61.425  1.00  0.00              
ATOM   1466  CG  ASN   179      40.503  85.423  64.766  1.00  0.00           C  
ATOM   1467  OD1 ASN   179      39.614  86.274  64.785  1.00  0.00           O  
ATOM   1468  ND2 ASN   179      41.283  85.105  65.781  1.00  0.00           N  
ATOM   1469  N   SER   180      40.806  87.195  61.120  1.00  0.00              
ATOM   1470  CA  SER   180      40.655  88.630  60.580  1.00  0.00              
ATOM   1471  CB  SER   180      41.935  89.126  61.271  1.00  0.00              
ATOM   1472  C   SER   180      40.162  89.003  59.169  1.00  0.00              
ATOM   1473  O   SER   180      39.525  90.018  58.858  1.00  0.00              
ATOM   1474  OG  SER   180      42.244  90.452  60.837  1.00  0.00           O  
ATOM   1475  N   THR   181      40.601  88.127  58.268  1.00  0.00              
ATOM   1476  CA  THR   181      40.339  88.578  56.794  1.00  0.00              
ATOM   1477  CB  THR   181      41.195  87.663  55.879  1.00  0.00              
ATOM   1478  C   THR   181      38.759  88.525  56.500  1.00  0.00              
ATOM   1479  O   THR   181      38.132  89.353  55.816  1.00  0.00              
ATOM   1480  OG1 THR   181      42.572  87.944  56.045  1.00  0.00           O  
ATOM   1481  CG2 THR   181      40.851  87.925  54.411  1.00  0.00           C  
ATOM   1482  N   LEU   182      38.247  87.390  56.967  1.00  0.00              
ATOM   1483  CA  LEU   182      36.830  87.104  56.639  1.00  0.00              
ATOM   1484  CB  LEU   182      36.421  85.980  57.595  1.00  0.00              
ATOM   1485  C   LEU   182      35.757  87.911  57.128  1.00  0.00              
ATOM   1486  O   LEU   182      35.207  87.469  58.135  1.00  0.00              
ATOM   1487  CG  LEU   182      35.169  85.169  57.239  1.00  0.00           C  
ATOM   1488  CD1 LEU   182      35.423  84.356  55.997  1.00  0.00           C  
ATOM   1489  CD2 LEU   182      34.786  84.253  58.374  1.00  0.00           C  
ATOM   1490  N   LEU   183      35.384  89.070  56.568  1.00  0.00              
ATOM   1491  CA  LEU   183      34.475  89.989  57.353  1.00  0.00              
ATOM   1492  CB  LEU   183      34.730  91.455  56.929  1.00  0.00              
ATOM   1493  C   LEU   183      33.011  89.369  57.301  1.00  0.00              
ATOM   1494  O   LEU   183      32.188  89.522  58.202  1.00  0.00              
ATOM   1495  CG  LEU   183      36.093  92.017  57.273  1.00  0.00           C  
ATOM   1496  CD1 LEU   183      36.309  93.376  56.589  1.00  0.00           C  
ATOM   1497  CD2 LEU   183      36.173  92.197  58.781  1.00  0.00           C  
ATOM   1498  N   ASP   184      32.717  88.779  56.142  1.00  0.00              
ATOM   1499  CA  ASP   184      31.410  88.143  56.030  1.00  0.00              
ATOM   1500  CB  ASP   184      30.896  88.803  54.749  1.00  0.00              
ATOM   1501  C   ASP   184      31.451  86.985  55.117  1.00  0.00              
ATOM   1502  O   ASP   184      32.155  87.028  54.113  1.00  0.00              
ATOM   1503  CG  ASP   184      29.380  88.917  54.722  1.00  0.00           C  
ATOM   1504  OD1 ASP   184      28.719  88.342  55.619  1.00  0.00           O  
ATOM   1505  OD2 ASP   184      28.848  89.582  53.806  1.00  0.00           O  
ATOM   1506  N   CYS   185      30.717  85.932  55.449  1.00  0.00              
ATOM   1507  CA  CYS   185      30.616  84.733  54.550  1.00  0.00              
ATOM   1508  CB  CYS   185      31.449  83.582  55.159  1.00  0.00              
ATOM   1509  C   CYS   185      29.070  84.110  54.836  1.00  0.00              
ATOM   1510  O   CYS   185      28.371  84.175  55.856  1.00  0.00              
ATOM   1511  SG  CYS   185      31.095  81.940  54.482  1.00  0.00           S  
ATOM   1512  N   GLU   186      28.625  83.668  53.659  1.00  0.00              
ATOM   1513  CA  GLU   186      27.328  83.437  53.087  1.00  0.00              
ATOM   1514  CB  GLU   186      26.420  84.560  52.610  1.00  0.00              
ATOM   1515  C   GLU   186      27.173  82.599  51.993  1.00  0.00              
ATOM   1516  O   GLU   186      27.595  82.925  50.866  1.00  0.00              
ATOM   1517  CG  GLU   186      24.929  84.229  52.603  1.00  0.00           C  
ATOM   1518  CD  GLU   186      24.148  85.531  52.384  1.00  0.00           C  
ATOM   1519  OE1 GLU   186      24.680  86.570  52.868  1.00  0.00           O  
ATOM   1520  OE2 GLU   186      23.093  85.493  51.744  1.00  0.00           O  
ATOM   1521  N   PHE   187      26.690  81.391  52.276  1.00  0.00              
ATOM   1522  CA  PHE   187      26.531  80.230  51.193  1.00  0.00              
ATOM   1523  CB  PHE   187      27.335  78.960  51.366  1.00  0.00              
ATOM   1524  C   PHE   187      25.141  79.754  51.153  1.00  0.00              
ATOM   1525  O   PHE   187      24.755  79.092  52.119  1.00  0.00              
ATOM   1526  CG  PHE   187      28.735  79.106  50.899  1.00  0.00           C  
ATOM   1527  CD1 PHE   187      29.688  79.705  51.714  1.00  0.00           C  
ATOM   1528  CD2 PHE   187      29.095  78.717  49.616  1.00  0.00           C  
ATOM   1529  CE1 PHE   187      30.979  79.923  51.257  1.00  0.00           C  
ATOM   1530  CE2 PHE   187      30.383  78.929  49.148  1.00  0.00           C  
ATOM   1531  CZ  PHE   187      31.329  79.535  49.971  1.00  0.00           C  
ATOM   1532  N   PHE   188      24.358  80.083  50.124  1.00  0.00              
ATOM   1533  CA  PHE   188      22.968  79.738  49.945  1.00  0.00              
ATOM   1534  CB  PHE   188      22.765  78.226  49.833  1.00  0.00              
ATOM   1535  C   PHE   188      22.082  80.181  50.995  1.00  0.00              
ATOM   1536  O   PHE   188      21.338  79.309  51.450  1.00  0.00              
ATOM   1537  CG  PHE   188      23.543  77.573  48.733  1.00  0.00           C  
ATOM   1538  CD1 PHE   188      24.327  76.453  48.998  1.00  0.00           C  
ATOM   1539  CD2 PHE   188      23.443  78.024  47.427  1.00  0.00           C  
ATOM   1540  CE1 PHE   188      24.998  75.786  47.976  1.00  0.00           C  
ATOM   1541  CE2 PHE   188      24.110  77.365  46.395  1.00  0.00           C  
ATOM   1542  CZ  PHE   188      24.888  76.241  46.673  1.00  0.00           C  
ATOM   1543  N   GLY   189      22.167  81.403  51.514  1.00  0.00              
ATOM   1544  CA  GLY   189      21.457  81.968  52.622  1.00  0.00              
ATOM   1545  C   GLY   189      22.169  81.826  53.964  1.00  0.00              
ATOM   1546  O   GLY   189      22.263  82.789  54.733  1.00  0.00              
ATOM   1547  N   LYS   190      22.678  80.618  54.216  1.00  0.00              
ATOM   1548  CA  LYS   190      23.397  80.304  55.427  1.00  0.00              
ATOM   1549  CB  LYS   190      23.916  78.844  55.393  1.00  0.00              
ATOM   1550  C   LYS   190      24.669  80.986  55.741  1.00  0.00              
ATOM   1551  O   LYS   190      25.513  81.077  54.847  1.00  0.00              
ATOM   1552  CG  LYS   190      22.795  77.797  55.357  1.00  0.00           C  
ATOM   1553  CD  LYS   190      23.424  76.384  55.224  1.00  0.00           C  
ATOM   1554  CE  LYS   190      22.294  75.399  55.542  1.00  0.00           C  
ATOM   1555  NZ  LYS   190      22.870  74.022  55.370  1.00  0.00           N  
ATOM   1556  N   PRO   191      24.848  81.558  56.943  1.00  0.00              
ATOM   1557  CA  PRO   191      26.145  82.231  57.198  1.00  0.00              
ATOM   1558  CB  PRO   191      25.868  83.030  58.431  1.00  0.00              
ATOM   1559  C   PRO   191      27.171  81.225  57.366  1.00  0.00              
ATOM   1560  O   PRO   191      26.855  80.087  57.743  1.00  0.00              
ATOM   1561  CG  PRO   191      24.389  83.256  58.426  1.00  0.00           C  
ATOM   1562  CD  PRO   191      23.795  82.031  57.782  1.00  0.00           C  
ATOM   1563  N   CYS   192      28.425  81.578  57.080  1.00  0.00              
ATOM   1564  CA  CYS   192      29.559  80.584  57.198  1.00  0.00              
ATOM   1565  CB  CYS   192      30.156  80.036  55.899  1.00  0.00              
ATOM   1566  C   CYS   192      30.422  81.135  58.171  1.00  0.00              
ATOM   1567  O   CYS   192      30.292  82.347  58.362  1.00  0.00              
ATOM   1568  SG  CYS   192      28.937  79.111  54.910  1.00  0.00           S  
ATOM   1569  N   SER   193      31.384  80.413  58.742  1.00  0.00              
ATOM   1570  CA  SER   193      32.376  81.284  59.655  1.00  0.00              
ATOM   1571  CB  SER   193      32.071  80.762  61.142  1.00  0.00              
ATOM   1572  C   SER   193      33.873  80.893  59.139  1.00  0.00              
ATOM   1573  O   SER   193      34.138  80.511  58.003  1.00  0.00              
ATOM   1574  OG  SER   193      31.378  81.887  61.648  1.00  0.00           O  
ATOM   1575  N   PRO   194      34.826  81.086  60.047  1.00  0.00              
ATOM   1576  CA  PRO   194      36.143  80.781  59.628  1.00  0.00              
ATOM   1577  CB  PRO   194      37.035  81.540  60.631  1.00  0.00              
ATOM   1578  C   PRO   194      36.334  79.257  59.670  1.00  0.00              
ATOM   1579  O   PRO   194      37.134  78.669  58.941  1.00  0.00              
ATOM   1580  CG  PRO   194      36.126  82.342  61.445  1.00  0.00           C  
ATOM   1581  CD  PRO   194      34.688  82.064  61.107  1.00  0.00           C  
ATOM   1582  N   LYS   195      35.557  78.648  60.559  1.00  0.00              
ATOM   1583  CA  LYS   195      35.535  77.197  60.775  1.00  0.00              
ATOM   1584  CB  LYS   195      34.670  76.662  61.905  1.00  0.00              
ATOM   1585  C   LYS   195      35.135  76.423  59.583  1.00  0.00              
ATOM   1586  O   LYS   195      35.565  75.278  59.452  1.00  0.00              
ATOM   1587  CG  LYS   195      34.821  77.267  63.284  1.00  0.00           C  
ATOM   1588  CD  LYS   195      33.949  76.562  64.328  1.00  0.00           C  
ATOM   1589  CE  LYS   195      32.543  77.106  64.389  1.00  0.00           C  
ATOM   1590  NZ  LYS   195      31.726  76.383  65.375  1.00  0.00           N  
ATOM   1591  N   ASP   196      34.419  77.037  58.643  1.00  0.00              
ATOM   1592  CA  ASP   196      34.070  76.427  57.349  1.00  0.00              
ATOM   1593  CB  ASP   196      33.070  77.308  56.593  1.00  0.00              
ATOM   1594  C   ASP   196      35.262  76.149  56.433  1.00  0.00              
ATOM   1595  O   ASP   196      35.333  75.153  55.751  1.00  0.00              
ATOM   1596  CG  ASP   196      31.675  77.272  57.189  1.00  0.00           C  
ATOM   1597  OD1 ASP   196      31.387  76.390  58.026  1.00  0.00           O  
ATOM   1598  OD2 ASP   196      30.858  78.136  56.801  1.00  0.00           O  
ATOM   1599  N   PHE   197      36.245  77.084  56.574  1.00  0.00              
ATOM   1600  CA  PHE   197      37.521  77.066  55.887  1.00  0.00              
ATOM   1601  CB  PHE   197      37.959  78.522  55.714  1.00  0.00              
ATOM   1602  C   PHE   197      38.614  76.249  56.655  1.00  0.00              
ATOM   1603  O   PHE   197      38.845  76.206  57.860  1.00  0.00              
ATOM   1604  CG  PHE   197      36.889  79.398  55.122  1.00  0.00           C  
ATOM   1605  CD1 PHE   197      35.988  80.070  55.941  1.00  0.00           C  
ATOM   1606  CD2 PHE   197      36.763  79.522  53.744  1.00  0.00           C  
ATOM   1607  CE1 PHE   197      34.980  80.855  55.398  1.00  0.00           C  
ATOM   1608  CE2 PHE   197      35.757  80.305  53.186  1.00  0.00           C  
ATOM   1609  CZ  PHE   197      34.861  80.975  54.017  1.00  0.00           C  
ATOM   1610  N   ALA   198      39.201  75.452  55.772  1.00  0.00              
ATOM   1611  CA  ALA   198      40.257  74.433  55.883  1.00  0.00              
ATOM   1612  CB  ALA   198      39.881  73.072  55.295  1.00  0.00              
ATOM   1613  C   ALA   198      41.475  75.245  55.444  1.00  0.00              
ATOM   1614  O   ALA   198      41.504  75.987  54.483  1.00  0.00              
ATOM   1615  N   HIS   199      42.498  75.091  56.272  1.00  0.00              
ATOM   1616  CA  HIS   199      43.853  75.629  56.213  1.00  0.00              
ATOM   1617  CB  HIS   199      44.599  75.627  57.542  1.00  0.00              
ATOM   1618  C   HIS   199      44.761  74.776  55.486  1.00  0.00              
ATOM   1619  O   HIS   199      45.098  73.658  55.872  1.00  0.00              
ATOM   1620  CG  HIS   199      46.032  75.967  57.419  1.00  0.00           C  
ATOM   1621  ND1 HIS   199      46.466  77.296  57.656  1.00  0.00           N  
ATOM   1622  CD2 HIS   199      47.087  75.221  57.092  1.00  0.00           C  
ATOM   1623  CE1 HIS   199      47.735  77.260  57.428  1.00  0.00           C  
ATOM   1624  NE2 HIS   199      48.168  76.049  57.066  1.00  0.00           N  
ATOM   1625  N   VAL   200      45.127  75.272  54.311  1.00  0.00              
ATOM   1626  CA  VAL   200      46.026  74.478  53.309  1.00  0.00              
ATOM   1627  CB  VAL   200      45.214  74.030  52.068  1.00  0.00              
ATOM   1628  C   VAL   200      47.148  75.727  53.038  1.00  0.00              
ATOM   1629  O   VAL   200      47.110  76.951  53.159  1.00  0.00              
ATOM   1630  CG1 VAL   200      46.111  73.265  51.101  1.00  0.00           C  
ATOM   1631  CG2 VAL   200      44.036  73.157  52.486  1.00  0.00           C  
ATOM   1632  N   PHE   201      48.280  75.061  52.835  1.00  0.00              
ATOM   1633  CA  PHE   201      49.602  75.498  52.537  1.00  0.00              
ATOM   1634  CB  PHE   201      50.668  74.813  53.418  1.00  0.00              
ATOM   1635  C   PHE   201      50.090  75.335  51.156  1.00  0.00              
ATOM   1636  O   PHE   201      50.326  74.246  50.634  1.00  0.00              
ATOM   1637  CG  PHE   201      50.315  74.868  54.886  1.00  0.00           C  
ATOM   1638  CD1 PHE   201      50.688  75.967  55.658  1.00  0.00           C  
ATOM   1639  CD2 PHE   201      49.704  73.789  55.479  1.00  0.00           C  
ATOM   1640  CE1 PHE   201      50.385  75.957  57.018  1.00  0.00           C  
ATOM   1641  CE2 PHE   201      49.414  73.769  56.837  1.00  0.00           C  
ATOM   1642  CZ  PHE   201      49.757  74.869  57.608  1.00  0.00           C  
ATOM   1643  N   THR   202      50.260  76.477  50.507  1.00  0.00              
ATOM   1644  CA  THR   202      50.542  76.480  48.984  1.00  0.00              
ATOM   1645  CB  THR   202      49.367  76.901  48.080  1.00  0.00              
ATOM   1646  C   THR   202      51.831  77.291  49.029  1.00  0.00              
ATOM   1647  O   THR   202      52.398  77.672  50.041  1.00  0.00              
ATOM   1648  OG1 THR   202      49.787  76.911  46.711  1.00  0.00           O  
ATOM   1649  CG2 THR   202      48.859  78.275  48.477  1.00  0.00           C  
ATOM   1650  N   GLU   203      52.299  77.695  47.854  1.00  0.00              
ATOM   1651  CA  GLU   203      53.509  78.360  47.482  1.00  0.00              
ATOM   1652  CB  GLU   203      53.967  78.239  46.029  1.00  0.00              
ATOM   1653  C   GLU   203      53.285  79.774  48.144  1.00  0.00              
ATOM   1654  O   GLU   203      54.241  80.240  48.756  1.00  0.00              
ATOM   1655  CG  GLU   203      52.987  78.894  45.046  1.00  0.00           C  
ATOM   1656  CD  GLU   203      51.812  77.980  44.761  1.00  0.00           C  
ATOM   1657  OE1 GLU   203      51.882  76.783  45.126  1.00  0.00           O  
ATOM   1658  OE2 GLU   203      50.827  78.449  44.159  1.00  0.00           O  
ATOM   1659  N   TYR   204      52.110  80.397  48.090  1.00  0.00              
ATOM   1660  CA  TYR   204      51.770  81.544  48.728  1.00  0.00              
ATOM   1661  CB  TYR   204      50.281  81.869  48.510  1.00  0.00              
ATOM   1662  C   TYR   204      51.776  81.323  50.294  1.00  0.00              
ATOM   1663  O   TYR   204      51.928  82.313  51.003  1.00  0.00              
ATOM   1664  CG  TYR   204      49.807  83.080  49.320  1.00  0.00           C  
ATOM   1665  CD1 TYR   204      49.355  82.960  50.631  1.00  0.00           C  
ATOM   1666  CD2 TYR   204      49.813  84.323  48.724  1.00  0.00           C  
ATOM   1667  CE1 TYR   204      48.949  84.075  51.338  1.00  0.00           C  
ATOM   1668  CE2 TYR   204      49.410  85.448  49.399  1.00  0.00           C  
ATOM   1669  CZ  TYR   204      48.968  85.312  50.710  1.00  0.00           C  
ATOM   1670  OH  TYR   204      48.575  86.457  51.371  1.00  0.00           O  
ATOM   1671  N   GLY   205      51.676  80.090  50.777  1.00  0.00              
ATOM   1672  CA  GLY   205      51.821  80.189  52.316  1.00  0.00              
ATOM   1673  C   GLY   205      50.920  80.378  53.389  1.00  0.00              
ATOM   1674  O   GLY   205      51.389  81.265  54.101  1.00  0.00              
ATOM   1675  N   ASN   206      49.765  79.770  53.612  1.00  0.00              
ATOM   1676  CA  ASN   206      48.881  79.800  54.748  1.00  0.00              
ATOM   1677  CB  ASN   206      48.848  81.073  55.619  1.00  0.00              
ATOM   1678  C   ASN   206      47.414  80.075  54.146  1.00  0.00              
ATOM   1679  O   ASN   206      46.619  80.776  54.784  1.00  0.00              
ATOM   1680  CG  ASN   206      50.081  81.111  56.526  1.00  0.00           C  
ATOM   1681  OD1 ASN   206      50.908  80.181  56.598  1.00  0.00           O  
ATOM   1682  ND2 ASN   206      50.198  82.238  57.209  1.00  0.00           N  
ATOM   1683  N   CYS   207      47.148  79.607  52.915  1.00  0.00              
ATOM   1684  CA  CYS   207      45.835  79.759  52.462  1.00  0.00              
ATOM   1685  CB  CYS   207      46.188  79.764  50.969  1.00  0.00              
ATOM   1686  C   CYS   207      44.851  78.467  52.794  1.00  0.00              
ATOM   1687  O   CYS   207      45.183  77.386  53.278  1.00  0.00              
ATOM   1688  SG  CYS   207      47.261  81.150  50.506  1.00  0.00           S  
ATOM   1689  N   PHE   208      43.593  78.887  52.772  1.00  0.00              
ATOM   1690  CA  PHE   208      42.326  78.469  52.755  1.00  0.00              
ATOM   1691  CB  PHE   208      41.454  79.614  53.308  1.00  0.00              
ATOM   1692  C   PHE   208      41.389  78.137  51.776  1.00  0.00              
ATOM   1693  O   PHE   208      41.501  78.483  50.603  1.00  0.00              
ATOM   1694  CG  PHE   208      42.090  80.365  54.449  1.00  0.00           C  
ATOM   1695  CD1 PHE   208      42.027  79.928  55.762  1.00  0.00           C  
ATOM   1696  CD2 PHE   208      42.792  81.540  54.164  1.00  0.00           C  
ATOM   1697  CE1 PHE   208      42.672  80.605  56.790  1.00  0.00           C  
ATOM   1698  CE2 PHE   208      43.410  82.222  55.197  1.00  0.00           C  
ATOM   1699  CZ  PHE   208      43.298  81.788  56.493  1.00  0.00           C  
ATOM   1700  N   THR   209      40.576  77.169  52.176  1.00  0.00              
ATOM   1701  CA  THR   209      39.637  76.247  51.331  1.00  0.00              
ATOM   1702  CB  THR   209      40.098  74.785  51.141  1.00  0.00              
ATOM   1703  C   THR   209      38.119  76.358  51.903  1.00  0.00              
ATOM   1704  O   THR   209      37.885  76.178  53.099  1.00  0.00              
ATOM   1705  OG1 THR   209      41.442  74.761  50.649  1.00  0.00           O  
ATOM   1706  CG2 THR   209      39.193  74.058  50.154  1.00  0.00           C  
ATOM   1707  N   PHE   210      37.152  76.609  51.026  1.00  0.00              
ATOM   1708  CA  PHE   210      35.927  76.673  51.514  1.00  0.00              
ATOM   1709  CB  PHE   210      35.325  78.027  51.014  1.00  0.00              
ATOM   1710  C   PHE   210      35.235  75.518  50.871  1.00  0.00              
ATOM   1711  O   PHE   210      35.260  75.501  49.640  1.00  0.00              
ATOM   1712  CG  PHE   210      36.027  79.271  51.514  1.00  0.00           C  
ATOM   1713  CD1 PHE   210      37.192  79.755  50.905  1.00  0.00           C  
ATOM   1714  CD2 PHE   210      35.526  79.953  52.625  1.00  0.00           C  
ATOM   1715  CE1 PHE   210      37.862  80.892  51.367  1.00  0.00           C  
ATOM   1716  CE2 PHE   210      36.163  81.103  53.086  1.00  0.00           C  
ATOM   1717  CZ  PHE   210      37.328  81.561  52.466  1.00  0.00           C  
ATOM   1718  N   ASN   211      34.683  74.553  51.598  1.00  0.00              
ATOM   1719  CA  ASN   211      34.030  73.407  51.087  1.00  0.00              
ATOM   1720  CB  ASN   211      33.043  73.641  49.976  1.00  0.00              
ATOM   1721  C   ASN   211      35.140  72.388  50.472  1.00  0.00              
ATOM   1722  O   ASN   211      35.072  71.949  49.339  1.00  0.00              
ATOM   1723  CG  ASN   211      32.003  74.741  50.176  1.00  0.00           C  
ATOM   1724  OD1 ASN   211      31.948  75.675  49.312  1.00  0.00           O  
ATOM   1725  ND2 ASN   211      31.227  74.655  51.237  1.00  0.00           N  
ATOM   1726  N   HIS   212      36.113  72.165  51.339  1.00  0.00              
ATOM   1727  CA  HIS   212      37.153  71.202  51.116  1.00  0.00              
ATOM   1728  CB  HIS   212      38.479  71.657  51.671  1.00  0.00              
ATOM   1729  C   HIS   212      36.747  69.806  51.613  1.00  0.00              
ATOM   1730  O   HIS   212      37.355  69.168  52.496  1.00  0.00              
ATOM   1731  CG  HIS   212      39.693  70.860  51.323  1.00  0.00           C  
ATOM   1732  ND1 HIS   212      40.535  71.192  50.331  1.00  0.00           N  
ATOM   1733  CD2 HIS   212      40.169  69.684  51.831  1.00  0.00           C  
ATOM   1734  CE1 HIS   212      41.521  70.317  50.234  1.00  0.00           C  
ATOM   1735  NE2 HIS   212      41.288  69.391  51.155  1.00  0.00           N  
ATOM   1736  N   GLY   213      35.668  69.341  50.982  1.00  0.00              
ATOM   1737  CA  GLY   213      35.139  68.041  51.495  1.00  0.00              
ATOM   1738  C   GLY   213      34.401  67.760  52.645  1.00  0.00              
ATOM   1739  O   GLY   213      34.131  66.622  53.022  1.00  0.00              
ATOM   1740  N   GLU   214      34.125  68.843  53.357  1.00  0.00              
ATOM   1741  CA  GLU   214      33.580  68.365  54.594  1.00  0.00              
ATOM   1742  CB  GLU   214      33.429  69.705  55.310  1.00  0.00              
ATOM   1743  C   GLU   214      32.294  67.798  54.424  1.00  0.00              
ATOM   1744  O   GLU   214      31.712  67.861  53.345  1.00  0.00              
ATOM   1745  CG  GLU   214      34.721  70.276  55.842  1.00  0.00           C  
ATOM   1746  CD  GLU   214      34.982  69.870  57.270  1.00  0.00           C  
ATOM   1747  OE1 GLU   214      34.290  70.403  58.163  1.00  0.00           O  
ATOM   1748  OE2 GLU   214      35.871  69.022  57.499  1.00  0.00           O  
ATOM   1749  N   THR   215      31.950  66.945  55.372  1.00  0.00              
ATOM   1750  CA  THR   215      30.701  66.383  55.504  1.00  0.00              
ATOM   1751  CB  THR   215      30.554  65.663  56.884  1.00  0.00              
ATOM   1752  C   THR   215      29.484  67.076  55.056  1.00  0.00              
ATOM   1753  O   THR   215      29.531  68.312  55.013  1.00  0.00              
ATOM   1754  OG1 THR   215      31.747  64.928  57.180  1.00  0.00           O  
ATOM   1755  CG2 THR   215      29.390  64.680  56.855  1.00  0.00           C  
ATOM   1756  N   LEU   216      28.425  66.366  54.681  1.00  0.00              
ATOM   1757  CA  LEU   216      27.260  66.959  54.206  1.00  0.00              
ATOM   1758  CB  LEU   216      26.554  67.656  55.392  1.00  0.00              
ATOM   1759  C   LEU   216      27.254  67.329  52.688  1.00  0.00              
ATOM   1760  O   LEU   216      26.215  67.385  52.034  1.00  0.00              
ATOM   1761  CG  LEU   216      26.135  66.773  56.579  1.00  0.00           C  
ATOM   1762  CD1 LEU   216      25.925  67.617  57.835  1.00  0.00           C  
ATOM   1763  CD2 LEU   216      24.866  65.995  56.234  1.00  0.00           C  
ATOM   1764  N   GLN   217      28.446  67.587  52.165  1.00  0.00              
ATOM   1765  CA  GLN   217      28.614  67.947  50.812  1.00  0.00              
ATOM   1766  CB  GLN   217      28.854  66.994  49.637  1.00  0.00              
ATOM   1767  C   GLN   217      27.565  68.999  50.293  1.00  0.00              
ATOM   1768  O   GLN   217      26.433  68.682  49.937  1.00  0.00              
ATOM   1769  CG  GLN   217      29.828  65.868  49.940  1.00  0.00           C  
ATOM   1770  CD  GLN   217      31.131  66.364  50.550  1.00  0.00           C  
ATOM   1771  OE1 GLN   217      31.683  67.385  50.134  1.00  0.00           O  
ATOM   1772  NE2 GLN   217      31.634  65.632  51.534  1.00  0.00           N  
ATOM   1773  N   ALA   218      28.013  70.269  50.214  1.00  0.00              
ATOM   1774  CA  ALA   218      27.178  71.303  49.767  1.00  0.00              
ATOM   1775  CB  ALA   218      27.895  72.649  49.755  1.00  0.00              
ATOM   1776  C   ALA   218      26.858  71.371  48.232  1.00  0.00              
ATOM   1777  O   ALA   218      27.729  71.468  47.370  1.00  0.00              
ATOM   1778  N   LYS   219      25.560  71.308  47.952  1.00  0.00              
ATOM   1779  CA  LYS   219      24.815  71.262  46.755  1.00  0.00              
ATOM   1780  CB  LYS   219      23.668  70.260  46.850  1.00  0.00              
ATOM   1781  C   LYS   219      24.555  72.518  45.861  1.00  0.00              
ATOM   1782  O   LYS   219      24.254  73.465  46.583  1.00  0.00              
ATOM   1783  CG  LYS   219      24.270  68.908  47.309  1.00  0.00           C  
ATOM   1784  CD  LYS   219      23.192  67.853  47.041  1.00  0.00           C  
ATOM   1785  CE  LYS   219      23.612  66.565  47.748  1.00  0.00           C  
ATOM   1786  NZ  LYS   219      24.567  65.867  46.829  1.00  0.00           N  
ATOM   1787  N   ARG   220      24.293  72.493  44.559  1.00  0.00              
ATOM   1788  CA  ARG   220      23.567  73.827  44.226  1.00  0.00              
ATOM   1789  CB  ARG   220      24.645  74.538  43.410  1.00  0.00              
ATOM   1790  C   ARG   220      22.431  72.986  43.122  1.00  0.00              
ATOM   1791  O   ARG   220      22.450  71.904  42.555  1.00  0.00              
ATOM   1792  CG  ARG   220      25.605  75.352  44.246  1.00  0.00           C  
ATOM   1793  CD  ARG   220      26.360  76.337  43.385  1.00  0.00           C  
ATOM   1794  NE  ARG   220      27.170  75.656  42.384  1.00  0.00           N  
ATOM   1795  CZ  ARG   220      28.268  76.169  41.840  1.00  0.00           C  
ATOM   1796  NH1 ARG   220      28.690  77.378  42.199  1.00  0.00           N  
ATOM   1797  NH2 ARG   220      28.951  75.464  40.945  1.00  0.00           N  
ATOM   1798  N   LYS   221      21.408  73.825  43.080  1.00  0.00              
ATOM   1799  CA  LYS   221      20.180  73.683  42.542  1.00  0.00              
ATOM   1800  CB  LYS   221      19.003  73.672  43.541  1.00  0.00              
ATOM   1801  C   LYS   221      19.597  74.583  41.514  1.00  0.00              
ATOM   1802  O   LYS   221      18.687  74.150  40.802  1.00  0.00              
ATOM   1803  CG  LYS   221      17.605  73.349  43.134  1.00  0.00           C  
ATOM   1804  CD  LYS   221      16.570  73.616  44.225  1.00  0.00           C  
ATOM   1805  CE  LYS   221      15.168  73.360  43.685  1.00  0.00           C  
ATOM   1806  NZ  LYS   221      14.107  73.536  44.688  1.00  0.00           N  
ATOM   1807  N   VAL   222      20.099  75.814  41.375  1.00  0.00              
ATOM   1808  CA  VAL   222      19.602  76.756  40.412  1.00  0.00              
ATOM   1809  CB  VAL   222      18.310  77.581  40.749  1.00  0.00              
ATOM   1810  C   VAL   222      20.635  77.691  39.917  1.00  0.00              
ATOM   1811  O   VAL   222      21.713  77.637  40.506  1.00  0.00              
ATOM   1812  CG1 VAL   222      17.097  76.660  40.870  1.00  0.00           C  
ATOM   1813  CG2 VAL   222      18.522  78.435  42.008  1.00  0.00           C  
ATOM   1814  N   SER   223      20.380  78.621  38.992  1.00  0.00              
ATOM   1815  CA  SER   223      21.489  79.508  38.594  1.00  0.00              
ATOM   1816  CB  SER   223      21.117  79.887  37.123  1.00  0.00              
ATOM   1817  C   SER   223      21.364  81.011  39.239  1.00  0.00              
ATOM   1818  O   SER   223      20.258  81.472  39.561  1.00  0.00              
ATOM   1819  OG  SER   223      19.899  80.682  37.228  1.00  0.00           O  
ATOM   1820  N   VAL   224      22.513  81.623  39.390  1.00  0.00              
ATOM   1821  CA  VAL   224      22.472  82.890  40.045  1.00  0.00              
ATOM   1822  CB  VAL   224      21.436  84.037  39.789  1.00  0.00              
ATOM   1823  C   VAL   224      23.025  83.000  41.357  1.00  0.00              
ATOM   1824  O   VAL   224      23.206  81.946  41.975  1.00  0.00              
ATOM   1825  CG1 VAL   224      22.141  85.254  39.228  1.00  0.00           C  
ATOM   1826  CG2 VAL   224      20.320  83.588  38.935  1.00  0.00           C  
ATOM   1827  N   SER   225      23.476  84.181  41.782  1.00  0.00              
ATOM   1828  CA  SER   225      24.330  84.445  42.946  1.00  0.00              
ATOM   1829  CB  SER   225      24.980  85.838  42.736  1.00  0.00              
ATOM   1830  C   SER   225      23.778  84.035  44.279  1.00  0.00              
ATOM   1831  O   SER   225      24.504  83.970  45.261  1.00  0.00              
ATOM   1832  OG  SER   225      23.877  86.764  42.989  1.00  0.00           O  
ATOM   1833  N   GLY   226      22.487  83.721  44.314  1.00  0.00              
ATOM   1834  CA  GLY   226      21.803  83.271  45.497  1.00  0.00              
ATOM   1835  C   GLY   226      22.177  81.830  45.851  1.00  0.00              
ATOM   1836  O   GLY   226      22.314  81.512  47.038  1.00  0.00              
ATOM   1837  N   ARG   227      22.305  80.960  44.849  1.00  0.00              
ATOM   1838  CA  ARG   227      22.721  79.599  45.050  1.00  0.00              
ATOM   1839  CB  ARG   227      22.762  78.902  43.684  1.00  0.00              
ATOM   1840  C   ARG   227      24.175  79.438  44.963  1.00  0.00              
ATOM   1841  O   ARG   227      24.695  78.515  44.330  1.00  0.00              
ATOM   1842  CG  ARG   227      22.848  77.366  43.720  1.00  0.00           C  
ATOM   1843  CD  ARG   227      22.880  76.863  42.273  1.00  0.00           C  
ATOM   1844  NE  ARG   227      23.277  75.460  42.139  1.00  0.00           N  
ATOM   1845  CZ  ARG   227      22.349  74.500  42.102  1.00  0.00           C  
ATOM   1846  NH1 ARG   227      21.071  74.838  42.221  1.00  0.00           N  
ATOM   1847  NH2 ARG   227      22.659  73.225  41.968  1.00  0.00           N  
ATOM   1848  N   GLY   228      24.893  80.364  45.590  1.00  0.00              
ATOM   1849  CA  GLY   228      26.374  80.218  45.608  1.00  0.00              
ATOM   1850  C   GLY   228      27.041  81.005  46.661  1.00  0.00              
ATOM   1851  O   GLY   228      26.325  81.598  47.472  1.00  0.00              
ATOM   1852  N   LEU   229      28.362  80.901  46.810  1.00  0.00              
ATOM   1853  CA  LEU   229      29.072  81.598  47.820  1.00  0.00              
ATOM   1854  CB  LEU   229      30.550  81.200  47.728  1.00  0.00              
ATOM   1855  C   LEU   229      29.575  83.041  47.742  1.00  0.00              
ATOM   1856  O   LEU   229      30.269  83.431  46.783  1.00  0.00              
ATOM   1857  CG  LEU   229      31.091  80.288  48.836  1.00  0.00           C  
ATOM   1858  CD1 LEU   229      29.998  79.344  49.329  1.00  0.00           C  
ATOM   1859  CD2 LEU   229      32.276  79.496  48.304  1.00  0.00           C  
ATOM   1860  N   SER   230      29.142  83.846  48.711  1.00  0.00              
ATOM   1861  CA  SER   230      29.540  85.254  48.815  1.00  0.00              
ATOM   1862  CB  SER   230      28.365  86.217  48.802  1.00  0.00              
ATOM   1863  C   SER   230      30.384  85.477  49.956  1.00  0.00              
ATOM   1864  O   SER   230      30.180  84.952  51.049  1.00  0.00              
ATOM   1865  OG  SER   230      28.869  87.527  49.051  1.00  0.00           O  
ATOM   1866  N   LEU   231      31.421  86.272  49.727  1.00  0.00              
ATOM   1867  CA  LEU   231      32.537  86.436  50.867  1.00  0.00              
ATOM   1868  CB  LEU   231      33.739  85.514  50.653  1.00  0.00              
ATOM   1869  C   LEU   231      32.850  87.912  51.032  1.00  0.00              
ATOM   1870  O   LEU   231      33.143  88.361  49.925  1.00  0.00              
ATOM   1871  CG  LEU   231      34.393  85.251  49.282  1.00  0.00           C  
ATOM   1872  CD1 LEU   231      34.738  86.492  48.518  1.00  0.00           C  
ATOM   1873  CD2 LEU   231      35.641  84.432  49.539  1.00  0.00           C  
ATOM   1874  N   LEU   232      33.118  88.540  52.170  1.00  0.00              
ATOM   1875  CA  LEU   232      33.717  89.897  51.983  1.00  0.00              
ATOM   1876  CB  LEU   232      32.919  90.928  52.768  1.00  0.00              
ATOM   1877  C   LEU   232      35.089  89.626  52.728  1.00  0.00              
ATOM   1878  O   LEU   232      35.136  88.932  53.742  1.00  0.00              
ATOM   1879  CG  LEU   232      31.592  91.330  52.105  1.00  0.00           C  
ATOM   1880  CD1 LEU   232      30.743  92.169  53.051  1.00  0.00           C  
ATOM   1881  CD2 LEU   232      31.862  92.062  50.792  1.00  0.00           C  
ATOM   1882  N   PHE   233      36.155  90.217  52.199  1.00  0.00              
ATOM   1883  CA  PHE   233      37.446  90.140  52.712  1.00  0.00              
ATOM   1884  CB  PHE   233      38.384  89.440  51.705  1.00  0.00              
ATOM   1885  C   PHE   233      38.123  91.379  53.111  1.00  0.00              
ATOM   1886  O   PHE   233      37.919  92.328  52.323  1.00  0.00              
ATOM   1887  CG  PHE   233      38.020  88.000  51.402  1.00  0.00           C  
ATOM   1888  CD1 PHE   233      37.171  87.683  50.354  1.00  0.00           C  
ATOM   1889  CD2 PHE   233      38.579  86.992  52.171  1.00  0.00           C  
ATOM   1890  CE1 PHE   233      36.896  86.350  50.079  1.00  0.00           C  
ATOM   1891  CE2 PHE   233      38.265  85.664  51.944  1.00  0.00           C  
ATOM   1892  CZ  PHE   233      37.429  85.354  50.888  1.00  0.00           C  
ATOM   1893  N   ASN   234      39.039  91.405  54.073  1.00  0.00              
ATOM   1894  CA  ASN   234      39.919  92.624  54.181  1.00  0.00              
ATOM   1895  CB  ASN   234      39.672  93.083  55.624  1.00  0.00              
ATOM   1896  C   ASN   234      41.362  91.891  54.124  1.00  0.00              
ATOM   1897  O   ASN   234      41.932  91.261  55.008  1.00  0.00              
ATOM   1898  CG  ASN   234      40.543  94.143  56.156  1.00  0.00           C  
ATOM   1899  OD1 ASN   234      41.549  94.549  55.581  1.00  0.00           O  
ATOM   1900  ND2 ASN   234      40.272  94.598  57.378  1.00  0.00           N  
ATOM   1901  N   VAL   235      41.956  92.255  52.999  1.00  0.00              
ATOM   1902  CA  VAL   235      43.290  91.931  52.554  1.00  0.00              
ATOM   1903  CB  VAL   235      43.830  92.504  51.224  1.00  0.00              
ATOM   1904  C   VAL   235      44.365  92.216  53.597  1.00  0.00              
ATOM   1905  O   VAL   235      45.228  91.380  53.818  1.00  0.00              
ATOM   1906  CG1 VAL   235      45.276  92.026  50.992  1.00  0.00           C  
ATOM   1907  CG2 VAL   235      42.913  92.089  50.050  1.00  0.00           C  
ATOM   1908  N   ASN   236      44.168  93.278  54.411  1.00  0.00              
ATOM   1909  CA  ASN   236      45.070  94.003  55.229  1.00  0.00              
ATOM   1910  CB  ASN   236      45.390  92.944  56.291  1.00  0.00              
ATOM   1911  C   ASN   236      46.165  94.603  54.674  1.00  0.00              
ATOM   1912  O   ASN   236      47.165  93.851  54.874  1.00  0.00              
ATOM   1913  CG  ASN   236      45.972  93.528  57.573  1.00  0.00           C  
ATOM   1914  OD1 ASN   236      45.766  94.697  57.898  1.00  0.00           O  
ATOM   1915  ND2 ASN   236      46.702  92.699  58.313  1.00  0.00           N  
ATOM   1916  N   GLN   237      46.161  95.665  53.945  1.00  0.00              
ATOM   1917  CA  GLN   237      47.504  96.117  53.205  1.00  0.00              
ATOM   1918  CB  GLN   237      46.694  96.682  52.016  1.00  0.00              
ATOM   1919  C   GLN   237      48.407  96.732  54.165  1.00  0.00              
ATOM   1920  O   GLN   237      49.613  96.674  53.928  1.00  0.00              
ATOM   1921  CG  GLN   237      45.422  95.895  51.629  1.00  0.00           C  
ATOM   1922  CD  GLN   237      45.587  94.978  50.408  1.00  0.00           C  
ATOM   1923  OE1 GLN   237      46.704  94.705  49.960  1.00  0.00           O  
ATOM   1924  NE2 GLN   237      44.464  94.501  49.873  1.00  0.00           N  
ATOM   1925  N   GLU   238      47.918  97.190  55.316  1.00  0.00              
ATOM   1926  CA  GLU   238      48.715  97.672  56.443  1.00  0.00              
ATOM   1927  CB  GLU   238      47.828  97.949  57.653  1.00  0.00              
ATOM   1928  C   GLU   238      49.733  96.600  56.952  1.00  0.00              
ATOM   1929  O   GLU   238      50.842  96.970  57.325  1.00  0.00              
ATOM   1930  CG  GLU   238      46.832  99.116  57.481  1.00  0.00           C  
ATOM   1931  CD  GLU   238      47.612 100.414  57.611  1.00  0.00           C  
ATOM   1932  OE1 GLU   238      48.172 100.668  58.707  1.00  0.00           O  
ATOM   1933  OE2 GLU   238      47.708 101.142  56.599  1.00  0.00           O  
ATOM   1934  N   ALA   239      49.372  95.323  56.918  1.00  0.00              
ATOM   1935  CA  ALA   239      50.152  94.235  57.290  1.00  0.00              
ATOM   1936  CB  ALA   239      49.168  93.116  57.661  1.00  0.00              
ATOM   1937  C   ALA   239      51.156  93.685  56.212  1.00  0.00              
ATOM   1938  O   ALA   239      51.815  92.648  56.399  1.00  0.00              
ATOM   1939  N   PHE   240      51.223  94.345  55.051  1.00  0.00              
ATOM   1940  CA  PHE   240      51.978  93.769  53.950  1.00  0.00              
ATOM   1941  CB  PHE   240      51.418  94.328  52.634  1.00  0.00              
ATOM   1942  C   PHE   240      53.386  94.291  54.129  1.00  0.00              
ATOM   1943  O   PHE   240      53.684  95.293  54.799  1.00  0.00              
ATOM   1944  CG  PHE   240      50.068  93.743  52.236  1.00  0.00           C  
ATOM   1945  CD1 PHE   240      49.746  92.415  52.469  1.00  0.00           C  
ATOM   1946  CD2 PHE   240      49.117  94.530  51.614  1.00  0.00           C  
ATOM   1947  CE1 PHE   240      48.508  91.910  52.097  1.00  0.00           C  
ATOM   1948  CE2 PHE   240      47.877  94.036  51.227  1.00  0.00           C  
ATOM   1949  CZ  PHE   240      47.574  92.712  51.478  1.00  0.00           C  
ATOM   1950  N   THR   241      54.299  93.511  53.553  1.00  0.00              
ATOM   1951  CA  THR   241      55.836  93.243  53.932  1.00  0.00              
ATOM   1952  CB  THR   241      56.345  91.965  54.646  1.00  0.00              
ATOM   1953  C   THR   241      56.531  93.307  52.411  1.00  0.00              
ATOM   1954  O   THR   241      56.235  92.378  51.660  1.00  0.00              
ATOM   1955  OG1 THR   241      55.950  90.802  53.862  1.00  0.00           O  
ATOM   1956  CG2 THR   241      55.761  91.754  56.044  1.00  0.00           C  
ATOM   1957  N   ASP   242      57.580  94.109  52.235  1.00  0.00              
ATOM   1958  CA  ASP   242      58.438  94.562  51.002  1.00  0.00              
ATOM   1959  CB  ASP   242      59.597  95.537  51.283  1.00  0.00              
ATOM   1960  C   ASP   242      58.461  92.759  49.986  1.00  0.00              
ATOM   1961  O   ASP   242      57.390  92.113  49.879  1.00  0.00              
ATOM   1962  CG  ASP   242      60.547  95.049  52.345  1.00  0.00           C  
ATOM   1963  OD1 ASP   242      60.684  93.816  52.538  1.00  0.00           O  
ATOM   1964  OD2 ASP   242      61.163  95.919  53.001  1.00  0.00           O  
ATOM   1965  N   ASN   243      59.353  92.713  49.002  1.00  0.00              
ATOM   1966  CA  ASN   243      59.706  92.250  47.950  1.00  0.00              
ATOM   1967  CB  ASN   243      60.534  92.652  49.178  1.00  0.00              
ATOM   1968  C   ASN   243      60.047  90.972  47.163  1.00  0.00              
ATOM   1969  O   ASN   243      60.661  91.485  46.255  1.00  0.00              
ATOM   1970  CG  ASN   243      60.630  94.158  49.363  1.00  0.00           C  
ATOM   1971  OD1 ASN   243      60.039  94.939  48.614  1.00  0.00           O  
ATOM   1972  ND2 ASN   243      61.394  94.574  50.366  1.00  0.00           N  
ATOM   1973  N   PRO   244      60.190  89.653  47.444  1.00  0.00              
ATOM   1974  CA  PRO   244      61.426  88.660  46.044  1.00  0.00              
ATOM   1975  CB  PRO   244      62.426  87.825  46.837  1.00  0.00              
ATOM   1976  C   PRO   244      59.940  87.894  45.594  1.00  0.00              
ATOM   1977  O   PRO   244      59.087  88.247  44.774  1.00  0.00              
ATOM   1978  CG  PRO   244      63.639  88.754  46.852  1.00  0.00           C  
ATOM   1979  CD  PRO   244      63.043  90.169  47.024  1.00  0.00           C  
ATOM   1980  N   ALA   245      60.463  86.675  45.693  1.00  0.00              
ATOM   1981  CA  ALA   245      59.898  85.138  44.925  1.00  0.00              
ATOM   1982  CB  ALA   245      60.725  83.884  44.802  1.00  0.00              
ATOM   1983  C   ALA   245      58.910  85.010  45.918  1.00  0.00              
ATOM   1984  O   ALA   245      57.806  84.599  45.621  1.00  0.00              
ATOM   1985  N   LEU   246      59.184  85.439  47.122  1.00  0.00              
ATOM   1986  CA  LEU   246      58.124  85.354  48.253  1.00  0.00              
ATOM   1987  CB  LEU   246      58.719  85.113  49.661  1.00  0.00              
ATOM   1988  C   LEU   246      57.517  86.855  48.293  1.00  0.00              
ATOM   1989  O   LEU   246      56.616  87.171  49.092  1.00  0.00              
ATOM   1990  CG  LEU   246      59.067  83.685  50.165  1.00  0.00           C  
ATOM   1991  CD1 LEU   246      59.778  83.494  51.561  1.00  0.00           C  
ATOM   1992  CD2 LEU   246      57.932  82.631  49.973  1.00  0.00           C  
ATOM   1993  N   GLY   247      58.069  87.736  47.464  1.00  0.00              
ATOM   1994  CA  GLY   247      57.582  89.057  47.467  1.00  0.00              
ATOM   1995  C   GLY   247      56.793  89.385  46.200  1.00  0.00              
ATOM   1996  O   GLY   247      57.020  88.788  45.149  1.00  0.00              
ATOM   1997  N   PHE   248      55.762  90.207  46.351  1.00  0.00              
ATOM   1998  CA  PHE   248      54.877  90.631  45.291  1.00  0.00              
ATOM   1999  CB  PHE   248      53.475  90.121  45.677  1.00  0.00              
ATOM   2000  C   PHE   248      54.636  92.178  45.227  1.00  0.00              
ATOM   2001  O   PHE   248      54.518  92.907  46.198  1.00  0.00              
ATOM   2002  CG  PHE   248      53.395  88.625  45.842  1.00  0.00           C  
ATOM   2003  CD1 PHE   248      53.215  87.762  44.774  1.00  0.00           C  
ATOM   2004  CD2 PHE   248      53.534  88.089  47.125  1.00  0.00           C  
ATOM   2005  CE1 PHE   248      53.206  86.382  44.941  1.00  0.00           C  
ATOM   2006  CE2 PHE   248      53.498  86.715  47.287  1.00  0.00           C  
ATOM   2007  CZ  PHE   248      53.278  85.886  46.217  1.00  0.00           C  
ATOM   2008  N   VAL   249      54.479  92.595  43.976  1.00  0.00              
ATOM   2009  CA  VAL   249      54.206  93.989  43.645  1.00  0.00              
ATOM   2010  CB  VAL   249      54.906  94.440  42.349  1.00  0.00              
ATOM   2011  C   VAL   249      52.736  93.906  43.170  1.00  0.00              
ATOM   2012  O   VAL   249      52.420  94.209  42.020  1.00  0.00              
ATOM   2013  CG1 VAL   249      56.416  94.270  42.486  1.00  0.00           C  
ATOM   2014  CG2 VAL   249      54.389  93.636  41.171  1.00  0.00           C  
ATOM   2015  N   ASP   250      51.874  93.445  44.069  1.00  0.00              
ATOM   2016  CA  ASP   250      50.463  93.291  43.789  1.00  0.00              
ATOM   2017  CB  ASP   250      50.025  92.004  43.056  1.00  0.00              
ATOM   2018  C   ASP   250      49.787  93.097  45.231  1.00  0.00              
ATOM   2019  O   ASP   250      50.323  92.555  46.202  1.00  0.00              
ATOM   2020  CG  ASP   250      48.900  92.284  42.099  1.00  0.00           C  
ATOM   2021  OD1 ASP   250      48.186  93.294  42.294  1.00  0.00           O  
ATOM   2022  OD2 ASP   250      48.734  91.518  41.132  1.00  0.00           O  
ATOM   2023  N   ALA   251      48.594  93.707  45.280  1.00  0.00              
ATOM   2024  CA  ALA   251      47.669  93.681  46.368  1.00  0.00              
ATOM   2025  CB  ALA   251      47.416  95.058  46.946  1.00  0.00              
ATOM   2026  C   ALA   251      46.507  92.800  46.797  1.00  0.00              
ATOM   2027  O   ALA   251      46.086  92.739  47.958  1.00  0.00              
ATOM   2028  N   GLY   252      45.941  92.114  45.807  1.00  0.00              
ATOM   2029  CA  GLY   252      44.681  91.342  46.307  1.00  0.00              
ATOM   2030  C   GLY   252      44.876  89.846  45.897  1.00  0.00              
ATOM   2031  O   GLY   252      45.596  89.496  44.962  1.00  0.00              
ATOM   2032  N   ILE   253      44.085  89.022  46.584  1.00  0.00              
ATOM   2033  CA  ILE   253      44.037  87.581  46.525  1.00  0.00              
ATOM   2034  CB  ILE   253      42.857  87.154  47.455  1.00  0.00              
ATOM   2035  C   ILE   253      44.011  86.698  45.287  1.00  0.00              
ATOM   2036  O   ILE   253      43.367  87.050  44.300  1.00  0.00              
ATOM   2037  CG1 ILE   253      41.527  87.290  46.717  1.00  0.00           C  
ATOM   2038  CG2 ILE   253      42.835  88.003  48.734  1.00  0.00           C  
ATOM   2039  CD1 ILE   253      40.358  86.665  47.439  1.00  0.00           C  
ATOM   2040  N   ILE   254      44.587  85.507  45.396  1.00  0.00              
ATOM   2041  CA  ILE   254      44.548  84.547  44.262  1.00  0.00              
ATOM   2042  CB  ILE   254      45.862  83.751  44.253  1.00  0.00              
ATOM   2043  C   ILE   254      43.502  83.529  44.571  1.00  0.00              
ATOM   2044  O   ILE   254      43.444  83.032  45.693  1.00  0.00              
ATOM   2045  CG1 ILE   254      47.075  84.678  44.229  1.00  0.00           C  
ATOM   2046  CG2 ILE   254      45.904  82.805  43.075  1.00  0.00           C  
ATOM   2047  CD1 ILE   254      48.362  83.938  44.496  1.00  0.00           C  
ATOM   2048  N   PHE   255      42.664  83.194  43.606  1.00  0.00              
ATOM   2049  CA  PHE   255      41.611  82.187  43.919  1.00  0.00              
ATOM   2050  CB  PHE   255      40.207  82.638  43.778  1.00  0.00              
ATOM   2051  C   PHE   255      41.564  80.998  43.033  1.00  0.00              
ATOM   2052  O   PHE   255      41.721  81.256  41.845  1.00  0.00              
ATOM   2053  CG  PHE   255      39.674  83.682  44.697  1.00  0.00           C  
ATOM   2054  CD1 PHE   255      39.471  83.431  46.018  1.00  0.00           C  
ATOM   2055  CD2 PHE   255      39.297  84.917  44.220  1.00  0.00           C  
ATOM   2056  CE1 PHE   255      38.915  84.340  46.874  1.00  0.00           C  
ATOM   2057  CE2 PHE   255      38.737  85.881  45.025  1.00  0.00           C  
ATOM   2058  CZ  PHE   255      38.547  85.554  46.345  1.00  0.00           C  
ATOM   2059  N   VAL   256      41.316  79.775  43.477  1.00  0.00              
ATOM   2060  CA  VAL   256      41.180  78.718  42.419  1.00  0.00              
ATOM   2061  CB  VAL   256      42.354  77.698  42.483  1.00  0.00              
ATOM   2062  C   VAL   256      39.714  78.024  42.744  1.00  0.00              
ATOM   2063  O   VAL   256      39.190  78.115  43.855  1.00  0.00              
ATOM   2064  CG1 VAL   256      43.653  78.347  42.056  1.00  0.00           C  
ATOM   2065  CG2 VAL   256      42.542  77.116  43.858  1.00  0.00           C  
ATOM   2066  N   ILE   257      39.159  77.328  41.756  1.00  0.00              
ATOM   2067  CA  ILE   257      37.921  76.730  41.994  1.00  0.00              
ATOM   2068  CB  ILE   257      36.655  77.315  41.368  1.00  0.00              
ATOM   2069  C   ILE   257      38.116  75.426  41.319  1.00  0.00              
ATOM   2070  O   ILE   257      38.248  75.282  40.098  1.00  0.00              
ATOM   2071  CG1 ILE   257      36.427  78.750  41.898  1.00  0.00           C  
ATOM   2072  CG2 ILE   257      35.448  76.448  41.759  1.00  0.00           C  
ATOM   2073  CD1 ILE   257      35.116  79.377  41.422  1.00  0.00           C  
ATOM   2074  N   HIS   258      38.148  74.409  42.173  1.00  0.00              
ATOM   2075  CA  HIS   258      38.635  73.011  41.874  1.00  0.00              
ATOM   2076  CB  HIS   258      40.147  72.821  42.035  1.00  0.00              
ATOM   2077  C   HIS   258      38.024  72.008  42.740  1.00  0.00              
ATOM   2078  O   HIS   258      37.593  72.277  43.865  1.00  0.00              
ATOM   2079  CG  HIS   258      40.624  73.100  43.428  1.00  0.00           C  
ATOM   2080  ND1 HIS   258      40.748  74.370  43.951  1.00  0.00           N  
ATOM   2081  CD2 HIS   258      40.992  72.248  44.411  1.00  0.00           C  
ATOM   2082  CE1 HIS   258      41.181  74.274  45.197  1.00  0.00           C  
ATOM   2083  NE2 HIS   258      41.351  72.994  45.512  1.00  0.00           N  
ATOM   2084  N   SER   259      37.811  70.844  42.137  1.00  0.00              
ATOM   2085  CA  SER   259      37.176  69.598  42.649  1.00  0.00              
ATOM   2086  CB  SER   259      37.449  68.422  41.729  1.00  0.00              
ATOM   2087  C   SER   259      37.597  69.355  44.178  1.00  0.00              
ATOM   2088  O   SER   259      38.695  69.772  44.546  1.00  0.00              
ATOM   2089  OG  SER   259      36.189  67.758  41.521  1.00  0.00           O  
ATOM   2090  N   PRO   260      36.792  68.672  44.985  1.00  0.00              
ATOM   2091  CA  PRO   260      37.327  68.438  46.270  1.00  0.00              
ATOM   2092  CB  PRO   260      36.099  67.809  46.938  1.00  0.00              
ATOM   2093  C   PRO   260      38.486  67.442  46.322  1.00  0.00              
ATOM   2094  O   PRO   260      39.360  67.507  47.190  1.00  0.00              
ATOM   2095  CG  PRO   260      34.953  68.546  46.239  1.00  0.00           C  
ATOM   2096  CD  PRO   260      35.440  68.522  44.750  1.00  0.00           C  
ATOM   2097  N   LYS   261      38.476  66.528  45.352  1.00  0.00              
ATOM   2098  CA  LYS   261      39.507  65.491  45.247  1.00  0.00              
ATOM   2099  CB  LYS   261      38.972  64.404  44.356  1.00  0.00              
ATOM   2100  C   LYS   261      40.641  65.748  44.400  1.00  0.00              
ATOM   2101  O   LYS   261      41.396  64.801  44.213  1.00  0.00              
ATOM   2102  CG  LYS   261      39.708  63.083  44.268  1.00  0.00           C  
ATOM   2103  CD  LYS   261      39.049  62.205  43.183  1.00  0.00           C  
ATOM   2104  CE  LYS   261      37.613  61.825  43.496  1.00  0.00           C  
ATOM   2105  NZ  LYS   261      36.783  61.663  42.276  1.00  0.00           N  
ATOM   2106  N   LYS   262      40.975  67.000  44.103  1.00  0.00              
ATOM   2107  CA  LYS   262      42.094  67.613  43.440  1.00  0.00              
ATOM   2108  CB  LYS   262      41.789  68.232  42.070  1.00  0.00              
ATOM   2109  C   LYS   262      42.769  68.589  44.361  1.00  0.00              
ATOM   2110  O   LYS   262      42.054  69.318  45.061  1.00  0.00              
ATOM   2111  CG  LYS   262      40.495  67.717  41.435  1.00  0.00           C  
ATOM   2112  CD  LYS   262      40.711  66.970  40.125  1.00  0.00           C  
ATOM   2113  CE  LYS   262      41.012  67.921  38.967  1.00  0.00           C  
ATOM   2114  NZ  LYS   262      40.116  69.122  38.955  1.00  0.00           N  
ATOM   2115  N   VAL   263      44.092  68.662  44.367  1.00  0.00              
ATOM   2116  CA  VAL   263      44.738  69.703  45.226  1.00  0.00              
ATOM   2117  CB  VAL   263      46.042  69.104  45.847  1.00  0.00              
ATOM   2118  C   VAL   263      45.047  70.997  44.257  1.00  0.00              
ATOM   2119  O   VAL   263      45.237  70.994  43.039  1.00  0.00              
ATOM   2120  CG1 VAL   263      46.805  70.186  46.632  1.00  0.00           C  
ATOM   2121  CG2 VAL   263      45.712  67.931  46.766  1.00  0.00           C  
ATOM   2122  N   PRO   264      44.876  72.138  44.943  1.00  0.00              
ATOM   2123  CA  PRO   264      45.211  73.354  44.332  1.00  0.00              
ATOM   2124  CB  PRO   264      44.800  74.376  45.343  1.00  0.00              
ATOM   2125  C   PRO   264      46.423  73.330  43.606  1.00  0.00              
ATOM   2126  O   PRO   264      47.251  72.480  43.942  1.00  0.00              
ATOM   2127  CG  PRO   264      43.926  73.642  46.309  1.00  0.00           C  
ATOM   2128  CD  PRO   264      44.468  72.238  46.358  1.00  0.00           C  
ATOM   2129  N   GLN   265      46.646  74.260  42.682  1.00  0.00              
ATOM   2130  CA  GLN   265      48.046  74.697  42.241  1.00  0.00              
ATOM   2131  CB  GLN   265      48.199  74.300  40.770  1.00  0.00              
ATOM   2132  C   GLN   265      47.776  76.179  42.000  1.00  0.00              
ATOM   2133  O   GLN   265      47.516  76.541  40.861  1.00  0.00              
ATOM   2134  CG  GLN   265      48.005  72.827  40.470  1.00  0.00           C  
ATOM   2135  CD  GLN   265      49.066  71.961  41.107  1.00  0.00           C  
ATOM   2136  OE1 GLN   265      50.235  72.004  40.718  1.00  0.00           O  
ATOM   2137  NE2 GLN   265      48.668  71.167  42.095  1.00  0.00           N  
ATOM   2138  N   PHE   266      47.630  76.981  43.058  1.00  0.00              
ATOM   2139  CA  PHE   266      47.014  78.295  42.875  1.00  0.00              
ATOM   2140  CB  PHE   266      46.287  78.706  44.140  1.00  0.00              
ATOM   2141  C   PHE   266      47.991  79.266  42.305  1.00  0.00              
ATOM   2142  O   PHE   266      47.688  80.235  41.611  1.00  0.00              
ATOM   2143  CG  PHE   266      45.036  77.908  44.359  1.00  0.00           C  
ATOM   2144  CD1 PHE   266      44.042  77.878  43.372  1.00  0.00           C  
ATOM   2145  CD2 PHE   266      44.863  77.144  45.515  1.00  0.00           C  
ATOM   2146  CE1 PHE   266      42.899  77.102  43.527  1.00  0.00           C  
ATOM   2147  CE2 PHE   266      43.722  76.361  45.685  1.00  0.00           C  
ATOM   2148  CZ  PHE   266      42.734  76.339  44.682  1.00  0.00           C  
ATOM   2149  N   ASP   267      49.252  78.969  42.619  1.00  0.00              
ATOM   2150  CA  ASP   267      50.344  79.961  42.141  1.00  0.00              
ATOM   2151  CB  ASP   267      51.651  79.658  42.880  1.00  0.00              
ATOM   2152  C   ASP   267      50.593  79.950  40.769  1.00  0.00              
ATOM   2153  O   ASP   267      51.073  81.013  40.385  1.00  0.00              
ATOM   2154  CG  ASP   267      51.701  80.289  44.266  1.00  0.00           C  
ATOM   2155  OD1 ASP   267      50.621  80.614  44.810  1.00  0.00           O  
ATOM   2156  OD2 ASP   267      52.816  80.463  44.813  1.00  0.00           O  
ATOM   2157  N   GLY   268      50.133  78.974  39.999  1.00  0.00              
ATOM   2158  CA  GLY   268      50.101  78.687  38.584  1.00  0.00              
ATOM   2159  C   GLY   268      48.666  77.991  38.421  1.00  0.00              
ATOM   2160  O   GLY   268      48.531  76.822  38.762  1.00  0.00              
ATOM   2161  N   LEU   269      47.664  78.708  37.941  1.00  0.00              
ATOM   2162  CA  LEU   269      46.423  78.121  37.814  1.00  0.00              
ATOM   2163  CB  LEU   269      46.149  76.666  37.439  1.00  0.00              
ATOM   2164  C   LEU   269      45.308  78.990  38.354  1.00  0.00              
ATOM   2165  O   LEU   269      44.181  78.926  37.873  1.00  0.00              
ATOM   2166  CG  LEU   269      47.245  75.928  36.670  1.00  0.00           C  
ATOM   2167  CD1 LEU   269      46.784  74.498  36.420  1.00  0.00           C  
ATOM   2168  CD2 LEU   269      47.578  76.648  35.377  1.00  0.00           C  
ATOM   2169  N   GLY   270      45.606  79.804  39.359  1.00  0.00              
ATOM   2170  CA  GLY   270      44.517  80.572  39.983  1.00  0.00              
ATOM   2171  C   GLY   270      44.218  81.814  39.316  1.00  0.00              
ATOM   2172  O   GLY   270      45.009  82.202  38.454  1.00  0.00              
ATOM   2173  N   LEU   271      43.119  82.501  39.653  1.00  0.00              
ATOM   2174  CA  LEU   271      42.737  83.748  38.988  1.00  0.00              
ATOM   2175  CB  LEU   271      41.372  83.634  38.289  1.00  0.00              
ATOM   2176  C   LEU   271      42.991  84.755  40.225  1.00  0.00              
ATOM   2177  O   LEU   271      43.345  84.391  41.349  1.00  0.00              
ATOM   2178  CG  LEU   271      41.221  82.425  37.363  1.00  0.00           C  
ATOM   2179  CD1 LEU   271      39.765  82.097  37.142  1.00  0.00           C  
ATOM   2180  CD2 LEU   271      41.989  82.584  36.058  1.00  0.00           C  
ATOM   2181  N   LEU   272      42.876  86.045  39.883  1.00  0.00              
ATOM   2182  CA  LEU   272      43.110  87.146  40.692  1.00  0.00              
ATOM   2183  CB  LEU   272      44.187  88.082  40.117  1.00  0.00              
ATOM   2184  C   LEU   272      42.001  88.154  40.715  1.00  0.00              
ATOM   2185  O   LEU   272      41.368  88.652  39.764  1.00  0.00              
ATOM   2186  CG  LEU   272      45.423  87.375  39.558  1.00  0.00           C  
ATOM   2187  CD1 LEU   272      46.154  88.264  38.582  1.00  0.00           C  
ATOM   2188  CD2 LEU   272      46.335  86.831  40.649  1.00  0.00           C  
ATOM   2189  N   SER   273      41.675  88.340  41.994  1.00  0.00              
ATOM   2190  CA  SER   273      40.564  89.223  42.624  1.00  0.00              
ATOM   2191  CB  SER   273      39.530  88.596  43.544  1.00  0.00              
ATOM   2192  C   SER   273      41.254  90.461  43.274  1.00  0.00              
ATOM   2193  O   SER   273      42.105  90.385  44.163  1.00  0.00              
ATOM   2194  OG  SER   273      38.650  89.629  43.983  1.00  0.00           O  
ATOM   2195  N   PRO   274      40.877  91.608  42.723  1.00  0.00              
ATOM   2196  CA  PRO   274      41.290  92.908  43.155  1.00  0.00              
ATOM   2197  CB  PRO   274      40.949  93.892  42.046  1.00  0.00              
ATOM   2198  C   PRO   274      40.647  93.526  44.283  1.00  0.00              
ATOM   2199  O   PRO   274      39.438  93.293  44.399  1.00  0.00              
ATOM   2200  CG  PRO   274      39.588  93.404  41.588  1.00  0.00           C  
ATOM   2201  CD  PRO   274      39.682  91.880  41.640  1.00  0.00           C  
ATOM   2202  N   VAL   275      41.308  94.318  45.131  1.00  0.00              
ATOM   2203  CA  VAL   275      40.635  94.965  46.297  1.00  0.00              
ATOM   2204  CB  VAL   275      41.641  95.130  47.445  1.00  0.00              
ATOM   2205  C   VAL   275      39.939  96.202  45.757  1.00  0.00              
ATOM   2206  O   VAL   275      40.393  96.826  44.793  1.00  0.00              
ATOM   2207  CG1 VAL   275      40.958  95.616  48.726  1.00  0.00           C  
ATOM   2208  CG2 VAL   275      42.248  93.759  47.750  1.00  0.00           C  
ATOM   2209  N   GLY   276      38.820  96.547  46.393  1.00  0.00              
ATOM   2210  CA  GLY   276      38.034  97.694  46.005  1.00  0.00              
ATOM   2211  C   GLY   276      36.962  97.412  44.941  1.00  0.00              
ATOM   2212  O   GLY   276      36.408  98.325  44.329  1.00  0.00              
ATOM   2213  N   MET   277      36.712  96.126  44.697  1.00  0.00              
ATOM   2214  CA  MET   277      35.727  95.680  43.746  1.00  0.00              
ATOM   2215  CB  MET   277      36.353  95.459  42.368  1.00  0.00              
ATOM   2216  C   MET   277      34.917  94.403  44.306  1.00  0.00              
ATOM   2217  O   MET   277      35.260  93.733  45.265  1.00  0.00              
ATOM   2218  CG  MET   277      37.477  94.479  42.267  1.00  0.00           C  
ATOM   2219  SD  MET   277      38.228  94.726  40.634  1.00  0.00           S  
ATOM   2220  CE  MET   277      39.795  95.549  41.105  1.00  0.00           C  
ATOM   2221  N   HIS   278      33.757  94.221  43.677  1.00  0.00              
ATOM   2222  CA  HIS   278      32.823  93.219  44.077  1.00  0.00              
ATOM   2223  CB  HIS   278      31.399  93.446  43.566  1.00  0.00              
ATOM   2224  C   HIS   278      32.870  92.441  42.602  1.00  0.00              
ATOM   2225  O   HIS   278      32.197  92.752  41.617  1.00  0.00              
ATOM   2226  CG  HIS   278      30.390  92.515  44.164  1.00  0.00           C  
ATOM   2227  ND1 HIS   278      30.304  92.283  45.521  1.00  0.00           N  
ATOM   2228  CD2 HIS   278      29.426  91.755  43.591  1.00  0.00           C  
ATOM   2229  CE1 HIS   278      29.332  91.420  45.758  1.00  0.00           C  
ATOM   2230  NE2 HIS   278      28.784  91.084  44.605  1.00  0.00           N  
ATOM   2231  N   ALA   279      33.672  91.384  42.609  1.00  0.00              
ATOM   2232  CA  ALA   279      33.735  90.401  41.688  1.00  0.00              
ATOM   2233  CB  ALA   279      35.120  89.778  41.747  1.00  0.00              
ATOM   2234  C   ALA   279      32.770  89.234  41.719  1.00  0.00              
ATOM   2235  O   ALA   279      32.502  88.569  42.716  1.00  0.00              
ATOM   2236  N   ARG   280      32.153  89.082  40.555  1.00  0.00              
ATOM   2237  CA  ARG   280      31.116  88.080  40.186  1.00  0.00              
ATOM   2238  CB  ARG   280      29.810  88.606  39.615  1.00  0.00              
ATOM   2239  C   ARG   280      31.681  86.858  39.414  1.00  0.00              
ATOM   2240  O   ARG   280      31.874  87.089  38.211  1.00  0.00              
ATOM   2241  CG  ARG   280      29.104  89.697  40.381  1.00  0.00           C  
ATOM   2242  CD  ARG   280      27.810  90.147  39.707  1.00  0.00           C  
ATOM   2243  NE  ARG   280      27.257  91.317  40.364  1.00  0.00           N  
ATOM   2244  CZ  ARG   280      26.392  91.360  41.349  1.00  0.00           C  
ATOM   2245  NH1 ARG   280      25.909  90.215  41.810  1.00  0.00           N  
ATOM   2246  NH2 ARG   280      26.040  92.535  41.860  1.00  0.00           N  
ATOM   2247  N   VAL   281      31.849  85.654  39.952  1.00  0.00              
ATOM   2248  CA  VAL   281      32.269  84.647  39.011  1.00  0.00              
ATOM   2249  CB  VAL   281      33.156  83.795  40.007  1.00  0.00              
ATOM   2250  C   VAL   281      31.157  83.761  38.809  1.00  0.00              
ATOM   2251  O   VAL   281      30.507  83.236  39.726  1.00  0.00              
ATOM   2252  CG1 VAL   281      33.914  82.705  39.257  1.00  0.00           C  
ATOM   2253  CG2 VAL   281      34.113  84.664  40.811  1.00  0.00           C  
ATOM   2254  N   THR   282      30.870  83.614  37.524  1.00  0.00              
ATOM   2255  CA  THR   282      29.633  82.844  36.906  1.00  0.00              
ATOM   2256  CB  THR   282      28.737  83.468  35.802  1.00  0.00              
ATOM   2257  C   THR   282      30.496  81.492  36.659  1.00  0.00              
ATOM   2258  O   THR   282      31.608  81.559  36.183  1.00  0.00              
ATOM   2259  OG1 THR   282      28.125  84.653  36.298  1.00  0.00           O  
ATOM   2260  CG2 THR   282      27.641  82.488  35.351  1.00  0.00           C  
ATOM   2261  N   ILE   283      29.936  80.336  36.979  1.00  0.00              
ATOM   2262  CA  ILE   283      30.653  79.193  36.555  1.00  0.00              
ATOM   2263  CB  ILE   283      31.440  78.647  37.794  1.00  0.00              
ATOM   2264  C   ILE   283      29.883  78.117  36.153  1.00  0.00              
ATOM   2265  O   ILE   283      28.685  78.030  36.404  1.00  0.00              
ATOM   2266  CG1 ILE   283      30.511  78.399  38.958  1.00  0.00           C  
ATOM   2267  CG2 ILE   283      32.491  79.677  38.232  1.00  0.00           C  
ATOM   2268  CD1 ILE   283      31.158  77.677  40.099  1.00  0.00           C  
ATOM   2269  N   ARG   284      30.526  77.270  35.362  1.00  0.00              
ATOM   2270  CA  ARG   284      29.806  76.072  34.545  1.00  0.00              
ATOM   2271  CB  ARG   284      29.947  76.104  33.015  1.00  0.00              
ATOM   2272  C   ARG   284      30.903  74.818  34.886  1.00  0.00              
ATOM   2273  O   ARG   284      32.131  74.859  34.773  1.00  0.00              
ATOM   2274  CG  ARG   284      29.258  77.260  32.322  1.00  0.00           C  
ATOM   2275  CD  ARG   284      29.458  77.199  30.805  1.00  0.00           C  
ATOM   2276  NE  ARG   284      28.325  76.561  30.129  1.00  0.00           N  
ATOM   2277  CZ  ARG   284      27.625  77.118  29.138  1.00  0.00           C  
ATOM   2278  NH1 ARG   284      27.939  78.333  28.687  1.00  0.00           N  
ATOM   2279  NH2 ARG   284      26.583  76.480  28.615  1.00  0.00           N  
ATOM   2280  N   GLN   285      30.268  73.723  35.279  1.00  0.00              
ATOM   2281  CA  GLN   285      30.935  72.561  35.634  1.00  0.00              
ATOM   2282  CB  GLN   285      30.136  72.011  36.815  1.00  0.00              
ATOM   2283  C   GLN   285      31.052  71.638  34.492  1.00  0.00              
ATOM   2284  O   GLN   285      30.055  71.041  34.092  1.00  0.00              
ATOM   2285  CG  GLN   285      30.867  70.844  37.465  1.00  0.00           C  
ATOM   2286  CD  GLN   285      30.212  70.329  38.728  1.00  0.00           C  
ATOM   2287  OE1 GLN   285      29.247  70.903  39.238  1.00  0.00           O  
ATOM   2288  NE2 GLN   285      30.752  69.235  39.253  1.00  0.00           N  
ATOM   2289  N   VAL   286      32.238  71.537  33.904  1.00  0.00              
ATOM   2290  CA  VAL   286      32.438  70.612  32.740  1.00  0.00              
ATOM   2291  CB  VAL   286      33.314  71.378  31.693  1.00  0.00              
ATOM   2292  C   VAL   286      33.077  69.290  33.162  1.00  0.00              
ATOM   2293  O   VAL   286      34.096  69.266  33.850  1.00  0.00              
ATOM   2294  CG1 VAL   286      33.108  70.804  30.316  1.00  0.00           C  
ATOM   2295  CG2 VAL   286      32.997  72.883  31.703  1.00  0.00           C  
ATOM   2296  N   LYS   287      32.392  68.199  32.845  1.00  0.00              
ATOM   2297  CA  LYS   287      32.874  66.878  33.154  1.00  0.00              
ATOM   2298  CB  LYS   287      31.772  65.957  33.701  1.00  0.00              
ATOM   2299  C   LYS   287      33.253  66.211  31.878  1.00  0.00              
ATOM   2300  O   LYS   287      32.474  65.882  30.992  1.00  0.00              
ATOM   2301  CG  LYS   287      31.270  66.306  35.094  1.00  0.00           C  
ATOM   2302  CD  LYS   287      30.120  65.381  35.493  1.00  0.00           C  
ATOM   2303  CE  LYS   287      29.415  65.834  36.767  1.00  0.00           C  
ATOM   2304  NZ  LYS   287      30.308  65.606  37.946  1.00  0.00           N  
ATOM   2305  N   THR   288      34.570  66.071  31.756  1.00  0.00              
ATOM   2306  CA  THR   288      35.341  65.421  30.659  1.00  0.00              
ATOM   2307  CB  THR   288      36.620  66.158  30.226  1.00  0.00              
ATOM   2308  C   THR   288      35.812  64.004  30.933  1.00  0.00              
ATOM   2309  O   THR   288      36.530  63.772  31.900  1.00  0.00              
ATOM   2310  OG1 THR   288      36.216  67.505  29.999  1.00  0.00           O  
ATOM   2311  CG2 THR   288      37.310  65.535  28.998  1.00  0.00           C  
ATOM   2312  N   VAL   289      35.362  63.057  30.092  1.00  0.00              
ATOM   2313  CA  VAL   289      35.603  61.667  30.212  1.00  0.00              
ATOM   2314  CB  VAL   289      34.302  60.757  30.249  1.00  0.00              
ATOM   2315  C   VAL   289      36.155  61.035  29.064  1.00  0.00              
ATOM   2316  O   VAL   289      35.584  61.060  27.976  1.00  0.00              
ATOM   2317  CG1 VAL   289      34.696  59.282  30.305  1.00  0.00           C  
ATOM   2318  CG2 VAL   289      33.430  61.070  31.465  1.00  0.00           C  
ATOM   2319  N   HIS   290      37.375  60.536  29.237  1.00  0.00              
ATOM   2320  CA  HIS   290      38.326  59.992  28.127  1.00  0.00              
ATOM   2321  CB  HIS   290      39.738  60.511  28.412  1.00  0.00              
ATOM   2322  C   HIS   290      38.215  58.363  28.012  1.00  0.00              
ATOM   2323  O   HIS   290      37.469  57.663  28.701  1.00  0.00              
ATOM   2324  CG  HIS   290      39.980  62.017  28.458  1.00  0.00           C  
ATOM   2325  ND1 HIS   290      39.858  62.755  27.378  1.00  0.00           N  
ATOM   2326  CD2 HIS   290      40.395  62.736  29.542  1.00  0.00           C  
ATOM   2327  CE1 HIS   290      40.201  63.968  27.784  1.00  0.00           C  
ATOM   2328  NE2 HIS   290      40.522  63.947  29.060  1.00  0.00           N  
ATOM   2329  N   GLN   291      38.992  57.858  27.054  1.00  0.00              
ATOM   2330  CA  GLN   291      38.941  56.433  26.919  1.00  0.00              
ATOM   2331  CB  GLN   291      39.546  56.254  25.531  1.00  0.00              
ATOM   2332  C   GLN   291      40.107  55.616  27.623  1.00  0.00              
ATOM   2333  O   GLN   291      41.219  56.087  27.855  1.00  0.00              
ATOM   2334  CG  GLN   291      38.740  56.647  24.337  1.00  0.00           C  
ATOM   2335  CD  GLN   291      39.526  56.297  23.084  1.00  0.00           C  
ATOM   2336  OE1 GLN   291      39.253  56.916  22.061  1.00  0.00           O  
ATOM   2337  NE2 GLN   291      40.485  55.377  23.137  1.00  0.00           N  
ATOM   2338  N   GLU   292      39.699  54.457  28.126  1.00  0.00              
ATOM   2339  CA  GLU   292      40.362  53.469  28.857  1.00  0.00              
ATOM   2340  CB  GLU   292      39.548  53.073  30.098  1.00  0.00              
ATOM   2341  C   GLU   292      40.788  52.208  28.094  1.00  0.00              
ATOM   2342  O   GLU   292      40.264  51.878  27.032  1.00  0.00              
ATOM   2343  CG  GLU   292      38.235  52.364  29.783  1.00  0.00           C  
ATOM   2344  CD  GLU   292      37.664  51.677  31.021  1.00  0.00           C  
ATOM   2345  OE1 GLU   292      38.375  50.822  31.596  1.00  0.00           O  
ATOM   2346  OE2 GLU   292      36.534  51.992  31.409  1.00  0.00           O  
ATOM   2347  N   TYR   293      41.764  51.522  28.684  1.00  0.00              
ATOM   2348  CA  TYR   293      42.301  50.218  28.117  1.00  0.00              
ATOM   2349  CB  TYR   293      42.312  48.948  28.971  1.00  0.00              
ATOM   2350  C   TYR   293      41.907  49.988  26.739  1.00  0.00              
ATOM   2351  O   TYR   293      40.732  50.005  26.346  1.00  0.00              
ATOM   2352  CG  TYR   293      43.406  48.008  28.544  1.00  0.00           C  
ATOM   2353  CD1 TYR   293      44.740  48.293  28.822  1.00  0.00           C  
ATOM   2354  CD2 TYR   293      43.120  46.868  27.806  1.00  0.00           C  
ATOM   2355  CE1 TYR   293      45.757  47.470  28.381  1.00  0.00           C  
ATOM   2356  CE2 TYR   293      44.143  46.031  27.357  1.00  0.00           C  
ATOM   2357  CZ  TYR   293      45.449  46.346  27.649  1.00  0.00           C  
ATOM   2358  OH  TYR   293      46.459  45.545  27.198  1.00  0.00           O  
ATOM   2359  N   PRO   294      42.948  49.888  25.917  1.00  0.00              
ATOM   2360  CA  PRO   294      42.748  49.649  24.449  1.00  0.00              
ATOM   2361  CB  PRO   294      42.550  48.262  23.844  1.00  0.00              
ATOM   2362  C   PRO   294      42.547  51.176  24.086  1.00  0.00              
ATOM   2363  O   PRO   294      43.169  51.688  23.165  1.00  0.00              
ATOM   2364  CG  PRO   294      43.962  47.773  23.689  1.00  0.00           C  
ATOM   2365  CD  PRO   294      44.793  49.004  23.340  1.00  0.00           C  
ATOM   2366  N   TRP   295      41.671  51.822  24.792  1.00  0.00              
ATOM   2367  CA  TRP   295      41.375  53.243  24.303  1.00  0.00              
ATOM   2368  CB  TRP   295      39.988  53.727  24.737  1.00  0.00              
ATOM   2369  C   TRP   295      42.351  53.837  25.443  1.00  0.00              
ATOM   2370  O   TRP   295      42.799  54.988  25.395  1.00  0.00              
ATOM   2371  CG  TRP   295      39.886  55.210  24.899  1.00  0.00           C  
ATOM   2372  CD1 TRP   295      40.162  56.162  23.959  1.00  0.00           C  
ATOM   2373  CD2 TRP   295      39.451  55.914  26.067  1.00  0.00           C  
ATOM   2374  NE1 TRP   295      39.922  57.416  24.468  1.00  0.00           N  
ATOM   2375  CE2 TRP   295      39.483  57.292  25.762  1.00  0.00           C  
ATOM   2376  CE3 TRP   295      39.035  55.512  27.347  1.00  0.00           C  
ATOM   2377  CZ2 TRP   295      39.114  58.275  26.686  1.00  0.00           C  
ATOM   2378  CZ3 TRP   295      38.667  56.493  28.271  1.00  0.00           C  
ATOM   2379  CH2 TRP   295      38.710  57.858  27.932  1.00  0.00           C  
ATOM   2380  N   GLY   296      42.386  53.124  26.570  1.00  0.00              
ATOM   2381  CA  GLY   296      43.720  53.368  27.716  1.00  0.00              
ATOM   2382  C   GLY   296      42.381  53.364  29.086  1.00  0.00              
ATOM   2383  O   GLY   296      41.164  53.181  29.057  1.00  0.00              
ATOM   2384  N   GLU   297      43.206  53.554  30.132  1.00  0.00              
ATOM   2385  CA  GLU   297      42.619  53.695  31.525  1.00  0.00              
ATOM   2386  CB  GLU   297      43.256  52.900  32.663  1.00  0.00              
ATOM   2387  C   GLU   297      43.539  54.804  31.925  1.00  0.00              
ATOM   2388  O   GLU   297      44.145  54.795  33.000  1.00  0.00              
ATOM   2389  CG  GLU   297      42.307  51.932  33.356  1.00  0.00           C  
ATOM   2390  CD  GLU   297      40.972  52.570  33.697  1.00  0.00           C  
ATOM   2391  OE1 GLU   297      40.068  52.564  32.830  1.00  0.00           O  
ATOM   2392  OE2 GLU   297      40.831  53.089  34.827  1.00  0.00           O  
ATOM   2393  N   CYS   298      43.504  55.879  31.114  1.00  0.00              
ATOM   2394  CA  CYS   298      44.192  57.071  31.304  1.00  0.00              
ATOM   2395  CB  CYS   298      43.316  57.808  30.292  1.00  0.00              
ATOM   2396  C   CYS   298      44.651  57.470  32.518  1.00  0.00              
ATOM   2397  O   CYS   298      45.816  57.863  32.443  1.00  0.00              
ATOM   2398  SG  CYS   298      43.551  57.403  28.537  1.00  0.00           S  
ATOM   2399  N   ASN   299      44.055  57.119  33.652  1.00  0.00              
ATOM   2400  CA  ASN   299      44.203  57.438  34.889  1.00  0.00              
ATOM   2401  CB  ASN   299      44.340  58.911  35.300  1.00  0.00              
ATOM   2402  C   ASN   299      43.103  57.084  35.768  1.00  0.00              
ATOM   2403  O   ASN   299      41.954  57.473  35.568  1.00  0.00              
ATOM   2404  CG  ASN   299      45.588  59.501  34.646  1.00  0.00           C  
ATOM   2405  OD1 ASN   299      46.707  59.110  34.965  1.00  0.00           O  
ATOM   2406  ND2 ASN   299      45.401  60.407  33.674  1.00  0.00           N  
ATOM   2407  N   PRO   300      43.401  56.088  36.595  1.00  0.00              
ATOM   2408  CA  PRO   300      42.776  55.609  37.621  1.00  0.00              
ATOM   2409  CB  PRO   300      43.659  54.373  37.720  1.00  0.00              
ATOM   2410  C   PRO   300      42.517  55.735  38.900  1.00  0.00              
ATOM   2411  O   PRO   300      42.797  56.858  39.247  1.00  0.00              
ATOM   2412  CG  PRO   300      45.010  54.989  37.952  1.00  0.00           C  
ATOM   2413  CD  PRO   300      45.042  56.185  36.994  1.00  0.00           C  
ATOM   2414  N   ASN   301      41.894  54.873  39.680  1.00  0.00              
ATOM   2415  CA  ASN   301      41.266  55.020  40.919  1.00  0.00              
ATOM   2416  CB  ASN   301      40.017  54.130  41.009  1.00  0.00              
ATOM   2417  C   ASN   301      42.118  54.442  42.115  1.00  0.00              
ATOM   2418  O   ASN   301      42.228  53.291  42.576  1.00  0.00              
ATOM   2419  CG  ASN   301      39.515  53.935  42.425  1.00  0.00           C  
ATOM   2420  OD1 ASN   301      39.347  52.811  42.875  1.00  0.00           O  
ATOM   2421  ND2 ASN   301      39.247  55.033  43.126  1.00  0.00           N  
ATOM   2422  N   ILE   302      42.763  55.491  42.620  1.00  0.00              
ATOM   2423  CA  ILE   302      43.633  55.029  43.805  1.00  0.00              
ATOM   2424  CB  ILE   302      43.879  53.626  44.406  1.00  0.00              
ATOM   2425  C   ILE   302      44.896  54.458  43.971  1.00  0.00              
ATOM   2426  O   ILE   302      44.969  53.512  44.770  1.00  0.00              
ATOM   2427  CG1 ILE   302      42.931  52.602  43.770  1.00  0.00           C  
ATOM   2428  CG2 ILE   302      43.523  53.628  45.880  1.00  0.00           C  
ATOM   2429  CD1 ILE   302      43.529  51.837  42.632  1.00  0.00           C  
ATOM   2430  N   LYS   303      45.899  54.787  43.159  1.00  0.00              
ATOM   2431  CA  LYS   303      47.169  54.015  43.337  1.00  0.00              
ATOM   2432  CB  LYS   303      47.769  53.772  41.934  1.00  0.00              
ATOM   2433  C   LYS   303      48.058  55.317  43.472  1.00  0.00              
ATOM   2434  O   LYS   303      48.937  55.600  42.657  1.00  0.00              
ATOM   2435  CG  LYS   303      49.284  53.736  41.893  1.00  0.00           C  
ATOM   2436  CD  LYS   303      49.852  52.302  42.039  1.00  0.00           C  
ATOM   2437  CE  LYS   303      51.384  52.287  42.055  1.00  0.00           C  
ATOM   2438  NZ  LYS   303      51.926  50.898  42.002  1.00  0.00           N  
ATOM   2439  N   LEU   304      47.744  56.094  44.493  1.00  0.00              
ATOM   2440  CA  LEU   304      48.473  57.248  44.897  1.00  0.00              
ATOM   2441  CB  LEU   304      47.614  58.069  45.861  1.00  0.00              
ATOM   2442  C   LEU   304      49.705  57.478  45.258  1.00  0.00              
ATOM   2443  O   LEU   304      49.774  56.805  46.283  1.00  0.00              
ATOM   2444  CG  LEU   304      46.142  58.127  45.435  1.00  0.00           C  
ATOM   2445  CD1 LEU   304      45.315  58.771  46.523  1.00  0.00           C  
ATOM   2446  CD2 LEU   304      46.005  58.904  44.133  1.00  0.00           C  
ATOM   2447  N   GLN   305      50.709  58.244  44.834  1.00  0.00              
ATOM   2448  CA  GLN   305      51.949  58.280  45.602  1.00  0.00              
ATOM   2449  CB  GLN   305      52.975  58.543  44.491  1.00  0.00              
ATOM   2450  C   GLN   305      51.728  59.092  46.924  1.00  0.00              
ATOM   2451  O   GLN   305      52.057  58.625  48.011  1.00  0.00              
ATOM   2452  CG  GLN   305      52.949  59.943  43.875  1.00  0.00           C  
ATOM   2453  CD  GLN   305      54.064  60.147  42.853  1.00  0.00           C  
ATOM   2454  OE1 GLN   305      55.193  60.503  43.204  1.00  0.00           O  
ATOM   2455  NE2 GLN   305      53.756  59.890  41.583  1.00  0.00           N  
ATOM   2456  N   ASN   306      51.088  60.247  46.773  1.00  0.00              
ATOM   2457  CA  ASN   306      50.753  61.146  47.882  1.00  0.00              
ATOM   2458  CB  ASN   306      51.689  62.354  47.827  1.00  0.00              
ATOM   2459  C   ASN   306      49.293  61.704  47.779  1.00  0.00              
ATOM   2460  O   ASN   306      48.950  62.673  48.461  1.00  0.00              
ATOM   2461  CG  ASN   306      51.456  63.322  48.971  1.00  0.00           C  
ATOM   2462  OD1 ASN   306      51.144  62.908  50.088  1.00  0.00           O  
ATOM   2463  ND2 ASN   306      51.603  64.616  48.698  1.00  0.00           N  
ATOM   2464  N   PHE   307      48.535  61.198  46.811  1.00  0.00              
ATOM   2465  CA  PHE   307      47.168  61.706  46.688  1.00  0.00              
ATOM   2466  CB  PHE   307      46.874  62.960  45.868  1.00  0.00              
ATOM   2467  C   PHE   307      46.551  60.309  46.158  1.00  0.00              
ATOM   2468  O   PHE   307      47.158  59.286  45.663  1.00  0.00              
ATOM   2469  CG  PHE   307      47.549  64.170  46.403  1.00  0.00           C  
ATOM   2470  CD1 PHE   307      47.360  64.543  47.723  1.00  0.00           C  
ATOM   2471  CD2 PHE   307      48.423  64.898  45.618  1.00  0.00           C  
ATOM   2472  CE1 PHE   307      48.041  65.613  48.261  1.00  0.00           C  
ATOM   2473  CE2 PHE   307      49.116  65.977  46.149  1.00  0.00           C  
ATOM   2474  CZ  PHE   307      48.919  66.332  47.478  1.00  0.00           C  
ATOM   2475  N   SER   308      45.276  60.332  46.493  1.00  0.00              
ATOM   2476  CA  SER   308      44.278  59.241  46.374  1.00  0.00              
ATOM   2477  CB  SER   308      43.382  59.051  47.602  1.00  0.00              
ATOM   2478  C   SER   308      43.943  59.143  44.939  1.00  0.00              
ATOM   2479  O   SER   308      44.083  58.092  44.239  1.00  0.00              
ATOM   2480  OG  SER   308      42.551  60.180  47.812  1.00  0.00           O  
ATOM   2481  N   SER   309      43.400  60.258  44.446  1.00  0.00              
ATOM   2482  CA  SER   309      42.954  60.385  43.025  1.00  0.00              
ATOM   2483  CB  SER   309      41.565  61.075  43.014  1.00  0.00              
ATOM   2484  C   SER   309      44.156  61.165  42.104  1.00  0.00              
ATOM   2485  O   SER   309      44.976  62.025  42.432  1.00  0.00              
ATOM   2486  OG  SER   309      41.136  61.149  41.649  1.00  0.00           O  
ATOM   2487  N   TYR   310      44.151  60.619  40.896  1.00  0.00              
ATOM   2488  CA  TYR   310      44.993  60.924  39.895  1.00  0.00              
ATOM   2489  CB  TYR   310      45.425  59.786  38.929  1.00  0.00              
ATOM   2490  C   TYR   310      44.707  62.112  39.093  1.00  0.00              
ATOM   2491  O   TYR   310      43.882  62.006  38.189  1.00  0.00              
ATOM   2492  CG  TYR   310      46.710  59.097  39.367  1.00  0.00           C  
ATOM   2493  CD1 TYR   310      46.664  58.115  40.357  1.00  0.00           C  
ATOM   2494  CD2 TYR   310      47.962  59.422  38.843  1.00  0.00           C  
ATOM   2495  CE1 TYR   310      47.815  57.456  40.797  1.00  0.00           C  
ATOM   2496  CE2 TYR   310      49.129  58.782  39.270  1.00  0.00           C  
ATOM   2497  CZ  TYR   310      49.053  57.785  40.245  1.00  0.00           C  
ATOM   2498  OH  TYR   310      50.189  57.142  40.689  1.00  0.00           O  
ATOM   2499  N   SER   311      45.230  63.277  39.456  1.00  0.00              
ATOM   2500  CA  SER   311      44.742  64.399  38.373  1.00  0.00              
ATOM   2501  CB  SER   311      43.680  65.238  39.077  1.00  0.00              
ATOM   2502  C   SER   311      46.039  65.038  38.131  1.00  0.00              
ATOM   2503  O   SER   311      47.091  64.683  38.660  1.00  0.00              
ATOM   2504  OG  SER   311      43.412  66.443  38.364  1.00  0.00           O  
ATOM   2505  N   THR   312      46.015  65.885  37.078  1.00  0.00              
ATOM   2506  CA  THR   312      47.108  66.599  36.460  1.00  0.00              
ATOM   2507  CB  THR   312      46.727  67.477  35.254  1.00  0.00              
ATOM   2508  C   THR   312      47.881  67.359  37.510  1.00  0.00              
ATOM   2509  O   THR   312      49.104  67.274  37.579  1.00  0.00              
ATOM   2510  OG1 THR   312      45.756  68.443  35.660  1.00  0.00           O  
ATOM   2511  CG2 THR   312      46.126  66.626  34.160  1.00  0.00           C  
ATOM   2512  N   SER   313      47.153  68.029  38.393  1.00  0.00              
ATOM   2513  CA  SER   313      47.718  68.778  39.505  1.00  0.00              
ATOM   2514  CB  SER   313      46.586  69.538  40.272  1.00  0.00              
ATOM   2515  C   SER   313      48.427  67.884  40.559  1.00  0.00              
ATOM   2516  O   SER   313      49.450  68.215  41.138  1.00  0.00              
ATOM   2517  OG  SER   313      46.212  70.627  39.410  1.00  0.00           O  
ATOM   2518  N   GLY   314      47.783  66.745  40.815  1.00  0.00              
ATOM   2519  CA  GLY   314      48.349  65.807  41.779  1.00  0.00              
ATOM   2520  C   GLY   314      49.696  65.303  41.147  1.00  0.00              
ATOM   2521  O   GLY   314      50.744  65.373  41.779  1.00  0.00              
ATOM   2522  N   CYS   315      49.651  64.828  39.904  1.00  0.00              
ATOM   2523  CA  CYS   315      50.815  64.429  39.248  1.00  0.00              
ATOM   2524  CB  CYS   315      50.619  64.164  37.753  1.00  0.00              
ATOM   2525  C   CYS   315      51.940  65.413  39.387  1.00  0.00              
ATOM   2526  O   CYS   315      53.032  65.049  39.807  1.00  0.00              
ATOM   2527  SG  CYS   315      49.081  63.322  37.280  1.00  0.00           S  
ATOM   2528  N   LEU   316      51.687  66.651  38.979  1.00  0.00              
ATOM   2529  CA  LEU   316      52.647  67.724  39.066  1.00  0.00              
ATOM   2530  CB  LEU   316      52.065  68.990  38.442  1.00  0.00              
ATOM   2531  C   LEU   316      53.335  67.783  40.477  1.00  0.00              
ATOM   2532  O   LEU   316      54.532  67.671  40.693  1.00  0.00              
ATOM   2533  CG  LEU   316      51.459  68.795  37.040  1.00  0.00           C  
ATOM   2534  CD1 LEU   316      51.082  70.134  36.403  1.00  0.00           C  
ATOM   2535  CD2 LEU   316      52.488  68.098  36.171  1.00  0.00           C  
ATOM   2536  N   LYS   317      52.446  68.043  41.435  1.00  0.00              
ATOM   2537  CA  LYS   317      52.988  68.164  42.846  1.00  0.00              
ATOM   2538  CB  LYS   317      51.808  68.364  43.781  1.00  0.00              
ATOM   2539  C   LYS   317      53.781  66.968  43.244  1.00  0.00              
ATOM   2540  O   LYS   317      54.802  67.155  43.901  1.00  0.00              
ATOM   2541  CG  LYS   317      51.105  69.711  43.547  1.00  0.00           C  
ATOM   2542  CD  LYS   317      50.119  70.079  44.645  1.00  0.00           C  
ATOM   2543  CE  LYS   317      49.542  71.471  44.534  1.00  0.00           C  
ATOM   2544  NZ  LYS   317      50.417  72.533  45.108  1.00  0.00           N  
ATOM   2545  N   GLU   318      53.401  65.770  42.822  1.00  0.00              
ATOM   2546  CA  GLU   318      54.068  64.538  43.107  1.00  0.00              
ATOM   2547  CB  GLU   318      53.109  63.357  42.885  1.00  0.00              
ATOM   2548  C   GLU   318      55.523  64.572  42.608  1.00  0.00              
ATOM   2549  O   GLU   318      56.491  64.375  43.329  1.00  0.00              
ATOM   2550  CG  GLU   318      52.225  63.117  44.110  1.00  0.00           C  
ATOM   2551  CD  GLU   318      51.412  61.845  43.986  1.00  0.00           C  
ATOM   2552  OE1 GLU   318      51.871  60.907  43.303  1.00  0.00           O  
ATOM   2553  OE2 GLU   318      50.312  61.782  44.574  1.00  0.00           O  
ATOM   2554  N   CYS   319      55.654  64.806  41.305  1.00  0.00              
ATOM   2555  CA  CYS   319      57.027  64.880  40.795  1.00  0.00              
ATOM   2556  CB  CYS   319      56.977  65.094  39.277  1.00  0.00              
ATOM   2557  C   CYS   319      57.804  66.040  41.281  1.00  0.00              
ATOM   2558  O   CYS   319      58.975  65.924  41.638  1.00  0.00              
ATOM   2559  SG  CYS   319      56.506  63.617  38.356  1.00  0.00           S  
ATOM   2560  N   LYS   320      57.115  67.171  41.420  1.00  0.00              
ATOM   2561  CA  LYS   320      57.785  68.430  42.013  1.00  0.00              
ATOM   2562  CB  LYS   320      56.909  69.669  42.065  1.00  0.00              
ATOM   2563  C   LYS   320      58.517  67.953  43.316  1.00  0.00              
ATOM   2564  O   LYS   320      59.739  68.097  43.465  1.00  0.00              
ATOM   2565  CG  LYS   320      56.524  70.252  40.700  1.00  0.00           C  
ATOM   2566  CD  LYS   320      55.215  71.012  40.833  1.00  0.00           C  
ATOM   2567  CE  LYS   320      55.073  72.143  39.825  1.00  0.00           C  
ATOM   2568  NZ  LYS   320      53.933  73.036  40.189  1.00  0.00           N  
ATOM   2569  N   ALA   321      57.735  67.402  44.242  1.00  0.00              
ATOM   2570  CA  ALA   321      58.299  66.927  45.445  1.00  0.00              
ATOM   2571  CB  ALA   321      57.185  66.303  46.263  1.00  0.00              
ATOM   2572  C   ALA   321      59.483  65.905  45.319  1.00  0.00              
ATOM   2573  O   ALA   321      60.441  65.909  46.085  1.00  0.00              
ATOM   2574  N   GLN   322      59.396  65.052  44.300  1.00  0.00              
ATOM   2575  CA  GLN   322      60.471  64.120  44.089  1.00  0.00              
ATOM   2576  CB  GLN   322      59.906  62.763  43.636  1.00  0.00              
ATOM   2577  C   GLN   322      61.684  64.880  43.655  1.00  0.00              
ATOM   2578  O   GLN   322      62.761  64.680  44.203  1.00  0.00              
ATOM   2579  CG  GLN   322      59.051  62.788  42.385  1.00  0.00           C  
ATOM   2580  CD  GLN   322      58.257  61.502  42.184  1.00  0.00           C  
ATOM   2581  OE1 GLN   322      58.061  61.050  41.054  1.00  0.00           O  
ATOM   2582  NE2 GLN   322      57.784  60.916  43.283  1.00  0.00           N  
ATOM   2583  N   HIS   323      61.523  65.716  42.635  1.00  0.00              
ATOM   2584  CA  HIS   323      62.584  66.549  42.110  1.00  0.00              
ATOM   2585  CB  HIS   323      62.089  67.546  41.059  1.00  0.00              
ATOM   2586  C   HIS   323      63.348  67.306  43.218  1.00  0.00              
ATOM   2587  O   HIS   323      64.574  67.220  43.352  1.00  0.00              
ATOM   2588  CG  HIS   323      62.109  67.031  39.650  1.00  0.00           C  
ATOM   2589  ND1 HIS   323      61.224  66.114  39.130  1.00  0.00           N  
ATOM   2590  CD2 HIS   323      62.932  67.383  38.632  1.00  0.00           C  
ATOM   2591  CE1 HIS   323      61.511  65.902  37.849  1.00  0.00           C  
ATOM   2592  NE2 HIS   323      62.542  66.650  37.508  1.00  0.00           N  
ATOM   2593  N   ILE   324      62.591  68.104  43.971  1.00  0.00              
ATOM   2594  CA  ILE   324      63.217  68.918  45.038  1.00  0.00              
ATOM   2595  CB  ILE   324      62.196  69.909  45.683  1.00  0.00              
ATOM   2596  C   ILE   324      63.999  68.001  46.009  1.00  0.00              
ATOM   2597  O   ILE   324      65.179  68.217  46.268  1.00  0.00              
ATOM   2598  CG1 ILE   324      61.039  69.154  46.339  1.00  0.00           C  
ATOM   2599  CG2 ILE   324      61.696  70.908  44.644  1.00  0.00           C  
ATOM   2600  CD1 ILE   324      59.992  70.061  46.965  1.00  0.00           C  
ATOM   2601  N   LYS   325      63.348  66.953  46.508  1.00  0.00              
ATOM   2602  CA  LYS   325      64.021  66.030  47.385  1.00  0.00              
ATOM   2603  CB  LYS   325      63.098  64.962  47.949  1.00  0.00              
ATOM   2604  C   LYS   325      65.375  65.600  46.768  1.00  0.00              
ATOM   2605  O   LYS   325      66.434  65.765  47.366  1.00  0.00              
ATOM   2606  CG  LYS   325      61.972  65.580  48.788  1.00  0.00           C  
ATOM   2607  CD  LYS   325      61.190  64.516  49.514  1.00  0.00           C  
ATOM   2608  CE  LYS   325      60.004  65.034  50.315  1.00  0.00           C  
ATOM   2609  NZ  LYS   325      58.821  64.135  50.138  1.00  0.00           N  
ATOM   2610  N   LYS   326      65.308  65.083  45.547  1.00  0.00              
ATOM   2611  CA  LYS   326      66.483  64.626  44.832  1.00  0.00              
ATOM   2612  CB  LYS   326      66.116  64.059  43.462  1.00  0.00              
ATOM   2613  C   LYS   326      67.615  65.755  44.630  1.00  0.00              
ATOM   2614  O   LYS   326      68.828  65.500  44.638  1.00  0.00              
ATOM   2615  CG  LYS   326      65.131  62.896  43.409  1.00  0.00           C  
ATOM   2616  CD  LYS   326      64.974  62.381  41.961  1.00  0.00           C  
ATOM   2617  CE  LYS   326      66.355  61.888  41.473  1.00  0.00           C  
ATOM   2618  NZ  LYS   326      66.181  61.388  40.092  1.00  0.00           N  
ATOM   2619  N   GLN   327      67.146  66.960  44.292  1.00  0.00              
ATOM   2620  CA  GLN   327      68.145  67.965  44.083  1.00  0.00              
ATOM   2621  CB  GLN   327      67.646  68.820  42.910  1.00  0.00              
ATOM   2622  C   GLN   327      68.644  68.761  45.342  1.00  0.00              
ATOM   2623  O   GLN   327      69.800  69.067  45.642  1.00  0.00              
ATOM   2624  CG  GLN   327      67.351  68.033  41.657  1.00  0.00           C  
ATOM   2625  CD  GLN   327      67.174  68.912  40.444  1.00  0.00           C  
ATOM   2626  OE1 GLN   327      66.331  69.801  40.429  1.00  0.00           O  
ATOM   2627  NE2 GLN   327      67.960  68.660  39.418  1.00  0.00           N  
ATOM   2628  N   CYS   328      67.590  69.106  46.070  1.00  0.00              
ATOM   2629  CA  CYS   328      67.933  69.990  47.289  1.00  0.00              
ATOM   2630  CB  CYS   328      66.967  71.173  47.525  1.00  0.00              
ATOM   2631  C   CYS   328      67.129  69.009  48.152  1.00  0.00              
ATOM   2632  O   CYS   328      65.898  68.903  48.139  1.00  0.00              
ATOM   2633  SG  CYS   328      65.283  70.632  47.896  1.00  0.00           S  
ATOM   2634  N   GLY   329      67.934  68.241  48.884  1.00  0.00              
ATOM   2635  CA  GLY   329      67.557  67.188  49.876  1.00  0.00              
ATOM   2636  C   GLY   329      66.538  67.746  50.866  1.00  0.00              
ATOM   2637  O   GLY   329      66.533  67.440  52.061  1.00  0.00              
ATOM   2638  N   CYS   330      65.574  68.475  50.314  1.00  0.00              
ATOM   2639  CA  CYS   330      64.544  69.117  51.188  1.00  0.00              
ATOM   2640  CB  CYS   330      64.959  70.426  51.829  1.00  0.00              
ATOM   2641  C   CYS   330      63.153  69.200  50.588  1.00  0.00              
ATOM   2642  O   CYS   330      63.169  69.197  49.360  1.00  0.00              
ATOM   2643  SG  CYS   330      66.229  70.088  53.103  1.00  0.00           S  
ATOM   2644  N   VAL   331      62.059  69.466  51.294  1.00  0.00              
ATOM   2645  CA  VAL   331      60.904  69.797  50.416  1.00  0.00              
ATOM   2646  CB  VAL   331      59.903  68.665  50.631  1.00  0.00              
ATOM   2647  C   VAL   331      60.435  71.103  50.971  1.00  0.00              
ATOM   2648  O   VAL   331      60.790  71.519  52.082  1.00  0.00              
ATOM   2649  CG1 VAL   331      58.647  68.878  49.795  1.00  0.00           C  
ATOM   2650  CG2 VAL   331      60.526  67.329  50.137  1.00  0.00           C  
ATOM   2651  N   PRO   332      59.683  71.815  50.144  1.00  0.00              
ATOM   2652  CA  PRO   332      59.069  73.134  50.413  1.00  0.00              
ATOM   2653  CB  PRO   332      58.614  73.679  49.055  1.00  0.00              
ATOM   2654  C   PRO   332      57.721  72.835  51.106  1.00  0.00              
ATOM   2655  O   PRO   332      57.039  71.823  50.947  1.00  0.00              
ATOM   2656  CG  PRO   332      58.260  72.459  48.302  1.00  0.00           C  
ATOM   2657  CD  PRO   332      59.398  71.530  48.637  1.00  0.00           C  
ATOM   2658  N   PHE   333      57.460  73.745  52.043  1.00  0.00              
ATOM   2659  CA  PHE   333      56.346  73.815  52.988  1.00  0.00              
ATOM   2660  CB  PHE   333      56.044  75.219  53.540  1.00  0.00              
ATOM   2661  C   PHE   333      54.968  73.218  52.489  1.00  0.00              
ATOM   2662  O   PHE   333      54.156  72.641  53.205  1.00  0.00              
ATOM   2663  CG  PHE   333      54.990  75.233  54.607  1.00  0.00           C  
ATOM   2664  CD1 PHE   333      55.243  74.680  55.856  1.00  0.00           C  
ATOM   2665  CD2 PHE   333      53.736  75.787  54.355  1.00  0.00           C  
ATOM   2666  CE1 PHE   333      54.273  74.668  56.835  1.00  0.00           C  
ATOM   2667  CE2 PHE   333      52.756  75.782  55.326  1.00  0.00           C  
ATOM   2668  CZ  PHE   333      53.022  75.220  56.576  1.00  0.00           C  
ATOM   2669  N   LEU   334      54.747  73.452  51.196  1.00  0.00              
ATOM   2670  CA  LEU   334      53.369  73.009  50.712  1.00  0.00              
ATOM   2671  CB  LEU   334      52.815  74.023  49.722  1.00  0.00              
ATOM   2672  C   LEU   334      53.401  71.645  50.093  1.00  0.00              
ATOM   2673  O   LEU   334      52.349  71.139  49.701  1.00  0.00              
ATOM   2674  CG  LEU   334      52.598  75.401  50.348  1.00  0.00           C  
ATOM   2675  CD1 LEU   334      52.034  76.344  49.316  1.00  0.00           C  
ATOM   2676  CD2 LEU   334      51.665  75.292  51.548  1.00  0.00           C  
ATOM   2677  N   LEU   335      54.577  71.022  50.030  1.00  0.00              
ATOM   2678  CA  LEU   335      54.776  69.688  49.329  1.00  0.00              
ATOM   2679  CB  LEU   335      56.204  69.357  48.873  1.00  0.00              
ATOM   2680  C   LEU   335      54.281  68.584  50.423  1.00  0.00              
ATOM   2681  O   LEU   335      54.194  68.814  51.631  1.00  0.00              
ATOM   2682  CG  LEU   335      56.842  70.265  47.819  1.00  0.00           C  
ATOM   2683  CD1 LEU   335      58.268  69.805  47.559  1.00  0.00           C  
ATOM   2684  CD2 LEU   335      56.040  70.227  46.520  1.00  0.00           C  
ATOM   2685  N   PRO   336      54.009  67.385  49.891  1.00  0.00              
ATOM   2686  CA  PRO   336      53.566  66.298  50.716  1.00  0.00              
ATOM   2687  CB  PRO   336      52.363  65.669  50.015  1.00  0.00              
ATOM   2688  C   PRO   336      54.895  65.597  51.220  1.00  0.00              
ATOM   2689  O   PRO   336      55.996  66.131  51.097  1.00  0.00              
ATOM   2690  CG  PRO   336      52.579  66.053  48.587  1.00  0.00           C  
ATOM   2691  CD  PRO   336      52.967  67.499  48.706  1.00  0.00           C  
ATOM   2692  N   GLY   337      54.750  64.319  51.570  1.00  0.00              
ATOM   2693  CA  GLY   337      55.721  63.441  52.024  1.00  0.00              
ATOM   2694  C   GLY   337      56.826  63.916  53.058  1.00  0.00              
ATOM   2695  O   GLY   337      57.410  65.006  52.977  1.00  0.00              
ATOM   2696  N   TYR   338      57.086  63.008  53.987  1.00  0.00              
ATOM   2697  CA  TYR   338      58.069  63.270  55.019  1.00  0.00              
ATOM   2698  CB  TYR   338      57.975  62.144  56.019  1.00  0.00              
ATOM   2699  C   TYR   338      59.031  64.363  54.920  1.00  0.00              
ATOM   2700  O   TYR   338      58.914  65.450  55.506  1.00  0.00              
ATOM   2701  CG  TYR   338      59.079  62.111  57.046  1.00  0.00           C  
ATOM   2702  CD1 TYR   338      59.493  63.281  57.693  1.00  0.00           C  
ATOM   2703  CD2 TYR   338      59.663  60.902  57.428  1.00  0.00           C  
ATOM   2704  CE1 TYR   338      60.494  63.239  58.646  1.00  0.00           C  
ATOM   2705  CE2 TYR   338      60.644  60.856  58.400  1.00  0.00           C  
ATOM   2706  CZ  TYR   338      61.092  62.037  58.977  1.00  0.00           C  
ATOM   2707  OH  TYR   338      62.056  61.998  59.970  1.00  0.00           O  
ATOM   2708  N   GLY   339      60.038  64.068  54.119  1.00  0.00              
ATOM   2709  CA  GLY   339      61.352  64.816  53.894  1.00  0.00              
ATOM   2710  C   GLY   339      61.485  66.062  54.862  1.00  0.00              
ATOM   2711  O   GLY   339      60.479  66.689  55.167  1.00  0.00              
ATOM   2712  N   ILE   340      62.701  66.493  55.137  1.00  0.00              
ATOM   2713  CA  ILE   340      62.757  67.647  56.020  1.00  0.00              
ATOM   2714  CB  ILE   340      64.176  67.675  56.638  1.00  0.00              
ATOM   2715  C   ILE   340      62.267  68.965  55.212  1.00  0.00              
ATOM   2716  O   ILE   340      62.485  69.101  54.008  1.00  0.00              
ATOM   2717  CG1 ILE   340      64.202  66.694  57.813  1.00  0.00           C  
ATOM   2718  CG2 ILE   340      64.587  69.090  57.053  1.00  0.00           C  
ATOM   2719  CD1 ILE   340      65.440  66.709  58.604  1.00  0.00           C  
ATOM   2720  N   GLU   341      61.722  69.921  55.953  1.00  0.00              
ATOM   2721  CA  GLU   341      61.286  71.102  55.277  1.00  0.00              
ATOM   2722  CB  GLU   341      60.326  71.770  56.218  1.00  0.00              
ATOM   2723  C   GLU   341      62.438  71.928  54.960  1.00  0.00              
ATOM   2724  O   GLU   341      63.379  71.960  55.746  1.00  0.00              
ATOM   2725  CG  GLU   341      59.748  73.109  55.995  1.00  0.00           C  
ATOM   2726  CD  GLU   341      58.626  73.548  56.949  1.00  0.00           C  
ATOM   2727  OE1 GLU   341      58.664  73.213  58.144  1.00  0.00           O  
ATOM   2728  OE2 GLU   341      57.675  74.246  56.477  1.00  0.00           O  
ATOM   2729  N   CYS   342      62.434  72.662  53.838  1.00  0.00              
ATOM   2730  CA  CYS   342      63.597  73.529  53.487  1.00  0.00              
ATOM   2731  CB  CYS   342      63.342  74.243  52.147  1.00  0.00              
ATOM   2732  C   CYS   342      63.866  74.757  54.249  1.00  0.00              
ATOM   2733  O   CYS   342      63.049  75.680  54.282  1.00  0.00              
ATOM   2734  SG  CYS   342      61.999  75.493  52.148  1.00  0.00           S  
ATOM   2735  N   ASP   343      65.049  74.824  54.881  1.00  0.00              
ATOM   2736  CA  ASP   343      65.454  76.036  55.653  1.00  0.00              
ATOM   2737  CB  ASP   343      66.853  75.958  56.236  1.00  0.00              
ATOM   2738  C   ASP   343      65.343  77.311  54.681  1.00  0.00              
ATOM   2739  O   ASP   343      65.110  77.198  53.464  1.00  0.00              
ATOM   2740  CG  ASP   343      67.998  76.041  55.255  1.00  0.00           C  
ATOM   2741  OD1 ASP   343      67.795  76.294  54.048  1.00  0.00           O  
ATOM   2742  OD2 ASP   343      69.152  75.844  55.699  1.00  0.00           O  
ATOM   2743  N   LEU   344      65.502  78.466  55.295  1.00  0.00              
ATOM   2744  CA  LEU   344      65.434  79.629  54.499  1.00  0.00              
ATOM   2745  CB  LEU   344      65.441  80.828  55.459  1.00  0.00              
ATOM   2746  C   LEU   344      66.638  79.711  53.518  1.00  0.00              
ATOM   2747  O   LEU   344      66.462  80.082  52.362  1.00  0.00              
ATOM   2748  CG  LEU   344      65.423  82.267  54.910  1.00  0.00           C  
ATOM   2749  CD1 LEU   344      64.284  82.520  53.940  1.00  0.00           C  
ATOM   2750  CD2 LEU   344      65.297  83.197  56.079  1.00  0.00           C  
ATOM   2751  N   GLN   345      67.829  79.309  53.956  1.00  0.00              
ATOM   2752  CA  GLN   345      68.951  79.257  53.121  1.00  0.00              
ATOM   2753  CB  GLN   345      70.224  79.445  53.963  1.00  0.00              
ATOM   2754  C   GLN   345      68.791  78.255  51.911  1.00  0.00              
ATOM   2755  O   GLN   345      69.264  78.504  50.807  1.00  0.00              
ATOM   2756  CG  GLN   345      70.466  78.404  55.036  1.00  0.00           C  
ATOM   2757  CD  GLN   345      71.536  78.824  56.039  1.00  0.00           C  
ATOM   2758  OE1 GLN   345      72.310  77.994  56.523  1.00  0.00           O  
ATOM   2759  NE2 GLN   345      71.572  80.115  56.366  1.00  0.00           N  
ATOM   2760  N   LYS   346      68.101  77.141  52.149  1.00  0.00              
ATOM   2761  CA  LYS   346      67.882  76.209  51.093  1.00  0.00              
ATOM   2762  CB  LYS   346      67.533  74.812  51.581  1.00  0.00              
ATOM   2763  C   LYS   346      66.928  76.820  50.104  1.00  0.00              
ATOM   2764  O   LYS   346      67.124  76.801  48.890  1.00  0.00              
ATOM   2765  CG  LYS   346      68.710  74.168  52.326  1.00  0.00           C  
ATOM   2766  CD  LYS   346      68.436  72.716  52.620  1.00  0.00           C  
ATOM   2767  CE  LYS   346      69.522  72.014  53.423  1.00  0.00           C  
ATOM   2768  NZ  LYS   346      68.913  71.134  54.469  1.00  0.00           N  
ATOM   2769  N   TYR   347      65.871  77.413  50.656  1.00  0.00              
ATOM   2770  CA  TYR   347      64.858  78.054  49.752  1.00  0.00              
ATOM   2771  CB  TYR   347      63.837  78.783  50.635  1.00  0.00              
ATOM   2772  C   TYR   347      65.637  78.948  48.672  1.00  0.00              
ATOM   2773  O   TYR   347      65.562  78.795  47.456  1.00  0.00              
ATOM   2774  CG  TYR   347      62.536  79.100  49.941  1.00  0.00           C  
ATOM   2775  CD1 TYR   347      61.822  78.098  49.260  1.00  0.00           C  
ATOM   2776  CD2 TYR   347      61.999  80.392  49.973  1.00  0.00           C  
ATOM   2777  CE1 TYR   347      60.614  78.366  48.635  1.00  0.00           C  
ATOM   2778  CE2 TYR   347      60.777  80.678  49.345  1.00  0.00           C  
ATOM   2779  CZ  TYR   347      60.097  79.649  48.682  1.00  0.00           C  
ATOM   2780  OH  TYR   347      58.886  79.912  48.115  1.00  0.00           O  
ATOM   2781  N   PHE   348      66.371  79.898  49.236  1.00  0.00              
ATOM   2782  CA  PHE   348      67.116  80.787  48.380  1.00  0.00              
ATOM   2783  CB  PHE   348      67.811  81.826  49.240  1.00  0.00              
ATOM   2784  C   PHE   348      68.190  80.261  47.451  1.00  0.00              
ATOM   2785  O   PHE   348      68.459  80.763  46.349  1.00  0.00              
ATOM   2786  CG  PHE   348      68.108  83.072  48.458  1.00  0.00           C  
ATOM   2787  CD1 PHE   348      67.093  83.827  47.912  1.00  0.00           C  
ATOM   2788  CD2 PHE   348      69.435  83.435  48.247  1.00  0.00           C  
ATOM   2789  CE1 PHE   348      67.412  84.951  47.167  1.00  0.00           C  
ATOM   2790  CE2 PHE   348      69.760  84.557  47.511  1.00  0.00           C  
ATOM   2791  CZ  PHE   348      68.734  85.314  46.974  1.00  0.00           C  
ATOM   2792  N   SER   349      68.876  79.227  47.945  1.00  0.00              
ATOM   2793  CA  SER   349      69.914  78.662  47.093  1.00  0.00              
ATOM   2794  CB  SER   349      71.188  78.326  47.891  1.00  0.00              
ATOM   2795  C   SER   349      69.421  77.523  46.132  1.00  0.00              
ATOM   2796  O   SER   349      70.013  77.326  45.081  1.00  0.00              
ATOM   2797  OG  SER   349      71.058  77.598  49.069  1.00  0.00           O  
ATOM   2798  N   CYS   350      68.517  76.675  46.590  1.00  0.00              
ATOM   2799  CA  CYS   350      68.069  75.613  45.821  1.00  0.00              
ATOM   2800  CB  CYS   350      68.726  74.232  45.733  1.00  0.00              
ATOM   2801  C   CYS   350      66.784  75.394  46.436  1.00  0.00              
ATOM   2802  O   CYS   350      66.843  75.076  47.637  1.00  0.00              
ATOM   2803  SG  CYS   350      70.285  74.294  44.816  1.00  0.00           S  
ATOM   2804  N   VAL   351      65.630  75.473  45.784  1.00  0.00              
ATOM   2805  CA  VAL   351      64.346  75.154  46.332  1.00  0.00              
ATOM   2806  CB  VAL   351      63.576  74.963  47.646  1.00  0.00              
ATOM   2807  C   VAL   351      63.571  76.072  45.386  1.00  0.00              
ATOM   2808  O   VAL   351      62.723  75.739  44.565  1.00  0.00              
ATOM   2809  CG1 VAL   351      62.085  74.773  47.339  1.00  0.00           C  
ATOM   2810  CG2 VAL   351      64.167  73.813  48.465  1.00  0.00           C  
ATOM   2811  N   SER   352      63.920  77.343  45.583  1.00  0.00              
ATOM   2812  CA  SER   352      63.091  78.311  44.732  1.00  0.00              
ATOM   2813  CB  SER   352      63.267  79.699  45.354  1.00  0.00              
ATOM   2814  C   SER   352      63.450  78.155  43.201  1.00  0.00              
ATOM   2815  O   SER   352      62.669  78.104  42.264  1.00  0.00              
ATOM   2816  OG  SER   352      64.422  80.329  44.856  1.00  0.00           O  
ATOM   2817  N   PRO   353      64.774  78.158  43.044  1.00  0.00              
ATOM   2818  CA  PRO   353      65.257  78.064  41.595  1.00  0.00              
ATOM   2819  CB  PRO   353      66.763  78.102  41.783  1.00  0.00              
ATOM   2820  C   PRO   353      64.958  76.718  40.966  1.00  0.00              
ATOM   2821  O   PRO   353      64.890  76.596  39.740  1.00  0.00              
ATOM   2822  CG  PRO   353      66.914  79.033  42.915  1.00  0.00           C  
ATOM   2823  CD  PRO   353      65.872  78.538  43.869  1.00  0.00           C  
ATOM   2824  N   VAL   354      64.757  75.714  41.820  1.00  0.00              
ATOM   2825  CA  VAL   354      64.455  74.374  41.408  1.00  0.00              
ATOM   2826  CB  VAL   354      64.667  73.325  42.550  1.00  0.00              
ATOM   2827  C   VAL   354      62.989  74.338  40.954  1.00  0.00              
ATOM   2828  O   VAL   354      62.656  73.919  39.855  1.00  0.00              
ATOM   2829  CG1 VAL   354      63.995  71.994  42.219  1.00  0.00           C  
ATOM   2830  CG2 VAL   354      66.147  73.109  42.786  1.00  0.00           C  
ATOM   2831  N   LEU   355      62.099  74.797  41.831  1.00  0.00              
ATOM   2832  CA  LEU   355      60.673  74.851  41.414  1.00  0.00              
ATOM   2833  CB  LEU   355      59.848  74.919  42.711  1.00  0.00              
ATOM   2834  C   LEU   355      60.428  75.843  40.313  1.00  0.00              
ATOM   2835  O   LEU   355      59.727  75.477  39.375  1.00  0.00              
ATOM   2836  CG  LEU   355      59.647  73.617  43.506  1.00  0.00           C  
ATOM   2837  CD1 LEU   355      60.964  73.080  44.024  1.00  0.00           C  
ATOM   2838  CD2 LEU   355      58.703  73.865  44.660  1.00  0.00           C  
ATOM   2839  N   ASP   356      61.053  77.018  40.312  1.00  0.00              
ATOM   2840  CA  ASP   356      61.006  77.959  39.247  1.00  0.00              
ATOM   2841  CB  ASP   356      61.875  79.178  39.546  1.00  0.00              
ATOM   2842  C   ASP   356      61.313  77.176  37.898  1.00  0.00              
ATOM   2843  O   ASP   356      60.503  77.208  36.978  1.00  0.00              
ATOM   2844  CG  ASP   356      61.532  79.952  40.797  1.00  0.00           C  
ATOM   2845  OD1 ASP   356      60.437  79.762  41.365  1.00  0.00           O  
ATOM   2846  OD2 ASP   356      62.376  80.779  41.209  1.00  0.00           O  
ATOM   2847  N   HIS   357      62.457  76.500  37.808  1.00  0.00              
ATOM   2848  CA  HIS   357      62.785  75.779  36.701  1.00  0.00              
ATOM   2849  CB  HIS   357      63.978  74.879  37.114  1.00  0.00              
ATOM   2850  C   HIS   357      61.708  74.766  36.190  1.00  0.00              
ATOM   2851  O   HIS   357      61.567  74.539  34.995  1.00  0.00              
ATOM   2852  CG  HIS   357      64.583  74.044  36.025  1.00  0.00           C  
ATOM   2853  ND1 HIS   357      65.750  73.301  36.220  1.00  0.00           N  
ATOM   2854  CD2 HIS   357      64.230  73.796  34.752  1.00  0.00           C  
ATOM   2855  CE1 HIS   357      66.062  72.657  35.126  1.00  0.00           C  
ATOM   2856  NE2 HIS   357      65.163  72.944  34.226  1.00  0.00           N  
ATOM   2857  N   ILE   358      61.041  74.125  37.143  1.00  0.00              
ATOM   2858  CA  ILE   358      59.981  73.154  36.826  1.00  0.00              
ATOM   2859  CB  ILE   358      59.551  72.312  38.053  1.00  0.00              
ATOM   2860  C   ILE   358      58.639  73.622  36.451  1.00  0.00              
ATOM   2861  O   ILE   358      57.842  72.941  35.793  1.00  0.00              
ATOM   2862  CG1 ILE   358      60.694  71.391  38.465  1.00  0.00           C  
ATOM   2863  CG2 ILE   358      58.306  71.488  37.723  1.00  0.00           C  
ATOM   2864  CD1 ILE   358      60.536  70.814  39.876  1.00  0.00           C  
ATOM   2865  N   GLU   359      58.401  74.880  36.797  1.00  0.00              
ATOM   2866  CA  GLU   359      57.044  75.537  36.484  1.00  0.00              
ATOM   2867  CB  GLU   359      56.288  75.442  37.821  1.00  0.00              
ATOM   2868  C   GLU   359      57.464  76.761  35.961  1.00  0.00              
ATOM   2869  O   GLU   359      58.408  77.250  36.595  1.00  0.00              
ATOM   2870  CG  GLU   359      54.775  75.395  37.699  1.00  0.00           C  
ATOM   2871  CD  GLU   359      54.084  75.060  39.018  1.00  0.00           C  
ATOM   2872  OE1 GLU   359      54.649  74.289  39.823  1.00  0.00           O  
ATOM   2873  OE2 GLU   359      52.966  75.560  39.243  1.00  0.00           O  
ATOM   2874  N   PHE   360      56.814  77.404  34.996  1.00  0.00              
ATOM   2875  CA  PHE   360      57.272  78.553  34.285  1.00  0.00              
ATOM   2876  CB  PHE   360      57.214  79.584  35.390  1.00  0.00              
ATOM   2877  C   PHE   360      58.003  78.424  33.191  1.00  0.00              
ATOM   2878  O   PHE   360      57.743  78.678  32.021  1.00  0.00              
ATOM   2879  CG  PHE   360      55.830  80.041  35.768  1.00  0.00           C  
ATOM   2880  CD1 PHE   360      55.639  81.314  36.275  1.00  0.00           C  
ATOM   2881  CD2 PHE   360      54.730  79.235  35.614  1.00  0.00           C  
ATOM   2882  CE1 PHE   360      54.407  81.765  36.678  1.00  0.00           C  
ATOM   2883  CE2 PHE   360      53.461  79.678  36.021  1.00  0.00           C  
ATOM   2884  CZ  PHE   360      53.301  80.962  36.540  1.00  0.00           C  
ATOM   2885  N   LYS   361      59.175  77.929  33.581  1.00  0.00              
ATOM   2886  CA  LYS   361      59.900  77.697  32.614  1.00  0.00              
ATOM   2887  CB  LYS   361      61.248  77.332  33.214  1.00  0.00              
ATOM   2888  C   LYS   361      59.543  76.663  31.442  1.00  0.00              
ATOM   2889  O   LYS   361      59.675  76.750  30.216  1.00  0.00              
ATOM   2890  CG  LYS   361      61.919  78.537  33.841  1.00  0.00           C  
ATOM   2891  CD  LYS   361      63.347  78.237  34.254  1.00  0.00           C  
ATOM   2892  CE  LYS   361      64.031  79.566  34.560  1.00  0.00           C  
ATOM   2893  NZ  LYS   361      65.390  79.381  35.038  1.00  0.00           N  
ATOM   2894  N   ASP   362      58.945  75.637  32.035  1.00  0.00              
ATOM   2895  CA  ASP   362      58.362  74.640  31.244  1.00  0.00              
ATOM   2896  CB  ASP   362      57.992  73.426  32.126  1.00  0.00              
ATOM   2897  C   ASP   362      57.209  74.988  30.291  1.00  0.00              
ATOM   2898  O   ASP   362      56.780  74.229  29.403  1.00  0.00              
ATOM   2899  CG  ASP   362      59.177  72.894  32.915  1.00  0.00           C  
ATOM   2900  OD1 ASP   362      60.111  72.319  32.390  1.00  0.00           O  
ATOM   2901  OD2 ASP   362      59.125  73.165  34.197  1.00  0.00           O  
ATOM   2902  N   LEU   363      56.765  76.231  30.484  1.00  0.00              
ATOM   2903  CA  LEU   363      55.784  76.871  29.604  1.00  0.00              
ATOM   2904  CB  LEU   363      55.167  78.113  30.249  1.00  0.00              
ATOM   2905  C   LEU   363      56.535  77.328  28.364  1.00  0.00              
ATOM   2906  O   LEU   363      55.922  77.420  27.317  1.00  0.00              
ATOM   2907  CG  LEU   363      53.693  78.058  30.692  1.00  0.00           C  
ATOM   2908  CD1 LEU   363      53.294  76.677  31.121  1.00  0.00           C  
ATOM   2909  CD2 LEU   363      53.436  79.086  31.787  1.00  0.00           C  
ATOM   2910  N   CYS   364      57.844  77.524  28.437  1.00  0.00              
ATOM   2911  CA  CYS   364      58.674  77.807  27.389  1.00  0.00              
ATOM   2912  CB  CYS   364      59.989  78.373  27.904  1.00  0.00              
ATOM   2913  C   CYS   364      59.145  76.564  26.589  1.00  0.00              
ATOM   2914  O   CYS   364      59.834  76.721  25.562  1.00  0.00              
ATOM   2915  SG  CYS   364      59.943  80.161  27.968  1.00  0.00           S  
ATOM   2916  N   THR   365      58.762  75.390  27.088  1.00  0.00              
ATOM   2917  CA  THR   365      59.157  74.079  26.442  1.00  0.00              
ATOM   2918  CB  THR   365      58.763  74.000  24.920  1.00  0.00              
ATOM   2919  C   THR   365      60.673  73.795  26.452  1.00  0.00              
ATOM   2920  O   THR   365      61.142  73.006  25.643  1.00  0.00              
ATOM   2921  OG1 THR   365      59.673  74.772  24.125  1.00  0.00           O  
ATOM   2922  CG2 THR   365      57.338  74.498  24.706  1.00  0.00           C  
ATOM   2923  N   VAL   366      61.398  74.354  27.411  1.00  0.00              
ATOM   2924  CA  VAL   366      62.788  74.240  27.549  1.00  0.00              
ATOM   2925  CB  VAL   366      63.320  75.704  27.584  1.00  0.00              
ATOM   2926  C   VAL   366      62.840  73.634  29.026  1.00  0.00              
ATOM   2927  O   VAL   366      62.786  74.132  30.164  1.00  0.00              
ATOM   2928  CG1 VAL   366      63.002  76.397  26.284  1.00  0.00           C  
ATOM   2929  CG2 VAL   366      62.701  76.465  28.747  1.00  0.00           C  
ATOM   2930  N   GLY   367      63.137  72.352  28.770  1.00  0.00              
ATOM   2931  CA  GLY   367      63.377  71.701  30.092  1.00  0.00              
ATOM   2932  C   GLY   367      62.119  71.141  30.867  1.00  0.00              
ATOM   2933  O   GLY   367      62.108  70.770  32.034  1.00  0.00              
ATOM   2934  N   THR   368      61.037  71.065  30.080  1.00  0.00              
ATOM   2935  CA  THR   368      59.778  70.434  30.534  1.00  0.00              
ATOM   2936  CB  THR   368      58.522  70.503  29.615  1.00  0.00              
ATOM   2937  C   THR   368      59.832  68.947  30.618  1.00  0.00              
ATOM   2938  O   THR   368      58.926  68.293  31.105  1.00  0.00              
ATOM   2939  OG1 THR   368      58.858  70.681  28.262  1.00  0.00           O  
ATOM   2940  CG2 THR   368      57.563  71.592  30.060  1.00  0.00           C  
ATOM   2941  N   HIS   369      60.930  68.392  30.127  1.00  0.00              
ATOM   2942  CA  HIS   369      60.986  66.946  30.072  1.00  0.00              
ATOM   2943  CB  HIS   369      61.939  66.487  28.929  1.00  0.00              
ATOM   2944  C   HIS   369      60.873  66.078  31.349  1.00  0.00              
ATOM   2945  O   HIS   369      60.625  64.865  31.359  1.00  0.00              
ATOM   2946  CG  HIS   369      61.356  66.657  27.549  1.00  0.00           C  
ATOM   2947  ND1 HIS   369      62.169  66.523  26.430  1.00  0.00           N  
ATOM   2948  CD2 HIS   369      60.095  66.763  27.089  1.00  0.00           C  
ATOM   2949  CE1 HIS   369      61.415  66.625  25.357  1.00  0.00           C  
ATOM   2950  NE2 HIS   369      60.164  66.803  25.712  1.00  0.00           N  
ATOM   2951  N   ASN   370      61.167  66.766  32.451  1.00  0.00              
ATOM   2952  CA  ASN   370      61.173  65.973  33.730  1.00  0.00              
ATOM   2953  CB  ASN   370      62.503  66.236  34.440  1.00  0.00              
ATOM   2954  C   ASN   370      59.950  65.894  34.564  1.00  0.00              
ATOM   2955  O   ASN   370      59.893  65.112  35.501  1.00  0.00              
ATOM   2956  CG  ASN   370      63.699  65.854  33.580  1.00  0.00           C  
ATOM   2957  OD1 ASN   370      63.884  64.685  33.239  1.00  0.00           O  
ATOM   2958  ND2 ASN   370      64.495  66.844  33.197  1.00  0.00           N  
ATOM   2959  N   SER   371      58.926  66.662  34.204  1.00  0.00              
ATOM   2960  CA  SER   371      57.635  66.670  34.970  1.00  0.00              
ATOM   2961  CB  SER   371      57.322  68.114  35.386  1.00  0.00              
ATOM   2962  C   SER   371      56.393  66.699  34.123  1.00  0.00              
ATOM   2963  O   SER   371      55.479  67.491  34.370  1.00  0.00              
ATOM   2964  OG  SER   371      58.065  68.506  36.525  1.00  0.00           O  
ATOM   2965  N   SER   372      56.380  65.852  33.099  1.00  0.00              
ATOM   2966  CA  SER   372      55.202  65.686  32.235  1.00  0.00              
ATOM   2967  CB  SER   372      55.690  64.866  31.048  1.00  0.00              
ATOM   2968  C   SER   372      54.303  64.712  32.736  1.00  0.00              
ATOM   2969  O   SER   372      54.688  63.757  33.406  1.00  0.00              
ATOM   2970  OG  SER   372      56.370  63.659  31.471  1.00  0.00           O  
ATOM   2971  N   CYS   373      53.023  64.942  32.505  1.00  0.00              
ATOM   2972  CA  CYS   373      51.850  64.247  33.093  1.00  0.00              
ATOM   2973  CB  CYS   373      50.829  65.129  33.834  1.00  0.00              
ATOM   2974  C   CYS   373      50.910  64.049  31.692  1.00  0.00              
ATOM   2975  O   CYS   373      50.825  64.627  30.608  1.00  0.00              
ATOM   2976  SG  CYS   373      51.576  65.988  35.226  1.00  0.00           S  
ATOM   2977  N   PRO   374      50.420  62.831  31.896  1.00  0.00              
ATOM   2978  CA  PRO   374      49.554  61.940  31.143  1.00  0.00              
ATOM   2979  CB  PRO   374      49.708  60.392  31.357  1.00  0.00              
ATOM   2980  C   PRO   374      48.093  62.478  31.432  1.00  0.00              
ATOM   2981  O   PRO   374      47.760  62.881  32.562  1.00  0.00              
ATOM   2982  CG  PRO   374      49.919  60.295  32.858  1.00  0.00           C  
ATOM   2983  CD  PRO   374      50.620  61.585  33.289  1.00  0.00           C  
ATOM   2984  N   VAL   375      47.270  62.477  30.385  1.00  0.00              
ATOM   2985  CA  VAL   375      45.939  62.921  30.579  1.00  0.00              
ATOM   2986  CB  VAL   375      45.732  62.787  29.040  1.00  0.00              
ATOM   2987  C   VAL   375      45.140  61.999  31.375  1.00  0.00              
ATOM   2988  O   VAL   375      45.187  60.808  31.096  1.00  0.00              
ATOM   2989  CG1 VAL   375      44.304  62.352  28.721  1.00  0.00           C  
ATOM   2990  CG2 VAL   375      46.007  64.138  28.374  1.00  0.00           C  
ATOM   2991  N   SER   376      44.394  62.478  32.359  1.00  0.00              
ATOM   2992  CA  SER   376      43.598  61.593  33.315  1.00  0.00              
ATOM   2993  CB  SER   376      43.177  62.268  34.619  1.00  0.00              
ATOM   2994  C   SER   376      42.265  61.460  32.469  1.00  0.00              
ATOM   2995  O   SER   376      41.834  62.192  31.574  1.00  0.00              
ATOM   2996  OG  SER   376      42.327  63.384  34.388  1.00  0.00           O  
ATOM   2997  N   CYS   377      41.706  60.298  32.802  1.00  0.00              
ATOM   2998  CA  CYS   377      40.461  59.679  32.266  1.00  0.00              
ATOM   2999  CB  CYS   377      40.406  58.146  32.120  1.00  0.00              
ATOM   3000  C   CYS   377      39.222  60.643  32.685  1.00  0.00              
ATOM   3001  O   CYS   377      38.150  60.793  32.103  1.00  0.00              
ATOM   3002  SG  CYS   377      41.028  57.219  33.557  1.00  0.00           S  
ATOM   3003  N   GLU   378      39.454  61.146  33.891  1.00  0.00              
ATOM   3004  CA  GLU   378      38.204  61.954  34.319  1.00  0.00              
ATOM   3005  CB  GLU   378      37.540  61.435  35.584  1.00  0.00              
ATOM   3006  C   GLU   378      38.624  63.185  34.654  1.00  0.00              
ATOM   3007  O   GLU   378      39.611  63.319  35.368  1.00  0.00              
ATOM   3008  CG  GLU   378      36.253  62.161  35.952  1.00  0.00           C  
ATOM   3009  CD  GLU   378      35.836  61.858  37.388  1.00  0.00           C  
ATOM   3010  OE1 GLU   378      36.238  60.757  37.853  1.00  0.00           O  
ATOM   3011  OE2 GLU   378      35.141  62.683  38.039  1.00  0.00           O  
ATOM   3012  N   GLU   379      38.015  64.216  34.096  1.00  0.00              
ATOM   3013  CA  GLU   379      38.709  65.721  34.428  1.00  0.00              
ATOM   3014  CB  GLU   379      39.531  66.353  33.302  1.00  0.00              
ATOM   3015  C   GLU   379      37.380  66.613  34.847  1.00  0.00              
ATOM   3016  O   GLU   379      36.265  66.323  34.412  1.00  0.00              
ATOM   3017  CG  GLU   379      40.007  67.787  33.655  1.00  0.00           C  
ATOM   3018  CD  GLU   379      40.703  67.884  35.003  1.00  0.00           C  
ATOM   3019  OE1 GLU   379      40.110  67.912  36.059  1.00  0.00           O  
ATOM   3020  OE2 GLU   379      42.014  67.934  34.955  1.00  0.00           O  
ATOM   3021  N   ILE   380      37.575  67.658  35.647  1.00  0.00              
ATOM   3022  CA  ILE   380      36.486  68.404  35.982  1.00  0.00              
ATOM   3023  CB  ILE   380      35.935  68.288  37.403  1.00  0.00              
ATOM   3024  C   ILE   380      36.654  69.694  35.493  1.00  0.00              
ATOM   3025  O   ILE   380      37.615  70.173  36.094  1.00  0.00              
ATOM   3026  CG1 ILE   380      35.453  66.841  37.658  1.00  0.00           C  
ATOM   3027  CG2 ILE   380      34.740  69.240  37.563  1.00  0.00           C  
ATOM   3028  CD1 ILE   380      34.772  66.653  39.014  1.00  0.00           C  
ATOM   3029  N   GLU   381      35.989  70.377  34.556  1.00  0.00              
ATOM   3030  CA  GLU   381      36.953  71.841  34.406  1.00  0.00              
ATOM   3031  CB  GLU   381      37.275  71.985  32.916  1.00  0.00              
ATOM   3032  C   GLU   381      35.627  72.711  34.719  1.00  0.00              
ATOM   3033  O   GLU   381      34.443  72.386  34.647  1.00  0.00              
ATOM   3034  CG  GLU   381      38.424  71.084  32.461  1.00  0.00           C  
ATOM   3035  CD  GLU   381      38.781  71.234  30.990  1.00  0.00           C  
ATOM   3036  OE1 GLU   381      37.996  71.838  30.227  1.00  0.00           O  
ATOM   3037  OE2 GLU   381      39.857  70.738  30.593  1.00  0.00           O  
ATOM   3038  N   TYR   382      36.019  73.893  35.184  1.00  0.00              
ATOM   3039  CA  TYR   382      35.185  74.998  35.573  1.00  0.00              
ATOM   3040  CB  TYR   382      35.363  75.612  36.981  1.00  0.00              
ATOM   3041  C   TYR   382      35.535  76.134  34.550  1.00  0.00              
ATOM   3042  O   TYR   382      36.650  76.597  34.315  1.00  0.00              
ATOM   3043  CG  TYR   382      35.343  74.487  37.995  1.00  0.00           C  
ATOM   3044  CD1 TYR   382      34.150  73.963  38.431  1.00  0.00           C  
ATOM   3045  CD2 TYR   382      36.527  73.909  38.407  1.00  0.00           C  
ATOM   3046  CE1 TYR   382      34.115  72.868  39.274  1.00  0.00           C  
ATOM   3047  CE2 TYR   382      36.511  72.817  39.278  1.00  0.00           C  
ATOM   3048  CZ  TYR   382      35.293  72.308  39.684  1.00  0.00           C  
ATOM   3049  OH  TYR   382      35.277  71.189  40.496  1.00  0.00           O  
ATOM   3050  N   PRO   383      34.449  76.486  33.875  1.00  0.00              
ATOM   3051  CA  PRO   383      34.340  77.497  32.850  1.00  0.00              
ATOM   3052  CB  PRO   383      33.247  77.108  31.843  1.00  0.00              
ATOM   3053  C   PRO   383      34.159  78.777  33.665  1.00  0.00              
ATOM   3054  O   PRO   383      33.229  78.823  34.478  1.00  0.00              
ATOM   3055  CG  PRO   383      33.444  75.662  31.682  1.00  0.00           C  
ATOM   3056  CD  PRO   383      33.653  75.194  33.109  1.00  0.00           C  
ATOM   3057  N   ALA   384      34.930  79.830  33.407  1.00  0.00              
ATOM   3058  CA  ALA   384      34.234  80.962  34.394  1.00  0.00              
ATOM   3059  CB  ALA   384      35.388  81.169  35.379  1.00  0.00              
ATOM   3060  C   ALA   384      34.145  82.201  33.633  1.00  0.00              
ATOM   3061  O   ALA   384      34.950  82.382  32.715  1.00  0.00              
ATOM   3062  N   THR   385      33.187  83.077  33.971  1.00  0.00              
ATOM   3063  CA  THR   385      33.030  84.415  33.362  1.00  0.00              
ATOM   3064  CB  THR   385      31.614  84.830  32.892  1.00  0.00              
ATOM   3065  C   THR   385      33.256  85.408  34.585  1.00  0.00              
ATOM   3066  O   THR   385      32.613  85.233  35.623  1.00  0.00              
ATOM   3067  OG1 THR   385      30.621  84.150  33.664  1.00  0.00           O  
ATOM   3068  CG2 THR   385      31.425  84.523  31.416  1.00  0.00           C  
ATOM   3069  N   ILE   386      34.154  86.375  34.441  1.00  0.00              
ATOM   3070  CA  ILE   386      34.268  87.281  35.579  1.00  0.00              
ATOM   3071  CB  ILE   386      35.771  87.306  35.858  1.00  0.00              
ATOM   3072  C   ILE   386      34.039  88.745  35.457  1.00  0.00              
ATOM   3073  O   ILE   386      34.588  89.397  34.563  1.00  0.00              
ATOM   3074  CG1 ILE   386      36.304  85.934  36.292  1.00  0.00           C  
ATOM   3075  CG2 ILE   386      36.243  88.423  36.742  1.00  0.00           C  
ATOM   3076  CD1 ILE   386      35.831  85.530  37.669  1.00  0.00           C  
ATOM   3077  N   SER   387      33.163  89.288  36.294  1.00  0.00              
ATOM   3078  CA  SER   387      32.725  90.736  36.170  1.00  0.00              
ATOM   3079  CB  SER   387      31.201  90.759  36.029  1.00  0.00              
ATOM   3080  C   SER   387      33.087  91.412  37.596  1.00  0.00              
ATOM   3081  O   SER   387      33.338  90.799  38.623  1.00  0.00              
ATOM   3082  OG  SER   387      30.574  90.261  37.196  1.00  0.00           O  
ATOM   3083  N   TYR   388      33.103  92.745  37.519  1.00  0.00              
ATOM   3084  CA  TYR   388      33.320  93.654  38.508  1.00  0.00              
ATOM   3085  CB  TYR   388      34.702  94.258  38.288  1.00  0.00              
ATOM   3086  C   TYR   388      32.616  94.799  38.700  1.00  0.00              
ATOM   3087  O   TYR   388      32.321  95.442  37.697  1.00  0.00              
ATOM   3088  CG  TYR   388      34.751  95.225  37.132  1.00  0.00           C  
ATOM   3089  CD1 TYR   388      35.026  94.781  35.839  1.00  0.00           C  
ATOM   3090  CD2 TYR   388      34.480  96.578  37.319  1.00  0.00           C  
ATOM   3091  CE1 TYR   388      35.021  95.658  34.763  1.00  0.00           C  
ATOM   3092  CE2 TYR   388      34.471  97.463  36.248  1.00  0.00           C  
ATOM   3093  CZ  TYR   388      34.741  96.994  34.972  1.00  0.00           C  
ATOM   3094  OH  TYR   388      34.718  97.862  33.905  1.00  0.00           O  
ATOM   3095  N   SER   389      32.264  95.158  39.927  1.00  0.00              
ATOM   3096  CA  SER   389      31.453  96.520  40.189  1.00  0.00              
ATOM   3097  CB  SER   389      30.023  96.188  40.622  1.00  0.00              
ATOM   3098  C   SER   389      32.439  97.215  41.137  1.00  0.00              
ATOM   3099  O   SER   389      33.470  96.667  41.515  1.00  0.00              
ATOM   3100  OG  SER   389      30.005  95.443  41.826  1.00  0.00           O  
ATOM   3101  N   SER   390      32.095  98.446  41.503  1.00  0.00              
ATOM   3102  CA  SER   390      32.997  99.098  42.423  1.00  0.00              
ATOM   3103  CB  SER   390      32.602 100.587  42.342  1.00  0.00              
ATOM   3104  C   SER   390      32.676  98.989  43.881  1.00  0.00              
ATOM   3105  O   SER   390      31.550  98.720  44.322  1.00  0.00              
ATOM   3106  OG  SER   390      31.257 100.759  42.784  1.00  0.00           O  
ATOM   3107  N   PHE   391      33.755  99.036  44.649  1.00  0.00              
ATOM   3108  CA  PHE   391      33.645  99.086  46.072  1.00  0.00              
ATOM   3109  CB  PHE   391      35.076  98.974  46.596  1.00  0.00              
ATOM   3110  C   PHE   391      32.849  99.719  46.864  1.00  0.00              
ATOM   3111  O   PHE   391      31.853  99.061  46.508  1.00  0.00              
ATOM   3112  CG  PHE   391      35.643  97.595  46.529  1.00  0.00           C  
ATOM   3113  CD1 PHE   391      35.031  96.549  47.211  1.00  0.00           C  
ATOM   3114  CD2 PHE   391      36.797  97.341  45.800  1.00  0.00           C  
ATOM   3115  CE1 PHE   391      35.562  95.265  47.173  1.00  0.00           C  
ATOM   3116  CE2 PHE   391      37.339  96.061  45.753  1.00  0.00           C  
ATOM   3117  CZ  PHE   391      36.717  95.020  46.444  1.00  0.00           C  
ATOM   3118  N   PRO   392      32.875 100.536  47.925  1.00  0.00              
ATOM   3119  CA  PRO   392      32.035 100.865  48.737  1.00  0.00              
ATOM   3120  CB  PRO   392      32.919 101.753  49.612  1.00  0.00              
ATOM   3121  C   PRO   392      30.952 101.936  48.570  1.00  0.00              
ATOM   3122  O   PRO   392      30.182 102.406  49.407  1.00  0.00              
ATOM   3123  CG  PRO   392      34.244 101.023  49.592  1.00  0.00           C  
ATOM   3124  CD  PRO   392      34.384 100.557  48.180  1.00  0.00           C  
ATOM   3125  N   SER   393      31.023 102.391  47.324  1.00  0.00              
ATOM   3126  CA  SER   393      30.219 103.568  46.765  1.00  0.00              
ATOM   3127  CB  SER   393      28.743 103.394  47.149  1.00  0.00              
ATOM   3128  C   SER   393      30.444 104.847  47.720  1.00  0.00              
ATOM   3129  O   SER   393      30.685 104.711  48.924  1.00  0.00              
ATOM   3130  OG  SER   393      27.955 104.496  46.675  1.00  0.00           O  
ATOM   3131  N   GLN   394      30.301 106.048  47.163  1.00  0.00              
ATOM   3132  CA  GLN   394      30.475 107.145  48.031  1.00  0.00              
ATOM   3133  CB  GLN   394      30.647 108.432  47.215  1.00  0.00              
ATOM   3134  C   GLN   394      29.467 107.231  49.144  1.00  0.00              
ATOM   3135  O   GLN   394      29.803 107.799  50.176  1.00  0.00              
ATOM   3136  CG  GLN   394      29.665 108.637  46.088  1.00  0.00           C  
ATOM   3137  CD  GLN   394      30.030 109.843  45.234  1.00  0.00           C  
ATOM   3138  OE1 GLN   394      30.163 109.738  44.011  1.00  0.00           O  
ATOM   3139  NE2 GLN   394      30.201 110.996  45.878  1.00  0.00           N  
ATOM   3140  N   LYS   395      28.254 106.729  48.944  1.00  0.00              
ATOM   3141  CA  LYS   395      27.203 106.661  49.907  1.00  0.00              
ATOM   3142  CB  LYS   395      25.912 106.436  49.169  1.00  0.00              
ATOM   3143  C   LYS   395      27.326 105.531  51.006  1.00  0.00              
ATOM   3144  O   LYS   395      26.594 105.522  52.008  1.00  0.00              
ATOM   3145  CG  LYS   395      24.596 106.616  49.898  1.00  0.00           C  
ATOM   3146  CD  LYS   395      23.439 106.183  48.973  1.00  0.00           C  
ATOM   3147  CE  LYS   395      23.306 107.033  47.723  1.00  0.00           C  
ATOM   3148  NZ  LYS   395      22.780 106.271  46.564  1.00  0.00           N  
ATOM   3149  N   ALA   396      28.194 104.547  50.754  1.00  0.00              
ATOM   3150  CA  ALA   396      28.333 103.507  51.713  1.00  0.00              
ATOM   3151  CB  ALA   396      28.155 102.125  51.102  1.00  0.00              
ATOM   3152  C   ALA   396      29.691 103.559  52.418  1.00  0.00              
ATOM   3153  O   ALA   396      29.757 103.095  53.549  1.00  0.00              
ATOM   3154  N   LEU   397      30.739 104.104  51.807  1.00  0.00              
ATOM   3155  CA  LEU   397      32.010 104.150  52.445  1.00  0.00              
ATOM   3156  CB  LEU   397      33.085 104.484  51.411  1.00  0.00              
ATOM   3157  C   LEU   397      32.069 104.430  53.896  1.00  0.00              
ATOM   3158  O   LEU   397      32.828 103.777  54.602  1.00  0.00              
ATOM   3159  CG  LEU   397      33.855 103.330  50.763  1.00  0.00           C  
ATOM   3160  CD1 LEU   397      34.750 102.699  51.808  1.00  0.00           C  
ATOM   3161  CD2 LEU   397      32.905 102.306  50.170  1.00  0.00           C  
ATOM   3162  N   LYS   398      31.301 105.411  54.357  1.00  0.00              
ATOM   3163  CA  LYS   398      31.196 105.785  55.769  1.00  0.00              
ATOM   3164  CB  LYS   398      30.459 107.095  55.836  1.00  0.00              
ATOM   3165  C   LYS   398      30.600 104.733  56.685  1.00  0.00              
ATOM   3166  O   LYS   398      31.116 104.570  57.794  1.00  0.00              
ATOM   3167  CG  LYS   398      30.466 107.888  57.126  1.00  0.00           C  
ATOM   3168  CD  LYS   398      29.523 109.101  56.982  1.00  0.00           C  
ATOM   3169  CE  LYS   398      29.963 110.092  55.919  1.00  0.00           C  
ATOM   3170  NZ  LYS   398      28.821 110.786  55.274  1.00  0.00           N  
ATOM   3171  N   TYR   399      29.618 103.966  56.233  1.00  0.00              
ATOM   3172  CA  TYR   399      29.024 102.897  56.948  1.00  0.00              
ATOM   3173  CB  TYR   399      27.603 102.635  56.494  1.00  0.00              
ATOM   3174  C   TYR   399      30.118 101.754  57.240  1.00  0.00              
ATOM   3175  O   TYR   399      30.343 101.219  58.316  1.00  0.00              
ATOM   3176  CG  TYR   399      26.738 103.861  56.583  1.00  0.00           C  
ATOM   3177  CD1 TYR   399      26.342 104.369  57.816  1.00  0.00           C  
ATOM   3178  CD2 TYR   399      26.301 104.505  55.428  1.00  0.00           C  
ATOM   3179  CE1 TYR   399      25.520 105.497  57.893  1.00  0.00           C  
ATOM   3180  CE2 TYR   399      25.486 105.631  55.492  1.00  0.00           C  
ATOM   3181  CZ  TYR   399      25.097 106.121  56.726  1.00  0.00           C  
ATOM   3182  OH  TYR   399      24.279 107.227  56.772  1.00  0.00           O  
ATOM   3183  N   LEU   400      30.690 101.361  56.102  1.00  0.00              
ATOM   3184  CA  LEU   400      31.665 100.251  56.236  1.00  0.00              
ATOM   3185  CB  LEU   400      32.230  99.889  54.854  1.00  0.00              
ATOM   3186  C   LEU   400      32.807 100.678  57.146  1.00  0.00              
ATOM   3187  O   LEU   400      33.234  99.980  58.063  1.00  0.00              
ATOM   3188  CG  LEU   400      31.230  99.192  53.908  1.00  0.00           C  
ATOM   3189  CD1 LEU   400      31.870  99.034  52.531  1.00  0.00           C  
ATOM   3190  CD2 LEU   400      30.788  97.863  54.484  1.00  0.00           C  
ATOM   3191  N   SER   401      33.282 101.894  56.880  1.00  0.00              
ATOM   3192  CA  SER   401      34.416 102.417  57.733  1.00  0.00              
ATOM   3193  CB  SER   401      34.833 103.823  57.264  1.00  0.00              
ATOM   3194  C   SER   401      34.190 102.630  59.229  1.00  0.00              
ATOM   3195  O   SER   401      35.058 103.009  60.014  1.00  0.00              
ATOM   3196  OG  SER   401      33.864 104.796  57.624  1.00  0.00           O  
ATOM   3197  N   LYS   402      32.924 102.443  59.589  1.00  0.00              
ATOM   3198  CA  LYS   402      32.535 102.630  61.032  1.00  0.00              
ATOM   3199  CB  LYS   402      31.635 103.838  61.223  1.00  0.00              
ATOM   3200  C   LYS   402      32.382 101.126  61.446  1.00  0.00              
ATOM   3201  O   LYS   402      32.802 100.639  62.495  1.00  0.00              
ATOM   3202  CG  LYS   402      32.409 105.149  61.142  1.00  0.00           C  
ATOM   3203  CD  LYS   402      31.558 106.256  61.675  1.00  0.00           C  
ATOM   3204  CE  LYS   402      31.754 107.537  60.869  1.00  0.00           C  
ATOM   3205  NZ  LYS   402      30.502 108.292  60.657  1.00  0.00           N  
ATOM   3206  N   LYS   403      31.659 100.431  60.568  1.00  0.00              
ATOM   3207  CA  LYS   403      31.328  99.022  60.966  1.00  0.00              
ATOM   3208  CB  LYS   403      30.434  98.460  59.873  1.00  0.00              
ATOM   3209  C   LYS   403      32.598  98.153  61.344  1.00  0.00              
ATOM   3210  O   LYS   403      32.620  97.162  62.072  1.00  0.00              
ATOM   3211  CG  LYS   403      29.732  97.196  60.308  1.00  0.00           C  
ATOM   3212  CD  LYS   403      28.849  96.682  59.178  1.00  0.00           C  
ATOM   3213  CE  LYS   403      28.819  95.157  59.169  1.00  0.00           C  
ATOM   3214  NZ  LYS   403      28.236  94.621  57.870  1.00  0.00           N  
ATOM   3215  N   LEU   404      33.625  98.507  60.577  1.00  0.00              
ATOM   3216  CA  LEU   404      34.884  97.670  60.816  1.00  0.00              
ATOM   3217  CB  LEU   404      35.666  97.333  59.564  1.00  0.00              
ATOM   3218  C   LEU   404      35.967  98.322  61.740  1.00  0.00              
ATOM   3219  O   LEU   404      36.946  97.734  62.215  1.00  0.00              
ATOM   3220  CG  LEU   404      34.986  96.408  58.504  1.00  0.00           C  
ATOM   3221  CD1 LEU   404      35.989  96.154  57.435  1.00  0.00           C  
ATOM   3222  CD2 LEU   404      34.584  95.089  59.151  1.00  0.00           C  
ATOM   3223  N   ASN   405      35.759  99.628  61.935  1.00  0.00              
ATOM   3224  CA  ASN   405      36.645 100.514  62.653  1.00  0.00              
ATOM   3225  CB  ASN   405      37.027  99.890  64.022  1.00  0.00              
ATOM   3226  C   ASN   405      37.959 100.826  61.935  1.00  0.00              
ATOM   3227  O   ASN   405      39.084 100.702  62.433  1.00  0.00              
ATOM   3228  CG  ASN   405      35.925  99.648  65.014  1.00  0.00           C  
ATOM   3229  OD1 ASN   405      36.013  98.736  65.876  1.00  0.00           O  
ATOM   3230  ND2 ASN   405      34.851 100.434  65.017  1.00  0.00           N  
ATOM   3231  N   GLN   406      37.753 101.338  60.744  1.00  0.00              
ATOM   3232  CA  GLN   406      38.763 101.657  59.670  1.00  0.00              
ATOM   3233  CB  GLN   406      38.728 100.646  58.525  1.00  0.00              
ATOM   3234  C   GLN   406      38.465 103.113  58.993  1.00  0.00              
ATOM   3235  O   GLN   406      37.358 103.642  58.923  1.00  0.00              
ATOM   3236  CG  GLN   406      39.052  99.249  58.989  1.00  0.00           C  
ATOM   3237  CD  GLN   406      40.487  99.153  59.502  1.00  0.00           C  
ATOM   3238  OE1 GLN   406      41.323 100.032  59.251  1.00  0.00           O  
ATOM   3239  NE2 GLN   406      40.774  98.069  60.206  1.00  0.00           N  
ATOM   3240  N   SER   407      39.546 103.618  58.411  1.00  0.00              
ATOM   3241  CA  SER   407      39.349 104.862  57.687  1.00  0.00              
ATOM   3242  CB  SER   407      40.741 105.404  57.338  1.00  0.00              
ATOM   3243  C   SER   407      38.544 104.664  56.367  1.00  0.00              
ATOM   3244  O   SER   407      38.473 103.529  55.895  1.00  0.00              
ATOM   3245  OG  SER   407      41.290 104.701  56.230  1.00  0.00           O  
ATOM   3246  N   ARG   408      37.993 105.716  55.769  1.00  0.00              
ATOM   3247  CA  ARG   408      37.336 105.493  54.506  1.00  0.00              
ATOM   3248  CB  ARG   408      36.578 106.773  54.162  1.00  0.00              
ATOM   3249  C   ARG   408      38.368 105.114  53.404  1.00  0.00              
ATOM   3250  O   ARG   408      38.054 104.261  52.581  1.00  0.00              
ATOM   3251  CG  ARG   408      35.865 106.758  52.824  1.00  0.00           C  
ATOM   3252  CD  ARG   408      34.873 105.604  52.674  1.00  0.00           C  
ATOM   3253  NE  ARG   408      33.609 105.870  53.350  1.00  0.00           N  
ATOM   3254  CZ  ARG   408      32.466 105.215  53.132  1.00  0.00           C  
ATOM   3255  NH1 ARG   408      32.400 104.232  52.249  1.00  0.00           N  
ATOM   3256  NH2 ARG   408      31.375 105.555  53.806  1.00  0.00           N  
ATOM   3257  N   LYS   409      39.573 105.681  53.409  1.00  0.00              
ATOM   3258  CA  LYS   409      40.585 105.333  52.529  1.00  0.00              
ATOM   3259  CB  LYS   409      41.782 106.269  52.572  1.00  0.00              
ATOM   3260  C   LYS   409      41.051 103.937  52.603  1.00  0.00              
ATOM   3261  O   LYS   409      41.464 103.420  51.573  1.00  0.00              
ATOM   3262  CG  LYS   409      41.388 107.701  52.186  1.00  0.00           C  
ATOM   3263  CD  LYS   409      42.606 108.573  52.024  1.00  0.00           C  
ATOM   3264  CE  LYS   409      42.305 110.033  51.714  1.00  0.00           C  
ATOM   3265  NZ  LYS   409      43.206 110.931  52.502  1.00  0.00           N  
ATOM   3266  N   TYR   410      41.015 103.313  53.775  1.00  0.00              
ATOM   3267  CA  TYR   410      41.361 101.922  54.017  1.00  0.00              
ATOM   3268  CB  TYR   410      41.469 101.650  55.541  1.00  0.00              
ATOM   3269  C   TYR   410      40.358 101.076  53.309  1.00  0.00              
ATOM   3270  O   TYR   410      40.773 100.271  52.468  1.00  0.00              
ATOM   3271  CG  TYR   410      41.566 100.157  55.791  1.00  0.00           C  
ATOM   3272  CD1 TYR   410      42.833  99.584  55.624  1.00  0.00           C  
ATOM   3273  CD2 TYR   410      40.484  99.373  56.104  1.00  0.00           C  
ATOM   3274  CE1 TYR   410      42.985  98.216  55.794  1.00  0.00           C  
ATOM   3275  CE2 TYR   410      40.640  97.987  56.280  1.00  0.00           C  
ATOM   3276  CZ  TYR   410      41.894  97.447  56.122  1.00  0.00           C  
ATOM   3277  OH  TYR   410      42.123  96.083  56.274  1.00  0.00           O  
ATOM   3278  N   ILE   411      39.067 101.201  53.616  1.00  0.00              
ATOM   3279  CA  ILE   411      38.002 100.485  52.975  1.00  0.00              
ATOM   3280  CB  ILE   411      36.587 100.918  53.477  1.00  0.00              
ATOM   3281  C   ILE   411      38.181 100.364  51.496  1.00  0.00              
ATOM   3282  O   ILE   411      38.229  99.247  50.987  1.00  0.00              
ATOM   3283  CG1 ILE   411      36.283 102.363  53.079  1.00  0.00           C  
ATOM   3284  CG2 ILE   411      36.474 100.717  54.985  1.00  0.00           C  
ATOM   3285  CD1 ILE   411      34.930 102.861  53.559  1.00  0.00           C  
ATOM   3286  N   ARG   412      38.379 101.480  50.807  1.00  0.00              
ATOM   3287  CA  ARG   412      38.618 101.556  49.382  1.00  0.00              
ATOM   3288  CB  ARG   412      38.835 103.005  48.947  1.00  0.00              
ATOM   3289  C   ARG   412      39.864 100.804  48.843  1.00  0.00              
ATOM   3290  O   ARG   412      39.897 100.445  47.673  1.00  0.00              
ATOM   3291  CG  ARG   412      38.306 103.312  47.570  1.00  0.00           C  
ATOM   3292  CD  ARG   412      38.239 104.808  47.340  1.00  0.00           C  
ATOM   3293  NE  ARG   412      37.098 105.173  46.502  1.00  0.00           N  
ATOM   3294  CZ  ARG   412      35.850 105.294  46.951  1.00  0.00           C  
ATOM   3295  NH1 ARG   412      35.581 105.085  48.235  1.00  0.00           N  
ATOM   3296  NH2 ARG   412      34.868 105.610  46.114  1.00  0.00           N  
ATOM   3297  N   GLU   413      40.867 100.610  49.693  1.00  0.00              
ATOM   3298  CA  GLU   413      42.068  99.929  49.305  1.00  0.00              
ATOM   3299  CB  GLU   413      43.291 100.590  49.911  1.00  0.00              
ATOM   3300  C   GLU   413      42.014  98.436  49.681  1.00  0.00              
ATOM   3301  O   GLU   413      42.495  97.570  48.966  1.00  0.00              
ATOM   3302  CG  GLU   413      43.567 102.004  49.440  1.00  0.00           C  
ATOM   3303  CD  GLU   413      44.807 102.592  50.119  1.00  0.00           C  
ATOM   3304  OE1 GLU   413      45.539 101.828  50.807  1.00  0.00           O  
ATOM   3305  OE2 GLU   413      45.054 103.815  49.964  1.00  0.00           O  
ATOM   3306  N   ASN   414      41.470  98.171  50.865  1.00  0.00              
ATOM   3307  CA  ASN   414      41.470  96.739  51.313  1.00  0.00              
ATOM   3308  CB  ASN   414      41.880  96.688  52.784  1.00  0.00              
ATOM   3309  C   ASN   414      40.301  95.848  51.348  1.00  0.00              
ATOM   3310  O   ASN   414      40.454  94.609  51.455  1.00  0.00              
ATOM   3311  CG  ASN   414      43.329  97.056  52.998  1.00  0.00           C  
ATOM   3312  OD1 ASN   414      43.650  98.142  53.493  1.00  0.00           O  
ATOM   3313  ND2 ASN   414      44.217  96.152  52.633  1.00  0.00           N  
ATOM   3314  N   LEU   415      39.111  96.382  51.092  1.00  0.00              
ATOM   3315  CA  LEU   415      37.811  95.602  51.033  1.00  0.00              
ATOM   3316  CB  LEU   415      36.589  96.463  51.373  1.00  0.00              
ATOM   3317  C   LEU   415      37.291  94.994  49.706  1.00  0.00              
ATOM   3318  O   LEU   415      37.021  95.738  48.758  1.00  0.00              
ATOM   3319  CG  LEU   415      36.444  97.062  52.768  1.00  0.00           C  
ATOM   3320  CD1 LEU   415      35.187  97.892  52.821  1.00  0.00           C  
ATOM   3321  CD2 LEU   415      36.354  95.970  53.799  1.00  0.00           C  
ATOM   3322  N   VAL   416      37.108  93.679  49.649  1.00  0.00              
ATOM   3323  CA  VAL   416      36.667  93.063  48.406  1.00  0.00              
ATOM   3324  CB  VAL   416      37.749  92.107  47.800  1.00  0.00              
ATOM   3325  C   VAL   416      35.475  92.064  48.821  1.00  0.00              
ATOM   3326  O   VAL   416      35.345  91.529  49.926  1.00  0.00              
ATOM   3327  CG1 VAL   416      37.631  92.082  46.291  1.00  0.00           C  
ATOM   3328  CG2 VAL   416      39.109  92.459  48.254  1.00  0.00           C  
ATOM   3329  N   LYS   417      34.586  91.944  47.824  1.00  0.00              
ATOM   3330  CA  LYS   417      33.463  91.067  47.813  1.00  0.00              
ATOM   3331  CB  LYS   417      32.171  91.880  47.629  1.00  0.00              
ATOM   3332  C   LYS   417      33.535  90.191  46.796  1.00  0.00              
ATOM   3333  O   LYS   417      33.782  90.595  45.663  1.00  0.00              
ATOM   3334  CG  LYS   417      31.890  92.885  48.750  1.00  0.00           C  
ATOM   3335  CD  LYS   417      30.394  93.032  49.057  1.00  0.00           C  
ATOM   3336  CE  LYS   417      29.809  91.787  49.725  1.00  0.00           C  
ATOM   3337  NZ  LYS   417      28.411  91.957  50.146  1.00  0.00           N  
ATOM   3338  N   ILE   418      33.349  88.911  47.065  1.00  0.00              
ATOM   3339  CA  ILE   418      33.673  87.745  45.957  1.00  0.00              
ATOM   3340  CB  ILE   418      34.833  86.769  46.286  1.00  0.00              
ATOM   3341  C   ILE   418      32.512  86.727  45.929  1.00  0.00              
ATOM   3342  O   ILE   418      32.243  85.960  46.874  1.00  0.00              
ATOM   3343  CG1 ILE   418      36.158  87.540  46.538  1.00  0.00           C  
ATOM   3344  CG2 ILE   418      35.051  85.775  45.145  1.00  0.00           C  
ATOM   3345  CD1 ILE   418      37.243  86.694  47.112  1.00  0.00           C  
ATOM   3346  N   GLU   419      31.801  86.785  44.804  1.00  0.00              
ATOM   3347  CA  GLU   419      30.663  85.918  44.467  1.00  0.00              
ATOM   3348  CB  GLU   419      29.565  86.745  43.911  1.00  0.00              
ATOM   3349  C   GLU   419      30.890  84.785  43.650  1.00  0.00              
ATOM   3350  O   GLU   419      31.143  85.046  42.478  1.00  0.00              
ATOM   3351  CG  GLU   419      28.206  86.086  43.822  1.00  0.00           C  
ATOM   3352  CD  GLU   419      27.172  87.246  43.701  1.00  0.00           C  
ATOM   3353  OE1 GLU   419      27.139  87.971  44.739  1.00  0.00           O  
ATOM   3354  OE2 GLU   419      26.612  87.272  42.597  1.00  0.00           O  
ATOM   3355  N   ILE   420      30.844  83.548  44.128  1.00  0.00              
ATOM   3356  CA  ILE   420      31.086  82.361  43.133  1.00  0.00              
ATOM   3357  CB  ILE   420      32.135  81.407  43.767  1.00  0.00              
ATOM   3358  C   ILE   420      29.672  81.703  42.814  1.00  0.00              
ATOM   3359  O   ILE   420      29.160  81.075  43.740  1.00  0.00              
ATOM   3360  CG1 ILE   420      33.466  82.138  43.957  1.00  0.00           C  
ATOM   3361  CG2 ILE   420      32.323  80.162  42.899  1.00  0.00           C  
ATOM   3362  CD1 ILE   420      34.415  81.422  44.869  1.00  0.00           C  
ATOM   3363  N   ASN   421      29.136  81.732  41.603  1.00  0.00              
ATOM   3364  CA  ASN   421      27.974  80.879  41.535  1.00  0.00              
ATOM   3365  CB  ASN   421      26.674  81.474  42.102  1.00  0.00              
ATOM   3366  C   ASN   421      27.966  80.154  40.194  1.00  0.00              
ATOM   3367  O   ASN   421      28.948  80.240  39.462  1.00  0.00              
ATOM   3368  CG  ASN   421      26.114  82.572  41.231  1.00  0.00           C  
ATOM   3369  OD1 ASN   421      26.276  83.744  41.534  1.00  0.00           O  
ATOM   3370  ND2 ASN   421      25.462  82.197  40.136  1.00  0.00           N  
ATOM   3371  N   TYR   422      26.872  79.479  39.857  1.00  0.00              
ATOM   3372  CA  TYR   422      26.826  78.761  38.584  1.00  0.00              
ATOM   3373  CB  TYR   422      26.557  77.273  38.784  1.00  0.00              
ATOM   3374  C   TYR   422      25.685  79.392  37.847  1.00  0.00              
ATOM   3375  O   TYR   422      24.752  79.915  38.461  1.00  0.00              
ATOM   3376  CG  TYR   422      27.754  76.454  39.193  1.00  0.00           C  
ATOM   3377  CD1 TYR   422      28.580  75.868  38.235  1.00  0.00           C  
ATOM   3378  CD2 TYR   422      28.048  76.243  40.537  1.00  0.00           C  
ATOM   3379  CE1 TYR   422      29.671  75.092  38.604  1.00  0.00           C  
ATOM   3380  CE2 TYR   422      29.132  75.471  40.915  1.00  0.00           C  
ATOM   3381  CZ  TYR   422      29.941  74.899  39.949  1.00  0.00           C  
ATOM   3382  OH  TYR   422      31.028  74.147  40.332  1.00  0.00           O  
ATOM   3383  N   SER   423      25.733  79.337  36.510  1.00  0.00              
ATOM   3384  CA  SER   423      24.766  79.980  35.583  1.00  0.00              
ATOM   3385  CB  SER   423      25.326  80.440  34.232  1.00  0.00              
ATOM   3386  C   SER   423      23.753  78.808  35.190  1.00  0.00              
ATOM   3387  O   SER   423      24.065  77.621  35.219  1.00  0.00              
ATOM   3388  OG  SER   423      25.882  79.336  33.544  1.00  0.00           O  
ATOM   3389  N   ASP   424      22.542  79.230  34.846  1.00  0.00              
ATOM   3390  CA  ASP   424      21.497  78.311  34.519  1.00  0.00              
ATOM   3391  CB  ASP   424      20.491  79.089  33.667  1.00  0.00              
ATOM   3392  C   ASP   424      21.876  77.024  33.939  1.00  0.00              
ATOM   3393  O   ASP   424      21.443  75.993  34.466  1.00  0.00              
ATOM   3394  CG  ASP   424      19.835  80.235  34.438  1.00  0.00           C  
ATOM   3395  OD1 ASP   424      20.562  81.059  35.050  1.00  0.00           O  
ATOM   3396  OD2 ASP   424      18.588  80.314  34.430  1.00  0.00           O  
ATOM   3397  N   LEU   425      22.668  77.011  32.867  1.00  0.00              
ATOM   3398  CA  LEU   425      23.144  75.803  32.220  1.00  0.00              
ATOM   3399  CB  LEU   425      24.031  76.136  31.007  1.00  0.00              
ATOM   3400  C   LEU   425      24.531  75.332  32.855  1.00  0.00              
ATOM   3401  O   LEU   425      25.479  74.824  32.261  1.00  0.00              
ATOM   3402  CG  LEU   425      23.300  76.559  29.721  1.00  0.00           C  
ATOM   3403  CD1 LEU   425      24.253  77.188  28.708  1.00  0.00           C  
ATOM   3404  CD2 LEU   425      22.596  75.341  29.120  1.00  0.00           C  
ATOM   3405  N   ASN   426      24.512  75.416  34.178  1.00  0.00              
ATOM   3406  CA  ASN   426      25.416  74.686  35.079  1.00  0.00              
ATOM   3407  CB  ASN   426      24.947  75.004  36.535  1.00  0.00              
ATOM   3408  C   ASN   426      26.267  73.519  34.838  1.00  0.00              
ATOM   3409  O   ASN   426      27.411  73.651  35.256  1.00  0.00              
ATOM   3410  CG  ASN   426      24.068  73.892  37.095  1.00  0.00           C  
ATOM   3411  OD1 ASN   426      23.581  73.040  36.335  1.00  0.00           O  
ATOM   3412  ND2 ASN   426      23.777  73.938  38.387  1.00  0.00           N  
ATOM   3413  N   TYR   427      25.885  72.465  34.127  1.00  0.00              
ATOM   3414  CA  TYR   427      26.553  71.255  33.839  1.00  0.00              
ATOM   3415  CB  TYR   427      25.575  70.080  34.006  1.00  0.00              
ATOM   3416  C   TYR   427      26.774  70.814  32.366  1.00  0.00              
ATOM   3417  O   TYR   427      25.807  70.757  31.593  1.00  0.00              
ATOM   3418  CG  TYR   427      24.933  70.003  35.344  1.00  0.00           C  
ATOM   3419  CD1 TYR   427      23.756  70.710  35.616  1.00  0.00           C  
ATOM   3420  CD2 TYR   427      25.523  69.270  36.366  1.00  0.00           C  
ATOM   3421  CE1 TYR   427      23.186  70.695  36.878  1.00  0.00           C  
ATOM   3422  CE2 TYR   427      24.964  69.244  37.636  1.00  0.00           C  
ATOM   3423  CZ  TYR   427      23.798  69.959  37.888  1.00  0.00           C  
ATOM   3424  OH  TYR   427      23.257  69.953  39.154  1.00  0.00           O  
ATOM   3425  N   LYS   428      28.040  70.543  31.991  1.00  0.00              
ATOM   3426  CA  LYS   428      28.424  70.091  30.686  1.00  0.00              
ATOM   3427  CB  LYS   428      29.363  71.136  30.083  1.00  0.00              
ATOM   3428  C   LYS   428      29.329  68.824  30.925  1.00  0.00              
ATOM   3429  O   LYS   428      30.238  68.681  31.764  1.00  0.00              
ATOM   3430  CG  LYS   428      28.755  71.938  28.958  1.00  0.00           C  
ATOM   3431  CD  LYS   428      28.974  71.249  27.620  1.00  0.00           C  
ATOM   3432  CE  LYS   428      29.776  72.129  26.673  1.00  0.00           C  
ATOM   3433  NZ  LYS   428      31.063  71.485  26.270  1.00  0.00           N  
ATOM   3434  N   ILE   429      28.925  67.854  30.105  1.00  0.00              
ATOM   3435  CA  ILE   429      29.488  66.480  29.927  1.00  0.00              
ATOM   3436  CB  ILE   429      28.511  65.300  30.181  1.00  0.00              
ATOM   3437  C   ILE   429      30.302  66.298  28.614  1.00  0.00              
ATOM   3438  O   ILE   429      29.583  66.480  27.642  1.00  0.00              
ATOM   3439  CG1 ILE   429      27.970  65.354  31.612  1.00  0.00           C  
ATOM   3440  CG2 ILE   429      29.214  63.962  29.934  1.00  0.00           C  
ATOM   3441  CD1 ILE   429      26.926  64.296  31.900  1.00  0.00           C  
ATOM   3442  N   THR   430      31.563  65.987  28.474  1.00  0.00              
ATOM   3443  CA  THR   430      32.102  65.835  27.241  1.00  0.00              
ATOM   3444  CB  THR   430      33.276  66.801  27.229  1.00  0.00              
ATOM   3445  C   THR   430      32.675  64.438  27.402  1.00  0.00              
ATOM   3446  O   THR   430      33.771  64.276  27.959  1.00  0.00              
ATOM   3447  OG1 THR   430      34.170  66.453  28.284  1.00  0.00           O  
ATOM   3448  CG2 THR   430      32.790  68.224  27.465  1.00  0.00           C  
ATOM   3449  N   GLN   431      31.925  63.421  26.962  1.00  0.00              
ATOM   3450  CA  GLN   431      32.407  62.042  27.068  1.00  0.00              
ATOM   3451  CB  GLN   431      31.179  61.287  27.544  1.00  0.00              
ATOM   3452  C   GLN   431      32.766  61.427  25.692  1.00  0.00              
ATOM   3453  O   GLN   431      32.083  61.585  24.677  1.00  0.00              
ATOM   3454  CG  GLN   431      31.392  59.925  28.108  1.00  0.00           C  
ATOM   3455  CD  GLN   431      30.084  59.366  28.599  1.00  0.00           C  
ATOM   3456  OE1 GLN   431      29.243  58.964  27.803  1.00  0.00           O  
ATOM   3457  NE2 GLN   431      29.883  59.385  29.911  1.00  0.00           N  
ATOM   3458  N   GLN   432      33.861  60.679  25.695  1.00  0.00              
ATOM   3459  CA  GLN   432      34.445  60.049  24.517  1.00  0.00              
ATOM   3460  CB  GLN   432      35.963  60.144  24.673  1.00  0.00              
ATOM   3461  C   GLN   432      33.592  58.712  24.315  1.00  0.00              
ATOM   3462  O   GLN   432      33.653  57.900  25.238  1.00  0.00              
ATOM   3463  CG  GLN   432      36.666  59.653  23.415  1.00  0.00           C  
ATOM   3464  CD  GLN   432      38.167  59.841  23.430  1.00  0.00           C  
ATOM   3465  OE1 GLN   432      38.733  60.460  24.335  1.00  0.00           O  
ATOM   3466  NE2 GLN   432      38.826  59.313  22.405  1.00  0.00           N  
ATOM   3467  N   GLN   433      32.913  58.462  23.192  1.00  0.00              
ATOM   3468  CA  GLN   433      32.299  57.080  23.444  1.00  0.00              
ATOM   3469  CB  GLN   433      30.925  57.261  22.880  1.00  0.00              
ATOM   3470  C   GLN   433      32.638  56.093  22.446  1.00  0.00              
ATOM   3471  O   GLN   433      32.768  56.574  21.316  1.00  0.00              
ATOM   3472  CG  GLN   433      29.892  57.805  23.874  1.00  0.00           C  
ATOM   3473  CD  GLN   433      28.600  58.026  23.095  1.00  0.00           C  
ATOM   3474  OE1 GLN   433      27.566  57.439  23.392  1.00  0.00           O  
ATOM   3475  NE2 GLN   433      28.726  58.853  22.067  1.00  0.00           N  
ATOM   3476  N   LYS   434      32.845  54.803  22.716  1.00  0.00              
ATOM   3477  CA  LYS   434      33.250  53.827  21.658  1.00  0.00              
ATOM   3478  CB  LYS   434      33.233  52.456  22.298  1.00  0.00              
ATOM   3479  C   LYS   434      32.064  53.797  20.635  1.00  0.00              
ATOM   3480  O   LYS   434      30.857  53.746  20.830  1.00  0.00              
ATOM   3481  CG  LYS   434      33.648  51.307  21.412  1.00  0.00           C  
ATOM   3482  CD  LYS   434      33.626  49.987  22.203  1.00  0.00           C  
ATOM   3483  CE  LYS   434      33.852  48.791  21.273  1.00  0.00           C  
ATOM   3484  NZ  LYS   434      33.848  47.533  22.086  1.00  0.00           N  
ATOM   3485  N   ALA   435      32.601  53.876  19.426  1.00  0.00              
ATOM   3486  CA  ALA   435      31.958  54.099  18.078  1.00  0.00              
ATOM   3487  CB  ALA   435      32.696  54.924  17.016  1.00  0.00              
ATOM   3488  C   ALA   435      31.660  52.789  17.436  1.00  0.00              
ATOM   3489  O   ALA   435      30.573  52.869  16.817  1.00  0.00              
ATOM   3490  N   VAL   436      32.363  51.700  17.606  1.00  0.00              
ATOM   3491  CA  VAL   436      32.167  50.455  17.056  1.00  0.00              
ATOM   3492  CB  VAL   436      33.125  50.033  15.928  1.00  0.00              
ATOM   3493  C   VAL   436      32.026  49.473  18.132  1.00  0.00              
ATOM   3494  O   VAL   436      33.135  49.262  18.629  1.00  0.00              
ATOM   3495  CG1 VAL   436      32.924  48.565  15.563  1.00  0.00           C  
ATOM   3496  CG2 VAL   436      32.910  50.923  14.719  1.00  0.00           C  
ATOM   3497  N   SER   437      30.914  48.892  18.563  1.00  0.00              
ATOM   3498  CA  SER   437      31.439  47.930  19.814  1.00  0.00              
ATOM   3499  CB  SER   437      30.351  48.204  20.859  1.00  0.00              
ATOM   3500  C   SER   437      31.352  46.509  19.128  1.00  0.00              
ATOM   3501  O   SER   437      30.988  46.370  17.956  1.00  0.00              
ATOM   3502  OG  SER   437      29.078  47.765  20.419  1.00  0.00           O  
ATOM   3503  N   VAL   438      31.583  45.496  19.957  1.00  0.00              
ATOM   3504  CA  VAL   438      31.484  44.152  19.453  1.00  0.00              
ATOM   3505  CB  VAL   438      31.925  43.172  20.586  1.00  0.00              
ATOM   3506  C   VAL   438      30.146  43.807  18.919  1.00  0.00              
ATOM   3507  O   VAL   438      30.091  43.241  17.822  1.00  0.00              
ATOM   3508  CG1 VAL   438      31.436  41.735  20.397  1.00  0.00           C  
ATOM   3509  CG2 VAL   438      33.415  43.183  20.769  1.00  0.00           C  
ATOM   3510  N   SER   439      29.061  44.117  19.629  1.00  0.00              
ATOM   3511  CA  SER   439      27.681  43.876  19.190  1.00  0.00              
ATOM   3512  CB  SER   439      26.733  44.406  20.317  1.00  0.00              
ATOM   3513  C   SER   439      27.373  44.576  17.840  1.00  0.00              
ATOM   3514  O   SER   439      26.636  44.026  17.029  1.00  0.00              
ATOM   3515  OG  SER   439      26.713  45.847  20.209  1.00  0.00           O  
ATOM   3516  N   GLU   440      27.946  45.752  17.589  1.00  0.00              
ATOM   3517  CA  GLU   440      27.759  46.419  16.381  1.00  0.00              
ATOM   3518  CB  GLU   440      28.284  47.853  16.505  1.00  0.00              
ATOM   3519  C   GLU   440      28.416  45.589  15.300  1.00  0.00              
ATOM   3520  O   GLU   440      27.784  45.334  14.282  1.00  0.00              
ATOM   3521  CG  GLU   440      27.565  48.650  17.587  1.00  0.00           C  
ATOM   3522  CD  GLU   440      28.098  50.071  17.800  1.00  0.00           C  
ATOM   3523  OE1 GLU   440      29.280  50.351  17.481  1.00  0.00           O  
ATOM   3524  OE2 GLU   440      27.323  50.910  18.324  1.00  0.00           O  
ATOM   3525  N   LEU   441      29.675  45.215  15.495  1.00  0.00              
ATOM   3526  CA  LEU   441      30.436  44.383  14.594  1.00  0.00              
ATOM   3527  CB  LEU   441      31.860  44.202  15.115  1.00  0.00              
ATOM   3528  C   LEU   441      29.561  43.157  14.114  1.00  0.00              
ATOM   3529  O   LEU   441      29.235  42.916  12.961  1.00  0.00              
ATOM   3530  CG  LEU   441      32.564  45.509  15.526  1.00  0.00           C  
ATOM   3531  CD1 LEU   441      34.041  45.271  15.843  1.00  0.00           C  
ATOM   3532  CD2 LEU   441      32.449  46.491  14.377  1.00  0.00           C  
ATOM   3533  N   LEU   442      29.293  42.337  15.130  1.00  0.00              
ATOM   3534  CA  LEU   442      28.522  41.093  14.784  1.00  0.00              
ATOM   3535  CB  LEU   442      28.115  40.353  16.067  1.00  0.00              
ATOM   3536  C   LEU   442      27.252  41.477  13.966  1.00  0.00              
ATOM   3537  O   LEU   442      27.039  40.937  12.886  1.00  0.00              
ATOM   3538  CG  LEU   442      29.286  39.731  16.855  1.00  0.00           C  
ATOM   3539  CD1 LEU   442      28.761  39.169  18.175  1.00  0.00           C  
ATOM   3540  CD2 LEU   442      29.984  38.673  16.027  1.00  0.00           C  
ATOM   3541  N   ALA   443      26.451  42.423  14.453  1.00  0.00              
ATOM   3542  CA  ALA   443      25.331  42.881  13.747  1.00  0.00              
ATOM   3543  CB  ALA   443      24.711  44.064  14.461  1.00  0.00              
ATOM   3544  C   ALA   443      25.632  43.162  12.287  1.00  0.00              
ATOM   3545  O   ALA   443      25.006  42.587  11.401  1.00  0.00              
ATOM   3546  N   ASP   444      26.640  43.989  12.038  1.00  0.00              
ATOM   3547  CA  ASP   444      27.076  44.360  10.700  1.00  0.00              
ATOM   3548  CB  ASP   444      28.093  45.475  10.643  1.00  0.00              
ATOM   3549  C   ASP   444      27.461  43.229   9.858  1.00  0.00              
ATOM   3550  O   ASP   444      26.893  43.263   8.766  1.00  0.00              
ATOM   3551  CG  ASP   444      27.543  46.828  11.092  1.00  0.00           C  
ATOM   3552  OD1 ASP   444      26.319  47.001  11.090  1.00  0.00           O  
ATOM   3553  OD2 ASP   444      28.351  47.623  11.596  1.00  0.00           O  
ATOM   3554  N   LEU   445      28.197  42.192  10.250  1.00  0.00              
ATOM   3555  CA  LEU   445      28.561  40.999   9.628  1.00  0.00              
ATOM   3556  CB  LEU   445      29.904  40.493  10.156  1.00  0.00              
ATOM   3557  C   LEU   445      27.293  40.053   9.568  1.00  0.00              
ATOM   3558  O   LEU   445      27.027  39.358   8.587  1.00  0.00              
ATOM   3559  CG  LEU   445      31.068  41.488  10.156  1.00  0.00           C  
ATOM   3560  CD1 LEU   445      32.315  40.843  10.766  1.00  0.00           C  
ATOM   3561  CD2 LEU   445      31.354  41.997   8.757  1.00  0.00           C  
ATOM   3562  N   GLY   446      26.577  40.009  10.683  1.00  0.00              
ATOM   3563  CA  GLY   446      25.432  39.078  10.713  1.00  0.00              
ATOM   3564  C   GLY   446      24.561  39.253   9.488  1.00  0.00              
ATOM   3565  O   GLY   446      24.289  38.268   8.810  1.00  0.00              
ATOM   3566  N   GLY   447      24.173  40.478   9.142  1.00  0.00              
ATOM   3567  CA  GLY   447      23.410  40.735   7.966  1.00  0.00              
ATOM   3568  C   GLY   447      24.048  40.407   6.624  1.00  0.00              
ATOM   3569  O   GLY   447      23.456  40.552   5.556  1.00  0.00              
ATOM   3570  N   GLN   448      25.306  39.980   6.698  1.00  0.00              
ATOM   3571  CA  GLN   448      26.085  39.607   5.505  1.00  0.00              
ATOM   3572  CB  GLN   448      27.506  40.128   5.264  1.00  0.00              
ATOM   3573  C   GLN   448      26.123  38.116   5.629  1.00  0.00              
ATOM   3574  O   GLN   448      25.787  37.455   4.641  1.00  0.00              
ATOM   3575  CG  GLN   448      28.236  39.556   4.066  1.00  0.00           C  
ATOM   3576  CD  GLN   448      27.862  40.075   2.696  1.00  0.00           C  
ATOM   3577  OE1 GLN   448      28.387  39.673   1.628  1.00  0.00           O  
ATOM   3578  NE2 GLN   448      26.917  41.006   2.614  1.00  0.00           N  
ATOM   3579  N   LEU   449      26.408  37.560   6.798  1.00  0.00              
ATOM   3580  CA  LEU   449      26.409  36.167   7.074  1.00  0.00              
ATOM   3581  CB  LEU   449      26.826  35.852   8.511  1.00  0.00              
ATOM   3582  C   LEU   449      25.086  35.431   6.841  1.00  0.00              
ATOM   3583  O   LEU   449      25.070  34.254   6.512  1.00  0.00              
ATOM   3584  CG  LEU   449      28.278  36.173   8.859  1.00  0.00           C  
ATOM   3585  CD1 LEU   449      28.541  36.082  10.361  1.00  0.00           C  
ATOM   3586  CD2 LEU   449      29.214  35.199   8.134  1.00  0.00           C  
ATOM   3587  N   GLY   450      23.980  36.135   7.061  1.00  0.00              
ATOM   3588  CA  GLY   450      22.661  35.531   6.915  1.00  0.00              
ATOM   3589  C   GLY   450      22.317  35.120   5.473  1.00  0.00              
ATOM   3590  O   GLY   450      21.663  34.127   5.193  1.00  0.00              
ATOM   3591  N   LEU   451      22.761  35.979   4.555  1.00  0.00              
ATOM   3592  CA  LEU   451      22.488  35.714   3.126  1.00  0.00              
ATOM   3593  CB  LEU   451      22.951  36.884   2.245  1.00  0.00              
ATOM   3594  C   LEU   451      23.390  34.530   2.675  1.00  0.00              
ATOM   3595  O   LEU   451      22.963  33.765   1.816  1.00  0.00              
ATOM   3596  CG  LEU   451      22.068  38.146   2.328  1.00  0.00           C  
ATOM   3597  CD1 LEU   451      22.727  39.272   1.533  1.00  0.00           C  
ATOM   3598  CD2 LEU   451      20.667  37.850   1.838  1.00  0.00           C  
ATOM   3599  N   PHE   452      24.568  34.341   3.266  1.00  0.00              
ATOM   3600  CA  PHE   452      25.418  33.248   2.975  1.00  0.00              
ATOM   3601  CB  PHE   452      26.807  33.462   3.604  1.00  0.00              
ATOM   3602  C   PHE   452      24.630  32.017   3.461  1.00  0.00              
ATOM   3603  O   PHE   452      24.378  31.076   2.695  1.00  0.00              
ATOM   3604  CG  PHE   452      27.931  32.776   2.862  1.00  0.00           C  
ATOM   3605  CD1 PHE   452      27.985  31.394   2.770  1.00  0.00           C  
ATOM   3606  CD2 PHE   452      28.918  33.520   2.226  1.00  0.00           C  
ATOM   3607  CE1 PHE   452      29.000  30.762   2.049  1.00  0.00           C  
ATOM   3608  CE2 PHE   452      29.931  32.896   1.509  1.00  0.00           C  
ATOM   3609  CZ  PHE   452      29.971  31.514   1.419  1.00  0.00           C  
ATOM   3610  N   CYS   453      24.227  32.044   4.731  1.00  0.00              
ATOM   3611  CA  CYS   453      23.453  30.946   5.280  1.00  0.00              
ATOM   3612  CB  CYS   453      23.077  31.183   6.745  1.00  0.00              
ATOM   3613  C   CYS   453      22.292  30.583   4.319  1.00  0.00              
ATOM   3614  O   CYS   453      22.059  29.447   3.909  1.00  0.00              
ATOM   3615  SG  CYS   453      24.522  31.325   7.836  1.00  0.00           S  
ATOM   3616  N   GLY   454      21.543  31.635   3.995  1.00  0.00              
ATOM   3617  CA  GLY   454      20.370  31.368   3.118  1.00  0.00              
ATOM   3618  C   GLY   454      20.799  30.565   1.834  1.00  0.00              
ATOM   3619  O   GLY   454      20.278  29.500   1.516  1.00  0.00              
ATOM   3620  N   ALA   455      21.786  31.107   1.125  1.00  0.00              
ATOM   3621  CA  ALA   455      22.253  30.414  -0.041  1.00  0.00              
ATOM   3622  CB  ALA   455      23.436  31.163  -0.618  1.00  0.00              
ATOM   3623  C   ALA   455      22.579  28.921   0.268  1.00  0.00              
ATOM   3624  O   ALA   455      22.090  27.994  -0.370  1.00  0.00              
ATOM   3625  N   SER   456      23.410  28.715   1.288  1.00  0.00              
ATOM   3626  CA  SER   456      23.758  27.349   1.628  1.00  0.00              
ATOM   3627  CB  SER   456      24.702  27.362   2.827  1.00  0.00              
ATOM   3628  C   SER   456      22.442  26.533   1.928  1.00  0.00              
ATOM   3629  O   SER   456      22.244  25.450   1.386  1.00  0.00              
ATOM   3630  OG  SER   456      25.872  28.104   2.537  1.00  0.00           O  
ATOM   3631  N   LEU   457      21.557  27.077   2.761  1.00  0.00              
ATOM   3632  CA  LEU   457      20.336  26.442   3.033  1.00  0.00              
ATOM   3633  CB  LEU   457      19.572  27.251   4.074  1.00  0.00              
ATOM   3634  C   LEU   457      19.588  26.073   1.760  1.00  0.00              
ATOM   3635  O   LEU   457      19.236  24.915   1.559  1.00  0.00              
ATOM   3636  CG  LEU   457      20.153  27.332   5.490  1.00  0.00           C  
ATOM   3637  CD1 LEU   457      19.335  28.286   6.346  1.00  0.00           C  
ATOM   3638  CD2 LEU   457      20.171  25.929   6.079  1.00  0.00           C  
ATOM   3639  N   ILE   458      19.391  27.037   0.862  1.00  0.00              
ATOM   3640  CA  ILE   458      18.725  26.750  -0.397  1.00  0.00              
ATOM   3641  CB  ILE   458      18.693  28.010  -1.292  1.00  0.00              
ATOM   3642  C   ILE   458      19.431  25.609  -1.112  1.00  0.00              
ATOM   3643  O   ILE   458      18.725  24.677  -1.482  1.00  0.00              
ATOM   3644  CG1 ILE   458      17.868  29.127  -0.632  1.00  0.00           C  
ATOM   3645  CG2 ILE   458      18.146  27.607  -2.647  1.00  0.00           C  
ATOM   3646  CD1 ILE   458      17.836  30.456  -1.345  1.00  0.00           C  
ATOM   3647  N   THR   459      20.756  25.585  -1.239  1.00  0.00              
ATOM   3648  CA  THR   459      21.501  24.546  -1.738  1.00  0.00              
ATOM   3649  CB  THR   459      23.026  24.825  -1.430  1.00  0.00              
ATOM   3650  C   THR   459      21.181  23.155  -1.161  1.00  0.00              
ATOM   3651  O   THR   459      21.194  22.183  -1.912  1.00  0.00              
ATOM   3652  OG1 THR   459      23.401  25.912  -2.340  1.00  0.00           O  
ATOM   3653  CG2 THR   459      23.981  23.645  -1.593  1.00  0.00           C  
ATOM   3654  N   ILE   460      20.841  23.073   0.119  1.00  0.00              
ATOM   3655  CA  ILE   460      20.456  21.908   0.799  1.00  0.00              
ATOM   3656  CB  ILE   460      20.451  22.124   2.356  1.00  0.00              
ATOM   3657  C   ILE   460      19.075  21.370   0.366  1.00  0.00              
ATOM   3658  O   ILE   460      18.798  20.189   0.218  1.00  0.00              
ATOM   3659  CG1 ILE   460      21.823  22.632   2.829  1.00  0.00           C  
ATOM   3660  CG2 ILE   460      20.093  20.809   3.080  1.00  0.00           C  
ATOM   3661  CD1 ILE   460      21.847  23.230   4.246  1.00  0.00           C  
ATOM   3662  N   ILE   461      18.180  22.348   0.230  1.00  0.00              
ATOM   3663  CA  ILE   461      16.772  21.947  -0.146  1.00  0.00              
ATOM   3664  CB  ILE   461      15.859  23.186  -0.042  1.00  0.00              
ATOM   3665  C   ILE   461      16.881  21.455  -1.547  1.00  0.00              
ATOM   3666  O   ILE   461      16.315  20.399  -1.799  1.00  0.00              
ATOM   3667  CG1 ILE   461      15.318  23.380   1.375  1.00  0.00           C  
ATOM   3668  CG2 ILE   461      14.741  23.174  -1.067  1.00  0.00           C  
ATOM   3669  CD1 ILE   461      14.453  24.615   1.547  1.00  0.00           C  
ATOM   3670  N   GLU   462      17.548  22.164  -2.451  1.00  0.00              
ATOM   3671  CA  GLU   462      17.832  21.815  -3.796  1.00  0.00              
ATOM   3672  CB  GLU   462      18.712  22.830  -4.521  1.00  0.00              
ATOM   3673  C   GLU   462      18.343  20.305  -3.952  1.00  0.00              
ATOM   3674  O   GLU   462      17.873  19.522  -4.767  1.00  0.00              
ATOM   3675  CG  GLU   462      18.045  24.181  -4.720  1.00  0.00           C  
ATOM   3676  CD  GLU   462      19.013  25.277  -5.139  1.00  0.00           C  
ATOM   3677  OE1 GLU   462      20.240  25.096  -4.978  1.00  0.00           O  
ATOM   3678  OE2 GLU   462      18.544  26.337  -5.610  1.00  0.00           O  
ATOM   3679  N   ILE   463      19.401  20.024  -3.198  1.00  0.00              
ATOM   3680  CA  ILE   463      19.945  18.681  -3.314  1.00  0.00              
ATOM   3681  CB  ILE   463      21.479  18.855  -3.424  1.00  0.00              
ATOM   3682  C   ILE   463      19.489  17.534  -2.443  1.00  0.00              
ATOM   3683  O   ILE   463      19.965  16.398  -2.533  1.00  0.00              
ATOM   3684  CG1 ILE   463      22.027  19.564  -2.183  1.00  0.00           C  
ATOM   3685  CG2 ILE   463      21.823  19.635  -4.686  1.00  0.00           C  
ATOM   3686  CD1 ILE   463      23.532  19.660  -2.158  1.00  0.00           C  
ATOM   3687  N   ILE   464      18.611  17.875  -1.503  1.00  0.00              
ATOM   3688  CA  ILE   464      18.256  16.788  -0.486  1.00  0.00              
ATOM   3689  CB  ILE   464      17.100  17.319   0.396  1.00  0.00              
ATOM   3690  C   ILE   464      17.934  15.383  -1.083  1.00  0.00              
ATOM   3691  O   ILE   464      18.203  14.330  -0.519  1.00  0.00              
ATOM   3692  CG1 ILE   464      17.623  18.458   1.274  1.00  0.00           C  
ATOM   3693  CG2 ILE   464      16.534  16.206   1.262  1.00  0.00           C  
ATOM   3694  CD1 ILE   464      16.570  19.104   2.156  1.00  0.00           C  
ATOM   3695  N   GLU   465      17.230  15.455  -2.208  1.00  0.00              
ATOM   3696  CA  GLU   465      16.805  14.193  -2.864  1.00  0.00              
ATOM   3697  CB  GLU   465      15.648  14.423  -3.833  1.00  0.00              
ATOM   3698  C   GLU   465      17.931  13.519  -3.579  1.00  0.00              
ATOM   3699  O   GLU   465      18.071  12.291  -3.568  1.00  0.00              
ATOM   3700  CG  GLU   465      14.316  14.669  -3.143  1.00  0.00           C  
ATOM   3701  CD  GLU   465      13.244  15.214  -4.075  1.00  0.00           C  
ATOM   3702  OE1 GLU   465      13.589  15.704  -5.174  1.00  0.00           O  
ATOM   3703  OE2 GLU   465      12.053  15.175  -3.698  1.00  0.00           O  
ATOM   3704  N   TYR   466      18.745  14.334  -4.250  1.00  0.00              
ATOM   3705  CA  TYR   466      19.896  13.770  -5.043  1.00  0.00              
ATOM   3706  CB  TYR   466      20.601  14.962  -5.737  1.00  0.00              
ATOM   3707  C   TYR   466      20.914  13.225  -4.085  1.00  0.00              
ATOM   3708  O   TYR   466      21.453  12.129  -4.296  1.00  0.00              
ATOM   3709  CG  TYR   466      21.923  14.529  -6.364  1.00  0.00           C  
ATOM   3710  CD1 TYR   466      21.941  13.621  -7.409  1.00  0.00           C  
ATOM   3711  CD2 TYR   466      23.124  15.009  -5.838  1.00  0.00           C  
ATOM   3712  CE1 TYR   466      23.140  13.223  -7.967  1.00  0.00           C  
ATOM   3713  CE2 TYR   466      24.328  14.610  -6.417  1.00  0.00           C  
ATOM   3714  CZ  TYR   466      24.310  13.708  -7.454  1.00  0.00           C  
ATOM   3715  OH  TYR   466      25.512  13.310  -8.003  1.00  0.00           O  
ATOM   3716  N   LEU   467      21.134  13.940  -2.983  1.00  0.00              
ATOM   3717  CA  LEU   467      22.073  13.475  -1.937  1.00  0.00              
ATOM   3718  CB  LEU   467      22.299  14.479  -0.815  1.00  0.00              
ATOM   3719  C   LEU   467      21.484  12.436  -1.019  1.00  0.00              
ATOM   3720  O   LEU   467      22.184  11.942  -0.133  1.00  0.00              
ATOM   3721  CG  LEU   467      22.994  15.781  -1.058  1.00  0.00           C  
ATOM   3722  CD1 LEU   467      23.270  16.526   0.257  1.00  0.00           C  
ATOM   3723  CD2 LEU   467      24.346  15.512  -1.736  1.00  0.00           C  
ATOM   3724  N   PHE   468      20.279  11.968  -1.311  1.00  0.00              
ATOM   3725  CA  PHE   468      19.609  10.876  -0.641  1.00  0.00              
ATOM   3726  CB  PHE   468      18.178  11.264  -0.227  1.00  0.00              
ATOM   3727  C   PHE   468      19.845   9.464  -1.292  1.00  0.00              
ATOM   3728  O   PHE   468      19.431   8.456  -0.733  1.00  0.00              
ATOM   3729  CG  PHE   468      18.009  12.637   0.352  1.00  0.00           C  
ATOM   3730  CD1 PHE   468      18.719  13.059   1.488  1.00  0.00           C  
ATOM   3731  CD2 PHE   468      17.210  13.556  -0.336  1.00  0.00           C  
ATOM   3732  CE1 PHE   468      18.596  14.368   1.946  1.00  0.00           C  
ATOM   3733  CE2 PHE   468      17.037  14.851   0.148  1.00  0.00           C  
ATOM   3734  CZ  PHE   468      17.724  15.253   1.267  1.00  0.00           C  
ATOM   3735  N   THR   469      20.516   9.431  -2.438  1.00  0.00              
ATOM   3736  CA  THR   469      20.876   8.193  -3.009  1.00  0.00              
ATOM   3737  CB  THR   469      21.981   7.176  -2.647  1.00  0.00              
ATOM   3738  C   THR   469      19.768   7.498  -3.776  1.00  0.00              
ATOM   3739  O   THR   469      19.778   7.224  -4.976  1.00  0.00              
ATOM   3740  OG1 THR   469      21.471   6.214  -1.714  1.00  0.00           O  
ATOM   3741  CG2 THR   469      23.171   7.906  -2.047  1.00  0.00           C  
ATOM   3742  N   ASN   470      18.747   7.192  -2.988  1.00  0.00              
ATOM   3743  CA  ASN   470      17.599   6.389  -3.700  1.00  0.00              
ATOM   3744  CB  ASN   470      16.603   5.824  -2.681  1.00  0.00              
ATOM   3745  C   ASN   470      16.862   7.303  -4.667  1.00  0.00              
ATOM   3746  O   ASN   470      16.337   6.755  -5.631  1.00  0.00              
ATOM   3747  CG  ASN   470      15.797   6.901  -1.982  1.00  0.00           C  
ATOM   3748  OD1 ASN   470      16.349   7.848  -1.427  1.00  0.00           O  
ATOM   3749  ND2 ASN   470      14.481   6.747  -1.987  1.00  0.00           N  
ATOM   3750  N   PHE   471      16.881   8.628  -4.532  1.00  0.00              
ATOM   3751  CA  PHE   471      16.385   9.552  -5.427  1.00  0.00              
ATOM   3752  CB  PHE   471      16.408  10.972  -4.831  1.00  0.00              
ATOM   3753  C   PHE   471      17.197   9.681  -6.685  1.00  0.00              
ATOM   3754  O   PHE   471      16.663  10.122  -7.717  1.00  0.00              
ATOM   3755  CG  PHE   471      15.309  11.873  -5.347  1.00  0.00           C  
ATOM   3756  CD1 PHE   471      15.256  12.238  -6.683  1.00  0.00           C  
ATOM   3757  CD2 PHE   471      14.308  12.328  -4.498  1.00  0.00           C  
ATOM   3758  CE1 PHE   471      14.218  13.036  -7.169  1.00  0.00           C  
ATOM   3759  CE2 PHE   471      13.274  13.124  -4.975  1.00  0.00           C  
ATOM   3760  CZ  PHE   471      13.228  13.477  -6.314  1.00  0.00           C  
ATOM   3761  N   TYR   472      18.449   9.228  -6.641  1.00  0.00              
ATOM   3762  CA  TYR   472      19.365   9.242  -7.774  1.00  0.00              
ATOM   3763  CB  TYR   472      20.808   8.793  -7.484  1.00  0.00              
ATOM   3764  C   TYR   472      19.000   8.200  -8.792  1.00  0.00              
ATOM   3765  O   TYR   472      19.463   8.351  -9.920  1.00  0.00              
ATOM   3766  CG  TYR   472      21.569   9.826  -6.639  1.00  0.00           C  
ATOM   3767  CD1 TYR   472      21.476   9.794  -5.245  1.00  0.00           C  
ATOM   3768  CD2 TYR   472      22.398  10.780  -7.231  1.00  0.00           C  
ATOM   3769  CE1 TYR   472      22.192  10.683  -4.441  1.00  0.00           C  
ATOM   3770  CE2 TYR   472      23.119  11.691  -6.447  1.00  0.00           C  
ATOM   3771  CZ  TYR   472      23.022  11.626  -5.051  1.00  0.00           C  
ATOM   3772  OH  TYR   472      23.713  12.501  -4.236  1.00  0.00           O  
ATOM   3773  N   TRP   473      18.146   7.233  -8.483  1.00  0.00              
ATOM   3774  CA  TRP   473      17.654   6.219  -9.315  1.00  0.00              
ATOM   3775  CB  TRP   473      17.274   4.974  -8.447  1.00  0.00              
ATOM   3776  C   TRP   473      16.582   6.875 -10.369  1.00  0.00              
ATOM   3777  O   TRP   473      16.498   6.756 -11.593  1.00  0.00              
ATOM   3778  CG  TRP   473      18.461   4.271  -7.857  1.00  0.00           C  
ATOM   3779  CD1 TRP   473      18.889   4.307  -6.540  1.00  0.00           C  
ATOM   3780  CD2 TRP   473      19.303   3.343  -8.524  1.00  0.00           C  
ATOM   3781  NE1 TRP   473      19.960   3.471  -6.369  1.00  0.00           N  
ATOM   3782  CE2 TRP   473      20.232   2.848  -7.579  1.00  0.00           C  
ATOM   3783  CE3 TRP   473      19.374   2.866  -9.855  1.00  0.00           C  
ATOM   3784  CZ2 TRP   473      21.228   1.935  -7.887  1.00  0.00           C  
ATOM   3785  CZ3 TRP   473      20.336   1.915 -10.139  1.00  0.00           C  
ATOM   3786  CH2 TRP   473      21.275   1.473  -9.196  1.00  0.00           C  
ATOM   3787  N   ILE   474      15.684   7.548  -9.641  1.00  0.00              
ATOM   3788  CA  ILE   474      14.586   8.092 -10.542  1.00  0.00              
ATOM   3789  CB  ILE   474      13.380   8.458  -9.680  1.00  0.00              
ATOM   3790  C   ILE   474      15.014   9.365 -11.221  1.00  0.00              
ATOM   3791  O   ILE   474      14.776   9.650 -12.390  1.00  0.00              
ATOM   3792  CG1 ILE   474      12.797   7.176  -9.080  1.00  0.00           C  
ATOM   3793  CG2 ILE   474      12.348   9.228 -10.500  1.00  0.00           C  
ATOM   3794  CD1 ILE   474      11.702   7.423  -8.068  1.00  0.00           C  
ATOM   3795  N   CYS   475      15.718  10.162 -10.417  1.00  0.00              
ATOM   3796  CA  CYS   475      16.136  11.523 -11.047  1.00  0.00              
ATOM   3797  CB  CYS   475      16.468  12.514  -9.934  1.00  0.00              
ATOM   3798  C   CYS   475      17.147  11.348 -12.176  1.00  0.00              
ATOM   3799  O   CYS   475      17.081  12.050 -13.180  1.00  0.00              
ATOM   3800  SG  CYS   475      15.090  12.799  -8.779  1.00  0.00           S  
ATOM   3801  N   ILE   476      18.055  10.383 -12.034  1.00  0.00              
ATOM   3802  CA  ILE   476      19.046  10.151 -13.072  1.00  0.00              
ATOM   3803  CB  ILE   476      20.007   9.005 -12.694  1.00  0.00              
ATOM   3804  C   ILE   476      18.455   9.757 -14.494  1.00  0.00              
ATOM   3805  O   ILE   476      18.902  10.229 -15.543  1.00  0.00              
ATOM   3806  CG1 ILE   476      20.584   9.236 -11.295  1.00  0.00           C  
ATOM   3807  CG2 ILE   476      21.123   8.905 -13.731  1.00  0.00           C  
ATOM   3808  CD1 ILE   476      21.299  10.540 -11.166  1.00  0.00           C  
ATOM   3809  N   PHE   477      17.439   8.906 -14.469  1.00  0.00              
ATOM   3810  CA  PHE   477      16.826   8.494 -15.674  1.00  0.00              
ATOM   3811  CB  PHE   477      16.226   7.105 -15.448  1.00  0.00              
ATOM   3812  C   PHE   477      16.037   9.614 -16.390  1.00  0.00              
ATOM   3813  O   PHE   477      16.079   9.883 -17.586  1.00  0.00              
ATOM   3814  CG  PHE   477      17.330   6.041 -15.314  1.00  0.00           C  
ATOM   3815  CD1 PHE   477      17.847   5.451 -16.455  1.00  0.00           C  
ATOM   3816  CD2 PHE   477      17.829   5.682 -14.079  1.00  0.00           C  
ATOM   3817  CE1 PHE   477      18.863   4.496 -16.357  1.00  0.00           C  
ATOM   3818  CE2 PHE   477      18.846   4.738 -13.982  1.00  0.00           C  
ATOM   3819  CZ  PHE   477      19.356   4.126 -15.125  1.00  0.00           C  
ATOM   3820  N   PHE   478      15.246  10.262 -15.536  1.00  0.00              
ATOM   3821  CA  PHE   478      14.354  11.325 -16.239  1.00  0.00              
ATOM   3822  CB  PHE   478      13.259  11.709 -15.236  1.00  0.00              
ATOM   3823  C   PHE   478      15.142  12.500 -16.788  1.00  0.00              
ATOM   3824  O   PHE   478      14.870  13.024 -17.864  1.00  0.00              
ATOM   3825  CG  PHE   478      12.535  12.982 -15.563  1.00  0.00           C  
ATOM   3826  CD1 PHE   478      11.608  13.001 -16.605  1.00  0.00           C  
ATOM   3827  CD2 PHE   478      12.846  14.161 -14.897  1.00  0.00           C  
ATOM   3828  CE1 PHE   478      10.937  14.173 -16.968  1.00  0.00           C  
ATOM   3829  CE2 PHE   478      12.181  15.348 -15.231  1.00  0.00           C  
ATOM   3830  CZ  PHE   478      11.228  15.332 -16.266  1.00  0.00           C  
ATOM   3831  N   LEU   479      16.168  12.896 -16.036  1.00  0.00              
ATOM   3832  CA  LEU   479      16.971  14.068 -16.512  1.00  0.00              
ATOM   3833  CB  LEU   479      17.712  14.616 -15.302  1.00  0.00              
ATOM   3834  C   LEU   479      17.651  13.763 -17.923  1.00  0.00              
ATOM   3835  O   LEU   479      17.693  14.567 -18.848  1.00  0.00              
ATOM   3836  CG  LEU   479      16.774  14.976 -14.149  1.00  0.00           C  
ATOM   3837  CD1 LEU   479      17.575  15.526 -12.996  1.00  0.00           C  
ATOM   3838  CD2 LEU   479      15.733  15.988 -14.615  1.00  0.00           C  
ATOM   3839  N   LEU   480      18.235  12.566 -17.986  1.00  0.00              
ATOM   3840  CA  LEU   480      18.936  12.287 -19.233  1.00  0.00              
ATOM   3841  CB  LEU   480      19.916  11.175 -18.890  1.00  0.00              
ATOM   3842  C   LEU   480      18.025  12.305 -20.557  1.00  0.00              
ATOM   3843  O   LEU   480      18.233  12.915 -21.610  1.00  0.00              
ATOM   3844  CG  LEU   480      20.833  11.537 -17.721  1.00  0.00           C  
ATOM   3845  CD1 LEU   480      21.784  10.398 -17.451  1.00  0.00           C  
ATOM   3846  CD2 LEU   480      21.598  12.819 -18.030  1.00  0.00           C  
ATOM   3847  N   LYS   481      16.955  11.545 -20.370  1.00  0.00              
ATOM   3848  CA  LYS   481      16.073  11.433 -21.579  1.00  0.00              
ATOM   3849  CB  LYS   481      15.096  10.287 -21.303  1.00  0.00              
ATOM   3850  C   LYS   481      15.329  12.731 -21.899  1.00  0.00              
ATOM   3851  O   LYS   481      15.107  13.208 -23.011  1.00  0.00              
ATOM   3852  CG  LYS   481      14.159   9.899 -22.434  1.00  0.00           C  
ATOM   3853  CD  LYS   481      13.186   8.802 -21.964  1.00  0.00           C  
ATOM   3854  CE  LYS   481      13.938   7.597 -21.398  1.00  0.00           C  
ATOM   3855  NZ  LYS   481      13.042   6.541 -20.843  1.00  0.00           N  
ATOM   3856  N   ILE   482      14.865  13.275 -20.774  1.00  0.00              
ATOM   3857  CA  ILE   482      13.912  14.509 -21.031  1.00  0.00              
ATOM   3858  CB  ILE   482      13.353  14.957 -19.653  1.00  0.00              
ATOM   3859  C   ILE   482      14.728  15.611 -21.742  1.00  0.00              
ATOM   3860  O   ILE   482      14.201  16.302 -22.611  1.00  0.00              
ATOM   3861  CG1 ILE   482      12.247  16.018 -19.712  1.00  0.00           C  
ATOM   3862  CG2 ILE   482      14.447  15.379 -18.667  1.00  0.00           C  
ATOM   3863  CD1 ILE   482      11.119  15.694 -20.696  1.00  0.00           C  
ATOM   3864  N   SER   483      15.995  15.750 -21.375  1.00  0.00              
ATOM   3865  CA  SER   483      16.849  16.744 -21.931  1.00  0.00              
ATOM   3866  CB  SER   483      18.098  16.922 -21.051  1.00  0.00              
ATOM   3867  C   SER   483      17.183  16.663 -23.483  1.00  0.00              
ATOM   3868  O   SER   483      17.454  17.582 -24.250  1.00  0.00              
ATOM   3869  OG  SER   483      18.956  15.796 -21.117  1.00  0.00           O  
ATOM   3870  N   GLU   484      17.222  15.383 -23.854  1.00  0.00              
ATOM   3871  CA  GLU   484      17.696  15.275 -25.333  1.00  0.00              
ATOM   3872  CB  GLU   484      18.598  14.053 -25.505  1.00  0.00              
ATOM   3873  C   GLU   484      16.403  15.447 -26.235  1.00  0.00              
ATOM   3874  O   GLU   484      16.318  16.032 -27.310  1.00  0.00              
ATOM   3875  CG  GLU   484      19.945  14.139 -24.777  1.00  0.00           C  
ATOM   3876  CD  GLU   484      20.963  13.137 -25.312  1.00  0.00           C  
ATOM   3877  OE1 GLU   484      20.894  11.939 -24.946  1.00  0.00           O  
ATOM   3878  OE2 GLU   484      21.835  13.547 -26.112  1.00  0.00           O  
ATOM   3879  N   MET   485      15.383  14.776 -25.700  1.00  0.00              
ATOM   3880  CA  MET   485      14.153  14.818 -26.628  1.00  0.00              
ATOM   3881  CB  MET   485      13.235  13.658 -26.202  1.00  0.00              
ATOM   3882  C   MET   485      13.510  16.272 -26.682  1.00  0.00              
ATOM   3883  O   MET   485      13.057  16.848 -27.665  1.00  0.00              
ATOM   3884  CG  MET   485      13.868  12.304 -26.475  1.00  0.00           C  
ATOM   3885  SD  MET   485      12.859  10.842 -26.154  1.00  0.00           S  
ATOM   3886  CE  MET   485      11.766  10.976 -27.614  1.00  0.00           C  
ATOM   3887  N   THR   486      13.443  16.785 -25.454  1.00  0.00              
ATOM   3888  CA  THR   486      12.715  18.126 -25.464  1.00  0.00              
ATOM   3889  CB  THR   486      12.143  18.342 -24.045  1.00  0.00              
ATOM   3890  C   THR   486      13.514  19.397 -25.521  1.00  0.00              
ATOM   3891  O   THR   486      13.140  20.427 -24.971  1.00  0.00              
ATOM   3892  OG1 THR   486      13.156  18.651 -23.092  1.00  0.00           O  
ATOM   3893  CG2 THR   486      11.574  16.990 -23.540  1.00  0.00           C  
ATOM   3894  N   GLN   487      14.632  19.301 -26.227  1.00  0.00              
ATOM   3895  CA  GLN   487      15.575  20.419 -26.466  1.00  0.00              
ATOM   3896  CB  GLN   487      16.482  20.267 -25.265  1.00  0.00              
ATOM   3897  C   GLN   487      15.321  20.791 -27.931  1.00  0.00              
ATOM   3898  O   GLN   487      15.482  21.917 -28.403  1.00  0.00              
ATOM   3899  CG  GLN   487      15.813  20.313 -23.903  1.00  0.00           C  
ATOM   3900  CD  GLN   487      16.719  19.791 -22.784  1.00  0.00           C  
ATOM   3901  OE1 GLN   487      16.471  18.749 -22.168  1.00  0.00           O  
ATOM   3902  NE2 GLN   487      17.827  20.432 -22.462  1.00  0.00           N  
ATOM   3903  N   TRP   488      14.964  19.728 -28.644  1.00  0.00              
ATOM   3904  CA  TRP   488      14.576  19.840 -30.090  1.00  0.00              
ATOM   3905  CB  TRP   488      15.649  20.393 -31.029  1.00  0.00              
ATOM   3906  C   TRP   488      14.424  18.570 -31.000  1.00  0.00              
ATOM   3907  O   TRP   488      13.895  18.728 -32.095  1.00  0.00              
ATOM   3908  CG  TRP   488      15.191  20.663 -32.427  1.00  0.00           C  
ATOM   3909  CD1 TRP   488      15.364  19.877 -33.518  1.00  0.00           C  
ATOM   3910  CD2 TRP   488      14.451  21.788 -32.851  1.00  0.00           C  
ATOM   3911  NE1 TRP   488      14.798  20.471 -34.621  1.00  0.00           N  
ATOM   3912  CE2 TRP   488      14.225  21.651 -34.237  1.00  0.00           C  
ATOM   3913  CE3 TRP   488      13.964  22.891 -32.222  1.00  0.00           C  
ATOM   3914  CZ2 TRP   488      13.545  22.589 -34.966  1.00  0.00           C  
ATOM   3915  CZ3 TRP   488      13.256  23.823 -32.951  1.00  0.00           C  
ATOM   3916  CH2 TRP   488      13.077  23.667 -34.326  1.00  0.00           C  
ATOM   3917  N   THR   489      14.850  17.381 -30.587  1.00  0.00              
ATOM   3918  CA  THR   489      14.466  16.218 -31.215  1.00  0.00              
ATOM   3919  CB  THR   489      15.354  15.054 -30.698  1.00  0.00              
ATOM   3920  C   THR   489      13.190  15.705 -31.144  1.00  0.00              
ATOM   3921  O   THR   489      12.944  15.440 -29.963  1.00  0.00              
ATOM   3922  OG1 THR   489      16.712  15.506 -30.838  1.00  0.00           O  
ATOM   3923  CG2 THR   489      15.111  13.777 -31.452  1.00  0.00           C  
ATOM   3924  N   PRO   490      12.322  15.534 -32.114  1.00  0.00              
ATOM   3925  CA  PRO   490      10.964  15.070 -32.152  1.00  0.00              
ATOM   3926  CB  PRO   490      10.552  13.598 -31.887  1.00  0.00              
ATOM   3927  C   PRO   490       9.994  16.143 -31.721  1.00  0.00              
ATOM   3928  O   PRO   490       9.233  16.707 -32.504  1.00  0.00              
ATOM   3929  CG  PRO   490      11.453  13.093 -30.755  1.00  0.00           C  
ATOM   3930  CD  PRO   490      12.736  13.932 -30.860  1.00  0.00           C  
ATOM   3931  N   PRO   491      10.015  16.404 -30.416  1.00  0.00              
ATOM   3932  CA  PRO   491       9.235  17.434 -29.726  1.00  0.00              
ATOM   3933  CB  PRO   491       8.386  18.112 -30.820  1.00  0.00              
ATOM   3934  C   PRO   491       8.004  16.735 -28.938  1.00  0.00              
ATOM   3935  O   PRO   491       7.550  15.615 -29.188  1.00  0.00              
ATOM   3936  CG  PRO   491       7.202  18.218 -30.286  1.00  0.00           C  
ATOM   3937  CD  PRO   491       7.663  18.860 -29.042  1.00  0.00           C  
ATOM   3938  N   PRO   492       7.588  17.529 -27.952  1.00  0.00              
ATOM   3939  CA  PRO   492       6.541  17.099 -27.057  1.00  0.00              
ATOM   3940  CB  PRO   492       5.995  16.849 -28.460  1.00  0.00              
ATOM   3941  C   PRO   492       6.565  15.888 -25.868  1.00  0.00              
ATOM   3942  O   PRO   492       7.663  15.539 -25.421  1.00  0.00              
ATOM   3943  CG  PRO   492       6.210  18.184 -29.176  1.00  0.00           C  
ATOM   3944  CD  PRO   492       7.121  19.105 -28.324  1.00  0.00           C  
ATOM   3945  N   GLN   493       5.493  15.620 -25.103  1.00  0.00              
ATOM   3946  CA  GLN   493       6.000  15.090 -23.874  1.00  0.00              
ATOM   3947  CB  GLN   493       6.958  14.001 -23.363  1.00  0.00              
ATOM   3948  C   GLN   493       5.574  16.178 -22.677  1.00  0.00              
ATOM   3949  O   GLN   493       4.505  16.464 -22.133  1.00  0.00              
ATOM   3950  CG  GLN   493       7.426  13.017 -24.400  1.00  0.00           C  
ATOM   3951  CD  GLN   493       6.558  11.777 -24.523  1.00  0.00           C  
ATOM   3952  OE1 GLN   493       5.333  11.826 -24.374  1.00  0.00           O  
ATOM   3953  NE2 GLN   493       7.194  10.655 -24.839  1.00  0.00           N  
ATOM   3954  N   ASN   494       6.741  16.671 -22.285  1.00  0.00              
ATOM   3955  CA  ASN   494       6.456  17.614 -21.064  1.00  0.00              
ATOM   3956  CB  ASN   494       7.176  17.130 -19.784  1.00  0.00              
ATOM   3957  C   ASN   494       6.837  18.732 -21.787  1.00  0.00              
ATOM   3958  O   ASN   494       7.976  18.661 -22.239  1.00  0.00              
ATOM   3959  CG  ASN   494       6.595  15.805 -19.236  1.00  0.00           C  
ATOM   3960  OD1 ASN   494       5.799  15.800 -18.295  1.00  0.00           O  
ATOM   3961  ND2 ASN   494       7.008  14.688 -19.810  1.00  0.00           N  
ATOM   3962  N   HIS   495       6.065  19.787 -21.979  1.00  0.00              
ATOM   3963  CA  HIS   495       6.601  20.961 -22.861  1.00  0.00              
ATOM   3964  CB  HIS   495       5.427  21.716 -23.492  1.00  0.00              
ATOM   3965  C   HIS   495       8.008  21.652 -22.564  1.00  0.00              
ATOM   3966  O   HIS   495       9.034  21.569 -23.236  1.00  0.00              
ATOM   3967  CG  HIS   495       4.646  20.898 -24.477  1.00  0.00           C  
ATOM   3968  ND1 HIS   495       5.247  20.156 -25.474  1.00  0.00           N  
ATOM   3969  CD2 HIS   495       3.314  20.686 -24.603  1.00  0.00           C  
ATOM   3970  CE1 HIS   495       4.319  19.521 -26.170  1.00  0.00           C  
ATOM   3971  NE2 HIS   495       3.138  19.825 -25.662  1.00  0.00           N  
ATOM   3972  N   LEU   496       7.941  22.357 -21.439  1.00  0.00              
ATOM   3973  CA  LEU   496       9.189  23.091 -21.059  1.00  0.00              
ATOM   3974  CB  LEU   496       8.714  24.475 -20.571  1.00  0.00              
ATOM   3975  C   LEU   496       9.906  22.354 -19.866  1.00  0.00              
ATOM   3976  O   LEU   496      10.003  23.069 -18.870  1.00  0.00              
ATOM   3977  CG  LEU   496       7.840  25.267 -21.558  1.00  0.00           C  
ATOM   3978  CD1 LEU   496       7.156  26.449 -20.894  1.00  0.00           C  
ATOM   3979  CD2 LEU   496       8.698  25.721 -22.726  1.00  0.00           C  
ATOM   3980  N   GLY   497      10.363  21.095 -19.882  1.00  0.00              
ATOM   3981  CA  GLY   497      10.715  20.566 -18.664  1.00  0.00              
ATOM   3982  C   GLY   497      11.847  21.202 -17.775  1.00  0.00              
ATOM   3983  O   GLY   497      11.916  21.019 -16.553  1.00  0.00              
ATOM   3984  N   ASN   498      12.762  21.894 -18.459  1.00  0.00              
ATOM   3985  CA  ASN   498      13.870  22.466 -17.722  1.00  0.00              
ATOM   3986  CB  ASN   498      14.785  23.211 -18.712  1.00  0.00              
ATOM   3987  C   ASN   498      13.645  23.357 -16.429  1.00  0.00              
ATOM   3988  O   ASN   498      14.396  23.502 -15.470  1.00  0.00              
ATOM   3989  CG  ASN   498      15.195  22.258 -19.844  1.00  0.00           C  
ATOM   3990  OD1 ASN   498      15.677  21.168 -19.437  1.00  0.00           O  
ATOM   3991  ND2 ASN   498      14.955  22.730 -21.071  1.00  0.00           N  
ATOM   3992  N   LYS   499      12.507  24.039 -16.559  1.00  0.00              
ATOM   3993  CA  LYS   499      12.341  25.031 -15.372  1.00  0.00              
ATOM   3994  CB  LYS   499      11.541  26.297 -15.773  1.00  0.00              
ATOM   3995  C   LYS   499      11.574  24.303 -14.174  1.00  0.00              
ATOM   3996  O   LYS   499      11.587  24.603 -12.984  1.00  0.00              
ATOM   3997  CG  LYS   499      12.116  27.027 -16.994  1.00  0.00           C  
ATOM   3998  CD  LYS   499      11.696  28.489 -17.017  1.00  0.00           C  
ATOM   3999  CE  LYS   499      10.269  28.640 -17.554  1.00  0.00           C  
ATOM   4000  NZ  LYS   499       9.544  29.784 -16.885  1.00  0.00           N  
ATOM   4001  N   ASN   500      10.799  23.335 -14.662  1.00  0.00              
ATOM   4002  CA  ASN   500       9.943  22.720 -13.541  1.00  0.00              
ATOM   4003  CB  ASN   500       8.520  22.549 -14.060  1.00  0.00              
ATOM   4004  C   ASN   500      10.781  21.604 -12.849  1.00  0.00              
ATOM   4005  O   ASN   500      10.792  21.331 -11.653  1.00  0.00              
ATOM   4006  CG  ASN   500       7.810  23.864 -14.294  1.00  0.00           C  
ATOM   4007  OD1 ASN   500       7.784  24.787 -13.474  1.00  0.00           O  
ATOM   4008  ND2 ASN   500       7.201  23.983 -15.468  1.00  0.00           N  
ATOM   4009  N   ARG   501      11.483  20.916 -13.749  1.00  0.00              
ATOM   4010  CA  ARG   501      12.237  19.721 -13.109  1.00  0.00              
ATOM   4011  CB  ARG   501      12.714  18.813 -14.238  1.00  0.00              
ATOM   4012  C   ARG   501      13.376  20.202 -12.207  1.00  0.00              
ATOM   4013  O   ARG   501      13.703  19.679 -11.142  1.00  0.00              
ATOM   4014  CG  ARG   501      13.375  17.533 -13.768  1.00  0.00           C  
ATOM   4015  CD  ARG   501      13.722  16.621 -14.939  1.00  0.00           C  
ATOM   4016  NE  ARG   501      12.532  16.139 -15.633  1.00  0.00           N  
ATOM   4017  CZ  ARG   501      12.195  16.470 -16.879  1.00  0.00           C  
ATOM   4018  NH1 ARG   501      12.960  17.294 -17.592  1.00  0.00           N  
ATOM   4019  NH2 ARG   501      11.080  15.983 -17.408  1.00  0.00           N  
ATOM   4020  N   ILE   502      14.033  21.235 -12.734  1.00  0.00              
ATOM   4021  CA  ILE   502      15.292  21.679 -11.975  1.00  0.00              
ATOM   4022  CB  ILE   502      15.925  22.857 -12.764  1.00  0.00              
ATOM   4023  C   ILE   502      14.976  22.217 -10.560  1.00  0.00              
ATOM   4024  O   ILE   502      15.870  22.293  -9.720  1.00  0.00              
ATOM   4025  CG1 ILE   502      17.324  23.277 -12.298  1.00  0.00           C  
ATOM   4026  CG2 ILE   502      15.006  24.078 -12.866  1.00  0.00           C  
ATOM   4027  CD1 ILE   502      18.309  22.114 -12.141  1.00  0.00           C  
ATOM   4028  N   GLU   503      13.721  22.567 -10.315  1.00  0.00              
ATOM   4029  CA  GLU   503      13.301  23.101  -9.063  1.00  0.00              
ATOM   4030  CB  GLU   503      12.242  24.200  -9.256  1.00  0.00              
ATOM   4031  C   GLU   503      12.487  21.943  -8.532  1.00  0.00              
ATOM   4032  O   GLU   503      11.297  21.972  -8.830  1.00  0.00              
ATOM   4033  CG  GLU   503      12.890  25.569  -9.459  1.00  0.00           C  
ATOM   4034  CD  GLU   503      11.868  26.688  -9.458  1.00  0.00           C  
ATOM   4035  OE1 GLU   503      10.818  26.539  -8.799  1.00  0.00           O  
ATOM   4036  OE2 GLU   503      12.115  27.720 -10.117  1.00  0.00           O  
ATOM   4037  N   GLU   504      13.045  20.941  -7.863  1.00  0.00              
ATOM   4038  CA  GLU   504      12.124  19.844  -7.500  1.00  0.00              
ATOM   4039  CB  GLU   504      13.061  18.980  -6.648  1.00  0.00              
ATOM   4040  C   GLU   504      10.921  20.046  -6.579  1.00  0.00              
ATOM   4041  O   GLU   504       9.897  19.371  -6.617  1.00  0.00              
ATOM   4042  CG  GLU   504      12.410  17.750  -6.044  1.00  0.00           C  
ATOM   4043  CD  GLU   504      11.710  16.768  -6.940  1.00  0.00           C  
ATOM   4044  OE1 GLU   504      11.853  16.801  -8.178  1.00  0.00           O  
ATOM   4045  OE2 GLU   504      10.946  15.881  -6.447  1.00  0.00           O  
ATOM   4046  N   CYS   505      11.082  21.059  -5.727  1.00  0.00              
ATOM   4047  CA  CYS   505       9.952  21.263  -4.722  1.00  0.00              
ATOM   4048  CB  CYS   505      10.470  21.907  -3.438  1.00  0.00              
ATOM   4049  C   CYS   505       9.426  22.517  -5.603  1.00  0.00              
ATOM   4050  O   CYS   505      10.268  23.422  -5.715  1.00  0.00              
ATOM   4051  SG  CYS   505      11.722  20.905  -2.576  1.00  0.00           S  
TER
