# Supplementary material for: A Na+ leak channel cloned from Trichoplax adhaerens extends extracellular pH and Ca2+ sensing for the DEG/ENaC family close to the base of Metazoa
Source: J Biol Chem. 2019 Sep 15;294(44):16320–36. doi: 10.1074/jbc.RA119.010542 (PMC6827283; doi:10.1074/jbc.RA119.010542)
Supplement: Supporting Information [file supp_RA119.010542_155050_1_supp_391149_pxf4hm.zip › SupplementaryFile2/mASIC1.pdb]

REMARK  99  Chain ID : 1
REMARK  99  Residues : 526
REMARK  99  Atoms    : 4185
REMARK  99  File     : final.sc.pdb
ATOM      1  N   MET     1     122.210 169.281 166.417  1.00  0.00              
ATOM      2  CA  MET     1     122.206 170.357 165.402  1.00  0.00              
ATOM      3  CB  MET     1     123.024 169.988 164.164  1.00  0.00              
ATOM      4  C   MET     1     120.861 170.611 164.867  1.00  0.00              
ATOM      5  O   MET     1     120.357 171.731 164.888  1.00  0.00              
ATOM      6  CG  MET     1     122.954 171.115 163.127  1.00  0.00           C  
ATOM      7  SD  MET     1     123.591 170.718 161.474  1.00  0.00           S  
ATOM      8  CE  MET     1     123.162 172.335 160.767  1.00  0.00           C  
ATOM      9  N   GLU     2     120.246 169.544 164.350  1.00  0.00              
ATOM     10  CA  GLU     2     118.934 169.692 163.841  1.00  0.00              
ATOM     11  CB  GLU     2     118.425 168.405 163.166  1.00  0.00              
ATOM     12  C   GLU     2     118.150 170.103 165.026  1.00  0.00              
ATOM     13  O   GLU     2     117.186 170.838 164.863  1.00  0.00              
ATOM     14  CG  GLU     2     117.102 168.570 162.413  1.00  0.00           C  
ATOM     15  CD  GLU     2     117.408 169.186 161.054  1.00  0.00           C  
ATOM     16  OE1 GLU     2     118.325 168.668 160.363  1.00  0.00           O  
ATOM     17  OE2 GLU     2     116.731 170.184 160.691  1.00  0.00           O  
ATOM     18  N   LEU     3     118.587 169.677 166.241  1.00  0.00              
ATOM     19  CA  LEU     3     117.851 169.902 167.458  1.00  0.00              
ATOM     20  CB  LEU     3     116.824 168.766 167.515  1.00  0.00              
ATOM     21  C   LEU     3     118.738 169.574 168.574  1.00  0.00              
ATOM     22  O   LEU     3     119.967 169.573 168.515  1.00  0.00              
ATOM     23  CG  LEU     3     115.918 168.537 166.277  1.00  0.00           C  
ATOM     24  CD1 LEU     3     116.606 167.604 165.291  1.00  0.00           C  
ATOM     25  CD2 LEU     3     114.512 168.005 166.599  1.00  0.00           C  
ATOM     26  N   LYS     4     118.007 169.306 169.648  1.00  0.00              
ATOM     27  CA  LYS     4     118.418 168.817 170.896  1.00  0.00              
ATOM     28  CB  LYS     4     118.344 170.023 171.848  1.00  0.00              
ATOM     29  C   LYS     4     117.326 167.800 171.014  1.00  0.00              
ATOM     30  O   LYS     4     116.887 167.450 172.102  1.00  0.00              
ATOM     31  CG  LYS     4     119.114 171.265 171.377  1.00  0.00           C  
ATOM     32  CD  LYS     4     118.444 172.023 170.223  1.00  0.00           C  
ATOM     33  CE  LYS     4     119.149 173.320 169.833  1.00  0.00           C  
ATOM     34  NZ  LYS     4     120.544 173.036 169.427  1.00  0.00           N  
ATOM     35  N   THR     5     117.025 167.179 169.837  1.00  0.00              
ATOM     36  CA  THR     5     115.801 166.502 169.451  1.00  0.00              
ATOM     37  CB  THR     5     115.956 165.732 168.166  1.00  0.00              
ATOM     38  C   THR     5     115.246 165.609 170.504  1.00  0.00              
ATOM     39  O   THR     5     114.159 165.870 171.015  1.00  0.00              
ATOM     40  OG1 THR     5     114.732 165.103 167.818  1.00  0.00           O  
ATOM     41  CG2 THR     5     117.083 164.699 168.308  1.00  0.00           C  
ATOM     42  N   GLU     6     115.952 164.549 170.891  1.00  0.00              
ATOM     43  CA  GLU     6     115.451 163.797 171.997  1.00  0.00              
ATOM     44  CB  GLU     6     115.646 162.282 171.838  1.00  0.00              
ATOM     45  C   GLU     6     116.315 164.314 173.029  1.00  0.00              
ATOM     46  O   GLU     6     116.164 165.458 173.447  1.00  0.00              
ATOM     47  CG  GLU     6     114.579 161.652 170.938  1.00  0.00           C  
ATOM     48  CD  GLU     6     114.627 162.319 169.569  1.00  0.00           C  
ATOM     49  OE1 GLU     6     115.495 161.928 168.744  1.00  0.00           O  
ATOM     50  OE2 GLU     6     113.790 163.230 169.331  1.00  0.00           O  
ATOM     51  N   GLU     7     117.177 163.483 173.583  1.00  0.00              
ATOM     52  CA  GLU     7     118.159 164.322 174.129  1.00  0.00              
ATOM     53  CB  GLU     7     119.186 163.534 174.954  1.00  0.00              
ATOM     54  C   GLU     7     118.768 164.831 172.885  1.00  0.00              
ATOM     55  O   GLU     7     118.901 166.029 172.660  1.00  0.00              
ATOM     56  CG  GLU     7     118.632 163.055 176.303  1.00  0.00           C  
ATOM     57  CD  GLU     7     117.411 162.173 176.074  1.00  0.00           C  
ATOM     58  OE1 GLU     7     117.436 161.365 175.108  1.00  0.00           O  
ATOM     59  OE2 GLU     7     116.439 162.291 176.869  1.00  0.00           O  
ATOM     60  N   GLU     8     119.002 163.848 172.004  1.00  0.00              
ATOM     61  CA  GLU     8     119.587 163.901 170.706  1.00  0.00              
ATOM     62  CB  GLU     8     121.059 163.570 170.766  1.00  0.00              
ATOM     63  C   GLU     8     118.921 162.778 170.013  1.00  0.00              
ATOM     64  O   GLU     8     117.696 162.665 170.038  1.00  0.00              
ATOM     65  CG  GLU     8     121.418 162.344 171.602  1.00  0.00           C  
ATOM     66  CD  GLU     8     121.754 162.853 172.998  1.00  0.00           C  
ATOM     67  OE1 GLU     8     121.343 163.999 173.321  1.00  0.00           O  
ATOM     68  OE2 GLU     8     122.435 162.116 173.758  1.00  0.00           O  
ATOM     69  N   GLU     9     119.722 161.914 169.372  1.00  0.00              
ATOM     70  CA  GLU     9     119.109 160.808 168.722  1.00  0.00              
ATOM     71  CB  GLU     9     120.118 159.885 168.011  1.00  0.00              
ATOM     72  C   GLU     9     118.407 160.035 169.803  1.00  0.00              
ATOM     73  O   GLU     9     117.250 159.639 169.676  1.00  0.00              
ATOM     74  CG  GLU     9     119.526 159.091 166.839  1.00  0.00           C  
ATOM     75  CD  GLU     9     118.715 157.910 167.352  1.00  0.00           C  
ATOM     76  OE1 GLU     9     117.512 158.106 167.672  1.00  0.00           O  
ATOM     77  OE2 GLU     9     119.286 156.789 167.418  1.00  0.00           O  
ATOM     78  N   VAL    10     119.124 159.866 170.925  1.00  0.00              
ATOM     79  CA  VAL    10     118.771 159.227 172.162  1.00  0.00              
ATOM     80  CB  VAL    10     118.834 157.729 172.099  1.00  0.00              
ATOM     81  C   VAL    10     119.903 159.714 172.953  1.00  0.00              
ATOM     82  O   VAL    10     119.922 160.869 173.366  1.00  0.00              
ATOM     83  CG1 VAL    10     118.563 157.169 173.505  1.00  0.00           C  
ATOM     84  CG2 VAL    10     117.827 157.245 171.040  1.00  0.00           C  
ATOM     85  N   GLY    11     120.848 158.825 173.251  1.00  0.00              
ATOM     86  CA  GLY    11     122.089 159.402 173.621  1.00  0.00              
ATOM     87  C   GLY    11     122.730 159.472 172.287  1.00  0.00              
ATOM     88  O   GLY    11     122.043 159.285 171.284  1.00  0.00              
ATOM     89  N   GLY    12     124.036 159.752 172.197  1.00  0.00              
ATOM     90  CA  GLY    12     124.544 159.666 170.865  1.00  0.00              
ATOM     91  C   GLY    12     124.456 158.220 170.549  1.00  0.00              
ATOM     92  O   GLY    12     124.763 157.366 171.379  1.00  0.00              
ATOM     93  N   VAL    13     124.038 157.919 169.318  1.00  0.00              
ATOM     94  CA  VAL    13     123.882 156.564 168.915  1.00  0.00              
ATOM     95  CB  VAL    13     122.575 156.350 168.182  1.00  0.00              
ATOM     96  C   VAL    13     125.057 156.395 167.993  1.00  0.00              
ATOM     97  O   VAL    13     126.122 156.918 168.314  1.00  0.00              
ATOM     98  CG1 VAL    13     122.397 154.882 167.746  1.00  0.00           C  
ATOM     99  CG2 VAL    13     121.452 156.840 169.108  1.00  0.00           C  
ATOM    100  N   GLN    14     124.944 155.642 166.876  1.00  0.00              
ATOM    101  CA  GLN    14     126.051 155.524 165.967  1.00  0.00              
ATOM    102  CB  GLN    14     125.731 154.623 164.762  1.00  0.00              
ATOM    103  C   GLN    14     126.320 156.887 165.512  1.00  0.00              
ATOM    104  O   GLN    14     125.621 157.485 164.696  1.00  0.00              
ATOM    105  CG  GLN    14     125.511 153.166 165.179  1.00  0.00           C  
ATOM    106  CD  GLN    14     124.989 152.372 163.990  1.00  0.00           C  
ATOM    107  OE1 GLN    14     123.876 152.598 163.517  1.00  0.00           O  
ATOM    108  NE2 GLN    14     125.808 151.404 163.498  1.00  0.00           N  
ATOM    109  N   PRO    15     127.366 157.338 166.118  1.00  0.00              
ATOM    110  CA  PRO    15     127.764 158.687 165.981  1.00  0.00              
ATOM    111  CB  PRO    15     129.142 158.782 166.629  1.00  0.00              
ATOM    112  C   PRO    15     127.812 159.106 164.569  1.00  0.00              
ATOM    113  O   PRO    15     127.024 159.945 164.138  1.00  0.00              
ATOM    114  CD  PRO    15     128.489 156.466 166.423  1.00  0.00           C  
ATOM    115  CG  PRO    15     129.725 157.379 166.389  1.00  0.00           C  
ATOM    116  N   VAL    16     128.724 158.468 163.846  1.00  0.00              
ATOM    117  CA  VAL    16     129.061 158.826 162.522  1.00  0.00              
ATOM    118  CB  VAL    16     130.349 158.185 162.103  1.00  0.00              
ATOM    119  C   VAL    16     128.135 158.476 161.504  1.00  0.00              
ATOM    120  O   VAL    16     127.970 159.275 160.585  1.00  0.00              
ATOM    121  CG1 VAL    16     130.627 158.537 160.633  1.00  0.00           C  
ATOM    122  CG2 VAL    16     131.452 158.595 163.091  1.00  0.00           C  
ATOM    123  N   SER    17     127.587 157.264 161.663  1.00  0.00              
ATOM    124  CA  SER    17     126.860 156.652 160.625  1.00  0.00              
ATOM    125  CB  SER    17     126.068 155.416 161.088  1.00  0.00              
ATOM    126  C   SER    17     125.900 157.648 160.089  1.00  0.00              
ATOM    127  O   SER    17     124.853 157.921 160.673  1.00  0.00              
ATOM    128  OG  SER    17     125.366 154.841 159.996  1.00  0.00           O  
ATOM    129  N   ILE    18     126.266 158.225 158.928  1.00  0.00              
ATOM    130  CA  ILE    18     125.466 159.307 158.481  1.00  0.00              
ATOM    131  CB  ILE    18     126.207 160.375 157.734  1.00  0.00              
ATOM    132  C   ILE    18     124.421 158.743 157.600  1.00  0.00              
ATOM    133  O   ILE    18     124.517 158.784 156.376  1.00  0.00              
ATOM    134  CG2 ILE    18     125.180 161.340 157.116  1.00  0.00           C  
ATOM    135  CG1 ILE    18     127.154 161.091 158.702  1.00  0.00           C  
ATOM    136  CD1 ILE    18     126.405 161.767 159.849  1.00  0.00           C  
ATOM    137  N   GLN    19     123.374 158.185 158.229  1.00  0.00              
ATOM    138  CA  GLN    19     122.285 157.672 157.467  1.00  0.00              
ATOM    139  CB  GLN    19     122.413 156.152 157.239  1.00  0.00              
ATOM    140  C   GLN    19     121.077 158.036 158.259  1.00  0.00              
ATOM    141  O   GLN    19     120.859 157.491 159.342  1.00  0.00              
ATOM    142  CG  GLN    19     121.642 155.625 156.025  1.00  0.00           C  
ATOM    143  CD  GLN    19     122.377 154.384 155.514  1.00  0.00           C  
ATOM    144  OE1 GLN    19     123.607 154.338 155.511  1.00  0.00           O  
ATOM    145  NE2 GLN    19     121.613 153.357 155.054  1.00  0.00           N  
ATOM    146  N   ALA    20     120.248 158.931 157.670  1.00  0.00              
ATOM    147  CA  ALA    20     119.167 159.635 158.310  1.00  0.00              
ATOM    148  CB  ALA    20     117.841 158.852 158.316  1.00  0.00              
ATOM    149  C   ALA    20     119.594 159.867 159.712  1.00  0.00              
ATOM    150  O   ALA    20     119.261 159.095 160.608  1.00  0.00              
ATOM    151  N   PHE    21     120.319 160.983 159.931  1.00  0.00              
ATOM    152  CA  PHE    21     120.892 161.240 161.217  1.00  0.00              
ATOM    153  CB  PHE    21     119.955 161.233 162.438  1.00  0.00              
ATOM    154  C   PHE    21     121.672 160.028 161.517  1.00  0.00              
ATOM    155  O   PHE    21     122.149 159.324 160.631  1.00  0.00              
ATOM    156  CG  PHE    21     118.744 162.063 162.270  1.00  0.00           C  
ATOM    157  CD1 PHE    21     118.803 163.429 162.162  1.00  0.00           C  
ATOM    158  CD2 PHE    21     117.524 161.432 162.278  1.00  0.00           C  
ATOM    159  CE1 PHE    21     117.642 164.152 162.025  1.00  0.00           C  
ATOM    160  CE2 PHE    21     116.364 162.149 162.143  1.00  0.00           C  
ATOM    161  CZ  PHE    21     116.424 163.514 162.012  1.00  0.00           C  
ATOM    162  N   ALA    22     121.818 159.772 162.822  1.00  0.00              
ATOM    163  CA  ALA    22     122.430 158.560 163.228  1.00  0.00              
ATOM    164  CB  ALA    22     123.156 158.675 164.576  1.00  0.00              
ATOM    165  C   ALA    22     121.305 157.587 163.418  1.00  0.00              
ATOM    166  O   ALA    22     120.373 157.873 164.168  1.00  0.00              
ATOM    167  N   SER    23     121.343 156.424 162.724  1.00  0.00              
ATOM    168  CA  SER    23     120.298 155.455 162.915  1.00  0.00              
ATOM    169  CB  SER    23     120.240 154.925 164.363  1.00  0.00              
ATOM    170  C   SER    23     119.019 156.128 162.548  1.00  0.00              
ATOM    171  O   SER    23     118.921 156.748 161.494  1.00  0.00              
ATOM    172  OG  SER    23     119.239 153.928 164.502  1.00  0.00           O  
ATOM    173  N   SER    24     117.978 155.994 163.385  1.00  0.00              
ATOM    174  CA  SER    24     116.748 156.649 163.052  1.00  0.00              
ATOM    175  CB  SER    24     116.016 155.982 161.881  1.00  0.00              
ATOM    176  C   SER    24     115.842 156.511 164.224  1.00  0.00              
ATOM    177  O   SER    24     116.251 156.084 165.302  1.00  0.00              
ATOM    178  OG  SER    24     115.593 154.681 162.263  1.00  0.00           O  
ATOM    179  N   SER    25     114.571 156.904 164.021  1.00  0.00              
ATOM    180  CA  SER    25     113.556 156.785 165.022  1.00  0.00              
ATOM    181  CB  SER    25     113.320 155.343 165.511  1.00  0.00              
ATOM    182  C   SER    25     113.907 157.650 166.184  1.00  0.00              
ATOM    183  O   SER    25     115.049 158.069 166.357  1.00  0.00              
ATOM    184  OG  SER    25     112.754 154.561 164.468  1.00  0.00           O  
ATOM    185  N   THR    26     112.897 157.953 167.014  1.00  0.00              
ATOM    186  CA  THR    26     113.116 158.747 168.183  1.00  0.00              
ATOM    187  CB  THR    26     111.848 159.400 168.671  1.00  0.00              
ATOM    188  C   THR    26     113.591 157.741 169.194  1.00  0.00              
ATOM    189  O   THR    26     114.461 156.930 168.881  1.00  0.00              
ATOM    190  OG1 THR    26     111.262 160.149 167.616  1.00  0.00           O  
ATOM    191  CG2 THR    26     112.171 160.358 169.833  1.00  0.00           C  
ATOM    192  N   LEU    27     113.056 157.753 170.434  1.00  0.00              
ATOM    193  CA  LEU    27     113.505 156.777 171.390  1.00  0.00              
ATOM    194  CB  LEU    27     112.818 156.878 172.763  1.00  0.00              
ATOM    195  C   LEU    27     113.160 155.447 170.816  1.00  0.00              
ATOM    196  O   LEU    27     112.021 155.211 170.412  1.00  0.00              
ATOM    197  CG  LEU    27     111.329 156.483 172.743  1.00  0.00           C  
ATOM    198  CD1 LEU    27     110.692 156.610 174.137  1.00  0.00           C  
ATOM    199  CD2 LEU    27     110.559 157.255 171.662  1.00  0.00           C  
ATOM    200  N   HIS    28     114.171 154.562 170.684  1.00  0.00              
ATOM    201  CA  HIS    28     113.849 153.261 170.185  1.00  0.00              
ATOM    202  CB  HIS    28     115.110 152.392 170.082  1.00  0.00              
ATOM    203  C   HIS    28     112.967 152.658 171.233  1.00  0.00              
ATOM    204  O   HIS    28     111.748 152.797 171.205  1.00  0.00              
ATOM    205  ND1 HIS    28     116.333 152.914 167.912  1.00  0.00           N  
ATOM    206  CG  HIS    28     116.174 153.069 169.270  1.00  0.00           C  
ATOM    207  NE2 HIS    28     117.895 154.352 168.575  1.00  0.00           N  
ATOM    208  CD2 HIS    28     117.136 153.951 169.659  1.00  0.00           C  
ATOM    209  CE1 HIS    28     117.376 153.703 167.548  1.00  0.00           C  
ATOM    210  N   GLY    29     113.588 152.105 172.289  1.00  0.00              
ATOM    211  CA  GLY    29     112.811 151.600 173.379  1.00  0.00              
ATOM    212  C   GLY    29     113.707 151.678 174.559  1.00  0.00              
ATOM    213  O   GLY    29     114.105 150.652 175.108  1.00  0.00              
ATOM    214  N   LEU    30     114.060 152.909 174.992  1.00  0.00              
ATOM    215  CA  LEU    30     114.996 153.077 176.074  1.00  0.00              
ATOM    216  CB  LEU    30     114.491 152.591 177.442  1.00  0.00              
ATOM    217  C   LEU    30     116.227 152.289 175.739  1.00  0.00              
ATOM    218  O   LEU    30     116.399 151.777 174.640  1.00  0.00              
ATOM    219  CG  LEU    30     113.286 153.373 177.990  1.00  0.00           C  
ATOM    220  CD1 LEU    30     113.004 152.991 179.452  1.00  0.00           C  
ATOM    221  CD2 LEU    30     113.455 154.886 177.778  1.00  0.00           C  
ATOM    222  N   ALA    31     117.210 152.190 176.632  1.00  0.00              
ATOM    223  CA  ALA    31     118.221 151.319 176.111  1.00  0.00              
ATOM    224  CB  ALA    31     119.592 151.484 176.782  1.00  0.00              
ATOM    225  C   ALA    31     117.760 149.940 176.417  1.00  0.00              
ATOM    226  O   ALA    31     118.189 149.364 177.415  1.00  0.00              
ATOM    227  N   HIS    32     116.903 149.387 175.526  1.00  0.00              
ATOM    228  CA  HIS    32     116.330 148.085 175.645  1.00  0.00              
ATOM    229  CB  HIS    32     117.298 146.999 175.177  1.00  0.00              
ATOM    230  C   HIS    32     115.874 148.012 177.072  1.00  0.00              
ATOM    231  O   HIS    32     116.337 147.210 177.882  1.00  0.00              
ATOM    232  ND1 HIS    32     117.406 146.884 172.627  1.00  0.00           N  
ATOM    233  CG  HIS    32     117.902 147.317 173.836  1.00  0.00           C  
ATOM    234  NE2 HIS    32     119.195 148.124 172.169  1.00  0.00           N  
ATOM    235  CD2 HIS    32     118.996 148.073 173.538  1.00  0.00           C  
ATOM    236  CE1 HIS    32     118.216 147.395 171.665  1.00  0.00           C  
ATOM    237  N   ILE    33     114.968 148.965 177.374  1.00  0.00              
ATOM    238  CA  ILE    33     114.440 149.354 178.651  1.00  0.00              
ATOM    239  CB  ILE    33     113.138 148.684 179.016  1.00  0.00              
ATOM    240  C   ILE    33     115.445 149.165 179.736  1.00  0.00              
ATOM    241  O   ILE    33     115.610 148.064 180.264  1.00  0.00              
ATOM    242  CG2 ILE    33     112.088 149.116 177.980  1.00  0.00           C  
ATOM    243  CG1 ILE    33     113.286 147.157 179.130  1.00  0.00           C  
ATOM    244  CD1 ILE    33     112.043 146.467 179.691  1.00  0.00           C  
ATOM    245  N   PHE    34     116.106 150.295 180.101  1.00  0.00              
ATOM    246  CA  PHE    34     117.022 150.380 181.209  1.00  0.00              
ATOM    247  CB  PHE    34     116.764 149.386 182.354  1.00  0.00              
ATOM    248  C   PHE    34     118.471 150.450 180.833  1.00  0.00              
ATOM    249  O   PHE    34     119.200 151.303 181.339  1.00  0.00              
ATOM    250  CG  PHE    34     115.665 150.054 183.104  1.00  0.00           C  
ATOM    251  CD1 PHE    34     114.351 149.993 182.693  1.00  0.00           C  
ATOM    252  CD2 PHE    34     115.980 150.777 184.227  1.00  0.00           C  
ATOM    253  CE1 PHE    34     113.369 150.638 183.409  1.00  0.00           C  
ATOM    254  CE2 PHE    34     115.005 151.422 184.945  1.00  0.00           C  
ATOM    255  CZ  PHE    34     113.696 151.353 184.536  1.00  0.00           C  
ATOM    256  N   SER    35     118.963 149.546 179.971  1.00  0.00              
ATOM    257  CA  SER    35     120.368 149.611 179.688  1.00  0.00              
ATOM    258  CB  SER    35     121.261 148.964 180.757  1.00  0.00              
ATOM    259  C   SER    35     120.625 148.832 178.482  1.00  0.00              
ATOM    260  O   SER    35     121.193 149.375 177.536  1.00  0.00              
ATOM    261  OG  SER    35     122.601 148.910 180.286  1.00  0.00           O  
ATOM    262  N   TYR    36     120.118 147.577 178.547  1.00  0.00              
ATOM    263  CA  TYR    36     120.259 146.438 177.690  1.00  0.00              
ATOM    264  CB  TYR    36     118.938 145.826 177.259  1.00  0.00              
ATOM    265  C   TYR    36     121.146 146.826 176.575  1.00  0.00              
ATOM    266  O   TYR    36     120.815 147.691 175.774  1.00  0.00              
ATOM    267  CG  TYR    36     119.186 144.406 176.922  1.00  0.00           C  
ATOM    268  CD1 TYR    36     119.571 143.994 175.670  1.00  0.00           C  
ATOM    269  CD2 TYR    36     119.025 143.480 177.921  1.00  0.00           C  
ATOM    270  CE1 TYR    36     119.779 142.655 175.428  1.00  0.00           C  
ATOM    271  CE2 TYR    36     119.231 142.147 177.686  1.00  0.00           C  
ATOM    272  CZ  TYR    36     119.607 141.733 176.435  1.00  0.00           C  
ATOM    273  OH  TYR    36     119.816 140.360 176.194  1.00  0.00           O  
ATOM    274  N   GLU    37     122.112 145.948 176.309  1.00  0.00              
ATOM    275  CA  GLU    37     123.462 146.206 175.897  1.00  0.00              
ATOM    276  CB  GLU    37     123.927 145.184 174.849  1.00  0.00              
ATOM    277  C   GLU    37     123.792 147.575 175.362  1.00  0.00              
ATOM    278  O   GLU    37     124.864 148.075 175.702  1.00  0.00              
ATOM    279  CG  GLU    37     123.896 143.745 175.368  1.00  0.00           C  
ATOM    280  CD  GLU    37     124.808 143.634 176.584  1.00  0.00           C  
ATOM    281  OE1 GLU    37     125.467 144.650 176.933  1.00  0.00           O  
ATOM    282  OE2 GLU    37     124.854 142.528 177.185  1.00  0.00           O  
ATOM    283  N   ARG    38     122.995 148.237 174.518  1.00  0.00              
ATOM    284  CA  ARG    38     123.434 149.525 174.070  1.00  0.00              
ATOM    285  CB  ARG    38     123.819 150.564 175.117  1.00  0.00              
ATOM    286  C   ARG    38     124.534 149.142 173.169  1.00  0.00              
ATOM    287  O   ARG    38     124.494 148.051 172.601  1.00  0.00              
ATOM    288  CG  ARG    38     123.484 151.935 174.534  1.00  0.00           C  
ATOM    289  CD  ARG    38     122.044 152.030 174.031  1.00  0.00           C  
ATOM    290  NE  ARG    38     121.674 153.454 173.788  1.00  0.00           N  
ATOM    291  CZ  ARG    38     121.212 153.807 172.553  1.00  0.00           C  
ATOM    292  NH1 ARG    38     121.471 153.001 171.483  1.00  0.00           N  
ATOM    293  NH2 ARG    38     120.474 154.944 172.393  1.00  0.00           N  
ATOM    294  N   LEU    39     125.563 149.952 172.951  1.00  0.00              
ATOM    295  CA  LEU    39     126.331 149.274 171.961  1.00  0.00              
ATOM    296  CB  LEU    39     126.990 150.185 170.916  1.00  0.00              
ATOM    297  C   LEU    39     127.545 148.691 172.598  1.00  0.00              
ATOM    298  O   LEU    39     128.588 148.657 171.948  1.00  0.00              
ATOM    299  CG  LEU    39     126.209 151.442 170.532  1.00  0.00           C  
ATOM    300  CD1 LEU    39     126.336 152.462 171.669  1.00  0.00           C  
ATOM    301  CD2 LEU    39     126.672 152.013 169.184  1.00  0.00           C  
ATOM    302  N   SER    40     127.478 148.215 173.855  1.00  0.00              
ATOM    303  CA  SER    40     128.671 147.598 174.361  1.00  0.00              
ATOM    304  CB  SER    40     128.528 147.126 175.818  1.00  0.00              
ATOM    305  C   SER    40     128.875 146.418 173.487  1.00  0.00              
ATOM    306  O   SER    40     129.935 146.234 172.891  1.00  0.00              
ATOM    307  OG  SER    40     127.445 146.215 175.939  1.00  0.00           O  
ATOM    308  N   LEU    41     127.815 145.602 173.376  1.00  0.00              
ATOM    309  CA  LEU    41     127.826 144.560 172.408  1.00  0.00              
ATOM    310  CB  LEU    41     126.693 143.542 172.579  1.00  0.00              
ATOM    311  C   LEU    41     127.570 145.325 171.150  1.00  0.00              
ATOM    312  O   LEU    41     126.980 146.403 171.193  1.00  0.00              
ATOM    313  CG  LEU    41     126.708 142.432 171.515  1.00  0.00           C  
ATOM    314  CD1 LEU    41     127.968 141.558 171.621  1.00  0.00           C  
ATOM    315  CD2 LEU    41     125.406 141.621 171.560  1.00  0.00           C  
ATOM    316  N   LYS    42     128.007 144.811 169.993  1.00  0.00              
ATOM    317  CA  LYS    42     127.803 145.529 168.767  1.00  0.00              
ATOM    318  CB  LYS    42     126.345 145.968 168.531  1.00  0.00              
ATOM    319  C   LYS    42     128.619 146.785 168.716  1.00  0.00              
ATOM    320  O   LYS    42     128.236 147.725 168.020  1.00  0.00              
ATOM    321  CG  LYS    42     125.380 144.837 168.178  1.00  0.00           C  
ATOM    322  CD  LYS    42     123.907 145.250 168.254  1.00  0.00           C  
ATOM    323  CE  LYS    42     123.496 146.302 167.218  1.00  0.00           C  
ATOM    324  NZ  LYS    42     124.057 147.623 167.579  1.00  0.00           N  
ATOM    325  N   ARG    43     129.770 146.867 169.413  1.00  0.00              
ATOM    326  CA  ARG    43     130.500 148.087 169.216  1.00  0.00              
ATOM    327  CB  ARG    43     131.067 148.743 170.495  1.00  0.00              
ATOM    328  C   ARG    43     131.563 147.849 168.209  1.00  0.00              
ATOM    329  O   ARG    43     132.602 147.266 168.505  1.00  0.00              
ATOM    330  CG  ARG    43     131.990 147.887 171.360  1.00  0.00           C  
ATOM    331  CD  ARG    43     132.263 148.527 172.729  1.00  0.00           C  
ATOM    332  NE  ARG    43     133.130 149.725 172.519  1.00  0.00           N  
ATOM    333  CZ  ARG    43     133.026 150.830 173.321  1.00  0.00           C  
ATOM    334  NH1 ARG    43     132.059 150.910 174.281  1.00  0.00           N  
ATOM    335  NH2 ARG    43     133.899 151.867 173.164  1.00  0.00           N  
ATOM    336  N   ALA    44     131.328 148.350 166.980  1.00  0.00              
ATOM    337  CA  ALA    44     132.227 148.037 165.912  1.00  0.00              
ATOM    338  CB  ALA    44     131.655 148.361 164.521  1.00  0.00              
ATOM    339  C   ALA    44     133.489 148.809 166.066  1.00  0.00              
ATOM    340  O   ALA    44     133.671 149.853 165.443  1.00  0.00              
ATOM    341  N   LEU    45     134.386 148.273 166.915  1.00  0.00              
ATOM    342  CA  LEU    45     135.714 148.746 167.136  1.00  0.00              
ATOM    343  CB  LEU    45     136.689 148.313 166.030  1.00  0.00              
ATOM    344  C   LEU    45     135.698 150.231 167.238  1.00  0.00              
ATOM    345  O   LEU    45     136.561 150.888 166.660  1.00  0.00              
ATOM    346  CG  LEU    45     138.151 148.675 166.333  1.00  0.00           C  
ATOM    347  CD1 LEU    45     138.647 147.946 167.592  1.00  0.00           C  
ATOM    348  CD2 LEU    45     139.050 148.430 165.112  1.00  0.00           C  
ATOM    349  N   TRP    46     134.744 150.789 168.013  1.00  0.00              
ATOM    350  CA  TRP    46     134.596 152.215 168.114  1.00  0.00              
ATOM    351  CB  TRP    46     135.818 152.842 168.808  1.00  0.00              
ATOM    352  C   TRP    46     134.549 152.730 166.707  1.00  0.00              
ATOM    353  O   TRP    46     135.417 153.492 166.281  1.00  0.00              
ATOM    354  CG  TRP    46     135.712 154.300 169.178  1.00  0.00           C  
ATOM    355  CD2 TRP    46     135.554 154.768 170.527  1.00  0.00           C  
ATOM    356  CD1 TRP    46     135.818 155.411 168.394  1.00  0.00           C  
ATOM    357  NE1 TRP    46     135.721 156.543 169.168  1.00  0.00           N  
ATOM    358  CE2 TRP    46     135.563 156.161 170.484  1.00  0.00           C  
ATOM    359  CE3 TRP    46     135.423 154.091 171.706  1.00  0.00           C  
ATOM    360  CZ2 TRP    46     135.438 156.902 171.624  1.00  0.00           C  
ATOM    361  CZ3 TRP    46     135.290 154.840 172.854  1.00  0.00           C  
ATOM    362  CH2 TRP    46     135.297 156.218 172.812  1.00  0.00           C  
ATOM    363  N   ALA    47     133.437 152.402 166.015  1.00  0.00              
ATOM    364  CA  ALA    47     133.212 152.580 164.603  1.00  0.00              
ATOM    365  CB  ALA    47     132.479 153.886 164.257  1.00  0.00              
ATOM    366  C   ALA    47     134.514 152.562 163.867  1.00  0.00              
ATOM    367  O   ALA    47     135.093 153.602 163.565  1.00  0.00              
ATOM    368  N   LEU    48     134.995 151.333 163.586  1.00  0.00              
ATOM    369  CA  LEU    48     136.120 151.030 162.745  1.00  0.00              
ATOM    370  CB  LEU    48     135.813 151.250 161.248  1.00  0.00              
ATOM    371  C   LEU    48     137.298 151.853 163.140  1.00  0.00              
ATOM    372  O   LEU    48     138.214 152.043 162.345  1.00  0.00              
ATOM    373  CG  LEU    48     136.934 150.811 160.282  1.00  0.00           C  
ATOM    374  CD1 LEU    48     137.212 149.305 160.399  1.00  0.00           C  
ATOM    375  CD2 LEU    48     136.646 151.259 158.842  1.00  0.00           C  
ATOM    376  N   CYS    49     137.377 152.276 164.410  1.00  0.00              
ATOM    377  CA  CYS    49     138.340 153.287 164.724  1.00  0.00              
ATOM    378  CB  CYS    49     139.804 152.953 164.366  1.00  0.00              
ATOM    379  C   CYS    49     137.868 154.471 163.952  1.00  0.00              
ATOM    380  O   CYS    49     137.816 154.500 162.722  1.00  0.00              
ATOM    381  SG  CYS    49     140.961 154.287 164.797  1.00  0.00           S  
ATOM    382  N   PHE    50     137.448 155.506 164.674  1.00  0.00              
ATOM    383  CA  PHE    50     136.961 156.611 163.916  1.00  0.00              
ATOM    384  CB  PHE    50     136.269 157.720 164.742  1.00  0.00              
ATOM    385  C   PHE    50     138.151 157.134 163.192  1.00  0.00              
ATOM    386  O   PHE    50     138.094 157.612 162.068  1.00  0.00              
ATOM    387  CG  PHE    50     137.222 158.531 165.552  1.00  0.00           C  
ATOM    388  CD1 PHE    50     137.542 158.183 166.843  1.00  0.00           C  
ATOM    389  CD2 PHE    50     137.778 159.669 165.015  1.00  0.00           C  
ATOM    390  CE1 PHE    50     138.417 158.951 167.576  1.00  0.00           C  
ATOM    391  CE2 PHE    50     138.651 160.440 165.743  1.00  0.00           C  
ATOM    392  CZ  PHE    50     138.974 160.081 167.028  1.00  0.00           C  
ATOM    393  N   LEU    51     139.317 156.998 163.804  1.00  0.00              
ATOM    394  CA  LEU    51     140.436 157.547 163.115  1.00  0.00              
ATOM    395  CB  LEU    51     141.713 157.529 163.972  1.00  0.00              
ATOM    396  C   LEU    51     140.785 156.803 161.886  1.00  0.00              
ATOM    397  O   LEU    51     141.304 157.379 160.929  1.00  0.00              
ATOM    398  CG  LEU    51     141.693 158.468 165.190  1.00  0.00           C  
ATOM    399  CD1 LEU    51     143.010 158.368 165.975  1.00  0.00           C  
ATOM    400  CD2 LEU    51     141.383 159.915 164.777  1.00  0.00           C  
ATOM    401  N   GLY    52     140.575 155.480 161.900  1.00  0.00              
ATOM    402  CA  GLY    52     140.824 154.767 160.695  1.00  0.00              
ATOM    403  C   GLY    52     139.886 155.395 159.718  1.00  0.00              
ATOM    404  O   GLY    52     140.176 155.516 158.534  1.00  0.00              
ATOM    405  N   SER    53     138.735 155.858 160.228  1.00  0.00              
ATOM    406  CA  SER    53     137.716 156.419 159.417  1.00  0.00              
ATOM    407  CB  SER    53     136.388 156.697 160.156  1.00  0.00              
ATOM    408  C   SER    53     138.157 157.676 158.733  1.00  0.00              
ATOM    409  O   SER    53     137.508 158.134 157.794  1.00  0.00              
ATOM    410  OG  SER    53     135.431 157.258 159.270  1.00  0.00           O  
ATOM    411  N   LEU    54     139.220 158.345 159.195  1.00  0.00              
ATOM    412  CA  LEU    54     139.616 159.437 158.360  1.00  0.00              
ATOM    413  CB  LEU    54     140.771 160.270 158.942  1.00  0.00              
ATOM    414  C   LEU    54     140.129 158.797 157.105  1.00  0.00              
ATOM    415  O   LEU    54     139.834 159.187 155.974  1.00  0.00              
ATOM    416  CG  LEU    54     141.283 161.355 157.973  1.00  0.00           C  
ATOM    417  CD1 LEU    54     140.180 162.361 157.614  1.00  0.00           C  
ATOM    418  CD2 LEU    54     142.550 162.034 158.517  1.00  0.00           C  
ATOM    419  N   ALA    55     140.912 157.730 157.307  1.00  0.00              
ATOM    420  CA  ALA    55     141.484 156.999 156.229  1.00  0.00              
ATOM    421  CB  ALA    55     142.389 155.848 156.701  1.00  0.00              
ATOM    422  C   ALA    55     140.363 156.404 155.448  1.00  0.00              
ATOM    423  O   ALA    55     140.468 156.219 154.237  1.00  0.00              
ATOM    424  N   VAL    56     139.257 156.089 156.148  1.00  0.00              
ATOM    425  CA  VAL    56     138.131 155.394 155.598  1.00  0.00              
ATOM    426  CB  VAL    56     137.031 155.037 156.566  1.00  0.00              
ATOM    427  C   VAL    56     137.543 156.131 154.496  1.00  0.00              
ATOM    428  O   VAL    56     137.015 155.551 153.550  1.00  0.00              
ATOM    429  CG1 VAL    56     135.998 156.172 156.649  1.00  0.00           C  
ATOM    430  CG2 VAL    56     136.433 153.696 156.113  1.00  0.00           C  
ATOM    431  N   LEU    57     137.608 157.446 154.612  1.00  0.00              
ATOM    432  CA  LEU    57     137.051 158.229 153.595  1.00  0.00              
ATOM    433  CB  LEU    57     137.235 159.701 153.941  1.00  0.00              
ATOM    434  C   LEU    57     137.805 157.895 152.365  1.00  0.00              
ATOM    435  O   LEU    57     137.219 157.799 151.291  1.00  0.00              
ATOM    436  CG  LEU    57     136.689 159.939 155.354  1.00  0.00           C  
ATOM    437  CD1 LEU    57     136.844 161.389 155.779  1.00  0.00           C  
ATOM    438  CD2 LEU    57     135.247 159.435 155.497  1.00  0.00           C  
ATOM    439  N   LEU    58     139.131 157.701 152.508  1.00  0.00              
ATOM    440  CA  LEU    58     139.969 157.377 151.385  1.00  0.00              
ATOM    441  CB  LEU    58     141.463 157.342 151.752  1.00  0.00              
ATOM    442  C   LEU    58     139.600 156.045 150.810  1.00  0.00              
ATOM    443  O   LEU    58     139.437 155.917 149.599  1.00  0.00              
ATOM    444  CG  LEU    58     142.013 158.714 152.191  1.00  0.00           C  
ATOM    445  CD1 LEU    58     141.355 159.196 153.493  1.00  0.00           C  
ATOM    446  CD2 LEU    58     143.546 158.702 152.272  1.00  0.00           C  
ATOM    447  N   CYS    59     139.448 155.014 151.661  1.00  0.00              
ATOM    448  CA  CYS    59     139.185 153.689 151.166  1.00  0.00              
ATOM    449  CB  CYS    59     139.187 152.631 152.281  1.00  0.00              
ATOM    450  C   CYS    59     137.843 153.615 150.497  1.00  0.00              
ATOM    451  O   CYS    59     137.726 153.094 149.389  1.00  0.00              
ATOM    452  SG  CYS    59     140.808 152.476 153.089  1.00  0.00           S  
ATOM    453  N   VAL    60     136.794 154.141 151.160  1.00  0.00              
ATOM    454  CA  VAL    60     135.440 154.053 150.685  1.00  0.00              
ATOM    455  CB  VAL    60     134.467 154.619 151.681  1.00  0.00              
ATOM    456  C   VAL    60     135.288 154.824 149.416  1.00  0.00              
ATOM    457  O   VAL    60     134.646 154.366 148.472  1.00  0.00              
ATOM    458  CG1 VAL    60     133.054 154.593 151.077  1.00  0.00           C  
ATOM    459  CG2 VAL    60     134.598 153.826 152.992  1.00  0.00           C  
ATOM    460  N   CYS    61     135.862 156.037 149.381  1.00  0.00              
ATOM    461  CA  CYS    61     135.725 156.906 148.254  1.00  0.00              
ATOM    462  CB  CYS    61     136.330 158.289 148.549  1.00  0.00              
ATOM    463  C   CYS    61     136.413 156.308 147.066  1.00  0.00              
ATOM    464  O   CYS    61     135.848 156.247 145.975  1.00  0.00              
ATOM    465  SG  CYS    61     135.796 159.559 147.370  1.00  0.00           S  
ATOM    466  N   THR    62     137.657 155.824 147.254  1.00  0.00              
ATOM    467  CA  THR    62     138.407 155.301 146.145  1.00  0.00              
ATOM    468  CB  THR    62     139.822 154.946 146.505  1.00  0.00              
ATOM    469  C   THR    62     137.761 154.070 145.586  1.00  0.00              
ATOM    470  O   THR    62     137.632 153.929 144.371  1.00  0.00              
ATOM    471  OG1 THR    62     139.848 153.965 147.531  1.00  0.00           O  
ATOM    472  CG2 THR    62     140.550 156.218 146.964  1.00  0.00           C  
ATOM    473  N   GLU    63     137.340 153.140 146.462  1.00  0.00              
ATOM    474  CA  GLU    63     136.794 151.888 146.020  1.00  0.00              
ATOM    475  CB  GLU    63     136.527 150.922 147.186  1.00  0.00              
ATOM    476  C   GLU    63     135.497 152.099 145.302  1.00  0.00              
ATOM    477  O   GLU    63     135.274 151.483 144.263  1.00  0.00              
ATOM    478  CG  GLU    63     137.802 150.504 147.923  1.00  0.00           C  
ATOM    479  CD  GLU    63     138.655 149.681 146.968  1.00  0.00           C  
ATOM    480  OE1 GLU    63     138.105 149.216 145.934  1.00  0.00           O  
ATOM    481  OE2 GLU    63     139.868 149.507 147.260  1.00  0.00           O  
ATOM    482  N   ARG    64     134.610 152.954 145.856  1.00  0.00              
ATOM    483  CA  ARG    64     133.295 153.243 145.337  1.00  0.00              
ATOM    484  CB  ARG    64     132.433 154.052 146.316  1.00  0.00              
ATOM    485  C   ARG    64     133.364 154.021 144.056  1.00  0.00              
ATOM    486  O   ARG    64     132.501 153.865 143.191  1.00  0.00              
ATOM    487  CG  ARG    64     132.110 153.295 147.605  1.00  0.00           C  
ATOM    488  CD  ARG    64     130.888 152.379 147.510  1.00  0.00           C  
ATOM    489  NE  ARG    64     131.344 151.033 147.061  1.00  0.00           N  
ATOM    490  CZ  ARG    64     131.191 150.646 145.761  1.00  0.00           C  
ATOM    491  NH1 ARG    64     130.651 151.502 144.845  1.00  0.00           N  
ATOM    492  NH2 ARG    64     131.561 149.390 145.381  1.00  0.00           N  
ATOM    493  N   VAL    65     134.340 154.941 143.924  1.00  0.00              
ATOM    494  CA  VAL    65     134.506 155.653 142.684  1.00  0.00              
ATOM    495  CB  VAL    65     135.538 156.737 142.774  1.00  0.00              
ATOM    496  C   VAL    65     134.948 154.643 141.682  1.00  0.00              
ATOM    497  O   VAL    65     134.532 154.656 140.525  1.00  0.00              
ATOM    498  CG1 VAL    65     135.742 157.344 141.376  1.00  0.00           C  
ATOM    499  CG2 VAL    65     135.065 157.760 143.822  1.00  0.00           C  
ATOM    500  N   GLN    66     135.833 153.731 142.123  1.00  0.00              
ATOM    501  CA  GLN    66     136.173 152.590 141.331  1.00  0.00              
ATOM    502  CB  GLN    66     137.344 151.791 141.929  1.00  0.00              
ATOM    503  C   GLN    66     134.915 151.787 141.455  1.00  0.00              
ATOM    504  O   GLN    66     134.011 152.134 142.190  1.00  0.00              
ATOM    505  CG  GLN    66     138.641 152.606 141.987  1.00  0.00           C  
ATOM    506  CD  GLN    66     139.662 151.851 142.826  1.00  0.00           C  
ATOM    507  OE1 GLN    66     139.314 150.961 143.600  1.00  0.00           O  
ATOM    508  NE2 GLN    66     140.961 152.224 142.678  1.00  0.00           N  
ATOM    509  N   TYR    67     134.742 150.712 140.716  1.00  0.00              
ATOM    510  CA  TYR    67     133.514 149.960 140.773  1.00  0.00              
ATOM    511  CB  TYR    67     133.010 149.585 142.180  1.00  0.00              
ATOM    512  C   TYR    67     132.408 150.718 140.073  1.00  0.00              
ATOM    513  O   TYR    67     131.667 150.119 139.298  1.00  0.00              
ATOM    514  CG  TYR    67     131.754 148.805 141.959  1.00  0.00           C  
ATOM    515  CD1 TYR    67     131.823 147.485 141.574  1.00  0.00           C  
ATOM    516  CD2 TYR    67     130.513 149.379 142.129  1.00  0.00           C  
ATOM    517  CE1 TYR    67     130.680 146.750 141.361  1.00  0.00           C  
ATOM    518  CE2 TYR    67     129.366 148.649 141.917  1.00  0.00           C  
ATOM    519  CZ  TYR    67     129.447 147.332 141.532  1.00  0.00           C  
ATOM    520  OH  TYR    67     128.273 146.581 141.314  1.00  0.00           O  
ATOM    521  N   TYR    68     132.312 152.058 140.243  1.00  0.00              
ATOM    522  CA  TYR    68     131.402 152.907 139.523  1.00  0.00              
ATOM    523  CB  TYR    68     131.403 154.349 140.064  1.00  0.00              
ATOM    524  C   TYR    68     131.950 152.915 138.151  1.00  0.00              
ATOM    525  O   TYR    68     131.243 152.750 137.158  1.00  0.00              
ATOM    526  CG  TYR    68     130.559 155.201 139.182  1.00  0.00           C  
ATOM    527  CD1 TYR    68     129.186 155.119 139.223  1.00  0.00           C  
ATOM    528  CD2 TYR    68     131.148 156.102 138.325  1.00  0.00           C  
ATOM    529  CE1 TYR    68     128.413 155.913 138.410  1.00  0.00           C  
ATOM    530  CE2 TYR    68     130.380 156.900 137.510  1.00  0.00           C  
ATOM    531  CZ  TYR    68     129.010 156.804 137.551  1.00  0.00           C  
ATOM    532  OH  TYR    68     128.219 157.621 136.715  1.00  0.00           O  
ATOM    533  N   PHE    69     133.285 153.067 138.097  1.00  0.00              
ATOM    534  CA  PHE    69     133.994 152.902 136.875  1.00  0.00              
ATOM    535  CB  PHE    69     135.475 153.322 136.928  1.00  0.00              
ATOM    536  C   PHE    69     133.899 151.429 136.700  1.00  0.00              
ATOM    537  O   PHE    69     133.428 150.714 137.564  1.00  0.00              
ATOM    538  CG  PHE    69     135.508 154.813 136.978  1.00  0.00           C  
ATOM    539  CD1 PHE    69     135.371 155.548 135.822  1.00  0.00           C  
ATOM    540  CD2 PHE    69     135.680 155.478 138.169  1.00  0.00           C  
ATOM    541  CE1 PHE    69     135.401 156.922 135.852  1.00  0.00           C  
ATOM    542  CE2 PHE    69     135.710 156.853 138.206  1.00  0.00           C  
ATOM    543  CZ  PHE    69     135.570 157.578 137.047  1.00  0.00           C  
ATOM    544  N   CYS    70     134.286 150.890 135.566  1.00  0.00              
ATOM    545  CA  CYS    70     134.104 149.488 135.304  1.00  0.00              
ATOM    546  CB  CYS    70     134.535 148.517 136.427  1.00  0.00              
ATOM    547  C   CYS    70     132.659 149.248 134.966  1.00  0.00              
ATOM    548  O   CYS    70     132.315 148.197 134.427  1.00  0.00              
ATOM    549  SG  CYS    70     136.302 148.654 136.828  1.00  0.00           S  
ATOM    550  N   TYR    71     131.792 150.242 135.256  1.00  0.00              
ATOM    551  CA  TYR    71     130.410 150.322 134.832  1.00  0.00              
ATOM    552  CB  TYR    71     130.218 151.051 133.492  1.00  0.00              
ATOM    553  C   TYR    71     129.718 148.991 134.731  1.00  0.00              
ATOM    554  O   TYR    71     129.424 148.527 133.629  1.00  0.00              
ATOM    555  CG  TYR    71     130.676 152.455 133.678  1.00  0.00           C  
ATOM    556  CD1 TYR    71     129.841 153.394 134.234  1.00  0.00           C  
ATOM    557  CD2 TYR    71     131.946 152.830 133.312  1.00  0.00           C  
ATOM    558  CE1 TYR    71     130.265 154.690 134.409  1.00  0.00           C  
ATOM    559  CE2 TYR    71     132.375 154.124 133.483  1.00  0.00           C  
ATOM    560  CZ  TYR    71     131.533 155.057 134.031  1.00  0.00           C  
ATOM    561  OH  TYR    71     131.973 156.386 134.208  1.00  0.00           O  
ATOM    562  N   HIS    72     129.415 148.350 135.873  1.00  0.00              
ATOM    563  CA  HIS    72     128.755 147.072 135.898  1.00  0.00              
ATOM    564  CB  HIS    72     128.749 146.479 137.320  1.00  0.00              
ATOM    565  C   HIS    72     127.332 147.219 135.421  1.00  0.00              
ATOM    566  O   HIS    72     126.737 148.291 135.529  1.00  0.00              
ATOM    567  ND1 HIS    72     126.810 144.881 137.681  1.00  0.00           N  
ATOM    568  CG  HIS    72     128.146 145.113 137.446  1.00  0.00           C  
ATOM    569  NE2 HIS    72     127.792 142.889 137.585  1.00  0.00           N  
ATOM    570  CD2 HIS    72     128.732 143.885 137.389  1.00  0.00           C  
ATOM    571  CE1 HIS    72     126.653 143.535 137.755  1.00  0.00           C  
ATOM    572  N   HIS    73     126.760 146.139 134.832  1.00  0.00              
ATOM    573  CA  HIS    73     125.392 146.206 134.386  1.00  0.00              
ATOM    574  CB  HIS    73     125.234 146.342 132.862  1.00  0.00              
ATOM    575  C   HIS    73     124.721 144.920 134.759  1.00  0.00              
ATOM    576  O   HIS    73     125.380 143.906 134.982  1.00  0.00              
ATOM    577  ND1 HIS    73     126.943 144.887 131.667  1.00  0.00           N  
ATOM    578  CG  HIS    73     125.664 145.110 132.121  1.00  0.00           C  
ATOM    579  NE2 HIS    73     125.750 143.103 131.091  1.00  0.00           N  
ATOM    580  CD2 HIS    73     124.948 144.010 131.761  1.00  0.00           C  
ATOM    581  CE1 HIS    73     126.939 143.674 131.059  1.00  0.00           C  
ATOM    582  N   VAL    74     123.377 144.940 134.855  1.00  0.00              
ATOM    583  CA  VAL    74     122.628 143.757 135.169  1.00  0.00              
ATOM    584  CB  VAL    74     121.885 143.852 136.471  1.00  0.00              
ATOM    585  C   VAL    74     121.610 143.614 134.085  1.00  0.00              
ATOM    586  O   VAL    74     121.211 144.599 133.474  1.00  0.00              
ATOM    587  CG1 VAL    74     122.906 143.947 137.616  1.00  0.00           C  
ATOM    588  CG2 VAL    74     120.936 145.060 136.400  1.00  0.00           C  
ATOM    589  N   THR    75     121.167 142.381 133.780  1.00  0.00              
ATOM    590  CA  THR    75     120.192 142.274 132.733  1.00  0.00              
ATOM    591  CB  THR    75     120.589 141.378 131.596  1.00  0.00              
ATOM    592  C   THR    75     118.902 141.788 133.284  1.00  0.00              
ATOM    593  O   THR    75     118.848 140.837 134.064  1.00  0.00              
ATOM    594  OG1 THR    75     121.042 140.129 132.089  1.00  0.00           O  
ATOM    595  CG2 THR    75     121.669 142.062 130.755  1.00  0.00           C  
ATOM    596  N   LYS    76     117.809 142.463 132.883  1.00  0.00              
ATOM    597  CA  LYS    76     116.527 142.043 133.355  1.00  0.00              
ATOM    598  CB  LYS    76     115.607 143.192 133.806  1.00  0.00              
ATOM    599  C   LYS    76     115.829 141.326 132.242  1.00  0.00              
ATOM    600  O   LYS    76     115.780 141.801 131.109  1.00  0.00              
ATOM    601  CG  LYS    76     115.109 144.076 132.663  1.00  0.00           C  
ATOM    602  CD  LYS    76     113.897 144.925 133.051  1.00  0.00           C  
ATOM    603  CE  LYS    76     113.316 145.735 131.891  1.00  0.00           C  
ATOM    604  NZ  LYS    76     112.090 146.438 132.330  1.00  0.00           N  
ATOM    605  N   LEU    77     115.272 140.137 132.547  1.00  0.00              
ATOM    606  CA  LEU    77     114.574 139.376 131.549  1.00  0.00              
ATOM    607  CB  LEU    77     115.200 137.977 131.350  1.00  0.00              
ATOM    608  C   LEU    77     113.162 139.209 132.037  1.00  0.00              
ATOM    609  O   LEU    77     112.941 138.811 133.179  1.00  0.00              
ATOM    610  CG  LEU    77     114.702 137.154 130.140  1.00  0.00           C  
ATOM    611  CD1 LEU    77     115.417 135.796 130.083  1.00  0.00           C  
ATOM    612  CD2 LEU    77     113.176 136.995 130.102  1.00  0.00           C  
ATOM    613  N   ASP    78     112.161 139.533 131.186  1.00  0.00              
ATOM    614  CA  ASP    78     110.786 139.395 131.589  1.00  0.00              
ATOM    615  CB  ASP    78     110.133 140.718 132.031  1.00  0.00              
ATOM    616  C   ASP    78     109.971 138.874 130.444  1.00  0.00              
ATOM    617  O   ASP    78     110.024 139.400 129.333  1.00  0.00              
ATOM    618  CG  ASP    78     110.667 141.093 133.407  1.00  0.00           C  
ATOM    619  OD1 ASP    78     110.834 140.170 134.248  1.00  0.00           O  
ATOM    620  OD2 ASP    78     110.915 142.307 133.636  1.00  0.00           O  
ATOM    621  N   GLU    79     109.197 137.800 130.699  1.00  0.00              
ATOM    622  CA  GLU    79     108.294 137.243 129.730  1.00  0.00              
ATOM    623  CB  GLU    79     108.284 135.704 129.694  1.00  0.00              
ATOM    624  C   GLU    79     106.923 137.649 130.164  1.00  0.00              
ATOM    625  O   GLU    79     106.550 137.465 131.321  1.00  0.00              
ATOM    626  CG  GLU    79     109.388 135.065 128.855  1.00  0.00           C  
ATOM    627  CD  GLU    79     108.808 134.866 127.464  1.00  0.00           C  
ATOM    628  OE1 GLU    79     108.365 135.881 126.863  1.00  0.00           O  
ATOM    629  OE2 GLU    79     108.783 133.698 126.992  1.00  0.00           O  
ATOM    630  N   VAL    80     106.121 138.212 129.243  1.00  0.00              
ATOM    631  CA  VAL    80     104.832 138.680 129.658  1.00  0.00              
ATOM    632  CB  VAL    80     104.918 140.108 130.112  1.00  0.00              
ATOM    633  C   VAL    80     103.885 138.606 128.498  1.00  0.00              
ATOM    634  O   VAL    80     104.301 138.499 127.346  1.00  0.00              
ATOM    635  CG1 VAL    80     105.516 140.937 128.963  1.00  0.00           C  
ATOM    636  CG2 VAL    80     103.539 140.588 130.572  1.00  0.00           C  
ATOM    637  N   ALA    81     102.565 138.625 128.787  1.00  0.00              
ATOM    638  CA  ALA    81     101.600 138.648 127.728  1.00  0.00              
ATOM    639  CB  ALA    81     100.299 137.897 128.062  1.00  0.00              
ATOM    640  C   ALA    81     101.265 140.093 127.534  1.00  0.00              
ATOM    641  O   ALA    81     100.638 140.723 128.385  1.00  0.00              
ATOM    642  N   ALA    82     101.693 140.651 126.388  1.00  0.00              
ATOM    643  CA  ALA    82     101.515 142.046 126.107  1.00  0.00              
ATOM    644  CB  ALA    82     102.614 142.633 125.204  1.00  0.00              
ATOM    645  C   ALA    82     100.211 142.269 125.421  1.00  0.00              
ATOM    646  O   ALA    82      99.528 141.333 125.012  1.00  0.00              
ATOM    647  N   SER    83      99.827 143.554 125.312  1.00  0.00              
ATOM    648  CA  SER    83      98.628 143.920 124.623  1.00  0.00              
ATOM    649  CB  SER    83      97.585 144.583 125.539  1.00  0.00              
ATOM    650  C   SER    83      99.042 144.922 123.587  1.00  0.00              
ATOM    651  O   SER    83     100.115 145.517 123.680  1.00  0.00              
ATOM    652  OG  SER    83      96.424 144.920 124.797  1.00  0.00           O  
ATOM    653  N   GLN    84      98.218 145.098 122.537  1.00  0.00              
ATOM    654  CA  GLN    84      98.494 146.068 121.512  1.00  0.00              
ATOM    655  CB  GLN    84      98.407 147.514 122.026  1.00  0.00              
ATOM    656  C   GLN    84      99.871 145.838 120.959  1.00  0.00              
ATOM    657  O   GLN    84     100.585 146.785 120.630  1.00  0.00              
ATOM    658  CG  GLN    84      97.016 147.897 122.538  1.00  0.00           C  
ATOM    659  CD  GLN    84      97.076 149.341 123.013  1.00  0.00           C  
ATOM    660  OE1 GLN    84      97.927 150.115 122.579  1.00  0.00           O  
ATOM    661  NE2 GLN    84      96.148 149.717 123.934  1.00  0.00           N  
ATOM    662  N   LEU    85     100.267 144.560 120.817  1.00  0.00              
ATOM    663  CA  LEU    85     101.565 144.192 120.319  1.00  0.00              
ATOM    664  CB  LEU    85     101.852 142.707 120.643  1.00  0.00              
ATOM    665  C   LEU    85     101.583 144.433 118.836  1.00  0.00              
ATOM    666  O   LEU    85     100.595 144.178 118.150  1.00  0.00              
ATOM    667  CG  LEU    85     103.199 142.108 120.195  1.00  0.00           C  
ATOM    668  CD1 LEU    85     103.250 141.877 118.687  1.00  0.00           C  
ATOM    669  CD2 LEU    85     104.384 142.936 120.693  1.00  0.00           C  
ATOM    670  N   THR    86     102.715 144.940 118.295  1.00  0.00              
ATOM    671  CA  THR    86     102.737 145.255 116.892  1.00  0.00              
ATOM    672  CB  THR    86     103.619 146.417 116.531  1.00  0.00              
ATOM    673  C   THR    86     103.175 144.048 116.115  1.00  0.00              
ATOM    674  O   THR    86     104.177 143.405 116.425  1.00  0.00              
ATOM    675  OG1 THR    86     103.267 146.890 115.242  1.00  0.00           O  
ATOM    676  CG2 THR    86     105.094 145.981 116.532  1.00  0.00           C  
ATOM    677  N   PHE    87     102.408 143.713 115.059  1.00  0.00              
ATOM    678  CA  PHE    87     102.687 142.561 114.247  1.00  0.00              
ATOM    679  CB  PHE    87     101.492 142.180 113.349  1.00  0.00              
ATOM    680  C   PHE    87     103.874 142.887 113.384  1.00  0.00              
ATOM    681  O   PHE    87     104.043 144.016 112.930  1.00  0.00              
ATOM    682  CG  PHE    87     101.658 140.795 112.814  1.00  0.00           C  
ATOM    683  CD1 PHE    87     101.398 139.708 113.619  1.00  0.00           C  
ATOM    684  CD2 PHE    87     102.041 140.574 111.510  1.00  0.00           C  
ATOM    685  CE1 PHE    87     101.538 138.427 113.140  1.00  0.00           C  
ATOM    686  CE2 PHE    87     102.182 139.295 111.023  1.00  0.00           C  
ATOM    687  CZ  PHE    87     101.933 138.218 111.840  1.00  0.00           C  
ATOM    688  N   PRO    88     104.711 141.905 113.164  1.00  0.00              
ATOM    689  CA  PRO    88     105.906 142.040 112.361  1.00  0.00              
ATOM    690  CB  PRO    88     106.811 140.874 112.764  1.00  0.00              
ATOM    691  C   PRO    88     105.608 142.026 110.894  1.00  0.00              
ATOM    692  O   PRO    88     104.457 141.830 110.507  1.00  0.00              
ATOM    693  CD  PRO    88     104.755 140.733 114.021  1.00  0.00           C  
ATOM    694  CG  PRO    88     105.859 139.854 113.411  1.00  0.00           C  
ATOM    695  N   ALA    89     106.639 142.265 110.060  1.00  0.00              
ATOM    696  CA  ALA    89     106.487 142.212 108.635  1.00  0.00              
ATOM    697  CB  ALA    89     107.416 143.176 107.878  1.00  0.00              
ATOM    698  C   ALA    89     106.856 140.823 108.223  1.00  0.00              
ATOM    699  O   ALA    89     107.750 140.216 108.812  1.00  0.00              
ATOM    700  N   VAL    90     106.150 140.255 107.222  1.00  0.00              
ATOM    701  CA  VAL    90     106.529 138.926 106.845  1.00  0.00              
ATOM    702  CB  VAL    90     105.459 137.901 107.154  1.00  0.00              
ATOM    703  C   VAL    90     106.877 138.949 105.384  1.00  0.00              
ATOM    704  O   VAL    90     106.102 139.394 104.537  1.00  0.00              
ATOM    705  CG1 VAL    90     104.535 137.664 105.951  1.00  0.00           C  
ATOM    706  CG2 VAL    90     106.132 136.656 107.737  1.00  0.00           C  
ATOM    707  N   THR    91     108.089 138.468 105.048  1.00  0.00              
ATOM    708  CA  THR    91     108.522 138.522 103.684  1.00  0.00              
ATOM    709  CB  THR    91     109.863 139.185 103.531  1.00  0.00              
ATOM    710  C   THR    91     108.632 137.104 103.210  1.00  0.00              
ATOM    711  O   THR    91     109.032 136.222 103.969  1.00  0.00              
ATOM    712  OG1 THR    91     109.972 139.768 102.246  1.00  0.00           O  
ATOM    713  CG2 THR    91     110.974 138.136 103.700  1.00  0.00           C  
ATOM    714  N   LEU    92     108.221 136.831 101.952  1.00  0.00              
ATOM    715  CA  LEU    92     108.337 135.485 101.468  1.00  0.00              
ATOM    716  CB  LEU    92     107.064 134.637 101.685  1.00  0.00              
ATOM    717  C   LEU    92     108.703 135.506 100.017  1.00  0.00              
ATOM    718  O   LEU    92     108.357 136.435  99.287  1.00  0.00              
ATOM    719  CG  LEU    92     105.805 135.110 100.933  1.00  0.00           C  
ATOM    720  CD1 LEU    92     105.501 136.583 101.220  1.00  0.00           C  
ATOM    721  CD2 LEU    92     105.854 134.777  99.440  1.00  0.00           C  
ATOM    722  N   CYS    93     109.450 134.472  99.575  1.00  0.00              
ATOM    723  CA  CYS    93     109.895 134.399  98.214  1.00  0.00              
ATOM    724  CB  CYS    93     111.408 134.640  98.074  1.00  0.00              
ATOM    725  C   CYS    93     109.676 132.998  97.738  1.00  0.00              
ATOM    726  O   CYS    93     109.731 132.048  98.516  1.00  0.00              
ATOM    727  SG  CYS    93     111.989 136.172  98.862  1.00  0.00           S  
ATOM    728  N   ASN    94     109.399 132.841  96.431  1.00  0.00              
ATOM    729  CA  ASN    94     109.294 131.533  95.852  1.00  0.00              
ATOM    730  CB  ASN    94     108.555 131.545  94.499  1.00  0.00              
ATOM    731  C   ASN    94     110.717 131.121  95.615  1.00  0.00              
ATOM    732  O   ASN    94     111.563 131.957  95.306  1.00  0.00              
ATOM    733  CG  ASN    94     108.107 130.134  94.137  1.00  0.00           C  
ATOM    734  OD1 ASN    94     108.876 129.178  94.217  1.00  0.00           O  
ATOM    735  ND2 ASN    94     106.818 130.002  93.723  1.00  0.00           N  
ATOM    736  N   LEU    95     111.025 129.823  95.780  1.00  0.00              
ATOM    737  CA  LEU    95     112.357 129.318  95.575  1.00  0.00              
ATOM    738  CB  LEU    95     112.525 127.851  96.007  1.00  0.00              
ATOM    739  C   LEU    95     112.724 129.447  94.129  1.00  0.00              
ATOM    740  O   LEU    95     113.903 129.563  93.794  1.00  0.00              
ATOM    741  CG  LEU    95     112.701 127.675  97.529  1.00  0.00           C  
ATOM    742  CD1 LEU    95     114.113 128.094  97.968  1.00  0.00           C  
ATOM    743  CD2 LEU    95     111.621 128.424  98.323  1.00  0.00           C  
ATOM    744  N   ASN    96     111.724 129.376  93.229  1.00  0.00              
ATOM    745  CA  ASN    96     111.971 129.507  91.818  1.00  0.00              
ATOM    746  CB  ASN    96     110.884 128.820  90.971  1.00  0.00              
ATOM    747  C   ASN    96     111.955 130.975  91.489  1.00  0.00              
ATOM    748  O   ASN    96     110.989 131.679  91.780  1.00  0.00              
ATOM    749  CG  ASN    96     111.282 128.868  89.504  1.00  0.00           C  
ATOM    750  OD1 ASN    96     112.458 128.771  89.159  1.00  0.00           O  
ATOM    751  ND2 ASN    96     110.272 129.027  88.609  1.00  0.00           N  
ATOM    752  N   GLU    97     113.072 131.478  90.922  1.00  0.00              
ATOM    753  CA  GLU    97     113.239 132.871  90.596  1.00  0.00              
ATOM    754  CB  GLU    97     114.710 133.260  90.375  1.00  0.00              
ATOM    755  C   GLU    97     112.470 133.316  89.382  1.00  0.00              
ATOM    756  O   GLU    97     111.897 134.406  89.391  1.00  0.00              
ATOM    757  CG  GLU    97     115.546 133.163  91.653  1.00  0.00           C  
ATOM    758  CD  GLU    97     116.958 133.636  91.339  1.00  0.00           C  
ATOM    759  OE1 GLU    97     117.158 134.229  90.246  1.00  0.00           O  
ATOM    760  OE2 GLU    97     117.855 133.415  92.197  1.00  0.00           O  
ATOM    761  N   PHE    98     112.442 132.509  88.296  1.00  0.00              
ATOM    762  CA  PHE    98     111.821 132.996  87.091  1.00  0.00              
ATOM    763  CB  PHE    98     112.816 133.140  85.927  1.00  0.00              
ATOM    764  C   PHE    98     110.771 132.028  86.633  1.00  0.00              
ATOM    765  O   PHE    98     110.957 130.815  86.684  1.00  0.00              
ATOM    766  CG  PHE    98     113.932 134.011  86.395  1.00  0.00           C  
ATOM    767  CD1 PHE    98     113.788 135.377  86.466  1.00  0.00           C  
ATOM    768  CD2 PHE    98     115.135 133.449  86.757  1.00  0.00           C  
ATOM    769  CE1 PHE    98     114.828 136.167  86.900  1.00  0.00           C  
ATOM    770  CE2 PHE    98     116.178 134.233  87.190  1.00  0.00           C  
ATOM    771  CZ  PHE    98     116.024 135.596  87.263  1.00  0.00           C  
ATOM    772  N   ARG    99     109.626 132.560  86.159  1.00  0.00              
ATOM    773  CA  ARG    99     108.549 131.752  85.659  1.00  0.00              
ATOM    774  CB  ARG    99     107.221 132.527  85.613  1.00  0.00              
ATOM    775  C   ARG    99     108.918 131.319  84.268  1.00  0.00              
ATOM    776  O   ARG    99     109.377 132.119  83.454  1.00  0.00              
ATOM    777  CG  ARG    99     106.697 132.868  87.012  1.00  0.00           C  
ATOM    778  CD  ARG    99     105.677 134.008  87.042  1.00  0.00           C  
ATOM    779  NE  ARG    99     104.529 133.633  86.173  1.00  0.00           N  
ATOM    780  CZ  ARG    99     103.590 134.572  85.857  1.00  0.00           C  
ATOM    781  NH1 ARG    99     103.708 135.842  86.343  1.00  0.00           N  
ATOM    782  NH2 ARG    99     102.539 134.245  85.051  1.00  0.00           N  
ATOM    783  N   PHE   100     108.693 130.027  83.960  1.00  0.00              
ATOM    784  CA  PHE   100     109.086 129.419  82.716  1.00  0.00              
ATOM    785  CB  PHE   100     108.797 127.898  82.711  1.00  0.00              
ATOM    786  C   PHE   100     108.358 130.070  81.580  1.00  0.00              
ATOM    787  O   PHE   100     108.942 130.354  80.537  1.00  0.00              
ATOM    788  CG  PHE   100     109.405 127.228  81.517  1.00  0.00           C  
ATOM    789  CD1 PHE   100     110.770 127.069  81.416  1.00  0.00           C  
ATOM    790  CD2 PHE   100     108.612 126.717  80.515  1.00  0.00           C  
ATOM    791  CE1 PHE   100     111.333 126.443  80.327  1.00  0.00           C  
ATOM    792  CE2 PHE   100     109.168 126.089  79.424  1.00  0.00           C  
ATOM    793  CZ  PHE   100     110.531 125.953  79.326  1.00  0.00           C  
ATOM    794  N   SER   101     107.056 130.335  81.763  1.00  0.00              
ATOM    795  CA  SER   101     106.212 130.907  80.753  1.00  0.00              
ATOM    796  CB  SER   101     104.768 131.018  81.257  1.00  0.00              
ATOM    797  C   SER   101     106.668 132.292  80.397  1.00  0.00              
ATOM    798  O   SER   101     106.471 132.752  79.274  1.00  0.00              
ATOM    799  OG  SER   101     103.991 131.757  80.334  1.00  0.00           O  
ATOM    800  N   GLN   102     107.235 133.010  81.378  1.00  0.00              
ATOM    801  CA  GLN   102     107.667 134.375  81.255  1.00  0.00              
ATOM    802  CB  GLN   102     107.831 135.057  82.622  1.00  0.00              
ATOM    803  C   GLN   102     108.943 134.545  80.487  1.00  0.00              
ATOM    804  O   GLN   102     109.170 135.615  79.927  1.00  0.00              
ATOM    805  CG  GLN   102     106.506 135.125  83.380  1.00  0.00           C  
ATOM    806  CD  GLN   102     105.510 135.842  82.480  1.00  0.00           C  
ATOM    807  OE1 GLN   102     105.677 137.018  82.161  1.00  0.00           O  
ATOM    808  NE2 GLN   102     104.448 135.112  82.047  1.00  0.00           N  
ATOM    809  N   VAL   103     109.846 133.541  80.478  1.00  0.00              
ATOM    810  CA  VAL   103     111.117 133.799  79.865  1.00  0.00              
ATOM    811  CB  VAL   103     112.169 132.782  80.220  1.00  0.00              
ATOM    812  C   VAL   103     110.960 133.890  78.376  1.00  0.00              
ATOM    813  O   VAL   103     110.413 133.002  77.725  1.00  0.00              
ATOM    814  CG1 VAL   103     111.925 131.488  79.437  1.00  0.00           C  
ATOM    815  CG2 VAL   103     113.553 133.408  80.005  1.00  0.00           C  
ATOM    816  N   SER   104     111.445 135.010  77.804  1.00  0.00              
ATOM    817  CA  SER   104     111.341 135.293  76.400  1.00  0.00              
ATOM    818  CB  SER   104     111.287 136.790  76.059  1.00  0.00              
ATOM    819  C   SER   104     112.595 134.850  75.729  1.00  0.00              
ATOM    820  O   SER   104     113.566 134.450  76.367  1.00  0.00              
ATOM    821  OG  SER   104     110.209 137.425  76.717  1.00  0.00           O  
ATOM    822  N   LYS   105     112.583 134.961  74.389  1.00  0.00              
ATOM    823  CA  LYS   105     113.688 134.651  73.536  1.00  0.00              
ATOM    824  CB  LYS   105     113.308 134.904  72.069  1.00  0.00              
ATOM    825  C   LYS   105     114.816 135.567  73.904  1.00  0.00              
ATOM    826  O   LYS   105     115.969 135.151  74.008  1.00  0.00              
ATOM    827  CG  LYS   105     114.311 134.419  71.029  1.00  0.00           C  
ATOM    828  CD  LYS   105     113.693 134.368  69.631  1.00  0.00           C  
ATOM    829  CE  LYS   105     114.652 133.891  68.545  1.00  0.00           C  
ATOM    830  NZ  LYS   105     113.893 133.489  67.340  1.00  0.00           N  
ATOM    831  N   ASN   106     114.499 136.854  74.121  1.00  0.00              
ATOM    832  CA  ASN   106     115.489 137.839  74.463  1.00  0.00              
ATOM    833  CB  ASN   106     114.904 139.261  74.533  1.00  0.00              
ATOM    834  C   ASN   106     116.053 137.513  75.814  1.00  0.00              
ATOM    835  O   ASN   106     117.253 137.655  76.046  1.00  0.00              
ATOM    836  CG  ASN   106     116.057 140.247  74.660  1.00  0.00           C  
ATOM    837  OD1 ASN   106     117.046 140.163  73.933  1.00  0.00           O  
ATOM    838  ND2 ASN   106     115.930 141.209  75.613  1.00  0.00           N  
ATOM    839  N   ASP   107     115.191 137.064  76.746  1.00  0.00              
ATOM    840  CA  ASP   107     115.609 136.762  78.087  1.00  0.00              
ATOM    841  CB  ASP   107     114.461 136.226  78.963  1.00  0.00              
ATOM    842  C   ASP   107     116.626 135.658  78.047  1.00  0.00              
ATOM    843  O   ASP   107     117.656 135.741  78.715  1.00  0.00              
ATOM    844  CG  ASP   107     113.432 137.319  79.201  1.00  0.00           C  
ATOM    845  OD1 ASP   107     113.813 138.521  79.212  1.00  0.00           O  
ATOM    846  OD2 ASP   107     112.240 136.953  79.377  1.00  0.00           O  
ATOM    847  N   LEU   108     116.370 134.594  77.253  1.00  0.00              
ATOM    848  CA  LEU   108     117.279 133.481  77.197  1.00  0.00              
ATOM    849  CB  LEU   108     116.863 132.311  76.285  1.00  0.00              
ATOM    850  C   LEU   108     118.600 133.907  76.658  1.00  0.00              
ATOM    851  O   LEU   108     119.643 133.441  77.112  1.00  0.00              
ATOM    852  CG  LEU   108     115.858 131.325  76.891  1.00  0.00           C  
ATOM    853  CD1 LEU   108     116.444 130.621  78.127  1.00  0.00           C  
ATOM    854  CD2 LEU   108     114.510 131.995  77.150  1.00  0.00           C  
ATOM    855  N   TYR   109     118.591 134.794  75.655  1.00  0.00              
ATOM    856  CA  TYR   109     119.814 135.164  75.010  1.00  0.00              
ATOM    857  CB  TYR   109     119.538 136.195  73.899  1.00  0.00              
ATOM    858  C   TYR   109     120.748 135.776  76.013  1.00  0.00              
ATOM    859  O   TYR   109     121.898 135.355  76.127  1.00  0.00              
ATOM    860  CG  TYR   109     120.796 136.597  73.210  1.00  0.00           C  
ATOM    861  CD1 TYR   109     121.331 135.813  72.215  1.00  0.00           C  
ATOM    862  CD2 TYR   109     121.427 137.774  73.545  1.00  0.00           C  
ATOM    863  CE1 TYR   109     122.486 136.192  71.571  1.00  0.00           C  
ATOM    864  CE2 TYR   109     122.581 138.157  72.906  1.00  0.00           C  
ATOM    865  CZ  TYR   109     123.113 137.365  71.917  1.00  0.00           C  
ATOM    866  OH  TYR   109     124.297 137.756  71.258  1.00  0.00           O  
ATOM    867  N   HIS   110     120.284 136.790  76.768  1.00  0.00              
ATOM    868  CA  HIS   110     121.151 137.460  77.702  1.00  0.00              
ATOM    869  CB  HIS   110     120.546 138.782  78.206  1.00  0.00              
ATOM    870  C   HIS   110     121.479 136.626  78.917  1.00  0.00              
ATOM    871  O   HIS   110     122.642 136.487  79.288  1.00  0.00              
ATOM    872  ND1 HIS   110     121.375 140.702  76.761  1.00  0.00           N  
ATOM    873  CG  HIS   110     120.396 139.800  77.113  1.00  0.00           C  
ATOM    874  NE2 HIS   110     119.651 141.076  75.407  1.00  0.00           N  
ATOM    875  CD2 HIS   110     119.350 140.042  76.277  1.00  0.00           C  
ATOM    876  CE1 HIS   110     120.877 141.440  75.737  1.00  0.00           C  
ATOM    877  N   ALA   111     120.420 136.140  79.598  1.00  0.00              
ATOM    878  CA  ALA   111     120.360 135.387  80.831  1.00  0.00              
ATOM    879  CB  ALA   111     118.990 135.511  81.522  1.00  0.00              
ATOM    880  C   ALA   111     120.683 133.921  80.754  1.00  0.00              
ATOM    881  O   ALA   111     121.033 133.321  81.768  1.00  0.00              
ATOM    882  N   GLY   112     120.523 133.282  79.583  1.00  0.00              
ATOM    883  CA  GLY   112     120.505 131.842  79.505  1.00  0.00              
ATOM    884  C   GLY   112     121.684 131.177  80.160  1.00  0.00              
ATOM    885  O   GLY   112     121.507 130.167  80.840  1.00  0.00              
ATOM    886  N   GLU   113     122.912 131.689  79.978  1.00  0.00              
ATOM    887  CA  GLU   113     124.062 131.042  80.554  1.00  0.00              
ATOM    888  CB  GLU   113     125.382 131.740  80.163  1.00  0.00              
ATOM    889  C   GLU   113     123.963 131.068  82.053  1.00  0.00              
ATOM    890  O   GLU   113     124.277 130.085  82.723  1.00  0.00              
ATOM    891  CG  GLU   113     126.640 131.092  80.749  1.00  0.00           C  
ATOM    892  CD  GLU   113     127.854 131.826  80.194  1.00  0.00           C  
ATOM    893  OE1 GLU   113     127.670 132.645  79.254  1.00  0.00           O  
ATOM    894  OE2 GLU   113     128.981 131.576  80.699  1.00  0.00           O  
ATOM    895  N   LEU   114     123.499 132.198  82.616  1.00  0.00              
ATOM    896  CA  LEU   114     123.426 132.397  84.036  1.00  0.00              
ATOM    897  CB  LEU   114     122.891 133.800  84.377  1.00  0.00              
ATOM    898  C   LEU   114     122.491 131.378  84.623  1.00  0.00              
ATOM    899  O   LEU   114     122.731 130.856  85.710  1.00  0.00              
ATOM    900  CG  LEU   114     122.814 134.115  85.880  1.00  0.00           C  
ATOM    901  CD1 LEU   114     124.214 134.147  86.516  1.00  0.00           C  
ATOM    902  CD2 LEU   114     122.021 135.409  86.130  1.00  0.00           C  
ATOM    903  N   LEU   115     121.379 131.115  83.914  1.00  0.00              
ATOM    904  CA  LEU   115     120.331 130.185  84.240  1.00  0.00              
ATOM    905  CB  LEU   115     119.046 130.436  83.432  1.00  0.00              
ATOM    906  C   LEU   115     120.771 128.763  84.032  1.00  0.00              
ATOM    907  O   LEU   115     120.107 127.837  84.493  1.00  0.00              
ATOM    908  CG  LEU   115     118.411 131.806  83.744  1.00  0.00           C  
ATOM    909  CD1 LEU   115     117.098 132.011  82.971  1.00  0.00           C  
ATOM    910  CD2 LEU   115     118.251 132.014  85.258  1.00  0.00           C  
ATOM    911  N   ALA   116     121.862 128.543  83.277  1.00  0.00              
ATOM    912  CA  ALA   116     122.353 127.222  82.976  1.00  0.00              
ATOM    913  CB  ALA   116     122.383 126.301  84.208  1.00  0.00              
ATOM    914  C   ALA   116     121.497 126.572  81.930  1.00  0.00              
ATOM    915  O   ALA   116     121.578 125.361  81.723  1.00  0.00              
ATOM    916  N   LEU   117     120.613 127.352  81.276  1.00  0.00              
ATOM    917  CA  LEU   117     119.852 126.846  80.167  1.00  0.00              
ATOM    918  CB  LEU   117     118.529 127.575  79.889  1.00  0.00              
ATOM    919  C   LEU   117     120.665 126.789  78.909  1.00  0.00              
ATOM    920  O   LEU   117     120.376 125.981  78.027  1.00  0.00              
ATOM    921  CG  LEU   117     117.468 127.270  80.965  1.00  0.00           C  
ATOM    922  CD1 LEU   117     117.664 128.101  82.238  1.00  0.00           C  
ATOM    923  CD2 LEU   117     116.052 127.329  80.390  1.00  0.00           C  
ATOM    924  N   LEU   118     121.660 127.689  78.759  1.00  0.00              
ATOM    925  CA  LEU   118     122.432 127.733  77.548  1.00  0.00              
ATOM    926  CB  LEU   118     122.294 129.082  76.816  1.00  0.00              
ATOM    927  C   LEU   118     123.885 127.546  77.876  1.00  0.00              
ATOM    928  O   LEU   118     124.349 127.831  78.978  1.00  0.00              
ATOM    929  CG  LEU   118     120.838 129.466  76.461  1.00  0.00           C  
ATOM    930  CD1 LEU   118     120.780 130.819  75.734  1.00  0.00           C  
ATOM    931  CD2 LEU   118     120.117 128.350  75.686  1.00  0.00           C  
ATOM    932  N   ASN   119     124.619 127.035  76.876  1.00  0.00              
ATOM    933  CA  ASN   119     126.020 126.749  76.837  1.00  0.00              
ATOM    934  CB  ASN   119     126.235 125.743  75.686  1.00  0.00              
ATOM    935  C   ASN   119     126.721 128.044  76.536  1.00  0.00              
ATOM    936  O   ASN   119     126.082 129.086  76.402  1.00  0.00              
ATOM    937  CG  ASN   119     127.684 125.431  75.403  1.00  0.00           C  
ATOM    938  OD1 ASN   119     128.342 124.697  76.135  1.00  0.00           O  
ATOM    939  ND2 ASN   119     128.186 125.978  74.266  1.00  0.00           N  
ATOM    940  N   ASN   120     128.068 128.014  76.474  1.00  0.00              
ATOM    941  CA  ASN   120     128.844 129.185  76.183  1.00  0.00              
ATOM    942  CB  ASN   120     130.363 128.993  76.379  1.00  0.00              
ATOM    943  C   ASN   120     128.573 129.624  74.775  1.00  0.00              
ATOM    944  O   ASN   120     128.688 130.808  74.463  1.00  0.00              
ATOM    945  CG  ASN   120     130.888 127.915  75.440  1.00  0.00           C  
ATOM    946  OD1 ASN   120     130.427 126.776  75.458  1.00  0.00           O  
ATOM    947  ND2 ASN   120     131.895 128.281  74.602  1.00  0.00           N  
ATOM    948  N   ARG   121     128.241 128.689  73.861  1.00  0.00              
ATOM    949  CA  ARG   121     128.013 129.134  72.516  1.00  0.00              
ATOM    950  CB  ARG   121     128.701 128.236  71.474  1.00  0.00              
ATOM    951  C   ARG   121     126.541 129.170  72.215  1.00  0.00              
ATOM    952  O   ARG   121     126.096 128.655  71.190  1.00  0.00              
ATOM    953  CG  ARG   121     128.240 126.780  71.513  1.00  0.00           C  
ATOM    954  CD  ARG   121     129.141 125.828  70.722  1.00  0.00           C  
ATOM    955  NE  ARG   121     130.244 125.394  71.627  1.00  0.00           N  
ATOM    956  CZ  ARG   121     131.408 126.103  71.683  1.00  0.00           C  
ATOM    957  NH1 ARG   121     131.569 127.216  70.910  1.00  0.00           N  
ATOM    958  NH2 ARG   121     132.414 125.697  72.513  1.00  0.00           N  
ATOM    959  N   TYR   122     125.754 129.810  73.104  1.00  0.00              
ATOM    960  CA  TYR   122     124.349 130.080  72.927  1.00  0.00              
ATOM    961  CB  TYR   122     124.071 131.255  71.973  1.00  0.00              
ATOM    962  C   TYR   122     123.572 128.890  72.441  1.00  0.00              
ATOM    963  O   TYR   122     122.672 129.050  71.617  1.00  0.00              
ATOM    964  CG  TYR   122     124.531 132.501  72.649  1.00  0.00           C  
ATOM    965  CD1 TYR   122     123.718 133.136  73.561  1.00  0.00           C  
ATOM    966  CD2 TYR   122     125.768 133.037  72.373  1.00  0.00           C  
ATOM    967  CE1 TYR   122     124.134 134.285  74.190  1.00  0.00           C  
ATOM    968  CE2 TYR   122     126.189 134.187  73.000  1.00  0.00           C  
ATOM    969  CZ  TYR   122     125.371 134.813  73.909  1.00  0.00           C  
ATOM    970  OH  TYR   122     125.801 135.992  74.553  1.00  0.00           O  
ATOM    971  N   GLU   123     123.843 127.680  72.966  1.00  0.00              
ATOM    972  CA  GLU   123     123.146 126.509  72.499  1.00  0.00              
ATOM    973  CB  GLU   123     124.089 125.486  71.849  1.00  0.00              
ATOM    974  C   GLU   123     122.596 125.798  73.696  1.00  0.00              
ATOM    975  O   GLU   123     123.016 126.047  74.824  1.00  0.00              
ATOM    976  CG  GLU   123     124.807 126.003  70.608  1.00  0.00           C  
ATOM    977  CD  GLU   123     125.903 125.008  70.264  1.00  0.00           C  
ATOM    978  OE1 GLU   123     126.058 124.007  71.014  1.00  0.00           O  
ATOM    979  OE2 GLU   123     126.605 125.241  69.245  1.00  0.00           O  
ATOM    980  N   ILE   124     121.633 124.880  73.470  1.00  0.00              
ATOM    981  CA  ILE   124     121.077 124.116  74.546  1.00  0.00              
ATOM    982  CB  ILE   124     119.796 123.414  74.153  1.00  0.00              
ATOM    983  C   ILE   124     122.153 123.128  74.895  1.00  0.00              
ATOM    984  O   ILE   124     122.761 122.506  74.024  1.00  0.00              
ATOM    985  CG2 ILE   124     120.129 122.136  73.367  1.00  0.00           C  
ATOM    986  CG1 ILE   124     118.915 123.130  75.372  1.00  0.00           C  
ATOM    987  CD1 ILE   124     117.480 122.783  74.976  1.00  0.00           C  
ATOM    988  N   PRO   125     122.419 122.984  76.159  1.00  0.00              
ATOM    989  CA  PRO   125     123.450 122.085  76.595  1.00  0.00              
ATOM    990  CB  PRO   125     123.691 122.414  78.066  1.00  0.00              
ATOM    991  C   PRO   125     123.165 120.647  76.345  1.00  0.00              
ATOM    992  O   PRO   125     122.026 120.280  76.060  1.00  0.00              
ATOM    993  CD  PRO   125     122.253 124.099  77.076  1.00  0.00           C  
ATOM    994  CG  PRO   125     123.316 123.902  78.169  1.00  0.00           C  
ATOM    995  N   ASP   126     124.226 119.829  76.438  1.00  0.00              
ATOM    996  CA  ASP   126     124.154 118.422  76.221  1.00  0.00              
ATOM    997  CB  ASP   126     125.517 117.729  76.377  1.00  0.00              
ATOM    998  C   ASP   126     123.232 117.866  77.257  1.00  0.00              
ATOM    999  O   ASP   126     122.569 116.861  77.011  1.00  0.00              
ATOM   1000  CG  ASP   126     125.401 116.316  75.825  1.00  0.00           C  
ATOM   1001  OD1 ASP   126     124.284 115.937  75.382  1.00  0.00           O  
ATOM   1002  OD2 ASP   126     126.434 115.595  75.840  1.00  0.00           O  
ATOM   1003  N   THR   127     123.166 118.498  78.450  1.00  0.00              
ATOM   1004  CA  THR   127     122.314 117.970  79.480  1.00  0.00              
ATOM   1005  CB  THR   127     122.719 118.393  80.870  1.00  0.00              
ATOM   1006  C   THR   127     120.901 118.394  79.197  1.00  0.00              
ATOM   1007  O   THR   127     120.443 119.486  79.531  1.00  0.00              
ATOM   1008  OG1 THR   127     121.862 117.797  81.830  1.00  0.00           O  
ATOM   1009  CG2 THR   127     122.704 119.926  80.999  1.00  0.00           C  
ATOM   1010  N   GLN   128     120.174 117.496  78.520  1.00  0.00              
ATOM   1011  CA  GLN   128     118.829 117.736  78.107  1.00  0.00              
ATOM   1012  CB  GLN   128     118.413 116.835  76.941  1.00  0.00              
ATOM   1013  C   GLN   128     117.824 117.698  79.212  1.00  0.00              
ATOM   1014  O   GLN   128     116.867 118.460  79.127  1.00  0.00              
ATOM   1015  CG  GLN   128     118.550 115.343  77.212  1.00  0.00           C  
ATOM   1016  CD  GLN   128     118.328 114.673  75.868  1.00  0.00           C  
ATOM   1017  OE1 GLN   128     118.885 113.615  75.573  1.00  0.00           O  
ATOM   1018  NE2 GLN   128     117.494 115.328  75.016  1.00  0.00           N  
ATOM   1019  N   MET   129     118.031 116.848  80.251  1.00  0.00              
ATOM   1020  CA  MET   129     117.140 116.532  81.354  1.00  0.00              
ATOM   1021  CB  MET   129     117.626 117.072  82.712  1.00  0.00              
ATOM   1022  C   MET   129     115.744 117.017  81.117  1.00  0.00              
ATOM   1023  O   MET   129     115.436 118.206  81.203  1.00  0.00              
ATOM   1024  CG  MET   129     116.772 116.615  83.895  1.00  0.00           C  
ATOM   1025  SD  MET   129     116.922 114.847  84.295  1.00  0.00           S  
ATOM   1026  CE  MET   129     115.774 114.900  85.701  1.00  0.00           C  
ATOM   1027  N   ALA   130     114.844 116.075  80.798  1.00  0.00              
ATOM   1028  CA  ALA   130     113.500 116.462  80.513  1.00  0.00              
ATOM   1029  CB  ALA   130     112.851 117.382  81.567  1.00  0.00              
ATOM   1030  C   ALA   130     113.502 117.149  79.197  1.00  0.00              
ATOM   1031  O   ALA   130     114.532 117.584  78.680  1.00  0.00              
ATOM   1032  N   ASP   131     112.308 117.253  78.611  1.00  0.00              
ATOM   1033  CA  ASP   131     111.150 116.722  79.250  1.00  0.00              
ATOM   1034  CB  ASP   131     110.228 117.848  79.762  1.00  0.00              
ATOM   1035  C   ASP   131     110.427 115.989  78.181  1.00  0.00              
ATOM   1036  O   ASP   131     110.799 114.896  77.754  1.00  0.00              
ATOM   1037  CG  ASP   131     109.005 117.278  80.469  1.00  0.00           C  
ATOM   1038  OD1 ASP   131     108.965 116.041  80.703  1.00  0.00           O  
ATOM   1039  OD2 ASP   131     108.084 118.085  80.768  1.00  0.00           O  
ATOM   1040  N   GLU   132     109.325 116.606  77.750  1.00  0.00              
ATOM   1041  CA  GLU   132     108.554 116.138  76.654  1.00  0.00              
ATOM   1042  CB  GLU   132     107.315 115.291  77.043  1.00  0.00              
ATOM   1043  C   GLU   132     108.160 117.377  75.924  1.00  0.00              
ATOM   1044  O   GLU   132     108.748 117.732  74.905  1.00  0.00              
ATOM   1045  CG  GLU   132     106.331 115.897  78.048  1.00  0.00           C  
ATOM   1046  CD  GLU   132     105.204 114.888  78.270  1.00  0.00           C  
ATOM   1047  OE1 GLU   132     105.149 113.873  77.523  1.00  0.00           O  
ATOM   1048  OE2 GLU   132     104.381 115.124  79.194  1.00  0.00           O  
ATOM   1049  N   LYS   133     107.129 118.064  76.432  1.00  0.00              
ATOM   1050  CA  LYS   133     106.670 119.285  75.845  1.00  0.00              
ATOM   1051  CB  LYS   133     105.361 119.778  76.482  1.00  0.00              
ATOM   1052  C   LYS   133     107.675 120.385  76.027  1.00  0.00              
ATOM   1053  O   LYS   133     107.853 121.206  75.128  1.00  0.00              
ATOM   1054  CG  LYS   133     104.177 118.834  76.269  1.00  0.00           C  
ATOM   1055  CD  LYS   133     102.973 119.159  77.156  1.00  0.00           C  
ATOM   1056  CE  LYS   133     101.784 118.219  76.950  1.00  0.00           C  
ATOM   1057  NZ  LYS   133     100.671 118.607  77.845  1.00  0.00           N  
ATOM   1058  N   GLN   134     108.351 120.451  77.194  1.00  0.00              
ATOM   1059  CA  GLN   134     109.177 121.604  77.462  1.00  0.00              
ATOM   1060  CB  GLN   134     109.579 121.817  78.935  1.00  0.00              
ATOM   1061  C   GLN   134     110.391 121.732  76.587  1.00  0.00              
ATOM   1062  O   GLN   134     110.761 122.852  76.243  1.00  0.00              
ATOM   1063  CG  GLN   134     110.524 120.796  79.552  1.00  0.00           C  
ATOM   1064  CD  GLN   134     110.788 121.269  80.974  1.00  0.00           C  
ATOM   1065  OE1 GLN   134     109.929 121.875  81.612  1.00  0.00           O  
ATOM   1066  NE2 GLN   134     112.017 120.997  81.483  1.00  0.00           N  
ATOM   1067  N   LEU   135     111.070 120.629  76.216  1.00  0.00              
ATOM   1068  CA  LEU   135     112.241 120.771  75.383  1.00  0.00              
ATOM   1069  CB  LEU   135     113.022 119.479  75.107  1.00  0.00              
ATOM   1070  C   LEU   135     111.868 121.299  74.035  1.00  0.00              
ATOM   1071  O   LEU   135     112.667 121.995  73.411  1.00  0.00              
ATOM   1072  CG  LEU   135     113.929 119.032  76.256  1.00  0.00           C  
ATOM   1073  CD1 LEU   135     114.858 117.906  75.792  1.00  0.00           C  
ATOM   1074  CD2 LEU   135     114.711 120.215  76.843  1.00  0.00           C  
ATOM   1075  N   GLU   136     110.680 120.930  73.513  1.00  0.00              
ATOM   1076  CA  GLU   136     110.292 121.402  72.213  1.00  0.00              
ATOM   1077  CB  GLU   136     108.912 120.891  71.776  1.00  0.00              
ATOM   1078  C   GLU   136     110.207 122.886  72.283  1.00  0.00              
ATOM   1079  O   GLU   136     110.778 123.599  71.460  1.00  0.00              
ATOM   1080  CG  GLU   136     108.886 119.389  71.503  1.00  0.00           C  
ATOM   1081  CD  GLU   136     107.476 119.010  71.081  1.00  0.00           C  
ATOM   1082  OE1 GLU   136     106.608 119.920  71.012  1.00  0.00           O  
ATOM   1083  OE2 GLU   136     107.250 117.798  70.821  1.00  0.00           O  
ATOM   1084  N   ILE   137     109.501 123.392  73.308  1.00  0.00              
ATOM   1085  CA  ILE   137     109.487 124.798  73.556  1.00  0.00              
ATOM   1086  CB  ILE   137     108.451 125.261  74.549  1.00  0.00              
ATOM   1087  C   ILE   137     110.865 125.028  74.084  1.00  0.00              
ATOM   1088  O   ILE   137     111.640 124.123  74.246  1.00  0.00              
ATOM   1089  CG2 ILE   137     108.832 124.771  75.952  1.00  0.00           C  
ATOM   1090  CG1 ILE   137     108.276 126.785  74.457  1.00  0.00           C  
ATOM   1091  CD1 ILE   137     107.037 127.298  75.189  1.00  0.00           C  
ATOM   1092  N   LEU   138     111.360 126.222  74.240  1.00  0.00              
ATOM   1093  CA  LEU   138     112.691 126.369  74.778  1.00  0.00              
ATOM   1094  CB  LEU   138     112.996 125.564  76.077  1.00  0.00              
ATOM   1095  C   LEU   138     113.739 126.118  73.715  1.00  0.00              
ATOM   1096  O   LEU   138     114.659 126.917  73.580  1.00  0.00              
ATOM   1097  CG  LEU   138     114.307 125.925  76.798  1.00  0.00           C  
ATOM   1098  CD1 LEU   138     114.234 127.333  77.403  1.00  0.00           C  
ATOM   1099  CD2 LEU   138     114.671 124.868  77.851  1.00  0.00           C  
ATOM   1100  N   GLN   139     113.643 125.048  72.897  1.00  0.00              
ATOM   1101  CA  GLN   139     114.547 124.873  71.798  1.00  0.00              
ATOM   1102  CB  GLN   139     114.642 123.410  71.317  1.00  0.00              
ATOM   1103  C   GLN   139     114.129 125.826  70.730  1.00  0.00              
ATOM   1104  O   GLN   139     114.954 126.380  70.008  1.00  0.00              
ATOM   1105  CG  GLN   139     113.335 122.765  70.867  1.00  0.00           C  
ATOM   1106  CD  GLN   139     113.559 121.258  70.923  1.00  0.00           C  
ATOM   1107  OE1 GLN   139     112.614 120.477  71.021  1.00  0.00           O  
ATOM   1108  NE2 GLN   139     114.853 120.837  70.884  1.00  0.00           N  
ATOM   1109  N   ASP   140     112.805 126.032  70.612  1.00  0.00              
ATOM   1110  CA  ASP   140     112.267 126.948  69.651  1.00  0.00              
ATOM   1111  CB  ASP   140     110.731 126.923  69.638  1.00  0.00              
ATOM   1112  C   ASP   140     112.705 128.327  70.042  1.00  0.00              
ATOM   1113  O   ASP   140     113.121 129.121  69.198  1.00  0.00              
ATOM   1114  CG  ASP   140     110.236 127.715  68.439  1.00  0.00           C  
ATOM   1115  OD1 ASP   140     111.076 128.347  67.745  1.00  0.00           O  
ATOM   1116  OD2 ASP   140     108.999 127.694  68.205  1.00  0.00           O  
ATOM   1117  N   LYS   141     112.619 128.638  71.354  1.00  0.00              
ATOM   1118  CA  LYS   141     112.979 129.936  71.862  1.00  0.00              
ATOM   1119  CB  LYS   141     112.515 130.179  73.308  1.00  0.00              
ATOM   1120  C   LYS   141     114.465 130.128  71.772  1.00  0.00              
ATOM   1121  O   LYS   141     114.957 131.256  71.722  1.00  0.00              
ATOM   1122  CG  LYS   141     113.144 129.247  74.339  1.00  0.00           C  
ATOM   1123  CD  LYS   141     112.738 129.574  75.776  1.00  0.00           C  
ATOM   1124  CE  LYS   141     111.267 129.273  76.069  1.00  0.00           C  
ATOM   1125  NZ  LYS   141     110.964 129.552  77.490  1.00  0.00           N  
ATOM   1126  N   ALA   142     115.212 129.010  71.836  1.00  0.00              
ATOM   1127  CA  ALA   142     116.647 128.965  71.742  1.00  0.00              
ATOM   1128  CB  ALA   142     117.219 127.575  72.070  1.00  0.00              
ATOM   1129  C   ALA   142     117.118 129.355  70.368  1.00  0.00              
ATOM   1130  O   ALA   142     118.246 129.820  70.207  1.00  0.00              
ATOM   1131  N   ASN   143     116.303 129.106  69.325  1.00  0.00              
ATOM   1132  CA  ASN   143     116.719 129.388  67.972  1.00  0.00              
ATOM   1133  CB  ASN   143     115.631 129.034  66.942  1.00  0.00              
ATOM   1134  C   ASN   143     117.017 130.851  67.829  1.00  0.00              
ATOM   1135  O   ASN   143     116.115 131.685  67.853  1.00  0.00              
ATOM   1136  CG  ASN   143     116.212 129.125  65.538  1.00  0.00           C  
ATOM   1137  OD1 ASN   143     117.414 129.311  65.356  1.00  0.00           O  
ATOM   1138  ND2 ASN   143     115.329 128.995  64.512  1.00  0.00           N  
ATOM   1139  N   PHE   144     118.305 131.215  67.644  1.00  0.00              
ATOM   1140  CA  PHE   144     118.587 132.621  67.546  1.00  0.00              
ATOM   1141  CB  PHE   144     119.783 133.059  68.415  1.00  0.00              
ATOM   1142  C   PHE   144     118.930 132.978  66.132  1.00  0.00              
ATOM   1143  O   PHE   144     119.580 133.995  65.892  1.00  0.00              
ATOM   1144  CG  PHE   144     119.466 132.798  69.852  1.00  0.00           C  
ATOM   1145  CD1 PHE   144     118.540 133.563  70.523  1.00  0.00           C  
ATOM   1146  CD2 PHE   144     120.119 131.801  70.543  1.00  0.00           C  
ATOM   1147  CE1 PHE   144     118.254 133.326  71.849  1.00  0.00           C  
ATOM   1148  CE2 PHE   144     119.839 131.560  71.869  1.00  0.00           C  
ATOM   1149  CZ  PHE   144     118.902 132.321  72.526  1.00  0.00           C  
ATOM   1150  N   ARG   145     118.464 132.189  65.146  1.00  0.00              
ATOM   1151  CA  ARG   145     118.768 132.562  63.800  1.00  0.00              
ATOM   1152  CB  ARG   145     118.472 131.465  62.755  1.00  0.00              
ATOM   1153  C   ARG   145     117.906 133.741  63.513  1.00  0.00              
ATOM   1154  O   ARG   145     116.737 133.776  63.896  1.00  0.00              
ATOM   1155  CG  ARG   145     117.004 131.032  62.675  1.00  0.00           C  
ATOM   1156  CD  ARG   145     116.101 132.001  61.907  1.00  0.00           C  
ATOM   1157  NE  ARG   145     114.700 131.512  62.040  1.00  0.00           N  
ATOM   1158  CZ  ARG   145     114.195 130.616  61.143  1.00  0.00           C  
ATOM   1159  NH1 ARG   145     114.978 130.153  60.126  1.00  0.00           N  
ATOM   1160  NH2 ARG   145     112.906 130.183  61.265  1.00  0.00           N  
ATOM   1161  N   SER   146     118.478 134.756  62.845  1.00  0.00              
ATOM   1162  CA  SER   146     117.712 135.915  62.507  1.00  0.00              
ATOM   1163  CB  SER   146     116.509 135.552  61.616  1.00  0.00              
ATOM   1164  C   SER   146     117.215 136.561  63.767  1.00  0.00              
ATOM   1165  O   SER   146     116.168 137.207  63.777  1.00  0.00              
ATOM   1166  OG  SER   146     115.759 136.709  61.288  1.00  0.00           O  
ATOM   1167  N   PHE   147     117.972 136.429  64.872  1.00  0.00              
ATOM   1168  CA  PHE   147     117.546 137.037  66.101  1.00  0.00              
ATOM   1169  CB  PHE   147     117.657 136.087  67.309  1.00  0.00              
ATOM   1170  C   PHE   147     118.411 138.228  66.360  1.00  0.00              
ATOM   1171  O   PHE   147     119.634 138.153  66.272  1.00  0.00              
ATOM   1172  CG  PHE   147     117.390 136.834  68.573  1.00  0.00           C  
ATOM   1173  CD1 PHE   147     116.119 137.238  68.911  1.00  0.00           C  
ATOM   1174  CD2 PHE   147     118.423 137.107  69.440  1.00  0.00           C  
ATOM   1175  CE1 PHE   147     115.889 137.919  70.085  1.00  0.00           C  
ATOM   1176  CE2 PHE   147     118.200 137.786  70.615  1.00  0.00           C  
ATOM   1177  CZ  PHE   147     116.930 138.197  70.939  1.00  0.00           C  
ATOM   1178  N   LYS   148     117.773 139.376  66.667  1.00  0.00              
ATOM   1179  CA  LYS   148     118.484 140.583  66.975  1.00  0.00              
ATOM   1180  CB  LYS   148     117.984 141.778  66.144  1.00  0.00              
ATOM   1181  C   LYS   148     118.247 140.859  68.427  1.00  0.00              
ATOM   1182  O   LYS   148     117.108 140.955  68.881  1.00  0.00              
ATOM   1183  CG  LYS   148     116.463 141.944  66.181  1.00  0.00           C  
ATOM   1184  CD  LYS   148     115.950 143.134  65.367  1.00  0.00           C  
ATOM   1185  CE  LYS   148     114.425 143.160  65.217  1.00  0.00           C  
ATOM   1186  NZ  LYS   148     114.020 144.200  64.241  1.00  0.00           N  
ATOM   1187  N   PRO   149     119.317 141.006  69.161  1.00  0.00              
ATOM   1188  CA  PRO   149     119.219 141.266  70.572  1.00  0.00              
ATOM   1189  CB  PRO   149     120.632 141.096  71.124  1.00  0.00              
ATOM   1190  C   PRO   149     118.608 142.594  70.874  1.00  0.00              
ATOM   1191  O   PRO   149     118.770 143.529  70.094  1.00  0.00              
ATOM   1192  CD  PRO   149     120.557 140.328  68.818  1.00  0.00           C  
ATOM   1193  CG  PRO   149     121.280 140.091  70.154  1.00  0.00           C  
ATOM   1194  N   LYS   150     117.891 142.682  72.011  1.00  0.00              
ATOM   1195  CA  LYS   150     117.237 143.891  72.414  1.00  0.00              
ATOM   1196  CB  LYS   150     115.710 143.705  72.501  1.00  0.00              
ATOM   1197  C   LYS   150     117.754 144.238  73.781  1.00  0.00              
ATOM   1198  O   LYS   150     118.305 143.381  74.470  1.00  0.00              
ATOM   1199  CG  LYS   150     115.060 143.518  71.128  1.00  0.00           C  
ATOM   1200  CD  LYS   150     113.654 142.925  71.191  1.00  0.00           C  
ATOM   1201  CE  LYS   150     113.623 141.405  71.025  1.00  0.00           C  
ATOM   1202  NZ  LYS   150     113.716 141.054  69.590  1.00  0.00           N  
ATOM   1203  N   PRO   151     117.608 145.473  74.198  1.00  0.00              
ATOM   1204  CA  PRO   151     118.093 145.899  75.487  1.00  0.00              
ATOM   1205  CB  PRO   151     117.581 147.327  75.662  1.00  0.00              
ATOM   1206  C   PRO   151     117.564 144.994  76.565  1.00  0.00              
ATOM   1207  O   PRO   151     116.437 144.515  76.445  1.00  0.00              
ATOM   1208  CD  PRO   151     116.562 146.347  73.695  1.00  0.00           C  
ATOM   1209  CG  PRO   151     116.281 147.337  74.838  1.00  0.00           C  
ATOM   1210  N   PHE   152     118.376 144.736  77.615  1.00  0.00              
ATOM   1211  CA  PHE   152     117.969 143.835  78.660  1.00  0.00              
ATOM   1212  CB  PHE   152     118.592 142.440  78.450  1.00  0.00              
ATOM   1213  C   PHE   152     118.450 144.372  79.980  1.00  0.00              
ATOM   1214  O   PHE   152     119.530 144.953  80.067  1.00  0.00              
ATOM   1215  CG  PHE   152     118.186 141.484  79.519  1.00  0.00           C  
ATOM   1216  CD1 PHE   152     116.979 140.824  79.451  1.00  0.00           C  
ATOM   1217  CD2 PHE   152     119.025 141.227  80.579  1.00  0.00           C  
ATOM   1218  CE1 PHE   152     116.611 139.934  80.433  1.00  0.00           C  
ATOM   1219  CE2 PHE   152     118.663 140.338  81.563  1.00  0.00           C  
ATOM   1220  CZ  PHE   152     117.453 139.690  81.492  1.00  0.00           C  
ATOM   1221  N   ASN   153     117.635 144.193  81.046  1.00  0.00              
ATOM   1222  CA  ASN   153     117.979 144.638  82.372  1.00  0.00              
ATOM   1223  CB  ASN   153     117.272 145.956  82.739  1.00  0.00              
ATOM   1224  C   ASN   153     117.493 143.583  83.330  1.00  0.00              
ATOM   1225  O   ASN   153     116.368 143.104  83.208  1.00  0.00              
ATOM   1226  CG  ASN   153     117.810 146.459  84.067  1.00  0.00           C  
ATOM   1227  OD1 ASN   153     119.017 146.457  84.301  1.00  0.00           O  
ATOM   1228  ND2 ASN   153     116.889 146.903  84.965  1.00  0.00           N  
ATOM   1229  N   MET   154     118.328 143.190  84.316  1.00  0.00              
ATOM   1230  CA  MET   154     117.953 142.137  85.224  1.00  0.00              
ATOM   1231  CB  MET   154     119.119 141.558  86.035  1.00  0.00              
ATOM   1232  C   MET   154     116.823 142.518  86.131  1.00  0.00              
ATOM   1233  O   MET   154     115.980 141.684  86.457  1.00  0.00              
ATOM   1234  CG  MET   154     120.040 140.752  85.119  1.00  0.00           C  
ATOM   1235  SD  MET   154     121.032 139.479  85.942  1.00  0.00           S  
ATOM   1236  CE  MET   154     119.625 138.406  86.347  1.00  0.00           C  
ATOM   1237  N   ARG   155     116.772 143.785  86.574  1.00  0.00              
ATOM   1238  CA  ARG   155     115.733 144.217  87.465  1.00  0.00              
ATOM   1239  CB  ARG   155     115.905 145.706  87.809  1.00  0.00              
ATOM   1240  C   ARG   155     114.408 144.029  86.792  1.00  0.00              
ATOM   1241  O   ARG   155     113.462 143.513  87.385  1.00  0.00              
ATOM   1242  CG  ARG   155     114.794 146.299  88.667  1.00  0.00           C  
ATOM   1243  CD  ARG   155     114.994 147.789  88.936  1.00  0.00           C  
ATOM   1244  NE  ARG   155     113.700 148.297  89.456  1.00  0.00           N  
ATOM   1245  CZ  ARG   155     112.723 148.650  88.571  1.00  0.00           C  
ATOM   1246  NH1 ARG   155     112.968 148.599  87.229  1.00  0.00           N  
ATOM   1247  NH2 ARG   155     111.497 149.042  89.023  1.00  0.00           N  
ATOM   1248  N   GLU   156     114.314 144.431  85.514  1.00  0.00              
ATOM   1249  CA  GLU   156     113.087 144.317  84.776  1.00  0.00              
ATOM   1250  CB  GLU   156     113.177 144.957  83.377  1.00  0.00              
ATOM   1251  C   GLU   156     112.765 142.864  84.605  1.00  0.00              
ATOM   1252  O   GLU   156     111.605 142.460  84.680  1.00  0.00              
ATOM   1253  CG  GLU   156     111.834 145.055  82.644  1.00  0.00           C  
ATOM   1254  CD  GLU   156     111.549 143.731  81.948  1.00  0.00           C  
ATOM   1255  OE1 GLU   156     112.514 142.948  81.744  1.00  0.00           O  
ATOM   1256  OE2 GLU   156     110.362 143.491  81.601  1.00  0.00           O  
ATOM   1257  N   PHE   157     113.801 142.038  84.372  1.00  0.00              
ATOM   1258  CA  PHE   157     113.637 140.631  84.141  1.00  0.00              
ATOM   1259  CB  PHE   157     114.987 139.979  83.779  1.00  0.00              
ATOM   1260  C   PHE   157     113.053 139.995  85.367  1.00  0.00              
ATOM   1261  O   PHE   157     112.115 139.203  85.278  1.00  0.00              
ATOM   1262  CG  PHE   157     114.823 138.519  83.534  1.00  0.00           C  
ATOM   1263  CD1 PHE   157     113.968 138.057  82.561  1.00  0.00           C  
ATOM   1264  CD2 PHE   157     115.574 137.612  84.245  1.00  0.00           C  
ATOM   1265  CE1 PHE   157     113.832 136.708  82.330  1.00  0.00           C  
ATOM   1266  CE2 PHE   157     115.443 136.263  84.016  1.00  0.00           C  
ATOM   1267  CZ  PHE   157     114.567 135.807  83.061  1.00  0.00           C  
ATOM   1268  N   TYR   158     113.583 140.339  86.556  1.00  0.00              
ATOM   1269  CA  TYR   158     113.060 139.781  87.771  1.00  0.00              
ATOM   1270  CB  TYR   158     113.814 140.208  89.046  1.00  0.00              
ATOM   1271  C   TYR   158     111.645 140.225  87.947  1.00  0.00              
ATOM   1272  O   TYR   158     110.777 139.433  88.310  1.00  0.00              
ATOM   1273  CG  TYR   158     115.095 139.452  89.147  1.00  0.00           C  
ATOM   1274  CD1 TYR   158     115.107 138.231  89.780  1.00  0.00           C  
ATOM   1275  CD2 TYR   158     116.270 139.943  88.624  1.00  0.00           C  
ATOM   1276  CE1 TYR   158     116.267 137.505  89.895  1.00  0.00           C  
ATOM   1277  CE2 TYR   158     117.436 139.220  88.737  1.00  0.00           C  
ATOM   1278  CZ  TYR   158     117.436 138.000  89.373  1.00  0.00           C  
ATOM   1279  OH  TYR   158     118.628 137.255  89.492  1.00  0.00           O  
ATOM   1280  N   ASP   159     111.374 141.516  87.687  1.00  0.00              
ATOM   1281  CA  ASP   159     110.060 142.039  87.921  1.00  0.00              
ATOM   1282  CB  ASP   159     109.964 143.545  87.616  1.00  0.00              
ATOM   1283  C   ASP   159     109.057 141.337  87.052  1.00  0.00              
ATOM   1284  O   ASP   159     107.981 140.969  87.520  1.00  0.00              
ATOM   1285  CG  ASP   159     108.657 144.072  88.193  1.00  0.00           C  
ATOM   1286  OD1 ASP   159     107.975 143.302  88.921  1.00  0.00           O  
ATOM   1287  OD2 ASP   159     108.325 145.254  87.914  1.00  0.00           O  
ATOM   1288  N   ARG   160     109.359 141.183  85.748  1.00  0.00              
ATOM   1289  CA  ARG   160     108.435 140.581  84.825  1.00  0.00              
ATOM   1290  CB  ARG   160     108.859 140.852  83.373  1.00  0.00              
ATOM   1291  C   ARG   160     108.293 139.090  85.007  1.00  0.00              
ATOM   1292  O   ARG   160     107.184 138.571  85.124  1.00  0.00              
ATOM   1293  CG  ARG   160     107.770 140.597  82.334  1.00  0.00           C  
ATOM   1294  CD  ARG   160     108.103 141.223  80.978  1.00  0.00           C  
ATOM   1295  NE  ARG   160     108.857 140.221  80.177  1.00  0.00           N  
ATOM   1296  CZ  ARG   160     110.215 140.108  80.265  1.00  0.00           C  
ATOM   1297  NH1 ARG   160     110.936 140.868  81.140  1.00  0.00           N  
ATOM   1298  NH2 ARG   160     110.860 139.221  79.457  1.00  0.00           N  
ATOM   1299  N   ALA   161     109.432 138.367  85.014  1.00  0.00              
ATOM   1300  CA  ALA   161     109.521 136.930  85.103  1.00  0.00              
ATOM   1301  CB  ALA   161     110.934 136.408  84.793  1.00  0.00              
ATOM   1302  C   ALA   161     109.139 136.410  86.456  1.00  0.00              
ATOM   1303  O   ALA   161     108.584 135.318  86.577  1.00  0.00              
ATOM   1304  N   GLY   162     109.453 137.172  87.518  1.00  0.00              
ATOM   1305  CA  GLY   162     109.270 136.700  88.863  1.00  0.00              
ATOM   1306  C   GLY   162     107.842 136.313  89.086  1.00  0.00              
ATOM   1307  O   GLY   162     106.934 136.788  88.406  1.00  0.00              
ATOM   1308  N   HIS   163     107.623 135.420  90.075  1.00  0.00              
ATOM   1309  CA  HIS   163     106.312 134.927  90.388  1.00  0.00              
ATOM   1310  CB  HIS   163     106.298 133.841  91.478  1.00  0.00              
ATOM   1311  C   HIS   163     105.458 136.066  90.843  1.00  0.00              
ATOM   1312  O   HIS   163     105.929 136.996  91.496  1.00  0.00              
ATOM   1313  ND1 HIS   163     105.940 131.519  90.522  1.00  0.00           N  
ATOM   1314  CG  HIS   163     106.780 132.512  90.975  1.00  0.00           C  
ATOM   1315  NE2 HIS   163     108.012 130.740  90.317  1.00  0.00           N  
ATOM   1316  CD2 HIS   163     108.042 132.020  90.842  1.00  0.00           C  
ATOM   1317  CE1 HIS   163     106.728 130.483  90.141  1.00  0.00           C  
ATOM   1318  N   ASP   164     104.160 136.010  90.481  1.00  0.00              
ATOM   1319  CA  ASP   164     103.227 137.060  90.780  1.00  0.00              
ATOM   1320  CB  ASP   164     102.261 137.332  89.610  1.00  0.00              
ATOM   1321  C   ASP   164     102.410 136.669  91.974  1.00  0.00              
ATOM   1322  O   ASP   164     101.860 135.571  92.044  1.00  0.00              
ATOM   1323  CG  ASP   164     101.437 138.583  89.890  1.00  0.00           C  
ATOM   1324  OD1 ASP   164     101.585 139.173  90.993  1.00  0.00           O  
ATOM   1325  OD2 ASP   164     100.640 138.964  88.992  1.00  0.00           O  
ATOM   1326  N   ILE   165     102.306 137.587  92.953  1.00  0.00              
ATOM   1327  CA  ILE   165     101.560 137.333  94.151  1.00  0.00              
ATOM   1328  CB  ILE   165     101.657 138.401  95.195  1.00  0.00              
ATOM   1329  C   ILE   165     100.122 137.142  93.804  1.00  0.00              
ATOM   1330  O   ILE   165      99.409 136.380  94.455  1.00  0.00              
ATOM   1331  CG2 ILE   165     101.000 139.686  94.664  1.00  0.00           C  
ATOM   1332  CG1 ILE   165     101.040 137.859  96.495  1.00  0.00           C  
ATOM   1333  CD1 ILE   165     101.424 138.644  97.740  1.00  0.00           C  
ATOM   1334  N   ARG   166      99.647 137.851  92.770  1.00  0.00              
ATOM   1335  CA  ARG   166      98.262 137.772  92.425  1.00  0.00              
ATOM   1336  CB  ARG   166      97.923 138.633  91.200  1.00  0.00              
ATOM   1337  C   ARG   166      97.899 136.346  92.126  1.00  0.00              
ATOM   1338  O   ARG   166      96.822 135.895  92.508  1.00  0.00              
ATOM   1339  CG  ARG   166      96.444 138.592  90.835  1.00  0.00           C  
ATOM   1340  CD  ARG   166      96.062 139.553  89.709  1.00  0.00           C  
ATOM   1341  NE  ARG   166      96.808 139.141  88.487  1.00  0.00           N  
ATOM   1342  CZ  ARG   166      97.981 139.759  88.164  1.00  0.00           C  
ATOM   1343  NH1 ARG   166      98.464 140.761  88.955  1.00  0.00           N  
ATOM   1344  NH2 ARG   166      98.665 139.380  87.045  1.00  0.00           N  
ATOM   1345  N   ASP   167      98.745 135.614  91.377  1.00  0.00              
ATOM   1346  CA  ASP   167      98.476 134.231  91.084  1.00  0.00              
ATOM   1347  CB  ASP   167      99.195 133.744  89.809  1.00  0.00              
ATOM   1348  C   ASP   167      98.766 133.304  92.240  1.00  0.00              
ATOM   1349  O   ASP   167      98.082 132.297  92.415  1.00  0.00              
ATOM   1350  CG  ASP   167     100.697 133.952  89.937  1.00  0.00           C  
ATOM   1351  OD1 ASP   167     101.310 133.383  90.877  1.00  0.00           O  
ATOM   1352  OD2 ASP   167     101.252 134.698  89.087  1.00  0.00           O  
ATOM   1353  N   MET   168      99.826 133.585  93.023  1.00  0.00              
ATOM   1354  CA  MET   168     100.261 132.752  94.117  1.00  0.00              
ATOM   1355  CB  MET   168     101.633 133.199  94.651  1.00  0.00              
ATOM   1356  C   MET   168      99.307 132.770  95.276  1.00  0.00              
ATOM   1357  O   MET   168      99.044 131.734  95.885  1.00  0.00              
ATOM   1358  CG  MET   168     102.778 132.937  93.669  1.00  0.00           C  
ATOM   1359  SD  MET   168     104.291 133.897  93.988  1.00  0.00           S  
ATOM   1360  CE  MET   168     104.558 133.283  95.674  1.00  0.00           C  
ATOM   1361  N   LEU   169      98.752 133.951  95.608  1.00  0.00              
ATOM   1362  CA  LEU   169      97.980 134.089  96.812  1.00  0.00              
ATOM   1363  CB  LEU   169      97.922 135.555  97.280  1.00  0.00              
ATOM   1364  C   LEU   169      96.579 133.620  96.576  1.00  0.00              
ATOM   1365  O   LEU   169      95.765 134.320  95.976  1.00  0.00              
ATOM   1366  CG  LEU   169      97.235 135.783  98.636  1.00  0.00           C  
ATOM   1367  CD1 LEU   169      98.062 135.184  99.784  1.00  0.00           C  
ATOM   1368  CD2 LEU   169      96.912 137.271  98.846  1.00  0.00           C  
ATOM   1369  N   LEU   170      96.285 132.380  97.019  1.00  0.00              
ATOM   1370  CA  LEU   170      94.968 131.827  96.905  1.00  0.00              
ATOM   1371  CB  LEU   170      94.929 130.309  97.146  1.00  0.00              
ATOM   1372  C   LEU   170      94.051 132.477  97.895  1.00  0.00              
ATOM   1373  O   LEU   170      92.906 132.787  97.572  1.00  0.00              
ATOM   1374  CG  LEU   170      95.741 129.503  96.113  1.00  0.00           C  
ATOM   1375  CD1 LEU   170      97.247 129.700  96.289  1.00  0.00           C  
ATOM   1376  CD2 LEU   170      95.366 128.022  96.139  1.00  0.00           C  
ATOM   1377  N   SER   171      94.524 132.675  99.145  1.00  0.00              
ATOM   1378  CA  SER   171      93.701 133.292 100.147  1.00  0.00              
ATOM   1379  CB  SER   171      92.787 132.317 100.908  1.00  0.00              
ATOM   1380  C   SER   171      94.587 133.889 101.186  1.00  0.00              
ATOM   1381  O   SER   171      95.697 133.412 101.418  1.00  0.00              
ATOM   1382  OG  SER   171      91.736 131.858 100.074  1.00  0.00           O  
ATOM   1383  N   CYS   172      94.130 134.983 101.829  1.00  0.00              
ATOM   1384  CA  CYS   172      94.909 135.466 102.925  1.00  0.00              
ATOM   1385  CB  CYS   172      96.124 136.336 102.554  1.00  0.00              
ATOM   1386  C   CYS   172      94.017 136.161 103.900  1.00  0.00              
ATOM   1387  O   CYS   172      93.078 136.871 103.537  1.00  0.00              
ATOM   1388  SG  CYS   172      95.713 138.030 102.100  1.00  0.00           S  
ATOM   1389  N   HIS   173      94.280 135.932 105.198  1.00  0.00              
ATOM   1390  CA  HIS   173      93.445 136.529 106.202  1.00  0.00              
ATOM   1391  CB  HIS   173      92.362 135.575 106.732  1.00  0.00              
ATOM   1392  C   HIS   173      94.299 136.907 107.370  1.00  0.00              
ATOM   1393  O   HIS   173      95.160 136.140 107.798  1.00  0.00              
ATOM   1394  ND1 HIS   173      90.263 135.859 105.326  1.00  0.00           N  
ATOM   1395  CG  HIS   173      91.387 135.145 105.675  1.00  0.00           C  
ATOM   1396  NE2 HIS   173      90.289 134.047 104.038  1.00  0.00           N  
ATOM   1397  CD2 HIS   173      91.389 134.041 104.878  1.00  0.00           C  
ATOM   1398  CE1 HIS   173      89.643 135.157 104.343  1.00  0.00           C  
ATOM   1399  N   PHE   174      94.088 138.125 107.908  1.00  0.00              
ATOM   1400  CA  PHE   174      94.793 138.556 109.079  1.00  0.00              
ATOM   1401  CB  PHE   174      95.694 139.780 108.821  1.00  0.00              
ATOM   1402  C   PHE   174      93.742 138.958 110.052  1.00  0.00              
ATOM   1403  O   PHE   174      92.913 139.815 109.741  1.00  0.00              
ATOM   1404  CG  PHE   174      96.384 140.154 110.089  1.00  0.00           C  
ATOM   1405  CD1 PHE   174      97.522 139.492 110.491  1.00  0.00           C  
ATOM   1406  CD2 PHE   174      95.899 141.177 110.872  1.00  0.00           C  
ATOM   1407  CE1 PHE   174      98.162 139.839 111.658  1.00  0.00           C  
ATOM   1408  CE2 PHE   174      96.534 141.529 112.040  1.00  0.00           C  
ATOM   1409  CZ  PHE   174      97.667 140.859 112.435  1.00  0.00           C  
ATOM   1410  N   ARG   175      93.759 138.367 111.266  1.00  0.00              
ATOM   1411  CA  ARG   175      92.673 138.653 112.149  1.00  0.00              
ATOM   1412  CB  ARG   175      92.491 140.148 112.471  1.00  0.00              
ATOM   1413  C   ARG   175      91.496 138.159 111.380  1.00  0.00              
ATOM   1414  O   ARG   175      91.607 137.265 110.561  1.00  0.00              
ATOM   1415  CG  ARG   175      93.546 140.704 113.433  1.00  0.00           C  
ATOM   1416  CD  ARG   175      93.159 140.556 114.906  1.00  0.00           C  
ATOM   1417  NE  ARG   175      94.262 141.132 115.725  1.00  0.00           N  
ATOM   1418  CZ  ARG   175      94.042 141.462 117.031  1.00  0.00           C  
ATOM   1419  NH1 ARG   175      92.817 141.251 117.595  1.00  0.00           N  
ATOM   1420  NH2 ARG   175      95.047 142.008 117.775  1.00  0.00           N  
ATOM   1421  N   GLY   176      90.308 138.678 111.621  1.00  0.00              
ATOM   1422  CA  GLY   176      89.169 138.251 110.859  1.00  0.00              
ATOM   1423  C   GLY   176      89.242 138.727 109.432  1.00  0.00              
ATOM   1424  O   GLY   176      88.593 138.158 108.554  1.00  0.00              
ATOM   1425  N   GLU   177      89.971 139.834 109.189  1.00  0.00              
ATOM   1426  CA  GLU   177      89.994 140.537 107.931  1.00  0.00              
ATOM   1427  CB  GLU   177      90.767 141.861 108.023  1.00  0.00              
ATOM   1428  C   GLU   177      90.622 139.747 106.821  1.00  0.00              
ATOM   1429  O   GLU   177      91.559 138.977 107.019  1.00  0.00              
ATOM   1430  CG  GLU   177      90.193 142.805 109.078  1.00  0.00           C  
ATOM   1431  CD  GLU   177      88.737 143.056 108.724  1.00  0.00           C  
ATOM   1432  OE1 GLU   177      88.476 143.498 107.574  1.00  0.00           O  
ATOM   1433  OE2 GLU   177      87.865 142.802 109.598  1.00  0.00           O  
ATOM   1434  N   ALA   178      90.101 139.950 105.591  1.00  0.00              
ATOM   1435  CA  ALA   178      90.637 139.294 104.435  1.00  0.00              
ATOM   1436  CB  ALA   178      89.573 138.916 103.391  1.00  0.00              
ATOM   1437  C   ALA   178      91.566 140.270 103.793  1.00  0.00              
ATOM   1438  O   ALA   178      91.263 141.457 103.689  1.00  0.00              
ATOM   1439  N   CYS   179      92.744 139.788 103.359  1.00  0.00              
ATOM   1440  CA  CYS   179      93.703 140.655 102.754  1.00  0.00              
ATOM   1441  CB  CYS   179      95.069 140.622 103.463  1.00  0.00              
ATOM   1442  C   CYS   179      93.836 140.265 101.320  1.00  0.00              
ATOM   1443  O   CYS   179      93.390 139.192 100.915  1.00  0.00              
ATOM   1444  SG  CYS   179      95.588 138.943 103.899  1.00  0.00           S  
ATOM   1445  N   SER   180      94.449 141.151 100.514  1.00  0.00              
ATOM   1446  CA  SER   180      94.560 140.926  99.103  1.00  0.00              
ATOM   1447  CB  SER   180      93.684 141.910  98.303  1.00  0.00              
ATOM   1448  C   SER   180      95.994 141.151  98.724  1.00  0.00              
ATOM   1449  O   SER   180      96.833 141.468  99.565  1.00  0.00              
ATOM   1450  OG  SER   180      93.792 141.684  96.907  1.00  0.00           O  
ATOM   1451  N   ALA   181      96.302 140.996  97.423  1.00  0.00              
ATOM   1452  CA  ALA   181      97.622 141.141  96.882  1.00  0.00              
ATOM   1453  CB  ALA   181      97.664 140.939  95.357  1.00  0.00              
ATOM   1454  C   ALA   181      98.100 142.529  97.173  1.00  0.00              
ATOM   1455  O   ALA   181      99.296 142.753  97.352  1.00  0.00              
ATOM   1456  N   GLU   182      97.172 143.503  97.220  1.00  0.00              
ATOM   1457  CA  GLU   182      97.532 144.878  97.430  1.00  0.00              
ATOM   1458  CB  GLU   182      96.340 145.859  97.411  1.00  0.00              
ATOM   1459  C   GLU   182      98.223 145.025  98.752  1.00  0.00              
ATOM   1460  O   GLU   182      99.073 145.898  98.919  1.00  0.00              
ATOM   1461  CG  GLU   182      95.333 145.693  98.552  1.00  0.00           C  
ATOM   1462  CD  GLU   182      94.175 144.834  98.065  1.00  0.00           C  
ATOM   1463  OE1 GLU   182      94.235 144.354  96.902  1.00  0.00           O  
ATOM   1464  OE2 GLU   182      93.208 144.652  98.853  1.00  0.00           O  
ATOM   1465  N   ASP   183      97.866 144.179  99.732  1.00  0.00              
ATOM   1466  CA  ASP   183      98.403 144.217 101.063  1.00  0.00              
ATOM   1467  CB  ASP   183      97.656 143.284 102.027  1.00  0.00              
ATOM   1468  C   ASP   183      99.865 143.870 101.061  1.00  0.00              
ATOM   1469  O   ASP   183     100.551 144.105 102.054  1.00  0.00              
ATOM   1470  CG  ASP   183      96.308 143.945 102.287  1.00  0.00           C  
ATOM   1471  OD1 ASP   183      96.228 145.194 102.149  1.00  0.00           O  
ATOM   1472  OD2 ASP   183      95.340 143.216 102.624  1.00  0.00           O  
ATOM   1473  N   PHE   184     100.377 143.247  99.980  1.00  0.00              
ATOM   1474  CA  PHE   184     101.758 142.843  99.948  1.00  0.00              
ATOM   1475  CB  PHE   184     101.949 141.465  99.295  1.00  0.00              
ATOM   1476  C   PHE   184     102.590 143.829  99.174  1.00  0.00              
ATOM   1477  O   PHE   184     102.226 144.255  98.079  1.00  0.00              
ATOM   1478  CG  PHE   184     101.350 140.446 100.204  1.00  0.00           C  
ATOM   1479  CD1 PHE   184      99.995 140.205 100.193  1.00  0.00           C  
ATOM   1480  CD2 PHE   184     102.143 139.742 101.081  1.00  0.00           C  
ATOM   1481  CE1 PHE   184      99.442 139.267 101.033  1.00  0.00           C  
ATOM   1482  CE2 PHE   184     101.597 138.802 101.922  1.00  0.00           C  
ATOM   1483  CZ  PHE   184     100.244 138.562 101.898  1.00  0.00           C  
ATOM   1484  N   LYS   185     103.759 144.203  99.742  1.00  0.00              
ATOM   1485  CA  LYS   185     104.670 145.141  99.140  1.00  0.00              
ATOM   1486  CB  LYS   185     105.405 145.984 100.200  1.00  0.00              
ATOM   1487  C   LYS   185     105.720 144.355  98.408  1.00  0.00              
ATOM   1488  O   LYS   185     106.255 143.382  98.936  1.00  0.00              
ATOM   1489  CG  LYS   185     106.313 147.090  99.656  1.00  0.00           C  
ATOM   1490  CD  LYS   185     105.565 148.330  99.166  1.00  0.00           C  
ATOM   1491  CE  LYS   185     106.490 149.424  98.628  1.00  0.00           C  
ATOM   1492  NZ  LYS   185     107.387 149.904  99.702  1.00  0.00           N  
ATOM   1493  N   VAL   186     106.050 144.766  97.163  1.00  0.00              
ATOM   1494  CA  VAL   186     107.042 144.064  96.395  1.00  0.00              
ATOM   1495  CB  VAL   186     107.004 144.386  94.929  1.00  0.00              
ATOM   1496  C   VAL   186     108.397 144.465  96.892  1.00  0.00              
ATOM   1497  O   VAL   186     108.673 145.649  97.078  1.00  0.00              
ATOM   1498  CG1 VAL   186     108.207 143.714  94.251  1.00  0.00           C  
ATOM   1499  CG2 VAL   186     105.653 143.938  94.354  1.00  0.00           C  
ATOM   1500  N   VAL   187     109.280 143.468  97.124  1.00  0.00              
ATOM   1501  CA  VAL   187     110.617 143.739  97.571  1.00  0.00              
ATOM   1502  CB  VAL   187     110.819 143.490  99.039  1.00  0.00              
ATOM   1503  C   VAL   187     111.525 142.801  96.837  1.00  0.00              
ATOM   1504  O   VAL   187     111.203 141.626  96.666  1.00  0.00              
ATOM   1505  CG1 VAL   187     110.562 142.000  99.328  1.00  0.00           C  
ATOM   1506  CG2 VAL   187     112.234 143.954  99.425  1.00  0.00           C  
ATOM   1507  N   PHE   188     112.701 143.294  96.394  1.00  0.00              
ATOM   1508  CA  PHE   188     113.598 142.459  95.650  1.00  0.00              
ATOM   1509  CB  PHE   188     114.294 143.188  94.487  1.00  0.00              
ATOM   1510  C   PHE   188     114.652 141.952  96.581  1.00  0.00              
ATOM   1511  O   PHE   188     115.204 142.701  97.386  1.00  0.00              
ATOM   1512  CG  PHE   188     113.263 143.457  93.442  1.00  0.00           C  
ATOM   1513  CD1 PHE   188     113.002 142.522  92.465  1.00  0.00           C  
ATOM   1514  CD2 PHE   188     112.553 144.636  93.438  1.00  0.00           C  
ATOM   1515  CE1 PHE   188     112.053 142.760  91.498  1.00  0.00           C  
ATOM   1516  CE2 PHE   188     111.603 144.879  92.473  1.00  0.00           C  
ATOM   1517  CZ  PHE   188     111.350 143.941  91.501  1.00  0.00           C  
ATOM   1518  N   THR   189     114.949 140.640  96.481  1.00  0.00              
ATOM   1519  CA  THR   189     115.913 140.022  97.341  1.00  0.00              
ATOM   1520  CB  THR   189     115.324 138.950  98.198  1.00  0.00              
ATOM   1521  C   THR   189     116.816 139.276  96.412  1.00  0.00              
ATOM   1522  O   THR   189     116.715 139.432  95.196  1.00  0.00              
ATOM   1523  OG1 THR   189     114.091 139.364  98.754  1.00  0.00           O  
ATOM   1524  CG2 THR   189     116.297 138.741  99.357  1.00  0.00           C  
ATOM   1525  N   ARG   190     117.743 138.453  96.946  1.00  0.00              
ATOM   1526  CA  ARG   190     118.552 137.743  96.004  1.00  0.00              
ATOM   1527  CB  ARG   190     119.929 137.216  96.470  1.00  0.00              
ATOM   1528  C   ARG   190     117.711 136.705  95.318  1.00  0.00              
ATOM   1529  O   ARG   190     118.054 136.252  94.228  1.00  0.00              
ATOM   1530  CG  ARG   190     120.012 136.160  97.558  1.00  0.00           C  
ATOM   1531  CD  ARG   190     121.475 135.794  97.854  1.00  0.00           C  
ATOM   1532  NE  ARG   190     122.137 135.449  96.557  1.00  0.00           N  
ATOM   1533  CZ  ARG   190     123.457 135.093  96.521  1.00  0.00           C  
ATOM   1534  NH1 ARG   190     124.178 135.019  97.678  1.00  0.00           N  
ATOM   1535  NH2 ARG   190     124.059 134.808  95.328  1.00  0.00           N  
ATOM   1536  N   TYR   191     116.605 136.270  95.962  1.00  0.00              
ATOM   1537  CA  TYR   191     115.674 135.353  95.357  1.00  0.00              
ATOM   1538  CB  TYR   191     114.525 134.919  96.286  1.00  0.00              
ATOM   1539  C   TYR   191     115.039 135.990  94.155  1.00  0.00              
ATOM   1540  O   TYR   191     114.757 135.314  93.168  1.00  0.00              
ATOM   1541  CG  TYR   191     115.012 133.893  97.253  1.00  0.00           C  
ATOM   1542  CD1 TYR   191     115.164 132.589  96.840  1.00  0.00           C  
ATOM   1543  CD2 TYR   191     115.291 134.210  98.563  1.00  0.00           C  
ATOM   1544  CE1 TYR   191     115.599 131.617  97.709  1.00  0.00           C  
ATOM   1545  CE2 TYR   191     115.727 133.241  99.438  1.00  0.00           C  
ATOM   1546  CZ  TYR   191     115.883 131.943  99.012  1.00  0.00           C  
ATOM   1547  OH  TYR   191     116.329 130.949  99.908  1.00  0.00           O  
ATOM   1548  N   GLY   192     114.734 137.299  94.209  1.00  0.00              
ATOM   1549  CA  GLY   192     114.135 137.913  93.057  1.00  0.00              
ATOM   1550  C   GLY   192     112.985 138.744  93.531  1.00  0.00              
ATOM   1551  O   GLY   192     113.109 139.508  94.487  1.00  0.00              
ATOM   1552  N   LYS   193     111.829 138.623  92.847  1.00  0.00              
ATOM   1553  CA  LYS   193     110.667 139.383  93.212  1.00  0.00              
ATOM   1554  CB  LYS   193     109.630 139.462  92.077  1.00  0.00              
ATOM   1555  C   LYS   193     110.017 138.697  94.376  1.00  0.00              
ATOM   1556  O   LYS   193     109.478 137.600  94.238  1.00  0.00              
ATOM   1557  CG  LYS   193     108.446 140.386  92.366  1.00  0.00           C  
ATOM   1558  CD  LYS   193     107.582 140.662  91.133  1.00  0.00           C  
ATOM   1559  CE  LYS   193     106.393 141.584  91.406  1.00  0.00           C  
ATOM   1560  NZ  LYS   193     105.618 141.793  90.162  1.00  0.00           N  
ATOM   1561  N   CYS   194     110.041 139.352  95.557  1.00  0.00              
ATOM   1562  CA  CYS   194     109.484 138.781  96.754  1.00  0.00              
ATOM   1563  CB  CYS   194     110.516 138.612  97.879  1.00  0.00              
ATOM   1564  C   CYS   194     108.421 139.709  97.263  1.00  0.00              
ATOM   1565  O   CYS   194     108.235 140.800  96.727  1.00  0.00              
ATOM   1566  SG  CYS   194     111.898 137.548  97.377  1.00  0.00           S  
ATOM   1567  N   TYR   195     107.681 139.287  98.316  1.00  0.00              
ATOM   1568  CA  TYR   195     106.591 140.094  98.798  1.00  0.00              
ATOM   1569  CB  TYR   195     105.225 139.477  98.460  1.00  0.00              
ATOM   1570  C   TYR   195     106.649 140.215 100.295  1.00  0.00              
ATOM   1571  O   TYR   195     107.042 139.283 100.995  1.00  0.00              
ATOM   1572  CG  TYR   195     105.157 139.354  96.977  1.00  0.00           C  
ATOM   1573  CD1 TYR   195     104.703 140.398  96.205  1.00  0.00           C  
ATOM   1574  CD2 TYR   195     105.558 138.190  96.360  1.00  0.00           C  
ATOM   1575  CE1 TYR   195     104.644 140.279  94.837  1.00  0.00           C  
ATOM   1576  CE2 TYR   195     105.502 138.065  94.992  1.00  0.00           C  
ATOM   1577  CZ  TYR   195     105.043 139.112  94.229  1.00  0.00           C  
ATOM   1578  OH  TYR   195     104.981 138.994  92.825  1.00  0.00           O  
ATOM   1579  N   THR   196     106.246 141.392 100.826  1.00  0.00              
ATOM   1580  CA  THR   196     106.251 141.586 102.250  1.00  0.00              
ATOM   1581  CB  THR   196     107.230 142.632 102.701  1.00  0.00              
ATOM   1582  C   THR   196     104.890 142.021 102.699  1.00  0.00              
ATOM   1583  O   THR   196     104.340 143.013 102.222  1.00  0.00              
ATOM   1584  OG1 THR   196     108.546 142.272 102.305  1.00  0.00           O  
ATOM   1585  CG2 THR   196     107.153 142.756 104.231  1.00  0.00           C  
ATOM   1586  N   PHE   197     104.311 141.265 103.651  1.00  0.00              
ATOM   1587  CA  PHE   197     103.038 141.583 104.225  1.00  0.00              
ATOM   1588  CB  PHE   197     102.296 140.321 104.711  1.00  0.00              
ATOM   1589  C   PHE   197     103.312 142.456 105.407  1.00  0.00              
ATOM   1590  O   PHE   197     104.312 142.280 106.100  1.00  0.00              
ATOM   1591  CG  PHE   197     101.043 140.690 105.433  1.00  0.00           C  
ATOM   1592  CD1 PHE   197      99.904 141.048 104.747  1.00  0.00           C  
ATOM   1593  CD2 PHE   197     101.006 140.649 106.808  1.00  0.00           C  
ATOM   1594  CE1 PHE   197      98.753 141.378 105.425  1.00  0.00           C  
ATOM   1595  CE2 PHE   197      99.858 140.977 107.491  1.00  0.00           C  
ATOM   1596  CZ  PHE   197      98.729 141.344 106.799  1.00  0.00           C  
ATOM   1597  N   ASN   198     102.421 143.433 105.659  1.00  0.00              
ATOM   1598  CA  ASN   198     102.543 144.308 106.790  1.00  0.00              
ATOM   1599  CB  ASN   198     102.400 143.560 108.128  1.00  0.00              
ATOM   1600  C   ASN   198     103.866 145.009 106.781  1.00  0.00              
ATOM   1601  O   ASN   198     104.536 145.084 107.809  1.00  0.00              
ATOM   1602  CG  ASN   198     102.148 144.573 109.235  1.00  0.00           C  
ATOM   1603  OD1 ASN   198     101.659 145.674 108.989  1.00  0.00           O  
ATOM   1604  ND2 ASN   198     102.493 144.192 110.494  1.00  0.00           N  
ATOM   1605  N   SER   199     104.280 145.543 105.615  1.00  0.00              
ATOM   1606  CA  SER   199     105.498 146.302 105.520  1.00  0.00              
ATOM   1607  CB  SER   199     105.834 146.699 104.072  1.00  0.00              
ATOM   1608  C   SER   199     105.307 147.555 106.329  1.00  0.00              
ATOM   1609  O   SER   199     106.261 148.087 106.894  1.00  0.00              
ATOM   1610  OG  SER   199     104.799 147.506 103.530  1.00  0.00           O  
ATOM   1611  N   GLY   200     104.058 148.067 106.386  1.00  0.00              
ATOM   1612  CA  GLY   200     103.714 149.183 107.226  1.00  0.00              
ATOM   1613  C   GLY   200     104.147 150.490 106.642  1.00  0.00              
ATOM   1614  O   GLY   200     104.337 151.450 107.383  1.00  0.00              
ATOM   1615  N   GLN   201     104.394 150.541 105.323  1.00  0.00              
ATOM   1616  CA  GLN   201     104.799 151.739 104.641  1.00  0.00              
ATOM   1617  CB  GLN   201     105.403 151.414 103.266  1.00  0.00              
ATOM   1618  C   GLN   201     103.674 152.705 104.379  1.00  0.00              
ATOM   1619  O   GLN   201     103.814 153.897 104.640  1.00  0.00              
ATOM   1620  CG  GLN   201     106.121 152.586 102.602  1.00  0.00           C  
ATOM   1621  CD  GLN   201     107.594 152.486 102.969  1.00  0.00           C  
ATOM   1622  OE1 GLN   201     108.378 153.394 102.698  1.00  0.00           O  
ATOM   1623  NE2 GLN   201     107.986 151.344 103.595  1.00  0.00           N  
ATOM   1624  N   ASP   202     102.504 152.227 103.897  1.00  0.00              
ATOM   1625  CA  ASP   202     101.572 153.179 103.345  1.00  0.00              
ATOM   1626  CB  ASP   202     100.988 152.709 101.998  1.00  0.00              
ATOM   1627  C   ASP   202     100.426 153.584 104.225  1.00  0.00              
ATOM   1628  O   ASP   202      99.274 153.244 103.959  1.00  0.00              
ATOM   1629  CG  ASP   202     100.256 151.387 102.201  1.00  0.00           C  
ATOM   1630  OD1 ASP   202     100.401 150.782 103.297  1.00  0.00           O  
ATOM   1631  OD2 ASP   202      99.544 150.962 101.253  1.00  0.00           O  
ATOM   1632  N   GLY   203     100.705 154.346 105.298  1.00  0.00              
ATOM   1633  CA  GLY   203      99.670 154.946 106.091  1.00  0.00              
ATOM   1634  C   GLY   203      98.781 153.896 106.670  1.00  0.00              
ATOM   1635  O   GLY   203      97.756 154.222 107.265  1.00  0.00              
ATOM   1636  N   ARG   204      99.127 152.605 106.532  1.00  0.00              
ATOM   1637  CA  ARG   204      98.219 151.659 107.106  1.00  0.00              
ATOM   1638  CB  ARG   204      98.410 150.206 106.623  1.00  0.00              
ATOM   1639  C   ARG   204      98.470 151.685 108.566  1.00  0.00              
ATOM   1640  O   ARG   204      99.613 151.590 109.013  1.00  0.00              
ATOM   1641  CG  ARG   204      99.794 149.622 106.920  1.00  0.00           C  
ATOM   1642  CD  ARG   204      99.878 148.110 106.702  1.00  0.00           C  
ATOM   1643  NE  ARG   204      99.727 147.845 105.244  1.00  0.00           N  
ATOM   1644  CZ  ARG   204      99.638 146.559 104.797  1.00  0.00           C  
ATOM   1645  NH1 ARG   204      99.667 145.523 105.685  1.00  0.00           N  
ATOM   1646  NH2 ARG   204      99.520 146.305 103.462  1.00  0.00           N  
ATOM   1647  N   PRO   205      97.407 151.868 109.300  1.00  0.00              
ATOM   1648  CA  PRO   205      97.493 151.906 110.728  1.00  0.00              
ATOM   1649  CB  PRO   205      96.052 151.979 111.219  1.00  0.00              
ATOM   1650  C   PRO   205      98.118 150.589 111.067  1.00  0.00              
ATOM   1651  O   PRO   205      97.536 149.558 110.738  1.00  0.00              
ATOM   1652  CD  PRO   205      96.081 151.497 108.839  1.00  0.00           C  
ATOM   1653  CG  PRO   205      95.281 151.216 110.124  1.00  0.00           C  
ATOM   1654  N   ARG   206      99.257 150.606 111.778  1.00  0.00              
ATOM   1655  CA  ARG   206     100.015 149.414 112.020  1.00  0.00              
ATOM   1656  CB  ARG   206     101.219 149.707 112.934  1.00  0.00              
ATOM   1657  C   ARG   206      99.124 148.372 112.639  1.00  0.00              
ATOM   1658  O   ARG   206      98.308 148.668 113.510  1.00  0.00              
ATOM   1659  CG  ARG   206     102.373 148.706 112.872  1.00  0.00           C  
ATOM   1660  CD  ARG   206     103.656 149.290 113.476  1.00  0.00           C  
ATOM   1661  NE  ARG   206     104.733 148.259 113.429  1.00  0.00           N  
ATOM   1662  CZ  ARG   206     106.028 148.628 113.661  1.00  0.00           C  
ATOM   1663  NH1 ARG   206     106.337 149.946 113.835  1.00  0.00           N  
ATOM   1664  NH2 ARG   206     107.013 147.686 113.735  1.00  0.00           N  
ATOM   1665  N   LEU   207      99.258 147.112 112.164  1.00  0.00              
ATOM   1666  CA  LEU   207      98.450 146.003 112.593  1.00  0.00              
ATOM   1667  CB  LEU   207      98.601 144.764 111.693  1.00  0.00              
ATOM   1668  C   LEU   207      98.889 145.597 113.963  1.00  0.00              
ATOM   1669  O   LEU   207     100.078 145.639 114.276  1.00  0.00              
ATOM   1670  CG  LEU   207      98.114 144.974 110.248  1.00  0.00           C  
ATOM   1671  CD1 LEU   207      98.297 143.701 109.408  1.00  0.00           C  
ATOM   1672  CD2 LEU   207      96.668 145.490 110.215  1.00  0.00           C  
ATOM   1673  N   LYS   208      97.931 145.176 114.819  1.00  0.00              
ATOM   1674  CA  LYS   208      98.296 144.819 116.159  1.00  0.00              
ATOM   1675  CB  LYS   208      97.848 145.849 117.211  1.00  0.00              
ATOM   1676  C   LYS   208      97.707 143.485 116.507  1.00  0.00              
ATOM   1677  O   LYS   208      96.747 143.031 115.886  1.00  0.00              
ATOM   1678  CG  LYS   208      96.349 146.144 117.202  1.00  0.00           C  
ATOM   1679  CD  LYS   208      95.892 146.940 118.426  1.00  0.00           C  
ATOM   1680  CE  LYS   208      94.395 147.247 118.440  1.00  0.00           C  
ATOM   1681  NZ  LYS   208      94.050 148.017 119.657  1.00  0.00           N  
ATOM   1682  N   THR   209      98.305 142.812 117.515  1.00  0.00              
ATOM   1683  CA  THR   209      97.866 141.518 117.956  1.00  0.00              
ATOM   1684  CB  THR   209      98.946 140.481 117.848  1.00  0.00              
ATOM   1685  C   THR   209      97.518 141.655 119.407  1.00  0.00              
ATOM   1686  O   THR   209      98.136 142.440 120.125  1.00  0.00              
ATOM   1687  OG1 THR   209      99.449 140.440 116.521  1.00  0.00           O  
ATOM   1688  CG2 THR   209      98.350 139.111 118.198  1.00  0.00           C  
ATOM   1689  N   MET   210      96.516 140.894 119.893  1.00  0.00              
ATOM   1690  CA  MET   210      96.148 141.107 121.263  1.00  0.00              
ATOM   1691  CB  MET   210      94.725 141.666 121.400  1.00  0.00              
ATOM   1692  C   MET   210      96.256 139.835 122.056  1.00  0.00              
ATOM   1693  O   MET   210      96.682 139.868 123.211  1.00  0.00              
ATOM   1694  CG  MET   210      94.485 142.339 122.748  1.00  0.00           C  
ATOM   1695  SD  MET   210      93.075 143.481 122.766  1.00  0.00           S  
ATOM   1696  CE  MET   210      93.894 144.748 121.755  1.00  0.00           C  
ATOM   1697  N   LYS   211      95.888 138.675 121.474  1.00  0.00              
ATOM   1698  CA  LYS   211      95.934 137.463 122.249  1.00  0.00              
ATOM   1699  CB  LYS   211      94.534 136.937 122.616  1.00  0.00              
ATOM   1700  C   LYS   211      96.698 136.401 121.512  1.00  0.00              
ATOM   1701  O   LYS   211      97.100 136.585 120.365  1.00  0.00              
ATOM   1702  CG  LYS   211      93.584 136.799 121.426  1.00  0.00           C  
ATOM   1703  CD  LYS   211      92.259 136.122 121.781  1.00  0.00           C  
ATOM   1704  CE  LYS   211      91.260 137.061 122.460  1.00  0.00           C  
ATOM   1705  NZ  LYS   211      91.786 137.499 123.772  1.00  0.00           N  
ATOM   1706  N   GLY   212      96.967 135.264 122.191  1.00  0.00              
ATOM   1707  CA  GLY   212      97.721 134.200 121.585  1.00  0.00              
ATOM   1708  C   GLY   212      96.814 133.353 120.749  1.00  0.00              
ATOM   1709  O   GLY   212      95.602 133.333 120.951  1.00  0.00              
ATOM   1710  N   GLY   213      97.405 132.580 119.812  1.00  0.00              
ATOM   1711  CA  GLY   213      96.624 131.708 118.980  1.00  0.00              
ATOM   1712  C   GLY   213      96.638 132.172 117.555  1.00  0.00              
ATOM   1713  O   GLY   213      96.926 133.326 117.241  1.00  0.00              
ATOM   1714  N   THR   214      96.284 131.239 116.650  1.00  0.00              
ATOM   1715  CA  THR   214      96.298 131.459 115.233  1.00  0.00              
ATOM   1716  CB  THR   214      96.062 130.211 114.435  1.00  0.00              
ATOM   1717  C   THR   214      95.296 132.500 114.854  1.00  0.00              
ATOM   1718  O   THR   214      95.473 133.207 113.862  1.00  0.00              
ATOM   1719  OG1 THR   214      96.095 130.514 113.050  1.00  0.00           O  
ATOM   1720  CG2 THR   214      94.723 129.583 114.829  1.00  0.00           C  
ATOM   1721  N   GLY   215      94.211 132.626 115.635  1.00  0.00              
ATOM   1722  CA  GLY   215      93.171 133.553 115.293  1.00  0.00              
ATOM   1723  C   GLY   215      93.703 134.956 115.221  1.00  0.00              
ATOM   1724  O   GLY   215      93.280 135.721 114.355  1.00  0.00              
ATOM   1725  N   ASN   216      94.618 135.357 116.132  1.00  0.00              
ATOM   1726  CA  ASN   216      95.067 136.724 116.069  1.00  0.00              
ATOM   1727  CB  ASN   216      95.424 137.336 117.436  1.00  0.00              
ATOM   1728  C   ASN   216      96.309 136.835 115.239  1.00  0.00              
ATOM   1729  O   ASN   216      97.175 137.657 115.534  1.00  0.00              
ATOM   1730  CG  ASN   216      94.160 137.806 118.141  1.00  0.00           C  
ATOM   1731  OD1 ASN   216      94.229 138.533 119.131  1.00  0.00           O  
ATOM   1732  ND2 ASN   216      92.972 137.398 117.620  1.00  0.00           N  
ATOM   1733  N   GLY   217      96.398 136.086 114.124  1.00  0.00              
ATOM   1734  CA  GLY   217      97.592 136.151 113.332  1.00  0.00              
ATOM   1735  C   GLY   217      97.245 136.099 111.874  1.00  0.00              
ATOM   1736  O   GLY   217      96.099 136.317 111.478  1.00  0.00              
ATOM   1737  N   LEU   218      98.270 135.814 111.038  1.00  0.00              
ATOM   1738  CA  LEU   218      98.116 135.793 109.609  1.00  0.00              
ATOM   1739  CB  LEU   218      99.329 136.422 108.894  1.00  0.00              
ATOM   1740  C   LEU   218      98.000 134.376 109.132  1.00  0.00              
ATOM   1741  O   LEU   218      98.627 133.470 109.677  1.00  0.00              
ATOM   1742  CG  LEU   218      99.286 136.405 107.352  1.00  0.00           C  
ATOM   1743  CD1 LEU   218      98.154 137.282 106.791  1.00  0.00           C  
ATOM   1744  CD2 LEU   218     100.664 136.763 106.772  1.00  0.00           C  
ATOM   1745  N   GLU   219      97.150 134.151 108.108  1.00  0.00              
ATOM   1746  CA  GLU   219      96.993 132.852 107.517  1.00  0.00              
ATOM   1747  CB  GLU   219      95.691 132.135 107.913  1.00  0.00              
ATOM   1748  C   GLU   219      96.972 133.059 106.035  1.00  0.00              
ATOM   1749  O   GLU   219      96.218 133.893 105.531  1.00  0.00              
ATOM   1750  CG  GLU   219      95.622 130.695 107.400  1.00  0.00           C  
ATOM   1751  CD  GLU   219      94.378 130.041 107.983  1.00  0.00           C  
ATOM   1752  OE1 GLU   219      93.268 130.608 107.797  1.00  0.00           O  
ATOM   1753  OE2 GLU   219      94.522 128.968 108.628  1.00  0.00           O  
ATOM   1754  N   ILE   220      97.813 132.304 105.297  1.00  0.00              
ATOM   1755  CA  ILE   220      97.894 132.495 103.877  1.00  0.00              
ATOM   1756  CB  ILE   220      99.226 133.022 103.424  1.00  0.00              
ATOM   1757  C   ILE   220      97.860 131.140 103.226  1.00  0.00              
ATOM   1758  O   ILE   220      98.391 130.167 103.761  1.00  0.00              
ATOM   1759  CG2 ILE   220      99.021 133.448 101.969  1.00  0.00           C  
ATOM   1760  CG1 ILE   220      99.733 134.209 104.241  1.00  0.00           C  
ATOM   1761  CD1 ILE   220      98.954 135.489 103.983  1.00  0.00           C  
ATOM   1762  N   MET   221      97.234 131.043 102.036  1.00  0.00              
ATOM   1763  CA  MET   221      97.274 129.826 101.272  1.00  0.00              
ATOM   1764  CB  MET   221      95.883 129.292 100.888  1.00  0.00              
ATOM   1765  C   MET   221      98.004 130.184 100.007  1.00  0.00              
ATOM   1766  O   MET   221      97.678 131.180  99.361  1.00  0.00              
ATOM   1767  CG  MET   221      95.927 127.966 100.128  1.00  0.00           C  
ATOM   1768  SD  MET   221      94.297 127.267  99.729  1.00  0.00           S  
ATOM   1769  CE  MET   221      93.982 126.632 101.401  1.00  0.00           C  
ATOM   1770  N   LEU   222      99.022 129.380  99.626  1.00  0.00              
ATOM   1771  CA  LEU   222      99.866 129.700  98.498  1.00  0.00              
ATOM   1772  CB  LEU   222     101.352 129.849  98.897  1.00  0.00              
ATOM   1773  C   LEU   222      99.896 128.577  97.503  1.00  0.00              
ATOM   1774  O   LEU   222      99.808 127.400  97.851  1.00  0.00              
ATOM   1775  CG  LEU   222     101.766 131.094  99.710  1.00  0.00           C  
ATOM   1776  CD1 LEU   222     101.970 132.323  98.818  1.00  0.00           C  
ATOM   1777  CD2 LEU   222     100.791 131.373 100.854  1.00  0.00           C  
ATOM   1778  N   ASP   223     100.033 128.952  96.213  1.00  0.00              
ATOM   1779  CA  ASP   223     100.237 128.045  95.116  1.00  0.00              
ATOM   1780  CB  ASP   223      99.236 128.272  93.966  1.00  0.00              
ATOM   1781  C   ASP   223     101.612 128.385  94.601  1.00  0.00              
ATOM   1782  O   ASP   223     101.819 129.446  94.016  1.00  0.00              
ATOM   1783  CG  ASP   223      99.502 127.283  92.838  1.00  0.00           C  
ATOM   1784  OD1 ASP   223     100.498 126.517  92.929  1.00  0.00           O  
ATOM   1785  OD2 ASP   223      98.706 127.286  91.861  1.00  0.00           O  
ATOM   1786  N   ILE   224     102.590 127.487  94.835  1.00  0.00              
ATOM   1787  CA  ILE   224     103.977 127.632  94.467  1.00  0.00              
ATOM   1788  CB  ILE   224     104.870 126.590  95.084  1.00  0.00              
ATOM   1789  C   ILE   224     104.138 127.624  92.973  1.00  0.00              
ATOM   1790  O   ILE   224     105.107 128.175  92.452  1.00  0.00              
ATOM   1791  CG2 ILE   224     104.806 126.771  96.612  1.00  0.00           C  
ATOM   1792  CG1 ILE   224     104.496 125.179  94.612  1.00  0.00           C  
ATOM   1793  CD1 ILE   224     105.524 124.114  94.991  1.00  0.00           C  
ATOM   1794  N   GLN   225     103.209 126.967  92.247  1.00  0.00              
ATOM   1795  CA  GLN   225     103.244 126.913  90.808  1.00  0.00              
ATOM   1796  CB  GLN   225     103.169 128.307  90.167  1.00  0.00              
ATOM   1797  C   GLN   225     104.488 126.259  90.296  1.00  0.00              
ATOM   1798  O   GLN   225     105.265 126.853  89.550  1.00  0.00              
ATOM   1799  CG  GLN   225     101.882 129.060  90.499  1.00  0.00           C  
ATOM   1800  CD  GLN   225     101.949 130.409  89.803  1.00  0.00           C  
ATOM   1801  OE1 GLN   225     102.905 131.165  89.973  1.00  0.00           O  
ATOM   1802  NE2 GLN   225     100.906 130.719  88.987  1.00  0.00           N  
ATOM   1803  N   GLN   226     104.689 124.986  90.674  1.00  0.00              
ATOM   1804  CA  GLN   226     105.835 124.246  90.240  1.00  0.00              
ATOM   1805  CB  GLN   226     106.107 122.969  91.048  1.00  0.00              
ATOM   1806  C   GLN   226     105.822 124.029  88.756  1.00  0.00              
ATOM   1807  O   GLN   226     106.874 123.833  88.148  1.00  0.00              
ATOM   1808  CG  GLN   226     105.007 121.928  91.085  1.00  0.00           C  
ATOM   1809  CD  GLN   226     105.584 120.818  91.947  1.00  0.00           C  
ATOM   1810  OE1 GLN   226     106.618 120.238  91.620  1.00  0.00           O  
ATOM   1811  NE2 GLN   226     104.923 120.536  93.100  1.00  0.00           N  
ATOM   1812  N   ASP   227     104.640 124.042  88.116  1.00  0.00              
ATOM   1813  CA  ASP   227     104.622 123.860  86.692  1.00  0.00              
ATOM   1814  CB  ASP   227     103.204 123.823  86.083  1.00  0.00              
ATOM   1815  C   ASP   227     105.415 124.968  86.050  1.00  0.00              
ATOM   1816  O   ASP   227     105.979 124.787  84.974  1.00  0.00              
ATOM   1817  CG  ASP   227     102.473 125.131  86.356  1.00  0.00           C  
ATOM   1818  OD1 ASP   227     102.295 125.475  87.554  1.00  0.00           O  
ATOM   1819  OD2 ASP   227     102.079 125.804  85.367  1.00  0.00           O  
ATOM   1820  N   GLU   228     105.434 126.159  86.679  1.00  0.00              
ATOM   1821  CA  GLU   228     106.122 127.343  86.226  1.00  0.00              
ATOM   1822  CB  GLU   228     105.590 128.624  86.884  1.00  0.00              
ATOM   1823  C   GLU   228     107.623 127.290  86.423  1.00  0.00              
ATOM   1824  O   GLU   228     108.346 128.094  85.837  1.00  0.00              
ATOM   1825  CG  GLU   228     106.002 129.885  86.128  1.00  0.00           C  
ATOM   1826  CD  GLU   228     105.259 129.911  84.795  1.00  0.00           C  
ATOM   1827  OE1 GLU   228     104.441 128.985  84.553  1.00  0.00           O  
ATOM   1828  OE2 GLU   228     105.500 130.858  84.000  1.00  0.00           O  
ATOM   1829  N   TYR   229     108.135 126.415  87.312  1.00  0.00              
ATOM   1830  CA  TYR   229     109.547 126.336  87.626  1.00  0.00              
ATOM   1831  CB  TYR   229     109.875 125.165  88.570  1.00  0.00              
ATOM   1832  C   TYR   229     110.411 126.151  86.407  1.00  0.00              
ATOM   1833  O   TYR   229     110.098 125.356  85.522  1.00  0.00              
ATOM   1834  CG  TYR   229     109.467 125.513  89.959  1.00  0.00           C  
ATOM   1835  CD1 TYR   229     108.209 125.991  90.235  1.00  0.00           C  
ATOM   1836  CD2 TYR   229     110.342 125.307  91.000  1.00  0.00           C  
ATOM   1837  CE1 TYR   229     107.842 126.295  91.525  1.00  0.00           C  
ATOM   1838  CE2 TYR   229     109.982 125.606  92.291  1.00  0.00           C  
ATOM   1839  CZ  TYR   229     108.731 126.105  92.554  1.00  0.00           C  
ATOM   1840  OH  TYR   229     108.361 126.413  93.880  1.00  0.00           O  
ATOM   1841  N   LEU   230     111.544 126.898  86.336  1.00  0.00              
ATOM   1842  CA  LEU   230     112.475 126.706  85.251  1.00  0.00              
ATOM   1843  CB  LEU   230     113.613 127.736  85.088  1.00  0.00              
ATOM   1844  C   LEU   230     113.153 125.387  85.425  1.00  0.00              
ATOM   1845  O   LEU   230     113.413 124.919  86.531  1.00  0.00              
ATOM   1846  CG  LEU   230     113.371 128.876  84.077  1.00  0.00           C  
ATOM   1847  CD1 LEU   230     112.253 129.826  84.492  1.00  0.00           C  
ATOM   1848  CD2 LEU   230     114.680 129.614  83.768  1.00  0.00           C  
ATOM   1849  N   PRO   231     113.451 124.787  84.309  1.00  0.00              
ATOM   1850  CA  PRO   231     114.110 123.514  84.324  1.00  0.00              
ATOM   1851  CB  PRO   231     114.089 123.025  82.878  1.00  0.00              
ATOM   1852  C   PRO   231     115.482 123.713  84.872  1.00  0.00              
ATOM   1853  O   PRO   231     116.118 124.701  84.505  1.00  0.00              
ATOM   1854  CD  PRO   231     112.685 125.003  83.095  1.00  0.00           C  
ATOM   1855  CG  PRO   231     112.843 123.708  82.284  1.00  0.00           C  
ATOM   1856  N   VAL   232     115.964 122.812  85.751  1.00  0.00              
ATOM   1857  CA  VAL   232     117.305 122.954  86.227  1.00  0.00              
ATOM   1858  CB  VAL   232     117.486 122.739  87.700  1.00  0.00              
ATOM   1859  C   VAL   232     118.155 121.957  85.523  1.00  0.00              
ATOM   1860  O   VAL   232     117.905 120.754  85.574  1.00  0.00              
ATOM   1861  CG1 VAL   232     116.919 123.946  88.453  1.00  0.00           C  
ATOM   1862  CG2 VAL   232     116.800 121.419  88.073  1.00  0.00           C  
ATOM   1863  N   TRP   233     119.199 122.458  84.838  1.00  0.00              
ATOM   1864  CA  TRP   233     120.051 121.582  84.092  1.00  0.00              
ATOM   1865  CB  TRP   233     120.057 121.936  82.593  1.00  0.00              
ATOM   1866  C   TRP   233     121.450 121.738  84.608  1.00  0.00              
ATOM   1867  O   TRP   233     122.382 121.131  84.084  1.00  0.00              
ATOM   1868  CG  TRP   233     118.735 121.667  81.909  1.00  0.00           C  
ATOM   1869  CD2 TRP   233     118.344 122.211  80.637  1.00  0.00           C  
ATOM   1870  CD1 TRP   233     117.690 120.902  82.337  1.00  0.00           C  
ATOM   1871  NE1 TRP   233     116.675 120.929  81.411  1.00  0.00           N  
ATOM   1872  CE2 TRP   233     117.063 121.732  80.360  1.00  0.00           C  
ATOM   1873  CE3 TRP   233     118.998 123.040  79.771  1.00  0.00           C  
ATOM   1874  CZ2 TRP   233     116.414 122.076  79.209  1.00  0.00           C  
ATOM   1875  CZ3 TRP   233     118.340 123.385  78.612  1.00  0.00           C  
ATOM   1876  CH2 TRP   233     117.073 122.912  78.336  1.00  0.00           C  
ATOM   1877  N   GLY   234     121.631 122.524  85.688  1.00  0.00              
ATOM   1878  CA  GLY   234     122.953 122.724  86.213  1.00  0.00              
ATOM   1879  C   GLY   234     122.808 123.404  87.537  1.00  0.00              
ATOM   1880  O   GLY   234     121.696 123.679  87.982  1.00  0.00              
ATOM   1881  N   GLU   235     123.937 123.683  88.219  1.00  0.00              
ATOM   1882  CA  GLU   235     123.799 124.343  89.482  1.00  0.00              
ATOM   1883  CB  GLU   235     124.365 123.538  90.662  1.00  0.00              
ATOM   1884  C   GLU   235     124.429 125.697  89.419  1.00  0.00              
ATOM   1885  O   GLU   235     125.585 125.855  89.028  1.00  0.00              
ATOM   1886  CG  GLU   235     125.804 123.069  90.478  1.00  0.00           C  
ATOM   1887  CD  GLU   235     126.076 122.080  91.600  1.00  0.00           C  
ATOM   1888  OE1 GLU   235     125.175 121.910  92.464  1.00  0.00           O  
ATOM   1889  OE2 GLU   235     127.181 121.476  91.608  1.00  0.00           O  
ATOM   1890  N   THR   236     123.636 126.720  89.802  1.00  0.00              
ATOM   1891  CA  THR   236     124.065 128.086  89.786  1.00  0.00              
ATOM   1892  CB  THR   236     123.467 128.873  88.658  1.00  0.00              
ATOM   1893  C   THR   236     123.469 128.690  91.022  1.00  0.00              
ATOM   1894  O   THR   236     122.665 128.057  91.703  1.00  0.00              
ATOM   1895  OG1 THR   236     123.626 128.189  87.430  1.00  0.00           O  
ATOM   1896  CG2 THR   236     124.220 130.203  88.557  1.00  0.00           C  
ATOM   1897  N   ASP   237     123.845 129.943  91.342  1.00  0.00              
ATOM   1898  CA  ASP   237     123.310 130.615  92.490  1.00  0.00              
ATOM   1899  CB  ASP   237     123.943 131.996  92.743  1.00  0.00              
ATOM   1900  C   ASP   237     121.841 130.827  92.286  1.00  0.00              
ATOM   1901  O   ASP   237     121.079 130.868  93.249  1.00  0.00              
ATOM   1902  CG  ASP   237     125.357 131.790  93.269  1.00  0.00           C  
ATOM   1903  OD1 ASP   237     125.772 130.609  93.409  1.00  0.00           O  
ATOM   1904  OD2 ASP   237     126.037 132.813  93.546  1.00  0.00           O  
ATOM   1905  N   GLU   238     121.424 131.044  91.025  1.00  0.00              
ATOM   1906  CA  GLU   238     120.057 131.280  90.650  1.00  0.00              
ATOM   1907  CB  GLU   238     119.938 131.876  89.237  1.00  0.00              
ATOM   1908  C   GLU   238     119.215 130.033  90.716  1.00  0.00              
ATOM   1909  O   GLU   238     118.018 130.118  90.983  1.00  0.00              
ATOM   1910  CG  GLU   238     120.353 133.351  89.176  1.00  0.00           C  
ATOM   1911  CD  GLU   238     121.854 133.463  89.414  1.00  0.00           C  
ATOM   1912  OE1 GLU   238     122.576 132.466  89.148  1.00  0.00           O  
ATOM   1913  OE2 GLU   238     122.299 134.554  89.863  1.00  0.00           O  
ATOM   1914  N   THR   239     119.789 128.844  90.437  1.00  0.00              
ATOM   1915  CA  THR   239     118.984 127.647  90.401  1.00  0.00              
ATOM   1916  CB  THR   239     119.513 126.581  89.479  1.00  0.00              
ATOM   1917  C   THR   239     118.862 127.035  91.763  1.00  0.00              
ATOM   1918  O   THR   239     119.688 127.268  92.644  1.00  0.00              
ATOM   1919  OG1 THR   239     120.817 126.182  89.874  1.00  0.00           O  
ATOM   1920  CG2 THR   239     119.529 127.121  88.041  1.00  0.00           C  
ATOM   1921  N   SER   240     117.791 126.230  91.965  1.00  0.00              
ATOM   1922  CA  SER   240     117.592 125.571  93.227  1.00  0.00              
ATOM   1923  CB  SER   240     116.589 126.279  94.152  1.00  0.00              
ATOM   1924  C   SER   240     117.032 124.210  92.958  1.00  0.00              
ATOM   1925  O   SER   240     116.336 123.999  91.965  1.00  0.00              
ATOM   1926  OG  SER   240     115.273 126.153  93.634  1.00  0.00           O  
ATOM   1927  N   PHE   241     117.335 123.233  93.839  1.00  0.00              
ATOM   1928  CA  PHE   241     116.794 121.924  93.623  1.00  0.00              
ATOM   1929  CB  PHE   241     117.821 120.802  93.871  1.00  0.00              
ATOM   1930  C   PHE   241     115.708 121.732  94.636  1.00  0.00              
ATOM   1931  O   PHE   241     115.422 120.605  95.031  1.00  0.00              
ATOM   1932  CG  PHE   241     118.993 121.009  92.968  1.00  0.00           C  
ATOM   1933  CD1 PHE   241     118.920 120.721  91.624  1.00  0.00           C  
ATOM   1934  CD2 PHE   241     120.183 121.480  93.478  1.00  0.00           C  
ATOM   1935  CE1 PHE   241     120.011 120.912  90.806  1.00  0.00           C  
ATOM   1936  CE2 PHE   241     121.276 121.673  92.665  1.00  0.00           C  
ATOM   1937  CZ  PHE   241     121.192 121.390  91.323  1.00  0.00           C  
ATOM   1938  N   GLU   242     115.029 122.820  95.050  1.00  0.00              
ATOM   1939  CA  GLU   242     114.015 122.664  96.055  1.00  0.00              
ATOM   1940  CB  GLU   242     114.378 123.283  97.419  1.00  0.00              
ATOM   1941  C   GLU   242     112.777 123.374  95.608  1.00  0.00              
ATOM   1942  O   GLU   242     112.836 124.342  94.851  1.00  0.00              
ATOM   1943  CG  GLU   242     115.563 122.622  98.127  1.00  0.00           C  
ATOM   1944  CD  GLU   242     116.843 123.292  97.645  1.00  0.00           C  
ATOM   1945  OE1 GLU   242     116.741 124.391  97.039  1.00  0.00           O  
ATOM   1946  OE2 GLU   242     117.939 122.718  97.884  1.00  0.00           O  
ATOM   1947  N   ALA   243     111.608 122.883  96.070  1.00  0.00              
ATOM   1948  CA  ALA   243     110.357 123.519  95.775  1.00  0.00              
ATOM   1949  CB  ALA   243     109.315 122.584  95.129  1.00  0.00              
ATOM   1950  C   ALA   243     109.802 123.974  97.089  1.00  0.00              
ATOM   1951  O   ALA   243     109.907 123.268  98.090  1.00  0.00              
ATOM   1952  N   GLY   244     109.206 125.184  97.123  1.00  0.00              
ATOM   1953  CA  GLY   244     108.669 125.692  98.354  1.00  0.00              
ATOM   1954  C   GLY   244     108.911 127.170  98.373  1.00  0.00              
ATOM   1955  O   GLY   244     109.144 127.779  97.330  1.00  0.00              
ATOM   1956  N   ILE   245     108.831 127.795  99.569  1.00  0.00              
ATOM   1957  CA  ILE   245     109.080 129.208  99.663  1.00  0.00              
ATOM   1958  CB  ILE   245     107.849 130.064  99.836  1.00  0.00              
ATOM   1959  C   ILE   245     109.951 129.454 100.854  1.00  0.00              
ATOM   1960  O   ILE   245     110.069 128.608 101.739  1.00  0.00              
ATOM   1961  CG2 ILE   245     106.925 129.799  98.635  1.00  0.00           C  
ATOM   1962  CG1 ILE   245     107.163 129.826 101.191  1.00  0.00           C  
ATOM   1963  CD1 ILE   245     106.606 128.421 101.372  1.00  0.00           C  
ATOM   1964  N   LYS   246     110.627 130.621 100.880  1.00  0.00              
ATOM   1965  CA  LYS   246     111.439 130.953 102.014  1.00  0.00              
ATOM   1966  CB  LYS   246     112.863 131.375 101.629  1.00  0.00              
ATOM   1967  C   LYS   246     110.737 132.098 102.685  1.00  0.00              
ATOM   1968  O   LYS   246     110.164 132.953 102.010  1.00  0.00              
ATOM   1969  CG  LYS   246     113.889 131.155 102.742  1.00  0.00           C  
ATOM   1970  CD  LYS   246     114.238 129.685 102.971  1.00  0.00           C  
ATOM   1971  CE  LYS   246     115.386 129.486 103.962  1.00  0.00           C  
ATOM   1972  NZ  LYS   246     116.629 130.079 103.421  1.00  0.00           N  
ATOM   1973  N   VAL   247     110.728 132.130 104.036  1.00  0.00              
ATOM   1974  CA  VAL   247     110.008 133.170 104.721  1.00  0.00              
ATOM   1975  CB  VAL   247     108.759 132.672 105.394  1.00  0.00              
ATOM   1976  C   VAL   247     110.874 133.748 105.798  1.00  0.00              
ATOM   1977  O   VAL   247     111.755 133.075 106.333  1.00  0.00              
ATOM   1978  CG1 VAL   247     108.080 133.846 106.121  1.00  0.00           C  
ATOM   1979  CG2 VAL   247     107.871 131.986 104.340  1.00  0.00           C  
ATOM   1980  N   GLN   248     110.656 135.041 106.123  1.00  0.00              
ATOM   1981  CA  GLN   248     111.405 135.647 107.186  1.00  0.00              
ATOM   1982  CB  GLN   248     112.668 136.385 106.709  1.00  0.00              
ATOM   1983  C   GLN   248     110.520 136.644 107.881  1.00  0.00              
ATOM   1984  O   GLN   248     109.906 137.496 107.240  1.00  0.00              
ATOM   1985  CG  GLN   248     113.486 136.980 107.857  1.00  0.00           C  
ATOM   1986  CD  GLN   248     114.703 137.678 107.271  1.00  0.00           C  
ATOM   1987  OE1 GLN   248     115.028 137.510 106.097  1.00  0.00           O  
ATOM   1988  NE2 GLN   248     115.399 138.487 108.115  1.00  0.00           N  
ATOM   1989  N   ILE   249     110.431 136.557 109.227  1.00  0.00              
ATOM   1990  CA  ILE   249     109.670 137.510 109.990  1.00  0.00              
ATOM   1991  CB  ILE   249     108.751 136.928 111.031  1.00  0.00              
ATOM   1992  C   ILE   249     110.622 138.467 110.618  1.00  0.00              
ATOM   1993  O   ILE   249     111.575 138.074 111.289  1.00  0.00              
ATOM   1994  CG2 ILE   249     107.457 136.463 110.368  1.00  0.00           C  
ATOM   1995  CG1 ILE   249     109.458 135.887 111.900  1.00  0.00           C  
ATOM   1996  CD1 ILE   249     108.535 135.290 112.962  1.00  0.00           C  
ATOM   1997  N   HIS   250     110.381 139.773 110.378  1.00  0.00              
ATOM   1998  CA  HIS   250     111.288 140.784 110.832  1.00  0.00              
ATOM   1999  CB  HIS   250     112.334 141.131 109.759  1.00  0.00              
ATOM   2000  C   HIS   250     110.531 142.043 111.136  1.00  0.00              
ATOM   2001  O   HIS   250     109.346 142.168 110.827  1.00  0.00              
ATOM   2002  ND1 HIS   250     111.206 142.629 108.035  1.00  0.00           N  
ATOM   2003  CG  HIS   250     111.707 141.405 108.420  1.00  0.00           C  
ATOM   2004  NE2 HIS   250     110.867 141.242 106.331  1.00  0.00           N  
ATOM   2005  CD2 HIS   250     111.493 140.570 107.366  1.00  0.00           C  
ATOM   2006  CE1 HIS   250     110.716 142.475 106.778  1.00  0.00           C  
ATOM   2007  N   SER   251     111.228 143.017 111.766  1.00  0.00              
ATOM   2008  CA  SER   251     110.642 144.284 112.106  1.00  0.00              
ATOM   2009  CB  SER   251     111.542 145.195 112.961  1.00  0.00              
ATOM   2010  C   SER   251     110.414 145.039 110.836  1.00  0.00              
ATOM   2011  O   SER   251     111.087 144.818 109.832  1.00  0.00              
ATOM   2012  OG  SER   251     111.743 144.640 114.249  1.00  0.00           O  
ATOM   2013  N   GLN   252     109.456 145.985 110.880  1.00  0.00              
ATOM   2014  CA  GLN   252     109.074 146.788 109.753  1.00  0.00              
ATOM   2015  CB  GLN   252     108.005 147.830 110.128  1.00  0.00              
ATOM   2016  C   GLN   252     110.278 147.589 109.363  1.00  0.00              
ATOM   2017  O   GLN   252     110.523 147.855 108.188  1.00  0.00              
ATOM   2018  CG  GLN   252     106.809 147.277 110.906  1.00  0.00           C  
ATOM   2019  CD  GLN   252     105.960 146.403 110.007  1.00  0.00           C  
ATOM   2020  OE1 GLN   252     106.436 145.409 109.461  1.00  0.00           O  
ATOM   2021  NE2 GLN   252     104.662 146.777 109.858  1.00  0.00           N  
ATOM   2022  N   ASP   253     111.032 148.003 110.395  1.00  0.00              
ATOM   2023  CA  ASP   253     112.190 148.848 110.381  1.00  0.00              
ATOM   2024  CB  ASP   253     112.666 149.182 111.805  1.00  0.00              
ATOM   2025  C   ASP   253     113.367 148.188 109.729  1.00  0.00              
ATOM   2026  O   ASP   253     114.296 148.882 109.324  1.00  0.00              
ATOM   2027  CG  ASP   253     111.551 149.932 112.506  1.00  0.00           C  
ATOM   2028  OD1 ASP   253     110.645 150.430 111.790  1.00  0.00           O  
ATOM   2029  OD2 ASP   253     111.582 150.012 113.763  1.00  0.00           O  
ATOM   2030  N   GLU   254     113.431 146.842 109.682  1.00  0.00              
ATOM   2031  CA  GLU   254     114.632 146.273 109.124  1.00  0.00              
ATOM   2032  CB  GLU   254     115.383 145.305 110.054  1.00  0.00              
ATOM   2033  C   GLU   254     114.340 145.540 107.848  1.00  0.00              
ATOM   2034  O   GLU   254     113.279 144.947 107.666  1.00  0.00              
ATOM   2035  CG  GLU   254     114.663 143.985 110.326  1.00  0.00           C  
ATOM   2036  CD  GLU   254     115.637 143.075 111.065  1.00  0.00           C  
ATOM   2037  OE1 GLU   254     116.166 143.509 112.122  1.00  0.00           O  
ATOM   2038  OE2 GLU   254     115.869 141.936 110.577  1.00  0.00           O  
ATOM   2039  N   PRO   255     115.294 145.590 106.949  1.00  0.00              
ATOM   2040  CA  PRO   255     115.181 144.928 105.675  1.00  0.00              
ATOM   2041  CB  PRO   255     116.197 145.612 104.753  1.00  0.00              
ATOM   2042  C   PRO   255     115.400 143.452 105.801  1.00  0.00              
ATOM   2043  O   PRO   255     116.014 143.021 106.774  1.00  0.00              
ATOM   2044  CD  PRO   255     116.264 146.668 106.926  1.00  0.00           C  
ATOM   2045  CG  PRO   255     117.148 146.351 105.710  1.00  0.00           C  
ATOM   2046  N   PRO   256     114.904 142.675 104.877  1.00  0.00              
ATOM   2047  CA  PRO   256     115.082 141.250 104.942  1.00  0.00              
ATOM   2048  CB  PRO   256     113.930 140.638 104.144  1.00  0.00              
ATOM   2049  C   PRO   256     116.423 140.818 104.440  1.00  0.00              
ATOM   2050  O   PRO   256     117.027 141.528 103.639  1.00  0.00              
ATOM   2051  CD  PRO   256     113.711 143.043 104.133  1.00  0.00           C  
ATOM   2052  CG  PRO   256     113.394 141.799 103.288  1.00  0.00           C  
ATOM   2053  N   PHE   257     116.913 139.669 104.944  1.00  0.00              
ATOM   2054  CA  PHE   257     118.108 139.059 104.446  1.00  0.00              
ATOM   2055  CB  PHE   257     119.264 139.246 105.442  1.00  0.00              
ATOM   2056  C   PHE   257     117.705 137.617 104.380  1.00  0.00              
ATOM   2057  O   PHE   257     118.296 136.738 105.005  1.00  0.00              
ATOM   2058  CG  PHE   257     120.547 139.028 104.726  1.00  0.00           C  
ATOM   2059  CD1 PHE   257     121.001 139.953 103.815  1.00  0.00           C  
ATOM   2060  CD2 PHE   257     121.313 137.920 104.984  1.00  0.00           C  
ATOM   2061  CE1 PHE   257     122.192 139.757 103.154  1.00  0.00           C  
ATOM   2062  CE2 PHE   257     122.504 137.719 104.328  1.00  0.00           C  
ATOM   2063  CZ  PHE   257     122.947 138.636 103.408  1.00  0.00           C  
ATOM   2064  N   ILE   258     116.687 137.370 103.539  1.00  0.00              
ATOM   2065  CA  ILE   258     115.942 136.152 103.412  1.00  0.00              
ATOM   2066  CB  ILE   258     114.777 136.373 102.482  1.00  0.00              
ATOM   2067  C   ILE   258     116.789 135.004 102.959  1.00  0.00              
ATOM   2068  O   ILE   258     116.599 133.881 103.424  1.00  0.00              
ATOM   2069  CG2 ILE   258     115.344 136.541 101.067  1.00  0.00           C  
ATOM   2070  CG1 ILE   258     113.731 135.262 102.576  1.00  0.00           C  
ATOM   2071  CD1 ILE   258     114.221 133.967 101.958  1.00  0.00           C  
ATOM   2072  N   ASP   259     117.730 135.229 102.026  1.00  0.00              
ATOM   2073  CA  ASP   259     118.503 134.114 101.565  1.00  0.00              
ATOM   2074  CB  ASP   259     119.542 134.484 100.496  1.00  0.00              
ATOM   2075  C   ASP   259     119.262 133.544 102.719  1.00  0.00              
ATOM   2076  O   ASP   259     119.381 132.328 102.861  1.00  0.00              
ATOM   2077  CG  ASP   259     120.157 133.184  99.990  1.00  0.00           C  
ATOM   2078  OD1 ASP   259     119.528 132.111 100.192  1.00  0.00           O  
ATOM   2079  OD2 ASP   259     121.269 133.245  99.401  1.00  0.00           O  
ATOM   2080  N   GLN   260     119.867 134.421 103.535  1.00  0.00              
ATOM   2081  CA  GLN   260     120.668 133.948 104.621  1.00  0.00              
ATOM   2082  CB  GLN   260     121.681 134.998 105.077  1.00  0.00              
ATOM   2083  C   GLN   260     119.886 133.515 105.833  1.00  0.00              
ATOM   2084  O   GLN   260     120.156 132.451 106.389  1.00  0.00              
ATOM   2085  CG  GLN   260     122.936 134.367 105.657  1.00  0.00           C  
ATOM   2086  CD  GLN   260     123.585 133.665 104.475  1.00  0.00           C  
ATOM   2087  OE1 GLN   260     123.427 134.085 103.331  1.00  0.00           O  
ATOM   2088  NE2 GLN   260     124.315 132.553 104.748  1.00  0.00           N  
ATOM   2089  N   LEU   261     118.878 134.309 106.270  1.00  0.00              
ATOM   2090  CA  LEU   261     118.314 134.021 107.565  1.00  0.00              
ATOM   2091  CB  LEU   261     118.333 135.244 108.502  1.00  0.00              
ATOM   2092  C   LEU   261     116.878 133.583 107.527  1.00  0.00              
ATOM   2093  O   LEU   261     116.255 133.488 108.584  1.00  0.00              
ATOM   2094  CG  LEU   261     119.739 135.750 108.878  1.00  0.00           C  
ATOM   2095  CD1 LEU   261     120.498 136.280 107.653  1.00  0.00           C  
ATOM   2096  CD2 LEU   261     119.672 136.787 110.009  1.00  0.00           C  
ATOM   2097  N   GLY   262     116.309 133.245 106.357  1.00  0.00              
ATOM   2098  CA  GLY   262     114.913 132.895 106.354  1.00  0.00              
ATOM   2099  C   GLY   262     114.740 131.449 106.712  1.00  0.00              
ATOM   2100  O   GLY   262     115.712 130.705 106.833  1.00  0.00              
ATOM   2101  N   PHE   263     113.467 131.025 106.896  1.00  0.00              
ATOM   2102  CA  PHE   263     113.150 129.652 107.179  1.00  0.00              
ATOM   2103  CB  PHE   263     112.464 129.423 108.544  1.00  0.00              
ATOM   2104  C   PHE   263     112.265 129.159 106.073  1.00  0.00              
ATOM   2105  O   PHE   263     111.556 129.939 105.440  1.00  0.00              
ATOM   2106  CG  PHE   263     111.183 130.183 108.627  1.00  0.00           C  
ATOM   2107  CD1 PHE   263     110.002 129.630 108.187  1.00  0.00           C  
ATOM   2108  CD2 PHE   263     111.163 131.451 109.162  1.00  0.00           C  
ATOM   2109  CE1 PHE   263     108.824 130.336 108.275  1.00  0.00           C  
ATOM   2110  CE2 PHE   263     109.989 132.162 109.252  1.00  0.00           C  
ATOM   2111  CZ  PHE   263     108.815 131.603 108.808  1.00  0.00           C  
ATOM   2112  N   GLY   264     112.325 127.841 105.779  1.00  0.00              
ATOM   2113  CA  GLY   264     111.589 127.300 104.669  1.00  0.00              
ATOM   2114  C   GLY   264     110.224 126.822 105.059  1.00  0.00              
ATOM   2115  O   GLY   264     109.946 126.523 106.220  1.00  0.00              
ATOM   2116  N   VAL   265     109.335 126.728 104.047  1.00  0.00              
ATOM   2117  CA  VAL   265     108.016 126.191 104.223  1.00  0.00              
ATOM   2118  CB  VAL   265     106.955 127.252 104.250  1.00  0.00              
ATOM   2119  C   VAL   265     107.776 125.302 103.034  1.00  0.00              
ATOM   2120  O   VAL   265     107.923 125.734 101.891  1.00  0.00              
ATOM   2121  CG1 VAL   265     105.590 126.575 104.437  1.00  0.00           C  
ATOM   2122  CG2 VAL   265     107.298 128.265 105.356  1.00  0.00           C  
ATOM   2123  N   ALA   266     107.407 124.026 103.274  1.00  0.00              
ATOM   2124  CA  ALA   266     107.247 123.076 102.202  1.00  0.00              
ATOM   2125  CB  ALA   266     107.625 121.639 102.603  1.00  0.00              
ATOM   2126  C   ALA   266     105.834 123.027 101.703  1.00  0.00              
ATOM   2127  O   ALA   266     104.881 123.302 102.428  1.00  0.00              
ATOM   2128  N   PRO   267     105.694 122.677 100.446  1.00  0.00              
ATOM   2129  CA  PRO   267     104.393 122.576  99.839  1.00  0.00              
ATOM   2130  CB  PRO   267     104.611 122.677  98.328  1.00  0.00              
ATOM   2131  C   PRO   267     103.760 121.294 100.269  1.00  0.00              
ATOM   2132  O   PRO   267     104.489 120.339 100.534  1.00  0.00              
ATOM   2133  CD  PRO   267     106.728 122.949  99.463  1.00  0.00           C  
ATOM   2134  CG  PRO   267     106.122 122.461  98.138  1.00  0.00           C  
ATOM   2135  N   GLY   268     102.415 121.241 100.329  1.00  0.00              
ATOM   2136  CA  GLY   268     101.755 120.023 100.703  1.00  0.00              
ATOM   2137  C   GLY   268     101.614 119.951 102.191  1.00  0.00              
ATOM   2138  O   GLY   268     101.331 118.884 102.735  1.00  0.00              
ATOM   2139  N   PHE   269     101.824 121.077 102.901  1.00  0.00              
ATOM   2140  CA  PHE   269     101.673 121.033 104.327  1.00  0.00              
ATOM   2141  CB  PHE   269     103.002 120.873 105.087  1.00  0.00              
ATOM   2142  C   PHE   269     101.090 122.329 104.785  1.00  0.00              
ATOM   2143  O   PHE   269     101.122 123.332 104.073  1.00  0.00              
ATOM   2144  CG  PHE   269     103.553 119.515 104.813  1.00  0.00           C  
ATOM   2145  CD1 PHE   269     103.139 118.430 105.552  1.00  0.00           C  
ATOM   2146  CD2 PHE   269     104.491 119.324 103.823  1.00  0.00           C  
ATOM   2147  CE1 PHE   269     103.647 117.176 105.306  1.00  0.00           C  
ATOM   2148  CE2 PHE   269     105.002 118.072 103.572  1.00  0.00           C  
ATOM   2149  CZ  PHE   269     104.580 116.995 104.314  1.00  0.00           C  
ATOM   2150  N   GLN   270     100.491 122.311 105.992  1.00  0.00              
ATOM   2151  CA  GLN   270     100.047 123.518 106.617  1.00  0.00              
ATOM   2152  CB  GLN   270      98.657 123.436 107.271  1.00  0.00              
ATOM   2153  C   GLN   270     101.026 123.710 107.723  1.00  0.00              
ATOM   2154  O   GLN   270     101.170 122.841 108.582  1.00  0.00              
ATOM   2155  CG  GLN   270      98.234 124.756 107.924  1.00  0.00           C  
ATOM   2156  CD  GLN   270      96.855 124.580 108.543  1.00  0.00           C  
ATOM   2157  OE1 GLN   270      96.352 123.464 108.666  1.00  0.00           O  
ATOM   2158  NE2 GLN   270      96.224 125.715 108.947  1.00  0.00           N  
ATOM   2159  N   THR   271     101.743 124.847 107.728  1.00  0.00              
ATOM   2160  CA  THR   271     102.729 125.034 108.750  1.00  0.00              
ATOM   2161  CB  THR   271     104.082 125.429 108.238  1.00  0.00              
ATOM   2162  C   THR   271     102.291 126.089 109.706  1.00  0.00              
ATOM   2163  O   THR   271     101.840 127.166 109.321  1.00  0.00              
ATOM   2164  OG1 THR   271     103.952 126.489 107.307  1.00  0.00           O  
ATOM   2165  CG2 THR   271     104.785 124.224 107.611  1.00  0.00           C  
ATOM   2166  N   PHE   272     102.429 125.776 111.010  1.00  0.00              
ATOM   2167  CA  PHE   272     102.059 126.695 112.043  1.00  0.00              
ATOM   2168  CB  PHE   272     101.343 126.027 113.232  1.00  0.00              
ATOM   2169  C   PHE   272     103.328 127.263 112.594  1.00  0.00              
ATOM   2170  O   PHE   272     104.257 126.525 112.920  1.00  0.00              
ATOM   2171  CG  PHE   272     100.050 125.450 112.762  1.00  0.00           C  
ATOM   2172  CD1 PHE   272      98.910 126.220 112.711  1.00  0.00           C  
ATOM   2173  CD2 PHE   272      99.980 124.131 112.377  1.00  0.00           C  
ATOM   2174  CE1 PHE   272      97.720 125.682 112.279  1.00  0.00           C  
ATOM   2175  CE2 PHE   272      98.793 123.588 111.944  1.00  0.00           C  
ATOM   2176  CZ  PHE   272      97.660 124.364 111.895  1.00  0.00           C  
ATOM   2177  N   VAL   273     103.409 128.604 112.692  1.00  0.00              
ATOM   2178  CA  VAL   273     104.583 129.205 113.253  1.00  0.00              
ATOM   2179  CB  VAL   273     105.253 130.158 112.300  1.00  0.00              
ATOM   2180  C   VAL   273     104.156 129.980 114.464  1.00  0.00              
ATOM   2181  O   VAL   273     103.529 131.033 114.352  1.00  0.00              
ATOM   2182  CG1 VAL   273     106.494 130.763 112.977  1.00  0.00           C  
ATOM   2183  CG2 VAL   273     105.557 129.404 110.993  1.00  0.00           C  
ATOM   2184  N   SER   274     104.513 129.486 115.667  1.00  0.00              
ATOM   2185  CA  SER   274     104.150 130.167 116.879  1.00  0.00              
ATOM   2186  CB  SER   274     103.879 129.218 118.060  1.00  0.00              
ATOM   2187  C   SER   274     105.320 131.023 117.238  1.00  0.00              
ATOM   2188  O   SER   274     106.451 130.541 117.293  1.00  0.00              
ATOM   2189  OG  SER   274     103.528 129.961 119.219  1.00  0.00           O  
ATOM   2190  N   CYS   275     105.081 132.323 117.505  1.00  0.00              
ATOM   2191  CA  CYS   275     106.206 133.190 117.706  1.00  0.00              
ATOM   2192  CB  CYS   275     106.340 134.256 116.605  1.00  0.00              
ATOM   2193  C   CYS   275     106.109 133.940 118.996  1.00  0.00              
ATOM   2194  O   CYS   275     105.061 134.001 119.637  1.00  0.00              
ATOM   2195  SG  CYS   275     106.600 133.531 114.959  1.00  0.00           S  
ATOM   2196  N   GLN   276     107.263 134.495 119.427  1.00  0.00              
ATOM   2197  CA  GLN   276     107.287 135.368 120.562  1.00  0.00              
ATOM   2198  CB  GLN   276     107.654 134.712 121.906  1.00  0.00              
ATOM   2199  C   GLN   276     108.260 136.461 120.252  1.00  0.00              
ATOM   2200  O   GLN   276     109.361 136.215 119.760  1.00  0.00              
ATOM   2201  CG  GLN   276     109.082 134.189 122.011  1.00  0.00           C  
ATOM   2202  CD  GLN   276     109.240 133.616 123.413  1.00  0.00           C  
ATOM   2203  OE1 GLN   276     110.348 133.319 123.854  1.00  0.00           O  
ATOM   2204  NE2 GLN   276     108.099 133.464 124.140  1.00  0.00           N  
ATOM   2205  N   GLU   277     107.862 137.720 120.511  1.00  0.00              
ATOM   2206  CA  GLU   277     108.729 138.816 120.195  1.00  0.00              
ATOM   2207  CB  GLU   277     107.980 140.143 119.976  1.00  0.00              
ATOM   2208  C   GLU   277     109.678 139.012 121.331  1.00  0.00              
ATOM   2209  O   GLU   277     109.283 138.994 122.496  1.00  0.00              
ATOM   2210  CG  GLU   277     108.889 141.304 119.565  1.00  0.00           C  
ATOM   2211  CD  GLU   277     108.026 142.545 119.383  1.00  0.00           C  
ATOM   2212  OE1 GLU   277     106.875 142.402 118.891  1.00  0.00           O  
ATOM   2213  OE2 GLU   277     108.506 143.655 119.740  1.00  0.00           O  
ATOM   2214  N   GLN   278     110.975 139.192 121.010  1.00  0.00              
ATOM   2215  CA  GLN   278     111.928 139.443 122.048  1.00  0.00              
ATOM   2216  CB  GLN   278     113.040 138.387 122.185  1.00  0.00              
ATOM   2217  C   GLN   278     112.598 140.746 121.773  1.00  0.00              
ATOM   2218  O   GLN   278     113.202 140.942 120.719  1.00  0.00              
ATOM   2219  CG  GLN   278     112.580 137.067 122.809  1.00  0.00           C  
ATOM   2220  CD  GLN   278     112.366 136.038 121.716  1.00  0.00           C  
ATOM   2221  OE1 GLN   278     112.444 136.348 120.529  1.00  0.00           O  
ATOM   2222  NE2 GLN   278     112.101 134.770 122.131  1.00  0.00           N  
ATOM   2223  N   ARG   279     112.501 141.681 122.738  1.00  0.00              
ATOM   2224  CA  ARG   279     113.161 142.943 122.590  1.00  0.00              
ATOM   2225  CB  ARG   279     112.392 144.165 123.111  1.00  0.00              
ATOM   2226  C   ARG   279     114.417 142.894 123.378  1.00  0.00              
ATOM   2227  O   ARG   279     114.423 142.586 124.569  1.00  0.00              
ATOM   2228  CG  ARG   279     111.479 144.780 122.062  1.00  0.00           C  
ATOM   2229  CD  ARG   279     112.181 145.809 121.175  1.00  0.00           C  
ATOM   2230  NE  ARG   279     111.241 146.107 120.061  1.00  0.00           N  
ATOM   2231  CZ  ARG   279     110.243 147.022 120.232  1.00  0.00           C  
ATOM   2232  NH1 ARG   279     110.155 147.724 121.399  1.00  0.00           N  
ATOM   2233  NH2 ARG   279     109.327 147.224 119.241  1.00  0.00           N  
ATOM   2234  N   LEU   280     115.529 143.208 122.701  1.00  0.00              
ATOM   2235  CA  LEU   280     116.807 143.186 123.337  1.00  0.00              
ATOM   2236  CB  LEU   280     117.805 142.343 122.532  1.00  0.00              
ATOM   2237  C   LEU   280     117.301 144.596 123.370  1.00  0.00              
ATOM   2238  O   LEU   280     117.373 145.268 122.342  1.00  0.00              
ATOM   2239  CG  LEU   280     117.391 140.862 122.469  1.00  0.00           C  
ATOM   2240  CD1 LEU   280     118.232 140.083 121.453  1.00  0.00           C  
ATOM   2241  CD2 LEU   280     117.444 140.217 123.862  1.00  0.00           C  
ATOM   2242  N   ILE   281     117.652 145.082 124.576  1.00  0.00              
ATOM   2243  CA  ILE   281     118.131 146.425 124.709  1.00  0.00              
ATOM   2244  CB  ILE   281     117.235 147.269 125.567  1.00  0.00              
ATOM   2245  C   ILE   281     119.498 146.363 125.312  1.00  0.00              
ATOM   2246  O   ILE   281     119.749 145.603 126.246  1.00  0.00              
ATOM   2247  CG2 ILE   281     117.915 148.626 125.814  1.00  0.00           C  
ATOM   2248  CG1 ILE   281     115.859 147.374 124.880  1.00  0.00           C  
ATOM   2249  CD1 ILE   281     114.749 147.940 125.760  1.00  0.00           C  
ATOM   2250  N   TYR   282     120.428 147.177 124.772  1.00  0.00              
ATOM   2251  CA  TYR   282     121.797 147.141 125.205  1.00  0.00              
ATOM   2252  CB  TYR   282     122.759 146.708 124.081  1.00  0.00              
ATOM   2253  C   TYR   282     122.187 148.535 125.610  1.00  0.00              
ATOM   2254  O   TYR   282     121.487 149.497 125.302  1.00  0.00              
ATOM   2255  CG  TYR   282     122.356 145.341 123.630  1.00  0.00           C  
ATOM   2256  CD1 TYR   282     122.805 144.216 124.285  1.00  0.00           C  
ATOM   2257  CD2 TYR   282     121.523 145.185 122.546  1.00  0.00           C  
ATOM   2258  CE1 TYR   282     122.430 142.961 123.866  1.00  0.00           C  
ATOM   2259  CE2 TYR   282     121.144 143.933 122.121  1.00  0.00           C  
ATOM   2260  CZ  TYR   282     121.597 142.818 122.782  1.00  0.00           C  
ATOM   2261  OH  TYR   282     121.211 141.531 122.350  1.00  0.00           O  
ATOM   2262  N   LEU   283     123.304 148.680 126.357  1.00  0.00              
ATOM   2263  CA  LEU   283     123.737 149.996 126.765  1.00  0.00              
ATOM   2264  CB  LEU   283     124.237 150.163 128.216  1.00  0.00              
ATOM   2265  C   LEU   283     124.921 150.416 125.947  1.00  0.00              
ATOM   2266  O   LEU   283     125.740 149.608 125.514  1.00  0.00              
ATOM   2267  CG  LEU   283     123.196 150.095 129.347  1.00  0.00           C  
ATOM   2268  CD1 LEU   283     122.800 148.660 129.683  1.00  0.00           C  
ATOM   2269  CD2 LEU   283     123.687 150.860 130.581  1.00  0.00           C  
ATOM   2270  N   PRO   284     124.992 151.709 125.745  1.00  0.00              
ATOM   2271  CA  PRO   284     126.068 152.295 124.983  1.00  0.00              
ATOM   2272  CB  PRO   284     125.587 153.688 124.578  1.00  0.00              
ATOM   2273  C   PRO   284     127.302 152.338 125.822  1.00  0.00              
ATOM   2274  O   PRO   284     127.209 152.111 127.028  1.00  0.00              
ATOM   2275  CD  PRO   284     123.761 152.472 125.609  1.00  0.00           C  
ATOM   2276  CG  PRO   284     124.057 153.560 124.564  1.00  0.00           C  
ATOM   2277  N   SER   285     128.470 152.628 125.219  1.00  0.00              
ATOM   2278  CA  SER   285     129.662 152.668 126.010  1.00  0.00              
ATOM   2279  CB  SER   285     130.922 153.044 125.207  1.00  0.00              
ATOM   2280  C   SER   285     129.430 153.727 127.036  1.00  0.00              
ATOM   2281  O   SER   285     128.568 154.578 126.831  1.00  0.00              
ATOM   2282  OG  SER   285     130.803 154.364 124.697  1.00  0.00           O  
ATOM   2283  N   PRO   286     130.106 153.748 128.154  1.00  0.00              
ATOM   2284  CA  PRO   286     131.078 152.756 128.544  1.00  0.00              
ATOM   2285  CB  PRO   286     131.945 153.411 129.615  1.00  0.00              
ATOM   2286  C   PRO   286     130.487 151.464 129.027  1.00  0.00              
ATOM   2287  O   PRO   286     131.243 150.519 129.248  1.00  0.00              
ATOM   2288  CD  PRO   286     130.429 155.054 128.703  1.00  0.00           C  
ATOM   2289  CG  PRO   286     131.824 154.913 129.325  1.00  0.00           C  
ATOM   2290  N   TRP   287     129.166 151.398 129.256  1.00  0.00              
ATOM   2291  CA  TRP   287     128.593 150.196 129.803  1.00  0.00              
ATOM   2292  CB  TRP   287     127.090 150.313 130.121  1.00  0.00              
ATOM   2293  C   TRP   287     128.741 149.052 128.846  1.00  0.00              
ATOM   2294  O   TRP   287     129.141 147.956 129.238  1.00  0.00              
ATOM   2295  CG  TRP   287     126.763 151.208 131.292  1.00  0.00           C  
ATOM   2296  CD2 TRP   287     126.482 152.611 131.184  1.00  0.00           C  
ATOM   2297  CD1 TRP   287     126.656 150.893 132.615  1.00  0.00           C  
ATOM   2298  NE1 TRP   287     126.332 152.015 133.340  1.00  0.00           N  
ATOM   2299  CE2 TRP   287     126.220 153.079 132.471  1.00  0.00           C  
ATOM   2300  CE3 TRP   287     126.443 153.440 130.101  1.00  0.00           C  
ATOM   2301  CZ2 TRP   287     125.915 154.391 132.696  1.00  0.00           C  
ATOM   2302  CZ3 TRP   287     126.137 154.763 130.331  1.00  0.00           C  
ATOM   2303  CH2 TRP   287     125.878 155.229 131.604  1.00  0.00           C  
ATOM   2304  N   GLY   288     128.416 149.275 127.559  1.00  0.00              
ATOM   2305  CA  GLY   288     128.489 148.223 126.581  1.00  0.00              
ATOM   2306  C   GLY   288     128.878 148.861 125.290  1.00  0.00              
ATOM   2307  O   GLY   288     129.065 150.074 125.227  1.00  0.00              
ATOM   2308  N   THR   289     129.041 148.058 124.219  1.00  0.00              
ATOM   2309  CA  THR   289     129.408 148.663 122.973  1.00  0.00              
ATOM   2310  CB  THR   289     130.636 148.048 122.366  1.00  0.00              
ATOM   2311  C   THR   289     128.288 148.463 122.001  1.00  0.00              
ATOM   2312  O   THR   289     128.318 147.524 121.206  1.00  0.00              
ATOM   2313  OG1 THR   289     131.732 148.157 123.262  1.00  0.00           O  
ATOM   2314  CG2 THR   289     130.960 148.780 121.053  1.00  0.00           C  
ATOM   2315  N   CYS   290     127.274 149.356 122.026  1.00  0.00              
ATOM   2316  CA  CYS   290     126.210 149.259 121.068  1.00  0.00              
ATOM   2317  CB  CYS   290     124.776 149.110 121.647  1.00  0.00              
ATOM   2318  C   CYS   290     126.252 150.513 120.259  1.00  0.00              
ATOM   2319  O   CYS   290     126.913 151.484 120.627  1.00  0.00              
ATOM   2320  SG  CYS   290     124.138 150.550 122.566  1.00  0.00           S  
ATOM   2321  N   ASN   291     125.571 150.503 119.099  1.00  0.00              
ATOM   2322  CA  ASN   291     125.535 151.662 118.259  1.00  0.00              
ATOM   2323  CB  ASN   291     125.867 151.367 116.786  1.00  0.00              
ATOM   2324  C   ASN   291     124.138 152.190 118.331  1.00  0.00              
ATOM   2325  O   ASN   291     123.187 151.425 118.480  1.00  0.00              
ATOM   2326  CG  ASN   291     125.996 152.692 116.045  1.00  0.00           C  
ATOM   2327  OD1 ASN   291     125.010 153.381 115.793  1.00  0.00           O  
ATOM   2328  ND2 ASN   291     127.251 153.064 115.682  1.00  0.00           N  
ATOM   2329  N   ALA   292     123.989 153.524 118.201  1.00  0.00              
ATOM   2330  CA  ALA   292     122.737 154.198 118.397  1.00  0.00              
ATOM   2331  CB  ALA   292     122.812 155.712 118.142  1.00  0.00              
ATOM   2332  C   ALA   292     121.681 153.634 117.509  1.00  0.00              
ATOM   2333  O   ALA   292     121.924 153.316 116.348  1.00  0.00              
ATOM   2334  N   VAL   293     120.474 153.471 118.088  1.00  0.00              
ATOM   2335  CA  VAL   293     119.316 152.931 117.432  1.00  0.00              
ATOM   2336  CB  VAL   293     118.192 152.654 118.388  1.00  0.00              
ATOM   2337  C   VAL   293     118.774 153.870 116.397  1.00  0.00              
ATOM   2338  O   VAL   293     118.445 153.449 115.291  1.00  0.00              
ATOM   2339  CG1 VAL   293     116.991 152.121 117.590  1.00  0.00           C  
ATOM   2340  CG2 VAL   293     118.691 151.693 119.480  1.00  0.00           C  
ATOM   2341  N   THR   294     118.723 155.178 116.721  1.00  0.00              
ATOM   2342  CA  THR   294     118.032 156.178 115.944  1.00  0.00              
ATOM   2343  CB  THR   294     118.158 157.549 116.537  1.00  0.00              
ATOM   2344  C   THR   294     118.523 156.269 114.536  1.00  0.00              
ATOM   2345  O   THR   294     117.715 156.459 113.631  1.00  0.00              
ATOM   2346  OG1 THR   294     117.638 157.563 117.858  1.00  0.00           O  
ATOM   2347  CG2 THR   294     117.379 158.536 115.653  1.00  0.00           C  
ATOM   2348  N   MET   295     119.843 156.169 114.303  1.00  0.00              
ATOM   2349  CA  MET   295     120.378 156.378 112.987  1.00  0.00              
ATOM   2350  CB  MET   295     120.322 157.883 112.622  1.00  0.00              
ATOM   2351  C   MET   295     121.798 155.885 113.053  1.00  0.00              
ATOM   2352  O   MET   295     122.114 155.143 113.983  1.00  0.00              
ATOM   2353  CG  MET   295     118.958 158.398 112.155  1.00  0.00           C  
ATOM   2354  SD  MET   295     118.913 160.166 111.732  1.00  0.00           S  
ATOM   2355  CE  MET   295     118.841 160.733 113.454  1.00  0.00           C  
ATOM   2356  N   ASP   296     122.727 156.267 112.131  1.00  0.00              
ATOM   2357  CA  ASP   296     122.644 157.203 111.033  1.00  0.00              
ATOM   2358  CB  ASP   296     123.954 157.957 110.785  1.00  0.00              
ATOM   2359  C   ASP   296     122.386 156.502 109.748  1.00  0.00              
ATOM   2360  O   ASP   296     121.403 156.774 109.061  1.00  0.00              
ATOM   2361  CG  ASP   296     124.208 158.935 111.911  1.00  0.00           C  
ATOM   2362  OD1 ASP   296     123.278 159.187 112.722  1.00  0.00           O  
ATOM   2363  OD2 ASP   296     125.355 159.451 111.963  1.00  0.00           O  
ATOM   2364  N   SER   297     123.340 155.646 109.358  1.00  0.00              
ATOM   2365  CA  SER   297     123.213 154.833 108.197  1.00  0.00              
ATOM   2366  CB  SER   297     122.013 153.872 108.314  1.00  0.00              
ATOM   2367  C   SER   297     123.113 155.659 106.932  1.00  0.00              
ATOM   2368  O   SER   297     122.713 156.832 106.884  1.00  0.00              
ATOM   2369  OG  SER   297     122.067 152.866 107.317  1.00  0.00           O  
ATOM   2370  N   ASP   298     123.524 154.995 105.838  1.00  0.00              
ATOM   2371  CA  ASP   298     123.507 155.536 104.520  1.00  0.00              
ATOM   2372  CB  ASP   298     124.556 154.878 103.607  1.00  0.00              
ATOM   2373  C   ASP   298     122.167 155.204 103.948  1.00  0.00              
ATOM   2374  O   ASP   298     121.194 155.933 104.117  1.00  0.00              
ATOM   2375  CG  ASP   298     125.943 155.253 104.110  1.00  0.00           C  
ATOM   2376  OD1 ASP   298     126.053 156.266 104.851  1.00  0.00           O  
ATOM   2377  OD2 ASP   298     126.913 154.529 103.758  1.00  0.00           O  
ATOM   2378  N   PHE   299     122.081 154.028 103.313  1.00  0.00              
ATOM   2379  CA  PHE   299     120.940 153.600 102.559  1.00  0.00              
ATOM   2380  CB  PHE   299     121.165 152.214 101.938  1.00  0.00              
ATOM   2381  C   PHE   299     119.696 153.505 103.392  1.00  0.00              
ATOM   2382  O   PHE   299     118.623 153.877 102.920  1.00  0.00              
ATOM   2383  CG  PHE   299     122.383 152.324 101.089  1.00  0.00           C  
ATOM   2384  CD1 PHE   299     122.333 152.950  99.866  1.00  0.00           C  
ATOM   2385  CD2 PHE   299     123.577 151.790 101.518  1.00  0.00           C  
ATOM   2386  CE1 PHE   299     123.461 153.049  99.085  1.00  0.00           C  
ATOM   2387  CE2 PHE   299     124.707 151.886 100.742  1.00  0.00           C  
ATOM   2388  CZ  PHE   299     124.649 152.517  99.523  1.00  0.00           C  
ATOM   2389  N   PHE   300     119.776 152.990 104.632  1.00  0.00              
ATOM   2390  CA  PHE   300     118.557 152.798 105.377  1.00  0.00              
ATOM   2391  CB  PHE   300     118.412 151.377 105.943  1.00  0.00              
ATOM   2392  C   PHE   300     118.506 153.754 106.520  1.00  0.00              
ATOM   2393  O   PHE   300     119.530 154.141 107.079  1.00  0.00              
ATOM   2394  CG  PHE   300     118.329 150.458 104.773  1.00  0.00           C  
ATOM   2395  CD1 PHE   300     119.475 149.962 104.194  1.00  0.00           C  
ATOM   2396  CD2 PHE   300     117.109 150.098 104.250  1.00  0.00           C  
ATOM   2397  CE1 PHE   300     119.405 149.115 103.114  1.00  0.00           C  
ATOM   2398  CE2 PHE   300     117.033 149.251 103.170  1.00  0.00           C  
ATOM   2399  CZ  PHE   300     118.182 148.757 102.600  1.00  0.00           C  
ATOM   2400  N   ASP   301     117.275 154.176 106.866  1.00  0.00              
ATOM   2401  CA  ASP   301     117.038 155.126 107.910  1.00  0.00              
ATOM   2402  CB  ASP   301     115.584 155.614 107.962  1.00  0.00              
ATOM   2403  C   ASP   301     117.363 154.545 109.250  1.00  0.00              
ATOM   2404  O   ASP   301     117.898 155.248 110.105  1.00  0.00              
ATOM   2405  CG  ASP   301     115.602 156.896 108.773  1.00  0.00           C  
ATOM   2406  OD1 ASP   301     116.731 157.346 109.108  1.00  0.00           O  
ATOM   2407  OD2 ASP   301     114.505 157.443 109.067  1.00  0.00           O  
ATOM   2408  N   SER   302     117.058 153.250 109.479  1.00  0.00              
ATOM   2409  CA  SER   302     117.268 152.710 110.798  1.00  0.00              
ATOM   2410  CB  SER   302     116.062 151.895 111.300  1.00  0.00              
ATOM   2411  C   SER   302     118.464 151.806 110.765  1.00  0.00              
ATOM   2412  O   SER   302     118.757 151.170 109.757  1.00  0.00              
ATOM   2413  OG  SER   302     116.310 151.383 112.600  1.00  0.00           O  
ATOM   2414  N   TYR   303     119.194 151.731 111.895  1.00  0.00              
ATOM   2415  CA  TYR   303     120.401 150.965 111.968  1.00  0.00              
ATOM   2416  CB  TYR   303     121.452 151.661 112.843  1.00  0.00              
ATOM   2417  C   TYR   303     120.081 149.626 112.557  1.00  0.00              
ATOM   2418  O   TYR   303     119.482 149.542 113.628  1.00  0.00              
ATOM   2419  CG  TYR   303     122.642 150.784 112.965  1.00  0.00           C  
ATOM   2420  CD1 TYR   303     123.589 150.727 111.969  1.00  0.00           C  
ATOM   2421  CD2 TYR   303     122.802 150.024 114.099  1.00  0.00           C  
ATOM   2422  CE1 TYR   303     124.688 149.913 112.108  1.00  0.00           C  
ATOM   2423  CE2 TYR   303     123.895 149.210 114.243  1.00  0.00           C  
ATOM   2424  CZ  TYR   303     124.837 149.155 113.248  1.00  0.00           C  
ATOM   2425  OH  TYR   303     125.956 148.317 113.410  1.00  0.00           O  
ATOM   2426  N   SER   304     120.464 148.545 111.840  1.00  0.00              
ATOM   2427  CA  SER   304     120.258 147.194 112.268  1.00  0.00              
ATOM   2428  CB  SER   304     118.936 146.589 111.763  1.00  0.00              
ATOM   2429  C   SER   304     121.379 146.390 111.684  1.00  0.00              
ATOM   2430  O   SER   304     122.119 146.876 110.830  1.00  0.00              
ATOM   2431  OG  SER   304     118.929 146.541 110.344  1.00  0.00           O  
ATOM   2432  N   ILE   305     121.544 145.133 112.143  1.00  0.00              
ATOM   2433  CA  ILE   305     122.631 144.326 111.664  1.00  0.00              
ATOM   2434  CB  ILE   305     122.715 142.986 112.334  1.00  0.00              
ATOM   2435  C   ILE   305     122.447 144.065 110.204  1.00  0.00              
ATOM   2436  O   ILE   305     123.397 144.163 109.429  1.00  0.00              
ATOM   2437  CG2 ILE   305     123.824 142.184 111.630  1.00  0.00           C  
ATOM   2438  CG1 ILE   305     122.935 143.148 113.847  1.00  0.00           C  
ATOM   2439  CD1 ILE   305     122.736 141.851 114.631  1.00  0.00           C  
ATOM   2440  N   THR   306     121.212 143.721 109.788  1.00  0.00              
ATOM   2441  CA  THR   306     120.985 143.386 108.413  1.00  0.00              
ATOM   2442  CB  THR   306     119.609 142.835 108.153  1.00  0.00              
ATOM   2443  C   THR   306     121.219 144.586 107.549  1.00  0.00              
ATOM   2444  O   THR   306     121.860 144.485 106.506  1.00  0.00              
ATOM   2445  OG1 THR   306     119.571 142.205 106.884  1.00  0.00           O  
ATOM   2446  CG2 THR   306     118.579 143.968 108.188  1.00  0.00           C  
ATOM   2447  N   ALA   307     120.746 145.771 107.974  1.00  0.00              
ATOM   2448  CA  ALA   307     120.895 146.945 107.160  1.00  0.00              
ATOM   2449  CB  ALA   307     120.300 148.203 107.816  1.00  0.00              
ATOM   2450  C   ALA   307     122.352 147.189 106.954  1.00  0.00              
ATOM   2451  O   ALA   307     122.786 147.565 105.866  1.00  0.00              
ATOM   2452  N   CYS   308     123.149 146.977 108.012  1.00  0.00              
ATOM   2453  CA  CYS   308     124.552 147.246 107.948  1.00  0.00              
ATOM   2454  CB  CYS   308     125.235 147.049 109.301  1.00  0.00              
ATOM   2455  C   CYS   308     125.198 146.311 106.971  1.00  0.00              
ATOM   2456  O   CYS   308     126.095 146.703 106.226  1.00  0.00              
ATOM   2457  SG  CYS   308     126.944 147.637 109.279  1.00  0.00           S  
ATOM   2458  N   ARG   309     124.771 145.035 106.967  1.00  0.00              
ATOM   2459  CA  ARG   309     125.366 144.062 106.103  1.00  0.00              
ATOM   2460  CB  ARG   309     124.843 142.649 106.399  1.00  0.00              
ATOM   2461  C   ARG   309     125.091 144.409 104.667  1.00  0.00              
ATOM   2462  O   ARG   309     125.994 144.363 103.832  1.00  0.00              
ATOM   2463  CG  ARG   309     125.731 141.544 105.837  1.00  0.00           C  
ATOM   2464  CD  ARG   309     125.329 140.145 106.311  1.00  0.00           C  
ATOM   2465  NE  ARG   309     126.233 139.168 105.642  1.00  0.00           N  
ATOM   2466  CZ  ARG   309     126.259 137.868 106.057  1.00  0.00           C  
ATOM   2467  NH1 ARG   309     125.498 137.475 107.121  1.00  0.00           N  
ATOM   2468  NH2 ARG   309     127.040 136.959 105.403  1.00  0.00           N  
ATOM   2469  N   ILE   310     123.838 144.788 104.338  1.00  0.00              
ATOM   2470  CA  ILE   310     123.512 145.124 102.977  1.00  0.00              
ATOM   2471  CB  ILE   310     122.061 145.440 102.703  1.00  0.00              
ATOM   2472  C   ILE   310     124.283 146.333 102.554  1.00  0.00              
ATOM   2473  O   ILE   310     124.747 146.400 101.416  1.00  0.00              
ATOM   2474  CG2 ILE   310     122.012 146.163 101.346  1.00  0.00           C  
ATOM   2475  CG1 ILE   310     121.159 144.192 102.737  1.00  0.00           C  
ATOM   2476  CD1 ILE   310     120.806 143.675 104.124  1.00  0.00           C  
ATOM   2477  N   ASP   311     124.431 147.339 103.440  1.00  0.00              
ATOM   2478  CA  ASP   311     125.083 148.525 102.969  1.00  0.00              
ATOM   2479  CB  ASP   311     124.971 149.771 103.880  1.00  0.00              
ATOM   2480  C   ASP   311     126.505 148.252 102.577  1.00  0.00              
ATOM   2481  O   ASP   311     126.966 148.768 101.562  1.00  0.00              
ATOM   2482  CG  ASP   311     125.629 149.627 105.241  1.00  0.00           C  
ATOM   2483  OD1 ASP   311     126.752 149.067 105.343  1.00  0.00           O  
ATOM   2484  OD2 ASP   311     125.004 150.130 106.210  1.00  0.00           O  
ATOM   2485  N   CYS   312     127.238 147.436 103.359  1.00  0.00              
ATOM   2486  CA  CYS   312     128.611 147.131 103.066  1.00  0.00              
ATOM   2487  CB  CYS   312     129.320 146.395 104.208  1.00  0.00              
ATOM   2488  C   CYS   312     128.691 146.244 101.867  1.00  0.00              
ATOM   2489  O   CYS   312     129.661 146.298 101.115  1.00  0.00              
ATOM   2490  SG  CYS   312     128.767 144.676 104.318  1.00  0.00           S  
ATOM   2491  N   GLU   313     127.693 145.358 101.688  1.00  0.00              
ATOM   2492  CA  GLU   313     127.712 144.463 100.569  1.00  0.00              
ATOM   2493  CB  GLU   313     126.559 143.442 100.576  1.00  0.00              
ATOM   2494  C   GLU   313     127.615 145.278  99.321  1.00  0.00              
ATOM   2495  O   GLU   313     128.259 144.970  98.321  1.00  0.00              
ATOM   2496  CG  GLU   313     126.712 142.374 101.663  1.00  0.00           C  
ATOM   2497  CD  GLU   313     125.528 141.421 101.582  1.00  0.00           C  
ATOM   2498  OE1 GLU   313     124.442 141.862 101.120  1.00  0.00           O  
ATOM   2499  OE2 GLU   313     125.695 140.236 101.981  1.00  0.00           O  
ATOM   2500  N   THR   314     126.801 146.348  99.342  1.00  0.00              
ATOM   2501  CA  THR   314     126.631 147.156  98.168  1.00  0.00              
ATOM   2502  CB  THR   314     125.607 148.238  98.352  1.00  0.00              
ATOM   2503  C   THR   314     127.929 147.819  97.822  1.00  0.00              
ATOM   2504  O   THR   314     128.346 147.814  96.665  1.00  0.00              
ATOM   2505  OG1 THR   314     124.350 147.670  98.688  1.00  0.00           O  
ATOM   2506  CG2 THR   314     125.494 149.038  97.042  1.00  0.00           C  
ATOM   2507  N   ARG   315     128.620 148.385  98.831  1.00  0.00              
ATOM   2508  CA  ARG   315     129.840 149.106  98.593  1.00  0.00              
ATOM   2509  CB  ARG   315     130.487 149.650  99.878  1.00  0.00              
ATOM   2510  C   ARG   315     130.843 148.163  98.007  1.00  0.00              
ATOM   2511  O   ARG   315     131.583 148.515  97.090  1.00  0.00              
ATOM   2512  CG  ARG   315     129.589 150.570 100.705  1.00  0.00           C  
ATOM   2513  CD  ARG   315     130.342 151.289 101.826  1.00  0.00           C  
ATOM   2514  NE  ARG   315     131.097 150.259 102.596  1.00  0.00           N  
ATOM   2515  CZ  ARG   315     130.502 149.583 103.621  1.00  0.00           C  
ATOM   2516  NH1 ARG   315     129.193 149.819 103.927  1.00  0.00           N  
ATOM   2517  NH2 ARG   315     131.215 148.668 104.340  1.00  0.00           N  
ATOM   2518  N   TYR   316     130.885 146.928  98.532  1.00  0.00              
ATOM   2519  CA  TYR   316     131.855 145.954  98.130  1.00  0.00              
ATOM   2520  CB  TYR   316     131.681 144.648  98.927  1.00  0.00              
ATOM   2521  C   TYR   316     131.672 145.631  96.676  1.00  0.00              
ATOM   2522  O   TYR   316     132.640 145.626  95.918  1.00  0.00              
ATOM   2523  CG  TYR   316     132.787 143.695  98.626  1.00  0.00           C  
ATOM   2524  CD1 TYR   316     133.996 143.818  99.271  1.00  0.00           C  
ATOM   2525  CD2 TYR   316     132.618 142.672  97.721  1.00  0.00           C  
ATOM   2526  CE1 TYR   316     135.025 142.943  99.016  1.00  0.00           C  
ATOM   2527  CE2 TYR   316     133.644 141.792  97.461  1.00  0.00           C  
ATOM   2528  CZ  TYR   316     134.849 141.927  98.109  1.00  0.00           C  
ATOM   2529  OH  TYR   316     135.902 141.027  97.846  1.00  0.00           O  
ATOM   2530  N   LEU   317     130.422 145.364  96.243  1.00  0.00              
ATOM   2531  CA  LEU   317     130.179 145.008  94.871  1.00  0.00              
ATOM   2532  CB  LEU   317     128.734 144.565  94.543  1.00  0.00              
ATOM   2533  C   LEU   317     130.481 146.153  93.961  1.00  0.00              
ATOM   2534  O   LEU   317     131.030 145.959  92.878  1.00  0.00              
ATOM   2535  CG  LEU   317     128.336 143.130  94.961  1.00  0.00           C  
ATOM   2536  CD1 LEU   317     129.261 142.085  94.325  1.00  0.00           C  
ATOM   2537  CD2 LEU   317     128.186 142.955  96.474  1.00  0.00           C  
ATOM   2538  N   VAL   318     130.112 147.382  94.360  1.00  0.00              
ATOM   2539  CA  VAL   318     130.332 148.497  93.490  1.00  0.00              
ATOM   2540  CB  VAL   318     129.750 149.781  94.018  1.00  0.00              
ATOM   2541  C   VAL   318     131.803 148.662  93.275  1.00  0.00              
ATOM   2542  O   VAL   318     132.254 148.893  92.154  1.00  0.00              
ATOM   2543  CG1 VAL   318     130.551 150.258  95.240  1.00  0.00           C  
ATOM   2544  CG2 VAL   318     129.694 150.792  92.864  1.00  0.00           C  
ATOM   2545  N   GLU   319     132.603 148.531  94.348  1.00  0.00              
ATOM   2546  CA  GLU   319     134.012 148.739  94.207  1.00  0.00              
ATOM   2547  CB  GLU   319     134.743 148.676  95.559  1.00  0.00              
ATOM   2548  C   GLU   319     134.604 147.694  93.304  1.00  0.00              
ATOM   2549  O   GLU   319     135.364 148.020  92.394  1.00  0.00              
ATOM   2550  CG  GLU   319     136.198 149.143  95.503  1.00  0.00           C  
ATOM   2551  CD  GLU   319     136.765 149.061  96.914  1.00  0.00           C  
ATOM   2552  OE1 GLU   319     136.058 148.519  97.806  1.00  0.00           O  
ATOM   2553  OE2 GLU   319     137.912 149.539  97.120  1.00  0.00           O  
ATOM   2554  N   ASN   320     134.299 146.404  93.553  1.00  0.00              
ATOM   2555  CA  ASN   320     134.883 145.334  92.788  1.00  0.00              
ATOM   2556  CB  ASN   320     134.805 143.995  93.534  1.00  0.00              
ATOM   2557  C   ASN   320     134.275 145.130  91.423  1.00  0.00              
ATOM   2558  O   ASN   320     134.985 144.996  90.429  1.00  0.00              
ATOM   2559  CG  ASN   320     135.730 144.116  94.735  1.00  0.00           C  
ATOM   2560  OD1 ASN   320     136.948 144.206  94.588  1.00  0.00           O  
ATOM   2561  ND2 ASN   320     135.137 144.138  95.957  1.00  0.00           N  
ATOM   2562  N   CYS   321     132.939 144.998  91.358  1.00  0.00              
ATOM   2563  CA  CYS   321     132.226 144.725  90.137  1.00  0.00              
ATOM   2564  CB  CYS   321     130.915 143.953  90.369  1.00  0.00              
ATOM   2565  C   CYS   321     131.928 145.946  89.316  1.00  0.00              
ATOM   2566  O   CYS   321     131.702 145.838  88.110  1.00  0.00              
ATOM   2567  SG  CYS   321     131.172 142.375  91.243  1.00  0.00           S  
ATOM   2568  N   ASN   322     131.879 147.135  89.949  1.00  0.00              
ATOM   2569  CA  ASN   322     131.465 148.334  89.273  1.00  0.00              
ATOM   2570  CB  ASN   322     132.239 148.623  87.973  1.00  0.00              
ATOM   2571  C   ASN   322     130.014 148.190  88.929  1.00  0.00              
ATOM   2572  O   ASN   322     129.536 148.781  87.961  1.00  0.00              
ATOM   2573  CG  ASN   322     133.606 149.186  88.337  1.00  0.00           C  
ATOM   2574  OD1 ASN   322     133.714 150.132  89.116  1.00  0.00           O  
ATOM   2575  ND2 ASN   322     134.683 148.591  87.756  1.00  0.00           N  
ATOM   2576  N   CYS   323     129.268 147.397  89.728  1.00  0.00              
ATOM   2577  CA  CYS   323     127.862 147.246  89.492  1.00  0.00              
ATOM   2578  CB  CYS   323     127.509 146.220  88.393  1.00  0.00              
ATOM   2579  C   CYS   323     127.205 146.817  90.771  1.00  0.00              
ATOM   2580  O   CYS   323     127.870 146.437  91.735  1.00  0.00              
ATOM   2581  SG  CYS   323     127.884 144.500  88.839  1.00  0.00           S  
ATOM   2582  N   ARG   324     125.858 146.898  90.802  1.00  0.00              
ATOM   2583  CA  ARG   324     125.063 146.531  91.943  1.00  0.00              
ATOM   2584  CB  ARG   324     124.046 147.603  92.362  1.00  0.00              
ATOM   2585  C   ARG   324     124.149 145.438  91.500  1.00  0.00              
ATOM   2586  O   ARG   324     123.722 145.399  90.348  1.00  0.00              
ATOM   2587  CG  ARG   324     124.602 148.912  92.895  1.00  0.00           C  
ATOM   2588  CD  ARG   324     123.592 150.056  92.773  1.00  0.00           C  
ATOM   2589  NE  ARG   324     122.258 149.563  93.218  1.00  0.00           N  
ATOM   2590  CZ  ARG   324     121.127 150.198  92.790  1.00  0.00           C  
ATOM   2591  NH1 ARG   324     121.219 151.234  91.906  1.00  0.00           N  
ATOM   2592  NH2 ARG   324     119.903 149.800  93.242  1.00  0.00           N  
ATOM   2593  N   MET   325     123.813 144.518  92.419  1.00  0.00              
ATOM   2594  CA  MET   325     122.865 143.496  92.090  1.00  0.00              
ATOM   2595  CB  MET   325     122.936 142.288  93.045  1.00  0.00              
ATOM   2596  C   MET   325     121.515 144.125  92.222  1.00  0.00              
ATOM   2597  O   MET   325     121.358 145.126  92.918  1.00  0.00              
ATOM   2598  CG  MET   325     124.277 141.550  92.978  1.00  0.00           C  
ATOM   2599  SD  MET   325     124.520 140.260  94.240  1.00  0.00           S  
ATOM   2600  CE  MET   325     123.449 139.013  93.469  1.00  0.00           C  
ATOM   2601  N   VAL   326     120.500 143.582  91.518  1.00  0.00              
ATOM   2602  CA  VAL   326     119.167 144.062  91.731  1.00  0.00              
ATOM   2603  CB  VAL   326     118.145 143.321  90.915  1.00  0.00              
ATOM   2604  C   VAL   326     119.004 143.634  93.133  1.00  0.00              
ATOM   2605  O   VAL   326     119.587 142.624  93.455  1.00  0.00              
ATOM   2606  CG1 VAL   326     116.755 143.901  91.208  1.00  0.00           C  
ATOM   2607  CG2 VAL   326     118.548 143.379  89.433  1.00  0.00           C  
ATOM   2608  N   HIS   327     118.336 144.383  94.019  1.00  0.00              
ATOM   2609  CA  HIS   327     118.094 144.027  95.399  1.00  0.00              
ATOM   2610  CB  HIS   327     118.256 142.538  95.835  1.00  0.00              
ATOM   2611  C   HIS   327     118.904 144.925  96.281  1.00  0.00              
ATOM   2612  O   HIS   327     118.525 145.175  97.423  1.00  0.00              
ATOM   2613  ND1 HIS   327     120.490 141.320  95.580  1.00  0.00           N  
ATOM   2614  CG  HIS   327     119.597 142.054  96.331  1.00  0.00           C  
ATOM   2615  NE2 HIS   327     121.387 141.519  97.602  1.00  0.00           N  
ATOM   2616  CD2 HIS   327     120.164 142.167  97.564  1.00  0.00           C  
ATOM   2617  CE1 HIS   327     121.540 141.026  96.387  1.00  0.00           C  
ATOM   2618  N   MET   328     120.039 145.448  95.769  1.00  0.00              
ATOM   2619  CA  MET   328     120.863 146.336  96.542  1.00  0.00              
ATOM   2620  CB  MET   328     122.354 146.256  96.169  1.00  0.00              
ATOM   2621  C   MET   328     120.395 147.745  96.318  1.00  0.00              
ATOM   2622  O   MET   328     119.855 148.073  95.263  1.00  0.00              
ATOM   2623  CG  MET   328     122.974 144.896  96.500  1.00  0.00           C  
ATOM   2624  SD  MET   328     124.736 144.731  96.080  1.00  0.00           S  
ATOM   2625  CE  MET   328     124.882 143.019  96.669  1.00  0.00           C  
ATOM   2626  N   PRO   329     120.568 148.571  97.319  1.00  0.00              
ATOM   2627  CA  PRO   329     120.177 149.961  97.267  1.00  0.00              
ATOM   2628  CB  PRO   329     119.923 150.382  98.714  1.00  0.00              
ATOM   2629  C   PRO   329     121.237 150.793  96.612  1.00  0.00              
ATOM   2630  O   PRO   329     122.319 150.281  96.340  1.00  0.00              
ATOM   2631  CD  PRO   329     120.616 148.073  98.684  1.00  0.00           C  
ATOM   2632  CG  PRO   329     120.669 149.335  99.556  1.00  0.00           C  
ATOM   2633  N   GLY   330     120.939 152.080  96.339  1.00  0.00              
ATOM   2634  CA  GLY   330     121.941 152.946  95.780  1.00  0.00              
ATOM   2635  C   GLY   330     121.519 153.366  94.411  1.00  0.00              
ATOM   2636  O   GLY   330     120.342 153.301  94.061  1.00  0.00              
ATOM   2637  N   ASP   331     122.489 153.844  93.604  1.00  0.00              
ATOM   2638  CA  ASP   331     122.147 154.302  92.291  1.00  0.00              
ATOM   2639  CB  ASP   331     122.075 155.833  92.218  1.00  0.00              
ATOM   2640  C   ASP   331     123.208 153.860  91.326  1.00  0.00              
ATOM   2641  O   ASP   331     123.384 154.465  90.269  1.00  0.00              
ATOM   2642  CG  ASP   331     121.360 156.208  90.933  1.00  0.00           C  
ATOM   2643  OD1 ASP   331     120.984 155.282  90.166  1.00  0.00           O  
ATOM   2644  OD2 ASP   331     121.175 157.432  90.704  1.00  0.00           O  
ATOM   2645  N   ALA   332     123.942 152.778  91.640  1.00  0.00              
ATOM   2646  CA  ALA   332     124.946 152.326  90.719  1.00  0.00              
ATOM   2647  CB  ALA   332     125.988 151.379  91.348  1.00  0.00              
ATOM   2648  C   ALA   332     124.222 151.572  89.651  1.00  0.00              
ATOM   2649  O   ALA   332     123.040 151.276  89.801  1.00  0.00              
ATOM   2650  N   PRO   333     124.860 151.285  88.552  1.00  0.00              
ATOM   2651  CA  PRO   333     124.199 150.565  87.501  1.00  0.00              
ATOM   2652  CB  PRO   333     125.058 150.749  86.249  1.00  0.00              
ATOM   2653  C   PRO   333     123.993 149.137  87.911  1.00  0.00              
ATOM   2654  O   PRO   333     124.840 148.589  88.616  1.00  0.00              
ATOM   2655  CD  PRO   333     125.974 152.076  88.058  1.00  0.00           C  
ATOM   2656  CG  PRO   333     126.380 151.349  86.766  1.00  0.00           C  
ATOM   2657  N   TYR   334     122.877 148.525  87.471  1.00  0.00              
ATOM   2658  CA  TYR   334     122.565 147.165  87.804  1.00  0.00              
ATOM   2659  CB  TYR   334     121.102 146.763  87.543  1.00  0.00              
ATOM   2660  C   TYR   334     123.455 146.267  87.004  1.00  0.00              
ATOM   2661  O   TYR   334     123.811 146.566  85.866  1.00  0.00              
ATOM   2662  CG  TYR   334     120.228 147.495  88.507  1.00  0.00           C  
ATOM   2663  CD1 TYR   334     120.171 147.114  89.829  1.00  0.00           C  
ATOM   2664  CD2 TYR   334     119.449 148.549  88.088  1.00  0.00           C  
ATOM   2665  CE1 TYR   334     119.359 147.780  90.718  1.00  0.00           C  
ATOM   2666  CE2 TYR   334     118.636 149.220  88.971  1.00  0.00           C  
ATOM   2667  CZ  TYR   334     118.591 148.835  90.289  1.00  0.00           C  
ATOM   2668  OH  TYR   334     117.756 149.521  91.197  1.00  0.00           O  
ATOM   2669  N   CYS   335     123.872 145.143  87.620  1.00  0.00              
ATOM   2670  CA  CYS   335     124.773 144.221  86.993  1.00  0.00              
ATOM   2671  CB  CYS   335     125.289 143.130  87.951  1.00  0.00              
ATOM   2672  C   CYS   335     124.080 143.525  85.862  1.00  0.00              
ATOM   2673  O   CYS   335     122.891 143.214  85.931  1.00  0.00              
ATOM   2674  SG  CYS   335     126.094 143.762  89.459  1.00  0.00           S  
ATOM   2675  N   THR   336     124.832 143.273  84.772  1.00  0.00              
ATOM   2676  CA  THR   336     124.307 142.563  83.639  1.00  0.00              
ATOM   2677  CB  THR   336     125.035 142.849  82.361  1.00  0.00              
ATOM   2678  C   THR   336     124.457 141.107  83.949  1.00  0.00              
ATOM   2679  O   THR   336     125.123 140.738  84.916  1.00  0.00              
ATOM   2680  OG1 THR   336     126.395 142.451  82.470  1.00  0.00           O  
ATOM   2681  CG2 THR   336     124.946 144.357  82.070  1.00  0.00           C  
ATOM   2682  N   PRO   337     123.860 140.255  83.161  1.00  0.00              
ATOM   2683  CA  PRO   337     123.969 138.845  83.411  1.00  0.00              
ATOM   2684  CB  PRO   337     123.025 138.181  82.410  1.00  0.00              
ATOM   2685  C   PRO   337     125.384 138.376  83.363  1.00  0.00              
ATOM   2686  O   PRO   337     125.738 137.475  84.123  1.00  0.00              
ATOM   2687  CD  PRO   337     122.663 140.594  82.413  1.00  0.00           C  
ATOM   2688  CG  PRO   337     121.941 139.254  82.177  1.00  0.00           C  
ATOM   2689  N   GLU   338     126.217 138.969  82.487  1.00  0.00              
ATOM   2690  CA  GLU   338     127.590 138.563  82.400  1.00  0.00              
ATOM   2691  CB  GLU   338     128.370 139.316  81.310  1.00  0.00              
ATOM   2692  C   GLU   338     128.258 138.894  83.695  1.00  0.00              
ATOM   2693  O   GLU   338     129.018 138.093  84.236  1.00  0.00              
ATOM   2694  CG  GLU   338     128.078 138.841  79.890  1.00  0.00           C  
ATOM   2695  CD  GLU   338     128.770 137.497  79.726  1.00  0.00           C  
ATOM   2696  OE1 GLU   338     128.440 136.568  80.510  1.00  0.00           O  
ATOM   2697  OE2 GLU   338     129.641 137.383  78.823  1.00  0.00           O  
ATOM   2698  N   GLN   339     127.970 140.097  84.225  1.00  0.00              
ATOM   2699  CA  GLN   339     128.584 140.577  85.428  1.00  0.00              
ATOM   2700  CB  GLN   339     128.187 142.029  85.744  1.00  0.00              
ATOM   2701  C   GLN   339     128.179 139.708  86.578  1.00  0.00              
ATOM   2702  O   GLN   339     128.985 139.439  87.468  1.00  0.00              
ATOM   2703  CG  GLN   339     128.732 143.024  84.716  1.00  0.00           C  
ATOM   2704  CD  GLN   339     128.272 144.422  85.102  1.00  0.00           C  
ATOM   2705  OE1 GLN   339     127.083 144.732  85.055  1.00  0.00           O  
ATOM   2706  NE2 GLN   339     129.241 145.294  85.491  1.00  0.00           N  
ATOM   2707  N   TYR   340     126.913 139.249  86.601  1.00  0.00              
ATOM   2708  CA  TYR   340     126.491 138.415  87.691  1.00  0.00              
ATOM   2709  CB  TYR   340     125.026 137.943  87.588  1.00  0.00              
ATOM   2710  C   TYR   340     127.317 137.168  87.738  1.00  0.00              
ATOM   2711  O   TYR   340     127.848 136.811  88.788  1.00  0.00              
ATOM   2712  CG  TYR   340     124.099 138.949  88.179  1.00  0.00           C  
ATOM   2713  CD1 TYR   340     123.755 140.114  87.532  1.00  0.00           C  
ATOM   2714  CD2 TYR   340     123.550 138.687  89.414  1.00  0.00           C  
ATOM   2715  CE1 TYR   340     122.886 141.005  88.124  1.00  0.00           C  
ATOM   2716  CE2 TYR   340     122.684 139.570  90.008  1.00  0.00           C  
ATOM   2717  CZ  TYR   340     122.351 140.734  89.362  1.00  0.00           C  
ATOM   2718  OH  TYR   340     121.460 141.643  89.971  1.00  0.00           O  
ATOM   2719  N   LYS   341     127.455 136.466  86.599  1.00  0.00              
ATOM   2720  CA  LYS   341     128.172 135.224  86.628  1.00  0.00              
ATOM   2721  CB  LYS   341     127.908 134.334  85.390  1.00  0.00              
ATOM   2722  C   LYS   341     129.641 135.431  86.870  1.00  0.00              
ATOM   2723  O   LYS   341     130.258 134.670  87.613  1.00  0.00              
ATOM   2724  CG  LYS   341     128.269 134.903  84.016  1.00  0.00           C  
ATOM   2725  CD  LYS   341     129.743 134.762  83.641  1.00  0.00           C  
ATOM   2726  CE  LYS   341     130.013 135.036  82.160  1.00  0.00           C  
ATOM   2727  NZ  LYS   341     131.455 134.882  81.870  1.00  0.00           N  
ATOM   2728  N   GLU   342     130.250 136.446  86.230  1.00  0.00              
ATOM   2729  CA  GLU   342     131.660 136.691  86.363  1.00  0.00              
ATOM   2730  CB  GLU   342     132.228 137.507  85.186  1.00  0.00              
ATOM   2731  C   GLU   342     132.059 137.340  87.664  1.00  0.00              
ATOM   2732  O   GLU   342     133.104 136.993  88.214  1.00  0.00              
ATOM   2733  CG  GLU   342     131.554 138.859  84.951  1.00  0.00           C  
ATOM   2734  CD  GLU   342     131.963 139.324  83.560  1.00  0.00           C  
ATOM   2735  OE1 GLU   342     132.795 138.621  82.927  1.00  0.00           O  
ATOM   2736  OE2 GLU   342     131.445 140.380  83.107  1.00  0.00           O  
ATOM   2737  N   CYS   343     131.257 138.284  88.210  1.00  0.00              
ATOM   2738  CA  CYS   343     131.768 139.036  89.328  1.00  0.00              
ATOM   2739  CB  CYS   343     132.027 140.514  88.958  1.00  0.00              
ATOM   2740  C   CYS   343     130.828 139.064  90.503  1.00  0.00              
ATOM   2741  O   CYS   343     131.208 138.693  91.612  1.00  0.00              
ATOM   2742  SG  CYS   343     132.754 141.492  90.312  1.00  0.00           S  
ATOM   2743  N   ALA   344     129.578 139.522  90.294  1.00  0.00              
ATOM   2744  CA  ALA   344     128.671 139.795  91.380  1.00  0.00              
ATOM   2745  CB  ALA   344     127.333 140.386  90.903  1.00  0.00              
ATOM   2746  C   ALA   344     128.343 138.599  92.227  1.00  0.00              
ATOM   2747  O   ALA   344     128.346 138.703  93.453  1.00  0.00              
ATOM   2748  N   ASP   345     128.032 137.435  91.625  1.00  0.00              
ATOM   2749  CA  ASP   345     127.651 136.316  92.444  1.00  0.00              
ATOM   2750  CB  ASP   345     127.134 135.108  91.639  1.00  0.00              
ATOM   2751  C   ASP   345     128.791 135.853  93.301  1.00  0.00              
ATOM   2752  O   ASP   345     128.620 135.663  94.504  1.00  0.00              
ATOM   2753  CG  ASP   345     125.690 135.382  91.234  1.00  0.00           C  
ATOM   2754  OD1 ASP   345     124.973 136.060  92.019  1.00  0.00           O  
ATOM   2755  OD2 ASP   345     125.282 134.912  90.138  1.00  0.00           O  
ATOM   2756  N   PRO   346     129.957 135.676  92.747  1.00  0.00              
ATOM   2757  CA  PRO   346     131.079 135.228  93.522  1.00  0.00              
ATOM   2758  CB  PRO   346     132.179 134.888  92.511  1.00  0.00              
ATOM   2759  C   PRO   346     131.471 136.224  94.564  1.00  0.00              
ATOM   2760  O   PRO   346     131.954 135.815  95.619  1.00  0.00              
ATOM   2761  CD  PRO   346     130.142 135.456  91.325  1.00  0.00           C  
ATOM   2762  CG  PRO   346     131.671 135.454  91.169  1.00  0.00           C  
ATOM   2763  N   ALA   347     131.296 137.530  94.288  1.00  0.00              
ATOM   2764  CA  ALA   347     131.670 138.529  95.244  1.00  0.00              
ATOM   2765  CB  ALA   347     131.523 139.958  94.694  1.00  0.00              
ATOM   2766  C   ALA   347     130.793 138.422  96.454  1.00  0.00              
ATOM   2767  O   ALA   347     131.274 138.454  97.585  1.00  0.00              
ATOM   2768  N   LEU   348     129.471 138.292  96.236  1.00  0.00              
ATOM   2769  CA  LEU   348     128.520 138.221  97.311  1.00  0.00              
ATOM   2770  CB  LEU   348     127.064 138.295  96.816  1.00  0.00              
ATOM   2771  C   LEU   348     128.702 136.935  98.055  1.00  0.00              
ATOM   2772  O   LEU   348     128.619 136.899  99.282  1.00  0.00              
ATOM   2773  CG  LEU   348     126.027 138.236  97.951  1.00  0.00           C  
ATOM   2774  CD1 LEU   348     126.223 139.403  98.931  1.00  0.00           C  
ATOM   2775  CD2 LEU   348     124.594 138.172  97.398  1.00  0.00           C  
ATOM   2776  N   ASP   349     128.968 135.836  97.324  1.00  0.00              
ATOM   2777  CA  ASP   349     129.113 134.558  97.958  1.00  0.00              
ATOM   2778  CB  ASP   349     129.363 133.409  96.967  1.00  0.00              
ATOM   2779  C   ASP   349     130.268 134.636  98.903  1.00  0.00              
ATOM   2780  O   ASP   349     130.241 134.045  99.980  1.00  0.00              
ATOM   2781  CG  ASP   349     128.046 133.097  96.267  1.00  0.00           C  
ATOM   2782  OD1 ASP   349     126.998 133.653  96.694  1.00  0.00           O  
ATOM   2783  OD2 ASP   349     128.069 132.288  95.302  1.00  0.00           O  
ATOM   2784  N   PHE   350     131.318 135.382  98.517  1.00  0.00              
ATOM   2785  CA  PHE   350     132.489 135.525  99.332  1.00  0.00              
ATOM   2786  CB  PHE   350     133.546 136.408  98.638  1.00  0.00              
ATOM   2787  C   PHE   350     132.113 136.179 100.631  1.00  0.00              
ATOM   2788  O   PHE   350     132.504 135.715 101.701  1.00  0.00              
ATOM   2789  CG  PHE   350     134.711 136.615  99.544  1.00  0.00           C  
ATOM   2790  CD1 PHE   350     135.665 135.637  99.704  1.00  0.00           C  
ATOM   2791  CD2 PHE   350     134.857 137.805 100.219  1.00  0.00           C  
ATOM   2792  CE1 PHE   350     136.741 135.840 100.537  1.00  0.00           C  
ATOM   2793  CE2 PHE   350     135.930 138.014 101.052  1.00  0.00           C  
ATOM   2794  CZ  PHE   350     136.874 137.029 101.213  1.00  0.00           C  
ATOM   2795  N   LEU   351     131.326 137.273 100.571  1.00  0.00              
ATOM   2796  CA  LEU   351     130.982 138.018 101.752  1.00  0.00              
ATOM   2797  CB  LEU   351     130.188 139.295 101.425  1.00  0.00              
ATOM   2798  C   LEU   351     130.147 137.206 102.700  1.00  0.00              
ATOM   2799  O   LEU   351     130.390 137.204 103.906  1.00  0.00              
ATOM   2800  CG  LEU   351     131.006 140.349 100.656  1.00  0.00           C  
ATOM   2801  CD1 LEU   351     130.167 141.601 100.354  1.00  0.00           C  
ATOM   2802  CD2 LEU   351     132.311 140.681 101.396  1.00  0.00           C  
ATOM   2803  N   VAL   352     129.128 136.507 102.173  1.00  0.00              
ATOM   2804  CA  VAL   352     128.204 135.734 102.956  1.00  0.00              
ATOM   2805  CB  VAL   352     126.992 135.326 102.173  1.00  0.00              
ATOM   2806  C   VAL   352     128.843 134.511 103.538  1.00  0.00              
ATOM   2807  O   VAL   352     128.397 134.012 104.571  1.00  0.00              
ATOM   2808  CG1 VAL   352     127.433 134.627 100.882  1.00  0.00           C  
ATOM   2809  CG2 VAL   352     126.135 134.434 103.074  1.00  0.00           C  
ATOM   2810  N   GLU   353     129.883 133.976 102.876  1.00  0.00              
ATOM   2811  CA  GLU   353     130.464 132.734 103.297  1.00  0.00              
ATOM   2812  CB  GLU   353     130.733 131.806 102.102  1.00  0.00              
ATOM   2813  C   GLU   353     131.773 132.967 103.996  1.00  0.00              
ATOM   2814  O   GLU   353     131.843 132.918 105.223  1.00  0.00              
ATOM   2815  CG  GLU   353     129.449 131.396 101.377  1.00  0.00           C  
ATOM   2816  CD  GLU   353     129.826 130.657 100.101  1.00  0.00           C  
ATOM   2817  OE1 GLU   353     130.744 131.137  99.385  1.00  0.00           O  
ATOM   2818  OE2 GLU   353     129.197 129.601  99.826  1.00  0.00           O  
ATOM   2819  N   LYS   354     132.849 133.152 103.200  1.00  0.00              
ATOM   2820  CA  LYS   354     134.221 133.249 103.637  1.00  0.00              
ATOM   2821  CB  LYS   354     135.214 133.142 102.467  1.00  0.00              
ATOM   2822  C   LYS   354     134.607 134.484 104.419  1.00  0.00              
ATOM   2823  O   LYS   354     135.331 134.370 105.407  1.00  0.00              
ATOM   2824  CG  LYS   354     135.211 131.768 101.794  1.00  0.00           C  
ATOM   2825  CD  LYS   354     135.963 131.737 100.462  1.00  0.00           C  
ATOM   2826  CE  LYS   354     135.961 130.363  99.790  1.00  0.00           C  
ATOM   2827  NZ  LYS   354     136.706 130.422  98.513  1.00  0.00           N  
ATOM   2828  N   ASP   355     134.134 135.686 104.023  1.00  0.00              
ATOM   2829  CA  ASP   355     134.625 136.944 104.545  1.00  0.00              
ATOM   2830  CB  ASP   355     133.766 138.152 104.132  1.00  0.00              
ATOM   2831  C   ASP   355     134.732 136.976 106.037  1.00  0.00              
ATOM   2832  O   ASP   355     133.752 136.818 106.763  1.00  0.00              
ATOM   2833  CG  ASP   355     134.455 139.427 104.608  1.00  0.00           C  
ATOM   2834  OD1 ASP   355     135.691 139.390 104.850  1.00  0.00           O  
ATOM   2835  OD2 ASP   355     133.745 140.457 104.743  1.00  0.00           O  
ATOM   2836  N   GLN   356     135.991 137.110 106.505  1.00  0.00              
ATOM   2837  CA  GLN   356     136.384 137.247 107.876  1.00  0.00              
ATOM   2838  CB  GLN   356     137.834 136.793 108.084  1.00  0.00              
ATOM   2839  C   GLN   356     136.262 138.648 108.408  1.00  0.00              
ATOM   2840  O   GLN   356     135.881 138.830 109.565  1.00  0.00              
ATOM   2841  CG  GLN   356     138.031 135.320 107.721  1.00  0.00           C  
ATOM   2842  CD  GLN   356     139.498 134.973 107.909  1.00  0.00           C  
ATOM   2843  OE1 GLN   356     140.309 135.822 108.276  1.00  0.00           O  
ATOM   2844  NE2 GLN   356     139.854 133.688 107.644  1.00  0.00           N  
ATOM   2845  N   GLU   357     136.602 139.686 107.603  1.00  0.00              
ATOM   2846  CA  GLU   357     136.675 140.969 108.249  1.00  0.00              
ATOM   2847  CB  GLU   357     138.123 141.357 108.599  1.00  0.00              
ATOM   2848  C   GLU   357     136.159 142.117 107.422  1.00  0.00              
ATOM   2849  O   GLU   357     136.055 143.224 107.948  1.00  0.00              
ATOM   2850  CG  GLU   357     138.761 140.524 109.713  1.00  0.00           C  
ATOM   2851  CD  GLU   357     138.389 141.149 111.051  1.00  0.00           C  
ATOM   2852  OE1 GLU   357     137.562 142.100 111.053  1.00  0.00           O  
ATOM   2853  OE2 GLU   357     138.933 140.688 112.090  1.00  0.00           O  
ATOM   2854  N   TYR   358     135.826 141.937 106.129  1.00  0.00              
ATOM   2855  CA  TYR   358     135.441 143.101 105.372  1.00  0.00              
ATOM   2856  CB  TYR   358     135.290 142.839 103.861  1.00  0.00              
ATOM   2857  C   TYR   358     134.141 143.678 105.862  1.00  0.00              
ATOM   2858  O   TYR   358     134.047 144.881 106.099  1.00  0.00              
ATOM   2859  CG  TYR   358     135.050 144.166 103.222  1.00  0.00           C  
ATOM   2860  CD1 TYR   358     133.780 144.688 103.118  1.00  0.00           C  
ATOM   2861  CD2 TYR   358     136.106 144.899 102.732  1.00  0.00           C  
ATOM   2862  CE1 TYR   358     133.564 145.914 102.533  1.00  0.00           C  
ATOM   2863  CE2 TYR   358     135.898 146.126 102.145  1.00  0.00           C  
ATOM   2864  CZ  TYR   358     134.625 146.637 102.046  1.00  0.00           C  
ATOM   2865  OH  TYR   358     134.408 147.896 101.446  1.00  0.00           O  
ATOM   2866  N   CYS   359     133.100 142.838 106.041  1.00  0.00              
ATOM   2867  CA  CYS   359     131.806 143.331 106.432  1.00  0.00              
ATOM   2868  CB  CYS   359     130.669 142.785 105.558  1.00  0.00              
ATOM   2869  C   CYS   359     131.464 142.852 107.805  1.00  0.00              
ATOM   2870  O   CYS   359     130.728 141.877 107.950  1.00  0.00              
ATOM   2871  SG  CYS   359     130.474 143.640 103.978  1.00  0.00           S  
ATOM   2872  N   VAL   360     131.947 143.545 108.851  1.00  0.00              
ATOM   2873  CA  VAL   360     131.588 143.157 110.184  1.00  0.00              
ATOM   2874  CB  VAL   360     132.776 142.874 111.060  1.00  0.00              
ATOM   2875  C   VAL   360     130.880 144.339 110.760  1.00  0.00              
ATOM   2876  O   VAL   360     131.309 145.472 110.552  1.00  0.00              
ATOM   2877  CG1 VAL   360     132.279 142.548 112.476  1.00  0.00           C  
ATOM   2878  CG2 VAL   360     133.601 141.744 110.424  1.00  0.00           C  
ATOM   2879  N   CYS   361     129.770 144.133 111.498  1.00  0.00              
ATOM   2880  CA  CYS   361     129.127 145.335 111.932  1.00  0.00              
ATOM   2881  CB  CYS   361     127.761 145.563 111.288  1.00  0.00              
ATOM   2882  C   CYS   361     128.992 145.330 113.426  1.00  0.00              
ATOM   2883  O   CYS   361     129.149 144.300 114.081  1.00  0.00              
ATOM   2884  SG  CYS   361     127.485 147.343 111.199  1.00  0.00           S  
ATOM   2885  N   GLU   362     128.734 146.526 113.996  1.00  0.00              
ATOM   2886  CA  GLU   362     128.612 146.726 115.412  1.00  0.00              
ATOM   2887  CB  GLU   362     128.884 148.178 115.836  1.00  0.00              
ATOM   2888  C   GLU   362     127.222 146.377 115.843  1.00  0.00              
ATOM   2889  O   GLU   362     126.290 146.347 115.041  1.00  0.00              
ATOM   2890  CG  GLU   362     130.337 148.604 115.623  1.00  0.00           C  
ATOM   2891  CD  GLU   362     130.431 150.100 115.883  1.00  0.00           C  
ATOM   2892  OE1 GLU   362     129.845 150.876 115.082  1.00  0.00           O  
ATOM   2893  OE2 GLU   362     131.089 150.489 116.885  1.00  0.00           O  
ATOM   2894  N   MET   363     127.055 146.088 117.147  1.00  0.00              
ATOM   2895  CA  MET   363     125.769 145.717 117.666  1.00  0.00              
ATOM   2896  CB  MET   363     125.867 145.033 119.042  1.00  0.00              
ATOM   2897  C   MET   363     124.928 146.949 117.818  1.00  0.00              
ATOM   2898  O   MET   363     125.410 148.001 118.233  1.00  0.00              
ATOM   2899  CG  MET   363     124.579 144.352 119.503  1.00  0.00           C  
ATOM   2900  SD  MET   363     124.168 142.822 118.612  1.00  0.00           S  
ATOM   2901  CE  MET   363     122.643 142.513 119.550  1.00  0.00           C  
ATOM   2902  N   PRO   364     123.678 146.845 117.438  1.00  0.00              
ATOM   2903  CA  PRO   364     122.773 147.958 117.557  1.00  0.00              
ATOM   2904  CB  PRO   364     121.662 147.725 116.530  1.00  0.00              
ATOM   2905  C   PRO   364     122.299 147.996 118.975  1.00  0.00              
ATOM   2906  O   PRO   364     122.421 146.990 119.670  1.00  0.00              
ATOM   2907  CD  PRO   364     123.321 145.978 116.329  1.00  0.00           C  
ATOM   2908  CG  PRO   364     121.830 146.257 116.099  1.00  0.00           C  
ATOM   2909  N   CYS   365     121.810 149.153 119.453  1.00  0.00              
ATOM   2910  CA  CYS   365     121.352 149.219 120.809  1.00  0.00              
ATOM   2911  CB  CYS   365     121.269 150.658 121.345  1.00  0.00              
ATOM   2912  C   CYS   365     120.034 148.509 120.950  1.00  0.00              
ATOM   2913  O   CYS   365     119.754 147.939 122.003  1.00  0.00              
ATOM   2914  SG  CYS   365     122.878 151.525 121.285  1.00  0.00           S  
ATOM   2915  N   ASN   366     119.174 148.542 119.904  1.00  0.00              
ATOM   2916  CA  ASN   366     117.898 147.879 119.993  1.00  0.00              
ATOM   2917  CB  ASN   366     116.684 148.796 119.746  1.00  0.00              
ATOM   2918  C   ASN   366     117.812 146.812 118.945  1.00  0.00              
ATOM   2919  O   ASN   366     118.083 147.058 117.770  1.00  0.00              
ATOM   2920  CG  ASN   366     116.419 149.639 120.983  1.00  0.00           C  
ATOM   2921  OD1 ASN   366     117.057 149.463 122.019  1.00  0.00           O  
ATOM   2922  ND2 ASN   366     115.433 150.569 120.882  1.00  0.00           N  
ATOM   2923  N   LEU   367     117.432 145.586 119.367  1.00  0.00              
ATOM   2924  CA  LEU   367     117.216 144.471 118.485  1.00  0.00              
ATOM   2925  CB  LEU   367     118.162 143.270 118.639  1.00  0.00              
ATOM   2926  C   LEU   367     115.889 143.864 118.765  1.00  0.00              
ATOM   2927  O   LEU   367     115.428 143.824 119.906  1.00  0.00              
ATOM   2928  CG  LEU   367     119.408 143.335 117.764  1.00  0.00           C  
ATOM   2929  CD1 LEU   367     119.038 143.180 116.279  1.00  0.00           C  
ATOM   2930  CD2 LEU   367     120.197 144.610 118.054  1.00  0.00           C  
ATOM   2931  N   THR   368     115.238 143.369 117.696  1.00  0.00              
ATOM   2932  CA  THR   368     114.020 142.649 117.886  1.00  0.00              
ATOM   2933  CB  THR   368     112.847 143.251 117.168  1.00  0.00              
ATOM   2934  C   THR   368     114.242 141.284 117.318  1.00  0.00              
ATOM   2935  O   THR   368     114.560 141.145 116.137  1.00  0.00              
ATOM   2936  OG1 THR   368     112.621 144.578 117.621  1.00  0.00           O  
ATOM   2937  CG2 THR   368     111.605 142.381 117.429  1.00  0.00           C  
ATOM   2938  N   ARG   369     114.092 140.224 118.143  1.00  0.00              
ATOM   2939  CA  ARG   369     114.260 138.922 117.565  1.00  0.00              
ATOM   2940  CB  ARG   369     115.379 138.041 118.150  1.00  0.00              
ATOM   2941  C   ARG   369     112.970 138.183 117.741  1.00  0.00              
ATOM   2942  O   ARG   369     112.195 138.473 118.652  1.00  0.00              
ATOM   2943  CG  ARG   369     115.151 137.513 119.563  1.00  0.00           C  
ATOM   2944  CD  ARG   369     116.264 136.553 119.990  1.00  0.00           C  
ATOM   2945  NE  ARG   369     115.764 135.725 121.122  1.00  0.00           N  
ATOM   2946  CZ  ARG   369     115.122 134.548 120.866  1.00  0.00           C  
ATOM   2947  NH1 ARG   369     114.912 134.150 119.578  1.00  0.00           N  
ATOM   2948  NH2 ARG   369     114.690 133.765 121.897  1.00  0.00           N  
ATOM   2949  N   TYR   370     112.687 137.221 116.839  1.00  0.00              
ATOM   2950  CA  TYR   370     111.455 136.492 116.944  1.00  0.00              
ATOM   2951  CB  TYR   370     110.595 136.538 115.665  1.00  0.00              
ATOM   2952  C   TYR   370     111.759 135.046 117.180  1.00  0.00              
ATOM   2953  O   TYR   370     112.309 134.367 116.315  1.00  0.00              
ATOM   2954  CG  TYR   370     110.115 137.933 115.467  1.00  0.00           C  
ATOM   2955  CD1 TYR   370     109.001 138.385 116.135  1.00  0.00           C  
ATOM   2956  CD2 TYR   370     110.772 138.785 114.609  1.00  0.00           C  
ATOM   2957  CE1 TYR   370     108.552 139.671 115.958  1.00  0.00           C  
ATOM   2958  CE2 TYR   370     110.327 140.073 114.427  1.00  0.00           C  
ATOM   2959  CZ  TYR   370     109.216 140.517 115.103  1.00  0.00           C  
ATOM   2960  OH  TYR   370     108.757 141.839 114.921  1.00  0.00           O  
ATOM   2961  N   GLY   371     111.397 134.529 118.371  1.00  0.00              
ATOM   2962  CA  GLY   371     111.572 133.127 118.618  1.00  0.00              
ATOM   2963  C   GLY   371     110.476 132.453 117.856  1.00  0.00              
ATOM   2964  O   GLY   371     109.374 132.990 117.754  1.00  0.00              
ATOM   2965  N   LYS   372     110.736 131.247 117.309  1.00  0.00              
ATOM   2966  CA  LYS   372     109.707 130.619 116.531  1.00  0.00              
ATOM   2967  CB  LYS   372     109.932 130.748 115.014  1.00  0.00              
ATOM   2968  C   LYS   372     109.694 129.147 116.800  1.00  0.00              
ATOM   2969  O   LYS   372     110.732 128.530 117.036  1.00  0.00              
ATOM   2970  CG  LYS   372     109.986 132.186 114.500  1.00  0.00           C  
ATOM   2971  CD  LYS   372     110.491 132.290 113.059  1.00  0.00           C  
ATOM   2972  CE  LYS   372     111.978 131.967 112.896  1.00  0.00           C  
ATOM   2973  NZ  LYS   372     112.800 133.073 113.436  1.00  0.00           N  
ATOM   2974  N   GLU   373     108.486 128.549 116.775  1.00  0.00              
ATOM   2975  CA  GLU   373     108.343 127.127 116.906  1.00  0.00              
ATOM   2976  CB  GLU   373     107.591 126.707 118.180  1.00  0.00              
ATOM   2977  C   GLU   373     107.506 126.708 115.733  1.00  0.00              
ATOM   2978  O   GLU   373     106.419 127.244 115.527  1.00  0.00              
ATOM   2979  CG  GLU   373     108.347 127.043 119.467  1.00  0.00           C  
ATOM   2980  CD  GLU   373     107.504 126.581 120.646  1.00  0.00           C  
ATOM   2981  OE1 GLU   373     106.405 126.014 120.403  1.00  0.00           O  
ATOM   2982  OE2 GLU   373     107.946 126.789 121.807  1.00  0.00           O  
ATOM   2983  N   LEU   374     107.984 125.739 114.923  1.00  0.00              
ATOM   2984  CA  LEU   374     107.224 125.355 113.761  1.00  0.00              
ATOM   2985  CB  LEU   374     108.017 125.334 112.439  1.00  0.00              
ATOM   2986  C   LEU   374     106.644 123.983 113.929  1.00  0.00              
ATOM   2987  O   LEU   374     107.200 123.135 114.626  1.00  0.00              
ATOM   2988  CG  LEU   374     108.380 126.722 111.875  1.00  0.00           C  
ATOM   2989  CD1 LEU   374     109.360 127.475 112.786  1.00  0.00           C  
ATOM   2990  CD2 LEU   374     108.874 126.615 110.423  1.00  0.00           C  
ATOM   2991  N   SER   375     105.475 123.756 113.287  1.00  0.00              
ATOM   2992  CA  SER   375     104.788 122.491 113.297  1.00  0.00              
ATOM   2993  CB  SER   375     103.654 122.397 114.332  1.00  0.00              
ATOM   2994  C   SER   375     104.119 122.347 111.968  1.00  0.00              
ATOM   2995  O   SER   375     103.943 123.329 111.247  1.00  0.00              
ATOM   2996  OG  SER   375     104.173 122.442 115.650  1.00  0.00           O  
ATOM   2997  N   MET   376     103.731 121.110 111.592  1.00  0.00              
ATOM   2998  CA  MET   376     103.076 121.001 110.323  1.00  0.00              
ATOM   2999  CB  MET   376     104.065 120.930 109.146  1.00  0.00              
ATOM   3000  C   MET   376     102.145 119.830 110.290  1.00  0.00              
ATOM   3001  O   MET   376     102.304 118.857 111.027  1.00  0.00              
ATOM   3002  CG  MET   376     105.016 119.736 109.183  1.00  0.00           C  
ATOM   3003  SD  MET   376     106.489 119.949 108.141  1.00  0.00           S  
ATOM   3004  CE  MET   376     105.579 120.583 106.705  1.00  0.00           C  
ATOM   3005  N   VAL   377     101.111 119.944 109.428  1.00  0.00              
ATOM   3006  CA  VAL   377     100.119 118.932 109.193  1.00  0.00              
ATOM   3007  CB  VAL   377      98.761 119.287 109.725  1.00  0.00              
ATOM   3008  C   VAL   377     100.012 118.813 107.701  1.00  0.00              
ATOM   3009  O   VAL   377     100.404 119.727 106.977  1.00  0.00              
ATOM   3010  CG1 VAL   377      98.842 119.360 111.259  1.00  0.00           C  
ATOM   3011  CG2 VAL   377      98.305 120.603 109.071  1.00  0.00           C  
ATOM   3012  N   LYS   378      99.492 117.675 107.194  1.00  0.00              
ATOM   3013  CA  LYS   378      99.465 117.474 105.769  1.00  0.00              
ATOM   3014  CB  LYS   378      99.376 116.009 105.319  1.00  0.00              
ATOM   3015  C   LYS   378      98.276 118.128 105.138  1.00  0.00              
ATOM   3016  O   LYS   378      97.194 118.206 105.718  1.00  0.00              
ATOM   3017  CG  LYS   378      97.988 115.411 105.549  1.00  0.00           C  
ATOM   3018  CD  LYS   378      97.693 114.191 104.675  1.00  0.00           C  
ATOM   3019  CE  LYS   378      98.920 113.325 104.395  1.00  0.00           C  
ATOM   3020  NZ  LYS   378      98.540 112.167 103.555  1.00  0.00           N  
ATOM   3021  N   ILE   379      98.476 118.631 103.902  1.00  0.00              
ATOM   3022  CA  ILE   379      97.411 119.175 103.111  1.00  0.00              
ATOM   3023  CB  ILE   379      97.427 120.676 103.031  1.00  0.00              
ATOM   3024  C   ILE   379      97.607 118.647 101.725  1.00  0.00              
ATOM   3025  O   ILE   379      98.752 118.537 101.288  1.00  0.00              
ATOM   3026  CG2 ILE   379      98.686 121.105 102.258  1.00  0.00           C  
ATOM   3027  CG1 ILE   379      96.113 121.199 102.427  1.00  0.00           C  
ATOM   3028  CD1 ILE   379      95.923 122.706 102.593  1.00  0.00           C  
ATOM   3029  N   PRO   380      96.578 118.290 100.992  1.00  0.00              
ATOM   3030  CA  PRO   380      95.213 118.284 101.463  1.00  0.00              
ATOM   3031  CB  PRO   380      94.337 118.590 100.249  1.00  0.00              
ATOM   3032  C   PRO   380      94.894 116.953 102.058  1.00  0.00              
ATOM   3033  O   PRO   380      95.689 116.023 101.923  1.00  0.00              
ATOM   3034  CD  PRO   380      96.641 118.487  99.553  1.00  0.00           C  
ATOM   3035  CG  PRO   380      95.216 118.214  99.049  1.00  0.00           C  
ATOM   3036  N   SER   381      93.733 116.852 102.727  1.00  0.00              
ATOM   3037  CA  SER   381      93.262 115.609 103.256  1.00  0.00              
ATOM   3038  CB  SER   381      92.143 115.788 104.296  1.00  0.00              
ATOM   3039  C   SER   381      92.686 114.849 102.103  1.00  0.00              
ATOM   3040  O   SER   381      92.409 115.418 101.047  1.00  0.00              
ATOM   3041  OG  SER   381      91.694 114.524 104.757  1.00  0.00           O  
ATOM   3042  N   LYS   382      92.501 113.527 102.276  1.00  0.00              
ATOM   3043  CA  LYS   382      91.978 112.717 101.216  1.00  0.00              
ATOM   3044  CB  LYS   382      91.977 111.207 101.543  1.00  0.00              
ATOM   3045  C   LYS   382      90.592 113.176 100.904  1.00  0.00              
ATOM   3046  O   LYS   382      90.213 113.246  99.735  1.00  0.00              
ATOM   3047  CG  LYS   382      91.115 110.772 102.733  1.00  0.00           C  
ATOM   3048  CD  LYS   382      89.613 110.738 102.443  1.00  0.00           C  
ATOM   3049  CE  LYS   382      88.769 110.289 103.638  1.00  0.00           C  
ATOM   3050  NZ  LYS   382      88.785 111.330 104.690  1.00  0.00           N  
ATOM   3051  N   ALA   383      89.784 113.507 101.930  1.00  0.00              
ATOM   3052  CA  ALA   383      88.475 113.972 101.584  1.00  0.00              
ATOM   3053  CB  ALA   383      87.387 113.498 102.561  1.00  0.00              
ATOM   3054  C   ALA   383      88.519 115.460 101.666  1.00  0.00              
ATOM   3055  O   ALA   383      87.890 116.075 102.524  1.00  0.00              
ATOM   3056  N   SER   384      89.219 116.092 100.713  1.00  0.00              
ATOM   3057  CA  SER   384      89.348 117.515 100.765  1.00  0.00              
ATOM   3058  CB  SER   384      90.273 117.958 101.910  1.00  0.00              
ATOM   3059  C   SER   384      90.008 117.915  99.493  1.00  0.00              
ATOM   3060  O   SER   384      89.795 119.007  98.968  1.00  0.00              
ATOM   3061  OG  SER   384      90.394 119.370 101.931  1.00  0.00           O  
ATOM   3062  N   ALA   385      90.822 116.991  98.957  1.00  0.00              
ATOM   3063  CA  ALA   385      91.605 117.256  97.791  1.00  0.00              
ATOM   3064  CB  ALA   385      92.454 116.048  97.360  1.00  0.00              
ATOM   3065  C   ALA   385      90.703 117.600  96.651  1.00  0.00              
ATOM   3066  O   ALA   385      91.001 118.508  95.878  1.00  0.00              
ATOM   3067  N   LYS   386      89.571 116.890  96.518  1.00  0.00              
ATOM   3068  CA  LYS   386      88.702 117.113  95.399  1.00  0.00              
ATOM   3069  CB  LYS   386      87.540 116.112  95.334  1.00  0.00              
ATOM   3070  C   LYS   386      88.130 118.498  95.443  1.00  0.00              
ATOM   3071  O   LYS   386      88.004 119.153  94.408  1.00  0.00              
ATOM   3072  CG  LYS   386      86.817 116.140  93.990  1.00  0.00           C  
ATOM   3073  CD  LYS   386      85.941 114.913  93.746  1.00  0.00           C  
ATOM   3074  CE  LYS   386      85.218 114.943  92.398  1.00  0.00           C  
ATOM   3075  NZ  LYS   386      86.196 114.800  91.296  1.00  0.00           N  
ATOM   3076  N   TYR   387      87.764 118.985  96.644  1.00  0.00              
ATOM   3077  CA  TYR   387      87.156 120.282  96.751  1.00  0.00              
ATOM   3078  CB  TYR   387      86.750 120.618  98.198  1.00  0.00              
ATOM   3079  C   TYR   387      88.115 121.334  96.290  1.00  0.00              
ATOM   3080  O   TYR   387      87.756 122.210  95.503  1.00  0.00              
ATOM   3081  CG  TYR   387      86.269 122.028  98.235  1.00  0.00           C  
ATOM   3082  CD1 TYR   387      85.004 122.357  97.803  1.00  0.00           C  
ATOM   3083  CD2 TYR   387      87.087 123.024  98.717  1.00  0.00           C  
ATOM   3084  CE1 TYR   387      84.568 123.661  97.843  1.00  0.00           C  
ATOM   3085  CE2 TYR   387      86.656 124.329  98.760  1.00  0.00           C  
ATOM   3086  CZ  TYR   387      85.394 124.649  98.322  1.00  0.00           C  
ATOM   3087  OH  TYR   387      84.949 125.987  98.365  1.00  0.00           O  
ATOM   3088  N   LEU   388      89.373 121.261  96.760  1.00  0.00              
ATOM   3089  CA  LEU   388      90.369 122.239  96.424  1.00  0.00              
ATOM   3090  CB  LEU   388      91.689 122.035  97.187  1.00  0.00              
ATOM   3091  C   LEU   388      90.673 122.173  94.962  1.00  0.00              
ATOM   3092  O   LEU   388      90.906 123.198  94.324  1.00  0.00              
ATOM   3093  CG  LEU   388      91.572 122.292  98.702  1.00  0.00           C  
ATOM   3094  CD1 LEU   388      92.917 122.074  99.412  1.00  0.00           C  
ATOM   3095  CD2 LEU   388      90.978 123.681  98.986  1.00  0.00           C  
ATOM   3096  N   ALA   389      90.692 120.955  94.390  1.00  0.00              
ATOM   3097  CA  ALA   389      91.056 120.823  93.009  1.00  0.00              
ATOM   3098  CB  ALA   389      91.051 119.360  92.531  1.00  0.00              
ATOM   3099  C   ALA   389      90.067 121.565  92.173  1.00  0.00              
ATOM   3100  O   ALA   389      90.443 122.299  91.260  1.00  0.00              
ATOM   3101  N   LYS   390      88.768 121.394  92.475  1.00  0.00              
ATOM   3102  CA  LYS   390      87.737 122.031  91.709  1.00  0.00              
ATOM   3103  CB  LYS   390      86.324 121.562  92.099  1.00  0.00              
ATOM   3104  C   LYS   390      87.791 123.513  91.910  1.00  0.00              
ATOM   3105  O   LYS   390      87.631 124.283  90.965  1.00  0.00              
ATOM   3106  CG  LYS   390      85.218 122.223  91.274  1.00  0.00           C  
ATOM   3107  CD  LYS   390      85.224 121.820  89.798  1.00  0.00           C  
ATOM   3108  CE  LYS   390      84.115 122.484  88.979  1.00  0.00           C  
ATOM   3109  NZ  LYS   390      84.196 122.046  87.567  1.00  0.00           N  
ATOM   3110  N   LYS   391      88.044 123.950  93.157  1.00  0.00              
ATOM   3111  CA  LYS   391      87.999 125.345  93.481  1.00  0.00              
ATOM   3112  CB  LYS   391      88.306 125.612  94.964  1.00  0.00              
ATOM   3113  C   LYS   391      89.005 126.100  92.668  1.00  0.00              
ATOM   3114  O   LYS   391      88.700 127.182  92.168  1.00  0.00              
ATOM   3115  CG  LYS   391      88.207 127.086  95.360  1.00  0.00           C  
ATOM   3116  CD  LYS   391      88.191 127.304  96.875  1.00  0.00           C  
ATOM   3117  CE  LYS   391      88.093 128.774  97.286  1.00  0.00           C  
ATOM   3118  NZ  LYS   391      88.084 128.886  98.761  1.00  0.00           N  
ATOM   3119  N   PHE   392      90.233 125.566  92.507  1.00  0.00              
ATOM   3120  CA  PHE   392      91.200 126.344  91.784  1.00  0.00              
ATOM   3121  CB  PHE   392      92.552 126.433  92.512  1.00  0.00              
ATOM   3122  C   PHE   392      91.472 125.737  90.440  1.00  0.00              
ATOM   3123  O   PHE   392      92.509 126.016  89.839  1.00  0.00              
ATOM   3124  CG  PHE   392      92.308 127.161  93.789  1.00  0.00           C  
ATOM   3125  CD1 PHE   392      92.364 128.535  93.831  1.00  0.00           C  
ATOM   3126  CD2 PHE   392      92.008 126.470  94.941  1.00  0.00           C  
ATOM   3127  CE1 PHE   392      92.134 129.210  95.006  1.00  0.00           C  
ATOM   3128  CE2 PHE   392      91.777 127.140  96.119  1.00  0.00           C  
ATOM   3129  CZ  PHE   392      91.840 128.512  96.153  1.00  0.00           C  
ATOM   3130  N   ASN   393      90.522 124.947  89.903  1.00  0.00              
ATOM   3131  CA  ASN   393      90.668 124.356  88.599  1.00  0.00              
ATOM   3132  CB  ASN   393      90.476 125.354  87.444  1.00  0.00              
ATOM   3133  C   ASN   393      92.007 123.705  88.443  1.00  0.00              
ATOM   3134  O   ASN   393      92.739 124.010  87.502  1.00  0.00              
ATOM   3135  CG  ASN   393      88.990 125.666  87.346  1.00  0.00           C  
ATOM   3136  OD1 ASN   393      88.152 124.767  87.401  1.00  0.00           O  
ATOM   3137  ND2 ASN   393      88.650 126.975  87.200  1.00  0.00           N  
ATOM   3138  N   LYS   394      92.367 122.782  89.357  1.00  0.00              
ATOM   3139  CA  LYS   394      93.631 122.111  89.235  1.00  0.00              
ATOM   3140  CB  LYS   394      94.682 122.542  90.274  1.00  0.00              
ATOM   3141  C   LYS   394      93.413 120.646  89.454  1.00  0.00              
ATOM   3142  O   LYS   394      92.358 120.220  89.922  1.00  0.00              
ATOM   3143  CG  LYS   394      95.171 123.983  90.120  1.00  0.00           C  
ATOM   3144  CD  LYS   394      95.716 124.300  88.726  1.00  0.00           C  
ATOM   3145  CE  LYS   394      96.493 125.617  88.643  1.00  0.00           C  
ATOM   3146  NZ  LYS   394      95.585 126.768  88.843  1.00  0.00           N  
ATOM   3147  N   SER   395      94.428 119.833  89.094  1.00  0.00              
ATOM   3148  CA  SER   395      94.361 118.414  89.280  1.00  0.00              
ATOM   3149  CB  SER   395      95.440 117.646  88.499  1.00  0.00              
ATOM   3150  C   SER   395      94.579 118.138  90.733  1.00  0.00              
ATOM   3151  O   SER   395      95.120 118.968  91.461  1.00  0.00              
ATOM   3152  OG  SER   395      95.315 116.252  88.737  1.00  0.00           O  
ATOM   3153  N   GLU   396      94.140 116.950  91.190  1.00  0.00              
ATOM   3154  CA  GLU   396      94.270 116.568  92.566  1.00  0.00              
ATOM   3155  CB  GLU   396      93.602 115.215  92.866  1.00  0.00              
ATOM   3156  C   GLU   396      95.728 116.438  92.880  1.00  0.00              
ATOM   3157  O   GLU   396      96.175 116.807  93.965  1.00  0.00              
ATOM   3158  CG  GLU   396      92.099 115.193  92.564  1.00  0.00           C  
ATOM   3159  CD  GLU   396      91.408 116.247  93.417  1.00  0.00           C  
ATOM   3160  OE1 GLU   396      92.082 116.824  94.311  1.00  0.00           O  
ATOM   3161  OE2 GLU   396      90.194 116.488  93.182  1.00  0.00           O  
ATOM   3162  N   GLN   397      96.514 115.901  91.926  1.00  0.00              
ATOM   3163  CA  GLN   397      97.918 115.704  92.148  1.00  0.00              
ATOM   3164  CB  GLN   397      98.633 114.968  90.999  1.00  0.00              
ATOM   3165  C   GLN   397      98.573 117.040  92.314  1.00  0.00              
ATOM   3166  O   GLN   397      99.476 117.202  93.132  1.00  0.00              
ATOM   3167  CG  GLN   397      98.671 115.733  89.674  1.00  0.00           C  
ATOM   3168  CD  GLN   397      99.521 114.927  88.701  1.00  0.00           C  
ATOM   3169  OE1 GLN   397     100.035 113.863  89.042  1.00  0.00           O  
ATOM   3170  NE2 GLN   397      99.681 115.448  87.455  1.00  0.00           N  
ATOM   3171  N   TYR   398      98.110 118.037  91.542  1.00  0.00              
ATOM   3172  CA  TYR   398      98.672 119.358  91.513  1.00  0.00              
ATOM   3173  CB  TYR   398      97.909 120.220  90.485  1.00  0.00              
ATOM   3174  C   TYR   398      98.548 119.966  92.879  1.00  0.00              
ATOM   3175  O   TYR   398      99.499 120.546  93.402  1.00  0.00              
ATOM   3176  CG  TYR   398      98.500 121.580  90.331  1.00  0.00           C  
ATOM   3177  CD1 TYR   398      99.487 121.806  89.398  1.00  0.00           C  
ATOM   3178  CD2 TYR   398      98.062 122.632  91.101  1.00  0.00           C  
ATOM   3179  CE1 TYR   398     100.035 123.058  89.239  1.00  0.00           C  
ATOM   3180  CE2 TYR   398      98.605 123.886  90.944  1.00  0.00           C  
ATOM   3181  CZ  TYR   398      99.593 124.102  90.014  1.00  0.00           C  
ATOM   3182  OH  TYR   398     100.149 125.390  89.857  1.00  0.00           O  
ATOM   3183  N   ILE   399      97.379 119.810  93.521  1.00  0.00              
ATOM   3184  CA  ILE   399      97.155 120.424  94.799  1.00  0.00              
ATOM   3185  CB  ILE   399      95.796 120.140  95.335  1.00  0.00              
ATOM   3186  C   ILE   399      98.126 119.890  95.802  1.00  0.00              
ATOM   3187  O   ILE   399      98.678 120.640  96.604  1.00  0.00              
ATOM   3188  CG2 ILE   399      95.699 120.714  96.758  1.00  0.00           C  
ATOM   3189  CG1 ILE   399      94.746 120.697  94.377  1.00  0.00           C  
ATOM   3190  CD1 ILE   399      93.370 120.154  94.701  1.00  0.00           C  
ATOM   3191  N   GLY   400      98.355 118.567  95.792  1.00  0.00              
ATOM   3192  CA  GLY   400      99.222 117.961  96.761  1.00  0.00              
ATOM   3193  C   GLY   400     100.617 118.487  96.607  1.00  0.00              
ATOM   3194  O   GLY   400     101.365 118.565  97.579  1.00  0.00              
ATOM   3195  N   GLU   401     101.022 118.748  95.354  1.00  0.00              
ATOM   3196  CA  GLU   401     102.327 119.200  94.955  1.00  0.00              
ATOM   3197  CB  GLU   401     102.571 118.937  93.459  1.00  0.00              
ATOM   3198  C   GLU   401     102.591 120.658  95.208  1.00  0.00              
ATOM   3199  O   GLU   401     103.742 121.033  95.431  1.00  0.00              
ATOM   3200  CG  GLU   401     102.592 117.447  93.107  1.00  0.00           C  
ATOM   3201  CD  GLU   401     102.822 117.309  91.608  1.00  0.00           C  
ATOM   3202  OE1 GLU   401     102.221 118.107  90.841  1.00  0.00           O  
ATOM   3203  OE2 GLU   401     103.603 116.404  91.211  1.00  0.00           O  
ATOM   3204  N   ASN   402     101.581 121.551  95.123  1.00  0.00              
ATOM   3205  CA  ASN   402     102.006 122.917  95.228  1.00  0.00              
ATOM   3206  CB  ASN   402     102.141 123.585  93.851  1.00  0.00              
ATOM   3207  C   ASN   402     101.198 123.778  96.168  1.00  0.00              
ATOM   3208  O   ASN   402     101.506 124.961  96.315  1.00  0.00              
ATOM   3209  CG  ASN   402     100.860 123.354  93.101  1.00  0.00           C  
ATOM   3210  OD1 ASN   402      99.851 123.992  93.383  1.00  0.00           O  
ATOM   3211  ND2 ASN   402     100.899 122.412  92.122  1.00  0.00           N  
ATOM   3212  N   ILE   403     100.194 123.226  96.879  1.00  0.00              
ATOM   3213  CA  ILE   403      99.409 124.017  97.794  1.00  0.00              
ATOM   3214  CB  ILE   403      97.973 123.590  97.900  1.00  0.00              
ATOM   3215  C   ILE   403     100.040 123.998  99.154  1.00  0.00              
ATOM   3216  O   ILE   403     100.581 122.986  99.597  1.00  0.00              
ATOM   3217  CG2 ILE   403      97.378 124.215  99.172  1.00  0.00           C  
ATOM   3218  CG1 ILE   403      97.212 123.989  96.621  1.00  0.00           C  
ATOM   3219  CD1 ILE   403      97.742 123.342  95.345  1.00  0.00           C  
ATOM   3220  N   LEU   404     100.003 125.168  99.827  1.00  0.00              
ATOM   3221  CA  LEU   404     100.666 125.397 101.081  1.00  0.00              
ATOM   3222  CB  LEU   404     101.969 126.157 100.795  1.00  0.00              
ATOM   3223  C   LEU   404      99.819 126.319 101.914  1.00  0.00              
ATOM   3224  O   LEU   404      99.210 127.247 101.387  1.00  0.00              
ATOM   3225  CG  LEU   404     102.730 126.687 102.010  1.00  0.00           C  
ATOM   3226  CD1 LEU   404     103.358 125.548 102.811  1.00  0.00           C  
ATOM   3227  CD2 LEU   404     103.737 127.769 101.597  1.00  0.00           C  
ATOM   3228  N   VAL   405      99.754 126.087 103.245  1.00  0.00              
ATOM   3229  CA  VAL   405      99.047 126.987 104.116  1.00  0.00              
ATOM   3230  CB  VAL   405      97.866 126.363 104.801  1.00  0.00              
ATOM   3231  C   VAL   405     100.025 127.411 105.169  1.00  0.00              
ATOM   3232  O   VAL   405     100.729 126.582 105.746  1.00  0.00              
ATOM   3233  CG1 VAL   405      97.266 127.387 105.780  1.00  0.00           C  
ATOM   3234  CG2 VAL   405      96.876 125.887 103.723  1.00  0.00           C  
ATOM   3235  N   LEU   406     100.098 128.730 105.439  1.00  0.00              
ATOM   3236  CA  LEU   406     101.053 129.247 106.380  1.00  0.00              
ATOM   3237  CB  LEU   406     102.032 130.225 105.701  1.00  0.00              
ATOM   3238  C   LEU   406     100.323 130.009 107.446  1.00  0.00              
ATOM   3239  O   LEU   406      99.492 130.865 107.144  1.00  0.00              
ATOM   3240  CG  LEU   406     103.100 130.838 106.621  1.00  0.00           C  
ATOM   3241  CD1 LEU   406     104.030 129.759 107.199  1.00  0.00           C  
ATOM   3242  CD2 LEU   406     103.867 131.957 105.894  1.00  0.00           C  
ATOM   3243  N   ASP   407     100.608 129.707 108.732  1.00  0.00              
ATOM   3244  CA  ASP   407      99.982 130.428 109.808  1.00  0.00              
ATOM   3245  CB  ASP   407      99.087 129.571 110.726  1.00  0.00              
ATOM   3246  C   ASP   407     101.053 131.025 110.675  1.00  0.00              
ATOM   3247  O   ASP   407     101.878 130.310 111.243  1.00  0.00              
ATOM   3248  CG  ASP   407      97.807 129.211 109.980  1.00  0.00           C  
ATOM   3249  OD1 ASP   407      97.904 128.754 108.810  1.00  0.00           O  
ATOM   3250  OD2 ASP   407      96.710 129.407 110.567  1.00  0.00           O  
ATOM   3251  N   ILE   408     101.065 132.370 110.790  1.00  0.00              
ATOM   3252  CA  ILE   408     102.020 133.048 111.627  1.00  0.00              
ATOM   3253  CB  ILE   408     102.746 134.173 110.932  1.00  0.00              
ATOM   3254  C   ILE   408     101.236 133.701 112.727  1.00  0.00              
ATOM   3255  O   ILE   408     100.346 134.510 112.464  1.00  0.00              
ATOM   3256  CG2 ILE   408     103.620 134.877 111.984  1.00  0.00           C  
ATOM   3257  CG1 ILE   408     103.559 133.686 109.719  1.00  0.00           C  
ATOM   3258  CD1 ILE   408     104.787 132.854 110.076  1.00  0.00           C  
ATOM   3259  N   PHE   409     101.545 133.356 113.995  1.00  0.00              
ATOM   3260  CA  PHE   409     100.850 133.941 115.109  1.00  0.00              
ATOM   3261  CB  PHE   409      99.511 133.252 115.442  1.00  0.00              
ATOM   3262  C   PHE   409     101.745 133.907 116.312  1.00  0.00              
ATOM   3263  O   PHE   409     102.865 133.402 116.252  1.00  0.00              
ATOM   3264  CG  PHE   409      99.742 131.803 115.709  1.00  0.00           C  
ATOM   3265  CD1 PHE   409      99.842 130.914 114.664  1.00  0.00           C  
ATOM   3266  CD2 PHE   409      99.840 131.330 116.997  1.00  0.00           C  
ATOM   3267  CE1 PHE   409     100.049 129.575 114.898  1.00  0.00           C  
ATOM   3268  CE2 PHE   409     100.047 129.992 117.238  1.00  0.00           C  
ATOM   3269  CZ  PHE   409     100.152 129.112 116.188  1.00  0.00           C  
ATOM   3270  N   PHE   410     101.273 134.484 117.439  1.00  0.00              
ATOM   3271  CA  PHE   410     102.054 134.540 118.642  1.00  0.00              
ATOM   3272  CB  PHE   410     102.166 135.950 119.258  1.00  0.00              
ATOM   3273  C   PHE   410     101.410 133.690 119.693  1.00  0.00              
ATOM   3274  O   PHE   410     100.202 133.459 119.696  1.00  0.00              
ATOM   3275  CG  PHE   410     103.044 136.810 118.413  1.00  0.00           C  
ATOM   3276  CD1 PHE   410     102.552 137.439 117.293  1.00  0.00           C  
ATOM   3277  CD2 PHE   410     104.364 136.999 118.756  1.00  0.00           C  
ATOM   3278  CE1 PHE   410     103.367 138.235 116.523  1.00  0.00           C  
ATOM   3279  CE2 PHE   410     105.184 137.794 117.990  1.00  0.00           C  
ATOM   3280  CZ  PHE   410     104.685 138.414 116.870  1.00  0.00           C  
ATOM   3281  N   GLU   411     102.256 133.201 120.615  1.00  0.00              
ATOM   3282  CA  GLU   411     101.930 132.397 121.758  1.00  0.00              
ATOM   3283  CB  GLU   411     103.216 131.781 122.335  1.00  0.00              
ATOM   3284  C   GLU   411     101.351 133.323 122.790  1.00  0.00              
ATOM   3285  O   GLU   411     101.381 134.540 122.622  1.00  0.00              
ATOM   3286  CG  GLU   411     103.059 130.902 123.568  1.00  0.00           C  
ATOM   3287  CD  GLU   411     104.459 130.438 123.951  1.00  0.00           C  
ATOM   3288  OE1 GLU   411     105.379 130.559 123.098  1.00  0.00           O  
ATOM   3289  OE2 GLU   411     104.627 129.961 125.105  1.00  0.00           O  
ATOM   3290  N   VAL   412     100.776 132.765 123.878  1.00  0.00              
ATOM   3291  CA  VAL   412     100.173 133.583 124.895  1.00  0.00              
ATOM   3292  CB  VAL   412      99.557 132.778 126.006  1.00  0.00              
ATOM   3293  C   VAL   412     101.207 134.508 125.476  1.00  0.00              
ATOM   3294  O   VAL   412     100.962 135.709 125.586  1.00  0.00              
ATOM   3295  CG1 VAL   412     100.644 131.941 126.699  1.00  0.00           C  
ATOM   3296  CG2 VAL   412      98.818 133.743 126.947  1.00  0.00           C  
ATOM   3297  N   LEU   413     102.397 133.990 125.855  1.00  0.00              
ATOM   3298  CA  LEU   413     103.422 134.866 126.357  1.00  0.00              
ATOM   3299  CB  LEU   413     104.475 134.167 127.238  1.00  0.00              
ATOM   3300  C   LEU   413     104.144 135.358 125.146  1.00  0.00              
ATOM   3301  O   LEU   413     105.203 134.851 124.782  1.00  0.00              
ATOM   3302  CG  LEU   413     103.977 133.735 128.630  1.00  0.00           C  
ATOM   3303  CD1 LEU   413     103.666 134.956 129.510  1.00  0.00           C  
ATOM   3304  CD2 LEU   413     102.805 132.747 128.537  1.00  0.00           C  
ATOM   3305  N   ASN   414     103.554 136.379 124.504  1.00  0.00              
ATOM   3306  CA  ASN   414     103.998 136.950 123.266  1.00  0.00              
ATOM   3307  CB  ASN   414     102.893 137.743 122.543  1.00  0.00              
ATOM   3308  C   ASN   414     105.212 137.826 123.386  1.00  0.00              
ATOM   3309  O   ASN   414     105.927 137.997 122.400  1.00  0.00              
ATOM   3310  CG  ASN   414     102.438 138.898 123.422  1.00  0.00           C  
ATOM   3311  OD1 ASN   414     102.798 138.988 124.594  1.00  0.00           O  
ATOM   3312  ND2 ASN   414     101.604 139.803 122.843  1.00  0.00           N  
ATOM   3313  N   TYR   415     105.475 138.437 124.558  1.00  0.00              
ATOM   3314  CA  TYR   415     106.498 139.451 124.570  1.00  0.00              
ATOM   3315  CB  TYR   415     105.824 140.814 124.834  1.00  0.00              
ATOM   3316  C   TYR   415     107.541 139.180 125.621  1.00  0.00              
ATOM   3317  O   TYR   415     107.232 138.827 126.758  1.00  0.00              
ATOM   3318  CG  TYR   415     106.737 141.973 124.649  1.00  0.00           C  
ATOM   3319  CD1 TYR   415     107.151 142.345 123.391  1.00  0.00           C  
ATOM   3320  CD2 TYR   415     107.134 142.722 125.733  1.00  0.00           C  
ATOM   3321  CE1 TYR   415     107.979 143.428 123.219  1.00  0.00           C  
ATOM   3322  CE2 TYR   415     107.961 143.807 125.567  1.00  0.00           C  
ATOM   3323  CZ  TYR   415     108.388 144.159 124.309  1.00  0.00           C  
ATOM   3324  OH  TYR   415     109.237 145.273 124.138  1.00  0.00           O  
ATOM   3325  N   GLU   416     108.831 139.348 125.248  1.00  0.00              
ATOM   3326  CA  GLU   416     109.917 139.127 126.164  1.00  0.00              
ATOM   3327  CB  GLU   416     110.684 137.829 125.856  1.00  0.00              
ATOM   3328  C   GLU   416     110.890 140.257 126.021  1.00  0.00              
ATOM   3329  O   GLU   416     111.206 140.682 124.911  1.00  0.00              
ATOM   3330  CG  GLU   416     111.851 137.539 126.799  1.00  0.00           C  
ATOM   3331  CD  GLU   416     112.479 136.230 126.341  1.00  0.00           C  
ATOM   3332  OE1 GLU   416     112.016 135.686 125.304  1.00  0.00           O  
ATOM   3333  OE2 GLU   416     113.429 135.756 127.018  1.00  0.00           O  
ATOM   3334  N   THR   417     111.393 140.784 127.156  1.00  0.00              
ATOM   3335  CA  THR   417     112.345 141.854 127.067  1.00  0.00              
ATOM   3336  CB  THR   417     111.877 143.146 127.672  1.00  0.00              
ATOM   3337  C   THR   417     113.582 141.462 127.795  1.00  0.00              
ATOM   3338  O   THR   417     113.524 140.963 128.918  1.00  0.00              
ATOM   3339  OG1 THR   417     111.539 142.955 129.037  1.00  0.00           O  
ATOM   3340  CG2 THR   417     110.665 143.666 126.888  1.00  0.00           C  
ATOM   3341  N   ILE   418     114.739 141.646 127.128  1.00  0.00              
ATOM   3342  CA  ILE   418     116.002 141.439 127.765  1.00  0.00              
ATOM   3343  CB  ILE   418     116.899 140.468 127.049  1.00  0.00              
ATOM   3344  C   ILE   418     116.671 142.775 127.713  1.00  0.00              
ATOM   3345  O   ILE   418     117.167 143.192 126.668  1.00  0.00              
ATOM   3346  CG2 ILE   418     118.243 140.437 127.796  1.00  0.00           C  
ATOM   3347  CG1 ILE   418     116.233 139.085 126.937  1.00  0.00           C  
ATOM   3348  CD1 ILE   418     115.090 139.032 125.926  1.00  0.00           C  
ATOM   3349  N   GLU   419     116.710 143.491 128.851  1.00  0.00              
ATOM   3350  CA  GLU   419     117.285 144.802 128.822  1.00  0.00              
ATOM   3351  CB  GLU   419     116.299 145.907 129.242  1.00  0.00              
ATOM   3352  C   GLU   419     118.415 144.847 129.788  1.00  0.00              
ATOM   3353  O   GLU   419     118.328 144.333 130.903  1.00  0.00              
ATOM   3354  CG  GLU   419     116.903 147.314 129.214  1.00  0.00           C  
ATOM   3355  CD  GLU   419     115.827 148.301 129.647  1.00  0.00           C  
ATOM   3356  OE1 GLU   419     114.656 147.866 129.808  1.00  0.00           O  
ATOM   3357  OE2 GLU   419     116.162 149.502 129.823  1.00  0.00           O  
ATOM   3358  N   GLN   420     119.535 145.461 129.375  1.00  0.00              
ATOM   3359  CA  GLN   420     120.595 145.571 130.318  1.00  0.00              
ATOM   3360  CB  GLN   420     121.982 145.258 129.732  1.00  0.00              
ATOM   3361  C   GLN   420     120.474 146.893 131.002  1.00  0.00              
ATOM   3362  O   GLN   420     120.253 147.926 130.374  1.00  0.00              
ATOM   3363  CG  GLN   420     122.353 146.024 128.472  1.00  0.00           C  
ATOM   3364  CD  GLN   420     123.637 145.395 127.961  1.00  0.00           C  
ATOM   3365  OE1 GLN   420     124.280 145.917 127.052  1.00  0.00           O  
ATOM   3366  NE2 GLN   420     124.025 144.237 128.559  1.00  0.00           N  
ATOM   3367  N   LYS   421     120.552 146.853 132.348  1.00  0.00              
ATOM   3368  CA  LYS   421     120.382 147.997 133.193  1.00  0.00              
ATOM   3369  CB  LYS   421     119.371 147.799 134.337  1.00  0.00              
ATOM   3370  C   LYS   421     121.692 148.395 133.801  1.00  0.00              
ATOM   3371  O   LYS   421     122.645 147.620 133.868  1.00  0.00              
ATOM   3372  CG  LYS   421     117.916 148.043 133.924  1.00  0.00           C  
ATOM   3373  CD  LYS   421     117.328 147.015 132.963  1.00  0.00           C  
ATOM   3374  CE  LYS   421     115.927 147.397 132.483  1.00  0.00           C  
ATOM   3375  NZ  LYS   421     115.018 147.544 133.640  1.00  0.00           N  
ATOM   3376  N   LYS   422     121.706 149.643 134.307  1.00  0.00              
ATOM   3377  CA  LYS   422     122.826 150.413 134.773  1.00  0.00              
ATOM   3378  CB  LYS   422     122.420 151.836 135.187  1.00  0.00              
ATOM   3379  C   LYS   422     123.600 149.836 135.920  1.00  0.00              
ATOM   3380  O   LYS   422     124.805 150.016 135.926  1.00  0.00              
ATOM   3381  CG  LYS   422     121.835 152.686 134.054  1.00  0.00           C  
ATOM   3382  CD  LYS   422     122.797 153.054 132.926  1.00  0.00           C  
ATOM   3383  CE  LYS   422     122.123 153.903 131.844  1.00  0.00           C  
ATOM   3384  NZ  LYS   422     123.089 154.283 130.792  1.00  0.00           N  
ATOM   3385  N   ALA   423     122.995 149.220 136.952  1.00  0.00              
ATOM   3386  CA  ALA   423     123.768 148.660 138.040  1.00  0.00              
ATOM   3387  CB  ALA   423     125.087 147.952 137.680  1.00  0.00              
ATOM   3388  C   ALA   423     124.027 149.702 139.080  1.00  0.00              
ATOM   3389  O   ALA   423     123.213 149.926 139.969  1.00  0.00              
ATOM   3390  N   TYR   424     125.216 150.327 139.033  1.00  0.00              
ATOM   3391  CA  TYR   424     125.622 151.263 140.043  1.00  0.00              
ATOM   3392  CB  TYR   424     127.094 151.007 140.422  1.00  0.00              
ATOM   3393  C   TYR   424     125.485 152.654 139.482  1.00  0.00              
ATOM   3394  O   TYR   424     126.340 153.128 138.735  1.00  0.00              
ATOM   3395  CG  TYR   424     127.456 151.646 141.717  1.00  0.00           C  
ATOM   3396  CD1 TYR   424     126.980 151.121 142.896  1.00  0.00           C  
ATOM   3397  CD2 TYR   424     128.302 152.730 141.764  1.00  0.00           C  
ATOM   3398  CE1 TYR   424     127.316 151.686 144.103  1.00  0.00           C  
ATOM   3399  CE2 TYR   424     128.643 153.299 142.968  1.00  0.00           C  
ATOM   3400  CZ  TYR   424     128.148 152.779 144.139  1.00  0.00           C  
ATOM   3401  OH  TYR   424     128.499 153.363 145.375  1.00  0.00           O  
ATOM   3402  N   GLU   425     124.389 153.346 139.868  1.00  0.00              
ATOM   3403  CA  GLU   425     124.048 154.672 139.421  1.00  0.00              
ATOM   3404  CB  GLU   425     122.544 154.981 139.529  1.00  0.00              
ATOM   3405  C   GLU   425     124.762 155.688 140.262  1.00  0.00              
ATOM   3406  O   GLU   425     125.378 155.358 141.273  1.00  0.00              
ATOM   3407  CG  GLU   425     121.679 154.276 138.482  1.00  0.00           C  
ATOM   3408  CD  GLU   425     121.632 155.166 137.248  1.00  0.00           C  
ATOM   3409  OE1 GLU   425     122.237 156.270 137.294  1.00  0.00           O  
ATOM   3410  OE2 GLU   425     120.988 154.758 136.246  1.00  0.00           O  
ATOM   3411  N   ILE   426     124.702 156.967 139.830  1.00  0.00              
ATOM   3412  CA  ILE   426     125.358 158.058 140.497  1.00  0.00              
ATOM   3413  CB  ILE   426     125.184 159.366 139.779  1.00  0.00              
ATOM   3414  C   ILE   426     124.777 158.226 141.866  1.00  0.00              
ATOM   3415  O   ILE   426     125.508 158.393 142.841  1.00  0.00              
ATOM   3416  CG2 ILE   426     125.804 160.467 140.656  1.00  0.00           C  
ATOM   3417  CG1 ILE   426     125.787 159.299 138.364  1.00  0.00           C  
ATOM   3418  CD1 ILE   426     125.016 158.389 137.407  1.00  0.00           C  
ATOM   3419  N   ALA   427     123.439 158.159 141.982  1.00  0.00              
ATOM   3420  CA  ALA   427     122.800 158.371 143.248  1.00  0.00              
ATOM   3421  CB  ALA   427     121.272 158.216 143.178  1.00  0.00              
ATOM   3422  C   ALA   427     123.316 157.338 144.192  1.00  0.00              
ATOM   3423  O   ALA   427     123.548 157.617 145.367  1.00  0.00              
ATOM   3424  N   GLY   428     123.508 156.108 143.687  1.00  0.00              
ATOM   3425  CA  GLY   428     123.977 155.020 144.491  1.00  0.00              
ATOM   3426  C   GLY   428     125.356 155.314 144.994  1.00  0.00              
ATOM   3427  O   GLY   428     125.707 154.929 146.108  1.00  0.00              
ATOM   3428  N   LEU   429     126.197 155.958 144.164  1.00  0.00              
ATOM   3429  CA  LEU   429     127.559 156.217 144.541  1.00  0.00              
ATOM   3430  CB  LEU   429     128.364 156.819 143.366  1.00  0.00              
ATOM   3431  C   LEU   429     127.589 157.178 145.696  1.00  0.00              
ATOM   3432  O   LEU   429     128.270 156.940 146.693  1.00  0.00              
ATOM   3433  CG  LEU   429     129.903 156.864 143.521  1.00  0.00           C  
ATOM   3434  CD1 LEU   429     130.551 157.488 142.275  1.00  0.00           C  
ATOM   3435  CD2 LEU   429     130.367 157.554 144.813  1.00  0.00           C  
ATOM   3436  N   LEU   430     126.824 158.283 145.605  1.00  0.00              
ATOM   3437  CA  LEU   430     126.847 159.285 146.635  1.00  0.00              
ATOM   3438  CB  LEU   430     126.009 160.526 146.289  1.00  0.00              
ATOM   3439  C   LEU   430     126.318 158.708 147.902  1.00  0.00              
ATOM   3440  O   LEU   430     126.832 158.987 148.985  1.00  0.00              
ATOM   3441  CG  LEU   430     126.636 161.384 145.177  1.00  0.00           C  
ATOM   3442  CD1 LEU   430     126.762 160.608 143.859  1.00  0.00           C  
ATOM   3443  CD2 LEU   430     125.882 162.709 145.015  1.00  0.00           C  
ATOM   3444  N   GLY   431     125.271 157.878 147.797  1.00  0.00              
ATOM   3445  CA  GLY   431     124.691 157.317 148.976  1.00  0.00              
ATOM   3446  C   GLY   431     125.732 156.495 149.659  1.00  0.00              
ATOM   3447  O   GLY   431     125.822 156.492 150.884  1.00  0.00              
ATOM   3448  N   ASP   432     126.537 155.752 148.880  1.00  0.00              
ATOM   3449  CA  ASP   432     127.525 154.899 149.469  1.00  0.00              
ATOM   3450  CB  ASP   432     128.202 153.963 148.454  1.00  0.00              
ATOM   3451  C   ASP   432     128.593 155.693 150.165  1.00  0.00              
ATOM   3452  O   ASP   432     129.071 155.277 151.217  1.00  0.00              
ATOM   3453  CG  ASP   432     127.193 152.881 148.094  1.00  0.00           C  
ATOM   3454  OD1 ASP   432     126.039 152.959 148.593  1.00  0.00           O  
ATOM   3455  OD2 ASP   432     127.563 151.954 147.325  1.00  0.00           O  
ATOM   3456  N   ILE   433     129.052 156.810 149.565  1.00  0.00              
ATOM   3457  CA  ILE   433     130.075 157.653 150.136  1.00  0.00              
ATOM   3458  CB  ILE   433     130.665 158.614 149.143  1.00  0.00              
ATOM   3459  C   ILE   433     129.570 158.478 151.285  1.00  0.00              
ATOM   3460  O   ILE   433     130.233 158.632 152.314  1.00  0.00              
ATOM   3461  CG2 ILE   433     131.341 157.793 148.033  1.00  0.00           C  
ATOM   3462  CG1 ILE   433     129.596 159.597 148.633  1.00  0.00           C  
ATOM   3463  CD1 ILE   433     130.172 160.791 147.873  1.00  0.00           C  
ATOM   3464  N   GLY   434     128.353 159.026 151.132  1.00  0.00              
ATOM   3465  CA  GLY   434     127.882 160.023 152.046  1.00  0.00              
ATOM   3466  C   GLY   434     127.857 159.533 153.454  1.00  0.00              
ATOM   3467  O   GLY   434     128.294 160.235 154.367  1.00  0.00              
ATOM   3468  N   GLY   435     127.351 158.312 153.681  1.00  0.00              
ATOM   3469  CA  GLY   435     127.207 157.904 155.044  1.00  0.00              
ATOM   3470  C   GLY   435     128.526 157.795 155.737  1.00  0.00              
ATOM   3471  O   GLY   435     128.706 158.328 156.831  1.00  0.00              
ATOM   3472  N   GLN   436     129.499 157.116 155.110  1.00  0.00              
ATOM   3473  CA  GLN   436     130.735 156.897 155.789  1.00  0.00              
ATOM   3474  CB  GLN   436     131.715 156.042 154.968  1.00  0.00              
ATOM   3475  C   GLN   436     131.389 158.208 156.003  1.00  0.00              
ATOM   3476  O   GLN   436     131.945 158.502 157.061  1.00  0.00              
ATOM   3477  CG  GLN   436     133.050 155.790 155.673  1.00  0.00           C  
ATOM   3478  CD  GLN   436     132.816 154.754 156.762  1.00  0.00           C  
ATOM   3479  OE1 GLN   436     133.641 154.577 157.656  1.00  0.00           O  
ATOM   3480  NE2 GLN   436     131.657 154.048 156.682  1.00  0.00           N  
ATOM   3481  N   MET   437     131.324 159.049 154.970  1.00  0.00              
ATOM   3482  CA  MET   437     132.006 160.281 155.069  1.00  0.00              
ATOM   3483  CB  MET   437     132.077 161.039 153.749  1.00  0.00              
ATOM   3484  C   MET   437     131.435 161.121 156.134  1.00  0.00              
ATOM   3485  O   MET   437     132.191 161.662 156.942  1.00  0.00              
ATOM   3486  CG  MET   437     133.298 160.645 152.925  1.00  0.00           C  
ATOM   3487  SD  MET   437     133.777 161.878 151.683  1.00  0.00           S  
ATOM   3488  CE  MET   437     135.535 161.868 152.135  1.00  0.00           C  
ATOM   3489  N   GLY   438     130.094 161.108 156.238  1.00  0.00              
ATOM   3490  CA  GLY   438     129.374 162.052 157.024  1.00  0.00              
ATOM   3491  C   GLY   438     129.947 162.094 158.366  1.00  0.00              
ATOM   3492  O   GLY   438     130.319 163.153 158.878  1.00  0.00              
ATOM   3493  N   LEU   439     130.144 160.956 159.009  1.00  0.00              
ATOM   3494  CA  LEU   439     130.745 161.523 160.138  1.00  0.00              
ATOM   3495  CB  LEU   439     129.976 161.410 161.470  1.00  0.00              
ATOM   3496  C   LEU   439     132.111 161.066 160.366  1.00  0.00              
ATOM   3497  O   LEU   439     132.397 160.582 161.450  1.00  0.00              
ATOM   3498  CG  LEU   439     128.736 162.327 161.566  1.00  0.00           C  
ATOM   3499  CD1 LEU   439     128.031 162.186 162.923  1.00  0.00           C  
ATOM   3500  CD2 LEU   439     129.090 163.789 161.248  1.00  0.00           C  
ATOM   3501  N   PHE   440     133.009 161.162 159.379  1.00  0.00              
ATOM   3502  CA  PHE   440     134.320 161.025 159.907  1.00  0.00              
ATOM   3503  CB  PHE   440     135.447 161.010 158.866  1.00  0.00              
ATOM   3504  C   PHE   440     134.454 162.281 160.701  1.00  0.00              
ATOM   3505  O   PHE   440     134.811 162.277 161.875  1.00  0.00              
ATOM   3506  CG  PHE   440     136.691 161.176 159.672  1.00  0.00           C  
ATOM   3507  CD1 PHE   440     137.266 160.109 160.322  1.00  0.00           C  
ATOM   3508  CD2 PHE   440     137.263 162.420 159.809  1.00  0.00           C  
ATOM   3509  CE1 PHE   440     138.404 160.280 161.076  1.00  0.00           C  
ATOM   3510  CE2 PHE   440     138.401 162.595 160.561  1.00  0.00           C  
ATOM   3511  CZ  PHE   440     138.976 161.522 161.198  1.00  0.00           C  
ATOM   3512  N   ILE   441     134.068 163.418 160.090  1.00  0.00              
ATOM   3513  CA  ILE   441     134.356 164.632 160.798  1.00  0.00              
ATOM   3514  CB  ILE   441     134.117 165.878 159.995  1.00  0.00              
ATOM   3515  C   ILE   441     133.552 164.728 162.040  1.00  0.00              
ATOM   3516  O   ILE   441     134.060 165.072 163.109  1.00  0.00              
ATOM   3517  CG2 ILE   441     134.328 167.086 160.928  1.00  0.00           C  
ATOM   3518  CG1 ILE   441     135.044 165.875 158.766  1.00  0.00           C  
ATOM   3519  CD1 ILE   441     134.777 166.966 157.726  1.00  0.00           C  
ATOM   3520  N   GLY   442     132.259 164.407 161.933  1.00  0.00              
ATOM   3521  CA  GLY   442     131.452 164.536 163.104  1.00  0.00              
ATOM   3522  C   GLY   442     131.998 163.574 164.084  1.00  0.00              
ATOM   3523  O   GLY   442     131.864 163.751 165.289  1.00  0.00              
ATOM   3524  N   ALA   443     132.631 162.510 163.577  1.00  0.00              
ATOM   3525  CA  ALA   443     133.040 161.477 164.459  1.00  0.00              
ATOM   3526  CB  ALA   443     133.757 160.296 163.784  1.00  0.00              
ATOM   3527  C   ALA   443     133.978 161.890 165.492  1.00  0.00              
ATOM   3528  O   ALA   443     133.862 161.476 166.645  1.00  0.00              
ATOM   3529  N   SER   444     134.966 162.682 165.104  1.00  0.00              
ATOM   3530  CA  SER   444     135.925 162.906 166.112  1.00  0.00              
ATOM   3531  CB  SER   444     137.164 163.654 165.592  1.00  0.00              
ATOM   3532  C   SER   444     135.345 163.708 167.186  1.00  0.00              
ATOM   3533  O   SER   444     135.510 163.416 168.375  1.00  0.00              
ATOM   3534  OG  SER   444     137.840 162.863 164.626  1.00  0.00           O  
ATOM   3535  N   ILE   445     134.593 164.720 166.750  1.00  0.00              
ATOM   3536  CA  ILE   445     134.018 165.584 167.707  1.00  0.00              
ATOM   3537  CB  ILE   445     133.251 166.715 167.092  1.00  0.00              
ATOM   3538  C   ILE   445     133.140 164.727 168.481  1.00  0.00              
ATOM   3539  O   ILE   445     132.962 164.857 169.689  1.00  0.00              
ATOM   3540  CG2 ILE   445     131.906 166.183 166.563  1.00  0.00           C  
ATOM   3541  CG1 ILE   445     133.118 167.851 168.113  1.00  0.00           C  
ATOM   3542  CD1 ILE   445     132.863 169.212 167.471  1.00  0.00           C  
ATOM   3543  N   LEU   446     132.593 163.744 167.790  1.00  0.00              
ATOM   3544  CA  LEU   446     131.715 163.070 168.620  1.00  0.00              
ATOM   3545  CB  LEU   446     130.457 162.569 167.888  1.00  0.00              
ATOM   3546  C   LEU   446     132.304 161.899 169.237  1.00  0.00              
ATOM   3547  O   LEU   446     131.663 160.871 169.463  1.00  0.00              
ATOM   3548  CG  LEU   446     129.681 163.675 167.144  1.00  0.00           C  
ATOM   3549  CD1 LEU   446     128.312 163.171 166.659  1.00  0.00           C  
ATOM   3550  CD2 LEU   446     129.600 164.973 167.962  1.00  0.00           C  
ATOM   3551  N   THR   447     133.545 162.102 169.659  1.00  0.00              
ATOM   3552  CA  THR   447     133.829 161.196 170.691  1.00  0.00              
ATOM   3553  CB  THR   447     135.281 160.847 170.813  1.00  0.00              
ATOM   3554  C   THR   447     133.421 162.056 171.893  1.00  0.00              
ATOM   3555  O   THR   447     133.780 161.777 173.036  1.00  0.00              
ATOM   3556  OG1 THR   447     135.746 160.264 169.604  1.00  0.00           O  
ATOM   3557  CG2 THR   447     135.436 159.846 171.973  1.00  0.00           C  
ATOM   3558  N   VAL   448     132.627 163.150 171.622  1.00  0.00              
ATOM   3559  CA  VAL   448     131.845 163.915 172.561  1.00  0.00              
ATOM   3560  CB  VAL   448     131.017 165.076 172.049  1.00  0.00              
ATOM   3561  C   VAL   448     130.995 162.874 173.026  1.00  0.00              
ATOM   3562  O   VAL   448     130.713 162.664 174.204  1.00  0.00              
ATOM   3563  CG1 VAL   448     131.937 166.277 171.775  1.00  0.00           C  
ATOM   3564  CG2 VAL   448     130.194 164.637 170.829  1.00  0.00           C  
ATOM   3565  N   LEU   449     130.637 162.121 172.015  1.00  0.00              
ATOM   3566  CA  LEU   449     129.971 160.978 172.387  1.00  0.00              
ATOM   3567  CB  LEU   449     129.071 160.498 171.245  1.00  0.00              
ATOM   3568  C   LEU   449     130.971 159.914 172.532  1.00  0.00              
ATOM   3569  O   LEU   449     130.943 158.943 171.769  1.00  0.00              
ATOM   3570  CG  LEU   449     127.943 161.477 170.911  1.00  0.00           C  
ATOM   3571  CD1 LEU   449     127.307 161.148 169.556  1.00  0.00           C  
ATOM   3572  CD2 LEU   449     126.910 161.484 172.045  1.00  0.00           C  
ATOM   3573  N   GLU   450     131.887 160.084 173.510  1.00  0.00              
ATOM   3574  CA  GLU   450     132.573 158.894 173.854  1.00  0.00              
ATOM   3575  CB  GLU   450     133.599 158.944 174.978  1.00  0.00              
ATOM   3576  C   GLU   450     131.392 158.207 174.328  1.00  0.00              
ATOM   3577  O   GLU   450     131.056 157.102 173.918  1.00  0.00              
ATOM   3578  CG  GLU   450     134.109 157.521 175.202  1.00  0.00           C  
ATOM   3579  CD  GLU   450     135.488 157.611 175.799  1.00  0.00           C  
ATOM   3580  OE1 GLU   450     136.347 158.286 175.174  1.00  0.00           O  
ATOM   3581  OE2 GLU   450     135.707 157.006 176.879  1.00  0.00           O  
ATOM   3582  N   LEU   451     130.652 158.967 175.135  1.00  0.00              
ATOM   3583  CA  LEU   451     129.349 158.497 175.411  1.00  0.00              
ATOM   3584  CB  LEU   451     129.281 157.410 176.518  1.00  0.00              
ATOM   3585  C   LEU   451     128.619 159.642 176.035  1.00  0.00              
ATOM   3586  O   LEU   451     128.431 159.643 177.249  1.00  0.00              
ATOM   3587  CG  LEU   451     130.004 156.046 176.346  1.00  0.00           C  
ATOM   3588  CD1 LEU   451     129.480 155.241 175.143  1.00  0.00           C  
ATOM   3589  CD2 LEU   451     131.536 156.163 176.442  1.00  0.00           C  
ATOM   3590  N   PHE   452     128.201 160.674 175.279  1.00  0.00              
ATOM   3591  CA  PHE   452     127.297 161.530 176.001  1.00  0.00              
ATOM   3592  CB  PHE   452     126.846 162.812 175.274  1.00  0.00              
ATOM   3593  C   PHE   452     126.095 160.690 176.159  1.00  0.00              
ATOM   3594  O   PHE   452     125.710 159.877 175.323  1.00  0.00              
ATOM   3595  CG  PHE   452     127.701 163.956 175.690  1.00  0.00           C  
ATOM   3596  CD1 PHE   452     127.418 164.589 176.877  1.00  0.00           C  
ATOM   3597  CD2 PHE   452     128.743 164.420 174.927  1.00  0.00           C  
ATOM   3598  CE1 PHE   452     128.165 165.655 177.312  1.00  0.00           C  
ATOM   3599  CE2 PHE   452     129.497 165.488 175.356  1.00  0.00           C  
ATOM   3600  CZ  PHE   452     129.213 166.108 176.550  1.00  0.00           C  
ATOM   3601  N   ASP   453     125.496 160.855 177.315  1.00  0.00              
ATOM   3602  CA  ASP   453     124.291 160.194 177.674  1.00  0.00              
ATOM   3603  CB  ASP   453     123.236 160.203 176.541  1.00  0.00              
ATOM   3604  C   ASP   453     124.534 158.772 178.076  1.00  0.00              
ATOM   3605  O   ASP   453     123.821 158.264 178.939  1.00  0.00              
ATOM   3606  CG  ASP   453     121.878 159.700 177.039  1.00  0.00           C  
ATOM   3607  OD1 ASP   453     121.625 159.741 178.272  1.00  0.00           O  
ATOM   3608  OD2 ASP   453     121.063 159.279 176.175  1.00  0.00           O  
ATOM   3609  N   TYR   454     125.540 158.073 177.518  1.00  0.00              
ATOM   3610  CA  TYR   454     125.818 156.809 178.138  1.00  0.00              
ATOM   3611  CB  TYR   454     126.846 155.980 177.348  1.00  0.00              
ATOM   3612  C   TYR   454     126.439 157.259 179.407  1.00  0.00              
ATOM   3613  O   TYR   454     126.127 156.777 180.497  1.00  0.00              
ATOM   3614  CG  TYR   454     126.191 155.450 176.119  1.00  0.00           C  
ATOM   3615  CD1 TYR   454     125.321 156.230 175.392  1.00  0.00           C  
ATOM   3616  CD2 TYR   454     126.414 154.158 175.716  1.00  0.00           C  
ATOM   3617  CE1 TYR   454     124.694 155.752 174.268  1.00  0.00           C  
ATOM   3618  CE2 TYR   454     125.795 153.683 174.589  1.00  0.00           C  
ATOM   3619  CZ  TYR   454     124.930 154.468 173.858  1.00  0.00           C  
ATOM   3620  OH  TYR   454     124.275 153.988 172.702  1.00  0.00           O  
ATOM   3621  N   ALA   455     127.346 158.248 179.243  1.00  0.00              
ATOM   3622  CA  ALA   455     128.036 158.862 180.332  1.00  0.00              
ATOM   3623  CB  ALA   455     129.102 159.880 179.896  1.00  0.00              
ATOM   3624  C   ALA   455     127.046 159.597 181.147  1.00  0.00              
ATOM   3625  O   ALA   455     127.014 159.482 182.373  1.00  0.00              
ATOM   3626  N   TYR   456     126.193 160.383 180.467  1.00  0.00              
ATOM   3627  CA  TYR   456     125.170 160.984 181.243  1.00  0.00              
ATOM   3628  CB  TYR   456     124.955 162.489 181.028  1.00  0.00              
ATOM   3629  C   TYR   456     123.985 160.167 180.985  1.00  0.00              
ATOM   3630  O   TYR   456     123.143 160.495 180.155  1.00  0.00              
ATOM   3631  CG  TYR   456     126.038 163.054 181.883  1.00  0.00           C  
ATOM   3632  CD1 TYR   456     125.829 163.124 183.241  1.00  0.00           C  
ATOM   3633  CD2 TYR   456     127.253 163.455 181.375  1.00  0.00           C  
ATOM   3634  CE1 TYR   456     126.795 163.613 184.084  1.00  0.00           C  
ATOM   3635  CE2 TYR   456     128.226 163.947 182.216  1.00  0.00           C  
ATOM   3636  CZ  TYR   456     127.998 164.029 183.570  1.00  0.00           C  
ATOM   3637  OH  TYR   456     128.995 164.530 184.433  1.00  0.00           O  
ATOM   3638  N   GLU   457     123.937 159.063 181.754  1.00  0.00              
ATOM   3639  CA  GLU   457     122.946 158.051 181.640  1.00  0.00              
ATOM   3640  CB  GLU   457     123.100 156.943 182.687  1.00  0.00              
ATOM   3641  C   GLU   457     121.657 158.692 181.874  1.00  0.00              
ATOM   3642  O   GLU   457     121.197 158.819 183.008  1.00  0.00              
ATOM   3643  CG  GLU   457     124.377 156.122 182.532  1.00  0.00           C  
ATOM   3644  CD  GLU   457     124.628 155.504 183.894  1.00  0.00           C  
ATOM   3645  OE1 GLU   457     124.842 156.297 184.849  1.00  0.00           O  
ATOM   3646  OE2 GLU   457     124.599 154.250 184.008  1.00  0.00           O  
ATOM   3647  N   VAL   458     121.050 159.083 180.749  1.00  0.00              
ATOM   3648  CA  VAL   458     119.846 159.817 180.708  1.00  0.00              
ATOM   3649  CB  VAL   458     118.592 158.997 180.888  1.00  0.00              
ATOM   3650  C   VAL   458     119.869 160.954 181.648  1.00  0.00              
ATOM   3651  O   VAL   458     120.815 161.235 182.382  1.00  0.00              
ATOM   3652  CG1 VAL   458     118.454 158.067 179.671  1.00  0.00           C  
ATOM   3653  CG2 VAL   458     118.640 158.242 182.226  1.00  0.00           C  
ATOM   3654  N   ILE   459     118.792 161.714 181.541  1.00  0.00              
ATOM   3655  CA  ILE   459     118.585 162.850 182.348  1.00  0.00              
ATOM   3656  CB  ILE   459     117.378 163.641 181.941  1.00  0.00              
ATOM   3657  C   ILE   459     118.369 162.437 183.766  1.00  0.00              
ATOM   3658  O   ILE   459     118.568 163.232 184.681  1.00  0.00              
ATOM   3659  CG2 ILE   459     116.139 162.748 182.118  1.00  0.00           C  
ATOM   3660  CG1 ILE   459     117.318 164.961 182.728  1.00  0.00           C  
ATOM   3661  CD1 ILE   459     116.263 165.936 182.208  1.00  0.00           C  
ATOM   3662  N   LYS   460     117.857 161.210 183.976  1.00  0.00              
ATOM   3663  CA  LYS   460     117.553 160.748 185.300  1.00  0.00              
ATOM   3664  CB  LYS   460     117.239 159.242 185.289  1.00  0.00              
ATOM   3665  C   LYS   460     118.725 160.916 186.140  1.00  0.00              
ATOM   3666  O   LYS   460     118.686 161.598 187.162  1.00  0.00              
ATOM   3667  CG  LYS   460     117.263 158.568 186.662  1.00  0.00           C  
ATOM   3668  CD  LYS   460     116.873 157.088 186.606  1.00  0.00           C  
ATOM   3669  CE  LYS   460     117.301 156.288 187.839  1.00  0.00           C  
ATOM   3670  NZ  LYS   460     116.480 156.669 189.008  1.00  0.00           N  
ATOM   3671  N   HIS   461     119.828 160.311 185.726  1.00  0.00              
ATOM   3672  CA  HIS   461     120.883 160.588 186.604  1.00  0.00              
ATOM   3673  CB  HIS   461     122.152 159.741 186.467  1.00  0.00              
ATOM   3674  C   HIS   461     121.288 162.025 186.387  1.00  0.00              
ATOM   3675  O   HIS   461     121.811 162.673 187.292  1.00  0.00              
ATOM   3676  ND1 HIS   461     122.878 159.842 188.895  1.00  0.00           N  
ATOM   3677  CG  HIS   461     123.090 160.144 187.568  1.00  0.00           C  
ATOM   3678  NE2 HIS   461     124.729 161.071 188.813  1.00  0.00           N  
ATOM   3679  CD2 HIS   461     124.226 160.893 187.535  1.00  0.00           C  
ATOM   3680  CE1 HIS   461     123.886 160.421 189.595  1.00  0.00           C  
ATOM   3681  N   ARG   462     121.028 162.561 185.173  1.00  0.00              
ATOM   3682  CA  ARG   462     121.500 163.848 184.718  1.00  0.00              
ATOM   3683  CB  ARG   462     120.980 164.217 183.321  1.00  0.00              
ATOM   3684  C   ARG   462     121.146 164.950 185.662  1.00  0.00              
ATOM   3685  O   ARG   462     122.024 165.716 186.057  1.00  0.00              
ATOM   3686  CG  ARG   462     121.864 165.173 182.517  1.00  0.00           C  
ATOM   3687  CD  ARG   462     121.403 166.629 182.498  1.00  0.00           C  
ATOM   3688  NE  ARG   462     122.124 167.282 181.368  1.00  0.00           N  
ATOM   3689  CZ  ARG   462     123.419 167.686 181.519  1.00  0.00           C  
ATOM   3690  NH1 ARG   462     124.055 167.510 182.713  1.00  0.00           N  
ATOM   3691  NH2 ARG   462     124.081 168.255 180.470  1.00  0.00           N  
ATOM   3692  N   LEU   463     119.876 165.075 186.081  1.00  0.00              
ATOM   3693  CA  LEU   463     119.602 166.149 186.992  1.00  0.00              
ATOM   3694  CB  LEU   463     118.190 166.737 186.826  1.00  0.00              
ATOM   3695  C   LEU   463     119.698 165.565 188.350  1.00  0.00              
ATOM   3696  O   LEU   463     118.800 164.858 188.803  1.00  0.00              
ATOM   3697  CG  LEU   463     117.874 167.892 187.792  1.00  0.00           C  
ATOM   3698  CD1 LEU   463     118.818 169.084 187.572  1.00  0.00           C  
ATOM   3699  CD2 LEU   463     116.391 168.290 187.711  1.00  0.00           C  
ATOM   3700  N   CYS   464     120.819 165.840 189.033  1.00  0.00              
ATOM   3701  CA  CYS   464     120.947 165.321 190.352  1.00  0.00              
ATOM   3702  CB  CYS   464     122.388 164.896 190.697  1.00  0.00              
ATOM   3703  C   CYS   464     120.527 166.419 191.274  1.00  0.00              
ATOM   3704  O   CYS   464     121.347 167.046 191.942  1.00  0.00              
ATOM   3705  SG  CYS   464     123.618 166.207 190.412  1.00  0.00           S  
ATOM   3706  N   ARG   465     119.204 166.676 191.322  1.00  0.00              
ATOM   3707  CA  ARG   465     118.618 167.698 192.147  1.00  0.00              
ATOM   3708  CB  ARG   465     119.237 167.742 193.555  1.00  0.00              
ATOM   3709  C   ARG   465     118.919 169.041 191.558  1.00  0.00              
ATOM   3710  O   ARG   465     118.270 170.035 191.879  1.00  0.00              
ATOM   3711  CG  ARG   465     118.981 166.518 194.432  1.00  0.00           C  
ATOM   3712  CD  ARG   465     119.917 166.460 195.643  1.00  0.00           C  
ATOM   3713  NE  ARG   465     120.048 167.844 196.183  1.00  0.00           N  
ATOM   3714  CZ  ARG   465     121.050 168.145 197.061  1.00  0.00           C  
ATOM   3715  NH1 ARG   465     121.927 167.176 197.455  1.00  0.00           N  
ATOM   3716  NH2 ARG   465     121.177 169.415 197.544  1.00  0.00           N  
ATOM   3717  N   ARG   466     119.908 169.090 190.656  1.00  0.00              
ATOM   3718  CA  ARG   466     120.325 170.281 189.989  1.00  0.00              
ATOM   3719  CB  ARG   466     120.834 171.408 190.903  1.00  0.00              
ATOM   3720  C   ARG   466     121.511 169.804 189.218  1.00  0.00              
ATOM   3721  O   ARG   466     121.839 168.619 189.259  1.00  0.00              
ATOM   3722  CG  ARG   466     120.959 172.747 190.168  1.00  0.00           C  
ATOM   3723  CD  ARG   466     122.255 173.510 190.451  1.00  0.00           C  
ATOM   3724  NE  ARG   466     123.170 173.265 189.299  1.00  0.00           N  
ATOM   3725  CZ  ARG   466     124.404 173.848 189.266  1.00  0.00           C  
ATOM   3726  NH1 ARG   466     124.814 174.634 190.304  1.00  0.00           N  
ATOM   3727  NH2 ARG   466     125.227 173.646 188.197  1.00  0.00           N  
ATOM   3728  N   GLY   467     122.181 170.690 188.466  1.00  0.00              
ATOM   3729  CA  GLY   467     123.376 170.245 187.812  1.00  0.00              
ATOM   3730  C   GLY   467     123.063 169.945 186.379  1.00  0.00              
ATOM   3731  O   GLY   467     122.295 169.036 186.069  1.00  0.00              
ATOM   3732  N   LYS   468     123.693 170.722 185.477  1.00  0.00              
ATOM   3733  CA  LYS   468     123.607 170.638 184.044  1.00  0.00              
ATOM   3734  CB  LYS   468     122.246 171.066 183.464  1.00  0.00              
ATOM   3735  C   LYS   468     124.572 171.697 183.638  1.00  0.00              
ATOM   3736  O   LYS   468     125.205 172.305 184.499  1.00  0.00              
ATOM   3737  CG  LYS   468     121.067 170.201 183.913  1.00  0.00           C  
ATOM   3738  CD  LYS   468     119.700 170.808 183.588  1.00  0.00           C  
ATOM   3739  CE  LYS   468     118.538 170.155 184.342  1.00  0.00           C  
ATOM   3740  NZ  LYS   468     118.425 168.726 183.976  1.00  0.00           N  
ATOM   3741  N   CYS   469     124.759 171.961 182.335  1.00  0.00              
ATOM   3742  CA  CYS   469     125.688 173.028 182.146  1.00  0.00              
ATOM   3743  CB  CYS   469     127.131 172.546 181.902  1.00  0.00              
ATOM   3744  C   CYS   469     125.286 173.909 181.000  1.00  0.00              
ATOM   3745  O   CYS   469     125.482 173.571 179.833  1.00  0.00              
ATOM   3746  SG  CYS   469     127.301 171.449 180.461  1.00  0.00           S  
ATOM   3747  N   GLN   470     124.693 175.077 181.320  1.00  0.00              
ATOM   3748  CA  GLN   470     124.405 176.075 180.329  1.00  0.00              
ATOM   3749  CB  GLN   470     123.421 175.633 179.231  1.00  0.00              
ATOM   3750  C   GLN   470     123.770 177.203 181.092  1.00  0.00              
ATOM   3751  O   GLN   470     122.933 176.976 181.965  1.00  0.00              
ATOM   3752  CG  GLN   470     123.577 176.413 177.918  1.00  0.00           C  
ATOM   3753  CD  GLN   470     123.301 177.894 178.136  1.00  0.00           C  
ATOM   3754  OE1 GLN   470     122.159 178.302 178.335  1.00  0.00           O  
ATOM   3755  NE2 GLN   470     124.373 178.729 178.073  1.00  0.00           N  
ATOM   3756  N   LYS   471     124.175 178.451 180.795  1.00  0.00              
ATOM   3757  CA  LYS   471     123.735 179.599 181.541  1.00  0.00              
ATOM   3758  CB  LYS   471     124.479 180.866 181.083  1.00  0.00              
ATOM   3759  C   LYS   471     122.279 179.898 181.413  1.00  0.00              
ATOM   3760  O   LYS   471     121.541 179.898 182.397  1.00  0.00              
ATOM   3761  CG  LYS   471     124.087 182.152 181.813  1.00  0.00           C  
ATOM   3762  CD  LYS   471     124.971 183.343 181.432  1.00  0.00           C  
ATOM   3763  CE  LYS   471     124.504 184.676 182.020  1.00  0.00           C  
ATOM   3764  NZ  LYS   471     125.404 185.765 181.577  1.00  0.00           N  
ATOM   3765  N   GLU   472     121.828 180.140 180.176  1.00  0.00              
ATOM   3766  CA  GLU   472     120.474 180.531 179.930  1.00  0.00              
ATOM   3767  CB  GLU   472     120.236 180.921 178.461  1.00  0.00              
ATOM   3768  C   GLU   472     119.611 179.356 180.238  1.00  0.00              
ATOM   3769  O   GLU   472     118.455 179.486 180.637  1.00  0.00              
ATOM   3770  CG  GLU   472     120.949 182.216 178.069  1.00  0.00           C  
ATOM   3771  CD  GLU   472     120.740 182.457 176.581  1.00  0.00           C  
ATOM   3772  OE1 GLU   472     120.293 181.510 175.880  1.00  0.00           O  
ATOM   3773  OE2 GLU   472     121.029 183.596 176.125  1.00  0.00           O  
ATOM   3774  N   ALA   473     120.200 178.167 180.066  1.00  0.00              
ATOM   3775  CA  ALA   473     119.540 176.905 180.142  1.00  0.00              
ATOM   3776  CB  ALA   473     120.509 175.752 179.881  1.00  0.00              
ATOM   3777  C   ALA   473     118.901 176.660 181.470  1.00  0.00              
ATOM   3778  O   ALA   473     117.793 176.128 181.526  1.00  0.00              
ATOM   3779  N   LYS   474     119.563 177.044 182.573  1.00  0.00              
ATOM   3780  CA  LYS   474     119.036 176.745 183.874  1.00  0.00              
ATOM   3781  CB  LYS   474     119.920 177.338 184.986  1.00  0.00              
ATOM   3782  C   LYS   474     117.674 177.356 183.972  1.00  0.00              
ATOM   3783  O   LYS   474     116.740 176.737 184.478  1.00  0.00              
ATOM   3784  CG  LYS   474     119.455 177.038 186.412  1.00  0.00           C  
ATOM   3785  CD  LYS   474     120.541 177.314 187.455  1.00  0.00           C  
ATOM   3786  CE  LYS   474     121.144 178.718 187.355  1.00  0.00           C  
ATOM   3787  NZ  LYS   474     122.208 178.890 188.370  1.00  0.00           N  
ATOM   3788  N   ARG   475     117.528 178.589 183.461  1.00  0.00              
ATOM   3789  CA  ARG   475     116.292 179.308 183.557  1.00  0.00              
ATOM   3790  CB  ARG   475     116.440 180.744 183.020  1.00  0.00              
ATOM   3791  C   ARG   475     115.192 178.637 182.786  1.00  0.00              
ATOM   3792  O   ARG   475     114.090 178.465 183.306  1.00  0.00              
ATOM   3793  CG  ARG   475     115.340 181.714 183.456  1.00  0.00           C  
ATOM   3794  CD  ARG   475     115.542 183.125 182.898  1.00  0.00           C  
ATOM   3795  NE  ARG   475     114.684 184.056 183.684  1.00  0.00           N  
ATOM   3796  CZ  ARG   475     113.412 184.338 183.278  1.00  0.00           C  
ATOM   3797  NH1 ARG   475     112.908 183.755 182.151  1.00  0.00           N  
ATOM   3798  NH2 ARG   475     112.646 185.207 183.999  1.00  0.00           N  
ATOM   3799  N   ASN   476     115.453 178.213 181.532  1.00  0.00              
ATOM   3800  CA  ASN   476     114.384 177.671 180.735  1.00  0.00              
ATOM   3801  CB  ASN   476     114.820 177.275 179.314  1.00  0.00              
ATOM   3802  C   ASN   476     113.850 176.452 181.395  1.00  0.00              
ATOM   3803  O   ASN   476     112.641 176.318 181.574  1.00  0.00              
ATOM   3804  CG  ASN   476     113.584 176.794 178.561  1.00  0.00           C  
ATOM   3805  OD1 ASN   476     113.010 175.754 178.879  1.00  0.00           O  
ATOM   3806  ND2 ASN   476     113.160 177.575 177.531  1.00  0.00           N  
ATOM   3807  N   SER   477     114.737 175.529 181.802  1.00  0.00              
ATOM   3808  CA  SER   477     114.199 174.365 182.426  1.00  0.00              
ATOM   3809  CB  SER   477     115.169 173.169 182.444  1.00  0.00              
ATOM   3810  C   SER   477     113.913 174.753 183.822  1.00  0.00              
ATOM   3811  O   SER   477     114.817 175.003 184.617  1.00  0.00              
ATOM   3812  OG  SER   477     116.338 173.492 183.183  1.00  0.00           O  
ATOM   3813  N   ALA   478     112.617 174.846 184.147  1.00  0.00              
ATOM   3814  CA  ALA   478     112.317 175.133 185.503  1.00  0.00              
ATOM   3815  CB  ALA   478     110.994 175.892 185.704  1.00  0.00              
ATOM   3816  C   ALA   478     112.155 173.777 186.096  1.00  0.00              
ATOM   3817  O   ALA   478     111.310 172.993 185.667  1.00  0.00              
ATOM   3818  N   ASP   479     112.987 173.462 187.097  1.00  0.00              
ATOM   3819  CA  ASP   479     113.005 172.139 187.633  1.00  0.00              
ATOM   3820  CB  ASP   479     114.123 171.946 188.671  1.00  0.00              
ATOM   3821  C   ASP   479     111.713 171.802 188.307  1.00  0.00              
ATOM   3822  O   ASP   479     111.166 170.718 188.113  1.00  0.00              
ATOM   3823  CG  ASP   479     115.458 172.025 187.943  1.00  0.00           C  
ATOM   3824  OD1 ASP   479     115.459 171.863 186.694  1.00  0.00           O  
ATOM   3825  OD2 ASP   479     116.492 172.254 188.625  1.00  0.00           O  
ATOM   3826  N   LYS   480     111.181 172.740 189.106  1.00  0.00              
ATOM   3827  CA  LYS   480     110.025 172.477 189.913  1.00  0.00              
ATOM   3828  CB  LYS   480     109.664 173.661 190.826  1.00  0.00              
ATOM   3829  C   LYS   480     108.819 172.185 189.076  1.00  0.00              
ATOM   3830  O   LYS   480     108.026 171.308 189.415  1.00  0.00              
ATOM   3831  CG  LYS   480     109.243 174.914 190.055  1.00  0.00           C  
ATOM   3832  CD  LYS   480     110.330 175.453 189.123  1.00  0.00           C  
ATOM   3833  CE  LYS   480     109.900 176.689 188.330  1.00  0.00           C  
ATOM   3834  NZ  LYS   480     109.844 177.871 189.219  1.00  0.00           N  
ATOM   3835  N   GLY   481     108.652 172.892 187.945  1.00  0.00              
ATOM   3836  CA  GLY   481     107.437 172.757 187.191  1.00  0.00              
ATOM   3837  C   GLY   481     107.243 171.347 186.762  1.00  0.00              
ATOM   3838  O   GLY   481     106.134 170.822 186.819  1.00  0.00              
ATOM   3839  N   VAL   482     108.348 170.744 186.312  1.00  0.00              
ATOM   3840  CA  VAL   482     108.531 169.460 185.707  1.00  0.00              
ATOM   3841  CB  VAL   482     107.304 168.740 185.210  1.00  0.00              
ATOM   3842  C   VAL   482     109.304 169.925 184.540  1.00  0.00              
ATOM   3843  O   VAL   482     109.387 171.134 184.331  1.00  0.00              
ATOM   3844  CG1 VAL   482     106.522 168.158 186.402  1.00  0.00           C  
ATOM   3845  CG2 VAL   482     106.496 169.712 184.334  1.00  0.00           C  
ATOM   3846  N   ALA   483     109.927 169.058 183.744  1.00  0.00              
ATOM   3847  CA  ALA   483     110.541 169.776 182.680  1.00  0.00              
ATOM   3848  CB  ALA   483     111.552 168.945 181.873  1.00  0.00              
ATOM   3849  C   ALA   483     109.412 170.121 181.778  1.00  0.00              
ATOM   3850  O   ALA   483     108.857 169.253 181.106  1.00  0.00              
ATOM   3851  N   LEU   484     109.021 171.408 181.751  1.00  0.00              
ATOM   3852  CA  LEU   484     107.901 171.719 180.926  1.00  0.00              
ATOM   3853  CB  LEU   484     106.625 171.979 181.762  1.00  0.00              
ATOM   3854  C   LEU   484     108.233 172.943 180.146  1.00  0.00              
ATOM   3855  O   LEU   484     107.992 174.063 180.593  1.00  0.00              
ATOM   3856  CG  LEU   484     105.286 172.121 180.997  1.00  0.00           C  
ATOM   3857  CD1 LEU   484     104.134 172.366 181.985  1.00  0.00           C  
ATOM   3858  CD2 LEU   484     105.320 173.198 179.901  1.00  0.00           C  
ATOM   3859  N   SER   485     108.816 172.750 178.952  1.00  0.00              
ATOM   3860  CA  SER   485     109.034 173.856 178.074  1.00  0.00              
ATOM   3861  CB  SER   485     110.493 174.356 178.055  1.00  0.00              
ATOM   3862  C   SER   485     108.678 173.341 176.715  1.00  0.00              
ATOM   3863  O   SER   485     109.509 172.790 175.994  1.00  0.00              
ATOM   3864  OG  SER   485     111.383 173.315 177.677  1.00  0.00           O  
ATOM   3865  N   LEU   486     107.398 173.496 176.341  1.00  0.00              
ATOM   3866  CA  LEU   486     106.938 173.116 175.040  1.00  0.00              
ATOM   3867  CB  LEU   486     107.599 173.933 173.918  1.00  0.00              
ATOM   3868  C   LEU   486     107.185 171.658 174.764  1.00  0.00              
ATOM   3869  O   LEU   486     107.355 171.280 173.606  1.00  0.00              
ATOM   3870  CG  LEU   486     107.280 175.439 173.988  1.00  0.00           C  
ATOM   3871  CD1 LEU   486     107.844 176.074 175.270  1.00  0.00           C  
ATOM   3872  CD2 LEU   486     107.740 176.165 172.714  1.00  0.00           C  
ATOM   3873  N   ASP   487     107.206 170.786 175.793  1.00  0.00              
ATOM   3874  CA  ASP   487     107.411 169.391 175.502  1.00  0.00              
ATOM   3875  CB  ASP   487     108.722 168.815 176.063  1.00  0.00              
ATOM   3876  C   ASP   487     106.305 168.610 176.142  1.00  0.00              
ATOM   3877  O   ASP   487     105.875 168.931 177.249  1.00  0.00              
ATOM   3878  CG  ASP   487     108.644 168.872 177.582  1.00  0.00           C  
ATOM   3879  OD1 ASP   487     108.471 169.997 178.122  1.00  0.00           O  
ATOM   3880  OD2 ASP   487     108.762 167.794 178.223  1.00  0.00           O  
ATOM   3881  N   ASP   488     105.794 167.564 175.454  1.00  0.00              
ATOM   3882  CA  ASP   488     104.733 166.804 176.049  1.00  0.00              
ATOM   3883  CB  ASP   488     104.219 165.656 175.161  1.00  0.00              
ATOM   3884  C   ASP   488     105.231 166.177 177.316  1.00  0.00              
ATOM   3885  O   ASP   488     104.698 166.441 178.393  1.00  0.00              
ATOM   3886  CG  ASP   488     103.367 166.247 174.047  1.00  0.00           C  
ATOM   3887  OD1 ASP   488     103.057 167.465 174.120  1.00  0.00           O  
ATOM   3888  OD2 ASP   488     103.006 165.482 173.113  1.00  0.00           O  
ATOM   3889  N   VAL   489     106.287 165.342 177.228  1.00  0.00              
ATOM   3890  CA  VAL   489     106.801 164.738 178.424  1.00  0.00              
ATOM   3891  CB  VAL   489     106.072 163.478 178.797  1.00  0.00              
ATOM   3892  C   VAL   489     108.240 164.365 178.166  1.00  0.00              
ATOM   3893  O   VAL   489     108.842 163.627 178.945  1.00  0.00              
ATOM   3894  CG1 VAL   489     106.356 162.412 177.726  1.00  0.00           C  
ATOM   3895  CG2 VAL   489     106.482 163.064 180.222  1.00  0.00           C  
ATOM   3896  N   LYS   490     108.848 164.878 177.072  1.00  0.00              
ATOM   3897  CA  LYS   490     110.223 164.553 176.784  1.00  0.00              
ATOM   3898  CB  LYS   490     110.663 164.862 175.338  1.00  0.00              
ATOM   3899  C   LYS   490     111.070 165.290 177.753  1.00  0.00              
ATOM   3900  O   LYS   490     110.928 166.495 177.954  1.00  0.00              
ATOM   3901  CG  LYS   490     110.036 166.113 174.714  1.00  0.00           C  
ATOM   3902  CD  LYS   490     108.523 165.985 174.500  1.00  0.00           C  
ATOM   3903  CE  LYS   490     107.919 167.060 173.596  1.00  0.00           C  
ATOM   3904  NZ  LYS   490     107.928 166.595 172.190  1.00  0.00           N  
ATOM   3905  N   ARG   491     111.977 164.541 178.396  1.00  0.00              
ATOM   3906  CA  ARG   491     112.739 165.082 179.468  1.00  0.00              
ATOM   3907  CB  ARG   491     113.392 164.035 180.388  1.00  0.00              
ATOM   3908  C   ARG   491     113.745 166.104 179.129  1.00  0.00              
ATOM   3909  O   ARG   491     113.882 167.074 179.873  1.00  0.00              
ATOM   3910  CG  ARG   491     112.410 163.572 181.468  1.00  0.00           C  
ATOM   3911  CD  ARG   491     113.047 162.903 182.687  1.00  0.00           C  
ATOM   3912  NE  ARG   491     111.999 162.870 183.748  1.00  0.00           N  
ATOM   3913  CZ  ARG   491     112.140 162.074 184.848  1.00  0.00           C  
ATOM   3914  NH1 ARG   491     113.226 161.257 184.967  1.00  0.00           N  
ATOM   3915  NH2 ARG   491     111.192 162.096 185.831  1.00  0.00           N  
ATOM   3916  N   HIS   492     114.478 165.958 178.021  1.00  0.00              
ATOM   3917  CA  HIS   492     115.542 166.898 177.984  1.00  0.00              
ATOM   3918  CB  HIS   492     116.764 166.552 177.119  1.00  0.00              
ATOM   3919  C   HIS   492     115.174 168.311 177.806  1.00  0.00              
ATOM   3920  O   HIS   492     114.464 168.720 176.889  1.00  0.00              
ATOM   3921  ND1 HIS   492     119.082 165.577 177.577  1.00  0.00           N  
ATOM   3922  CG  HIS   492     117.913 166.162 178.005  1.00  0.00           C  
ATOM   3923  NE2 HIS   492     119.312 165.919 179.762  1.00  0.00           N  
ATOM   3924  CD2 HIS   492     118.071 166.364 179.344  1.00  0.00           C  
ATOM   3925  CE1 HIS   492     119.883 165.454 178.666  1.00  0.00           C  
ATOM   3926  N   ASN   493     115.694 169.080 178.781  1.00  0.00              
ATOM   3927  CA  ASN   493     115.798 170.499 178.744  1.00  0.00              
ATOM   3928  CB  ASN   493     115.181 171.198 179.968  1.00  0.00              
ATOM   3929  C   ASN   493     117.268 170.650 178.850  1.00  0.00              
ATOM   3930  O   ASN   493     117.848 171.334 179.692  1.00  0.00              
ATOM   3931  CG  ASN   493     113.672 171.012 179.905  1.00  0.00           C  
ATOM   3932  OD1 ASN   493     112.935 171.511 180.754  1.00  0.00           O  
ATOM   3933  ND2 ASN   493     113.198 170.266 178.871  1.00  0.00           N  
ATOM   3934  N   PRO   494     117.819 169.938 177.924  1.00  0.00              
ATOM   3935  CA  PRO   494     119.202 169.622 177.909  1.00  0.00              
ATOM   3936  CB  PRO   494     119.316 168.601 176.798  1.00  0.00              
ATOM   3937  C   PRO   494     119.903 170.790 177.445  1.00  0.00              
ATOM   3938  O   PRO   494     119.300 171.849 177.272  1.00  0.00              
ATOM   3939  CD  PRO   494     117.317 169.985 176.557  1.00  0.00           C  
ATOM   3940  CG  PRO   494     118.315 169.138 175.750  1.00  0.00           C  
ATOM   3941  N   CYS   495     121.207 170.647 177.238  1.00  0.00              
ATOM   3942  CA  CYS   495     121.619 171.903 176.809  1.00  0.00              
ATOM   3943  CB  CYS   495     122.144 172.762 177.975  1.00  0.00              
ATOM   3944  C   CYS   495     122.728 171.842 175.877  1.00  0.00              
ATOM   3945  O   CYS   495     123.756 172.484 176.096  1.00  0.00              
ATOM   3946  SG  CYS   495     121.071 172.779 179.447  1.00  0.00           S  
ATOM   3947  N   GLU   496     122.590 171.029 174.837  1.00  0.00              
ATOM   3948  CA  GLU   496     123.458 171.461 173.821  1.00  0.00              
ATOM   3949  CB  GLU   496     123.205 170.786 172.515  1.00  0.00              
ATOM   3950  C   GLU   496     122.802 172.715 173.554  1.00  0.00              
ATOM   3951  O   GLU   496     123.394 173.788 173.447  1.00  0.00              
ATOM   3952  CG  GLU   496     123.805 171.393 171.264  1.00  0.00           C  
ATOM   3953  CD  GLU   496     122.871 170.951 170.143  1.00  0.00           C  
ATOM   3954  OE1 GLU   496     121.655 170.806 170.430  1.00  0.00           O  
ATOM   3955  OE2 GLU   496     123.350 170.710 169.006  1.00  0.00           O  
ATOM   3956  N   SER   497     121.481 172.551 173.467  1.00  0.00              
ATOM   3957  CA  SER   497     120.789 173.741 173.348  1.00  0.00              
ATOM   3958  CB  SER   497     120.875 174.384 171.956  1.00  0.00              
ATOM   3959  C   SER   497     119.385 173.603 173.834  1.00  0.00              
ATOM   3960  O   SER   497     118.935 172.531 174.238  1.00  0.00              
ATOM   3961  OG  SER   497     120.271 175.668 171.918  1.00  0.00           O  
ATOM   3962  N   LEU   498     118.673 174.741 173.809  1.00  0.00              
ATOM   3963  CA  LEU   498     117.413 174.921 174.446  1.00  0.00              
ATOM   3964  CB  LEU   498     116.927 176.379 174.402  1.00  0.00              
ATOM   3965  C   LEU   498     116.286 174.070 173.959  1.00  0.00              
ATOM   3966  O   LEU   498     115.607 173.442 174.770  1.00  0.00              
ATOM   3967  CG  LEU   498     115.595 176.580 175.146  1.00  0.00           C  
ATOM   3968  CD1 LEU   498     115.744 176.229 176.635  1.00  0.00           C  
ATOM   3969  CD2 LEU   498     115.031 177.992 174.925  1.00  0.00           C  
ATOM   3970  N   ARG   499     116.046 173.990 172.643  1.00  0.00              
ATOM   3971  CA  ARG   499     114.817 173.355 172.266  1.00  0.00              
ATOM   3972  CB  ARG   499     114.420 173.561 170.796  1.00  0.00              
ATOM   3973  C   ARG   499     114.745 171.919 172.623  1.00  0.00              
ATOM   3974  O   ARG   499     113.713 171.458 173.107  1.00  0.00              
ATOM   3975  CG  ARG   499     113.854 174.970 170.604  1.00  0.00           C  
ATOM   3976  CD  ARG   499     112.967 175.160 169.374  1.00  0.00           C  
ATOM   3977  NE  ARG   499     112.311 176.490 169.538  1.00  0.00           N  
ATOM   3978  CZ  ARG   499     111.164 176.789 168.861  1.00  0.00           C  
ATOM   3979  NH1 ARG   499     110.627 175.888 167.989  1.00  0.00           N  
ATOM   3980  NH2 ARG   499     110.551 177.992 169.064  1.00  0.00           N  
ATOM   3981  N   GLY   500     115.824 171.155 172.427  1.00  0.00              
ATOM   3982  CA  GLY   500     115.646 169.783 172.771  1.00  0.00              
ATOM   3983  C   GLY   500     114.825 169.156 171.718  1.00  0.00              
ATOM   3984  O   GLY   500     113.974 168.303 171.959  1.00  0.00              
ATOM   3985  N   HIS   501     115.158 169.572 170.501  1.00  0.00              
ATOM   3986  CA  HIS   501     114.582 169.178 169.272  1.00  0.00              
ATOM   3987  CB  HIS   501     113.091 168.773 169.383  1.00  0.00              
ATOM   3988  C   HIS   501     114.735 170.481 168.563  1.00  0.00              
ATOM   3989  O   HIS   501     115.293 171.361 169.218  1.00  0.00              
ATOM   3990  ND1 HIS   501     111.613 169.357 171.374  1.00  0.00           N  
ATOM   3991  CG  HIS   501     112.207 169.701 170.179  1.00  0.00           C  
ATOM   3992  NE2 HIS   501     110.980 171.441 170.937  1.00  0.00           N  
ATOM   3993  CD2 HIS   501     111.808 170.979 169.929  1.00  0.00           C  
ATOM   3994  CE1 HIS   501     110.892 170.431 171.782  1.00  0.00           C  
ATOM   3995  N   PRO   502     114.275 170.681 167.344  1.00  0.00              
ATOM   3996  CA  PRO   502     114.997 171.479 166.382  1.00  0.00              
ATOM   3997  CB  PRO   502     114.000 171.827 165.276  1.00  0.00              
ATOM   3998  C   PRO   502     115.695 172.684 166.923  1.00  0.00              
ATOM   3999  O   PRO   502     115.081 173.509 167.596  1.00  0.00              
ATOM   4000  CD  PRO   502     112.847 170.679 167.059  1.00  0.00           C  
ATOM   4001  CG  PRO   502     112.639 171.760 165.986  1.00  0.00           C  
ATOM   4002  N   ALA   503     117.002 172.763 166.630  1.00  0.00              
ATOM   4003  CA  ALA   503     117.919 173.707 167.183  1.00  0.00              
ATOM   4004  CB  ALA   503     119.366 173.382 166.824  1.00  0.00              
ATOM   4005  C   ALA   503     117.697 175.078 166.650  1.00  0.00              
ATOM   4006  O   ALA   503     117.061 175.283 165.618  1.00  0.00              
ATOM   4007  N   GLY   504     118.228 176.061 167.403  1.00  0.00              
ATOM   4008  CA  GLY   504     118.210 177.426 166.987  1.00  0.00              
ATOM   4009  C   GLY   504     119.043 178.196 167.961  1.00  0.00              
ATOM   4010  O   GLY   504     118.540 178.856 168.869  1.00  0.00              
ATOM   4011  N   MET   505     120.364 178.109 167.755  1.00  0.00              
ATOM   4012  CA  MET   505     121.404 178.791 168.462  1.00  0.00              
ATOM   4013  CB  MET   505     122.000 178.025 169.655  1.00  0.00              
ATOM   4014  C   MET   505     122.434 178.887 167.404  1.00  0.00              
ATOM   4015  O   MET   505     122.105 178.852 166.220  1.00  0.00              
ATOM   4016  CG  MET   505     121.145 178.116 170.920  1.00  0.00           C  
ATOM   4017  SD  MET   505     121.094 179.779 171.657  1.00  0.00           S  
ATOM   4018  CE  MET   505     120.091 179.313 173.097  1.00  0.00           C  
ATOM   4019  N   THR   506     123.715 179.040 167.774  1.00  0.00              
ATOM   4020  CA  THR   506     124.661 178.825 166.723  1.00  0.00              
ATOM   4021  CB  THR   506     126.082 179.098 167.115  1.00  0.00              
ATOM   4022  C   THR   506     124.533 177.352 166.572  1.00  0.00              
ATOM   4023  O   THR   506     124.022 176.707 167.489  1.00  0.00              
ATOM   4024  OG1 THR   506     126.488 178.194 168.132  1.00  0.00           O  
ATOM   4025  CG2 THR   506     126.189 180.546 167.622  1.00  0.00           C  
ATOM   4026  N   TYR   507     124.965 176.765 165.441  1.00  0.00              
ATOM   4027  CA  TYR   507     124.723 175.357 165.367  1.00  0.00              
ATOM   4028  CB  TYR   507     125.125 174.730 164.021  1.00  0.00              
ATOM   4029  C   TYR   507     125.530 174.721 166.445  1.00  0.00              
ATOM   4030  O   TYR   507     126.759 174.688 166.414  1.00  0.00              
ATOM   4031  CG  TYR   507     124.222 175.317 162.991  1.00  0.00           C  
ATOM   4032  CD1 TYR   507     124.517 176.532 162.415  1.00  0.00           C  
ATOM   4033  CD2 TYR   507     123.079 174.656 162.604  1.00  0.00           C  
ATOM   4034  CE1 TYR   507     123.685 177.078 161.467  1.00  0.00           C  
ATOM   4035  CE2 TYR   507     122.243 175.197 161.656  1.00  0.00           C  
ATOM   4036  CZ  TYR   507     122.546 176.411 161.086  1.00  0.00           C  
ATOM   4037  OH  TYR   507     121.690 176.970 160.113  1.00  0.00           O  
ATOM   4038  N   ALA   508     124.792 174.219 167.451  1.00  0.00              
ATOM   4039  CA  ALA   508     125.359 173.670 168.633  1.00  0.00              
ATOM   4040  CB  ALA   508     124.463 173.872 169.860  1.00  0.00              
ATOM   4041  C   ALA   508     125.607 172.228 168.386  1.00  0.00              
ATOM   4042  O   ALA   508     125.081 171.652 167.436  1.00  0.00              
ATOM   4043  N   ALA   509     126.517 171.632 169.173  1.00  0.00              
ATOM   4044  CA  ALA   509     126.663 170.216 169.085  1.00  0.00              
ATOM   4045  CB  ALA   509     127.860 169.783 168.235  1.00  0.00              
ATOM   4046  C   ALA   509     126.924 169.772 170.478  1.00  0.00              
ATOM   4047  O   ALA   509     128.035 169.856 171.000  1.00  0.00              
ATOM   4048  N   ASN   510     125.841 169.312 171.101  1.00  0.00              
ATOM   4049  CA  ASN   510     125.760 168.706 172.384  1.00  0.00              
ATOM   4050  CB  ASN   510     125.796 169.701 173.553  1.00  0.00              
ATOM   4051  C   ASN   510     124.434 168.156 172.247  1.00  0.00              
ATOM   4052  O   ASN   510     123.901 167.533 173.158  1.00  0.00              
ATOM   4053  CG  ASN   510     125.741 168.907 174.851  1.00  0.00           C  
ATOM   4054  OD1 ASN   510     124.710 168.859 175.520  1.00  0.00           O  
ATOM   4055  ND2 ASN   510     126.876 168.251 175.213  1.00  0.00           N  
ATOM   4056  N   ILE   511     123.886 168.505 171.060  1.00  0.00              
ATOM   4057  CA  ILE   511     122.646 168.010 170.581  1.00  0.00              
ATOM   4058  CB  ILE   511     121.386 167.779 171.394  1.00  0.00              
ATOM   4059  C   ILE   511     123.084 167.063 169.571  1.00  0.00              
ATOM   4060  O   ILE   511     123.410 167.345 168.420  1.00  0.00              
ATOM   4061  CG2 ILE   511     121.532 166.540 172.299  1.00  0.00           C  
ATOM   4062  CG1 ILE   511     121.007 168.922 172.303  1.00  0.00           C  
ATOM   4063  CD1 ILE   511     120.154 168.409 173.463  1.00  0.00           C  
ATOM   4064  N   LEU   512     123.087 165.857 170.132  1.00  0.00              
ATOM   4065  CA  LEU   512     123.753 164.762 169.636  1.00  0.00              
ATOM   4066  CB  LEU   512     123.944 163.540 170.568  1.00  0.00              
ATOM   4067  C   LEU   512     123.349 164.345 168.296  1.00  0.00              
ATOM   4068  O   LEU   512     124.237 163.767 167.670  1.00  0.00              
ATOM   4069  CG  LEU   512     124.680 163.838 171.894  1.00  0.00           C  
ATOM   4070  CD1 LEU   512     126.129 164.291 171.684  1.00  0.00           C  
ATOM   4071  CD2 LEU   512     123.899 164.836 172.750  1.00  0.00           C  
ATOM   4072  N   PRO   513     122.151 164.418 167.782  1.00  0.00              
ATOM   4073  CA  PRO   513     122.158 164.311 166.375  1.00  0.00              
ATOM   4074  CB  PRO   513     120.701 164.466 165.952  1.00  0.00              
ATOM   4075  C   PRO   513     122.972 165.486 165.976  1.00  0.00              
ATOM   4076  O   PRO   513     122.506 166.622 166.039  1.00  0.00              
ATOM   4077  CD  PRO   513     121.014 165.206 168.244  1.00  0.00           C  
ATOM   4078  CG  PRO   513     120.143 165.452 166.998  1.00  0.00           C  
ATOM   4079  N   HIS   514     124.203 165.241 165.553  1.00  0.00              
ATOM   4080  CA  HIS   514     124.966 166.343 165.142  1.00  0.00              
ATOM   4081  CB  HIS   514     126.382 166.347 165.696  1.00  0.00              
ATOM   4082  C   HIS   514     125.095 165.994 163.745  1.00  0.00              
ATOM   4083  O   HIS   514     125.863 165.109 163.371  1.00  0.00              
ATOM   4084  ND1 HIS   514     126.169 167.482 167.956  1.00  0.00           N  
ATOM   4085  CG  HIS   514     126.403 166.366 167.185  1.00  0.00           C  
ATOM   4086  NE2 HIS   514     126.557 165.804 169.357  1.00  0.00           N  
ATOM   4087  CD2 HIS   514     126.637 165.350 168.056  1.00  0.00           C  
ATOM   4088  CE1 HIS   514     126.273 167.087 169.248  1.00  0.00           C  
ATOM   4089  N   HIS   515     124.323 166.682 162.919  1.00  0.00              
ATOM   4090  CA  HIS   515     124.391 166.305 161.567  1.00  0.00              
ATOM   4091  CB  HIS   515     123.011 166.564 160.917  1.00  0.00              
ATOM   4092  C   HIS   515     125.565 167.114 161.077  1.00  0.00              
ATOM   4093  O   HIS   515     126.595 167.049 161.746  1.00  0.00              
ATOM   4094  ND1 HIS   515     123.319 165.906 158.469  1.00  0.00           N  
ATOM   4095  CG  HIS   515     122.711 165.752 159.694  1.00  0.00           C  
ATOM   4096  NE2 HIS   515     121.820 164.279 158.235  1.00  0.00           N  
ATOM   4097  CD2 HIS   515     121.798 164.754 159.533  1.00  0.00           C  
ATOM   4098  CE1 HIS   515     122.749 165.001 157.634  1.00  0.00           C  
ATOM   4099  N   PRO   516     125.639 167.860 160.026  1.00  0.00              
ATOM   4100  CA  PRO   516     126.885 168.513 159.796  1.00  0.00              
ATOM   4101  CB  PRO   516     126.707 169.213 158.454  1.00  0.00              
ATOM   4102  C   PRO   516     127.257 169.538 160.805  1.00  0.00              
ATOM   4103  O   PRO   516     128.340 170.101 160.646  1.00  0.00              
ATOM   4104  CD  PRO   516     124.555 168.550 159.335  1.00  0.00           C  
ATOM   4105  CG  PRO   516     125.232 169.647 158.499  1.00  0.00           C  
ATOM   4106  N   ALA   517     126.385 169.846 161.790  1.00  0.00              
ATOM   4107  CA  ALA   517     126.774 170.811 162.779  1.00  0.00              
ATOM   4108  CB  ALA   517     125.785 170.970 163.941  1.00  0.00              
ATOM   4109  C   ALA   517     127.979 170.224 163.326  1.00  0.00              
ATOM   4110  O   ALA   517     128.976 170.893 163.587  1.00  0.00              
ATOM   4111  N   ARG   518     127.907 168.905 163.471  1.00  0.00              
ATOM   4112  CA  ARG   518     129.148 168.328 163.741  1.00  0.00              
ATOM   4113  CB  ARG   518     129.117 167.231 164.813  1.00  0.00              
ATOM   4114  C   ARG   518     129.637 167.737 162.450  1.00  0.00              
ATOM   4115  O   ARG   518     129.105 166.739 161.967  1.00  0.00              
ATOM   4116  CG  ARG   518     128.877 167.796 166.214  1.00  0.00           C  
ATOM   4117  CD  ARG   518     130.090 168.482 166.829  1.00  0.00           C  
ATOM   4118  NE  ARG   518     130.119 169.897 166.364  1.00  0.00           N  
ATOM   4119  CZ  ARG   518     130.986 170.277 165.380  1.00  0.00           C  
ATOM   4120  NH1 ARG   518     131.767 169.345 164.761  1.00  0.00           N  
ATOM   4121  NH2 ARG   518     131.093 171.594 165.039  1.00  0.00           N  
ATOM   4122  N   GLY   519     130.675 168.363 161.856  1.00  0.00              
ATOM   4123  CA  GLY   519     131.241 167.944 160.600  1.00  0.00              
ATOM   4124  C   GLY   519     130.645 168.833 159.561  1.00  0.00              
ATOM   4125  O   GLY   519     129.562 168.562 159.048  1.00  0.00              
ATOM   4126  N   THR   520     131.376 169.896 159.179  1.00  0.00              
ATOM   4127  CA  THR   520     130.799 170.875 158.309  1.00  0.00              
ATOM   4128  CB  THR   520     131.696 172.064 158.080  1.00  0.00              
ATOM   4129  C   THR   520     130.421 170.307 156.984  1.00  0.00              
ATOM   4130  O   THR   520     129.276 170.452 156.558  1.00  0.00              
ATOM   4131  OG1 THR   520     131.026 173.031 157.287  1.00  0.00           O  
ATOM   4132  CG2 THR   520     133.003 171.619 157.399  1.00  0.00           C  
ATOM   4133  N   PHE   521     131.347 169.626 156.288  1.00  0.00              
ATOM   4134  CA  PHE   521     130.929 169.101 155.027  1.00  0.00              
ATOM   4135  CB  PHE   521     132.093 168.596 154.154  1.00  0.00              
ATOM   4136  C   PHE   521     130.089 167.909 155.395  1.00  0.00              
ATOM   4137  O   PHE   521     130.552 167.035 156.122  1.00  0.00              
ATOM   4138  CG  PHE   521     132.902 169.773 153.725  1.00  0.00           C  
ATOM   4139  CD1 PHE   521     133.798 170.364 154.587  1.00  0.00           C  
ATOM   4140  CD2 PHE   521     132.774 170.277 152.452  1.00  0.00           C  
ATOM   4141  CE1 PHE   521     134.545 171.447 154.187  1.00  0.00           C  
ATOM   4142  CE2 PHE   521     133.519 171.359 152.046  1.00  0.00           C  
ATOM   4143  CZ  PHE   521     134.406 171.947 152.915  1.00  0.00           C  
ATOM   4144  N   GLU   522     128.817 167.874 154.942  1.00  0.00              
ATOM   4145  CA  GLU   522     127.879 166.793 155.154  1.00  0.00              
ATOM   4146  CB  GLU   522     126.428 167.316 155.253  1.00  0.00              
ATOM   4147  C   GLU   522     128.015 165.946 153.941  1.00  0.00              
ATOM   4148  O   GLU   522     128.715 166.320 153.001  1.00  0.00              
ATOM   4149  CG  GLU   522     125.316 166.270 155.119  1.00  0.00           C  
ATOM   4150  CD  GLU   522     125.493 165.215 156.198  1.00  0.00           C  
ATOM   4151  OE1 GLU   522     126.022 165.559 157.288  1.00  0.00           O  
ATOM   4152  OE2 GLU   522     125.105 164.044 155.939  1.00  0.00           O  
ATOM   4153  N   ASP   523     127.373 164.767 153.929  1.00  0.00              
ATOM   4154  CA  ASP   523     127.541 163.946 152.779  1.00  0.00              
ATOM   4155  CB  ASP   523     127.179 164.649 151.458  1.00  0.00              
ATOM   4156  C   ASP   523     128.982 163.598 152.771  1.00  0.00              
ATOM   4157  O   ASP   523     129.491 163.060 153.753  1.00  0.00              
ATOM   4158  CG  ASP   523     127.196 163.604 150.353  1.00  0.00           C  
ATOM   4159  OD1 ASP   523     127.578 162.441 150.650  1.00  0.00           O  
ATOM   4160  OD2 ASP   523     126.826 163.952 149.200  1.00  0.00           O  
ATOM   4161  N   PHE   524     129.686 163.875 151.660  1.00  0.00              
ATOM   4162  CA  PHE   524     131.082 163.588 151.709  1.00  0.00              
ATOM   4163  CB  PHE   524     131.809 163.832 150.372  1.00  0.00              
ATOM   4164  C   PHE   524     131.633 164.464 152.781  1.00  0.00              
ATOM   4165  O   PHE   524     131.479 165.684 152.765  1.00  0.00              
ATOM   4166  CG  PHE   524     131.617 165.249 149.961  1.00  0.00           C  
ATOM   4167  CD1 PHE   524     130.503 165.608 149.238  1.00  0.00           C  
ATOM   4168  CD2 PHE   524     132.538 166.216 150.293  1.00  0.00           C  
ATOM   4169  CE1 PHE   524     130.308 166.911 148.850  1.00  0.00           C  
ATOM   4170  CE2 PHE   524     132.348 167.522 149.908  1.00  0.00           C  
ATOM   4171  CZ  PHE   524     131.232 167.871 149.185  1.00  0.00           C  
ATOM   4172  N   THR   525     132.260 163.818 153.776  1.00  0.00              
ATOM   4173  CA  THR   525     132.797 164.481 154.911  1.00  0.00              
ATOM   4174  CB  THR   525     132.013 164.225 156.155  1.00  0.00              
ATOM   4175  C   THR   525     134.206 163.946 155.068  1.00  0.00              
ATOM   4176  O   THR   525     134.478 162.816 154.668  1.00  0.00              
ATOM   4177  OG1 THR   525     130.635 164.480 155.934  1.00  0.00           O  
ATOM   4178  CG2 THR   525     132.540 165.111 157.289  1.00  0.00           C  
ATOM   4179  N   CYS   526     135.157 164.746 155.613  1.00  0.00              
ATOM   4180  CA  CYS   526     136.524 164.290 155.777  1.00  0.00              
ATOM   4181  CB  CYS   526     137.399 164.524 154.535  1.00  0.00              
ATOM   4182  C   CYS   526     137.165 165.094 156.895  1.00  0.00              
ATOM   4183  O   CYS   526     137.316 166.332 156.718  1.00  0.00              
ATOM   4184  SG  CYS   526     139.105 163.941 154.772  1.00  0.00           S  
ATOM   4185  OXT CYS   526     137.511 164.485 157.943  1.00  0.00           O  
TER
