# Supplementary material for: A Na+ leak channel cloned from Trichoplax adhaerens extends extracellular pH and Ca2+ sensing for the DEG/ENaC family close to the base of Metazoa
Source: J Biol Chem. 2019 Sep 15;294(44):16320–36. doi: 10.1074/jbc.RA119.010542 (PMC6827283; doi:10.1074/jbc.RA119.010542)
Supplement: Supporting Information [file supp_RA119.010542_155050_1_supp_391149_pxf4hm.zip › SupplementaryFile2/mASIC5.pdb]

REMARK  99  Chain ID : 1
REMARK  99  Residues : 495
REMARK  99  Atoms    : 3987
REMARK  99  File     : final.sc.pdb
ATOM      1  N   MET     1      36.645   4.075   8.855  1.00  0.00              
ATOM      2  CA  MET     1      36.927   3.617   7.326  1.00  0.00              
ATOM      3  CB  MET     1      38.379   3.842   6.912  1.00  0.00              
ATOM      4  C   MET     1      36.654   1.987   7.745  1.00  0.00              
ATOM      5  O   MET     1      37.549   1.127   7.783  1.00  0.00              
ATOM      6  CG  MET     1      38.582   4.039   5.410  1.00  0.00           C  
ATOM      7  SD  MET     1      40.345   4.324   5.067  1.00  0.00           S  
ATOM      8  CE  MET     1      40.442   6.081   5.217  1.00  0.00           C  
ATOM      9  N   GLU     2      35.364   1.684   7.750  1.00  0.00              
ATOM     10  CA  GLU     2      34.814   0.505   7.867  1.00  0.00              
ATOM     11  CB  GLU     2      33.350   0.620   8.298  1.00  0.00              
ATOM     12  C   GLU     2      35.423  -0.595   6.802  1.00  0.00              
ATOM     13  O   GLU     2      35.820  -1.748   6.965  1.00  0.00              
ATOM     14  CG  GLU     2      33.089   1.650   9.385  1.00  0.00           C  
ATOM     15  CD  GLU     2      31.913   1.270  10.266  1.00  0.00           C  
ATOM     16  OE1 GLU     2      31.056   0.482   9.810  1.00  0.00           O  
ATOM     17  OE2 GLU     2      31.848   1.756  11.412  1.00  0.00           O  
ATOM     18  N   HIS     3      35.114  -0.119   5.591  1.00  0.00              
ATOM     19  CA  HIS     3      35.763  -1.044   4.529  1.00  0.00              
ATOM     20  CB  HIS     3      34.769  -2.082   3.981  1.00  0.00              
ATOM     21  C   HIS     3      35.236  -0.036   3.186  1.00  0.00              
ATOM     22  O   HIS     3      34.334  -0.346   2.391  1.00  0.00              
ATOM     23  CG  HIS     3      34.239  -3.031   5.012  1.00  0.00           C  
ATOM     24  ND1 HIS     3      35.049  -3.889   5.724  1.00  0.00           N  
ATOM     25  CD2 HIS     3      32.975  -3.272   5.435  1.00  0.00           C  
ATOM     26  CE1 HIS     3      34.309  -4.618   6.539  1.00  0.00           C  
ATOM     27  NE2 HIS     3      33.046  -4.264   6.384  1.00  0.00           N  
ATOM     28  N   THR     4      36.040   1.000   2.995  1.00  0.00              
ATOM     29  CA  THR     4      36.021   1.806   2.030  1.00  0.00              
ATOM     30  CB  THR     4      36.919   3.046   2.207  1.00  0.00              
ATOM     31  C   THR     4      36.066   1.311   0.602  1.00  0.00              
ATOM     32  O   THR     4      35.361   1.735  -0.309  1.00  0.00              
ATOM     33  OG1 THR     4      38.288   2.647   2.123  1.00  0.00           O  
ATOM     34  CG2 THR     4      36.757   3.688   3.579  1.00  0.00           C  
ATOM     35  N   GLU     5      36.950   0.330   0.428  1.00  0.00              
ATOM     36  CA  GLU     5      37.082  -0.177  -1.033  1.00  0.00              
ATOM     37  CB  GLU     5      38.487  -0.740  -1.244  1.00  0.00              
ATOM     38  C   GLU     5      35.966  -1.187  -1.400  1.00  0.00              
ATOM     39  O   GLU     5      35.684  -1.441  -2.567  1.00  0.00              
ATOM     40  CG  GLU     5      39.618   0.286  -1.110  1.00  0.00           C  
ATOM     41  CD  GLU     5      40.921  -0.195  -1.741  1.00  0.00           C  
ATOM     42  OE1 GLU     5      41.644  -1.005  -1.112  1.00  0.00           O  
ATOM     43  OE2 GLU     5      41.222   0.232  -2.879  1.00  0.00           O  
ATOM     44  N   LYS     6      35.340  -1.755  -0.370  1.00  0.00              
ATOM     45  CA  LYS     6      34.300  -2.738  -0.655  1.00  0.00              
ATOM     46  CB  LYS     6      34.100  -3.743   0.508  1.00  0.00              
ATOM     47  C   LYS     6      32.988  -1.957  -1.050  1.00  0.00              
ATOM     48  O   LYS     6      32.233  -2.273  -1.963  1.00  0.00              
ATOM     49  CG  LYS     6      35.403  -4.392   0.993  1.00  0.00           C  
ATOM     50  CD  LYS     6      35.140  -5.718   1.689  1.00  0.00           C  
ATOM     51  CE  LYS     6      34.673  -5.495   3.132  1.00  0.00           C  
ATOM     52  NZ  LYS     6      33.682  -6.550   3.563  1.00  0.00           N  
ATOM     53  N   SER     7      32.745  -0.926  -0.241  1.00  0.00              
ATOM     54  CA  SER     7      31.457  -0.220  -0.528  1.00  0.00              
ATOM     55  CB  SER     7      31.223   0.706   0.669  1.00  0.00              
ATOM     56  C   SER     7      31.419   0.451  -1.946  1.00  0.00              
ATOM     57  O   SER     7      30.477   0.433  -2.732  1.00  0.00              
ATOM     58  OG  SER     7      31.820   1.962   0.456  1.00  0.00           O  
ATOM     59  N   GLN     8      32.546   1.119  -2.192  1.00  0.00              
ATOM     60  CA  GLN     8      32.493   1.882  -3.520  1.00  0.00              
ATOM     61  CB  GLN     8      33.776   2.790  -3.527  1.00  0.00              
ATOM     62  C   GLN     8      32.376   0.883  -4.763  1.00  0.00              
ATOM     63  O   GLN     8      31.652   1.011  -5.745  1.00  0.00              
ATOM     64  CG  GLN     8      33.779   3.831  -2.384  1.00  0.00           C  
ATOM     65  CD  GLN     8      34.433   3.334  -1.072  1.00  0.00           C  
ATOM     66  OE1 GLN     8      34.479   2.146  -0.716  1.00  0.00           O  
ATOM     67  NE2 GLN     8      34.932   4.319  -0.309  1.00  0.00           N  
ATOM     68  N   VAL     9      33.262  -0.107  -4.648  1.00  0.00              
ATOM     69  CA  VAL     9      33.259  -0.993  -5.885  1.00  0.00              
ATOM     70  CB  VAL     9      34.448  -1.914  -5.655  1.00  0.00              
ATOM     71  C   VAL     9      31.932  -1.796  -6.095  1.00  0.00              
ATOM     72  O   VAL     9      31.359  -2.016  -7.157  1.00  0.00              
ATOM     73  CG1 VAL     9      34.571  -3.009  -6.709  1.00  0.00           C  
ATOM     74  CG2 VAL     9      35.783  -1.162  -5.671  1.00  0.00           C  
ATOM     75  N   HIS    10      31.506  -2.290  -4.933  1.00  0.00              
ATOM     76  CA  HIS    10      30.260  -3.201  -5.128  1.00  0.00              
ATOM     77  CB  HIS    10      30.138  -4.220  -3.950  1.00  0.00              
ATOM     78  C   HIS    10      28.982  -2.337  -5.551  1.00  0.00              
ATOM     79  O   HIS    10      28.111  -2.663  -6.352  1.00  0.00              
ATOM     80  CG  HIS    10      31.155  -5.330  -4.010  1.00  0.00           C  
ATOM     81  ND1 HIS    10      30.967  -6.474  -4.757  1.00  0.00           N  
ATOM     82  CD2 HIS    10      32.387  -5.448  -3.458  1.00  0.00           C  
ATOM     83  CE1 HIS    10      32.016  -7.271  -4.620  1.00  0.00           C  
ATOM     84  NE2 HIS    10      32.895  -6.670  -3.841  1.00  0.00           N  
ATOM     85  N   ALA    11      28.918  -1.211  -4.840  1.00  0.00              
ATOM     86  CA  ALA    11      27.648  -0.441  -5.133  1.00  0.00              
ATOM     87  CB  ALA    11      27.549   0.625  -4.058  1.00  0.00              
ATOM     88  C   ALA    11      27.929   0.650  -6.045  1.00  0.00              
ATOM     89  O   ALA    11      27.860   1.814  -5.647  1.00  0.00              
ATOM     90  N   GLU    12      28.323   0.324  -7.272  1.00  0.00              
ATOM     91  CA  GLU    12      28.780   1.458  -8.223  1.00  0.00              
ATOM     92  CB  GLU    12      29.040   0.819  -9.590  1.00  0.00              
ATOM     93  C   GLU    12      27.805   2.097  -8.934  1.00  0.00              
ATOM     94  O   GLU    12      27.489   1.659 -10.043  1.00  0.00              
ATOM     95  CG  GLU    12      30.164  -0.216  -9.607  1.00  0.00           C  
ATOM     96  CD  GLU    12      29.706  -1.632  -9.281  1.00  0.00           C  
ATOM     97  OE1 GLU    12      28.840  -1.831  -8.408  1.00  0.00           O  
ATOM     98  OE2 GLU    12      30.230  -2.573  -9.895  1.00  0.00           O  
ATOM     99  N   LYS    13      27.149   3.041  -8.267  1.00  0.00              
ATOM    100  CA  LYS    13      25.682   3.586  -8.783  1.00  0.00              
ATOM    101  CB  LYS    13      24.946   4.461  -7.765  1.00  0.00              
ATOM    102  C   LYS    13      25.346   3.736 -10.261  1.00  0.00              
ATOM    103  O   LYS    13      24.484   3.033 -10.785  1.00  0.00              
ATOM    104  CG  LYS    13      23.701   5.139  -8.302  1.00  0.00           C  
ATOM    105  CD  LYS    13      23.102   6.067  -7.257  1.00  0.00           C  
ATOM    106  CE  LYS    13      21.846   6.751  -7.774  1.00  0.00           C  
ATOM    107  NZ  LYS    13      21.300   7.727  -6.786  1.00  0.00           N  
ATOM    108  N   GLY    14      26.065   4.620 -10.945  1.00  0.00              
ATOM    109  CA  GLY    14      25.863   4.868 -12.356  1.00  0.00              
ATOM    110  C   GLY    14      26.393   3.739 -13.274  1.00  0.00              
ATOM    111  O   GLY    14      25.561   3.144 -13.964  1.00  0.00              
ATOM    112  N   LEU    15      27.687   3.433 -13.276  1.00  0.00              
ATOM    113  CA  LEU    15      28.232   2.329 -13.900  1.00  0.00              
ATOM    114  CB  LEU    15      29.634   2.835 -14.265  1.00  0.00              
ATOM    115  C   LEU    15      28.437   0.897 -13.792  1.00  0.00              
ATOM    116  O   LEU    15      29.598   0.492 -13.866  1.00  0.00              
ATOM    117  CG  LEU    15      30.568   1.890 -15.023  1.00  0.00           C  
ATOM    118  CD1 LEU    15      29.976   1.535 -16.391  1.00  0.00           C  
ATOM    119  CD2 LEU    15      31.917   2.582 -15.190  1.00  0.00           C  
ATOM    120  N   LEU    16      27.414   0.111 -13.479  1.00  0.00              
ATOM    121  CA  LEU    16      27.720  -1.365 -13.173  1.00  0.00              
ATOM    122  CB  LEU    16      26.534  -1.706 -12.272  1.00  0.00              
ATOM    123  C   LEU    16      27.328  -2.036 -14.493  1.00  0.00              
ATOM    124  O   LEU    16      26.223  -2.446 -14.849  1.00  0.00              
ATOM    125  CG  LEU    16      26.375  -0.831 -11.026  1.00  0.00           C  
ATOM    126  CD1 LEU    16      25.253  -1.384 -10.185  1.00  0.00           C  
ATOM    127  CD2 LEU    16      27.667  -0.810 -10.207  1.00  0.00           C  
ATOM    128  N   GLY    17      28.414  -2.060 -15.277  1.00  0.00              
ATOM    129  CA  GLY    17      28.417  -2.746 -16.644  1.00  0.00              
ATOM    130  C   GLY    17      27.921  -1.413 -17.321  1.00  0.00              
ATOM    131  O   GLY    17      28.325  -0.356 -16.875  1.00  0.00              
ATOM    132  N   LYS    18      27.099  -1.468 -18.319  1.00  0.00              
ATOM    133  CA  LYS    18      26.663  -0.178 -18.828  1.00  0.00              
ATOM    134  CB  LYS    18      26.759  -0.246 -20.357  1.00  0.00              
ATOM    135  C   LYS    18      25.108  -0.640 -18.523  1.00  0.00              
ATOM    136  O   LYS    18      24.591  -1.684 -18.954  1.00  0.00              
ATOM    137  CG  LYS    18      28.145   0.090 -20.894  1.00  0.00           C  
ATOM    138  CD  LYS    18      28.148   0.248 -22.419  1.00  0.00           C  
ATOM    139  CE  LYS    18      29.377   1.015 -22.882  1.00  0.00           C  
ATOM    140  NZ  LYS    18      29.533   0.999 -24.367  1.00  0.00           N  
ATOM    141  N   ILE    19      24.635   0.134 -17.572  1.00  0.00              
ATOM    142  CA  ILE    19      23.399   0.124 -16.906  1.00  0.00              
ATOM    143  CB  ILE    19      23.333   1.019 -15.625  1.00  0.00              
ATOM    144  C   ILE    19      22.203   0.161 -17.808  1.00  0.00              
ATOM    145  O   ILE    19      21.205  -0.538 -17.667  1.00  0.00              
ATOM    146  CG1 ILE    19      22.221   0.563 -14.680  1.00  0.00           C  
ATOM    147  CG2 ILE    19      23.211   2.495 -16.000  1.00  0.00           C  
ATOM    148  CD1 ILE    19      22.448   0.984 -13.223  1.00  0.00           C  
ATOM    149  N   LYS    20      22.344   1.015 -18.821  1.00  0.00              
ATOM    150  CA  LYS    20      21.110   1.136 -19.765  1.00  0.00              
ATOM    151  CB  LYS    20      21.136   2.448 -20.590  1.00  0.00              
ATOM    152  C   LYS    20      21.059  -0.011 -20.698  1.00  0.00              
ATOM    153  O   LYS    20      19.939  -0.400 -21.048  1.00  0.00              
ATOM    154  CG  LYS    20      21.345   3.707 -19.738  1.00  0.00           C  
ATOM    155  CD  LYS    20      20.818   4.949 -20.442  1.00  0.00           C  
ATOM    156  CE  LYS    20      21.817   5.450 -21.491  1.00  0.00           C  
ATOM    157  NZ  LYS    20      21.113   6.056 -22.681  1.00  0.00           N  
ATOM    158  N   ARG    21      22.188  -0.576 -21.125  1.00  0.00              
ATOM    159  CA  ARG    21      22.278  -1.732 -21.966  1.00  0.00              
ATOM    160  CB  ARG    21      23.753  -2.085 -22.197  1.00  0.00              
ATOM    161  C   ARG    21      21.627  -2.953 -21.277  1.00  0.00              
ATOM    162  O   ARG    21      20.917  -3.717 -21.928  1.00  0.00              
ATOM    163  CG  ARG    21      24.028  -3.114 -23.308  1.00  0.00           C  
ATOM    164  CD  ARG    21      25.543  -3.332 -23.381  1.00  0.00           C  
ATOM    165  NE  ARG    21      25.937  -4.506 -24.163  1.00  0.00           N  
ATOM    166  CZ  ARG    21      26.227  -4.382 -25.461  1.00  0.00           C  
ATOM    167  NH1 ARG    21      26.118  -3.188 -26.031  1.00  0.00           N  
ATOM    168  NH2 ARG    21      26.601  -5.407 -26.201  1.00  0.00           N  
ATOM    169  N   TYR    22      21.864  -3.112 -19.982  1.00  0.00              
ATOM    170  CA  TYR    22      21.347  -4.203 -19.234  1.00  0.00              
ATOM    171  CB  TYR    22      22.190  -4.333 -17.957  1.00  0.00              
ATOM    172  C   TYR    22      20.236  -3.308 -18.507  1.00  0.00              
ATOM    173  O   TYR    22      20.457  -2.294 -17.824  1.00  0.00              
ATOM    174  CG  TYR    22      23.664  -4.446 -18.261  1.00  0.00           C  
ATOM    175  CD1 TYR    22      24.159  -5.535 -18.989  1.00  0.00           C  
ATOM    176  CD2 TYR    22      24.558  -3.443 -17.885  1.00  0.00           C  
ATOM    177  CE1 TYR    22      25.501  -5.615 -19.336  1.00  0.00           C  
ATOM    178  CE2 TYR    22      25.903  -3.510 -18.235  1.00  0.00           C  
ATOM    179  CZ  TYR    22      26.367  -4.595 -18.956  1.00  0.00           C  
ATOM    180  OH  TYR    22      27.692  -4.654 -19.298  1.00  0.00           O  
ATOM    181  N   LEU    23      19.070  -3.708 -18.963  1.00  0.00              
ATOM    182  CA  LEU    23      17.711  -3.215 -18.740  1.00  0.00              
ATOM    183  CB  LEU    23      16.701  -3.447 -19.866  1.00  0.00              
ATOM    184  C   LEU    23      17.587  -3.205 -17.190  1.00  0.00              
ATOM    185  O   LEU    23      17.315  -2.178 -16.571  1.00  0.00              
ATOM    186  CG  LEU    23      16.930  -2.817 -21.213  1.00  0.00           C  
ATOM    187  CD1 LEU    23      15.817  -3.066 -22.218  1.00  0.00           C  
ATOM    188  CD2 LEU    23      17.005  -1.289 -21.029  1.00  0.00           C  
ATOM    189  N   SER    24      17.878  -4.317 -16.533  1.00  0.00              
ATOM    190  CA  SER    24      17.548  -4.274 -15.094  1.00  0.00              
ATOM    191  CB  SER    24      16.710  -5.504 -14.700  1.00  0.00              
ATOM    192  C   SER    24      19.705  -5.457 -15.461  1.00  0.00              
ATOM    193  O   SER    24      20.145  -5.847 -16.542  1.00  0.00              
ATOM    194  OG  SER    24      17.220  -6.709 -15.259  1.00  0.00           O  
ATOM    195  N   LYS    25      20.412  -5.594 -14.329  1.00  0.00              
ATOM    196  CA  LYS    25      20.685  -5.394 -13.264  1.00  0.00              
ATOM    197  CB  LYS    25      21.569  -6.652 -13.140  1.00  0.00              
ATOM    198  C   LYS    25      21.330  -4.631 -12.171  1.00  0.00              
ATOM    199  O   LYS    25      22.303  -5.052 -11.557  1.00  0.00              
ATOM    200  CG  LYS    25      20.896  -7.848 -12.527  1.00  0.00           C  
ATOM    201  CD  LYS    25      21.930  -8.947 -12.165  1.00  0.00           C  
ATOM    202  CE  LYS    25      21.392 -10.326 -12.422  1.00  0.00           C  
ATOM    203  NZ  LYS    25      22.246 -11.395 -11.803  1.00  0.00           N  
ATOM    204  N   ARG    26      20.732  -3.493 -11.859  1.00  0.00              
ATOM    205  CA  ARG    26      21.223  -2.592 -10.754  1.00  0.00              
ATOM    206  CB  ARG    26      20.437  -1.324 -10.540  1.00  0.00              
ATOM    207  C   ARG    26      22.243  -3.075  -9.590  1.00  0.00              
ATOM    208  O   ARG    26      23.470  -3.055  -9.497  1.00  0.00              
ATOM    209  CG  ARG    26      20.580  -0.302 -11.674  1.00  0.00           C  
ATOM    210  CD  ARG    26      19.323   0.573 -11.670  1.00  0.00           C  
ATOM    211  NE  ARG    26      19.318   1.386 -12.914  1.00  0.00           N  
ATOM    212  CZ  ARG    26      19.904   2.576 -12.964  1.00  0.00           C  
ATOM    213  NH1 ARG    26      20.510   3.080 -11.883  1.00  0.00           N  
ATOM    214  NH2 ARG    26      19.882   3.264 -14.112  1.00  0.00           N  
ATOM    215  N   PRO    27      21.463  -3.544  -8.619  1.00  0.00              
ATOM    216  CA  PRO    27      22.347  -3.998  -7.407  1.00  0.00              
ATOM    217  CB  PRO    27      21.481  -3.641  -6.201  1.00  0.00              
ATOM    218  C   PRO    27      22.604  -5.539  -7.470  1.00  0.00              
ATOM    219  O   PRO    27      23.019  -6.158  -6.487  1.00  0.00              
ATOM    220  CG  PRO    27      20.803  -2.379  -6.628  1.00  0.00           C  
ATOM    221  CD  PRO    27      20.400  -2.720  -8.035  1.00  0.00           C  
ATOM    222  N   LEU    28      22.224  -6.143  -8.592  1.00  0.00              
ATOM    223  CA  LEU    28      22.361  -7.615  -8.573  1.00  0.00              
ATOM    224  CB  LEU    28      21.435  -8.148  -9.688  1.00  0.00              
ATOM    225  C   LEU    28      23.740  -7.829  -9.162  1.00  0.00              
ATOM    226  O   LEU    28      24.147  -7.246 -10.174  1.00  0.00              
ATOM    227  CG  LEU    28      19.922  -8.105  -9.369  1.00  0.00           C  
ATOM    228  CD1 LEU    28      19.043  -8.439 -10.574  1.00  0.00           C  
ATOM    229  CD2 LEU    28      19.563  -9.101  -8.281  1.00  0.00           C  
ATOM    230  N   PRO    29      24.493  -8.660  -8.445  1.00  0.00              
ATOM    231  CA  PRO    29      25.839  -9.140  -8.716  1.00  0.00              
ATOM    232  CB  PRO    29      26.134 -10.114  -7.599  1.00  0.00              
ATOM    233  C   PRO    29      25.901  -9.742 -10.066  1.00  0.00              
ATOM    234  O   PRO    29      24.992 -10.506 -10.364  1.00  0.00              
ATOM    235  CG  PRO    29      25.343  -9.547  -6.435  1.00  0.00           C  
ATOM    236  CD  PRO    29      23.959  -9.345  -7.119  1.00  0.00           C  
ATOM    237  N   SER    30      26.919  -9.494 -10.872  1.00  0.00              
ATOM    238  CA  SER    30      26.895 -10.056 -12.250  1.00  0.00              
ATOM    239  CB  SER    30      28.158  -9.588 -12.991  1.00  0.00              
ATOM    240  C   SER    30      26.463 -11.542 -12.196  1.00  0.00              
ATOM    241  O   SER    30      26.636 -12.131 -11.125  1.00  0.00              
ATOM    242  OG  SER    30      28.240 -10.239 -14.255  1.00  0.00           O  
ATOM    243  N   PRO    31      26.177 -12.179 -13.324  1.00  0.00              
ATOM    244  CA  PRO    31      26.002 -13.589 -13.326  1.00  0.00              
ATOM    245  CB  PRO    31      25.234 -14.473 -12.332  1.00  0.00              
ATOM    246  C   PRO    31      25.241 -13.283 -14.693  1.00  0.00              
ATOM    247  O   PRO    31      24.255 -12.512 -14.684  1.00  0.00              
ATOM    248  CG  PRO    31      25.318 -13.749 -11.051  1.00  0.00           C  
ATOM    249  CD  PRO    31      25.198 -12.311 -11.465  1.00  0.00           C  
ATOM    250  N   THR    32      25.745 -13.821 -15.803  1.00  0.00              
ATOM    251  CA  THR    32      25.086 -13.590 -17.014  1.00  0.00              
ATOM    252  CB  THR    32      26.117 -13.132 -18.090  1.00  0.00              
ATOM    253  C   THR    32      23.888 -14.445 -17.189  1.00  0.00              
ATOM    254  O   THR    32      22.797 -14.000 -17.563  1.00  0.00              
ATOM    255  OG1 THR    32      27.014 -14.244 -18.265  1.00  0.00           O  
ATOM    256  CG2 THR    32      26.856 -11.838 -17.728  1.00  0.00           C  
ATOM    257  N   ASP    33      24.090 -15.736 -16.922  1.00  0.00              
ATOM    258  CA  ASP    33      22.942 -16.726 -17.091  1.00  0.00              
ATOM    259  CB  ASP    33      23.402 -18.137 -16.720  1.00  0.00              
ATOM    260  C   ASP    33      21.753 -16.203 -16.206  1.00  0.00              
ATOM    261  O   ASP    33      20.636 -15.979 -16.665  1.00  0.00              
ATOM    262  CG  ASP    33      24.185 -18.813 -17.822  1.00  0.00           C  
ATOM    263  OD1 ASP    33      24.006 -18.449 -19.006  1.00  0.00           O  
ATOM    264  OD2 ASP    33      24.975 -19.728 -17.502  1.00  0.00           O  
ATOM    265  N   ARG    34      22.060 -16.013 -14.930  1.00  0.00              
ATOM    266  CA  ARG    34      21.083 -15.547 -13.994  1.00  0.00              
ATOM    267  CB  ARG    34      21.736 -15.449 -12.616  1.00  0.00              
ATOM    268  C   ARG    34      20.407 -14.329 -14.403  1.00  0.00              
ATOM    269  O   ARG    34      19.178 -14.310 -14.538  1.00  0.00              
ATOM    270  CG  ARG    34      20.810 -15.794 -11.478  1.00  0.00           C  
ATOM    271  CD  ARG    34      21.589 -16.011 -10.197  1.00  0.00           C  
ATOM    272  NE  ARG    34      20.977 -17.046  -9.365  1.00  0.00           N  
ATOM    273  CZ  ARG    34      21.139 -18.353  -9.559  1.00  0.00           C  
ATOM    274  NH1 ARG    34      21.900 -18.789 -10.557  1.00  0.00           N  
ATOM    275  NH2 ARG    34      20.528 -19.226  -8.765  1.00  0.00           N  
ATOM    276  N   LYS    35      21.176 -13.264 -14.628  1.00  0.00              
ATOM    277  CA  LYS    35      20.594 -11.933 -15.060  1.00  0.00              
ATOM    278  CB  LYS    35      21.677 -10.845 -15.022  1.00  0.00              
ATOM    279  C   LYS    35      19.603 -12.197 -16.213  1.00  0.00              
ATOM    280  O   LYS    35      18.476 -11.725 -16.127  1.00  0.00              
ATOM    281  CG  LYS    35      22.381 -10.743 -13.680  1.00  0.00           C  
ATOM    282  CD  LYS    35      22.800  -9.314 -13.363  1.00  0.00           C  
ATOM    283  CE  LYS    35      23.241  -9.208 -11.908  1.00  0.00           C  
ATOM    284  NZ  LYS    35      23.860  -7.896 -11.578  1.00  0.00           N  
ATOM    285  N   LYS    36      20.044 -12.856 -17.278  1.00  0.00              
ATOM    286  CA  LYS    36      19.268 -13.239 -18.373  1.00  0.00              
ATOM    287  CB  LYS    36      20.180 -13.960 -19.327  1.00  0.00              
ATOM    288  C   LYS    36      17.853 -13.783 -17.979  1.00  0.00              
ATOM    289  O   LYS    36      16.767 -13.293 -18.251  1.00  0.00              
ATOM    290  CG  LYS    36      19.770 -14.114 -20.777  1.00  0.00           C  
ATOM    291  CD  LYS    36      20.795 -15.013 -21.502  1.00  0.00           C  
ATOM    292  CE  LYS    36      22.191 -14.421 -21.559  1.00  0.00           C  
ATOM    293  NZ  LYS    36      23.254 -15.457 -21.549  1.00  0.00           N  
ATOM    294  N   PHE    37      17.985 -14.948 -17.345  1.00  0.00              
ATOM    295  CA  PHE    37      16.663 -15.620 -16.964  1.00  0.00              
ATOM    296  CB  PHE    37      16.887 -16.853 -16.106  1.00  0.00              
ATOM    297  C   PHE    37      15.775 -14.692 -16.193  1.00  0.00              
ATOM    298  O   PHE    37      14.585 -14.561 -16.513  1.00  0.00              
ATOM    299  CG  PHE    37      17.214 -18.121 -16.819  1.00  0.00           C  
ATOM    300  CD1 PHE    37      18.403 -18.298 -17.498  1.00  0.00           C  
ATOM    301  CD2 PHE    37      16.280 -19.151 -16.765  1.00  0.00           C  
ATOM    302  CE1 PHE    37      18.704 -19.498 -18.147  1.00  0.00           C  
ATOM    303  CE2 PHE    37      16.596 -20.345 -17.405  1.00  0.00           C  
ATOM    304  CZ  PHE    37      17.792 -20.505 -18.103  1.00  0.00           C  
ATOM    305  N   ASP    38      16.349 -13.972 -15.230  1.00  0.00              
ATOM    306  CA  ASP    38      15.598 -12.972 -14.455  1.00  0.00              
ATOM    307  CB  ASP    38      16.476 -12.392 -13.350  1.00  0.00              
ATOM    308  C   ASP    38      14.983 -11.999 -15.431  1.00  0.00              
ATOM    309  O   ASP    38      13.757 -11.822 -15.414  1.00  0.00              
ATOM    310  CG  ASP    38      16.261 -13.086 -12.015  1.00  0.00           C  
ATOM    311  OD1 ASP    38      15.890 -14.282 -12.005  1.00  0.00           O  
ATOM    312  OD2 ASP    38      16.442 -12.430 -10.970  1.00  0.00           O  
ATOM    313  N   GLN    39      15.785 -11.423 -16.325  1.00  0.00              
ATOM    314  CA  GLN    39      15.306 -10.541 -17.361  1.00  0.00              
ATOM    315  CB  GLN    39      16.459 -10.109 -18.273  1.00  0.00              
ATOM    316  C   GLN    39      14.693 -11.611 -18.336  1.00  0.00              
ATOM    317  O   GLN    39      15.416 -11.843 -19.301  1.00  0.00              
ATOM    318  CG  GLN    39      17.619  -9.481 -17.491  1.00  0.00           C  
ATOM    319  CD  GLN    39      18.796  -9.084 -18.361  1.00  0.00           C  
ATOM    320  OE1 GLN    39      18.676  -8.232 -19.245  1.00  0.00           O  
ATOM    321  NE2 GLN    39      19.947  -9.701 -18.114  1.00  0.00           N  
ATOM    322  N   ASP    40      13.539 -12.251 -18.148  1.00  0.00              
ATOM    323  CA  ASP    40      13.153 -13.121 -19.135  1.00  0.00              
ATOM    324  CB  ASP    40      12.133 -13.547 -18.070  1.00  0.00              
ATOM    325  C   ASP    40      13.334 -12.670 -20.676  1.00  0.00              
ATOM    326  O   ASP    40      13.812 -13.214 -21.671  1.00  0.00              
ATOM    327  CG  ASP    40      11.139 -14.571 -18.583  1.00  0.00           C  
ATOM    328  OD1 ASP    40      11.577 -15.564 -19.208  1.00  0.00           O  
ATOM    329  OD2 ASP    40       9.924 -14.393 -18.347  1.00  0.00           O  
ATOM    330  N   PHE    41      12.661 -11.529 -20.696  1.00  0.00              
ATOM    331  CA  PHE    41      12.764 -10.825 -22.138  1.00  0.00              
ATOM    332  CB  PHE    41      11.516 -11.359 -22.841  1.00  0.00              
ATOM    333  C   PHE    41      13.222  -9.513 -21.545  1.00  0.00              
ATOM    334  O   PHE    41      14.231  -8.968 -21.994  1.00  0.00              
ATOM    335  CG  PHE    41      11.756 -12.670 -23.535  1.00  0.00           C  
ATOM    336  CD1 PHE    41      12.440 -12.711 -24.750  1.00  0.00           C  
ATOM    337  CD2 PHE    41      11.341 -13.869 -22.956  1.00  0.00           C  
ATOM    338  CE1 PHE    41      12.708 -13.923 -25.374  1.00  0.00           C  
ATOM    339  CE2 PHE    41      11.605 -15.089 -23.573  1.00  0.00           C  
ATOM    340  CZ  PHE    41      12.291 -15.119 -24.787  1.00  0.00           C  
ATOM    341  N   ALA    42      12.462  -8.962 -20.596  1.00  0.00              
ATOM    342  CA  ALA    42      12.852  -7.694 -19.987  1.00  0.00              
ATOM    343  CB  ALA    42      12.665  -6.477 -20.917  1.00  0.00              
ATOM    344  C   ALA    42      12.114  -7.508 -18.823  1.00  0.00              
ATOM    345  O   ALA    42      11.209  -6.737 -19.111  1.00  0.00              
ATOM    346  N   MET    43      12.254  -8.058 -17.622  1.00  0.00              
ATOM    347  CA  MET    43      11.469  -8.052 -16.466  1.00  0.00              
ATOM    348  CB  MET    43      11.572  -6.929 -15.425  1.00  0.00              
ATOM    349  C   MET    43      10.001  -8.387 -16.735  1.00  0.00              
ATOM    350  O   MET    43       9.134  -7.779 -16.093  1.00  0.00              
ATOM    351  CG  MET    43      13.022  -6.519 -15.166  1.00  0.00           C  
ATOM    352  SD  MET    43      13.182  -5.244 -13.886  1.00  0.00           S  
ATOM    353  CE  MET    43      13.530  -6.302 -12.527  1.00  0.00           C  
ATOM    354  N   SER    44       9.710  -9.310 -17.641  1.00  0.00              
ATOM    355  CA  SER    44       8.449  -9.740 -18.035  1.00  0.00              
ATOM    356  CB  SER    44       7.763 -10.682 -17.059  1.00  0.00              
ATOM    357  C   SER    44       7.550  -8.484 -18.374  1.00  0.00              
ATOM    358  O   SER    44       6.690  -8.201 -17.537  1.00  0.00              
ATOM    359  OG  SER    44       6.944 -11.604 -17.764  1.00  0.00           O  
ATOM    360  N   THR    45       7.662  -7.858 -19.537  1.00  0.00              
ATOM    361  CA  THR    45       6.812  -6.731 -19.681  1.00  0.00              
ATOM    362  CB  THR    45       6.924  -6.350 -21.166  1.00  0.00              
ATOM    363  C   THR    45       5.316  -6.876 -19.672  1.00  0.00              
ATOM    364  O   THR    45       4.606  -6.070 -20.251  1.00  0.00              
ATOM    365  OG1 THR    45       6.729  -7.518 -21.977  1.00  0.00           O  
ATOM    366  CG2 THR    45       8.290  -5.753 -21.459  1.00  0.00           C  
ATOM    367  N   SER    46       4.852  -7.974 -19.099  1.00  0.00              
ATOM    368  CA  SER    46       3.453  -8.395 -19.056  1.00  0.00              
ATOM    369  CB  SER    46       2.593  -7.277 -18.487  1.00  0.00              
ATOM    370  C   SER    46       2.963  -8.718 -20.529  1.00  0.00              
ATOM    371  O   SER    46       1.958  -8.123 -20.893  1.00  0.00              
ATOM    372  OG  SER    46       2.698  -7.236 -17.077  1.00  0.00           O  
ATOM    373  N   PHE    47       3.705  -9.450 -21.364  1.00  0.00              
ATOM    374  CA  PHE    47       3.419  -9.410 -22.718  1.00  0.00              
ATOM    375  CB  PHE    47       4.705  -9.614 -23.494  1.00  0.00              
ATOM    376  C   PHE    47       3.173 -11.039 -22.267  1.00  0.00              
ATOM    377  O   PHE    47       3.887 -11.756 -21.548  1.00  0.00              
ATOM    378  CG  PHE    47       5.604  -8.416 -23.427  1.00  0.00           C  
ATOM    379  CD1 PHE    47       5.133  -7.163 -23.844  1.00  0.00           C  
ATOM    380  CD2 PHE    47       6.895  -8.513 -22.905  1.00  0.00           C  
ATOM    381  CE1 PHE    47       5.928  -6.027 -23.740  1.00  0.00           C  
ATOM    382  CE2 PHE    47       7.703  -7.382 -22.795  1.00  0.00           C  
ATOM    383  CZ  PHE    47       7.215  -6.129 -23.215  1.00  0.00           C  
ATOM    384  N   HIS    48       1.928 -11.275 -22.619  1.00  0.00              
ATOM    385  CA  HIS    48       1.018 -12.348 -22.522  1.00  0.00              
ATOM    386  CB  HIS    48      -0.425 -11.830 -22.535  1.00  0.00              
ATOM    387  C   HIS    48       1.552 -13.656 -23.215  1.00  0.00              
ATOM    388  O   HIS    48       1.401 -14.828 -22.828  1.00  0.00              
ATOM    389  CG  HIS    48      -0.641 -10.694 -23.485  1.00  0.00           C  
ATOM    390  ND1 HIS    48      -0.334  -9.391 -23.161  1.00  0.00           N  
ATOM    391  CD2 HIS    48      -1.117 -10.664 -24.752  1.00  0.00           C  
ATOM    392  CE1 HIS    48      -0.614  -8.605 -24.185  1.00  0.00           C  
ATOM    393  NE2 HIS    48      -1.091  -9.354 -25.164  1.00  0.00           N  
ATOM    394  N   GLY    49       2.128 -13.345 -24.371  1.00  0.00              
ATOM    395  CA  GLY    49       2.662 -14.585 -25.118  1.00  0.00              
ATOM    396  C   GLY    49       3.861 -14.018 -25.971  1.00  0.00              
ATOM    397  O   GLY    49       3.787 -12.997 -26.684  1.00  0.00              
ATOM    398  N   ILE    50       4.939 -14.795 -25.898  1.00  0.00              
ATOM    399  CA  ILE    50       6.141 -14.390 -26.634  1.00  0.00              
ATOM    400  CB  ILE    50       6.496 -13.270 -27.608  1.00  0.00              
ATOM    401  C   ILE    50       7.169 -14.889 -25.842  1.00  0.00              
ATOM    402  O   ILE    50       7.468 -14.033 -25.010  1.00  0.00              
ATOM    403  CG1 ILE    50       5.399 -13.059 -28.660  1.00  0.00           C  
ATOM    404  CG2 ILE    50       7.828 -13.588 -28.293  1.00  0.00           C  
ATOM    405  CD1 ILE    50       5.554 -11.825 -29.523  1.00  0.00           C  
ATOM    406  N   HIS    51       7.775 -16.079 -25.886  1.00  0.00              
ATOM    407  CA  HIS    51       8.801 -16.106 -24.531  1.00  0.00              
ATOM    408  CB  HIS    51       8.460 -17.395 -23.762  1.00  0.00              
ATOM    409  C   HIS    51      10.252 -16.269 -25.200  1.00  0.00              
ATOM    410  O   HIS    51      10.371 -16.984 -26.198  1.00  0.00              
ATOM    411  CG  HIS    51       7.159 -17.349 -23.023  1.00  0.00           C  
ATOM    412  ND1 HIS    51       6.981 -16.625 -21.863  1.00  0.00           N  
ATOM    413  CD2 HIS    51       5.976 -17.956 -23.272  1.00  0.00           C  
ATOM    414  CE1 HIS    51       5.742 -16.789 -21.430  1.00  0.00           C  
ATOM    415  NE2 HIS    51       5.115 -17.592 -22.266  1.00  0.00           N  
ATOM    416  N   ASN    52      11.293 -15.685 -24.622  1.00  0.00              
ATOM    417  CA  ASN    52      12.536 -15.901 -25.196  1.00  0.00              
ATOM    418  CB  ASN    52      13.260 -14.557 -25.125  1.00  0.00              
ATOM    419  C   ASN    52      13.286 -16.928 -24.433  1.00  0.00              
ATOM    420  O   ASN    52      13.471 -16.602 -23.266  1.00  0.00              
ATOM    421  CG  ASN    52      12.810 -13.602 -26.209  1.00  0.00           C  
ATOM    422  OD1 ASN    52      12.165 -14.004 -27.175  1.00  0.00           O  
ATOM    423  ND2 ASN    52      13.150 -12.331 -26.058  1.00  0.00           N  
ATOM    424  N   ILE    53      13.664 -18.103 -24.907  1.00  0.00              
ATOM    425  CA  ILE    53      14.403 -19.074 -24.255  1.00  0.00              
ATOM    426  CB  ILE    53      15.205 -19.242 -22.941  1.00  0.00              
ATOM    427  C   ILE    53      13.312 -20.284 -24.635  1.00  0.00              
ATOM    428  O   ILE    53      13.094 -20.801 -25.734  1.00  0.00              
ATOM    429  CG1 ILE    53      16.158 -18.052 -22.813  1.00  0.00           C  
ATOM    430  CG2 ILE    53      15.932 -20.574 -22.932  1.00  0.00           C  
ATOM    431  CD1 ILE    53      17.021 -18.033 -21.574  1.00  0.00           C  
ATOM    432  N   ALA    54      12.649 -20.621 -23.532  1.00  0.00              
ATOM    433  CA  ALA    54      11.640 -21.640 -23.789  1.00  0.00              
ATOM    434  CB  ALA    54      11.636 -22.321 -22.444  1.00  0.00              
ATOM    435  C   ALA    54      10.338 -20.939 -24.043  1.00  0.00              
ATOM    436  O   ALA    54      10.169 -19.783 -23.660  1.00  0.00              
ATOM    437  N   GLN    55       9.460 -21.598 -24.809  1.00  0.00              
ATOM    438  CA  GLN    55       8.143 -21.151 -25.195  1.00  0.00              
ATOM    439  CB  GLN    55       7.504 -22.149 -26.171  1.00  0.00              
ATOM    440  C   GLN    55       7.003 -21.441 -24.016  1.00  0.00              
ATOM    441  O   GLN    55       6.906 -22.271 -23.113  1.00  0.00              
ATOM    442  CG  GLN    55       6.972 -23.408 -25.462  1.00  0.00           C  
ATOM    443  CD  GLN    55       6.989 -24.588 -26.419  1.00  0.00           C  
ATOM    444  OE1 GLN    55       7.981 -24.775 -27.131  1.00  0.00           O  
ATOM    445  NE2 GLN    55       5.928 -25.374 -26.436  1.00  0.00           N  
ATOM    446  N   ASN    56       6.208 -20.378 -24.102  1.00  0.00              
ATOM    447  CA  ASN    56       5.026 -19.984 -23.362  1.00  0.00              
ATOM    448  CB  ASN    56       4.615 -18.526 -23.061  1.00  0.00              
ATOM    449  C   ASN    56       3.775 -20.414 -23.727  1.00  0.00              
ATOM    450  O   ASN    56       3.263 -19.670 -24.566  1.00  0.00              
ATOM    451  CG  ASN    56       5.712 -17.713 -22.372  1.00  0.00           C  
ATOM    452  OD1 ASN    56       6.430 -18.212 -21.507  1.00  0.00           O  
ATOM    453  ND2 ASN    56       5.821 -16.446 -22.740  1.00  0.00           N  
ATOM    454  N   GLN    57       3.161 -21.522 -23.281  1.00  0.00              
ATOM    455  CA  GLN    57       1.798 -21.888 -23.989  1.00  0.00              
ATOM    456  CB  GLN    57       1.518 -23.355 -23.757  1.00  0.00              
ATOM    457  C   GLN    57       0.540 -21.184 -23.476  1.00  0.00              
ATOM    458  O   GLN    57       0.234 -21.328 -22.291  1.00  0.00              
ATOM    459  CG  GLN    57       0.184 -23.782 -24.296  1.00  0.00           C  
ATOM    460  CD  GLN    57      -0.101 -25.223 -24.002  1.00  0.00           C  
ATOM    461  OE1 GLN    57       0.128 -26.093 -24.838  1.00  0.00           O  
ATOM    462  NE2 GLN    57      -0.588 -25.495 -22.797  1.00  0.00           N  
ATOM    463  N   ASN    58      -0.197 -20.446 -24.322  1.00  0.00              
ATOM    464  CA  ASN    58      -1.374 -19.822 -23.667  1.00  0.00              
ATOM    465  CB  ASN    58      -1.785 -18.807 -24.742  1.00  0.00              
ATOM    466  C   ASN    58      -2.676 -20.538 -23.509  1.00  0.00              
ATOM    467  O   ASN    58      -3.153 -20.971 -24.558  1.00  0.00              
ATOM    468  CG  ASN    58      -2.299 -19.433 -26.024  1.00  0.00           C  
ATOM    469  OD1 ASN    58      -3.156 -20.315 -25.981  1.00  0.00           O  
ATOM    470  ND2 ASN    58      -1.770 -18.970 -27.162  1.00  0.00           N  
ATOM    471  N   LYS    59      -3.274 -20.645 -22.330  1.00  0.00              
ATOM    472  CA  LYS    59      -4.566 -21.239 -22.168  1.00  0.00              
ATOM    473  CB  LYS    59      -4.543 -22.632 -21.543  1.00  0.00              
ATOM    474  C   LYS    59      -4.892 -20.619 -20.882  1.00  0.00              
ATOM    475  O   LYS    59      -4.988 -21.281 -19.846  1.00  0.00              
ATOM    476  CG  LYS    59      -3.836 -23.735 -22.304  1.00  0.00           C  
ATOM    477  CD  LYS    59      -3.904 -25.021 -21.483  1.00  0.00           C  
ATOM    478  CE  LYS    59      -3.394 -26.225 -22.246  1.00  0.00           C  
ATOM    479  NZ  LYS    59      -3.269 -27.412 -21.349  1.00  0.00           N  
ATOM    480  N   VAL    60      -5.000 -19.293 -20.907  1.00  0.00              
ATOM    481  CA  VAL    60      -5.319 -18.505 -19.638  1.00  0.00              
ATOM    482  CB  VAL    60      -6.450 -19.100 -18.763  1.00  0.00              
ATOM    483  C   VAL    60      -4.021 -18.130 -18.851  1.00  0.00              
ATOM    484  O   VAL    60      -4.114 -17.706 -17.700  1.00  0.00              
ATOM    485  CG1 VAL    60      -7.161 -17.994 -18.007  1.00  0.00           C  
ATOM    486  CG2 VAL    60      -7.454 -19.847 -19.648  1.00  0.00           C  
ATOM    487  N   ARG    61      -2.864 -18.260 -19.483  1.00  0.00              
ATOM    488  CA  ARG    61      -1.657 -17.914 -18.815  1.00  0.00              
ATOM    489  CB  ARG    61      -0.551 -17.964 -19.873  1.00  0.00              
ATOM    490  C   ARG    61      -1.545 -16.488 -18.530  1.00  0.00              
ATOM    491  O   ARG    61      -1.765 -15.560 -19.324  1.00  0.00              
ATOM    492  CG  ARG    61       0.852 -17.980 -19.314  1.00  0.00           C  
ATOM    493  CD  ARG    61       1.884 -17.964 -20.409  1.00  0.00           C  
ATOM    494  NE  ARG    61       3.232 -18.054 -19.855  1.00  0.00           N  
ATOM    495  CZ  ARG    61       4.334 -18.253 -20.571  1.00  0.00           C  
ATOM    496  NH1 ARG    61       4.269 -18.394 -21.888  1.00  0.00           N  
ATOM    497  NH2 ARG    61       5.514 -18.288 -19.967  1.00  0.00           N  
ATOM    498  N   LYS    62      -1.228 -16.309 -17.257  1.00  0.00              
ATOM    499  CA  LYS    62      -1.145 -14.992 -16.440  1.00  0.00              
ATOM    500  CB  LYS    62      -1.902 -14.859 -15.113  1.00  0.00              
ATOM    501  C   LYS    62       0.319 -14.832 -15.722  1.00  0.00              
ATOM    502  O   LYS    62       0.592 -14.667 -14.533  1.00  0.00              
ATOM    503  CG  LYS    62      -1.599 -13.595 -14.330  1.00  0.00           C  
ATOM    504  CD  LYS    62      -2.544 -13.425 -13.143  1.00  0.00           C  
ATOM    505  CE  LYS    62      -2.506 -14.627 -12.205  1.00  0.00           C  
ATOM    506  NZ  LYS    62      -3.497 -14.470 -11.097  1.00  0.00           N  
ATOM    507  N   VAL    63       1.171 -14.484 -16.705  1.00  0.00              
ATOM    508  CA  VAL    63       2.492 -13.902 -16.592  1.00  0.00              
ATOM    509  CB  VAL    63       3.430 -13.467 -17.768  1.00  0.00              
ATOM    510  C   VAL    63       2.630 -12.767 -15.630  1.00  0.00              
ATOM    511  O   VAL    63       3.640 -12.694 -14.932  1.00  0.00              
ATOM    512  CG1 VAL    63       3.306 -14.530 -18.852  1.00  0.00           C  
ATOM    513  CG2 VAL    63       3.130 -12.060 -18.282  1.00  0.00           C  
ATOM    514  N   ILE    64       1.582 -11.973 -15.438  1.00  0.00              
ATOM    515  CA  ILE    64       1.551 -10.919 -14.435  1.00  0.00              
ATOM    516  CB  ILE    64       0.234 -10.121 -14.507  1.00  0.00              
ATOM    517  C   ILE    64       1.902 -11.412 -12.996  1.00  0.00              
ATOM    518  O   ILE    64       2.474 -10.699 -12.174  1.00  0.00              
ATOM    519  CG1 ILE    64       0.123  -9.474 -15.902  1.00  0.00           C  
ATOM    520  CG2 ILE    64       0.149  -9.023 -13.428  1.00  0.00           C  
ATOM    521  CD1 ILE    64      -1.232  -8.802 -16.160  1.00  0.00           C  
ATOM    522  N   TRP    65       1.516 -12.658 -12.727  1.00  0.00              
ATOM    523  CA  TRP    65       1.785 -13.206 -11.409  1.00  0.00              
ATOM    524  CB  TRP    65       0.994 -14.491 -11.232  1.00  0.00              
ATOM    525  C   TRP    65       3.272 -13.478 -11.213  1.00  0.00              
ATOM    526  O   TRP    65       3.883 -13.285 -10.152  1.00  0.00              
ATOM    527  CG  TRP    65       1.223 -15.193  -9.930  1.00  0.00           C  
ATOM    528  CD1 TRP    65       0.486 -15.062  -8.779  1.00  0.00           C  
ATOM    529  CD2 TRP    65       2.235 -16.160  -9.658  1.00  0.00           C  
ATOM    530  NE1 TRP    65       0.995 -15.896  -7.812  1.00  0.00           N  
ATOM    531  CE2 TRP    65       2.059 -16.581  -8.318  1.00  0.00           C  
ATOM    532  CE3 TRP    65       3.269 -16.720 -10.415  1.00  0.00           C  
ATOM    533  CZ2 TRP    65       2.888 -17.537  -7.736  1.00  0.00           C  
ATOM    534  CZ3 TRP    65       4.085 -17.662  -9.817  1.00  0.00           C  
ATOM    535  CH2 TRP    65       3.893 -18.073  -8.488  1.00  0.00           C  
ATOM    536  N   LEU    66       3.868 -13.910 -12.324  1.00  0.00              
ATOM    537  CA  LEU    66       5.351 -14.225 -12.235  1.00  0.00              
ATOM    538  CB  LEU    66       5.871 -15.045 -13.407  1.00  0.00              
ATOM    539  C   LEU    66       6.036 -12.893 -12.147  1.00  0.00              
ATOM    540  O   LEU    66       6.854 -12.716 -11.248  1.00  0.00              
ATOM    541  CG  LEU    66       5.506 -16.486 -13.577  1.00  0.00           C  
ATOM    542  CD1 LEU    66       6.304 -17.138 -14.716  1.00  0.00           C  
ATOM    543  CD2 LEU    66       5.834 -17.244 -12.282  1.00  0.00           C  
ATOM    544  N   ALA    67       5.663 -11.932 -12.982  1.00  0.00              
ATOM    545  CA  ALA    67       6.146 -10.589 -13.005  1.00  0.00              
ATOM    546  CB  ALA    67       5.533  -9.955 -14.262  1.00  0.00              
ATOM    547  C   ALA    67       6.137 -10.010 -11.530  1.00  0.00              
ATOM    548  O   ALA    67       7.132  -9.616 -10.941  1.00  0.00              
ATOM    549  N   VAL    68       4.907  -9.912 -11.025  1.00  0.00              
ATOM    550  CA  VAL    68       4.762  -9.375  -9.681  1.00  0.00              
ATOM    551  CB  VAL    68       3.288  -9.435  -9.213  1.00  0.00              
ATOM    552  C   VAL    68       5.691 -10.021  -8.687  1.00  0.00              
ATOM    553  O   VAL    68       6.421  -9.297  -8.018  1.00  0.00              
ATOM    554  CG1 VAL    68       3.119  -8.885  -7.796  1.00  0.00           C  
ATOM    555  CG2 VAL    68       2.336  -8.734 -10.167  1.00  0.00           C  
ATOM    556  N   VAL    69       5.772 -11.349  -8.633  1.00  0.00              
ATOM    557  CA  VAL    69       6.705 -12.050  -7.807  1.00  0.00              
ATOM    558  CB  VAL    69       6.651 -13.580  -7.845  1.00  0.00              
ATOM    559  C   VAL    69       8.188 -11.838  -8.068  1.00  0.00              
ATOM    560  O   VAL    69       9.049 -12.374  -7.372  1.00  0.00              
ATOM    561  CG1 VAL    69       7.781 -14.252  -7.036  1.00  0.00           C  
ATOM    562  CG2 VAL    69       5.326 -14.072  -7.318  1.00  0.00           C  
ATOM    563  N   LEU    70       8.481 -11.049  -9.098  1.00  0.00              
ATOM    564  CA  LEU    70       9.830 -10.705  -9.498  1.00  0.00              
ATOM    565  CB  LEU    70      10.256 -10.902 -10.938  1.00  0.00              
ATOM    566  C   LEU    70       9.947  -9.268  -8.982  1.00  0.00              
ATOM    567  O   LEU    70      10.883  -8.961  -8.239  1.00  0.00              
ATOM    568  CG  LEU    70      10.332 -12.364 -11.484  1.00  0.00           C  
ATOM    569  CD1 LEU    70      10.865 -12.287 -12.871  1.00  0.00           C  
ATOM    570  CD2 LEU    70      11.276 -13.191 -10.620  1.00  0.00           C  
ATOM    571  N   GLY    71       8.982  -8.419  -9.305  1.00  0.00              
ATOM    572  CA  GLY    71       8.952  -7.064  -8.858  1.00  0.00              
ATOM    573  C   GLY    71       9.029  -6.815  -7.313  1.00  0.00              
ATOM    574  O   GLY    71       9.817  -6.048  -6.763  1.00  0.00              
ATOM    575  N   SER    72       8.092  -7.511  -6.666  1.00  0.00              
ATOM    576  CA  SER    72       8.130  -7.570  -5.182  1.00  0.00              
ATOM    577  CB  SER    72       6.906  -8.075  -4.487  1.00  0.00              
ATOM    578  C   SER    72       9.324  -8.296  -4.605  1.00  0.00              
ATOM    579  O   SER    72       9.651  -8.239  -3.420  1.00  0.00              
ATOM    580  OG  SER    72       6.807  -9.431  -4.848  1.00  0.00           O  
ATOM    581  N   VAL    73       9.968  -9.024  -5.527  1.00  0.00              
ATOM    582  CA  VAL    73      11.182  -9.830  -5.067  1.00  0.00              
ATOM    583  CB  VAL    73      10.990 -11.359  -5.132  1.00  0.00              
ATOM    584  C   VAL    73      12.463  -9.067  -5.025  1.00  0.00              
ATOM    585  O   VAL    73      12.871  -8.229  -4.202  1.00  0.00              
ATOM    586  CG1 VAL    73      12.283 -12.088  -4.791  1.00  0.00           C  
ATOM    587  CG2 VAL    73       9.892 -11.777  -4.175  1.00  0.00           C  
ATOM    588  N   SER    74      13.125  -9.137  -6.171  1.00  0.00              
ATOM    589  CA  SER    74      14.580  -8.689  -6.330  1.00  0.00              
ATOM    590  CB  SER    74      14.950  -7.285  -6.825  1.00  0.00              
ATOM    591  C   SER    74      15.806  -8.424  -5.670  1.00  0.00              
ATOM    592  O   SER    74      16.132  -7.456  -4.941  1.00  0.00              
ATOM    593  OG  SER    74      14.416  -7.064  -8.123  1.00  0.00           O  
ATOM    594  N   LEU    75      16.925  -9.536  -3.192  1.00  0.00              
ATOM    595  CA  LEU    75      15.711  -9.808  -2.879  1.00  0.00              
ATOM    596  CB  LEU    75      17.194 -10.130  -3.029  1.00  0.00              
ATOM    597  C   LEU    75      15.411  -8.399  -2.204  1.00  0.00              
ATOM    598  O   LEU    75      16.363  -7.777  -1.695  1.00  0.00              
ATOM    599  CG  LEU    75      17.448 -11.336  -3.937  1.00  0.00           C  
ATOM    600  CD1 LEU    75      18.935 -11.634  -4.134  1.00  0.00           C  
ATOM    601  CD2 LEU    75      16.832 -12.630  -3.401  1.00  0.00           C  
ATOM    602  N   LEU    76      14.156  -8.049  -2.335  1.00  0.00              
ATOM    603  CA  LEU    76      13.904  -6.727  -1.582  1.00  0.00              
ATOM    604  CB  LEU    76      13.921  -6.847  -0.062  1.00  0.00              
ATOM    605  C   LEU    76      15.472  -6.285  -2.349  1.00  0.00              
ATOM    606  O   LEU    76      16.566  -6.384  -1.785  1.00  0.00              
ATOM    607  CG  LEU    76      13.077  -8.018   0.447  1.00  0.00           C  
ATOM    608  CD1 LEU    76      13.130  -8.176   1.968  1.00  0.00           C  
ATOM    609  CD2 LEU    76      11.594  -7.886   0.095  1.00  0.00           C  
ATOM    610  N   VAL    77      15.265  -5.589  -3.460  1.00  0.00              
ATOM    611  CA  VAL    77      16.141  -4.849  -4.013  1.00  0.00              
ATOM    612  CB  VAL    77      16.540  -5.552  -5.326  1.00  0.00              
ATOM    613  C   VAL    77      15.388  -3.316  -4.117  1.00  0.00              
ATOM    614  O   VAL    77      14.207  -3.018  -4.165  1.00  0.00              
ATOM    615  CG1 VAL    77      17.747  -4.829  -5.915  1.00  0.00           C  
ATOM    616  CG2 VAL    77      16.879  -7.020  -5.132  1.00  0.00           C  
ATOM    617  N   TRP    78      16.363  -2.404  -4.050  1.00  0.00              
ATOM    618  CA  TRP    78      15.752  -1.070  -3.948  1.00  0.00              
ATOM    619  CB  TRP    78      14.601  -0.734  -4.918  1.00  0.00              
ATOM    620  C   TRP    78      15.953  -0.820  -2.429  1.00  0.00              
ATOM    621  O   TRP    78      16.857  -0.053  -2.102  1.00  0.00              
ATOM    622  CG  TRP    78      14.828  -1.111  -6.351  1.00  0.00           C  
ATOM    623  CD1 TRP    78      14.277  -2.172  -7.016  1.00  0.00           C  
ATOM    624  CD2 TRP    78      15.619  -0.406  -7.312  1.00  0.00           C  
ATOM    625  NE1 TRP    78      14.673  -2.167  -8.330  1.00  0.00           N  
ATOM    626  CE2 TRP    78      15.498  -1.092  -8.539  1.00  0.00           C  
ATOM    627  CE3 TRP    78      16.415   0.740  -7.255  1.00  0.00           C  
ATOM    628  CZ2 TRP    78      16.144  -0.667  -9.702  1.00  0.00           C  
ATOM    629  CZ3 TRP    78      17.059   1.163  -8.417  1.00  0.00           C  
ATOM    630  CH2 TRP    78      16.916   0.458  -9.623  1.00  0.00           C  
ATOM    631  N   GLN    79      15.191  -1.461  -1.540  1.00  0.00              
ATOM    632  CA  GLN    79      15.322  -1.335  -0.181  1.00  0.00              
ATOM    633  CB  GLN    79      13.976  -1.868   0.323  1.00  0.00              
ATOM    634  C   GLN    79      16.649  -1.789   0.478  1.00  0.00              
ATOM    635  O   GLN    79      17.362  -0.997   1.087  1.00  0.00              
ATOM    636  CG  GLN    79      13.620  -3.258  -0.245  1.00  0.00           C  
ATOM    637  CD  GLN    79      12.343  -3.837   0.357  1.00  0.00           C  
ATOM    638  OE1 GLN    79      12.272  -5.038   0.670  1.00  0.00           O  
ATOM    639  NE2 GLN    79      11.324  -2.986   0.531  1.00  0.00           N  
ATOM    640  N   ILE    80      16.959  -3.069   0.338  1.00  0.00              
ATOM    641  CA  ILE    80      18.186  -3.586   0.898  1.00  0.00              
ATOM    642  CB  ILE    80      18.134  -5.040   1.226  1.00  0.00              
ATOM    643  C   ILE    80      19.540  -3.066   0.406  1.00  0.00              
ATOM    644  O   ILE    80      20.573  -3.082   1.068  1.00  0.00              
ATOM    645  CG1 ILE    80      17.872  -5.791  -0.035  1.00  0.00           C  
ATOM    646  CG2 ILE    80      16.981  -5.325   2.174  1.00  0.00           C  
ATOM    647  CD1 ILE    80      17.422  -7.187   0.386  1.00  0.00           C  
ATOM    648  N   TYR    81      19.492  -2.589  -0.838  1.00  0.00              
ATOM    649  CA  TYR    81      20.840  -2.132  -1.401  1.00  0.00              
ATOM    650  CB  TYR    81      20.807  -2.194  -2.938  1.00  0.00              
ATOM    651  C   TYR    81      21.076  -0.692  -0.920  1.00  0.00              
ATOM    652  O   TYR    81      22.193  -0.305  -0.600  1.00  0.00              
ATOM    653  CG  TYR    81      21.993  -1.542  -3.655  1.00  0.00           C  
ATOM    654  CD1 TYR    81      23.132  -2.290  -3.936  1.00  0.00           C  
ATOM    655  CD2 TYR    81      21.943  -0.192  -4.028  1.00  0.00           C  
ATOM    656  CE1 TYR    81      24.215  -1.692  -4.588  1.00  0.00           C  
ATOM    657  CE2 TYR    81      23.017   0.411  -4.670  1.00  0.00           C  
ATOM    658  CZ  TYR    81      24.155  -0.345  -4.947  1.00  0.00           C  
ATOM    659  OH  TYR    81      25.253   0.259  -5.529  1.00  0.00           O  
ATOM    660  N   SER    82      20.003   0.093  -0.910  1.00  0.00              
ATOM    661  CA  SER    82      20.109   1.479  -0.471  1.00  0.00              
ATOM    662  CB  SER    82      19.199   2.304  -1.400  1.00  0.00              
ATOM    663  C   SER    82      20.158   1.725   1.040  1.00  0.00              
ATOM    664  O   SER    82      20.893   2.558   1.549  1.00  0.00              
ATOM    665  OG  SER    82      17.884   1.769  -1.449  1.00  0.00           O  
ATOM    666  N   ARG    83      19.293   1.026   1.767  1.00  0.00              
ATOM    667  CA  ARG    83      19.312   1.176   3.232  1.00  0.00              
ATOM    668  CB  ARG    83      18.198   0.322   3.796  1.00  0.00              
ATOM    669  C   ARG    83      20.704   0.647   3.732  1.00  0.00              
ATOM    670  O   ARG    83      21.336   1.300   4.556  1.00  0.00              
ATOM    671  CG  ARG    83      16.820   0.872   3.479  1.00  0.00           C  
ATOM    672  CD  ARG    83      15.878  -0.226   2.986  1.00  0.00           C  
ATOM    673  NE  ARG    83      15.078  -0.800   4.067  1.00  0.00           N  
ATOM    674  CZ  ARG    83      14.464  -1.986   4.059  1.00  0.00           C  
ATOM    675  NH1 ARG    83      14.510  -2.814   3.021  1.00  0.00           N  
ATOM    676  NH2 ARG    83      13.772  -2.347   5.138  1.00  0.00           N  
ATOM    677  N   LEU    84      21.170  -0.493   3.227  1.00  0.00              
ATOM    678  CA  LEU    84      22.410  -0.998   3.573  1.00  0.00              
ATOM    679  CB  LEU    84      22.591  -2.381   2.958  1.00  0.00              
ATOM    680  C   LEU    84      23.507   0.067   3.293  1.00  0.00              
ATOM    681  O   LEU    84      24.272   0.418   4.185  1.00  0.00              
ATOM    682  CG  LEU    84      21.727  -3.526   3.495  1.00  0.00           C  
ATOM    683  CD1 LEU    84      21.946  -4.787   2.675  1.00  0.00           C  
ATOM    684  CD2 LEU    84      22.078  -3.743   4.960  1.00  0.00           C  
ATOM    685  N   VAL    85      23.552   0.600   2.073  1.00  0.00              
ATOM    686  CA  VAL    85      24.484   1.616   1.755  1.00  0.00              
ATOM    687  CB  VAL    85      24.463   2.101   0.302  1.00  0.00              
ATOM    688  C   VAL    85      24.460   2.755   2.778  1.00  0.00              
ATOM    689  O   VAL    85      25.507   3.077   3.330  1.00  0.00              
ATOM    690  CG1 VAL    85      25.397   3.303   0.045  1.00  0.00           C  
ATOM    691  CG2 VAL    85      24.854   0.983  -0.630  1.00  0.00           C  
ATOM    692  N   ASN    86      23.294   3.315   3.093  1.00  0.00              
ATOM    693  CA  ASN    86      23.166   4.309   4.091  1.00  0.00              
ATOM    694  CB  ASN    86      21.702   4.687   4.318  1.00  0.00              
ATOM    695  C   ASN    86      23.776   3.903   5.489  1.00  0.00              
ATOM    696  O   ASN    86      24.325   4.754   6.180  1.00  0.00              
ATOM    697  CG  ASN    86      21.041   5.277   3.075  1.00  0.00           C  
ATOM    698  OD1 ASN    86      21.689   5.526   2.058  1.00  0.00           O  
ATOM    699  ND2 ASN    86      19.736   5.489   3.153  1.00  0.00           N  
ATOM    700  N   TYR    87      23.697   2.629   5.868  1.00  0.00              
ATOM    701  CA  TYR    87      24.273   2.174   7.033  1.00  0.00              
ATOM    702  CB  TYR    87      23.866   0.704   7.242  1.00  0.00              
ATOM    703  C   TYR    87      25.751   2.080   7.003  1.00  0.00              
ATOM    704  O   TYR    87      26.439   2.194   8.016  1.00  0.00              
ATOM    705  CG  TYR    87      24.628   0.028   8.385  1.00  0.00           C  
ATOM    706  CD1 TYR    87      25.865  -0.580   8.190  1.00  0.00           C  
ATOM    707  CD2 TYR    87      24.062   0.006   9.642  1.00  0.00           C  
ATOM    708  CE1 TYR    87      26.534  -1.167   9.247  1.00  0.00           C  
ATOM    709  CE2 TYR    87      24.698  -0.576  10.709  1.00  0.00           C  
ATOM    710  CZ  TYR    87      25.937  -1.172  10.499  1.00  0.00           C  
ATOM    711  OH  TYR    87      26.561  -1.744  11.587  1.00  0.00           O  
ATOM    712  N   PHE    88      26.274   1.933   5.787  1.00  0.00              
ATOM    713  CA  PHE    88      27.792   1.843   5.639  1.00  0.00              
ATOM    714  CB  PHE    88      28.111   1.430   4.200  1.00  0.00              
ATOM    715  C   PHE    88      28.342   3.202   5.899  1.00  0.00              
ATOM    716  O   PHE    88      29.386   3.324   6.562  1.00  0.00              
ATOM    717  CG  PHE    88      29.583   1.318   3.901  1.00  0.00           C  
ATOM    718  CD1 PHE    88      30.342   0.281   4.421  1.00  0.00           C  
ATOM    719  CD2 PHE    88      30.211   2.285   3.123  1.00  0.00           C  
ATOM    720  CE1 PHE    88      31.713   0.196   4.175  1.00  0.00           C  
ATOM    721  CE2 PHE    88      31.580   2.214   2.870  1.00  0.00           C  
ATOM    722  CZ  PHE    88      32.334   1.168   3.397  1.00  0.00           C  
ATOM    723  N   THR    89      27.620   4.234   5.467  1.00  0.00              
ATOM    724  CA  THR    89      28.008   5.637   5.649  1.00  0.00              
ATOM    725  CB  THR    89      26.877   6.572   5.050  1.00  0.00              
ATOM    726  C   THR    89      28.248   6.072   7.102  1.00  0.00              
ATOM    727  O   THR    89      28.649   7.204   7.364  1.00  0.00              
ATOM    728  OG1 THR    89      25.708   6.285   5.867  1.00  0.00           O  
ATOM    729  CG2 THR    89      26.598   6.252   3.576  1.00  0.00           C  
ATOM    730  N   TRP    90      27.898   5.192   8.040  1.00  0.00              
ATOM    731  CA  TRP    90      28.024   5.409   9.443  1.00  0.00              
ATOM    732  CB  TRP    90      29.403   4.942   9.940  1.00  0.00              
ATOM    733  C   TRP    90      27.497   6.703  10.150  1.00  0.00              
ATOM    734  O   TRP    90      27.870   7.065  11.280  1.00  0.00              
ATOM    735  CG  TRP    90      29.283   4.534  11.389  1.00  0.00           C  
ATOM    736  CD1 TRP    90      29.748   5.204  12.478  1.00  0.00           C  
ATOM    737  CD2 TRP    90      28.616   3.365  11.877  1.00  0.00           C  
ATOM    738  NE1 TRP    90      29.423   4.509  13.618  1.00  0.00           N  
ATOM    739  CE2 TRP    90      28.730   3.376  13.279  1.00  0.00           C  
ATOM    740  CE3 TRP    90      27.943   2.298  11.265  1.00  0.00           C  
ATOM    741  CZ2 TRP    90      28.201   2.377  14.089  1.00  0.00           C  
ATOM    742  CZ3 TRP    90      27.414   1.307  12.069  1.00  0.00           C  
ATOM    743  CH2 TRP    90      27.547   1.350  13.466  1.00  0.00           C  
ATOM    744  N   PRO    91      26.611   7.388   9.443  1.00  0.00              
ATOM    745  CA  PRO    91      26.010   8.594   9.932  1.00  0.00              
ATOM    746  CB  PRO    91      24.599   8.707   9.369  1.00  0.00              
ATOM    747  C   PRO    91      25.629   8.973  11.164  1.00  0.00              
ATOM    748  O   PRO    91      24.927   8.152  11.777  1.00  0.00              
ATOM    749  CG  PRO    91      24.099   7.285   9.140  1.00  0.00           C  
ATOM    750  CD  PRO    91      25.333   6.437   9.026  1.00  0.00           C  
ATOM    751  N   THR    92      26.100  10.084  11.720  1.00  0.00              
ATOM    752  CA  THR    92      25.762  10.417  13.256  1.00  0.00              
ATOM    753  CB  THR    92      27.134  10.669  13.910  1.00  0.00              
ATOM    754  C   THR    92      25.118  11.770  13.393  1.00  0.00              
ATOM    755  O   THR    92      25.046  12.623  12.514  1.00  0.00              
ATOM    756  OG1 THR    92      27.769  11.792  13.284  1.00  0.00           O  
ATOM    757  CG2 THR    92      28.035   9.447  13.763  1.00  0.00           C  
ATOM    758  N   THR    93      24.469  11.852  14.546  1.00  0.00              
ATOM    759  CA  THR    93      23.522  12.952  14.987  1.00  0.00              
ATOM    760  CB  THR    93      22.019  12.599  14.916  1.00  0.00              
ATOM    761  C   THR    93      23.934  13.129  16.669  1.00  0.00              
ATOM    762  O   THR    93      24.224  12.363  17.587  1.00  0.00              
ATOM    763  OG1 THR    93      21.704  12.086  13.617  1.00  0.00           O  
ATOM    764  CG2 THR    93      21.163  13.831  15.186  1.00  0.00           C  
ATOM    765  N   THR    94      24.116  14.443  16.747  1.00  0.00              
ATOM    766  CA  THR    94      24.452  15.323  17.807  1.00  0.00              
ATOM    767  CB  THR    94      25.376  16.541  17.575  1.00  0.00              
ATOM    768  C   THR    94      23.186  15.582  18.744  1.00  0.00              
ATOM    769  O   THR    94      22.169  16.151  18.319  1.00  0.00              
ATOM    770  OG1 THR    94      26.504  16.151  16.784  1.00  0.00           O  
ATOM    771  CG2 THR    94      25.866  17.119  18.921  1.00  0.00           C  
ATOM    772  N   SER    95      23.320  15.196  20.009  1.00  0.00              
ATOM    773  CA  SER    95      22.304  15.495  20.937  1.00  0.00              
ATOM    774  CB  SER    95      22.169  14.122  21.578  1.00  0.00              
ATOM    775  C   SER    95      22.360  16.617  21.719  1.00  0.00              
ATOM    776  O   SER    95      23.089  16.360  22.677  1.00  0.00              
ATOM    777  OG  SER    95      21.632  14.205  22.887  1.00  0.00           O  
ATOM    778  N   ILE    96      21.807  17.822  21.549  1.00  0.00              
ATOM    779  CA  ILE    96      22.483  18.805  22.796  1.00  0.00              
ATOM    780  CB  ILE    96      22.856  20.072  21.993  1.00  0.00              
ATOM    781  C   ILE    96      21.081  19.138  23.704  1.00  0.00              
ATOM    782  O   ILE    96      19.892  19.057  23.365  1.00  0.00              
ATOM    783  CG1 ILE    96      24.040  19.764  21.072  1.00  0.00           C  
ATOM    784  CG2 ILE    96      23.227  21.213  22.938  1.00  0.00           C  
ATOM    785  CD1 ILE    96      24.514  20.947  20.273  1.00  0.00           C  
ATOM    786  N   GLU    97      21.481  19.447  24.938  1.00  0.00              
ATOM    787  CA  GLU    97      20.877  19.446  26.180  1.00  0.00              
ATOM    788  CB  GLU    97      20.600  18.168  26.956  1.00  0.00              
ATOM    789  C   GLU    97      21.404  20.596  27.106  1.00  0.00              
ATOM    790  O   GLU    97      22.616  20.533  27.315  1.00  0.00              
ATOM    791  CG  GLU    97      19.463  18.260  27.971  1.00  0.00           C  
ATOM    792  CD  GLU    97      19.125  16.841  28.446  1.00  0.00           C  
ATOM    793  OE1 GLU    97      19.287  15.929  27.587  1.00  0.00           O  
ATOM    794  OE2 GLU    97      18.753  16.675  29.612  1.00  0.00           O  
ATOM    795  N   VAL    98      20.632  21.501  27.703  1.00  0.00              
ATOM    796  CA  VAL    98      21.290  22.374  28.566  1.00  0.00              
ATOM    797  CB  VAL    98      21.377  23.869  28.159  1.00  0.00              
ATOM    798  C   VAL    98      20.173  22.301  29.532  1.00  0.00              
ATOM    799  O   VAL    98      18.970  22.334  29.247  1.00  0.00              
ATOM    800  CG1 VAL    98      21.756  24.727  29.361  1.00  0.00           C  
ATOM    801  CG2 VAL    98      22.394  24.054  27.044  1.00  0.00           C  
ATOM    802  N   GLN    99      20.616  22.139  30.774  1.00  0.00              
ATOM    803  CA  GLN    99      19.783  21.637  31.976  1.00  0.00              
ATOM    804  CB  GLN    99      19.503  20.126  31.951  1.00  0.00              
ATOM    805  C   GLN    99      20.460  22.111  33.256  1.00  0.00              
ATOM    806  O   GLN    99      21.677  22.001  33.386  1.00  0.00              
ATOM    807  CG  GLN    99      20.772  19.263  32.000  1.00  0.00           C  
ATOM    808  CD  GLN    99      20.520  17.773  31.709  1.00  0.00           C  
ATOM    809  OE1 GLN    99      20.473  16.965  32.631  1.00  0.00           O  
ATOM    810  NE2 GLN    99      20.374  17.411  30.429  1.00  0.00           N  
ATOM    811  N   TYR   100      19.644  22.429  34.250  1.00  0.00              
ATOM    812  CA  TYR   100      20.092  22.539  35.654  1.00  0.00              
ATOM    813  CB  TYR   100      19.707  23.684  36.575  1.00  0.00              
ATOM    814  C   TYR   100      20.198  21.046  36.434  1.00  0.00              
ATOM    815  O   TYR   100      19.269  20.546  37.071  1.00  0.00              
ATOM    816  CG  TYR   100      20.102  23.489  38.030  1.00  0.00           C  
ATOM    817  CD1 TYR   100      19.253  22.826  38.930  1.00  0.00           C  
ATOM    818  CD2 TYR   100      21.334  23.950  38.494  1.00  0.00           C  
ATOM    819  CE1 TYR   100      19.629  22.609  40.257  1.00  0.00           C  
ATOM    820  CE2 TYR   100      21.728  23.756  39.832  1.00  0.00           C  
ATOM    821  CZ  TYR   100      20.873  23.072  40.705  1.00  0.00           C  
ATOM    822  OH  TYR   100      21.301  22.799  41.996  1.00  0.00           O  
ATOM    823  N   VAL   101      21.398  20.482  36.366  1.00  0.00              
ATOM    824  CA  VAL   101      21.785  19.450  37.080  1.00  0.00              
ATOM    825  CB  VAL   101      22.800  18.827  36.135  1.00  0.00              
ATOM    826  C   VAL   101      22.331  19.642  38.592  1.00  0.00              
ATOM    827  O   VAL   101      23.127  20.471  39.024  1.00  0.00              
ATOM    828  CG1 VAL   101      23.167  17.422  36.524  1.00  0.00           C  
ATOM    829  CG2 VAL   101      22.420  18.864  34.634  1.00  0.00           C  
ATOM    830  N   GLU   102      21.633  18.828  39.372  1.00  0.00              
ATOM    831  CA  GLU   102      21.684  18.555  40.772  1.00  0.00              
ATOM    832  CB  GLU   102      20.385  18.291  41.531  1.00  0.00              
ATOM    833  C   GLU   102      22.799  18.259  41.752  1.00  0.00              
ATOM    834  O   GLU   102      23.137  19.123  42.566  1.00  0.00              
ATOM    835  CG  GLU   102      20.616  18.088  43.028  1.00  0.00           C  
ATOM    836  CD  GLU   102      19.342  17.806  43.805  1.00  0.00           C  
ATOM    837  OE1 GLU   102      18.251  17.780  43.193  1.00  0.00           O  
ATOM    838  OE2 GLU   102      19.437  17.611  45.042  1.00  0.00           O  
ATOM    839  N   LYS   103      23.444  17.109  41.586  1.00  0.00              
ATOM    840  CA  LYS   103      24.610  16.844  42.489  1.00  0.00              
ATOM    841  CB  LYS   103      24.810  15.362  42.764  1.00  0.00              
ATOM    842  C   LYS   103      25.741  16.675  41.435  1.00  0.00              
ATOM    843  O   LYS   103      26.508  15.694  41.537  1.00  0.00              
ATOM    844  CG  LYS   103      23.643  14.744  43.522  1.00  0.00           C  
ATOM    845  CD  LYS   103      23.705  13.233  43.360  1.00  0.00           C  
ATOM    846  CE  LYS   103      22.725  12.551  44.304  1.00  0.00           C  
ATOM    847  NZ  LYS   103      22.801  11.069  44.110  1.00  0.00           N  
ATOM    848  N   ILE   104      25.820  17.623  40.569  1.00  0.00              
ATOM    849  CA  ILE   104      27.015  18.351  39.962  1.00  0.00              
ATOM    850  CB  ILE   104      26.693  19.636  39.164  1.00  0.00              
ATOM    851  C   ILE   104      28.407  18.421  40.611  1.00  0.00              
ATOM    852  O   ILE   104      28.613  18.991  41.684  1.00  0.00              
ATOM    853  CG1 ILE   104      25.230  19.610  38.714  1.00  0.00           C  
ATOM    854  CG2 ILE   104      27.619  19.757  37.952  1.00  0.00           C  
ATOM    855  CD1 ILE   104      24.817  20.813  37.879  1.00  0.00           C  
ATOM    856  N   GLU   105      29.374  17.744  39.973  1.00  0.00              
ATOM    857  CA  GLU   105      30.736  17.760  40.461  1.00  0.00              
ATOM    858  CB  GLU   105      31.478  16.582  39.744  1.00  0.00              
ATOM    859  C   GLU   105      31.427  19.096  40.188  1.00  0.00              
ATOM    860  O   GLU   105      31.367  19.626  39.096  1.00  0.00              
ATOM    861  CG  GLU   105      30.885  15.236  40.242  1.00  0.00           C  
ATOM    862  CD  GLU   105      31.935  14.168  39.885  1.00  0.00           C  
ATOM    863  OE1 GLU   105      32.237  14.004  38.656  1.00  0.00           O  
ATOM    864  OE2 GLU   105      32.566  13.500  40.728  1.00  0.00           O  
ATOM    865  N   PHE   106      32.063  19.632  41.220  1.00  0.00              
ATOM    866  CA  PHE   106      32.816  20.860  41.170  1.00  0.00              
ATOM    867  CB  PHE   106      33.022  21.503  42.530  1.00  0.00              
ATOM    868  C   PHE   106      34.245  20.397  40.755  1.00  0.00              
ATOM    869  O   PHE   106      34.860  19.459  41.265  1.00  0.00              
ATOM    870  CG  PHE   106      33.970  22.666  42.482  1.00  0.00           C  
ATOM    871  CD1 PHE   106      35.352  22.465  42.568  1.00  0.00           C  
ATOM    872  CD2 PHE   106      33.499  23.952  42.255  1.00  0.00           C  
ATOM    873  CE1 PHE   106      36.241  23.520  42.423  1.00  0.00           C  
ATOM    874  CE2 PHE   106      34.385  25.015  42.112  1.00  0.00           C  
ATOM    875  CZ  PHE   106      35.764  24.791  42.196  1.00  0.00           C  
ATOM    876  N   PRO   107      34.716  21.111  39.735  1.00  0.00              
ATOM    877  CA  PRO   107      35.946  21.141  39.033  1.00  0.00              
ATOM    878  CB  PRO   107      35.888  21.971  37.775  1.00  0.00              
ATOM    879  C   PRO   107      37.121  21.410  39.776  1.00  0.00              
ATOM    880  O   PRO   107      36.895  22.025  40.818  1.00  0.00              
ATOM    881  CG  PRO   107      35.132  23.204  38.189  1.00  0.00           C  
ATOM    882  CD  PRO   107      34.079  22.708  39.163  1.00  0.00           C  
ATOM    883  N   ALA   108      38.334  21.148  39.308  1.00  0.00              
ATOM    884  CA  ALA   108      39.562  21.517  40.138  1.00  0.00              
ATOM    885  CB  ALA   108      40.637  20.688  39.457  1.00  0.00              
ATOM    886  C   ALA   108      40.171  22.794  39.928  1.00  0.00              
ATOM    887  O   ALA   108      40.567  22.953  38.772  1.00  0.00              
ATOM    888  N   VAL   109      40.302  23.745  40.868  1.00  0.00              
ATOM    889  CA  VAL   109      40.880  25.076  40.311  1.00  0.00              
ATOM    890  CB  VAL   109      40.076  26.120  41.113  1.00  0.00              
ATOM    891  C   VAL   109      42.436  25.081  40.499  1.00  0.00              
ATOM    892  O   VAL   109      42.900  24.684  41.563  1.00  0.00              
ATOM    893  CG1 VAL   109      40.364  27.512  40.590  1.00  0.00           C  
ATOM    894  CG2 VAL   109      38.601  25.825  41.023  1.00  0.00           C  
ATOM    895  N   THR   110      43.186  25.495  39.486  1.00  0.00              
ATOM    896  CA  THR   110      44.591  25.611  39.689  1.00  0.00              
ATOM    897  CB  THR   110      45.371  24.729  38.709  1.00  0.00              
ATOM    898  C   THR   110      44.945  27.027  39.476  1.00  0.00              
ATOM    899  O   THR   110      44.408  27.732  38.622  1.00  0.00              
ATOM    900  OG1 THR   110      44.923  23.375  38.828  1.00  0.00           O  
ATOM    901  CG2 THR   110      46.854  24.797  39.007  1.00  0.00           C  
ATOM    902  N   LEU   111      45.878  27.486  40.299  1.00  0.00              
ATOM    903  CA  LEU   111      46.245  28.968  40.352  1.00  0.00              
ATOM    904  CB  LEU   111      45.522  29.678  41.498  1.00  0.00              
ATOM    905  C   LEU   111      47.785  29.075  40.563  1.00  0.00              
ATOM    906  O   LEU   111      48.369  28.316  41.331  1.00  0.00              
ATOM    907  CG  LEU   111      45.393  29.106  42.924  1.00  0.00           C  
ATOM    908  CD1 LEU   111      46.689  28.657  43.526  1.00  0.00           C  
ATOM    909  CD2 LEU   111      44.769  30.190  43.778  1.00  0.00           C  
ATOM    910  N   CYS   112      48.398  30.022  39.866  1.00  0.00              
ATOM    911  CA  CYS   112      49.770  30.358  40.065  1.00  0.00              
ATOM    912  CB  CYS   112      50.517  29.792  38.836  1.00  0.00              
ATOM    913  C   CYS   112      50.183  31.720  40.113  1.00  0.00              
ATOM    914  O   CYS   112      49.779  32.395  39.162  1.00  0.00              
ATOM    915  SG  CYS   112      52.217  30.382  38.634  1.00  0.00           S  
ATOM    916  N   ASN   113      50.957  32.222  41.072  1.00  0.00              
ATOM    917  CA  ASN   113      51.353  33.650  41.113  1.00  0.00              
ATOM    918  CB  ASN   113      51.955  34.002  42.452  1.00  0.00              
ATOM    919  C   ASN   113      51.825  34.800  40.194  1.00  0.00              
ATOM    920  O   ASN   113      52.056  35.933  40.623  1.00  0.00              
ATOM    921  CG  ASN   113      52.216  35.485  42.494  1.00  0.00           C  
ATOM    922  OD1 ASN   113      53.366  35.929  42.473  1.00  0.00           O  
ATOM    923  ND2 ASN   113      51.157  36.286  42.500  1.00  0.00           N  
ATOM    924  N   LEU   114      52.211  34.418  38.984  1.00  0.00              
ATOM    925  CA  LEU   114      52.843  35.263  38.012  1.00  0.00              
ATOM    926  CB  LEU   114      51.955  36.267  37.228  1.00  0.00              
ATOM    927  C   LEU   114      54.352  35.399  38.334  1.00  0.00              
ATOM    928  O   LEU   114      55.160  35.253  37.421  1.00  0.00              
ATOM    929  CG  LEU   114      50.789  35.660  36.342  1.00  0.00           C  
ATOM    930  CD1 LEU   114      49.849  34.691  37.053  1.00  0.00           C  
ATOM    931  CD2 LEU   114      49.886  36.812  35.942  1.00  0.00           C  
ATOM    932  N   ASN   115      54.717  35.649  39.584  1.00  0.00              
ATOM    933  CA  ASN   115      56.020  35.774  40.033  1.00  0.00              
ATOM    934  CB  ASN   115      56.106  36.894  41.072  1.00  0.00              
ATOM    935  C   ASN   115      56.296  34.395  40.669  1.00  0.00              
ATOM    936  O   ASN   115      55.645  33.805  41.520  1.00  0.00              
ATOM    937  CG  ASN   115      56.517  38.219  40.468  1.00  0.00           C  
ATOM    938  OD1 ASN   115      57.534  38.306  39.771  1.00  0.00           O  
ATOM    939  ND2 ASN   115      55.739  39.267  40.735  1.00  0.00           N  
ATOM    940  N   ARG   116      57.365  33.874  40.083  1.00  0.00              
ATOM    941  CA  ARG   116      57.930  32.492  40.177  1.00  0.00              
ATOM    942  CB  ARG   116      58.093  31.504  39.021  1.00  0.00              
ATOM    943  C   ARG   116      58.841  32.276  41.474  1.00  0.00              
ATOM    944  O   ARG   116      58.952  31.218  42.097  1.00  0.00              
ATOM    945  CG  ARG   116      56.715  31.250  38.451  1.00  0.00           C  
ATOM    946  CD  ARG   116      56.809  30.427  37.178  1.00  0.00           C  
ATOM    947  NE  ARG   116      55.529  29.905  36.688  1.00  0.00           N  
ATOM    948  CZ  ARG   116      55.382  29.256  35.535  1.00  0.00           C  
ATOM    949  NH1 ARG   116      56.401  29.080  34.710  1.00  0.00           N  
ATOM    950  NH2 ARG   116      54.166  28.775  35.165  1.00  0.00           N  
ATOM    951  N   PHE   117      59.625  33.330  41.686  1.00  0.00              
ATOM    952  CA  PHE   117      60.448  33.196  42.935  1.00  0.00              
ATOM    953  CB  PHE   117      61.964  33.152  42.739  1.00  0.00              
ATOM    954  C   PHE   117      60.086  34.473  43.701  1.00  0.00              
ATOM    955  O   PHE   117      59.376  35.393  43.295  1.00  0.00              
ATOM    956  CG  PHE   117      62.338  31.854  42.021  1.00  0.00           C  
ATOM    957  CD1 PHE   117      62.020  30.639  42.608  1.00  0.00           C  
ATOM    958  CD2 PHE   117      62.981  31.869  40.801  1.00  0.00           C  
ATOM    959  CE1 PHE   117      62.333  29.445  41.981  1.00  0.00           C  
ATOM    960  CE2 PHE   117      63.300  30.675  40.168  1.00  0.00           C  
ATOM    961  CZ  PHE   117      62.983  29.466  40.757  1.00  0.00           C  
ATOM    962  N   GLN   118      60.446  34.336  44.974  1.00  0.00              
ATOM    963  CA  GLN   118      60.060  35.170  46.159  1.00  0.00              
ATOM    964  CB  GLN   118      59.509  34.737  47.516  1.00  0.00              
ATOM    965  C   GLN   118      61.483  35.663  46.469  1.00  0.00              
ATOM    966  O   GLN   118      62.374  34.944  47.011  1.00  0.00              
ATOM    967  CG  GLN   118      59.248  35.902  48.459  1.00  0.00           C  
ATOM    968  CD  GLN   118      58.636  35.407  49.763  1.00  0.00           C  
ATOM    969  OE1 GLN   118      57.522  35.759  50.142  1.00  0.00           O  
ATOM    970  NE2 GLN   118      59.414  34.568  50.431  1.00  0.00           N  
ATOM    971  N   THR   119      61.665  36.845  45.988  1.00  0.00              
ATOM    972  CA  THR   119      62.890  37.701  45.991  1.00  0.00              
ATOM    973  CB  THR   119      62.720  39.064  45.264  1.00  0.00              
ATOM    974  C   THR   119      63.414  37.827  47.479  1.00  0.00              
ATOM    975  O   THR   119      64.607  37.745  47.752  1.00  0.00              
ATOM    976  OG1 THR   119      61.480  39.676  45.659  1.00  0.00           O  
ATOM    977  CG2 THR   119      62.802  38.841  43.748  1.00  0.00           C  
ATOM    978  N   GLU   120      62.486  38.010  48.416  1.00  0.00              
ATOM    979  CA  GLU   120      62.876  38.087  49.771  1.00  0.00              
ATOM    980  CB  GLU   120      61.695  38.623  50.587  1.00  0.00              
ATOM    981  C   GLU   120      63.304  36.764  50.355  1.00  0.00              
ATOM    982  O   GLU   120      64.209  36.672  51.180  1.00  0.00              
ATOM    983  CG  GLU   120      61.242  40.004  50.126  1.00  0.00           C  
ATOM    984  CD  GLU   120      60.019  40.559  50.865  1.00  0.00           C  
ATOM    985  OE1 GLU   120      59.208  39.771  51.412  1.00  0.00           O  
ATOM    986  OE2 GLU   120      59.858  41.804  50.867  1.00  0.00           O  
ATOM    987  N   ALA   121      62.674  35.709  49.854  1.00  0.00              
ATOM    988  CA  ALA   121      62.968  34.329  50.330  1.00  0.00              
ATOM    989  CB  ALA   121      61.673  33.526  50.139  1.00  0.00              
ATOM    990  C   ALA   121      64.157  33.718  49.575  1.00  0.00              
ATOM    991  O   ALA   121      64.787  32.855  50.173  1.00  0.00              
ATOM    992  N   VAL   122      64.536  34.199  48.398  1.00  0.00              
ATOM    993  CA  VAL   122      65.657  33.810  47.695  1.00  0.00              
ATOM    994  CB  VAL   122      66.209  34.852  46.687  1.00  0.00              
ATOM    995  C   VAL   122      66.917  34.013  48.383  1.00  0.00              
ATOM    996  O   VAL   122      67.803  34.691  47.876  1.00  0.00              
ATOM    997  CG1 VAL   122      67.393  34.278  45.915  1.00  0.00           C  
ATOM    998  CG2 VAL   122      65.128  35.254  45.720  1.00  0.00           C  
ATOM    999  N   SER   123      67.050  33.429  49.568  1.00  0.00              
ATOM   1000  CA  SER   123      68.282  33.579  50.433  1.00  0.00              
ATOM   1001  CB  SER   123      67.993  32.961  51.810  1.00  0.00              
ATOM   1002  C   SER   123      69.829  33.902  50.357  1.00  0.00              
ATOM   1003  O   SER   123      70.382  34.700  51.129  1.00  0.00              
ATOM   1004  OG  SER   123      66.746  33.395  52.330  1.00  0.00           O  
ATOM   1005  N   ARG   124      70.508  33.086  49.544  1.00  0.00              
ATOM   1006  CA  ARG   124      71.889  33.287  49.272  1.00  0.00              
ATOM   1007  CB  ARG   124      72.662  32.386  50.241  1.00  0.00              
ATOM   1008  C   ARG   124      72.316  32.399  48.256  1.00  0.00              
ATOM   1009  O   ARG   124      71.389  31.934  47.584  1.00  0.00              
ATOM   1010  CG  ARG   124      72.888  32.984  51.615  1.00  0.00           C  
ATOM   1011  CD  ARG   124      73.462  31.942  52.557  1.00  0.00           C  
ATOM   1012  NE  ARG   124      73.014  30.595  52.209  1.00  0.00           N  
ATOM   1013  CZ  ARG   124      72.617  29.684  53.094  1.00  0.00           C  
ATOM   1014  NH1 ARG   124      72.608  29.970  54.390  1.00  0.00           N  
ATOM   1015  NH2 ARG   124      72.223  28.486  52.684  1.00  0.00           N  
ATOM   1016  N   PHE   125      73.581  32.420  47.835  1.00  0.00              
ATOM   1017  CA  PHE   125      74.262  31.972  46.612  1.00  0.00              
ATOM   1018  CB  PHE   125      75.774  31.726  46.852  1.00  0.00              
ATOM   1019  C   PHE   125      73.933  30.624  46.102  1.00  0.00              
ATOM   1020  O   PHE   125      74.325  30.268  44.990  1.00  0.00              
ATOM   1021  CG  PHE   125      76.506  31.425  45.571  1.00  0.00           C  
ATOM   1022  CD1 PHE   125      77.158  30.208  45.384  1.00  0.00           C  
ATOM   1023  CD2 PHE   125      76.540  32.351  44.530  1.00  0.00           C  
ATOM   1024  CE1 PHE   125      77.828  29.937  44.192  1.00  0.00           C  
ATOM   1025  CE2 PHE   125      77.194  32.090  43.325  1.00  0.00           C  
ATOM   1026  CZ  PHE   125      77.848  30.873  43.157  1.00  0.00           C  
ATOM   1027  N   GLY   126      73.094  29.896  46.823  1.00  0.00              
ATOM   1028  CA  GLY   126      72.581  28.572  46.370  1.00  0.00              
ATOM   1029  C   GLY   126      71.793  28.611  45.176  1.00  0.00              
ATOM   1030  O   GLY   126      72.006  27.676  44.410  1.00  0.00              
ATOM   1031  N   ILE   127      71.049  29.679  44.922  1.00  0.00              
ATOM   1032  CA  ILE   127      70.223  30.070  43.794  1.00  0.00              
ATOM   1033  CB  ILE   127      68.767  30.242  44.262  1.00  0.00              
ATOM   1034  C   ILE   127      70.761  31.535  43.734  1.00  0.00              
ATOM   1035  O   ILE   127      70.527  32.286  44.691  1.00  0.00              
ATOM   1036  CG1 ILE   127      68.531  31.501  45.110  1.00  0.00           C  
ATOM   1037  CG2 ILE   127      68.277  28.977  44.971  1.00  0.00           C  
ATOM   1038  CD1 ILE   127      67.043  31.765  45.351  1.00  0.00           C  
ATOM   1039  N   ILE   128      71.359  31.928  42.624  1.00  0.00              
ATOM   1040  CA  ILE   128      71.805  33.257  42.460  1.00  0.00              
ATOM   1041  CB  ILE   128      72.059  34.567  43.212  1.00  0.00              
ATOM   1042  C   ILE   128      73.000  32.961  41.605  1.00  0.00              
ATOM   1043  O   ILE   128      73.052  33.377  40.444  1.00  0.00              
ATOM   1044  CG1 ILE   128      70.706  35.163  43.619  1.00  0.00           C  
ATOM   1045  CG2 ILE   128      72.836  35.570  42.364  1.00  0.00           C  
ATOM   1046  CD1 ILE   128      70.784  36.387  44.503  1.00  0.00           C  
ATOM   1047  N   PHE   129      73.918  32.153  42.117  1.00  0.00              
ATOM   1048  CA  PHE   129      75.114  31.742  41.369  1.00  0.00              
ATOM   1049  CB  PHE   129      76.250  31.415  42.341  1.00  0.00              
ATOM   1050  C   PHE   129      74.734  30.795  40.213  1.00  0.00              
ATOM   1051  O   PHE   129      75.199  30.969  39.087  1.00  0.00              
ATOM   1052  CG  PHE   129      76.818  32.696  42.978  1.00  0.00           C  
ATOM   1053  CD1 PHE   129      77.808  33.402  42.317  1.00  0.00           C  
ATOM   1054  CD2 PHE   129      76.340  33.165  44.184  1.00  0.00           C  
ATOM   1055  CE1 PHE   129      78.325  34.578  42.869  1.00  0.00           C  
ATOM   1056  CE2 PHE   129      76.848  34.339  44.730  1.00  0.00           C  
ATOM   1057  CZ  PHE   129      77.859  35.043  44.079  1.00  0.00           C  
ATOM   1058  N   PHE   130      73.910  29.784  40.503  1.00  0.00              
ATOM   1059  CA  PHE   130      73.453  28.866  39.522  1.00  0.00              
ATOM   1060  CB  PHE   130      73.695  27.429  40.081  1.00  0.00              
ATOM   1061  C   PHE   130      72.370  29.553  38.567  1.00  0.00              
ATOM   1062  O   PHE   130      72.508  29.740  37.356  1.00  0.00              
ATOM   1063  CG  PHE   130      75.136  27.207  40.483  1.00  0.00           C  
ATOM   1064  CD1 PHE   130      76.156  27.294  39.557  1.00  0.00           C  
ATOM   1065  CD2 PHE   130      75.470  26.915  41.794  1.00  0.00           C  
ATOM   1066  CE1 PHE   130      77.490  27.108  39.897  1.00  0.00           C  
ATOM   1067  CE2 PHE   130      76.797  26.700  42.153  1.00  0.00           C  
ATOM   1068  CZ  PHE   130      77.823  26.816  41.189  1.00  0.00           C  
ATOM   1069  N   LEU   131      71.260  29.857  39.226  1.00  0.00              
ATOM   1070  CA  LEU   131      70.167  30.435  38.435  1.00  0.00              
ATOM   1071  CB  LEU   131      68.969  30.209  39.357  1.00  0.00              
ATOM   1072  C   LEU   131      69.985  31.909  38.121  1.00  0.00              
ATOM   1073  O   LEU   131      69.005  32.298  37.463  1.00  0.00              
ATOM   1074  CG  LEU   131      68.715  28.781  39.838  1.00  0.00           C  
ATOM   1075  CD1 LEU   131      67.570  28.785  40.868  1.00  0.00           C  
ATOM   1076  CD2 LEU   131      68.381  27.888  38.626  1.00  0.00           C  
ATOM   1077  N   TRP   132      70.938  32.770  38.474  1.00  0.00              
ATOM   1078  CA  TRP   132      70.973  34.139  38.166  1.00  0.00              
ATOM   1079  CB  TRP   132      71.626  34.962  39.296  1.00  0.00              
ATOM   1080  C   TRP   132      70.917  34.572  36.774  1.00  0.00              
ATOM   1081  O   TRP   132      70.203  35.521  36.431  1.00  0.00              
ATOM   1082  CG  TRP   132      70.993  36.312  39.475  1.00  0.00           C  
ATOM   1083  CD1 TRP   132      70.187  36.973  38.580  1.00  0.00           C  
ATOM   1084  CD2 TRP   132      71.170  37.197  40.579  1.00  0.00           C  
ATOM   1085  NE1 TRP   132      69.858  38.219  39.066  1.00  0.00           N  
ATOM   1086  CE2 TRP   132      70.448  38.380  40.292  1.00  0.00           C  
ATOM   1087  CE3 TRP   132      71.870  37.108  41.790  1.00  0.00           C  
ATOM   1088  CZ2 TRP   132      70.409  39.466  41.178  1.00  0.00           C  
ATOM   1089  CZ3 TRP   132      71.831  38.190  42.669  1.00  0.00           C  
ATOM   1090  CH2 TRP   132      71.106  39.351  42.357  1.00  0.00           C  
ATOM   1091  N   ASP   133      71.669  33.884  35.913  1.00  0.00              
ATOM   1092  CA  ASP   133      71.703  34.237  34.438  1.00  0.00              
ATOM   1093  CB  ASP   133      72.752  33.401  33.702  1.00  0.00              
ATOM   1094  C   ASP   133      70.354  33.804  33.795  1.00  0.00              
ATOM   1095  O   ASP   133      69.908  34.465  32.863  1.00  0.00              
ATOM   1096  CG  ASP   133      74.150  33.962  33.827  1.00  0.00           C  
ATOM   1097  OD1 ASP   133      74.295  35.184  34.054  1.00  0.00           O  
ATOM   1098  OD2 ASP   133      75.111  33.177  33.680  1.00  0.00           O  
ATOM   1099  N   ILE   134      69.695  32.763  34.301  1.00  0.00              
ATOM   1100  CA  ILE   134      68.448  32.364  33.854  1.00  0.00              
ATOM   1101  CB  ILE   134      68.054  31.002  34.468  1.00  0.00              
ATOM   1102  C   ILE   134      67.489  33.543  34.167  1.00  0.00              
ATOM   1103  O   ILE   134      66.825  34.132  33.302  1.00  0.00              
ATOM   1104  CG1 ILE   134      68.996  29.890  33.979  1.00  0.00           C  
ATOM   1105  CG2 ILE   134      66.605  30.732  34.115  1.00  0.00           C  
ATOM   1106  CD1 ILE   134      68.794  28.521  34.579  1.00  0.00           C  
ATOM   1107  N   VAL   135      67.457  33.877  35.456  1.00  0.00              
ATOM   1108  CA  VAL   135      66.566  34.984  35.863  1.00  0.00              
ATOM   1109  CB  VAL   135      66.688  35.206  37.373  1.00  0.00              
ATOM   1110  C   VAL   135      66.862  36.355  35.310  1.00  0.00              
ATOM   1111  O   VAL   135      66.074  37.293  35.432  1.00  0.00              
ATOM   1112  CG1 VAL   135      65.897  36.425  37.774  1.00  0.00           C  
ATOM   1113  CG2 VAL   135      66.302  33.962  38.149  1.00  0.00           C  
ATOM   1114  N   SER   136      68.033  36.475  34.696  1.00  0.00              
ATOM   1115  CA  SER   136      68.470  37.759  34.098  1.00  0.00              
ATOM   1116  CB  SER   136      67.427  38.300  33.108  1.00  0.00              
ATOM   1117  C   SER   136      69.229  38.674  35.120  1.00  0.00              
ATOM   1118  O   SER   136      69.634  39.757  34.686  1.00  0.00              
ATOM   1119  OG  SER   136      67.124  37.335  32.107  1.00  0.00           O  
ATOM   1120  N   LYS   137      69.355  38.303  36.390  1.00  0.00              
ATOM   1121  CA  LYS   137      69.901  39.141  37.336  1.00  0.00              
ATOM   1122  CB  LYS   137      69.727  38.553  38.754  1.00  0.00              
ATOM   1123  C   LYS   137      71.303  39.261  37.147  1.00  0.00              
ATOM   1124  O   LYS   137      71.757  40.357  37.467  1.00  0.00              
ATOM   1125  CG  LYS   137      70.426  37.228  38.973  1.00  0.00           C  
ATOM   1126  CD  LYS   137      70.387  36.758  40.418  1.00  0.00           C  
ATOM   1127  CE  LYS   137      70.738  35.273  40.497  1.00  0.00           C  
ATOM   1128  NZ  LYS   137      69.594  34.413  40.043  1.00  0.00           N  
ATOM   1129  N   VAL   138      71.994  38.371  36.447  1.00  0.00              
ATOM   1130  CA  VAL   138      73.456  38.295  36.292  1.00  0.00              
ATOM   1131  CB  VAL   138      74.052  37.071  37.022  1.00  0.00              
ATOM   1132  C   VAL   138      73.895  38.370  34.787  1.00  0.00              
ATOM   1133  O   VAL   138      73.181  37.755  33.999  1.00  0.00              
ATOM   1134  CG1 VAL   138      73.719  37.131  38.505  1.00  0.00           C  
ATOM   1135  CG2 VAL   138      73.488  35.774  36.425  1.00  0.00           C  
ATOM   1136  N   LEU   139      75.104  38.817  34.467  1.00  0.00              
ATOM   1137  CA  LEU   139      75.387  38.467  33.024  1.00  0.00              
ATOM   1138  CB  LEU   139      75.879  39.812  32.489  1.00  0.00              
ATOM   1139  C   LEU   139      76.581  37.369  33.168  1.00  0.00              
ATOM   1140  O   LEU   139      77.135  37.031  34.210  1.00  0.00              
ATOM   1141  CG  LEU   139      74.848  40.918  32.300  1.00  0.00           C  
ATOM   1142  CD1 LEU   139      75.533  42.254  32.100  1.00  0.00           C  
ATOM   1143  CD2 LEU   139      74.001  40.547  31.106  1.00  0.00           C  
ATOM   1144  N   ARG   140      76.820  36.784  32.000  1.00  0.00              
ATOM   1145  CA  ARG   140      77.746  35.742  31.821  1.00  0.00              
ATOM   1146  CB  ARG   140      78.335  35.685  30.402  1.00  0.00              
ATOM   1147  C   ARG   140      78.889  35.604  32.868  1.00  0.00              
ATOM   1148  O   ARG   140      79.281  34.548  33.363  1.00  0.00              
ATOM   1149  CG  ARG   140      79.777  35.206  30.323  1.00  0.00           C  
ATOM   1150  CD  ARG   140      80.534  35.901  29.199  1.00  0.00           C  
ATOM   1151  NE  ARG   140      79.844  35.743  27.926  1.00  0.00           N  
ATOM   1152  CZ  ARG   140      79.987  36.556  26.887  1.00  0.00           C  
ATOM   1153  NH1 ARG   140      80.799  37.592  26.966  1.00  0.00           N  
ATOM   1154  NH2 ARG   140      79.303  36.332  25.773  1.00  0.00           N  
ATOM   1155  N   LEU   141      79.464  36.778  33.125  1.00  0.00              
ATOM   1156  CA  LEU   141      80.687  36.715  34.022  1.00  0.00              
ATOM   1157  CB  LEU   141      81.431  38.042  33.982  1.00  0.00              
ATOM   1158  C   LEU   141      80.406  36.451  35.452  1.00  0.00              
ATOM   1159  O   LEU   141      81.183  36.251  36.394  1.00  0.00              
ATOM   1160  CG  LEU   141      81.914  38.350  32.539  1.00  0.00           C  
ATOM   1161  CD1 LEU   141      82.644  39.690  32.605  1.00  0.00           C  
ATOM   1162  CD2 LEU   141      82.828  37.228  32.047  1.00  0.00           C  
ATOM   1163  N   GLN   142      79.113  36.565  35.683  1.00  0.00              
ATOM   1164  CA  GLN   142      78.647  36.264  37.196  1.00  0.00              
ATOM   1165  CB  GLN   142      79.496  35.297  38.044  1.00  0.00              
ATOM   1166  C   GLN   142      78.719  37.563  37.979  1.00  0.00              
ATOM   1167  O   GLN   142      79.137  37.660  39.139  1.00  0.00              
ATOM   1168  CG  GLN   142      79.557  33.862  37.526  1.00  0.00           C  
ATOM   1169  CD  GLN   142      80.779  33.097  38.040  1.00  0.00           C  
ATOM   1170  OE1 GLN   142      81.720  33.683  38.578  1.00  0.00           O  
ATOM   1171  NE2 GLN   142      80.772  31.780  37.855  1.00  0.00           N  
ATOM   1172  N   GLU   143      78.164  38.560  37.330  1.00  0.00              
ATOM   1173  CA  GLU   143      78.162  40.003  37.669  1.00  0.00              
ATOM   1174  CB  GLU   143      79.216  40.838  36.820  1.00  0.00              
ATOM   1175  C   GLU   143      76.632  40.683  37.403  1.00  0.00              
ATOM   1176  O   GLU   143      75.889  40.417  36.451  1.00  0.00              
ATOM   1177  CG  GLU   143      80.706  40.415  36.907  1.00  0.00           C  
ATOM   1178  CD  GLU   143      81.446  40.904  38.167  1.00  0.00           C  
ATOM   1179  OE1 GLU   143      80.805  41.794  38.879  1.00  0.00           O  
ATOM   1180  OE2 GLU   143      82.557  40.529  38.468  1.00  0.00           O  
ATOM   1181  N   ILE   144      76.384  41.642  38.292  1.00  0.00              
ATOM   1182  CA  ILE   144      75.188  42.331  38.082  1.00  0.00              
ATOM   1183  CB  ILE   144      74.941  43.144  39.367  1.00  0.00              
ATOM   1184  C   ILE   144      75.482  43.024  36.687  1.00  0.00              
ATOM   1185  O   ILE   144      76.542  43.630  36.451  1.00  0.00              
ATOM   1186  CG1 ILE   144      74.928  42.191  40.573  1.00  0.00           C  
ATOM   1187  CG2 ILE   144      73.613  43.897  39.264  1.00  0.00           C  
ATOM   1188  CD1 ILE   144      74.710  42.872  41.910  1.00  0.00           C  
ATOM   1189  N   SER   145      74.437  42.979  35.846  1.00  0.00              
ATOM   1190  CA  SER   145      74.428  43.517  34.552  1.00  0.00              
ATOM   1191  CB  SER   145      73.377  42.988  33.571  1.00  0.00              
ATOM   1192  C   SER   145      74.644  45.079  34.730  1.00  0.00              
ATOM   1193  O   SER   145      74.376  45.639  35.794  1.00  0.00              
ATOM   1194  OG  SER   145      72.458  44.026  33.252  1.00  0.00           O  
ATOM   1195  N   ALA   146      75.076  45.748  33.666  1.00  0.00              
ATOM   1196  CA  ALA   146      75.210  47.161  33.812  1.00  0.00              
ATOM   1197  CB  ALA   146      75.881  47.666  32.542  1.00  0.00              
ATOM   1198  C   ALA   146      73.720  47.463  34.173  1.00  0.00              
ATOM   1199  O   ALA   146      73.423  47.687  35.356  1.00  0.00              
ATOM   1200  N   ASN   147      72.852  47.511  33.181  1.00  0.00              
ATOM   1201  CA  ASN   147      71.465  47.695  33.446  1.00  0.00              
ATOM   1202  CB  ASN   147      70.704  47.076  32.261  1.00  0.00              
ATOM   1203  C   ASN   147      70.830  48.089  34.766  1.00  0.00              
ATOM   1204  O   ASN   147      70.074  49.041  34.640  1.00  0.00              
ATOM   1205  CG  ASN   147      71.417  47.450  30.972  1.00  0.00           C  
ATOM   1206  OD1 ASN   147      72.036  46.633  30.293  1.00  0.00           O  
ATOM   1207  ND2 ASN   147      71.351  48.728  30.633  1.00  0.00           N  
ATOM   1208  N   ASN   148      71.061  47.501  35.937  1.00  0.00              
ATOM   1209  CA  ASN   148      70.478  48.177  37.083  1.00  0.00              
ATOM   1210  CB  ASN   148      71.136  49.242  37.960  1.00  0.00              
ATOM   1211  C   ASN   148      69.076  48.567  37.111  1.00  0.00              
ATOM   1212  O   ASN   148      69.190  49.765  37.362  1.00  0.00              
ATOM   1213  CG  ASN   148      72.590  48.925  38.248  1.00  0.00           C  
ATOM   1214  OD1 ASN   148      73.067  47.834  37.943  1.00  0.00           O  
ATOM   1215  ND2 ASN   148      73.302  49.880  38.833  1.00  0.00           N  
ATOM   1216  N   THR   149      67.899  47.974  36.906  1.00  0.00              
ATOM   1217  CA  THR   149      66.802  49.105  36.827  1.00  0.00              
ATOM   1218  CB  THR   149      65.709  48.371  36.008  1.00  0.00              
ATOM   1219  C   THR   149      66.366  49.720  38.103  1.00  0.00              
ATOM   1220  O   THR   149      65.792  50.865  38.047  1.00  0.00              
ATOM   1221  OG1 THR   149      65.340  47.220  36.710  1.00  0.00           O  
ATOM   1222  CG2 THR   149      66.140  48.051  34.545  1.00  0.00           C  
ATOM   1223  N   GLY   150      66.596  49.089  39.244  1.00  0.00              
ATOM   1224  CA  GLY   150      66.196  49.605  40.545  1.00  0.00              
ATOM   1225  C   GLY   150      67.516  50.144  41.496  1.00  0.00              
ATOM   1226  O   GLY   150      68.704  49.859  41.293  1.00  0.00              
ATOM   1227  N   SER   151      67.101  50.887  42.511  1.00  0.00              
ATOM   1228  CA  SER   151      67.831  51.461  43.429  1.00  0.00              
ATOM   1229  CB  SER   151      68.166  52.919  43.121  1.00  0.00              
ATOM   1230  C   SER   151      66.797  51.768  44.561  1.00  0.00              
ATOM   1231  O   SER   151      65.688  52.266  44.367  1.00  0.00              
ATOM   1232  OG  SER   151      67.099  53.698  43.560  1.00  0.00           O  
ATOM   1233  N   PRO   152      67.208  51.370  45.760  1.00  0.00              
ATOM   1234  CA  PRO   152      66.273  51.464  46.895  1.00  0.00              
ATOM   1235  CB  PRO   152      64.775  51.669  47.099  1.00  0.00              
ATOM   1236  C   PRO   152      66.547  50.414  47.719  1.00  0.00              
ATOM   1237  O   PRO   152      65.508  49.855  47.373  1.00  0.00              
ATOM   1238  CG  PRO   152      64.430  52.626  45.996  1.00  0.00           C  
ATOM   1239  CD  PRO   152      65.184  52.053  44.807  1.00  0.00           C  
ATOM   1240  N   GLU   153      67.409  49.878  48.578  1.00  0.00              
ATOM   1241  CA  GLU   153      67.827  48.748  49.052  1.00  0.00              
ATOM   1242  CB  GLU   153      67.508  48.680  50.550  1.00  0.00              
ATOM   1243  C   GLU   153      67.941  47.492  48.189  1.00  0.00              
ATOM   1244  O   GLU   153      68.808  46.670  48.409  1.00  0.00              
ATOM   1245  CG  GLU   153      68.176  49.869  51.282  1.00  0.00           C  
ATOM   1246  CD  GLU   153      67.735  50.157  52.725  1.00  0.00           C  
ATOM   1247  OE1 GLU   153      67.094  49.340  53.385  1.00  0.00           O  
ATOM   1248  OE2 GLU   153      68.020  51.250  53.204  1.00  0.00           O  
ATOM   1249  N   THR   154      67.031  47.337  47.237  1.00  0.00              
ATOM   1250  CA  THR   154      67.020  46.096  46.453  1.00  0.00              
ATOM   1251  CB  THR   154      65.595  45.670  46.021  1.00  0.00              
ATOM   1252  C   THR   154      68.267  45.865  45.650  1.00  0.00              
ATOM   1253  O   THR   154      68.668  44.722  45.456  1.00  0.00              
ATOM   1254  OG1 THR   154      64.822  45.365  47.189  1.00  0.00           O  
ATOM   1255  CG2 THR   154      65.644  44.429  45.160  1.00  0.00           C  
ATOM   1256  N   LEU   155      68.952  46.932  45.245  1.00  0.00              
ATOM   1257  CA  LEU   155      70.211  46.793  44.511  1.00  0.00              
ATOM   1258  CB  LEU   155      70.561  48.086  43.783  1.00  0.00              
ATOM   1259  C   LEU   155      71.016  46.066  45.767  1.00  0.00              
ATOM   1260  O   LEU   155      71.312  44.862  45.786  1.00  0.00              
ATOM   1261  CG  LEU   155      69.775  48.434  42.515  1.00  0.00           C  
ATOM   1262  CD1 LEU   155      70.165  49.813  42.009  1.00  0.00           C  
ATOM   1263  CD2 LEU   155      70.049  47.358  41.474  1.00  0.00           C  
ATOM   1264  N   ASP   156      71.353  46.914  46.719  1.00  0.00              
ATOM   1265  CA  ASP   156      72.029  46.436  47.829  1.00  0.00              
ATOM   1266  CB  ASP   156      71.824  47.317  49.066  1.00  0.00              
ATOM   1267  C   ASP   156      72.429  45.107  48.488  1.00  0.00              
ATOM   1268  O   ASP   156      73.213  45.077  49.421  1.00  0.00              
ATOM   1269  CG  ASP   156      72.190  48.731  48.848  1.00  0.00           C  
ATOM   1270  OD1 ASP   156      73.384  48.983  48.592  1.00  0.00           O  
ATOM   1271  OD2 ASP   156      71.292  49.591  48.974  1.00  0.00           O  
ATOM   1272  N   PHE   157      71.844  44.014  47.973  1.00  0.00              
ATOM   1273  CA  PHE   157      72.111  42.685  48.465  1.00  0.00              
ATOM   1274  CB  PHE   157      70.662  42.381  48.833  1.00  0.00              
ATOM   1275  C   PHE   157      72.638  41.640  47.642  1.00  0.00              
ATOM   1276  O   PHE   157      72.701  41.891  46.437  1.00  0.00              
ATOM   1277  CG  PHE   157      69.816  42.002  47.668  1.00  0.00           C  
ATOM   1278  CD1 PHE   157      69.692  40.656  47.283  1.00  0.00           C  
ATOM   1279  CD2 PHE   157      69.093  42.977  46.990  1.00  0.00           C  
ATOM   1280  CE1 PHE   157      68.843  40.301  46.227  1.00  0.00           C  
ATOM   1281  CE2 PHE   157      68.250  42.657  45.952  1.00  0.00           C  
ATOM   1282  CZ  PHE   157      68.127  41.320  45.575  1.00  0.00           C  
ATOM   1283  N   VAL   158      73.098  40.512  48.175  1.00  0.00              
ATOM   1284  CA  VAL   158      73.675  39.362  47.422  1.00  0.00              
ATOM   1285  CB  VAL   158      73.411  39.218  45.842  1.00  0.00              
ATOM   1286  C   VAL   158      74.754  38.616  48.322  1.00  0.00              
ATOM   1287  O   VAL   158      75.097  39.077  49.411  1.00  0.00              
ATOM   1288  CG1 VAL   158      74.437  39.986  45.079  1.00  0.00           C  
ATOM   1289  CG2 VAL   158      73.443  37.818  45.458  1.00  0.00           C  
ATOM   1290  N   THR   159      75.249  37.487  47.823  1.00  0.00              
ATOM   1291  CA  THR   159      76.265  36.783  48.515  1.00  0.00              
ATOM   1292  CB  THR   159      76.627  36.408  49.954  1.00  0.00              
ATOM   1293  C   THR   159      76.276  35.294  48.699  1.00  0.00              
ATOM   1294  O   THR   159      75.197  34.759  48.988  1.00  0.00              
ATOM   1295  OG1 THR   159      77.251  35.124  49.955  1.00  0.00           O  
ATOM   1296  CG2 THR   159      75.391  36.262  50.891  1.00  0.00           C  
ATOM   1297  N   ASN   160      77.459  34.590  48.646  1.00  0.00              
ATOM   1298  CA  ASN   160      77.534  33.172  48.731  1.00  0.00              
ATOM   1299  CB  ASN   160      77.553  32.513  50.121  1.00  0.00              
ATOM   1300  C   ASN   160      77.321  31.929  47.908  1.00  0.00              
ATOM   1301  O   ASN   160      76.535  32.003  46.971  1.00  0.00              
ATOM   1302  CG  ASN   160      76.559  33.217  51.023  1.00  0.00           C  
ATOM   1303  OD1 ASN   160      76.947  33.917  51.985  1.00  0.00           O  
ATOM   1304  ND2 ASN   160      75.286  33.127  50.664  1.00  0.00           N  
ATOM   1305  N   HIS   161      77.911  30.758  48.129  1.00  0.00              
ATOM   1306  CA  HIS   161      77.864  29.648  47.306  1.00  0.00              
ATOM   1307  CB  HIS   161      79.132  30.050  48.060  1.00  0.00              
ATOM   1308  C   HIS   161      77.640  28.299  47.827  1.00  0.00              
ATOM   1309  O   HIS   161      77.520  28.120  49.053  1.00  0.00              
ATOM   1310  CG  HIS   161      80.389  29.858  47.270  1.00  0.00           C  
ATOM   1311  ND1 HIS   161      81.638  30.151  47.769  1.00  0.00           N  
ATOM   1312  CD2 HIS   161      80.586  29.414  46.003  1.00  0.00           C  
ATOM   1313  CE1 HIS   161      82.553  29.899  46.849  1.00  0.00           C  
ATOM   1314  NE2 HIS   161      81.940  29.451  45.767  1.00  0.00           N  
ATOM   1315  N   GLN   162      77.364  27.343  46.898  1.00  0.00              
ATOM   1316  CA  GLN   162      76.866  25.957  47.316  1.00  0.00              
ATOM   1317  CB  GLN   162      76.859  25.380  48.749  1.00  0.00              
ATOM   1318  C   GLN   162      75.855  25.301  46.381  1.00  0.00              
ATOM   1319  O   GLN   162      75.461  25.911  45.387  1.00  0.00              
ATOM   1320  CG  GLN   162      78.240  25.130  49.403  1.00  0.00           C  
ATOM   1321  CD  GLN   162      79.006  23.945  48.810  1.00  0.00           C  
ATOM   1322  OE1 GLN   162      80.181  23.718  49.024  1.00  0.00           O  
ATOM   1323  NE2 GLN   162      78.334  23.130  48.018  1.00  0.00           N  
ATOM   1324  N   ASN   163      75.709  23.983  46.530  1.00  0.00              
ATOM   1325  CA  ASN   163      74.887  23.085  45.784  1.00  0.00              
ATOM   1326  CB  ASN   163      74.828  21.716  46.461  1.00  0.00              
ATOM   1327  C   ASN   163      73.746  23.649  44.914  1.00  0.00              
ATOM   1328  O   ASN   163      73.543  24.852  44.881  1.00  0.00              
ATOM   1329  CG  ASN   163      76.201  21.340  46.998  1.00  0.00           C  
ATOM   1330  OD1 ASN   163      77.208  21.437  46.296  1.00  0.00           O  
ATOM   1331  ND2 ASN   163      76.217  20.846  48.218  1.00  0.00           N  
ATOM   1332  N   PHE   164      73.009  22.815  44.206  1.00  0.00              
ATOM   1333  CA  PHE   164      71.824  23.262  43.524  1.00  0.00              
ATOM   1334  CB  PHE   164      72.155  24.032  42.267  1.00  0.00              
ATOM   1335  C   PHE   164      70.768  22.286  43.335  1.00  0.00              
ATOM   1336  O   PHE   164      70.745  21.262  44.027  1.00  0.00              
ATOM   1337  CG  PHE   164      72.875  25.360  42.448  1.00  0.00           C  
ATOM   1338  CD1 PHE   164      74.250  25.413  42.451  1.00  0.00           C  
ATOM   1339  CD2 PHE   164      72.130  26.506  42.573  1.00  0.00           C  
ATOM   1340  CE1 PHE   164      74.873  26.632  42.618  1.00  0.00           C  
ATOM   1341  CE2 PHE   164      72.756  27.717  42.725  1.00  0.00           C  
ATOM   1342  CZ  PHE   164      74.135  27.790  42.740  1.00  0.00           C  
ATOM   1343  N   SER   165      69.827  22.603  42.454  1.00  0.00              
ATOM   1344  CA  SER   165      68.612  21.732  42.171  1.00  0.00              
ATOM   1345  CB  SER   165      67.950  20.481  42.727  1.00  0.00              
ATOM   1346  C   SER   165      67.554  22.734  41.924  1.00  0.00              
ATOM   1347  O   SER   165      67.485  23.755  42.608  1.00  0.00              
ATOM   1348  OG  SER   165      67.446  20.751  44.018  1.00  0.00           O  
ATOM   1349  N   ILE   166      66.751  22.492  40.892  1.00  0.00              
ATOM   1350  CA  ILE   166      65.685  23.418  40.420  1.00  0.00              
ATOM   1351  CB  ILE   166      65.773  24.052  39.059  1.00  0.00              
ATOM   1352  C   ILE   166      64.404  23.183  41.221  1.00  0.00              
ATOM   1353  O   ILE   166      63.815  24.037  41.883  1.00  0.00              
ATOM   1354  CG1 ILE   166      66.957  24.975  38.917  1.00  0.00           C  
ATOM   1355  CG2 ILE   166      64.443  24.733  38.733  1.00  0.00           C  
ATOM   1356  CD1 ILE   166      67.160  25.548  37.526  1.00  0.00           C  
ATOM   1357  N   THR   167      63.983  21.924  41.147  1.00  0.00              
ATOM   1358  CA  THR   167      62.660  21.581  41.805  1.00  0.00              
ATOM   1359  CB  THR   167      62.285  20.095  41.584  1.00  0.00              
ATOM   1360  C   THR   167      62.695  22.129  43.218  1.00  0.00              
ATOM   1361  O   THR   167      61.829  22.919  43.620  1.00  0.00              
ATOM   1362  OG1 THR   167      63.250  19.250  42.219  1.00  0.00           O  
ATOM   1363  CG2 THR   167      62.254  19.770  40.107  1.00  0.00           C  
ATOM   1364  N   GLU   168      63.735  21.755  43.962  1.00  0.00              
ATOM   1365  CA  GLU   168      63.896  22.258  45.334  1.00  0.00              
ATOM   1366  CB  GLU   168      65.181  21.720  45.954  1.00  0.00              
ATOM   1367  C   GLU   168      63.897  23.839  45.412  1.00  0.00              
ATOM   1368  O   GLU   168      63.391  24.402  46.377  1.00  0.00              
ATOM   1369  CG  GLU   168      65.058  20.263  46.362  1.00  0.00           C  
ATOM   1370  CD  GLU   168      66.365  19.759  46.938  1.00  0.00           C  
ATOM   1371  OE1 GLU   168      67.418  19.984  46.303  1.00  0.00           O  
ATOM   1372  OE2 GLU   168      66.340  19.122  48.020  1.00  0.00           O  
ATOM   1373  N   PHE   169      64.438  24.518  44.402  1.00  0.00              
ATOM   1374  CA  PHE   169      64.413  25.893  44.356  1.00  0.00              
ATOM   1375  CB  PHE   169      65.341  26.384  43.229  1.00  0.00              
ATOM   1376  C   PHE   169      62.929  26.366  44.210  1.00  0.00              
ATOM   1377  O   PHE   169      62.414  27.194  44.953  1.00  0.00              
ATOM   1378  CG  PHE   169      65.964  27.736  43.490  1.00  0.00           C  
ATOM   1379  CD1 PHE   169      65.179  28.875  43.587  1.00  0.00           C  
ATOM   1380  CD2 PHE   169      67.336  27.862  43.673  1.00  0.00           C  
ATOM   1381  CE1 PHE   169      65.749  30.118  43.870  1.00  0.00           C  
ATOM   1382  CE2 PHE   169      67.908  29.097  43.952  1.00  0.00           C  
ATOM   1383  CZ  PHE   169      67.113  30.226  44.053  1.00  0.00           C  
ATOM   1384  N   VAL   170      62.254  25.790  43.217  1.00  0.00              
ATOM   1385  CA  VAL   170      60.868  26.195  43.021  1.00  0.00              
ATOM   1386  CB  VAL   170      60.209  25.648  41.751  1.00  0.00              
ATOM   1387  C   VAL   170      60.099  25.975  44.287  1.00  0.00              
ATOM   1388  O   VAL   170      59.403  26.885  44.720  1.00  0.00              
ATOM   1389  CG1 VAL   170      58.687  25.897  41.696  1.00  0.00           C  
ATOM   1390  CG2 VAL   170      60.840  26.261  40.526  1.00  0.00           C  
ATOM   1391  N   LYS   171      60.180  24.778  44.856  1.00  0.00              
ATOM   1392  CA  LYS   171      59.540  24.410  46.102  1.00  0.00              
ATOM   1393  CB  LYS   171      59.845  22.959  46.354  1.00  0.00              
ATOM   1394  C   LYS   171      59.783  25.418  47.272  1.00  0.00              
ATOM   1395  O   LYS   171      58.869  25.813  47.986  1.00  0.00              
ATOM   1396  CG  LYS   171      59.023  22.191  47.368  1.00  0.00           C  
ATOM   1397  CD  LYS   171      59.627  20.782  47.549  1.00  0.00           C  
ATOM   1398  CE  LYS   171      59.580  19.932  46.293  1.00  0.00           C  
ATOM   1399  NZ  LYS   171      60.714  18.978  46.202  1.00  0.00           N  
ATOM   1400  N   ASN   172      61.055  25.749  47.468  1.00  0.00              
ATOM   1401  CA  ASN   172      61.383  26.668  48.541  1.00  0.00              
ATOM   1402  CB  ASN   172      62.562  26.021  49.276  1.00  0.00              
ATOM   1403  C   ASN   172      60.998  28.143  48.219  1.00  0.00              
ATOM   1404  O   ASN   172      60.193  28.790  48.882  1.00  0.00              
ATOM   1405  CG  ASN   172      62.126  25.035  50.332  1.00  0.00           C  
ATOM   1406  OD1 ASN   172      62.247  25.303  51.528  1.00  0.00           O  
ATOM   1407  ND2 ASN   172      61.642  23.874  49.901  1.00  0.00           N  
ATOM   1408  N   ASN   173      61.625  28.646  47.165  1.00  0.00              
ATOM   1409  CA  ASN   173      61.366  30.043  46.795  1.00  0.00              
ATOM   1410  CB  ASN   173      62.296  30.406  45.616  1.00  0.00              
ATOM   1411  C   ASN   173      59.971  30.418  46.388  1.00  0.00              
ATOM   1412  O   ASN   173      59.500  31.535  46.632  1.00  0.00              
ATOM   1413  CG  ASN   173      63.769  30.421  45.986  1.00  0.00           C  
ATOM   1414  OD1 ASN   173      64.185  30.134  47.119  1.00  0.00           O  
ATOM   1415  ND2 ASN   173      64.613  30.808  45.031  1.00  0.00           N  
ATOM   1416  N   GLY   174      59.299  29.443  45.771  1.00  0.00              
ATOM   1417  CA  GLY   174      57.937  29.645  45.206  1.00  0.00              
ATOM   1418  C   GLY   174      57.059  30.340  46.199  1.00  0.00              
ATOM   1419  O   GLY   174      57.374  30.332  47.383  1.00  0.00              
ATOM   1420  N   PHE   175      55.976  30.972  45.756  1.00  0.00              
ATOM   1421  CA  PHE   175      55.076  31.653  46.696  1.00  0.00              
ATOM   1422  CB  PHE   175      54.076  32.493  45.892  1.00  0.00              
ATOM   1423  C   PHE   175      54.273  30.493  47.340  1.00  0.00              
ATOM   1424  O   PHE   175      53.833  29.469  46.818  1.00  0.00              
ATOM   1425  CG  PHE   175      53.052  33.198  46.737  1.00  0.00           C  
ATOM   1426  CD1 PHE   175      53.409  34.287  47.525  1.00  0.00           C  
ATOM   1427  CD2 PHE   175      51.726  32.773  46.744  1.00  0.00           C  
ATOM   1428  CE1 PHE   175      52.467  34.947  48.310  1.00  0.00           C  
ATOM   1429  CE2 PHE   175      50.772  33.427  47.526  1.00  0.00           C  
ATOM   1430  CZ  PHE   175      51.143  34.516  48.311  1.00  0.00           C  
ATOM   1431  N   TYR   176      54.138  30.724  48.651  1.00  0.00              
ATOM   1432  CA  TYR   176      53.458  29.975  49.697  1.00  0.00              
ATOM   1433  CB  TYR   176      54.158  30.080  51.055  1.00  0.00              
ATOM   1434  C   TYR   176      51.969  30.485  49.845  1.00  0.00              
ATOM   1435  O   TYR   176      51.538  31.283  50.700  1.00  0.00              
ATOM   1436  CG  TYR   176      53.743  29.109  52.140  1.00  0.00           C  
ATOM   1437  CD1 TYR   176      52.724  28.170  51.949  1.00  0.00           C  
ATOM   1438  CD2 TYR   176      54.363  29.159  53.386  1.00  0.00           C  
ATOM   1439  CE1 TYR   176      52.335  27.315  52.982  1.00  0.00           C  
ATOM   1440  CE2 TYR   176      53.986  28.314  54.418  1.00  0.00           C  
ATOM   1441  CZ  TYR   176      52.974  27.398  54.215  1.00  0.00           C  
ATOM   1442  OH  TYR   176      52.609  26.583  55.264  1.00  0.00           O  
ATOM   1443  N   LEU   177      51.190  29.920  48.929  1.00  0.00              
ATOM   1444  CA  LEU   177      49.776  30.161  48.776  1.00  0.00              
ATOM   1445  CB  LEU   177      49.386  30.310  47.283  1.00  0.00              
ATOM   1446  C   LEU   177      49.089  29.440  49.932  1.00  0.00              
ATOM   1447  O   LEU   177      48.138  29.957  50.515  1.00  0.00              
ATOM   1448  CG  LEU   177      50.151  31.487  46.632  1.00  0.00           C  
ATOM   1449  CD1 LEU   177      49.515  31.777  45.278  1.00  0.00           C  
ATOM   1450  CD2 LEU   177      50.189  32.733  47.525  1.00  0.00           C  
ATOM   1451  N   ASN   178      49.605  28.265  50.291  1.00  0.00              
ATOM   1452  CA  ASN   178      49.089  27.522  51.423  1.00  0.00              
ATOM   1453  CB  ASN   178      49.950  26.258  51.592  1.00  0.00              
ATOM   1454  C   ASN   178      49.154  28.413  52.887  1.00  0.00              
ATOM   1455  O   ASN   178      48.504  28.315  53.920  1.00  0.00              
ATOM   1456  CG  ASN   178      49.436  25.331  52.670  1.00  0.00           C  
ATOM   1457  OD1 ASN   178      49.370  25.700  53.837  1.00  0.00           O  
ATOM   1458  ND2 ASN   178      49.109  24.105  52.290  1.00  0.00           N  
ATOM   1459  N   ASN   179      50.289  29.107  52.816  1.00  0.00              
ATOM   1460  CA  ASN   179      50.379  29.813  54.167  1.00  0.00              
ATOM   1461  CB  ASN   179      51.276  29.030  55.126  1.00  0.00              
ATOM   1462  C   ASN   179      49.962  31.359  54.013  1.00  0.00              
ATOM   1463  O   ASN   179      48.987  31.952  54.430  1.00  0.00              
ATOM   1464  CG  ASN   179      50.625  27.757  55.618  1.00  0.00           C  
ATOM   1465  OD1 ASN   179      49.915  27.761  56.621  1.00  0.00           O  
ATOM   1466  ND2 ASN   179      50.852  26.661  54.907  1.00  0.00           N  
ATOM   1467  N   ASP   180      50.904  31.918  53.272  1.00  0.00              
ATOM   1468  CA  ASP   180      50.775  33.448  53.132  1.00  0.00              
ATOM   1469  CB  ASP   180      52.064  34.224  53.407  1.00  0.00              
ATOM   1470  C   ASP   180      50.384  33.439  51.672  1.00  0.00              
ATOM   1471  O   ASP   180      51.199  32.941  50.881  1.00  0.00              
ATOM   1472  CG  ASP   180      51.930  35.707  53.094  1.00  0.00           C  
ATOM   1473  OD1 ASP   180      51.712  36.062  51.913  1.00  0.00           O  
ATOM   1474  OD2 ASP   180      52.038  36.517  54.038  1.00  0.00           O  
ATOM   1475  N   THR   181      49.259  34.019  51.295  1.00  0.00              
ATOM   1476  CA  THR   181      48.852  34.170  49.935  1.00  0.00              
ATOM   1477  CB  THR   181      49.018  33.486  48.558  1.00  0.00              
ATOM   1478  C   THR   181      47.312  34.152  50.363  1.00  0.00              
ATOM   1479  O   THR   181      46.520  35.095  50.191  1.00  0.00              
ATOM   1480  OG1 THR   181      50.370  33.627  48.115  1.00  0.00           O  
ATOM   1481  CG2 THR   181      48.063  34.009  47.511  1.00  0.00           C  
ATOM   1482  N   LEU   182      46.964  32.942  50.791  1.00  0.00              
ATOM   1483  CA  LEU   182      45.538  32.702  51.075  1.00  0.00              
ATOM   1484  CB  LEU   182      45.502  31.408  51.894  1.00  0.00              
ATOM   1485  C   LEU   182      44.857  33.398  52.131  1.00  0.00              
ATOM   1486  O   LEU   182      44.770  32.761  53.179  1.00  0.00              
ATOM   1487  CG  LEU   182      44.160  30.670  51.991  1.00  0.00           C  
ATOM   1488  CD1 LEU   182      43.782  30.118  50.642  1.00  0.00           C  
ATOM   1489  CD2 LEU   182      44.242  29.546  52.993  1.00  0.00           C  
ATOM   1490  N   VAL   183      44.368  34.639  52.013  1.00  0.00              
ATOM   1491  CA  VAL   183      43.970  35.380  53.269  1.00  0.00              
ATOM   1492  CB  VAL   183      44.263  36.902  52.989  1.00  0.00              
ATOM   1493  C   VAL   183      42.595  34.764  53.760  1.00  0.00              
ATOM   1494  O   VAL   183      42.263  34.729  54.944  1.00  0.00              
ATOM   1495  CG1 VAL   183      45.796  37.066  52.921  1.00  0.00           C  
ATOM   1496  CG2 VAL   183      43.578  37.400  51.712  1.00  0.00           C  
ATOM   1497  N   HIS   184      41.778  34.412  52.767  1.00  0.00              
ATOM   1498  CA  HIS   184      40.518  33.796  53.137  1.00  0.00              
ATOM   1499  CB  HIS   184      39.405  34.886  53.079  1.00  0.00              
ATOM   1500  C   HIS   184      40.192  32.771  52.147  1.00  0.00              
ATOM   1501  O   HIS   184      40.704  32.822  51.033  1.00  0.00              
ATOM   1502  CG  HIS   184      39.664  36.062  53.973  1.00  0.00           C  
ATOM   1503  ND1 HIS   184      40.052  37.300  53.497  1.00  0.00           N  
ATOM   1504  CD2 HIS   184      39.610  36.157  55.319  1.00  0.00           C  
ATOM   1505  CE1 HIS   184      40.218  38.123  54.530  1.00  0.00           C  
ATOM   1506  NE2 HIS   184      39.959  37.455  55.632  1.00  0.00           N  
ATOM   1507  N   CYS   185      39.350  31.817  52.521  1.00  0.00              
ATOM   1508  CA  CYS   185      38.884  30.746  51.566  1.00  0.00              
ATOM   1509  CB  CYS   185      39.799  29.501  51.515  1.00  0.00              
ATOM   1510  C   CYS   185      37.581  30.082  52.398  1.00  0.00              
ATOM   1511  O   CYS   185      37.414  29.926  53.615  1.00  0.00              
ATOM   1512  SG  CYS   185      39.046  28.028  50.780  1.00  0.00           S  
ATOM   1513  N   GLU   186      36.624  29.890  51.489  1.00  0.00              
ATOM   1514  CA  GLU   186      35.209  29.779  51.531  1.00  0.00              
ATOM   1515  CB  GLU   186      34.289  30.973  51.733  1.00  0.00              
ATOM   1516  C   GLU   186      34.516  29.196  50.480  1.00  0.00              
ATOM   1517  O   GLU   186      34.433  29.746  49.365  1.00  0.00              
ATOM   1518  CG  GLU   186      32.925  30.645  52.336  1.00  0.00           C  
ATOM   1519  CD  GLU   186      32.247  31.960  52.740  1.00  0.00           C  
ATOM   1520  OE1 GLU   186      33.028  32.879  53.117  1.00  0.00           O  
ATOM   1521  OE2 GLU   186      31.019  32.051  52.649  1.00  0.00           O  
ATOM   1522  N   PHE   187      34.093  27.956  50.722  1.00  0.00              
ATOM   1523  CA  PHE   187      33.379  27.038  49.641  1.00  0.00              
ATOM   1524  CB  PHE   187      34.051  25.753  49.209  1.00  0.00              
ATOM   1525  C   PHE   187      32.068  26.682  50.209  1.00  0.00              
ATOM   1526  O   PHE   187      32.081  26.057  51.273  1.00  0.00              
ATOM   1527  CG  PHE   187      35.120  25.980  48.207  1.00  0.00           C  
ATOM   1528  CD1 PHE   187      36.384  26.392  48.611  1.00  0.00           C  
ATOM   1529  CD2 PHE   187      34.853  25.859  46.850  1.00  0.00           C  
ATOM   1530  CE1 PHE   187      37.367  26.689  47.678  1.00  0.00           C  
ATOM   1531  CE2 PHE   187      35.828  26.152  45.909  1.00  0.00           C  
ATOM   1532  CZ  PHE   187      37.090  26.569  46.323  1.00  0.00           C  
ATOM   1533  N   PHE   188      30.948  27.069  49.596  1.00  0.00              
ATOM   1534  CA  PHE   188      29.604  26.847  50.033  1.00  0.00              
ATOM   1535  CB  PHE   188      29.224  25.394  49.742  1.00  0.00              
ATOM   1536  C   PHE   188      29.301  27.060  51.433  1.00  0.00              
ATOM   1537  O   PHE   188      28.749  26.116  52.004  1.00  0.00              
ATOM   1538  CG  PHE   188      29.384  24.983  48.311  1.00  0.00           C  
ATOM   1539  CD1 PHE   188      30.090  23.827  47.988  1.00  0.00           C  
ATOM   1540  CD2 PHE   188      28.777  25.701  47.294  1.00  0.00           C  
ATOM   1541  CE1 PHE   188      30.186  23.388  46.670  1.00  0.00           C  
ATOM   1542  CE2 PHE   188      28.866  25.271  45.970  1.00  0.00           C  
ATOM   1543  CZ  PHE   188      29.572  24.108  45.660  1.00  0.00           C  
ATOM   1544  N   GLY   189      29.718  28.149  52.074  1.00  0.00              
ATOM   1545  CA  GLY   189      29.605  28.470  53.469  1.00  0.00              
ATOM   1546  C   GLY   189      30.828  28.058  54.305  1.00  0.00              
ATOM   1547  O   GLY   189      31.339  28.840  55.115  1.00  0.00              
ATOM   1548  N   LYS   190      31.277  26.821  54.078  1.00  0.00              
ATOM   1549  CA  LYS   190      32.414  26.269  54.772  1.00  0.00              
ATOM   1550  CB  LYS   190      32.720  24.840  54.253  1.00  0.00              
ATOM   1551  C   LYS   190      33.792  26.786  54.602  1.00  0.00              
ATOM   1552  O   LYS   190      34.248  26.861  53.459  1.00  0.00              
ATOM   1553  CG  LYS   190      31.598  23.833  54.536  1.00  0.00           C  
ATOM   1554  CD  LYS   190      31.964  22.471  53.889  1.00  0.00           C  
ATOM   1555  CE  LYS   190      30.995  21.452  54.497  1.00  0.00           C  
ATOM   1556  NZ  LYS   190      31.300  20.133  53.846  1.00  0.00           N  
ATOM   1557  N   THR   191      34.470  27.244  55.666  1.00  0.00              
ATOM   1558  CA  THR   191      35.845  27.756  55.448  1.00  0.00              
ATOM   1559  CB  THR   191      36.340  28.410  56.767  1.00  0.00              
ATOM   1560  C   THR   191      36.930  26.837  55.007  1.00  0.00              
ATOM   1561  O   THR   191      37.057  25.784  55.636  1.00  0.00              
ATOM   1562  OG1 THR   191      36.043  27.552  57.876  1.00  0.00           O  
ATOM   1563  CG2 THR   191      35.639  29.747  56.994  1.00  0.00           C  
ATOM   1564  N   CYS   192      37.689  27.158  53.967  1.00  0.00              
ATOM   1565  CA  CYS   192      38.752  26.144  53.605  1.00  0.00              
ATOM   1566  CB  CYS   192      38.664  25.866  52.102  1.00  0.00              
ATOM   1567  C   CYS   192      40.003  26.499  54.186  1.00  0.00              
ATOM   1568  O   CYS   192      40.077  27.643  54.641  1.00  0.00              
ATOM   1569  SG  CYS   192      37.058  25.151  51.621  1.00  0.00           S  
ATOM   1570  N   SER   193      41.049  25.678  54.123  1.00  0.00              
ATOM   1571  CA  SER   193      42.405  26.363  54.626  1.00  0.00              
ATOM   1572  CB  SER   193      42.731  25.576  55.986  1.00  0.00              
ATOM   1573  C   SER   193      43.491  26.076  53.458  1.00  0.00              
ATOM   1574  O   SER   193      43.205  25.938  52.272  1.00  0.00              
ATOM   1575  OG  SER   193      42.422  26.590  56.923  1.00  0.00           O  
ATOM   1576  N   PRO   194      44.755  26.082  53.871  1.00  0.00              
ATOM   1577  CA  PRO   194      45.744  25.868  52.880  1.00  0.00              
ATOM   1578  CB  PRO   194      47.042  26.396  53.525  1.00  0.00              
ATOM   1579  C   PRO   194      45.786  24.365  52.536  1.00  0.00              
ATOM   1580  O   PRO   194      46.141  23.937  51.436  1.00  0.00              
ATOM   1581  CG  PRO   194      46.639  27.006  54.788  1.00  0.00           C  
ATOM   1582  CD  PRO   194      45.174  26.807  55.058  1.00  0.00           C  
ATOM   1583  N   LYS   195      45.413  23.587  53.547  1.00  0.00              
ATOM   1584  CA  LYS   195      45.350  22.134  53.465  1.00  0.00              
ATOM   1585  CB  LYS   195      45.010  21.376  54.737  1.00  0.00              
ATOM   1586  C   LYS   195      44.418  21.608  52.457  1.00  0.00              
ATOM   1587  O   LYS   195      44.647  20.517  51.938  1.00  0.00              
ATOM   1588  CG  LYS   195      45.792  21.682  55.997  1.00  0.00           C  
ATOM   1589  CD  LYS   195      45.394  20.774  57.165  1.00  0.00           C  
ATOM   1590  CE  LYS   195      44.205  21.291  57.937  1.00  0.00           C  
ATOM   1591  NZ  LYS   195      43.830  20.379  59.026  1.00  0.00           N  
ATOM   1592  N   ASP   196      43.424  22.402  52.061  1.00  0.00              
ATOM   1593  CA  ASP   196      42.494  22.051  50.960  1.00  0.00              
ATOM   1594  CB  ASP   196      41.336  23.054  50.899  1.00  0.00              
ATOM   1595  C   ASP   196      43.150  21.980  49.583  1.00  0.00              
ATOM   1596  O   ASP   196      42.841  21.142  48.767  1.00  0.00              
ATOM   1597  CG  ASP   196      40.337  22.879  52.027  1.00  0.00           C  
ATOM   1598  OD1 ASP   196      40.371  21.842  52.723  1.00  0.00           O  
ATOM   1599  OD2 ASP   196      39.501  23.792  52.206  1.00  0.00           O  
ATOM   1600  N   PHE   197      44.168  22.878  49.451  1.00  0.00              
ATOM   1601  CA  PHE   197      45.018  23.019  48.289  1.00  0.00              
ATOM   1602  CB  PHE   197      45.455  24.484  48.217  1.00  0.00              
ATOM   1603  C   PHE   197      46.254  22.060  48.336  1.00  0.00              
ATOM   1604  O   PHE   197      46.966  21.770  49.291  1.00  0.00              
ATOM   1605  CG  PHE   197      44.308  25.451  48.325  1.00  0.00           C  
ATOM   1606  CD1 PHE   197      43.902  25.935  49.564  1.00  0.00           C  
ATOM   1607  CD2 PHE   197      43.614  25.850  47.190  1.00  0.00           C  
ATOM   1608  CE1 PHE   197      42.824  26.804  49.671  1.00  0.00           C  
ATOM   1609  CE2 PHE   197      42.531  26.720  47.283  1.00  0.00           C  
ATOM   1610  CZ  PHE   197      42.135  27.200  48.531  1.00  0.00           C  
ATOM   1611  N   LYS   198      46.347  21.470  47.151  1.00  0.00              
ATOM   1612  CA  LYS   198      47.265  20.457  46.608  1.00  0.00              
ATOM   1613  CB  LYS   198      46.680  19.258  45.886  1.00  0.00              
ATOM   1614  C   LYS   198      48.240  21.369  45.828  1.00  0.00              
ATOM   1615  O   LYS   198      47.910  22.291  45.109  1.00  0.00              
ATOM   1616  CG  LYS   198      47.759  18.261  45.490  1.00  0.00           C  
ATOM   1617  CD  LYS   198      47.193  17.026  44.816  1.00  0.00           C  
ATOM   1618  CE  LYS   198      48.286  16.029  44.522  1.00  0.00           C  
ATOM   1619  NZ  LYS   198      47.747  14.815  43.859  1.00  0.00           N  
ATOM   1620  N   HIS   199      49.504  21.062  46.079  1.00  0.00              
ATOM   1621  CA  HIS   199      50.720  21.610  45.523  1.00  0.00              
ATOM   1622  CB  HIS   199      51.963  21.352  46.366  1.00  0.00              
ATOM   1623  C   HIS   199      51.003  20.934  44.152  1.00  0.00              
ATOM   1624  O   HIS   199      51.238  19.721  44.114  1.00  0.00              
ATOM   1625  CG  HIS   199      53.224  21.733  45.696  1.00  0.00           C  
ATOM   1626  ND1 HIS   199      53.815  22.993  45.968  1.00  0.00           N  
ATOM   1627  CD2 HIS   199      53.977  21.087  44.807  1.00  0.00           C  
ATOM   1628  CE1 HIS   199      54.855  23.026  45.206  1.00  0.00           C  
ATOM   1629  NE2 HIS   199      55.000  21.920  44.469  1.00  0.00           N  
ATOM   1630  N   VAL   200      51.006  21.708  43.073  1.00  0.00              
ATOM   1631  CA  VAL   200      51.371  21.122  41.811  1.00  0.00              
ATOM   1632  CB  VAL   200      50.253  21.223  40.730  1.00  0.00              
ATOM   1633  C   VAL   200      52.341  22.398  41.295  1.00  0.00              
ATOM   1634  O   VAL   200      52.443  23.575  41.639  1.00  0.00              
ATOM   1635  CG1 VAL   200      49.109  20.282  41.054  1.00  0.00           C  
ATOM   1636  CG2 VAL   200      49.755  22.651  40.595  1.00  0.00           C  
ATOM   1637  N   PHE   201      53.227  21.803  40.504  1.00  0.00              
ATOM   1638  CA  PHE   201      54.322  22.320  39.738  1.00  0.00              
ATOM   1639  CB  PHE   201      55.612  21.495  39.930  1.00  0.00              
ATOM   1640  C   PHE   201      53.977  22.633  38.406  1.00  0.00              
ATOM   1641  O   PHE   201      53.502  21.741  37.713  1.00  0.00              
ATOM   1642  CG  PHE   201      55.932  21.267  41.388  1.00  0.00           C  
ATOM   1643  CD1 PHE   201      56.678  22.207  42.099  1.00  0.00           C  
ATOM   1644  CD2 PHE   201      55.562  20.088  41.990  1.00  0.00           C  
ATOM   1645  CE1 PHE   201      56.992  21.936  43.429  1.00  0.00           C  
ATOM   1646  CE2 PHE   201      55.885  19.809  43.311  1.00  0.00           C  
ATOM   1647  CZ  PHE   201      56.605  20.749  44.033  1.00  0.00           C  
ATOM   1648  N   THR   202      54.118  23.869  37.961  1.00  0.00              
ATOM   1649  CA  THR   202      53.710  23.965  36.368  1.00  0.00              
ATOM   1650  CB  THR   202      52.236  24.282  36.011  1.00  0.00              
ATOM   1651  C   THR   202      54.807  24.879  36.077  1.00  0.00              
ATOM   1652  O   THR   202      55.715  25.076  36.882  1.00  0.00              
ATOM   1653  OG1 THR   202      51.763  25.365  36.819  1.00  0.00           O  
ATOM   1654  CG2 THR   202      51.359  23.063  36.245  1.00  0.00           C  
ATOM   1655  N   GLU   203      54.853  25.297  34.818  1.00  0.00              
ATOM   1656  CA  GLU   203      55.879  26.136  34.127  1.00  0.00              
ATOM   1657  CB  GLU   203      55.586  26.479  32.662  1.00  0.00              
ATOM   1658  C   GLU   203      56.067  27.470  34.886  1.00  0.00              
ATOM   1659  O   GLU   203      57.046  28.203  34.721  1.00  0.00              
ATOM   1660  CG  GLU   203      54.119  26.728  32.350  1.00  0.00           C  
ATOM   1661  CD  GLU   203      53.853  26.779  30.856  1.00  0.00           C  
ATOM   1662  OE1 GLU   203      54.282  27.758  30.204  1.00  0.00           O  
ATOM   1663  OE2 GLU   203      53.223  25.831  30.337  1.00  0.00           O  
ATOM   1664  N   TYR   204      55.069  27.760  35.715  1.00  0.00              
ATOM   1665  CA  TYR   204      55.070  28.964  36.533  1.00  0.00              
ATOM   1666  CB  TYR   204      53.651  29.342  36.968  1.00  0.00              
ATOM   1667  C   TYR   204      55.733  28.466  37.860  1.00  0.00              
ATOM   1668  O   TYR   204      56.241  29.307  38.595  1.00  0.00              
ATOM   1669  CG  TYR   204      53.689  30.613  37.785  1.00  0.00           C  
ATOM   1670  CD1 TYR   204      53.943  30.557  39.153  1.00  0.00           C  
ATOM   1671  CD2 TYR   204      53.457  31.847  37.177  1.00  0.00           C  
ATOM   1672  CE1 TYR   204      53.957  31.721  39.909  1.00  0.00           C  
ATOM   1673  CE2 TYR   204      53.471  33.011  37.931  1.00  0.00           C  
ATOM   1674  CZ  TYR   204      53.720  32.951  39.291  1.00  0.00           C  
ATOM   1675  OH  TYR   204      53.742  34.106  40.048  1.00  0.00           O  
ATOM   1676  N   GLY   205      55.771  27.162  38.109  1.00  0.00              
ATOM   1677  CA  GLY   205      56.552  26.963  39.404  1.00  0.00              
ATOM   1678  C   GLY   205      56.250  26.913  40.770  1.00  0.00              
ATOM   1679  O   GLY   205      57.066  27.638  41.337  1.00  0.00              
ATOM   1680  N   ASN   206      55.262  26.277  41.380  1.00  0.00              
ATOM   1681  CA  ASN   206      54.978  26.078  42.747  1.00  0.00              
ATOM   1682  CB  ASN   206      55.456  27.137  43.762  1.00  0.00              
ATOM   1683  C   ASN   206      53.737  26.825  42.923  1.00  0.00              
ATOM   1684  O   ASN   206      53.587  27.924  43.460  1.00  0.00              
ATOM   1685  CG  ASN   206      56.960  26.980  44.003  1.00  0.00           C  
ATOM   1686  OD1 ASN   206      57.640  26.056  43.516  1.00  0.00           O  
ATOM   1687  ND2 ASN   206      57.475  27.936  44.758  1.00  0.00           N  
ATOM   1688  N   CYS   207      52.718  26.114  42.452  1.00  0.00              
ATOM   1689  CA  CYS   207      51.252  26.519  42.145  1.00  0.00              
ATOM   1690  CB  CYS   207      51.093  26.913  40.672  1.00  0.00              
ATOM   1691  C   CYS   207      50.371  25.194  42.826  1.00  0.00              
ATOM   1692  O   CYS   207      50.661  23.994  42.879  1.00  0.00              
ATOM   1693  SG  CYS   207      49.557  27.728  40.185  1.00  0.00           S  
ATOM   1694  N   PHE   208      49.241  25.693  43.344  1.00  0.00              
ATOM   1695  CA  PHE   208      48.106  25.085  43.721  1.00  0.00              
ATOM   1696  CB  PHE   208      47.674  25.929  44.934  1.00  0.00              
ATOM   1697  C   PHE   208      46.818  24.961  43.191  1.00  0.00              
ATOM   1698  O   PHE   208      46.434  25.542  42.181  1.00  0.00              
ATOM   1699  CG  PHE   208      46.729  27.037  44.596  1.00  0.00           C  
ATOM   1700  CD1 PHE   208      45.353  26.810  44.568  1.00  0.00           C  
ATOM   1701  CD2 PHE   208      47.210  28.311  44.322  1.00  0.00           C  
ATOM   1702  CE1 PHE   208      44.472  27.829  44.276  1.00  0.00           C  
ATOM   1703  CE2 PHE   208      46.337  29.341  44.030  1.00  0.00           C  
ATOM   1704  CZ  PHE   208      44.965  29.109  44.006  1.00  0.00           C  
ATOM   1705  N   THR   209      46.192  23.917  43.716  1.00  0.00              
ATOM   1706  CA  THR   209      44.910  23.110  43.152  1.00  0.00              
ATOM   1707  CB  THR   209      45.119  21.721  42.509  1.00  0.00              
ATOM   1708  C   THR   209      43.805  23.135  44.411  1.00  0.00              
ATOM   1709  O   THR   209      44.094  22.724  45.535  1.00  0.00              
ATOM   1710  OG1 THR   209      46.111  21.807  41.481  1.00  0.00           O  
ATOM   1711  CG2 THR   209      43.818  21.206  41.904  1.00  0.00           C  
ATOM   1712  N   PHE   210      42.579  23.547  44.104  1.00  0.00              
ATOM   1713  CA  PHE   210      41.681  23.540  45.108  1.00  0.00              
ATOM   1714  CB  PHE   210      41.039  24.965  45.181  1.00  0.00              
ATOM   1715  C   PHE   210      40.708  22.496  44.618  1.00  0.00              
ATOM   1716  O   PHE   210      40.181  22.716  43.526  1.00  0.00              
ATOM   1717  CG  PHE   210      41.995  26.088  45.518  1.00  0.00           C  
ATOM   1718  CD1 PHE   210      42.807  26.684  44.544  1.00  0.00           C  
ATOM   1719  CD2 PHE   210      42.101  26.539  46.836  1.00  0.00           C  
ATOM   1720  CE1 PHE   210      43.708  27.709  44.845  1.00  0.00           C  
ATOM   1721  CE2 PHE   210      42.974  27.577  47.153  1.00  0.00           C  
ATOM   1722  CZ  PHE   210      43.778  28.150  46.165  1.00  0.00           C  
ATOM   1723  N   ASN   211      40.460  21.407  45.336  1.00  0.00              
ATOM   1724  CA  ASN   211      39.580  20.376  44.966  1.00  0.00              
ATOM   1725  CB  ASN   211      38.227  20.815  44.478  1.00  0.00              
ATOM   1726  C   ASN   211      40.265  19.432  44.048  1.00  0.00              
ATOM   1727  O   ASN   211      39.599  19.048  43.098  1.00  0.00              
ATOM   1728  CG  ASN   211      37.473  21.845  45.317  1.00  0.00           C  
ATOM   1729  OD1 ASN   211      37.119  22.931  44.754  1.00  0.00           O  
ATOM   1730  ND2 ASN   211      37.241  21.544  46.579  1.00  0.00           N  
ATOM   1731  N   TYR   212      41.533  19.085  44.226  1.00  0.00              
ATOM   1732  CA  TYR   212      42.166  18.219  43.206  1.00  0.00              
ATOM   1733  CB  TYR   212      43.563  17.820  43.643  1.00  0.00              
ATOM   1734  C   TYR   212      41.522  16.825  43.079  1.00  0.00              
ATOM   1735  O   TYR   212      41.924  16.001  42.258  1.00  0.00              
ATOM   1736  CG  TYR   212      44.357  16.837  42.821  1.00  0.00           C  
ATOM   1737  CD1 TYR   212      44.802  17.110  41.528  1.00  0.00           C  
ATOM   1738  CD2 TYR   212      44.742  15.603  43.326  1.00  0.00           C  
ATOM   1739  CE1 TYR   212      45.547  16.210  40.788  1.00  0.00           C  
ATOM   1740  CE2 TYR   212      45.491  14.696  42.602  1.00  0.00           C  
ATOM   1741  CZ  TYR   212      45.902  14.992  41.317  1.00  0.00           C  
ATOM   1742  OH  TYR   212      46.646  14.077  40.597  1.00  0.00           O  
ATOM   1743  N   GLY   213      40.490  16.638  43.889  1.00  0.00              
ATOM   1744  CA  GLY   213      39.787  15.333  43.879  1.00  0.00              
ATOM   1745  C   GLY   213      40.029  14.558  45.171  1.00  0.00              
ATOM   1746  O   GLY   213      39.356  13.546  45.384  1.00  0.00              
ATOM   1747  N   GLU   214      40.989  14.982  45.987  1.00  0.00              
ATOM   1748  CA  GLU   214      41.339  14.195  47.155  1.00  0.00              
ATOM   1749  CB  GLU   214      42.686  14.652  47.719  1.00  0.00              
ATOM   1750  C   GLU   214      40.194  14.143  48.247  1.00  0.00              
ATOM   1751  O   GLU   214      40.262  13.393  49.225  1.00  0.00              
ATOM   1752  CG  GLU   214      43.840  14.342  46.769  1.00  0.00           C  
ATOM   1753  CD  GLU   214      45.161  14.930  47.224  1.00  0.00           C  
ATOM   1754  OE1 GLU   214      45.371  15.207  48.415  1.00  0.00           O  
ATOM   1755  OE2 GLU   214      46.029  15.154  46.356  1.00  0.00           O  
ATOM   1756  N   ASN   215      39.249  15.068  48.101  1.00  0.00              
ATOM   1757  CA  ASN   215      38.178  15.129  49.047  1.00  0.00              
ATOM   1758  CB  ASN   215      37.761  16.502  49.554  1.00  0.00              
ATOM   1759  C   ASN   215      36.808  15.381  48.419  1.00  0.00              
ATOM   1760  O   ASN   215      36.183  16.444  48.443  1.00  0.00              
ATOM   1761  CG  ASN   215      37.486  17.526  48.482  1.00  0.00           C  
ATOM   1762  OD1 ASN   215      37.822  17.317  47.307  1.00  0.00           O  
ATOM   1763  ND2 ASN   215      36.878  18.648  48.869  1.00  0.00           N  
ATOM   1764  N   ILE   216      36.305  14.269  47.887  1.00  0.00              
ATOM   1765  CA  ILE   216      35.007  14.092  47.229  1.00  0.00              
ATOM   1766  CB  ILE   216      33.670  13.801  46.490  1.00  0.00              
ATOM   1767  C   ILE   216      33.829  14.578  48.150  1.00  0.00              
ATOM   1768  O   ILE   216      32.660  14.354  47.880  1.00  0.00              
ATOM   1769  CG1 ILE   216      32.616  13.203  47.432  1.00  0.00           C  
ATOM   1770  CG2 ILE   216      33.885  12.866  45.302  1.00  0.00           C  
ATOM   1771  CD1 ILE   216      33.025  11.914  48.180  1.00  0.00           C  
ATOM   1772  N   GLN   217      34.223  15.100  49.312  1.00  0.00              
ATOM   1773  CA  GLN   217      33.194  15.422  50.292  1.00  0.00              
ATOM   1774  CB  GLN   217      33.997  15.800  51.539  1.00  0.00              
ATOM   1775  C   GLN   217      32.181  16.459  49.870  1.00  0.00              
ATOM   1776  O   GLN   217      31.351  16.839  50.706  1.00  0.00              
ATOM   1777  CG  GLN   217      33.253  15.615  52.843  1.00  0.00           C  
ATOM   1778  CD  GLN   217      33.232  16.873  53.677  1.00  0.00           C  
ATOM   1779  OE1 GLN   217      34.162  17.145  54.444  1.00  0.00           O  
ATOM   1780  NE2 GLN   217      32.184  17.670  53.511  1.00  0.00           N  
ATOM   1781  N   ASN   218      32.242  16.927  48.618  1.00  0.00              
ATOM   1782  CA  ASN   218      31.239  17.914  48.192  1.00  0.00              
ATOM   1783  CB  ASN   218      31.794  19.316  48.491  1.00  0.00              
ATOM   1784  C   ASN   218      30.723  17.730  46.791  1.00  0.00              
ATOM   1785  O   ASN   218      30.821  16.676  46.177  1.00  0.00              
ATOM   1786  CG  ASN   218      33.224  19.503  47.995  1.00  0.00           C  
ATOM   1787  OD1 ASN   218      33.539  19.180  46.851  1.00  0.00           O  
ATOM   1788  ND2 ASN   218      34.098  20.038  48.865  1.00  0.00           N  
ATOM   1789  N   LYS   219      30.097  18.806  46.320  1.00  0.00              
ATOM   1790  CA  LYS   219      29.468  18.813  44.952  1.00  0.00              
ATOM   1791  CB  LYS   219      29.034  17.596  44.124  1.00  0.00              
ATOM   1792  C   LYS   219      28.608  20.130  44.875  1.00  0.00              
ATOM   1793  O   LYS   219      28.224  20.648  45.922  1.00  0.00              
ATOM   1794  CG  LYS   219      27.747  16.924  44.600  1.00  0.00           C  
ATOM   1795  CD  LYS   219      27.935  16.198  45.924  1.00  0.00           C  
ATOM   1796  CE  LYS   219      26.609  15.699  46.475  1.00  0.00           C  
ATOM   1797  NZ  LYS   219      25.895  14.825  45.503  1.00  0.00           N  
ATOM   1798  N   ASN   220      28.182  20.550  43.681  1.00  0.00              
ATOM   1799  CA  ASN   220      27.324  21.743  43.830  1.00  0.00              
ATOM   1800  CB  ASN   220      27.812  22.670  42.719  1.00  0.00              
ATOM   1801  C   ASN   220      26.044  21.598  43.293  1.00  0.00              
ATOM   1802  O   ASN   220      25.779  20.813  42.376  1.00  0.00              
ATOM   1803  CG  ASN   220      29.284  23.021  42.843  1.00  0.00           C  
ATOM   1804  OD1 ASN   220      30.017  22.399  43.609  1.00  0.00           O  
ATOM   1805  ND2 ASN   220      29.703  24.025  42.086  1.00  0.00           N  
ATOM   1806  N   LYS   221      25.128  22.274  43.976  1.00  0.00              
ATOM   1807  CA  LYS   221      23.544  22.107  43.695  1.00  0.00              
ATOM   1808  CB  LYS   221      22.742  21.191  44.634  1.00  0.00              
ATOM   1809  C   LYS   221      22.769  23.176  42.934  1.00  0.00              
ATOM   1810  O   LYS   221      22.027  22.851  42.020  1.00  0.00              
ATOM   1811  CG  LYS   221      21.326  20.907  44.145  1.00  0.00           C  
ATOM   1812  CD  LYS   221      21.391  20.298  42.758  1.00  0.00           C  
ATOM   1813  CE  LYS   221      20.027  20.032  42.192  1.00  0.00           C  
ATOM   1814  NZ  LYS   221      20.178  19.468  40.823  1.00  0.00           N  
ATOM   1815  N   VAL   222      22.917  24.441  43.305  1.00  0.00              
ATOM   1816  CA  VAL   222      22.220  25.498  42.607  1.00  0.00              
ATOM   1817  CB  VAL   222      21.230  26.209  43.597  1.00  0.00              
ATOM   1818  C   VAL   222      23.074  26.577  41.926  1.00  0.00              
ATOM   1819  O   VAL   222      24.298  26.527  42.068  1.00  0.00              
ATOM   1820  CG1 VAL   222      20.137  25.245  44.054  1.00  0.00           C  
ATOM   1821  CG2 VAL   222      21.993  26.828  44.778  1.00  0.00           C  
ATOM   1822  N   SER   223      22.468  27.542  41.234  1.00  0.00              
ATOM   1823  CA  SER   223      23.357  28.562  40.668  1.00  0.00              
ATOM   1824  CB  SER   223      22.647  28.942  39.368  1.00  0.00              
ATOM   1825  C   SER   223      23.666  29.698  41.652  1.00  0.00              
ATOM   1826  O   SER   223      22.901  29.953  42.588  1.00  0.00              
ATOM   1827  OG  SER   223      21.240  28.902  39.552  1.00  0.00           O  
ATOM   1828  N   VAL   224      24.812  30.347  41.455  1.00  0.00              
ATOM   1829  CA  VAL   224      25.115  31.589  42.148  1.00  0.00              
ATOM   1830  CB  VAL   224      24.153  32.720  42.644  1.00  0.00              
ATOM   1831  C   VAL   224      26.490  31.507  42.886  1.00  0.00              
ATOM   1832  O   VAL   224      27.194  30.516  42.718  1.00  0.00              
ATOM   1833  CG1 VAL   224      24.590  34.055  42.080  1.00  0.00           C  
ATOM   1834  CG2 VAL   224      22.742  32.414  42.340  1.00  0.00           C  
ATOM   1835  N   SER   225      26.948  32.587  43.513  1.00  0.00              
ATOM   1836  CA  SER   225      28.210  32.608  44.103  1.00  0.00              
ATOM   1837  CB  SER   225      28.627  34.082  44.298  1.00  0.00              
ATOM   1838  C   SER   225      28.168  31.756  45.393  1.00  0.00              
ATOM   1839  O   SER   225      29.126  31.154  45.875  1.00  0.00              
ATOM   1840  OG  SER   225      27.660  34.747  45.079  1.00  0.00           O  
ATOM   1841  N   GLY   226      26.961  31.717  45.947  1.00  0.00              
ATOM   1842  CA  GLY   226      26.898  30.997  47.284  1.00  0.00              
ATOM   1843  C   GLY   226      27.269  29.493  47.171  1.00  0.00              
ATOM   1844  O   GLY   226      27.770  28.808  48.061  1.00  0.00              
ATOM   1845  N   ARG   227      26.948  29.003  45.975  1.00  0.00              
ATOM   1846  CA  ARG   227      27.203  27.509  45.808  1.00  0.00              
ATOM   1847  CB  ARG   227      26.383  26.995  44.626  1.00  0.00              
ATOM   1848  C   ARG   227      28.488  27.419  45.018  1.00  0.00              
ATOM   1849  O   ARG   227      28.607  26.661  44.052  1.00  0.00              
ATOM   1850  CG  ARG   227      25.894  25.559  44.761  1.00  0.00           C  
ATOM   1851  CD  ARG   227      24.960  25.227  43.597  1.00  0.00           C  
ATOM   1852  NE  ARG   227      24.458  23.851  43.601  1.00  0.00           N  
ATOM   1853  CZ  ARG   227      25.218  22.764  43.492  1.00  0.00           C  
ATOM   1854  NH1 ARG   227      26.540  22.866  43.408  1.00  0.00           N  
ATOM   1855  NH2 ARG   227      24.653  21.562  43.497  1.00  0.00           N  
ATOM   1856  N   GLY   228      29.474  28.210  45.427  1.00  0.00              
ATOM   1857  CA  GLY   228      30.788  28.125  44.709  1.00  0.00              
ATOM   1858  C   GLY   228      31.923  28.652  45.517  1.00  0.00              
ATOM   1859  O   GLY   228      31.693  29.034  46.668  1.00  0.00              
ATOM   1860  N   LEU   229      33.158  28.551  45.027  1.00  0.00              
ATOM   1861  CA  LEU   229      34.327  29.025  45.760  1.00  0.00              
ATOM   1862  CB  LEU   229      35.583  28.657  44.961  1.00  0.00              
ATOM   1863  C   LEU   229      34.842  30.459  45.726  1.00  0.00              
ATOM   1864  O   LEU   229      35.083  31.048  44.655  1.00  0.00              
ATOM   1865  CG  LEU   229      36.458  27.532  45.529  1.00  0.00           C  
ATOM   1866  CD1 LEU   229      35.597  26.505  46.258  1.00  0.00           C  
ATOM   1867  CD2 LEU   229      37.227  26.871  44.395  1.00  0.00           C  
ATOM   1868  N   LYS   230      34.941  31.038  46.922  1.00  0.00              
ATOM   1869  CA  LYS   230      35.469  32.385  47.119  1.00  0.00              
ATOM   1870  CB  LYS   230      34.416  33.176  47.903  1.00  0.00              
ATOM   1871  C   LYS   230      36.788  32.430  47.823  1.00  0.00              
ATOM   1872  O   LYS   230      36.976  31.742  48.843  1.00  0.00              
ATOM   1873  CG  LYS   230      34.718  34.672  48.018  1.00  0.00           C  
ATOM   1874  CD  LYS   230      33.652  35.394  48.806  1.00  0.00           C  
ATOM   1875  CE  LYS   230      33.974  36.860  48.899  1.00  0.00           C  
ATOM   1876  NZ  LYS   230      32.888  37.627  49.552  1.00  0.00           N  
ATOM   1877  N   LEU   231      37.767  33.156  47.261  1.00  0.00              
ATOM   1878  CA  LEU   231      39.128  33.155  47.797  1.00  0.00              
ATOM   1879  CB  LEU   231      39.968  32.237  46.884  1.00  0.00              
ATOM   1880  C   LEU   231      39.672  34.469  47.621  1.00  0.00              
ATOM   1881  O   LEU   231      39.421  35.187  46.653  1.00  0.00              
ATOM   1882  CG  LEU   231      41.394  31.934  47.384  1.00  0.00           C  
ATOM   1883  CD1 LEU   231      41.388  31.084  48.646  1.00  0.00           C  
ATOM   1884  CD2 LEU   231      42.196  31.225  46.298  1.00  0.00           C  
ATOM   1885  N   LEU   232      40.318  34.914  48.695  1.00  0.00              
ATOM   1886  CA  LEU   232      40.942  36.319  48.864  1.00  0.00              
ATOM   1887  CB  LEU   232      40.487  37.122  50.085  1.00  0.00              
ATOM   1888  C   LEU   232      42.469  35.931  48.867  1.00  0.00              
ATOM   1889  O   LEU   232      42.903  35.051  49.608  1.00  0.00              
ATOM   1890  CG  LEU   232      41.219  38.440  50.354  1.00  0.00           C  
ATOM   1891  CD1 LEU   232      41.010  39.400  49.196  1.00  0.00           C  
ATOM   1892  CD2 LEU   232      40.719  39.039  51.650  1.00  0.00           C  
ATOM   1893  N   LEU   233      43.237  36.629  48.037  1.00  0.00              
ATOM   1894  CA  LEU   233      44.610  36.466  47.884  1.00  0.00              
ATOM   1895  CB  LEU   233      44.818  35.814  46.509  1.00  0.00              
ATOM   1896  C   LEU   233      45.578  37.728  48.056  1.00  0.00              
ATOM   1897  O   LEU   233      45.147  38.800  47.667  1.00  0.00              
ATOM   1898  CG  LEU   233      45.941  34.853  46.269  1.00  0.00           C  
ATOM   1899  CD1 LEU   233      45.938  33.734  47.318  1.00  0.00           C  
ATOM   1900  CD2 LEU   233      45.849  34.209  44.886  1.00  0.00           C  
ATOM   1901  N   ASP   234      46.808  37.580  48.546  1.00  0.00              
ATOM   1902  CA  ASP   234      47.651  38.646  48.550  1.00  0.00              
ATOM   1903  CB  ASP   234      48.226  38.696  49.964  1.00  0.00              
ATOM   1904  C   ASP   234      48.795  38.240  47.794  1.00  0.00              
ATOM   1905  O   ASP   234      49.558  37.353  48.281  1.00  0.00              
ATOM   1906  CG  ASP   234      48.735  40.062  50.340  1.00  0.00           C  
ATOM   1907  OD1 ASP   234      48.902  40.897  49.437  1.00  0.00           O  
ATOM   1908  OD2 ASP   234      48.971  40.293  51.544  1.00  0.00           O  
ATOM   1909  N   VAL   235      48.852  38.698  46.591  1.00  0.00              
ATOM   1910  CA  VAL   235      49.911  38.324  45.512  1.00  0.00              
ATOM   1911  CB  VAL   235      49.738  38.988  44.130  1.00  0.00              
ATOM   1912  C   VAL   235      51.351  38.411  45.992  1.00  0.00              
ATOM   1913  O   VAL   235      52.156  37.557  45.653  1.00  0.00              
ATOM   1914  CG1 VAL   235      48.425  38.604  43.442  1.00  0.00           C  
ATOM   1915  CG2 VAL   235      49.738  40.517  44.196  1.00  0.00           C  
ATOM   1916  N   HIS   236      51.612  39.293  46.984  1.00  0.00              
ATOM   1917  CA  HIS   236      52.821  39.859  47.415  1.00  0.00              
ATOM   1918  CB  HIS   236      53.885  38.731  47.379  1.00  0.00              
ATOM   1919  C   HIS   236      53.637  40.566  46.554  1.00  0.00              
ATOM   1920  O   HIS   236      54.558  39.797  46.148  1.00  0.00              
ATOM   1921  CG  HIS   236      55.235  39.106  47.953  1.00  0.00           C  
ATOM   1922  ND1 HIS   236      55.399  39.577  49.225  1.00  0.00           N  
ATOM   1923  CD2 HIS   236      56.494  39.034  47.392  1.00  0.00           C  
ATOM   1924  CE1 HIS   236      56.693  39.818  49.440  1.00  0.00           C  
ATOM   1925  NE2 HIS   236      57.378  39.472  48.347  1.00  0.00           N  
ATOM   1926  N   GLN   237      53.399  41.750  46.106  1.00  0.00              
ATOM   1927  CA  GLN   237      54.310  42.346  44.959  1.00  0.00              
ATOM   1928  CB  GLN   237      53.110  43.135  44.384  1.00  0.00              
ATOM   1929  C   GLN   237      55.647  42.688  45.488  1.00  0.00              
ATOM   1930  O   GLN   237      56.646  42.691  44.748  1.00  0.00              
ATOM   1931  CG  GLN   237      51.735  42.436  44.478  1.00  0.00           C  
ATOM   1932  CD  GLN   237      51.263  41.781  43.171  1.00  0.00           C  
ATOM   1933  OE1 GLN   237      52.039  41.605  42.227  1.00  0.00           O  
ATOM   1934  NE2 GLN   237      49.982  41.416  43.123  1.00  0.00           N  
ATOM   1935  N   GLU   238      55.706  42.899  46.802  1.00  0.00              
ATOM   1936  CA  GLU   238      56.986  43.269  47.494  1.00  0.00              
ATOM   1937  CB  GLU   238      56.691  43.809  48.889  1.00  0.00              
ATOM   1938  C   GLU   238      57.997  42.141  47.308  1.00  0.00              
ATOM   1939  O   GLU   238      59.181  42.455  47.281  1.00  0.00              
ATOM   1940  CG  GLU   238      55.876  45.121  48.908  1.00  0.00           C  
ATOM   1941  CD  GLU   238      55.572  45.423  50.372  1.00  0.00           C  
ATOM   1942  OE1 GLU   238      54.735  44.828  51.041  1.00  0.00           O  
ATOM   1943  OE2 GLU   238      56.297  46.296  50.934  1.00  0.00           O  
ATOM   1944  N   GLU   239      57.571  40.884  47.251  1.00  0.00              
ATOM   1945  CA  GLU   239      58.333  39.749  47.009  1.00  0.00              
ATOM   1946  CB  GLU   239      57.581  38.454  47.305  1.00  0.00              
ATOM   1947  C   GLU   239      58.542  39.384  45.567  1.00  0.00              
ATOM   1948  O   GLU   239      58.954  38.244  45.273  1.00  0.00              
ATOM   1949  CG  GLU   239      57.317  38.230  48.785  1.00  0.00           C  
ATOM   1950  CD  GLU   239      56.302  37.129  49.057  1.00  0.00           C  
ATOM   1951  OE1 GLU   239      55.560  36.746  48.126  1.00  0.00           O  
ATOM   1952  OE2 GLU   239      56.227  36.662  50.215  1.00  0.00           O  
ATOM   1953  N   PHE   240      58.376  40.289  44.617  1.00  0.00              
ATOM   1954  CA  PHE   240      58.609  39.955  43.224  1.00  0.00              
ATOM   1955  CB  PHE   240      57.494  40.586  42.376  1.00  0.00              
ATOM   1956  C   PHE   240      60.206  40.166  42.618  1.00  0.00              
ATOM   1957  O   PHE   240      60.794  41.234  42.791  1.00  0.00              
ATOM   1958  CG  PHE   240      56.149  39.934  42.551  1.00  0.00           C  
ATOM   1959  CD1 PHE   240      55.787  38.832  41.778  1.00  0.00           C  
ATOM   1960  CD2 PHE   240      55.232  40.437  43.465  1.00  0.00           C  
ATOM   1961  CE1 PHE   240      54.531  38.243  41.912  1.00  0.00           C  
ATOM   1962  CE2 PHE   240      53.967  39.853  43.608  1.00  0.00           C  
ATOM   1963  CZ  PHE   240      53.622  38.754  42.827  1.00  0.00           C  
ATOM   1964  N   THR   241      60.721  39.171  41.905  1.00  0.00              
ATOM   1965  CA  THR   241      61.876  39.659  41.306  1.00  0.00              
ATOM   1966  CB  THR   241      62.612  38.336  41.549  1.00  0.00              
ATOM   1967  C   THR   241      61.777  39.838  39.801  1.00  0.00              
ATOM   1968  O   THR   241      60.859  39.409  39.119  1.00  0.00              
ATOM   1969  OG1 THR   241      62.609  38.062  42.950  1.00  0.00           O  
ATOM   1970  CG2 THR   241      64.057  38.384  41.058  1.00  0.00           C  
ATOM   1971  N   ASP   242      62.702  40.678  39.299  1.00  0.00              
ATOM   1972  CA  ASP   242      62.992  41.076  37.961  1.00  0.00              
ATOM   1973  CB  ASP   242      64.374  41.725  37.955  1.00  0.00              
ATOM   1974  C   ASP   242      62.462  40.586  36.743  1.00  0.00              
ATOM   1975  O   ASP   242      61.236  40.702  36.764  1.00  0.00              
ATOM   1976  CG  ASP   242      64.950  42.113  36.623  1.00  0.00           C  
ATOM   1977  OD1 ASP   242      65.583  41.234  35.987  1.00  0.00           O  
ATOM   1978  OD2 ASP   242      64.760  43.280  36.208  1.00  0.00           O  
ATOM   1979  N   ASN   243      63.112  40.155  35.663  1.00  0.00              
ATOM   1980  CA  ASN   243      62.780  39.854  34.369  1.00  0.00              
ATOM   1981  CB  ASN   243      63.684  38.673  34.009  1.00  0.00              
ATOM   1982  C   ASN   243      63.192  38.644  33.749  1.00  0.00              
ATOM   1983  O   ASN   243      64.171  38.054  34.244  1.00  0.00              
ATOM   1984  CG  ASN   243      63.888  37.601  35.075  1.00  0.00           C  
ATOM   1985  OD1 ASN   243      64.668  36.635  34.924  1.00  0.00           O  
ATOM   1986  ND2 ASN   243      63.157  37.757  36.206  1.00  0.00           N  
ATOM   1987  N   PRO   244      62.493  38.172  32.681  1.00  0.00              
ATOM   1988  CA  PRO   244      62.830  37.006  31.852  1.00  0.00              
ATOM   1989  CB  PRO   244      64.198  36.394  32.072  1.00  0.00              
ATOM   1990  C   PRO   244      61.565  36.244  31.527  1.00  0.00              
ATOM   1991  O   PRO   244      60.481  36.755  31.228  1.00  0.00              
ATOM   1992  CG  PRO   244      64.705  36.051  30.722  1.00  0.00           C  
ATOM   1993  CD  PRO   244      63.512  35.824  29.835  1.00  0.00           C  
ATOM   1994  N   VAL   245      61.994  35.049  31.131  1.00  0.00              
ATOM   1995  CA  VAL   245      61.219  33.907  30.353  1.00  0.00              
ATOM   1996  CB  VAL   245      61.906  32.853  29.439  1.00  0.00              
ATOM   1997  C   VAL   245      60.504  33.462  31.718  1.00  0.00              
ATOM   1998  O   VAL   245      59.328  33.099  31.829  1.00  0.00              
ATOM   1999  CG1 VAL   245      63.000  32.142  30.198  1.00  0.00           C  
ATOM   2000  CG2 VAL   245      60.882  31.866  28.913  1.00  0.00           C  
ATOM   2001  N   PRO   246      61.389  33.372  32.705  1.00  0.00              
ATOM   2002  CA  PRO   246      60.792  32.907  33.993  1.00  0.00              
ATOM   2003  CB  PRO   246      60.537  31.958  35.151  1.00  0.00              
ATOM   2004  C   PRO   246      60.434  34.230  34.314  1.00  0.00              
ATOM   2005  O   PRO   246      59.927  34.195  35.438  1.00  0.00              
ATOM   2006  CG  PRO   246      61.913  31.468  35.479  1.00  0.00           C  
ATOM   2007  CD  PRO   246      62.713  31.443  34.179  1.00  0.00           C  
ATOM   2008  N   GLY   247      60.600  35.353  33.630  1.00  0.00              
ATOM   2009  CA  GLY   247      60.274  36.661  34.267  1.00  0.00              
ATOM   2010  C   GLY   247      59.073  37.248  33.534  1.00  0.00              
ATOM   2011  O   GLY   247      58.833  36.910  32.376  1.00  0.00              
ATOM   2012  N   PHE   248      58.241  37.991  34.252  1.00  0.00              
ATOM   2013  CA  PHE   248      57.058  38.604  33.709  1.00  0.00              
ATOM   2014  CB  PHE   248      55.871  37.962  34.454  1.00  0.00              
ATOM   2015  C   PHE   248      56.933  40.142  34.137  1.00  0.00              
ATOM   2016  O   PHE   248      57.296  40.645  35.187  1.00  0.00              
ATOM   2017  CG  PHE   248      55.773  36.469  34.269  1.00  0.00           C  
ATOM   2018  CD1 PHE   248      55.161  35.888  33.170  1.00  0.00           C  
ATOM   2019  CD2 PHE   248      56.346  35.640  35.237  1.00  0.00           C  
ATOM   2020  CE1 PHE   248      55.136  34.511  32.990  1.00  0.00           C  
ATOM   2021  CE2 PHE   248      56.295  34.268  35.063  1.00  0.00           C  
ATOM   2022  CZ  PHE   248      55.648  33.719  33.985  1.00  0.00           C  
ATOM   2023  N   ALA   249      56.296  40.814  33.184  1.00  0.00              
ATOM   2024  CA  ALA   249      56.018  42.236  33.297  1.00  0.00              
ATOM   2025  CB  ALA   249      55.808  43.018  31.998  1.00  0.00              
ATOM   2026  C   ALA   249      54.499  42.262  33.485  1.00  0.00              
ATOM   2027  O   ALA   249      53.751  42.813  32.677  1.00  0.00              
ATOM   2028  N   ASP   250      54.064  41.604  34.554  1.00  0.00              
ATOM   2029  CA  ASP   250      52.656  41.500  34.909  1.00  0.00              
ATOM   2030  CB  ASP   250      51.839  40.396  34.201  1.00  0.00              
ATOM   2031  C   ASP   250      52.654  40.995  36.437  1.00  0.00              
ATOM   2032  O   ASP   250      53.513  40.280  36.960  1.00  0.00              
ATOM   2033  CG  ASP   250      50.442  40.867  33.902  1.00  0.00           C  
ATOM   2034  OD1 ASP   250      49.969  41.807  34.581  1.00  0.00           O  
ATOM   2035  OD2 ASP   250      49.816  40.325  32.973  1.00  0.00           O  
ATOM   2036  N   ALA   251      51.644  41.565  37.111  1.00  0.00              
ATOM   2037  CA  ALA   251      51.274  41.310  38.444  1.00  0.00              
ATOM   2038  CB  ALA   251      51.390  42.541  39.319  1.00  0.00              
ATOM   2039  C   ALA   251      50.354  40.352  39.189  1.00  0.00              
ATOM   2040  O   ALA   251      50.473  40.057  40.384  1.00  0.00              
ATOM   2041  N   GLY   252      49.368  39.867  38.439  1.00  0.00              
ATOM   2042  CA  GLY   252      48.394  38.979  39.288  1.00  0.00              
ATOM   2043  C   GLY   252      48.275  37.610  38.576  1.00  0.00              
ATOM   2044  O   GLY   252      48.484  37.457  37.372  1.00  0.00              
ATOM   2045  N   VAL   253      47.802  36.659  39.382  1.00  0.00              
ATOM   2046  CA  VAL   253      47.626  35.263  39.080  1.00  0.00              
ATOM   2047  CB  VAL   253      46.972  34.592  40.290  1.00  0.00              
ATOM   2048  C   VAL   253      46.986  34.625  37.866  1.00  0.00              
ATOM   2049  O   VAL   253      45.991  35.144  37.363  1.00  0.00              
ATOM   2050  CG1 VAL   253      47.676  35.037  41.588  1.00  0.00           C  
ATOM   2051  CG2 VAL   253      45.485  34.927  40.332  1.00  0.00           C  
ATOM   2052  N   ILE   254      47.469  33.449  37.483  1.00  0.00              
ATOM   2053  CA  ILE   254      46.862  32.736  36.348  1.00  0.00              
ATOM   2054  CB  ILE   254      47.973  31.968  35.615  1.00  0.00              
ATOM   2055  C   ILE   254      45.981  31.660  36.890  1.00  0.00              
ATOM   2056  O   ILE   254      46.385  30.955  37.812  1.00  0.00              
ATOM   2057  CG1 ILE   254      49.119  32.895  35.215  1.00  0.00           C  
ATOM   2058  CG2 ILE   254      47.421  31.266  34.396  1.00  0.00           C  
ATOM   2059  CD1 ILE   254      50.332  32.130  34.746  1.00  0.00           C  
ATOM   2060  N   PHE   255      44.783  31.506  36.357  1.00  0.00              
ATOM   2061  CA  PHE   255      43.892  30.437  36.927  1.00  0.00              
ATOM   2062  CB  PHE   255      42.606  30.887  37.509  1.00  0.00              
ATOM   2063  C   PHE   255      43.368  29.465  35.942  1.00  0.00              
ATOM   2064  O   PHE   255      42.969  29.956  34.892  1.00  0.00              
ATOM   2065  CG  PHE   255      42.608  31.724  38.741  1.00  0.00           C  
ATOM   2066  CD1 PHE   255      42.985  31.216  39.944  1.00  0.00           C  
ATOM   2067  CD2 PHE   255      42.152  33.023  38.712  1.00  0.00           C  
ATOM   2068  CE1 PHE   255      42.929  31.933  41.107  1.00  0.00           C  
ATOM   2069  CE2 PHE   255      42.074  33.803  39.842  1.00  0.00           C  
ATOM   2070  CZ  PHE   255      42.458  33.222  41.026  1.00  0.00           C  
ATOM   2071  N   VAL   256      43.283  28.170  36.209  1.00  0.00              
ATOM   2072  CA  VAL   256      42.602  27.325  35.168  1.00  0.00              
ATOM   2073  CB  VAL   256      43.613  26.319  34.544  1.00  0.00              
ATOM   2074  C   VAL   256      41.384  26.584  35.942  1.00  0.00              
ATOM   2075  O   VAL   256      41.396  26.440  37.165  1.00  0.00              
ATOM   2076  CG1 VAL   256      44.660  27.046  33.728  1.00  0.00           C  
ATOM   2077  CG2 VAL   256      44.313  25.482  35.581  1.00  0.00           C  
ATOM   2078  N   ILE   257      40.408  26.095  35.183  1.00  0.00              
ATOM   2079  CA  ILE   257      39.354  25.467  35.826  1.00  0.00              
ATOM   2080  CB  ILE   257      37.988  26.145  35.935  1.00  0.00              
ATOM   2081  C   ILE   257      39.154  24.310  34.892  1.00  0.00              
ATOM   2082  O   ILE   257      38.748  24.411  33.728  1.00  0.00              
ATOM   2083  CG1 ILE   257      38.113  27.435  36.779  1.00  0.00           C  
ATOM   2084  CG2 ILE   257      37.003  25.194  36.631  1.00  0.00           C  
ATOM   2085  CD1 ILE   257      36.774  28.123  37.047  1.00  0.00           C  
ATOM   2086  N   HIS   258      39.473  23.146  35.446  1.00  0.00              
ATOM   2087  CA  HIS   258      39.685  21.858  34.683  1.00  0.00              
ATOM   2088  CB  HIS   258      41.091  21.671  34.102  1.00  0.00              
ATOM   2089  C   HIS   258      39.342  20.730  35.568  1.00  0.00              
ATOM   2090  O   HIS   258      39.280  20.827  36.797  1.00  0.00              
ATOM   2091  CG  HIS   258      42.160  21.678  35.152  1.00  0.00           C  
ATOM   2092  ND1 HIS   258      42.597  22.821  35.788  1.00  0.00           N  
ATOM   2093  CD2 HIS   258      42.867  20.654  35.683  1.00  0.00           C  
ATOM   2094  CE1 HIS   258      43.534  22.488  36.660  1.00  0.00           C  
ATOM   2095  NE2 HIS   258      43.735  21.174  36.620  1.00  0.00           N  
ATOM   2096  N   SER   259      38.934  19.655  34.902  1.00  0.00              
ATOM   2097  CA  SER   259      38.468  18.332  35.407  1.00  0.00              
ATOM   2098  CB  SER   259      38.228  17.360  34.266  1.00  0.00              
ATOM   2099  C   SER   259      39.746  17.639  36.204  1.00  0.00              
ATOM   2100  O   SER   259      40.911  17.492  35.835  1.00  0.00              
ATOM   2101  OG  SER   259      36.958  16.732  34.518  1.00  0.00           O  
ATOM   2102  N   PRO   260      39.287  17.167  37.364  1.00  0.00              
ATOM   2103  CA  PRO   260      40.079  16.491  38.315  1.00  0.00              
ATOM   2104  CB  PRO   260      39.144  15.829  39.332  1.00  0.00              
ATOM   2105  C   PRO   260      41.076  15.522  37.680  1.00  0.00              
ATOM   2106  O   PRO   260      42.242  15.430  38.071  1.00  0.00              
ATOM   2107  CG  PRO   260      37.966  16.757  39.344  1.00  0.00           C  
ATOM   2108  CD  PRO   260      37.756  17.034  37.881  1.00  0.00           C  
ATOM   2109  N   LYS   261      40.577  14.810  36.670  1.00  0.00              
ATOM   2110  CA  LYS   261      41.390  13.824  35.947  1.00  0.00              
ATOM   2111  CB  LYS   261      40.448  12.912  35.210  1.00  0.00              
ATOM   2112  C   LYS   261      42.257  14.336  34.769  1.00  0.00              
ATOM   2113  O   LYS   261      42.877  13.556  34.041  1.00  0.00              
ATOM   2114  CG  LYS   261      40.981  11.642  34.580  1.00  0.00           C  
ATOM   2115  CD  LYS   261      39.857  10.969  33.764  1.00  0.00           C  
ATOM   2116  CE  LYS   261      38.679  10.515  34.606  1.00  0.00           C  
ATOM   2117  NZ  LYS   261      37.392  10.569  33.870  1.00  0.00           N  
ATOM   2118  N   LYS   262      42.270  15.655  34.593  1.00  0.00              
ATOM   2119  CA  LYS   262      43.069  16.277  33.579  1.00  0.00              
ATOM   2120  CB  LYS   262      42.053  17.025  32.685  1.00  0.00              
ATOM   2121  C   LYS   262      43.971  17.333  34.034  1.00  0.00              
ATOM   2122  O   LYS   262      43.567  18.415  34.463  1.00  0.00              
ATOM   2123  CG  LYS   262      42.706  17.704  31.490  1.00  0.00           C  
ATOM   2124  CD  LYS   262      43.373  16.669  30.573  1.00  0.00           C  
ATOM   2125  CE  LYS   262      43.987  17.390  29.372  1.00  0.00           C  
ATOM   2126  NZ  LYS   262      44.457  16.376  28.374  1.00  0.00           N  
ATOM   2127  N   GLU   263      45.275  17.009  34.020  1.00  0.00              
ATOM   2128  CA  GLU   263      46.352  17.992  34.428  1.00  0.00              
ATOM   2129  CB  GLU   263      47.737  17.478  33.995  1.00  0.00              
ATOM   2130  C   GLU   263      46.172  19.336  33.780  1.00  0.00              
ATOM   2131  O   GLU   263      45.515  19.461  32.749  1.00  0.00              
ATOM   2132  CG  GLU   263      48.147  16.097  34.487  1.00  0.00           C  
ATOM   2133  CD  GLU   263      48.475  16.017  35.956  1.00  0.00           C  
ATOM   2134  OE1 GLU   263      49.366  16.744  36.429  1.00  0.00           O  
ATOM   2135  OE2 GLU   263      47.861  15.259  36.733  1.00  0.00           O  
ATOM   2136  N   PRO   264      46.701  20.368  34.448  1.00  0.00              
ATOM   2137  CA  PRO   264      46.667  21.762  34.065  1.00  0.00              
ATOM   2138  CB  PRO   264      46.972  22.640  35.327  1.00  0.00              
ATOM   2139  C   PRO   264      47.683  21.940  32.969  1.00  0.00              
ATOM   2140  O   PRO   264      48.673  21.215  32.861  1.00  0.00              
ATOM   2141  CG  PRO   264      47.821  21.744  36.172  1.00  0.00           C  
ATOM   2142  CD  PRO   264      47.153  20.366  36.046  1.00  0.00           C  
ATOM   2143  N   GLN   265      47.450  22.939  32.127  1.00  0.00              
ATOM   2144  CA  GLN   265      48.414  23.529  31.190  1.00  0.00              
ATOM   2145  CB  GLN   265      47.854  23.385  29.762  1.00  0.00              
ATOM   2146  C   GLN   265      48.167  25.015  31.379  1.00  0.00              
ATOM   2147  O   GLN   265      47.464  25.589  30.558  1.00  0.00              
ATOM   2148  CG  GLN   265      47.515  21.960  29.331  1.00  0.00           C  
ATOM   2149  CD  GLN   265      48.704  21.036  29.420  1.00  0.00           C  
ATOM   2150  OE1 GLN   265      49.819  21.397  29.028  1.00  0.00           O  
ATOM   2151  NE2 GLN   265      48.480  19.835  29.950  1.00  0.00           N  
ATOM   2152  N   PHE   266      48.559  25.595  32.516  1.00  0.00              
ATOM   2153  CA  PHE   266      48.018  26.913  32.872  1.00  0.00              
ATOM   2154  CB  PHE   266      47.950  27.059  34.380  1.00  0.00              
ATOM   2155  C   PHE   266      48.727  27.986  32.096  1.00  0.00              
ATOM   2156  O   PHE   266      48.226  29.068  31.792  1.00  0.00              
ATOM   2157  CG  PHE   266      46.863  26.217  34.981  1.00  0.00           C  
ATOM   2158  CD1 PHE   266      45.539  26.370  34.548  1.00  0.00           C  
ATOM   2159  CD2 PHE   266      47.155  25.239  35.934  1.00  0.00           C  
ATOM   2160  CE1 PHE   266      44.523  25.563  35.050  1.00  0.00           C  
ATOM   2161  CE2 PHE   266      46.146  24.424  36.446  1.00  0.00           C  
ATOM   2162  CZ  PHE   266      44.821  24.586  35.999  1.00  0.00           C  
ATOM   2163  N   ASP   267      49.973  27.649  31.763  1.00  0.00              
ATOM   2164  CA  ASP   267      50.818  28.715  31.041  1.00  0.00              
ATOM   2165  CB  ASP   267      52.288  28.284  31.059  1.00  0.00              
ATOM   2166  C   ASP   267      50.450  28.975  29.723  1.00  0.00              
ATOM   2167  O   ASP   267      50.799  30.096  29.362  1.00  0.00              
ATOM   2168  CG  ASP   267      52.986  28.633  32.369  1.00  0.00           C  
ATOM   2169  OD1 ASP   267      52.279  28.838  33.382  1.00  0.00           O  
ATOM   2170  OD2 ASP   267      54.237  28.705  32.387  1.00  0.00           O  
ATOM   2171  N   GLY   268      49.623  28.166  29.076  1.00  0.00              
ATOM   2172  CA  GLY   268      48.959  28.164  27.773  1.00  0.00              
ATOM   2173  C   GLY   268      47.439  28.354  27.797  1.00  0.00              
ATOM   2174  O   GLY   268      46.915  29.172  27.049  1.00  0.00              
ATOM   2175  N   LEU   269      46.723  27.578  28.599  1.00  0.00              
ATOM   2176  CA  LEU   269      45.289  27.726  28.656  1.00  0.00              
ATOM   2177  CB  LEU   269      44.720  26.364  28.141  1.00  0.00              
ATOM   2178  C   LEU   269      44.498  28.238  29.821  1.00  0.00              
ATOM   2179  O   LEU   269      43.280  28.095  29.848  1.00  0.00              
ATOM   2180  CG  LEU   269      43.167  26.361  28.152  1.00  0.00           C  
ATOM   2181  CD1 LEU   269      42.665  27.238  27.013  1.00  0.00           C  
ATOM   2182  CD2 LEU   269      42.594  24.937  28.027  1.00  0.00           C  
ATOM   2183  N   GLY   270      45.162  28.912  30.746  1.00  0.00              
ATOM   2184  CA  GLY   270      44.683  29.677  31.861  1.00  0.00              
ATOM   2185  C   GLY   270      44.218  31.026  31.644  1.00  0.00              
ATOM   2186  O   GLY   270      44.591  31.599  30.617  1.00  0.00              
ATOM   2187  N   LEU   271      43.416  31.605  32.546  1.00  0.00              
ATOM   2188  CA  LEU   271      42.860  32.970  32.384  1.00  0.00              
ATOM   2189  CB  LEU   271      41.322  32.962  32.372  1.00  0.00              
ATOM   2190  C   LEU   271      43.714  33.716  33.518  1.00  0.00              
ATOM   2191  O   LEU   271      44.504  33.148  34.277  1.00  0.00              
ATOM   2192  CG  LEU   271      40.690  31.951  31.413  1.00  0.00           C  
ATOM   2193  CD1 LEU   271      39.271  31.639  31.820  1.00  0.00           C  
ATOM   2194  CD2 LEU   271      40.799  32.375  29.954  1.00  0.00           C  
ATOM   2195  N   SER   272      43.551  35.044  33.503  1.00  0.00              
ATOM   2196  CA  SER   272      44.192  35.962  34.311  1.00  0.00              
ATOM   2197  CB  SER   272      44.743  37.219  33.628  1.00  0.00              
ATOM   2198  C   SER   272      43.310  36.949  35.005  1.00  0.00              
ATOM   2199  O   SER   272      42.379  37.633  34.538  1.00  0.00              
ATOM   2200  OG  SER   272      43.680  37.951  33.047  1.00  0.00           O  
ATOM   2201  N   SER   273      43.583  36.868  36.306  1.00  0.00              
ATOM   2202  CA  SER   273      42.937  37.600  37.502  1.00  0.00              
ATOM   2203  CB  SER   273      42.365  36.798  38.659  1.00  0.00              
ATOM   2204  C   SER   273      43.934  38.689  37.991  1.00  0.00              
ATOM   2205  O   SER   273      45.079  38.446  38.379  1.00  0.00              
ATOM   2206  OG  SER   273      41.854  37.719  39.620  1.00  0.00           O  
ATOM   2207  N   PRO   274      43.449  39.920  37.883  1.00  0.00              
ATOM   2208  CA  PRO   274      44.114  41.121  38.313  1.00  0.00              
ATOM   2209  CB  PRO   274      43.400  42.302  37.672  1.00  0.00              
ATOM   2210  C   PRO   274      44.074  41.489  39.697  1.00  0.00              
ATOM   2211  O   PRO   274      43.023  41.224  40.292  1.00  0.00              
ATOM   2212  CG  PRO   274      41.942  41.900  37.789  1.00  0.00           C  
ATOM   2213  CD  PRO   274      41.928  40.397  37.516  1.00  0.00           C  
ATOM   2214  N   VAL   275      45.098  42.106  40.292  1.00  0.00              
ATOM   2215  CA  VAL   275      45.066  42.494  41.726  1.00  0.00              
ATOM   2216  CB  VAL   275      46.482  42.445  42.319  1.00  0.00              
ATOM   2217  C   VAL   275      44.243  43.786  41.769  1.00  0.00              
ATOM   2218  O   VAL   275      44.175  44.533  40.788  1.00  0.00              
ATOM   2219  CG1 VAL   275      46.464  42.661  43.834  1.00  0.00           C  
ATOM   2220  CG2 VAL   275      47.056  41.049  42.068  1.00  0.00           C  
ATOM   2221  N   GLY   276      43.620  44.029  42.921  1.00  0.00              
ATOM   2222  CA  GLY   276      42.796  45.203  43.120  1.00  0.00              
ATOM   2223  C   GLY   276      41.360  45.125  42.609  1.00  0.00              
ATOM   2224  O   GLY   276      40.669  46.136  42.484  1.00  0.00              
ATOM   2225  N   MET   277      40.929  43.911  42.270  1.00  0.00              
ATOM   2226  CA  MET   277      39.592  43.646  41.798  1.00  0.00              
ATOM   2227  CB  MET   277      39.538  43.710  40.271  1.00  0.00              
ATOM   2228  C   MET   277      39.007  42.284  42.420  1.00  0.00              
ATOM   2229  O   MET   277      39.677  41.452  43.008  1.00  0.00              
ATOM   2230  CG  MET   277      40.428  42.782  39.506  1.00  0.00           C  
ATOM   2231  SD  MET   277      40.412  43.358  37.786  1.00  0.00           S  
ATOM   2232  CE  MET   277      42.086  44.089  37.659  1.00  0.00           C  
ATOM   2233  N   HIS   278      37.680  42.210  42.332  1.00  0.00              
ATOM   2234  CA  HIS   278      36.951  41.149  42.905  1.00  0.00              
ATOM   2235  CB  HIS   278      35.469  41.461  43.128  1.00  0.00              
ATOM   2236  C   HIS   278      36.277  40.660  41.463  1.00  0.00              
ATOM   2237  O   HIS   278      35.268  41.147  40.950  1.00  0.00              
ATOM   2238  CG  HIS   278      34.750  40.421  43.932  1.00  0.00           C  
ATOM   2239  ND1 HIS   278      35.245  39.925  45.119  1.00  0.00           N  
ATOM   2240  CD2 HIS   278      33.576  39.782  43.718  1.00  0.00           C  
ATOM   2241  CE1 HIS   278      34.408  39.025  45.602  1.00  0.00           C  
ATOM   2242  NE2 HIS   278      33.387  38.919  44.771  1.00  0.00           N  
ATOM   2243  N   ALA   279      36.920  39.630  40.926  1.00  0.00              
ATOM   2244  CA  ALA   279      36.481  38.852  39.915  1.00  0.00              
ATOM   2245  CB  ALA   279      37.700  38.251  39.235  1.00  0.00              
ATOM   2246  C   ALA   279      35.593  37.639  40.082  1.00  0.00              
ATOM   2247  O   ALA   279      35.823  36.702  40.839  1.00  0.00              
ATOM   2248  N   ARG   280      34.459  37.768  39.405  1.00  0.00              
ATOM   2249  CA  ARG   280      33.325  36.816  39.334  1.00  0.00              
ATOM   2250  CB  ARG   280      31.945  37.425  39.511  1.00  0.00              
ATOM   2251  C   ARG   280      33.391  35.774  38.191  1.00  0.00              
ATOM   2252  O   ARG   280      33.073  36.241  37.087  1.00  0.00              
ATOM   2253  CG  ARG   280      31.733  38.338  40.693  1.00  0.00           C  
ATOM   2254  CD  ARG   280      30.313  38.893  40.761  1.00  0.00           C  
ATOM   2255  NE  ARG   280      30.195  39.906  41.794  1.00  0.00           N  
ATOM   2256  CZ  ARG   280      29.858  39.746  43.051  1.00  0.00           C  
ATOM   2257  NH1 ARG   280      29.543  38.527  43.466  1.00  0.00           N  
ATOM   2258  NH2 ARG   280      29.856  40.795  43.867  1.00  0.00           N  
ATOM   2259  N   VAL   281      33.676  34.488  38.375  1.00  0.00              
ATOM   2260  CA  VAL   281      33.547  33.692  37.181  1.00  0.00              
ATOM   2261  CB  VAL   281      34.717  32.678  37.509  1.00  0.00              
ATOM   2262  C   VAL   281      32.419  32.834  37.351  1.00  0.00              
ATOM   2263  O   VAL   281      32.199  32.143  38.358  1.00  0.00              
ATOM   2264  CG1 VAL   281      34.986  31.762  36.320  1.00  0.00           C  
ATOM   2265  CG2 VAL   281      35.991  33.390  37.943  1.00  0.00           C  
ATOM   2266  N   THR   282      31.588  32.924  36.324  1.00  0.00              
ATOM   2267  CA  THR   282      30.167  32.275  36.179  1.00  0.00              
ATOM   2268  CB  THR   282      28.932  33.083  35.694  1.00  0.00              
ATOM   2269  C   THR   282      30.713  30.998  35.362  1.00  0.00              
ATOM   2270  O   THR   282      31.514  31.155  34.466  1.00  0.00              
ATOM   2271  OG1 THR   282      28.685  34.158  36.593  1.00  0.00           O  
ATOM   2272  CG2 THR   282      27.679  32.196  35.616  1.00  0.00           C  
ATOM   2273  N   ILE   283      30.260  29.800  35.698  1.00  0.00              
ATOM   2274  CA  ILE   283      30.623  28.752  34.829  1.00  0.00              
ATOM   2275  CB  ILE   283      31.811  27.986  35.503  1.00  0.00              
ATOM   2276  C   ILE   283      29.595  27.801  34.380  1.00  0.00              
ATOM   2277  O   ILE   283      28.677  27.605  35.170  1.00  0.00              
ATOM   2278  CG1 ILE   283      31.440  27.534  36.896  1.00  0.00           C  
ATOM   2279  CG2 ILE   283      33.028  28.915  35.611  1.00  0.00           C  
ATOM   2280  CD1 ILE   283      32.445  26.613  37.515  1.00  0.00           C  
ATOM   2281  N   ARG   284      29.669  27.180  33.209  1.00  0.00              
ATOM   2282  CA  ARG   284      28.780  26.046  32.900  1.00  0.00              
ATOM   2283  CB  ARG   284      28.011  26.365  31.625  1.00  0.00              
ATOM   2284  C   ARG   284      29.831  25.010  32.120  1.00  0.00              
ATOM   2285  O   ARG   284      30.799  25.154  31.375  1.00  0.00              
ATOM   2286  CG  ARG   284      26.861  27.348  31.799  1.00  0.00           C  
ATOM   2287  CD  ARG   284      26.343  27.736  30.421  1.00  0.00           C  
ATOM   2288  NE  ARG   284      25.133  28.547  30.483  1.00  0.00           N  
ATOM   2289  CZ  ARG   284      25.098  29.851  30.257  1.00  0.00           C  
ATOM   2290  NH1 ARG   284      26.213  30.508  29.956  1.00  0.00           N  
ATOM   2291  NH2 ARG   284      23.942  30.506  30.337  1.00  0.00           N  
ATOM   2292  N   GLN   285      29.559  23.870  32.740  1.00  0.00              
ATOM   2293  CA  GLN   285      30.006  22.458  32.649  1.00  0.00              
ATOM   2294  CB  GLN   285      29.705  21.537  33.835  1.00  0.00              
ATOM   2295  C   GLN   285      29.356  21.734  31.545  1.00  0.00              
ATOM   2296  O   GLN   285      28.240  21.229  31.552  1.00  0.00              
ATOM   2297  CG  GLN   285      30.235  20.108  33.625  1.00  0.00           C  
ATOM   2298  CD  GLN   285      30.064  19.201  34.840  1.00  0.00           C  
ATOM   2299  OE1 GLN   285      30.420  19.572  35.958  1.00  0.00           O  
ATOM   2300  NE2 GLN   285      29.522  18.000  34.620  1.00  0.00           N  
ATOM   2301  N   LEU   286      30.126  21.747  30.460  1.00  0.00              
ATOM   2302  CA  LEU   286      29.943  21.114  29.095  1.00  0.00              
ATOM   2303  CB  LEU   286      30.434  21.876  27.811  1.00  0.00              
ATOM   2304  C   LEU   286      30.601  19.741  28.933  1.00  0.00              
ATOM   2305  O   LEU   286      31.815  19.605  29.072  1.00  0.00              
ATOM   2306  CG  LEU   286      29.936  23.349  27.639  1.00  0.00           C  
ATOM   2307  CD1 LEU   286      30.660  24.091  26.477  1.00  0.00           C  
ATOM   2308  CD2 LEU   286      28.380  23.451  27.613  1.00  0.00           C  
ATOM   2309  N   LYS   287      29.772  18.718  28.771  1.00  0.00              
ATOM   2310  CA  LYS   287      30.256  17.361  28.586  1.00  0.00              
ATOM   2311  CB  LYS   287      29.454  16.334  29.400  1.00  0.00              
ATOM   2312  C   LYS   287      29.979  16.948  27.164  1.00  0.00              
ATOM   2313  O   LYS   287      28.866  16.762  26.687  1.00  0.00              
ATOM   2314  CG  LYS   287      29.656  16.404  30.907  1.00  0.00           C  
ATOM   2315  CD  LYS   287      28.745  15.400  31.613  1.00  0.00           C  
ATOM   2316  CE  LYS   287      28.721  15.590  33.126  1.00  0.00           C  
ATOM   2317  NZ  LYS   287      30.029  15.158  33.710  1.00  0.00           N  
ATOM   2318  N   THR   288      31.088  16.878  26.433  1.00  0.00              
ATOM   2319  CA  THR   288      31.232  16.448  25.028  1.00  0.00              
ATOM   2320  CB  THR   288      32.231  17.285  24.211  1.00  0.00              
ATOM   2321  C   THR   288      31.703  15.076  24.729  1.00  0.00              
ATOM   2322  O   THR   288      32.800  14.699  25.128  1.00  0.00              
ATOM   2323  OG1 THR   288      31.863  18.641  24.449  1.00  0.00           O  
ATOM   2324  CG2 THR   288      32.254  16.936  22.712  1.00  0.00           C  
ATOM   2325  N   VAL   289      30.839  14.289  24.067  1.00  0.00              
ATOM   2326  CA  VAL   289      31.017  12.869  23.770  1.00  0.00              
ATOM   2327  CB  VAL   289      29.815  11.921  24.193  1.00  0.00              
ATOM   2328  C   VAL   289      31.210  12.651  22.443  1.00  0.00              
ATOM   2329  O   VAL   289      30.413  13.185  21.675  1.00  0.00              
ATOM   2330  CG1 VAL   289      30.102  10.485  23.757  1.00  0.00           C  
ATOM   2331  CG2 VAL   289      29.595  11.932  25.705  1.00  0.00           C  
ATOM   2332  N   HIS   290      32.238  11.942  22.012  1.00  0.00              
ATOM   2333  CA  HIS   290      32.433  11.848  20.394  1.00  0.00              
ATOM   2334  CB  HIS   290      33.729  12.558  19.986  1.00  0.00              
ATOM   2335  C   HIS   290      32.833  10.204  20.400  1.00  0.00              
ATOM   2336  O   HIS   290      33.239   9.405  21.243  1.00  0.00              
ATOM   2337  CG  HIS   290      33.691  14.055  20.051  1.00  0.00           C  
ATOM   2338  ND1 HIS   290      34.743  14.869  19.692  1.00  0.00           N  
ATOM   2339  CD2 HIS   290      32.676  14.886  20.376  1.00  0.00           C  
ATOM   2340  CE1 HIS   290      34.351  16.122  19.841  1.00  0.00           C  
ATOM   2341  NE2 HIS   290      33.096  16.186  20.268  1.00  0.00           N  
ATOM   2342  N   GLN   291      32.316   9.818  19.237  1.00  0.00              
ATOM   2343  CA  GLN   291      32.235   8.541  18.533  1.00  0.00              
ATOM   2344  CB  GLN   291      31.015   8.118  17.700  1.00  0.00              
ATOM   2345  C   GLN   291      33.581   8.280  18.074  1.00  0.00              
ATOM   2346  O   GLN   291      34.251   9.247  17.708  1.00  0.00              
ATOM   2347  CG  GLN   291      29.666   8.307  18.349  1.00  0.00           C  
ATOM   2348  CD  GLN   291      28.543   8.016  17.393  1.00  0.00           C  
ATOM   2349  OE1 GLN   291      28.761   7.585  16.253  1.00  0.00           O  
ATOM   2350  NE2 GLN   291      27.321   8.219  17.851  1.00  0.00           N  
ATOM   2351  N   GLU   292      33.965   7.031  17.875  1.00  0.00              
ATOM   2352  CA  GLU   292      35.424   6.947  17.219  1.00  0.00              
ATOM   2353  CB  GLU   292      36.375   6.441  18.319  1.00  0.00              
ATOM   2354  C   GLU   292      35.345   6.092  15.925  1.00  0.00              
ATOM   2355  O   GLU   292      34.291   5.558  15.579  1.00  0.00              
ATOM   2356  CG  GLU   292      35.859   5.303  19.173  1.00  0.00           C  
ATOM   2357  CD  GLU   292      36.672   4.980  20.413  1.00  0.00           C  
ATOM   2358  OE1 GLU   292      36.575   5.674  21.444  1.00  0.00           O  
ATOM   2359  OE2 GLU   292      37.419   3.972  20.384  1.00  0.00           O  
ATOM   2360  N   TYR   293      36.484   5.935  15.260  1.00  0.00              
ATOM   2361  CA  TYR   293      36.506   5.125  14.065  1.00  0.00              
ATOM   2362  CB  TYR   293      37.874   4.453  13.882  1.00  0.00              
ATOM   2363  C   TYR   293      36.063   3.746  14.193  1.00  0.00              
ATOM   2364  O   TYR   293      36.827   2.907  14.690  1.00  0.00              
ATOM   2365  CG  TYR   293      38.115   4.087  12.447  1.00  0.00           C  
ATOM   2366  CD1 TYR   293      38.557   5.041  11.533  1.00  0.00           C  
ATOM   2367  CD2 TYR   293      37.789   2.815  11.967  1.00  0.00           C  
ATOM   2368  CE1 TYR   293      38.657   4.746  10.181  1.00  0.00           C  
ATOM   2369  CE2 TYR   293      37.887   2.514  10.622  1.00  0.00           C  
ATOM   2370  CZ  TYR   293      38.311   3.482   9.735  1.00  0.00           C  
ATOM   2371  OH  TYR   293      38.328   3.219   8.393  1.00  0.00           O  
ATOM   2372  N   PRO   294      34.825   3.479  13.820  1.00  0.00              
ATOM   2373  CA  PRO   294      34.178   2.126  13.912  1.00  0.00              
ATOM   2374  CB  PRO   294      34.639   0.708  14.274  1.00  0.00              
ATOM   2375  C   PRO   294      33.410   2.213  15.145  1.00  0.00              
ATOM   2376  O   PRO   294      33.345   1.203  15.837  1.00  0.00              
ATOM   2377  CG  PRO   294      35.718   0.946  15.306  1.00  0.00           C  
ATOM   2378  CD  PRO   294      36.458   2.129  14.732  1.00  0.00           C  
ATOM   2379  N   TRP   295      32.842   3.370  15.480  1.00  0.00              
ATOM   2380  CA  TRP   295      32.123   3.674  16.709  1.00  0.00              
ATOM   2381  CB  TRP   295      30.689   3.263  16.346  1.00  0.00              
ATOM   2382  C   TRP   295      32.379   3.084  18.064  1.00  0.00              
ATOM   2383  O   TRP   295      31.522   2.760  18.895  1.00  0.00              
ATOM   2384  CG  TRP   295      30.075   4.134  15.285  1.00  0.00           C  
ATOM   2385  CD1 TRP   295      30.062   3.943  13.934  1.00  0.00           C  
ATOM   2386  CD2 TRP   295      29.380   5.364  15.520  1.00  0.00           C  
ATOM   2387  NE1 TRP   295      29.397   4.975  13.315  1.00  0.00           N  
ATOM   2388  CE2 TRP   295      28.969   5.858  14.268  1.00  0.00           C  
ATOM   2389  CE3 TRP   295      29.064   6.094  16.668  1.00  0.00           C  
ATOM   2390  CZ2 TRP   295      28.251   7.047  14.130  1.00  0.00           C  
ATOM   2391  CZ3 TRP   295      28.351   7.271  16.531  1.00  0.00           C  
ATOM   2392  CH2 TRP   295      27.953   7.736  15.273  1.00  0.00           C  
ATOM   2393  N   GLY   296      33.665   3.096  18.326  1.00  0.00              
ATOM   2394  CA  GLY   296      34.521   2.485  19.406  1.00  0.00              
ATOM   2395  C   GLY   296      35.100   3.587  20.345  1.00  0.00              
ATOM   2396  O   GLY   296      35.236   4.750  19.961  1.00  0.00              
ATOM   2397  N   GLU   297      35.529   3.165  21.530  1.00  0.00              
ATOM   2398  CA  GLU   297      36.118   4.116  22.444  1.00  0.00              
ATOM   2399  CB  GLU   297      36.453   3.459  23.782  1.00  0.00              
ATOM   2400  C   GLU   297      37.353   4.874  21.956  1.00  0.00              
ATOM   2401  O   GLU   297      38.473   4.372  22.024  1.00  0.00              
ATOM   2402  CG  GLU   297      35.309   3.471  24.769  1.00  0.00           C  
ATOM   2403  CD  GLU   297      34.889   4.883  25.150  1.00  0.00           C  
ATOM   2404  OE1 GLU   297      35.691   5.592  25.795  1.00  0.00           O  
ATOM   2405  OE2 GLU   297      33.753   5.280  24.801  1.00  0.00           O  
ATOM   2406  N   CYS   298      37.119   6.052  21.396  1.00  0.00              
ATOM   2407  CA  CYS   298      38.230   6.859  20.878  1.00  0.00              
ATOM   2408  CB  CYS   298      37.702   7.655  19.685  1.00  0.00              
ATOM   2409  C   CYS   298      38.789   7.559  22.112  1.00  0.00              
ATOM   2410  O   CYS   298      38.014   7.969  22.977  1.00  0.00              
ATOM   2411  SG  CYS   298      38.960   8.502  18.757  1.00  0.00           S  
ATOM   2412  N   ASN   299      40.110   7.651  22.220  1.00  0.00              
ATOM   2413  CA  ASN   299      40.742   8.274  23.354  1.00  0.00              
ATOM   2414  CB  ASN   299      40.417   9.738  23.478  1.00  0.00              
ATOM   2415  C   ASN   299      41.111   7.068  24.274  1.00  0.00              
ATOM   2416  O   ASN   299      42.286   6.741  24.310  1.00  0.00              
ATOM   2417  CG  ASN   299      40.495  10.588  22.212  1.00  0.00           C  
ATOM   2418  OD1 ASN   299      39.453  11.229  21.858  1.00  0.00           O  
ATOM   2419  ND2 ASN   299      41.641  10.601  21.561  1.00  0.00           N  
ATOM   2420  N   PRO   300      40.168   6.512  25.029  1.00  0.00              
ATOM   2421  CA  PRO   300      40.316   5.498  25.913  1.00  0.00              
ATOM   2422  CB  PRO   300      40.639   4.103  25.332  1.00  0.00              
ATOM   2423  C   PRO   300      40.582   5.625  27.279  1.00  0.00              
ATOM   2424  O   PRO   300      41.051   6.659  27.693  1.00  0.00              
ATOM   2425  CG  PRO   300      41.999   4.352  24.798  1.00  0.00           C  
ATOM   2426  CD  PRO   300      41.769   5.700  24.007  1.00  0.00           C  
ATOM   2427  N   ASN   301      40.254   4.617  28.063  1.00  0.00              
ATOM   2428  CA  ASN   301      40.057   4.569  29.589  1.00  0.00              
ATOM   2429  CB  ASN   301      38.846   3.785  30.118  1.00  0.00              
ATOM   2430  C   ASN   301      41.152   4.572  30.585  1.00  0.00              
ATOM   2431  O   ASN   301      41.026   4.988  31.717  1.00  0.00              
ATOM   2432  CG  ASN   301      38.947   3.440  31.590  1.00  0.00           C  
ATOM   2433  OD1 ASN   301      38.827   2.282  31.966  1.00  0.00           O  
ATOM   2434  ND2 ASN   301      39.142   4.449  32.435  1.00  0.00           N  
ATOM   2435  N   ILE   302      42.271   4.098  30.106  1.00  0.00              
ATOM   2436  CA  ILE   302      43.523   4.006  31.042  1.00  0.00              
ATOM   2437  CB  ILE   302      43.864   2.520  31.296  1.00  0.00              
ATOM   2438  C   ILE   302      44.666   4.042  30.132  1.00  0.00              
ATOM   2439  O   ILE   302      44.824   5.123  29.581  1.00  0.00              
ATOM   2440  CG1 ILE   302      42.647   1.637  30.998  1.00  0.00           C  
ATOM   2441  CG2 ILE   302      44.154   2.304  32.769  1.00  0.00           C  
ATOM   2442  CD1 ILE   302      42.644   1.040  29.626  1.00  0.00           C  
ATOM   2443  N   LYS   303      45.415   2.972  29.831  1.00  0.00              
ATOM   2444  CA  LYS   303      46.613   2.947  29.100  1.00  0.00              
ATOM   2445  CB  LYS   303      46.361   2.362  27.708  1.00  0.00              
ATOM   2446  C   LYS   303      47.570   4.036  28.780  1.00  0.00              
ATOM   2447  O   LYS   303      48.085   4.132  27.670  1.00  0.00              
ATOM   2448  CG  LYS   303      45.138   1.483  27.653  1.00  0.00           C  
ATOM   2449  CD  LYS   303      45.196   0.497  26.539  1.00  0.00           C  
ATOM   2450  CE  LYS   303      43.856  -0.220  26.411  1.00  0.00           C  
ATOM   2451  NZ  LYS   303      43.958  -1.255  25.345  1.00  0.00           N  
ATOM   2452  N   LEU   304      47.794   4.894  29.764  1.00  0.00              
ATOM   2453  CA  LEU   304      48.533   6.111  29.961  1.00  0.00              
ATOM   2454  CB  LEU   304      47.998   7.076  31.019  1.00  0.00              
ATOM   2455  C   LEU   304      49.946   6.200  30.157  1.00  0.00              
ATOM   2456  O   LEU   304      50.170   5.784  31.289  1.00  0.00              
ATOM   2457  CG  LEU   304      46.492   7.340  30.976  1.00  0.00           C  
ATOM   2458  CD1 LEU   304      46.040   7.960  32.287  1.00  0.00           C  
ATOM   2459  CD2 LEU   304      46.157   8.250  29.794  1.00  0.00           C  
ATOM   2460  N   ARG   305      50.904   6.645  29.365  1.00  0.00              
ATOM   2461  CA  ARG   305      52.294   6.648  29.874  1.00  0.00              
ATOM   2462  CB  ARG   305      53.132   7.106  28.654  1.00  0.00              
ATOM   2463  C   ARG   305      52.593   7.305  31.273  1.00  0.00              
ATOM   2464  O   ARG   305      53.457   6.876  32.061  1.00  0.00              
ATOM   2465  CG  ARG   305      52.957   6.208  27.459  1.00  0.00           C  
ATOM   2466  CD  ARG   305      53.463   6.769  26.175  1.00  0.00           C  
ATOM   2467  NE  ARG   305      54.791   7.402  26.306  1.00  0.00           N  
ATOM   2468  CZ  ARG   305      55.156   8.282  25.361  1.00  0.00           C  
ATOM   2469  NH1 ARG   305      54.492   8.167  24.180  1.00  0.00           N  
ATOM   2470  NH2 ARG   305      56.019   9.212  25.514  1.00  0.00           N  
ATOM   2471  N   ASN   306      51.981   8.472  31.487  1.00  0.00              
ATOM   2472  CA  ASN   306      52.277   9.199  32.691  1.00  0.00              
ATOM   2473  CB  ASN   306      53.330  10.306  32.553  1.00  0.00              
ATOM   2474  C   ASN   306      50.963   9.772  33.323  1.00  0.00              
ATOM   2475  O   ASN   306      50.987  10.645  34.193  1.00  0.00              
ATOM   2476  CG  ASN   306      52.946  11.358  31.533  1.00  0.00           C  
ATOM   2477  OD1 ASN   306      51.765  11.566  31.258  1.00  0.00           O  
ATOM   2478  ND2 ASN   306      53.944  12.042  30.982  1.00  0.00           N  
ATOM   2479  N   PHE   307      49.845   9.390  32.713  1.00  0.00              
ATOM   2480  CA  PHE   307      48.589   9.906  33.276  1.00  0.00              
ATOM   2481  CB  PHE   307      48.052  11.277  32.870  1.00  0.00              
ATOM   2482  C   PHE   307      47.709   8.627  32.855  1.00  0.00              
ATOM   2483  O   PHE   307      47.976   7.707  31.994  1.00  0.00              
ATOM   2484  CG  PHE   307      48.969  12.386  33.238  1.00  0.00           C  
ATOM   2485  CD1 PHE   307      49.391  12.531  34.549  1.00  0.00           C  
ATOM   2486  CD2 PHE   307      49.465  13.243  32.273  1.00  0.00           C  
ATOM   2487  CE1 PHE   307      50.305  13.503  34.894  1.00  0.00           C  
ATOM   2488  CE2 PHE   307      50.388  14.224  32.610  1.00  0.00           C  
ATOM   2489  CZ  PHE   307      50.805  14.350  33.929  1.00  0.00           C  
ATOM   2490  N   ILE   308      46.705   8.584  33.708  1.00  0.00              
ATOM   2491  CA  ILE   308      45.693   7.519  33.873  1.00  0.00              
ATOM   2492  CB  ILE   308      45.562   6.871  35.237  1.00  0.00              
ATOM   2493  C   ILE   308      44.683   7.643  32.750  1.00  0.00              
ATOM   2494  O   ILE   308      44.290   6.686  32.013  1.00  0.00              
ATOM   2495  CG1 ILE   308      46.821   6.420  35.969  1.00  0.00           C  
ATOM   2496  CG2 ILE   308      44.643   5.620  35.106  1.00  0.00           C  
ATOM   2497  CD1 ILE   308      47.611   7.571  36.616  1.00  0.00           C  
ATOM   2498  N   THR   309      44.164   8.870  32.659  1.00  0.00              
ATOM   2499  CA  THR   309      43.129   9.215  31.639  1.00  0.00              
ATOM   2500  CB  THR   309      42.052  10.079  32.326  1.00  0.00              
ATOM   2501  C   THR   309      43.626   9.984  30.554  1.00  0.00              
ATOM   2502  O   THR   309      44.456  10.878  30.769  1.00  0.00              
ATOM   2503  OG1 THR   309      42.583  11.394  32.442  1.00  0.00           O  
ATOM   2504  CG2 THR   309      41.711   9.548  33.706  1.00  0.00           C  
ATOM   2505  N   TYR   310      43.182   9.694  29.340  1.00  0.00              
ATOM   2506  CA  TYR   310      43.584  10.396  28.056  1.00  0.00              
ATOM   2507  CB  TYR   310      43.280   9.599  26.753  1.00  0.00              
ATOM   2508  C   TYR   310      42.966  11.744  27.785  1.00  0.00              
ATOM   2509  O   TYR   310      41.761  11.819  27.547  1.00  0.00              
ATOM   2510  CG  TYR   310      44.131   8.329  26.699  1.00  0.00           C  
ATOM   2511  CD1 TYR   310      45.443   8.368  26.253  1.00  0.00           C  
ATOM   2512  CD2 TYR   310      43.598   7.132  27.140  1.00  0.00           C  
ATOM   2513  CE1 TYR   310      46.210   7.211  26.257  1.00  0.00           C  
ATOM   2514  CE2 TYR   310      44.355   5.964  27.127  1.00  0.00           C  
ATOM   2515  CZ  TYR   310      45.656   6.039  26.692  1.00  0.00           C  
ATOM   2516  OH  TYR   310      46.388   4.854  26.734  1.00  0.00           O  
ATOM   2517  N   SER   311      43.761  12.802  27.729  1.00  0.00              
ATOM   2518  CA  SER   311      42.972  14.094  27.430  1.00  0.00              
ATOM   2519  CB  SER   311      42.746  14.797  28.772  1.00  0.00              
ATOM   2520  C   SER   311      44.152  14.822  26.518  1.00  0.00              
ATOM   2521  O   SER   311      45.335  14.483  26.410  1.00  0.00              
ATOM   2522  OG  SER   311      43.956  15.302  29.300  1.00  0.00           O  
ATOM   2523  N   THR   312      43.635  15.891  25.915  1.00  0.00              
ATOM   2524  CA  THR   312      44.455  16.677  25.070  1.00  0.00              
ATOM   2525  CB  THR   312      43.645  17.828  24.359  1.00  0.00              
ATOM   2526  C   THR   312      45.664  17.207  25.802  1.00  0.00              
ATOM   2527  O   THR   312      46.788  17.119  25.314  1.00  0.00              
ATOM   2528  OG1 THR   312      42.906  18.587  25.249  1.00  0.00           O  
ATOM   2529  CG2 THR   312      42.599  17.120  23.404  1.00  0.00           C  
ATOM   2530  N   TYR   313      45.442  17.693  27.017  1.00  0.00              
ATOM   2531  CA  TYR   313      46.499  18.224  27.875  1.00  0.00              
ATOM   2532  CB  TYR   313      45.854  18.917  29.064  1.00  0.00              
ATOM   2533  C   TYR   313      47.510  17.156  28.347  1.00  0.00              
ATOM   2534  O   TYR   313      48.705  17.378  28.473  1.00  0.00              
ATOM   2535  CG  TYR   313      46.738  19.897  29.763  1.00  0.00           C  
ATOM   2536  CD1 TYR   313      47.353  20.926  29.063  1.00  0.00           C  
ATOM   2537  CD2 TYR   313      46.956  19.809  31.133  1.00  0.00           C  
ATOM   2538  CE1 TYR   313      48.162  21.844  29.712  1.00  0.00           C  
ATOM   2539  CE2 TYR   313      47.751  20.715  31.790  1.00  0.00           C  
ATOM   2540  CZ  TYR   313      48.357  21.732  31.078  1.00  0.00           C  
ATOM   2541  OH  TYR   313      49.176  22.620  31.739  1.00  0.00           O  
ATOM   2542  N   GLY   314      46.954  15.983  28.654  1.00  0.00              
ATOM   2543  CA  GLY   314      47.805  14.875  29.106  1.00  0.00              
ATOM   2544  C   GLY   314      48.717  14.522  27.857  1.00  0.00              
ATOM   2545  O   GLY   314      49.937  14.465  27.973  1.00  0.00              
ATOM   2546  N   CYS   315      48.106  14.305  26.694  1.00  0.00              
ATOM   2547  CA  CYS   315      48.839  14.042  25.546  1.00  0.00              
ATOM   2548  CB  CYS   315      47.998  14.060  24.266  1.00  0.00              
ATOM   2549  C   CYS   315      49.970  14.997  25.330  1.00  0.00              
ATOM   2550  O   CYS   315      51.105  14.573  25.152  1.00  0.00              
ATOM   2551  SG  CYS   315      46.353  13.297  24.374  1.00  0.00           S  
ATOM   2552  N   LEU   316      49.655  16.287  25.304  1.00  0.00              
ATOM   2553  CA  LEU   316      50.649  17.359  25.140  1.00  0.00              
ATOM   2554  CB  LEU   316      49.947  18.713  25.073  1.00  0.00              
ATOM   2555  C   LEU   316      51.884  17.118  26.096  1.00  0.00              
ATOM   2556  O   LEU   316      53.044  16.975  25.741  1.00  0.00              
ATOM   2557  CG  LEU   316      48.775  18.781  24.075  1.00  0.00           C  
ATOM   2558  CD1 LEU   316      48.256  20.211  23.919  1.00  0.00           C  
ATOM   2559  CD2 LEU   316      49.266  18.275  22.733  1.00  0.00           C  
ATOM   2560  N   LYS   317      51.520  17.187  27.377  1.00  0.00              
ATOM   2561  CA  LYS   317      52.608  17.031  28.379  1.00  0.00              
ATOM   2562  CB  LYS   317      51.963  17.040  29.754  1.00  0.00              
ATOM   2563  C   LYS   317      53.418  15.829  28.159  1.00  0.00              
ATOM   2564  O   LYS   317      54.633  15.978  28.184  1.00  0.00              
ATOM   2565  CG  LYS   317      51.337  18.403  30.092  1.00  0.00           C  
ATOM   2566  CD  LYS   317      50.950  18.547  31.555  1.00  0.00           C  
ATOM   2567  CE  LYS   317      50.494  19.930  31.954  1.00  0.00           C  
ATOM   2568  NZ  LYS   317      51.611  20.866  32.266  1.00  0.00           N  
ATOM   2569  N   GLU   318      52.826  14.663  27.926  1.00  0.00              
ATOM   2570  CA  GLU   318      53.439  13.416  27.552  1.00  0.00              
ATOM   2571  CB  GLU   318      52.439  12.302  27.252  1.00  0.00              
ATOM   2572  C   GLU   318      54.331  13.345  26.402  1.00  0.00              
ATOM   2573  O   GLU   318      55.240  12.534  26.573  1.00  0.00              
ATOM   2574  CG  GLU   318      51.617  11.881  28.458  1.00  0.00           C  
ATOM   2575  CD  GLU   318      50.415  11.020  28.100  1.00  0.00           C  
ATOM   2576  OE1 GLU   318      50.018  10.997  26.913  1.00  0.00           O  
ATOM   2577  OE2 GLU   318      49.847  10.381  29.012  1.00  0.00           O  
ATOM   2578  N   CYS   319      54.285  14.159  25.350  1.00  0.00              
ATOM   2579  CA  CYS   319      55.103  14.316  24.257  1.00  0.00              
ATOM   2580  CB  CYS   319      54.364  14.684  22.970  1.00  0.00              
ATOM   2581  C   CYS   319      56.056  15.343  24.536  1.00  0.00              
ATOM   2582  O   CYS   319      57.219  15.064  24.225  1.00  0.00              
ATOM   2583  SG  CYS   319      53.261  13.358  22.347  1.00  0.00           S  
ATOM   2584  N   LYS   320      55.724  16.480  25.148  1.00  0.00              
ATOM   2585  CA  LYS   320      56.598  17.532  25.621  1.00  0.00              
ATOM   2586  CB  LYS   320      55.801  18.766  26.065  1.00  0.00              
ATOM   2587  C   LYS   320      57.778  16.854  26.356  1.00  0.00              
ATOM   2588  O   LYS   320      58.927  17.036  25.961  1.00  0.00              
ATOM   2589  CG  LYS   320      54.807  19.248  25.022  1.00  0.00           C  
ATOM   2590  CD  LYS   320      54.633  20.760  25.055  1.00  0.00           C  
ATOM   2591  CE  LYS   320      53.857  21.225  23.828  1.00  0.00           C  
ATOM   2592  NZ  LYS   320      53.466  22.658  23.891  1.00  0.00           N  
ATOM   2593  N   ALA   321      57.484  16.066  27.382  1.00  0.00              
ATOM   2594  CA  ALA   321      58.430  15.369  28.152  1.00  0.00              
ATOM   2595  CB  ALA   321      57.628  14.795  29.329  1.00  0.00              
ATOM   2596  C   ALA   321      59.413  14.452  27.352  1.00  0.00              
ATOM   2597  O   ALA   321      60.602  14.329  27.601  1.00  0.00              
ATOM   2598  N   ARG   322      58.795  13.753  26.399  1.00  0.00              
ATOM   2599  CA  ARG   322      59.611  12.833  25.579  1.00  0.00              
ATOM   2600  CB  ARG   322      58.701  11.994  24.696  1.00  0.00              
ATOM   2601  C   ARG   322      60.568  13.698  24.789  1.00  0.00              
ATOM   2602  O   ARG   322      61.758  13.409  24.777  1.00  0.00              
ATOM   2603  CG  ARG   322      57.936  10.906  25.434  1.00  0.00           C  
ATOM   2604  CD  ARG   322      57.024  10.160  24.556  1.00  0.00           C  
ATOM   2605  NE  ARG   322      56.334   9.090  25.288  1.00  0.00           N  
ATOM   2606  CZ  ARG   322      56.883   7.926  25.610  1.00  0.00           C  
ATOM   2607  NH1 ARG   322      58.130   7.637  25.265  1.00  0.00           N  
ATOM   2608  NH2 ARG   322      56.148   7.021  26.282  1.00  0.00           N  
ATOM   2609  N   HIS   323      60.051  14.707  24.098  1.00  0.00              
ATOM   2610  CA  HIS   323      60.820  15.654  23.337  1.00  0.00              
ATOM   2611  CB  HIS   323      59.984  16.824  22.812  1.00  0.00              
ATOM   2612  C   HIS   323      62.099  16.157  24.146  1.00  0.00              
ATOM   2613  O   HIS   323      63.267  16.025  23.814  1.00  0.00              
ATOM   2614  CG  HIS   323      59.343  16.585  21.477  1.00  0.00           C  
ATOM   2615  ND1 HIS   323      58.258  15.769  21.254  1.00  0.00           N  
ATOM   2616  CD2 HIS   323      59.655  17.137  20.279  1.00  0.00           C  
ATOM   2617  CE1 HIS   323      57.934  15.808  19.965  1.00  0.00           C  
ATOM   2618  NE2 HIS   323      58.759  16.624  19.338  1.00  0.00           N  
ATOM   2619  N   ILE   324      61.724  16.852  25.220  1.00  0.00              
ATOM   2620  CA  ILE   324      62.834  17.420  26.033  1.00  0.00              
ATOM   2621  CB  ILE   324      62.214  18.028  27.308  1.00  0.00              
ATOM   2622  C   ILE   324      63.894  16.343  26.392  1.00  0.00              
ATOM   2623  O   ILE   324      65.085  16.519  26.154  1.00  0.00              
ATOM   2624  CG1 ILE   324      61.596  19.402  27.043  1.00  0.00           C  
ATOM   2625  CG2 ILE   324      63.191  18.073  28.467  1.00  0.00           C  
ATOM   2626  CD1 ILE   324      60.926  20.025  28.254  1.00  0.00           C  
ATOM   2627  N   GLN   325      63.441  15.210  26.924  1.00  0.00              
ATOM   2628  CA  GLN   325      64.349  14.148  27.231  1.00  0.00              
ATOM   2629  CB  GLN   325      63.703  13.250  28.301  1.00  0.00              
ATOM   2630  C   GLN   325      65.259  13.839  26.034  1.00  0.00              
ATOM   2631  O   GLN   325      66.483  13.891  26.124  1.00  0.00              
ATOM   2632  CG  GLN   325      62.406  12.577  27.901  1.00  0.00           C  
ATOM   2633  CD  GLN   325      61.654  11.988  29.091  1.00  0.00           C  
ATOM   2634  OE1 GLN   325      61.025  10.933  28.981  1.00  0.00           O  
ATOM   2635  NE2 GLN   325      61.705  12.678  30.229  1.00  0.00           N  
ATOM   2636  N   ARG   326      64.630  13.563  24.898  1.00  0.00              
ATOM   2637  CA  ARG   326      65.340  13.250  23.675  1.00  0.00              
ATOM   2638  CB  ARG   326      64.332  12.969  22.562  1.00  0.00              
ATOM   2639  C   ARG   326      66.364  14.402  23.194  1.00  0.00              
ATOM   2640  O   ARG   326      67.439  14.154  22.627  1.00  0.00              
ATOM   2641  CG  ARG   326      64.788  11.925  21.576  1.00  0.00           C  
ATOM   2642  CD  ARG   326      63.632  11.451  20.720  1.00  0.00           C  
ATOM   2643  NE  ARG   326      63.759  10.034  20.383  1.00  0.00           N  
ATOM   2644  CZ  ARG   326      63.422   9.038  21.200  1.00  0.00           C  
ATOM   2645  NH1 ARG   326      62.930   9.304  22.406  1.00  0.00           N  
ATOM   2646  NH2 ARG   326      63.590   7.776  20.819  1.00  0.00           N  
ATOM   2647  N   LEU   327      65.894  15.647  23.308  1.00  0.00              
ATOM   2648  CA  LEU   327      66.777  16.673  22.862  1.00  0.00              
ATOM   2649  CB  LEU   327      66.005  17.774  22.138  1.00  0.00              
ATOM   2650  C   LEU   327      67.827  17.226  23.891  1.00  0.00              
ATOM   2651  O   LEU   327      69.020  17.477  23.703  1.00  0.00              
ATOM   2652  CG  LEU   327      65.303  17.423  20.861  1.00  0.00           C  
ATOM   2653  CD1 LEU   327      64.199  18.420  20.547  1.00  0.00           C  
ATOM   2654  CD2 LEU   327      66.256  17.231  19.704  1.00  0.00           C  
ATOM   2655  N   CYS   328      67.220  17.423  25.054  1.00  0.00              
ATOM   2656  CA  CYS   328      68.124  18.049  26.139  1.00  0.00              
ATOM   2657  CB  CYS   328      67.445  19.161  26.970  1.00  0.00              
ATOM   2658  C   CYS   328      67.701  16.933  27.078  1.00  0.00              
ATOM   2659  O   CYS   328      66.582  16.822  27.588  1.00  0.00              
ATOM   2660  SG  CYS   328      66.052  18.549  27.944  1.00  0.00           S  
ATOM   2661  N   GLY   329      68.684  16.049  27.239  1.00  0.00              
ATOM   2662  CA  GLY   329      68.691  14.842  28.097  1.00  0.00              
ATOM   2663  C   GLY   329      68.251  15.182  29.520  1.00  0.00              
ATOM   2664  O   GLY   329      68.745  14.661  30.524  1.00  0.00              
ATOM   2665  N   CYS   330      67.198  15.990  29.582  1.00  0.00              
ATOM   2666  CA  CYS   330      66.704  16.452  30.908  1.00  0.00              
ATOM   2667  CB  CYS   330      67.446  17.628  31.511  1.00  0.00              
ATOM   2668  C   CYS   330      65.198  16.625  31.018  1.00  0.00              
ATOM   2669  O   CYS   330      64.672  16.832  29.927  1.00  0.00              
ATOM   2670  SG  CYS   330      69.120  17.081  32.013  1.00  0.00           S  
ATOM   2671  N   LEU   331      64.548  16.757  32.168  1.00  0.00              
ATOM   2672  CA  LEU   331      63.137  17.218  31.969  1.00  0.00              
ATOM   2673  CB  LEU   331      62.298  16.092  32.574  1.00  0.00              
ATOM   2674  C   LEU   331      63.061  18.393  32.875  1.00  0.00              
ATOM   2675  O   LEU   331      63.891  18.596  33.771  1.00  0.00              
ATOM   2676  CG  LEU   331      62.171  14.798  31.780  1.00  0.00           C  
ATOM   2677  CD1 LEU   331      61.613  13.693  32.652  1.00  0.00           C  
ATOM   2678  CD2 LEU   331      61.273  15.079  30.599  1.00  0.00           C  
ATOM   2679  N   PRO   332      62.079  19.239  32.600  1.00  0.00              
ATOM   2680  CA  PRO   332      61.758  20.482  33.341  1.00  0.00              
ATOM   2681  CB  PRO   332      60.817  21.282  32.433  1.00  0.00              
ATOM   2682  C   PRO   332      60.820  20.039  34.477  1.00  0.00              
ATOM   2683  O   PRO   332      60.056  19.074  34.449  1.00  0.00              
ATOM   2684  CG  PRO   332      60.080  20.233  31.702  1.00  0.00           C  
ATOM   2685  CD  PRO   332      61.172  19.260  31.342  1.00  0.00           C  
ATOM   2686  N   PHE   333      61.053  20.747  35.581  1.00  0.00              
ATOM   2687  CA  PHE   333      60.450  20.623  36.906  1.00  0.00              
ATOM   2688  CB  PHE   333      60.517  21.889  37.777  1.00  0.00              
ATOM   2689  C   PHE   333      58.980  20.088  36.908  1.00  0.00              
ATOM   2690  O   PHE   333      58.550  19.243  37.686  1.00  0.00              
ATOM   2691  CG  PHE   333      60.020  21.686  39.177  1.00  0.00           C  
ATOM   2692  CD1 PHE   333      60.735  20.902  40.073  1.00  0.00           C  
ATOM   2693  CD2 PHE   333      58.824  22.267  39.594  1.00  0.00           C  
ATOM   2694  CE1 PHE   333      60.275  20.691  41.355  1.00  0.00           C  
ATOM   2695  CE2 PHE   333      58.350  22.063  40.874  1.00  0.00           C  
ATOM   2696  CZ  PHE   333      59.078  21.271  41.764  1.00  0.00           C  
ATOM   2697  N   LEU   334      58.214  20.677  35.990  1.00  0.00              
ATOM   2698  CA  LEU   334      56.774  20.251  36.015  1.00  0.00              
ATOM   2699  CB  LEU   334      55.947  21.433  35.534  1.00  0.00              
ATOM   2700  C   LEU   334      56.442  18.852  35.353  1.00  0.00              
ATOM   2701  O   LEU   334      55.397  18.219  35.541  1.00  0.00              
ATOM   2702  CG  LEU   334      56.134  22.677  36.403  1.00  0.00           C  
ATOM   2703  CD1 LEU   334      55.273  23.798  35.877  1.00  0.00           C  
ATOM   2704  CD2 LEU   334      55.784  22.362  37.853  1.00  0.00           C  
ATOM   2705  N   LEU   335      57.413  18.459  34.524  1.00  0.00              
ATOM   2706  CA  LEU   335      57.161  17.270  33.690  1.00  0.00              
ATOM   2707  CB  LEU   335      57.965  17.469  32.402  1.00  0.00              
ATOM   2708  C   LEU   335      57.547  15.971  34.499  1.00  0.00              
ATOM   2709  O   LEU   335      58.511  15.808  35.250  1.00  0.00              
ATOM   2710  CG  LEU   335      57.591  18.734  31.617  1.00  0.00           C  
ATOM   2711  CD1 LEU   335      58.735  19.177  30.723  1.00  0.00           C  
ATOM   2712  CD2 LEU   335      56.321  18.499  30.809  1.00  0.00           C  
ATOM   2713  N   PRO   336      56.571  15.081  34.366  1.00  0.00              
ATOM   2714  CA  PRO   336      56.445  13.699  34.774  1.00  0.00              
ATOM   2715  CB  PRO   336      55.081  13.103  34.458  1.00  0.00              
ATOM   2716  C   PRO   336      57.788  12.918  34.543  1.00  0.00              
ATOM   2717  O   PRO   336      58.767  13.482  34.056  1.00  0.00              
ATOM   2718  CG  PRO   336      54.850  13.565  33.031  1.00  0.00           C  
ATOM   2719  CD  PRO   336      55.403  14.989  32.988  1.00  0.00           C  
ATOM   2720  N   GLY   337      57.716  11.594  34.681  1.00  0.00              
ATOM   2721  CA  GLY   337      58.714  10.662  34.517  1.00  0.00              
ATOM   2722  C   GLY   337      60.081  10.830  34.986  1.00  0.00              
ATOM   2723  O   GLY   337      60.650  11.882  34.685  1.00  0.00              
ATOM   2724  N   ASN   338      60.699   9.837  35.613  1.00  0.00              
ATOM   2725  CA  ASN   338      62.098   9.949  36.093  1.00  0.00              
ATOM   2726  CB  ASN   338      62.556   8.695  36.821  1.00  0.00              
ATOM   2727  C   ASN   338      63.444  10.609  35.555  1.00  0.00              
ATOM   2728  O   ASN   338      64.495  10.269  36.115  1.00  0.00              
ATOM   2729  CG  ASN   338      63.644   8.994  37.836  1.00  0.00           C  
ATOM   2730  OD1 ASN   338      63.583  10.018  38.521  1.00  0.00           O  
ATOM   2731  ND2 ASN   338      64.654   8.145  37.917  1.00  0.00           N  
ATOM   2732  N   GLY   339      63.444  11.395  34.481  1.00  0.00              
ATOM   2733  CA  GLY   339      64.711  11.711  33.969  1.00  0.00              
ATOM   2734  C   GLY   339      65.362  12.699  35.009  1.00  0.00              
ATOM   2735  O   GLY   339      64.688  13.111  35.945  1.00  0.00              
ATOM   2736  N   VAL   340      66.552  13.191  34.721  1.00  0.00              
ATOM   2737  CA  VAL   340      67.084  14.114  35.711  1.00  0.00              
ATOM   2738  CB  VAL   340      68.595  14.143  35.428  1.00  0.00              
ATOM   2739  C   VAL   340      66.413  15.546  35.454  1.00  0.00              
ATOM   2740  O   VAL   340      66.091  15.914  34.324  1.00  0.00              
ATOM   2741  CG1 VAL   340      69.306  15.257  36.177  1.00  0.00           C  
ATOM   2742  CG2 VAL   340      69.152  12.805  35.886  1.00  0.00           C  
ATOM   2743  N   GLU   341      66.321  16.335  36.517  1.00  0.00              
ATOM   2744  CA  GLU   341      65.737  17.613  36.328  1.00  0.00              
ATOM   2745  CB  GLU   341      65.353  18.079  37.702  1.00  0.00              
ATOM   2746  C   GLU   341      66.679  18.497  35.688  1.00  0.00              
ATOM   2747  O   GLU   341      67.868  18.382  35.969  1.00  0.00              
ATOM   2748  CG  GLU   341      64.848  19.432  38.004  1.00  0.00           C  
ATOM   2749  CD  GLU   341      64.306  19.670  39.422  1.00  0.00           C  
ATOM   2750  OE1 GLU   341      64.842  19.109  40.392  1.00  0.00           O  
ATOM   2751  OE2 GLU   341      63.305  20.441  39.561  1.00  0.00           O  
ATOM   2752  N   CYS   342      66.246  19.438  34.837  1.00  0.00              
ATOM   2753  CA  CYS   342      67.195  20.370  34.157  1.00  0.00              
ATOM   2754  CB  CYS   342      66.436  21.337  33.230  1.00  0.00              
ATOM   2755  C   CYS   342      67.901  21.353  35.066  1.00  0.00              
ATOM   2756  O   CYS   342      67.259  21.986  35.880  1.00  0.00              
ATOM   2757  SG  CYS   342      65.335  22.546  34.062  1.00  0.00           S  
ATOM   2758  N   ASP   343      69.216  21.461  34.938  1.00  0.00              
ATOM   2759  CA  ASP   343      70.008  22.391  35.719  1.00  0.00              
ATOM   2760  CB  ASP   343      71.402  21.792  35.896  1.00  0.00              
ATOM   2761  C   ASP   343      69.640  23.646  34.890  1.00  0.00              
ATOM   2762  O   ASP   343      69.034  23.665  33.815  1.00  0.00              
ATOM   2763  CG  ASP   343      72.175  22.399  37.049  1.00  0.00           C  
ATOM   2764  OD1 ASP   343      71.681  23.352  37.689  1.00  0.00           O  
ATOM   2765  OD2 ASP   343      73.287  21.894  37.332  1.00  0.00           O  
ATOM   2766  N   LEU   344      69.878  24.745  35.592  1.00  0.00              
ATOM   2767  CA  LEU   344      69.683  26.146  35.234  1.00  0.00              
ATOM   2768  CB  LEU   344      70.239  27.216  36.201  1.00  0.00              
ATOM   2769  C   LEU   344      70.364  26.425  33.889  1.00  0.00              
ATOM   2770  O   LEU   344      69.729  26.990  33.005  1.00  0.00              
ATOM   2771  CG  LEU   344      69.472  27.283  37.503  1.00  0.00           C  
ATOM   2772  CD1 LEU   344      69.977  28.472  38.343  1.00  0.00           C  
ATOM   2773  CD2 LEU   344      67.988  27.405  37.212  1.00  0.00           C  
ATOM   2774  N   LEU   345      71.601  25.973  33.691  1.00  0.00              
ATOM   2775  CA  LEU   345      72.267  26.084  32.449  1.00  0.00              
ATOM   2776  CB  LEU   345      73.723  25.659  32.597  1.00  0.00              
ATOM   2777  C   LEU   345      71.514  25.320  31.286  1.00  0.00              
ATOM   2778  O   LEU   345      71.480  25.771  30.146  1.00  0.00              
ATOM   2779  CG  LEU   345      74.652  26.552  33.426  1.00  0.00           C  
ATOM   2780  CD1 LEU   345      76.019  25.902  33.575  1.00  0.00           C  
ATOM   2781  CD2 LEU   345      74.749  27.906  32.739  1.00  0.00           C  
ATOM   2782  N   GLU   346      70.919  24.174  31.611  1.00  0.00              
ATOM   2783  CA  GLU   346      70.209  23.454  30.635  1.00  0.00              
ATOM   2784  CB  GLU   346      69.922  22.047  31.168  1.00  0.00              
ATOM   2785  C   GLU   346      68.954  24.221  30.282  1.00  0.00              
ATOM   2786  O   GLU   346      68.597  24.421  29.123  1.00  0.00              
ATOM   2787  CG  GLU   346      71.194  21.269  31.485  1.00  0.00           C  
ATOM   2788  CD  GLU   346      70.964  19.878  32.086  1.00  0.00           C  
ATOM   2789  OE1 GLU   346      69.895  19.629  32.697  1.00  0.00           O  
ATOM   2790  OE2 GLU   346      71.887  19.034  31.967  1.00  0.00           O  
ATOM   2791  N   TYR   347      68.290  24.695  31.335  1.00  0.00              
ATOM   2792  CA  TYR   347      67.029  25.484  31.093  1.00  0.00              
ATOM   2793  CB  TYR   347      66.551  26.035  32.442  1.00  0.00              
ATOM   2794  C   TYR   347      67.233  26.597  30.092  1.00  0.00              
ATOM   2795  O   TYR   347      66.309  26.892  29.330  1.00  0.00              
ATOM   2796  CG  TYR   347      65.101  26.452  32.460  1.00  0.00           C  
ATOM   2797  CD1 TYR   347      64.096  25.577  32.014  1.00  0.00           C  
ATOM   2798  CD2 TYR   347      64.722  27.713  32.936  1.00  0.00           C  
ATOM   2799  CE1 TYR   347      62.757  25.936  32.043  1.00  0.00           C  
ATOM   2800  CE2 TYR   347      63.371  28.090  32.972  1.00  0.00           C  
ATOM   2801  CZ  TYR   347      62.401  27.184  32.523  1.00  0.00           C  
ATOM   2802  OH  TYR   347      61.085  27.529  32.604  1.00  0.00           O  
ATOM   2803  N   TYR   348      68.380  27.270  30.120  1.00  0.00              
ATOM   2804  CA  TYR   348      68.636  28.439  29.325  1.00  0.00              
ATOM   2805  CB  TYR   348      69.619  29.350  30.071  1.00  0.00              
ATOM   2806  C   TYR   348      69.022  27.990  27.896  1.00  0.00              
ATOM   2807  O   TYR   348      68.437  28.452  26.914  1.00  0.00              
ATOM   2808  CG  TYR   348      69.235  29.651  31.499  1.00  0.00           C  
ATOM   2809  CD1 TYR   348      69.648  28.823  32.541  1.00  0.00           C  
ATOM   2810  CD2 TYR   348      68.441  30.747  31.807  1.00  0.00           C  
ATOM   2811  CE1 TYR   348      69.276  29.078  33.848  1.00  0.00           C  
ATOM   2812  CE2 TYR   348      68.061  31.011  33.116  1.00  0.00           C  
ATOM   2813  CZ  TYR   348      68.481  30.171  34.129  1.00  0.00           C  
ATOM   2814  OH  TYR   348      68.107  30.422  35.422  1.00  0.00           O  
ATOM   2815  N   ASN   349      70.003  27.102  27.804  1.00  0.00              
ATOM   2816  CA  ASN   349      70.473  26.616  26.543  1.00  0.00              
ATOM   2817  CB  ASN   349      72.019  26.660  26.531  1.00  0.00              
ATOM   2818  C   ASN   349      69.510  25.677  25.738  1.00  0.00              
ATOM   2819  O   ASN   349      69.564  25.686  24.518  1.00  0.00              
ATOM   2820  CG  ASN   349      72.577  28.097  26.665  1.00  0.00           C  
ATOM   2821  OD1 ASN   349      72.962  28.724  25.675  1.00  0.00           O  
ATOM   2822  ND2 ASN   349      72.638  28.604  27.883  1.00  0.00           N  
ATOM   2823  N   CYS   350      68.843  24.745  26.397  1.00  0.00              
ATOM   2824  CA  CYS   350      68.033  23.822  25.717  1.00  0.00              
ATOM   2825  CB  CYS   350      68.477  22.487  25.109  1.00  0.00              
ATOM   2826  C   CYS   350      67.133  23.498  26.818  1.00  0.00              
ATOM   2827  O   CYS   350      67.687  22.975  27.800  1.00  0.00              
ATOM   2828  SG  CYS   350      69.467  22.734  23.614  1.00  0.00           S  
ATOM   2829  N   VAL   351      65.820  23.688  26.766  1.00  0.00              
ATOM   2830  CA  VAL   351      64.894  23.256  27.783  1.00  0.00              
ATOM   2831  CB  VAL   351      64.774  22.847  29.257  1.00  0.00              
ATOM   2832  C   VAL   351      63.867  24.353  27.372  1.00  0.00              
ATOM   2833  O   VAL   351      62.762  24.183  26.869  1.00  0.00              
ATOM   2834  CG1 VAL   351      63.292  22.710  29.628  1.00  0.00           C  
ATOM   2835  CG2 VAL   351      65.580  21.577  29.540  1.00  0.00           C  
ATOM   2836  N   SER   352      64.333  25.560  27.692  1.00  0.00              
ATOM   2837  CA  SER   352      63.276  26.674  27.408  1.00  0.00              
ATOM   2838  CB  SER   352      63.786  27.925  28.129  1.00  0.00              
ATOM   2839  C   SER   352      62.954  26.805  25.898  1.00  0.00              
ATOM   2840  O   SER   352      61.844  26.927  25.401  1.00  0.00              
ATOM   2841  OG  SER   352      64.661  28.656  27.305  1.00  0.00           O  
ATOM   2842  N   PRO   353      64.078  26.842  25.182  1.00  0.00              
ATOM   2843  CA  PRO   353      63.898  27.036  23.677  1.00  0.00              
ATOM   2844  CB  PRO   353      65.340  27.030  23.204  1.00  0.00              
ATOM   2845  C   PRO   353      63.240  25.822  23.022  1.00  0.00              
ATOM   2846  O   PRO   353      62.646  25.930  21.948  1.00  0.00              
ATOM   2847  CG  PRO   353      66.033  27.734  24.298  1.00  0.00           C  
ATOM   2848  CD  PRO   353      65.451  27.077  25.510  1.00  0.00           C  
ATOM   2849  N   ILE   354      63.341  24.677  23.699  1.00  0.00              
ATOM   2850  CA  ILE   354      62.777  23.431  23.243  1.00  0.00              
ATOM   2851  CB  ILE   354      63.337  22.178  23.960  1.00  0.00              
ATOM   2852  C   ILE   354      61.174  23.659  23.413  1.00  0.00              
ATOM   2853  O   ILE   354      60.296  23.553  22.570  1.00  0.00              
ATOM   2854  CG1 ILE   354      64.775  21.937  23.515  1.00  0.00           C  
ATOM   2855  CG2 ILE   354      62.476  20.954  23.643  1.00  0.00           C  
ATOM   2856  CD1 ILE   354      65.548  20.985  24.435  1.00  0.00           C  
ATOM   2857  N   LEU   355      60.919  23.844  24.708  1.00  0.00              
ATOM   2858  CA  LEU   355      59.444  23.938  24.997  1.00  0.00              
ATOM   2859  CB  LEU   355      59.246  24.207  26.497  1.00  0.00              
ATOM   2860  C   LEU   355      58.809  25.103  24.299  1.00  0.00              
ATOM   2861  O   LEU   355      57.744  24.918  23.720  1.00  0.00              
ATOM   2862  CG  LEU   355      59.590  23.020  27.419  1.00  0.00           C  
ATOM   2863  CD1 LEU   355      59.500  23.473  28.875  1.00  0.00           C  
ATOM   2864  CD2 LEU   355      58.681  21.843  27.134  1.00  0.00           C  
ATOM   2865  N   ASP   356      59.466  26.258  24.218  1.00  0.00              
ATOM   2866  CA  ASP   356      59.009  27.384  23.457  1.00  0.00              
ATOM   2867  CB  ASP   356      59.999  28.543  23.542  1.00  0.00              
ATOM   2868  C   ASP   356      58.753  27.018  21.940  1.00  0.00              
ATOM   2869  O   ASP   356      57.816  27.542  21.347  1.00  0.00              
ATOM   2870  CG  ASP   356      60.282  29.079  24.926  1.00  0.00           C  
ATOM   2871  OD1 ASP   356      59.530  28.777  25.876  1.00  0.00           O  
ATOM   2872  OD2 ASP   356      61.273  29.832  25.058  1.00  0.00           O  
ATOM   2873  N   HIS   357      59.556  26.135  21.350  1.00  0.00              
ATOM   2874  CA  HIS   357      59.366  25.712  20.064  1.00  0.00              
ATOM   2875  CB  HIS   357      60.545  24.749  19.769  1.00  0.00              
ATOM   2876  C   HIS   357      58.031  24.962  20.005  1.00  0.00              
ATOM   2877  O   HIS   357      57.186  25.246  19.165  1.00  0.00              
ATOM   2878  CG  HIS   357      60.569  24.135  18.401  1.00  0.00           C  
ATOM   2879  ND1 HIS   357      61.646  23.367  17.950  1.00  0.00           N  
ATOM   2880  CD2 HIS   357      59.697  24.132  17.378  1.00  0.00           C  
ATOM   2881  CE1 HIS   357      61.418  22.942  16.734  1.00  0.00           C  
ATOM   2882  NE2 HIS   357      60.252  23.395  16.367  1.00  0.00           N  
ATOM   2883  N   ILE   358      57.906  23.954  20.860  1.00  0.00              
ATOM   2884  CA  ILE   358      56.695  23.154  20.940  1.00  0.00              
ATOM   2885  CB  ILE   358      56.742  22.109  22.082  1.00  0.00              
ATOM   2886  C   ILE   358      55.478  23.955  21.139  1.00  0.00              
ATOM   2887  O   ILE   358      54.603  23.779  20.293  1.00  0.00              
ATOM   2888  CG1 ILE   358      57.857  21.107  21.810  1.00  0.00           C  
ATOM   2889  CG2 ILE   358      55.399  21.384  22.195  1.00  0.00           C  
ATOM   2890  CD1 ILE   358      58.252  20.282  23.041  1.00  0.00           C  
ATOM   2891  N   GLU   359      55.381  24.961  21.994  1.00  0.00              
ATOM   2892  CA  GLU   359      54.136  25.625  22.276  1.00  0.00              
ATOM   2893  CB  GLU   359      54.342  26.135  23.708  1.00  0.00              
ATOM   2894  C   GLU   359      54.630  27.146  22.100  1.00  0.00              
ATOM   2895  O   GLU   359      55.665  27.587  22.571  1.00  0.00              
ATOM   2896  CG  GLU   359      54.181  25.073  24.784  1.00  0.00           C  
ATOM   2897  CD  GLU   359      53.203  25.519  25.860  1.00  0.00           C  
ATOM   2898  OE1 GLU   359      52.565  26.581  25.680  1.00  0.00           O  
ATOM   2899  OE2 GLU   359      53.080  24.799  26.873  1.00  0.00           O  
ATOM   2900  N   ARG   360      53.793  27.890  21.369  1.00  0.00              
ATOM   2901  CA  ARG   360      54.213  29.219  21.046  1.00  0.00              
ATOM   2902  CB  ARG   360      54.763  30.410  21.821  1.00  0.00              
ATOM   2903  C   ARG   360      54.564  29.025  19.596  1.00  0.00              
ATOM   2904  O   ARG   360      53.712  29.370  18.783  1.00  0.00              
ATOM   2905  CG  ARG   360      53.781  30.894  22.884  1.00  0.00           C  
ATOM   2906  CD  ARG   360      54.417  31.262  24.209  1.00  0.00           C  
ATOM   2907  NE  ARG   360      55.115  32.548  24.216  1.00  0.00           N  
ATOM   2908  CZ  ARG   360      54.666  33.702  23.723  1.00  0.00           C  
ATOM   2909  NH1 ARG   360      53.510  33.825  23.077  1.00  0.00           N  
ATOM   2910  NH2 ARG   360      55.456  34.770  23.795  1.00  0.00           N  
ATOM   2911  N   LYS   361      55.681  28.400  19.226  1.00  0.00              
ATOM   2912  CA  LYS   361      56.026  28.028  17.926  1.00  0.00              
ATOM   2913  CB  LYS   361      57.365  27.323  17.781  1.00  0.00              
ATOM   2914  C   LYS   361      54.896  27.337  17.161  1.00  0.00              
ATOM   2915  O   LYS   361      54.655  27.678  15.990  1.00  0.00              
ATOM   2916  CG  LYS   361      58.517  28.197  18.294  1.00  0.00           C  
ATOM   2917  CD  LYS   361      59.853  27.587  17.955  1.00  0.00           C  
ATOM   2918  CE  LYS   361      61.055  28.352  18.492  1.00  0.00           C  
ATOM   2919  NZ  LYS   361      62.074  27.403  19.042  1.00  0.00           N  
ATOM   2920  N   GLY   362      54.171  26.443  17.831  1.00  0.00              
ATOM   2921  CA  GLY   362      53.038  25.760  17.315  1.00  0.00              
ATOM   2922  C   GLY   362      52.016  26.554  16.631  1.00  0.00              
ATOM   2923  O   GLY   362      51.376  26.060  15.704  1.00  0.00              
ATOM   2924  N   LEU   363      51.903  27.832  16.987  1.00  0.00              
ATOM   2925  CA  LEU   363      50.948  28.767  16.302  1.00  0.00              
ATOM   2926  CB  LEU   363      50.727  30.092  17.041  1.00  0.00              
ATOM   2927  C   LEU   363      51.528  29.255  14.981  1.00  0.00              
ATOM   2928  O   LEU   363      50.794  29.901  14.229  1.00  0.00              
ATOM   2929  CG  LEU   363      49.931  30.012  18.345  1.00  0.00           C  
ATOM   2930  CD1 LEU   363      49.381  31.378  18.724  1.00  0.00           C  
ATOM   2931  CD2 LEU   363      48.809  28.992  18.227  1.00  0.00           C  
ATOM   2932  N   CYS   364      52.774  28.922  14.659  1.00  0.00              
ATOM   2933  CA  CYS   364      53.452  29.278  13.490  1.00  0.00              
ATOM   2934  CB  CYS   364      53.932  30.691  13.193  1.00  0.00              
ATOM   2935  C   CYS   364      55.274  28.666  13.620  1.00  0.00              
ATOM   2936  O   CYS   364      56.338  29.245  13.843  1.00  0.00              
ATOM   2937  SG  CYS   364      55.170  31.384  14.300  1.00  0.00           S  
ATOM   2938  N   THR   365      55.010  27.706  12.711  1.00  0.00              
ATOM   2939  CA  THR   365      55.953  26.795  12.070  1.00  0.00              
ATOM   2940  CB  THR   365      56.932  25.997  12.876  1.00  0.00              
ATOM   2941  C   THR   365      55.175  25.562  11.725  1.00  0.00              
ATOM   2942  O   THR   365      55.156  24.671  12.582  1.00  0.00              
ATOM   2943  OG1 THR   365      57.384  26.829  13.961  1.00  0.00           O  
ATOM   2944  CG2 THR   365      58.139  25.613  12.074  1.00  0.00           C  
ATOM   2945  N   MET   366      54.558  25.449  10.551  1.00  0.00              
ATOM   2946  CA  MET   366      53.745  24.341  10.188  1.00  0.00              
ATOM   2947  CB  MET   366      54.717  23.472   9.383  1.00  0.00              
ATOM   2948  C   MET   366      53.122  23.475  11.316  1.00  0.00              
ATOM   2949  O   MET   366      52.987  22.255  11.203  1.00  0.00              
ATOM   2950  CG  MET   366      55.160  24.097   8.071  1.00  0.00           C  
ATOM   2951  SD  MET   366      53.787  24.236   6.906  1.00  0.00           S  
ATOM   2952  CE  MET   366      53.804  22.590   6.179  1.00  0.00           C  
ATOM   2953  N   GLY   367      52.639  24.163  12.348  1.00  0.00              
ATOM   2954  CA  GLY   367      51.991  23.496  13.451  1.00  0.00              
ATOM   2955  C   GLY   367      52.590  22.352  14.253  1.00  0.00              
ATOM   2956  O   GLY   367      51.962  21.358  14.645  1.00  0.00              
ATOM   2957  N   THR   368      53.877  22.536  14.502  1.00  0.00              
ATOM   2958  CA  THR   368      54.648  21.587  15.383  1.00  0.00              
ATOM   2959  CB  THR   368      54.763  21.293  16.892  1.00  0.00              
ATOM   2960  C   THR   368      55.033  20.272  14.697  1.00  0.00              
ATOM   2961  O   THR   368      56.189  19.861  14.689  1.00  0.00              
ATOM   2962  OG1 THR   368      53.831  20.296  17.301  1.00  0.00           O  
ATOM   2963  CG2 THR   368      54.579  22.547  17.728  1.00  0.00           C  
ATOM   2964  N   HIS   369      54.019  19.593  14.167  1.00  0.00              
ATOM   2965  CA  HIS   369      54.185  18.302  13.530  1.00  0.00              
ATOM   2966  CB  HIS   369      54.779  18.475  12.114  1.00  0.00              
ATOM   2967  C   HIS   369      54.497  17.259  14.589  1.00  0.00              
ATOM   2968  O   HIS   369      53.833  16.229  14.693  1.00  0.00              
ATOM   2969  CG  HIS   369      53.716  18.991  11.193  1.00  0.00           C  
ATOM   2970  ND1 HIS   369      52.955  18.170  10.392  1.00  0.00           N  
ATOM   2971  CD2 HIS   369      53.288  20.263  10.953  1.00  0.00           C  
ATOM   2972  CE1 HIS   369      52.099  18.898   9.693  1.00  0.00           C  
ATOM   2973  NE2 HIS   369      52.284  20.169  10.017  1.00  0.00           N  
ATOM   2974  N   ASN   370      55.524  17.561  15.393  1.00  0.00              
ATOM   2975  CA  ASN   370      55.915  16.674  16.496  1.00  0.00              
ATOM   2976  CB  ASN   370      57.420  16.783  16.737  1.00  0.00              
ATOM   2977  C   ASN   370      54.990  16.315  17.621  1.00  0.00              
ATOM   2978  O   ASN   370      54.960  15.188  18.093  1.00  0.00              
ATOM   2979  CG  ASN   370      57.859  16.151  18.032  1.00  0.00           C  
ATOM   2980  OD1 ASN   370      57.071  15.507  18.768  1.00  0.00           O  
ATOM   2981  ND2 ASN   370      59.162  16.285  18.319  1.00  0.00           N  
ATOM   2982  N   SER   371      54.227  17.305  18.073  1.00  0.00              
ATOM   2983  CA  SER   371      53.312  17.035  19.242  1.00  0.00              
ATOM   2984  CB  SER   371      53.393  18.302  20.105  1.00  0.00              
ATOM   2985  C   SER   371      51.869  17.292  19.067  1.00  0.00              
ATOM   2986  O   SER   371      51.238  17.985  19.870  1.00  0.00              
ATOM   2987  OG  SER   371      54.577  18.336  20.879  1.00  0.00           O  
ATOM   2988  N   SER   372      51.333  16.751  17.978  1.00  0.00              
ATOM   2989  CA  SER   372      49.857  16.924  17.664  1.00  0.00              
ATOM   2990  CB  SER   372      49.671  16.522  16.206  1.00  0.00              
ATOM   2991  C   SER   372      48.971  15.748  18.302  1.00  0.00              
ATOM   2992  O   SER   372      49.230  14.560  18.095  1.00  0.00              
ATOM   2993  OG  SER   372      50.326  15.264  15.908  1.00  0.00           O  
ATOM   2994  N   CYS   373      47.993  16.149  19.106  1.00  0.00              
ATOM   2995  CA  CYS   373      47.119  15.144  19.607  1.00  0.00              
ATOM   2996  CB  CYS   373      46.828  15.636  21.027  1.00  0.00              
ATOM   2997  C   CYS   373      45.629  15.208  18.793  1.00  0.00              
ATOM   2998  O   CYS   373      45.095  15.996  18.012  1.00  0.00              
ATOM   2999  SG  CYS   373      48.350  16.000  21.961  1.00  0.00           S  
ATOM   3000  N   PRO   374      45.218  13.952  18.937  1.00  0.00              
ATOM   3001  CA  PRO   374      44.036  13.208  18.517  1.00  0.00              
ATOM   3002  CB  PRO   374      44.189  11.658  18.320  1.00  0.00              
ATOM   3003  C   PRO   374      42.936  13.494  19.442  1.00  0.00              
ATOM   3004  O   PRO   374      43.212  13.493  20.655  1.00  0.00              
ATOM   3005  CG  PRO   374      45.051  11.267  19.509  1.00  0.00           C  
ATOM   3006  CD  PRO   374      45.936  12.473  19.826  1.00  0.00           C  
ATOM   3007  N   VAL   375      41.720  13.742  18.944  1.00  0.00              
ATOM   3008  CA  VAL   375      40.578  14.075  19.832  1.00  0.00              
ATOM   3009  CB  VAL   375      39.560  14.662  18.836  1.00  0.00              
ATOM   3010  C   VAL   375      40.037  12.848  20.730  1.00  0.00              
ATOM   3011  O   VAL   375      39.613  11.776  20.296  1.00  0.00              
ATOM   3012  CG1 VAL   375      38.292  15.075  19.576  1.00  0.00           C  
ATOM   3013  CG2 VAL   375      40.163  15.872  18.133  1.00  0.00           C  
ATOM   3014  N   SER   376      40.072  13.128  22.043  1.00  0.00              
ATOM   3015  CA  SER   376      39.501  12.210  22.963  1.00  0.00              
ATOM   3016  CB  SER   376      39.354  12.835  24.359  1.00  0.00              
ATOM   3017  C   SER   376      38.090  11.787  22.857  1.00  0.00              
ATOM   3018  O   SER   376      37.311  12.631  22.414  1.00  0.00              
ATOM   3019  OG  SER   376      38.258  13.746  24.411  1.00  0.00           O  
ATOM   3020  N   CYS   377      37.682  10.585  23.253  1.00  0.00              
ATOM   3021  CA  CYS   377      36.259  10.245  23.219  1.00  0.00              
ATOM   3022  CB  CYS   377      36.064   8.897  23.917  1.00  0.00              
ATOM   3023  C   CYS   377      35.369  10.948  24.177  1.00  0.00              
ATOM   3024  O   CYS   377      34.166  10.707  24.121  1.00  0.00              
ATOM   3025  SG  CYS   377      37.200   7.595  23.348  1.00  0.00           S  
ATOM   3026  N   GLU   378      35.875  11.905  24.950  1.00  0.00              
ATOM   3027  CA  GLU   378      35.212  12.704  25.920  1.00  0.00              
ATOM   3028  CB  GLU   378      34.843  11.972  27.230  1.00  0.00              
ATOM   3029  C   GLU   378      35.986  13.887  26.344  1.00  0.00              
ATOM   3030  O   GLU   378      37.161  13.716  26.658  1.00  0.00              
ATOM   3031  CG  GLU   378      35.979  11.293  27.933  1.00  0.00           C  
ATOM   3032  CD  GLU   378      35.574  10.650  29.249  1.00  0.00           C  
ATOM   3033  OE1 GLU   378      34.663   9.795  29.247  1.00  0.00           O  
ATOM   3034  OE2 GLU   378      36.176  10.994  30.288  1.00  0.00           O  
ATOM   3035  N   GLU   379      35.384  15.067  26.385  1.00  0.00              
ATOM   3036  CA  GLU   379      36.077  16.251  26.973  1.00  0.00              
ATOM   3037  CB  GLU   379      36.524  17.004  25.719  1.00  0.00              
ATOM   3038  C   GLU   379      35.200  17.009  27.857  1.00  0.00              
ATOM   3039  O   GLU   379      34.009  17.038  27.542  1.00  0.00              
ATOM   3040  CG  GLU   379      36.937  18.435  25.978  1.00  0.00           C  
ATOM   3041  CD  GLU   379      37.348  19.157  24.715  1.00  0.00           C  
ATOM   3042  OE1 GLU   379      36.975  18.697  23.613  1.00  0.00           O  
ATOM   3043  OE2 GLU   379      38.041  20.190  24.821  1.00  0.00           O  
ATOM   3044  N   THR   380      35.662  17.638  28.929  1.00  0.00              
ATOM   3045  CA  THR   380      34.788  18.374  29.849  1.00  0.00              
ATOM   3046  CB  THR   380      35.120  18.094  31.332  1.00  0.00              
ATOM   3047  C   THR   380      34.876  19.773  29.514  1.00  0.00              
ATOM   3048  O   THR   380      36.029  20.158  29.705  1.00  0.00              
ATOM   3049  OG1 THR   380      34.931  16.705  31.634  1.00  0.00           O  
ATOM   3050  CG2 THR   380      34.209  18.903  32.236  1.00  0.00           C  
ATOM   3051  N   GLU   381      33.908  20.600  29.105  1.00  0.00              
ATOM   3052  CA  GLU   381      34.764  22.027  28.806  1.00  0.00              
ATOM   3053  CB  GLU   381      34.394  22.436  27.378  1.00  0.00              
ATOM   3054  C   GLU   381      33.794  22.833  29.829  1.00  0.00              
ATOM   3055  O   GLU   381      32.680  22.522  30.248  1.00  0.00              
ATOM   3056  CG  GLU   381      35.144  21.637  26.311  1.00  0.00           C  
ATOM   3057  CD  GLU   381      34.815  22.049  24.885  1.00  0.00           C  
ATOM   3058  OE1 GLU   381      33.820  22.775  24.671  1.00  0.00           O  
ATOM   3059  OE2 GLU   381      35.557  21.637  23.968  1.00  0.00           O  
ATOM   3060  N   TYR   382      34.445  23.912  30.252  1.00  0.00              
ATOM   3061  CA  TYR   382      33.955  24.913  31.143  1.00  0.00              
ATOM   3062  CB  TYR   382      34.787  25.253  32.400  1.00  0.00              
ATOM   3063  C   TYR   382      33.895  26.229  30.299  1.00  0.00              
ATOM   3064  O   TYR   382      34.828  26.736  29.678  1.00  0.00              
ATOM   3065  CG  TYR   382      35.125  23.959  33.111  1.00  0.00           C  
ATOM   3066  CD1 TYR   382      34.208  23.360  33.942  1.00  0.00           C  
ATOM   3067  CD2 TYR   382      36.316  23.316  32.843  1.00  0.00           C  
ATOM   3068  CE1 TYR   382      34.459  22.127  34.513  1.00  0.00           C  
ATOM   3069  CE2 TYR   382      36.598  22.081  33.431  1.00  0.00           C  
ATOM   3070  CZ  TYR   382      35.647  21.502  34.250  1.00  0.00           C  
ATOM   3071  OH  TYR   382      35.900  20.252  34.781  1.00  0.00           O  
ATOM   3072  N   PRO   383      32.654  26.694  30.247  1.00  0.00              
ATOM   3073  CA  PRO   383      32.198  27.891  29.567  1.00  0.00              
ATOM   3074  CB  PRO   383      30.752  27.687  29.090  1.00  0.00              
ATOM   3075  C   PRO   383      32.481  28.994  30.596  1.00  0.00              
ATOM   3076  O   PRO   383      32.008  28.870  31.732  1.00  0.00              
ATOM   3077  CG  PRO   383      30.755  26.302  28.606  1.00  0.00           C  
ATOM   3078  CD  PRO   383      31.528  25.572  29.687  1.00  0.00           C  
ATOM   3079  N   ALA   384      33.137  30.087  30.216  1.00  0.00              
ATOM   3080  CA  ALA   384      33.015  31.007  31.583  1.00  0.00              
ATOM   3081  CB  ALA   384      34.494  31.029  31.980  1.00  0.00              
ATOM   3082  C   ALA   384      32.692  32.361  31.180  1.00  0.00              
ATOM   3083  O   ALA   384      32.994  32.713  30.036  1.00  0.00              
ATOM   3084  N   THR   385      32.070  33.153  32.066  1.00  0.00              
ATOM   3085  CA  THR   385      31.771  34.587  31.847  1.00  0.00              
ATOM   3086  CB  THR   385      30.327  35.068  32.133  1.00  0.00              
ATOM   3087  C   THR   385      32.570  35.319  32.990  1.00  0.00              
ATOM   3088  O   THR   385      32.437  34.938  34.155  1.00  0.00              
ATOM   3089  OG1 THR   385      29.721  34.237  33.127  1.00  0.00           O  
ATOM   3090  CG2 THR   385      29.492  35.050  30.864  1.00  0.00           C  
ATOM   3091  N   VAL   386      33.384  36.305  32.636  1.00  0.00              
ATOM   3092  CA  VAL   386      34.030  36.979  33.749  1.00  0.00              
ATOM   3093  CB  VAL   386      35.544  36.926  33.407  1.00  0.00              
ATOM   3094  C   VAL   386      33.911  38.428  34.009  1.00  0.00              
ATOM   3095  O   VAL   386      34.062  39.246  33.097  1.00  0.00              
ATOM   3096  CG1 VAL   386      36.375  37.643  34.465  1.00  0.00           C  
ATOM   3097  CG2 VAL   386      35.998  35.472  33.275  1.00  0.00           C  
ATOM   3098  N   SER   387      33.535  38.790  35.230  1.00  0.00              
ATOM   3099  CA  SER   387      33.210  40.212  35.570  1.00  0.00              
ATOM   3100  CB  SER   387      31.787  40.250  36.131  1.00  0.00              
ATOM   3101  C   SER   387      33.989  40.709  36.779  1.00  0.00              
ATOM   3102  O   SER   387      34.236  39.957  37.728  1.00  0.00              
ATOM   3103  OG  SER   387      31.699  39.526  37.344  1.00  0.00           O  
ATOM   3104  N   TYR   388      34.366  41.994  36.751  1.00  0.00              
ATOM   3105  CA  TYR   388      34.983  42.646  37.887  1.00  0.00              
ATOM   3106  CB  TYR   388      36.213  43.268  37.231  1.00  0.00              
ATOM   3107  C   TYR   388      34.507  43.721  38.572  1.00  0.00              
ATOM   3108  O   TYR   388      33.824  44.531  37.952  1.00  0.00              
ATOM   3109  CG  TYR   388      35.919  44.289  36.152  1.00  0.00           C  
ATOM   3110  CD1 TYR   388      35.617  43.891  34.834  1.00  0.00           C  
ATOM   3111  CD2 TYR   388      36.003  45.672  36.431  1.00  0.00           C  
ATOM   3112  CE1 TYR   388      35.394  44.861  33.819  1.00  0.00           C  
ATOM   3113  CE2 TYR   388      35.771  46.645  35.411  1.00  0.00           C  
ATOM   3114  CZ  TYR   388      35.475  46.234  34.137  1.00  0.00           C  
ATOM   3115  OH  TYR   388      35.268  47.195  33.186  1.00  0.00           O  
ATOM   3116  N   SER   389      34.774  43.832  39.866  1.00  0.00              
ATOM   3117  CA  SER   389      34.227  45.074  40.711  1.00  0.00              
ATOM   3118  CB  SER   389      33.143  44.620  41.690  1.00  0.00              
ATOM   3119  C   SER   389      35.617  45.606  41.226  1.00  0.00              
ATOM   3120  O   SER   389      36.666  45.019  40.980  1.00  0.00              
ATOM   3121  OG  SER   389      33.641  43.668  42.612  1.00  0.00           O  
ATOM   3122  N   THR   390      35.562  46.732  41.931  1.00  0.00              
ATOM   3123  CA  THR   390      36.805  47.285  42.415  1.00  0.00              
ATOM   3124  CB  THR   390      36.608  48.805  42.668  1.00  0.00              
ATOM   3125  C   THR   390      37.194  47.085  43.762  1.00  0.00              
ATOM   3126  O   THR   390      36.335  47.155  44.628  1.00  0.00              
ATOM   3127  OG1 THR   390      35.796  48.996  43.832  1.00  0.00           O  
ATOM   3128  CG2 THR   390      35.929  49.477  41.472  1.00  0.00           C  
ATOM   3129  N   PHE   391      38.469  46.763  44.051  1.00  0.00              
ATOM   3130  CA  PHE   391      39.087  46.441  45.334  1.00  0.00              
ATOM   3131  CB  PHE   391      40.559  46.020  45.184  1.00  0.00              
ATOM   3132  C   PHE   391      38.638  46.729  46.673  1.00  0.00              
ATOM   3133  O   PHE   391      37.669  46.030  46.941  1.00  0.00              
ATOM   3134  CG  PHE   391      40.737  44.644  44.590  1.00  0.00           C  
ATOM   3135  CD1 PHE   391      40.742  43.516  45.410  1.00  0.00           C  
ATOM   3136  CD2 PHE   391      40.839  44.470  43.206  1.00  0.00           C  
ATOM   3137  CE1 PHE   391      40.842  42.231  44.864  1.00  0.00           C  
ATOM   3138  CE2 PHE   391      40.938  43.193  42.651  1.00  0.00           C  
ATOM   3139  CZ  PHE   391      40.938  42.070  43.488  1.00  0.00           C  
ATOM   3140  N   PRO   392      39.191  47.542  47.566  1.00  0.00              
ATOM   3141  CA  PRO   392      38.888  47.759  48.893  1.00  0.00              
ATOM   3142  CB  PRO   392      40.180  48.399  49.443  1.00  0.00              
ATOM   3143  C   PRO   392      38.017  48.920  49.072  1.00  0.00              
ATOM   3144  O   PRO   392      37.760  49.410  50.178  1.00  0.00              
ATOM   3145  CG  PRO   392      41.261  47.594  48.791  1.00  0.00           C  
ATOM   3146  CD  PRO   392      40.766  47.399  47.379  1.00  0.00           C  
ATOM   3147  N   SER   393      37.442  49.472  47.991  1.00  0.00              
ATOM   3148  CA  SER   393      36.605  50.742  48.319  1.00  0.00              
ATOM   3149  CB  SER   393      35.076  50.715  48.317  1.00  0.00              
ATOM   3150  C   SER   393      37.341  51.807  49.314  1.00  0.00              
ATOM   3151  O   SER   393      38.069  51.453  50.248  1.00  0.00              
ATOM   3152  OG  SER   393      34.579  49.886  47.280  1.00  0.00           O  
ATOM   3153  N   GLN   394      37.064  53.090  49.089  1.00  0.00              
ATOM   3154  CA  GLN   394      37.692  53.994  49.957  1.00  0.00              
ATOM   3155  CB  GLN   394      37.598  55.419  49.397  1.00  0.00              
ATOM   3156  C   GLN   394      37.282  53.852  51.397  1.00  0.00              
ATOM   3157  O   GLN   394      38.082  54.204  52.255  1.00  0.00              
ATOM   3158  CG  GLN   394      36.243  55.839  48.883  1.00  0.00           C  
ATOM   3159  CD  GLN   394      36.297  57.194  48.190  1.00  0.00           C  
ATOM   3160  OE1 GLN   394      35.873  57.335  47.040  1.00  0.00           O  
ATOM   3161  NE2 GLN   394      36.829  58.195  48.888  1.00  0.00           N  
ATOM   3162  N   ARG   395      36.066  53.393  51.672  1.00  0.00              
ATOM   3163  CA  ARG   395      35.542  53.124  52.967  1.00  0.00              
ATOM   3164  CB  ARG   395      34.018  53.286  52.928  1.00  0.00              
ATOM   3165  C   ARG   395      36.033  51.805  53.675  1.00  0.00              
ATOM   3166  O   ARG   395      35.813  51.593  54.878  1.00  0.00              
ATOM   3167  CG  ARG   395      33.599  54.569  52.225  1.00  0.00           C  
ATOM   3168  CD  ARG   395      32.097  54.783  52.179  1.00  0.00           C  
ATOM   3169  NE  ARG   395      31.519  55.045  53.496  1.00  0.00           N  
ATOM   3170  CZ  ARG   395      30.239  55.349  53.700  1.00  0.00           C  
ATOM   3171  NH1 ARG   395      29.400  55.430  52.673  1.00  0.00           N  
ATOM   3172  NH2 ARG   395      29.795  55.579  54.928  1.00  0.00           N  
ATOM   3173  N   ALA   396      36.620  50.895  52.892  1.00  0.00              
ATOM   3174  CA  ALA   396      37.077  49.687  53.487  1.00  0.00              
ATOM   3175  CB  ALA   396      36.537  48.451  52.783  1.00  0.00              
ATOM   3176  C   ALA   396      38.609  49.610  53.515  1.00  0.00              
ATOM   3177  O   ALA   396      39.125  48.935  54.395  1.00  0.00              
ATOM   3178  N   THR   397      39.325  50.270  52.608  1.00  0.00              
ATOM   3179  CA  THR   397      40.738  50.199  52.609  1.00  0.00              
ATOM   3180  CB  THR   397      41.297  51.186  51.561  1.00  0.00              
ATOM   3181  C   THR   397      41.455  50.193  53.905  1.00  0.00              
ATOM   3182  O   THR   397      42.390  49.419  54.069  1.00  0.00              
ATOM   3183  OG1 THR   397      40.688  52.467  51.736  1.00  0.00           O  
ATOM   3184  CG2 THR   397      41.011  50.689  50.153  1.00  0.00           C  
ATOM   3185  N   ARG   398      41.049  51.059  54.826  1.00  0.00              
ATOM   3186  CA  ARG   398      41.610  51.151  56.183  1.00  0.00              
ATOM   3187  CB  ARG   398      41.304  52.547  56.741  1.00  0.00              
ATOM   3188  C   ARG   398      41.391  49.936  57.059  1.00  0.00              
ATOM   3189  O   ARG   398      42.327  49.559  57.771  1.00  0.00              
ATOM   3190  CG  ARG   398      41.622  53.644  55.737  1.00  0.00           C  
ATOM   3191  CD  ARG   398      41.353  55.046  56.253  1.00  0.00           C  
ATOM   3192  NE  ARG   398      42.267  55.444  57.323  1.00  0.00           N  
ATOM   3193  CZ  ARG   398      42.286  56.656  57.873  1.00  0.00           C  
ATOM   3194  NH1 ARG   398      41.439  57.592  57.457  1.00  0.00           N  
ATOM   3195  NH2 ARG   398      43.153  56.938  58.836  1.00  0.00           N  
ATOM   3196  N   PHE   399      40.250  49.267  56.966  1.00  0.00              
ATOM   3197  CA  PHE   399      39.944  48.074  57.665  1.00  0.00              
ATOM   3198  CB  PHE   399      38.427  47.929  57.798  1.00  0.00              
ATOM   3199  C   PHE   399      40.948  46.905  57.227  1.00  0.00              
ATOM   3200  O   PHE   399      41.573  46.168  57.974  1.00  0.00              
ATOM   3201  CG  PHE   399      37.856  48.968  58.780  1.00  0.00           C  
ATOM   3202  CD1 PHE   399      37.836  48.684  60.135  1.00  0.00           C  
ATOM   3203  CD2 PHE   399      37.385  50.186  58.336  1.00  0.00           C  
ATOM   3204  CE1 PHE   399      37.340  49.621  61.046  1.00  0.00           C  
ATOM   3205  CE2 PHE   399      36.898  51.122  59.242  1.00  0.00           C  
ATOM   3206  CZ  PHE   399      36.858  50.834  60.605  1.00  0.00           C  
ATOM   3207  N   LEU   400      40.931  46.750  55.903  1.00  0.00              
ATOM   3208  CA  LEU   400      41.770  45.646  55.383  1.00  0.00              
ATOM   3209  CB  LEU   400      41.643  45.575  53.854  1.00  0.00              
ATOM   3210  C   LEU   400      43.227  45.889  55.758  1.00  0.00              
ATOM   3211  O   LEU   400      43.953  45.026  56.248  1.00  0.00              
ATOM   3212  CG  LEU   400      40.276  45.077  53.340  1.00  0.00           C  
ATOM   3213  CD1 LEU   400      40.236  45.206  51.819  1.00  0.00           C  
ATOM   3214  CD2 LEU   400      40.020  43.656  53.797  1.00  0.00           C  
ATOM   3215  N   ALA   401      43.638  47.136  55.534  1.00  0.00              
ATOM   3216  CA  ALA   401      45.060  47.483  55.877  1.00  0.00              
ATOM   3217  CB  ALA   401      45.397  48.928  55.521  1.00  0.00              
ATOM   3218  C   ALA   401      45.395  46.928  57.293  1.00  0.00              
ATOM   3219  O   ALA   401      46.287  46.117  57.526  1.00  0.00              
ATOM   3220  N   LYS   402      44.601  47.418  58.236  1.00  0.00              
ATOM   3221  CA  LYS   402      44.846  47.035  59.644  1.00  0.00              
ATOM   3222  CB  LYS   402      43.891  47.777  60.578  1.00  0.00              
ATOM   3223  C   LYS   402      44.667  45.575  59.927  1.00  0.00              
ATOM   3224  O   LYS   402      45.447  44.993  60.673  1.00  0.00              
ATOM   3225  CG  LYS   402      43.948  49.300  60.597  1.00  0.00           C  
ATOM   3226  CD  LYS   402      43.003  49.868  61.680  1.00  0.00           C  
ATOM   3227  CE  LYS   402      43.468  49.333  63.053  1.00  0.00           C  
ATOM   3228  NZ  LYS   402      42.560  49.896  64.075  1.00  0.00           N  
ATOM   3229  N   LYS   403      43.694  44.943  59.271  1.00  0.00              
ATOM   3230  CA  LYS   403      43.473  43.497  59.458  1.00  0.00              
ATOM   3231  CB  LYS   403      42.180  43.010  58.757  1.00  0.00              
ATOM   3232  C   LYS   403      44.885  42.688  59.145  1.00  0.00              
ATOM   3233  O   LYS   403      45.464  41.846  59.834  1.00  0.00              
ATOM   3234  CG  LYS   403      40.972  43.929  58.985  1.00  0.00           C  
ATOM   3235  CD  LYS   403      39.660  43.183  58.792  1.00  0.00           C  
ATOM   3236  CE  LYS   403      39.321  43.049  57.303  1.00  0.00           C  
ATOM   3237  NZ  LYS   403      38.608  41.750  57.013  1.00  0.00           N  
ATOM   3238  N   LEU   404      45.286  43.017  57.912  1.00  0.00              
ATOM   3239  CA  LEU   404      46.485  42.234  57.516  1.00  0.00              
ATOM   3240  CB  LEU   404      46.558  42.246  55.985  1.00  0.00              
ATOM   3241  C   LEU   404      47.844  42.654  58.146  1.00  0.00              
ATOM   3242  O   LEU   404      48.784  41.890  58.394  1.00  0.00              
ATOM   3243  CG  LEU   404      45.421  41.527  55.231  1.00  0.00           C  
ATOM   3244  CD1 LEU   404      45.528  41.797  53.733  1.00  0.00           C  
ATOM   3245  CD2 LEU   404      45.465  40.034  55.497  1.00  0.00           C  
ATOM   3246  N   ASN   405      47.922  43.971  58.363  1.00  0.00              
ATOM   3247  CA  ASN   405      49.098  44.661  58.829  1.00  0.00              
ATOM   3248  CB  ASN   405      49.992  43.777  59.738  1.00  0.00              
ATOM   3249  C   ASN   405      49.986  45.171  57.717  1.00  0.00              
ATOM   3250  O   ASN   405      51.217  45.054  57.677  1.00  0.00              
ATOM   3251  CG  ASN   405      49.427  43.328  61.056  1.00  0.00           C  
ATOM   3252  OD1 ASN   405      49.811  42.261  61.601  1.00  0.00           O  
ATOM   3253  ND2 ASN   405      48.535  44.087  61.687  1.00  0.00           N  
ATOM   3254  N   GLN   406      49.298  45.841  56.822  1.00  0.00              
ATOM   3255  CA  GLN   406      49.764  46.394  55.513  1.00  0.00              
ATOM   3256  CB  GLN   406      49.154  45.627  54.341  1.00  0.00              
ATOM   3257  C   GLN   406      49.399  47.972  55.362  1.00  0.00              
ATOM   3258  O   GLN   406      48.550  48.554  56.033  1.00  0.00              
ATOM   3259  CG  GLN   406      49.543  44.171  54.349  1.00  0.00           C  
ATOM   3260  CD  GLN   406      51.046  43.996  54.144  1.00  0.00           C  
ATOM   3261  OE1 GLN   406      51.751  44.919  53.712  1.00  0.00           O  
ATOM   3262  NE2 GLN   406      51.531  42.799  54.436  1.00  0.00           N  
ATOM   3263  N   SER   407      50.036  48.545  54.349  1.00  0.00              
ATOM   3264  CA  SER   407      49.667  49.914  54.085  1.00  0.00              
ATOM   3265  CB  SER   407      50.807  50.524  53.261  1.00  0.00              
ATOM   3266  C   SER   407      48.372  49.987  53.253  1.00  0.00              
ATOM   3267  O   SER   407      48.020  48.968  52.657  1.00  0.00              
ATOM   3268  OG  SER   407      50.762  50.056  51.918  1.00  0.00           O  
ATOM   3269  N   GLN   408      47.699  51.130  53.161  1.00  0.00              
ATOM   3270  CA  GLN   408      46.553  51.158  52.297  1.00  0.00              
ATOM   3271  CB  GLN   408      45.824  52.470  52.584  1.00  0.00              
ATOM   3272  C   GLN   408      46.973  51.028  50.804  1.00  0.00              
ATOM   3273  O   GLN   408      46.265  50.360  50.057  1.00  0.00              
ATOM   3274  CG  GLN   408      44.565  52.691  51.750  1.00  0.00           C  
ATOM   3275  CD  GLN   408      43.764  53.879  52.229  1.00  0.00           C  
ATOM   3276  OE1 GLN   408      44.316  54.816  52.793  1.00  0.00           O  
ATOM   3277  NE2 GLN   408      42.464  53.862  51.973  1.00  0.00           N  
ATOM   3278  N   GLU   409      48.106  51.590  50.388  1.00  0.00              
ATOM   3279  CA  GLU   409      48.614  51.437  49.117  1.00  0.00              
ATOM   3280  CB  GLU   409      49.894  52.266  48.968  1.00  0.00              
ATOM   3281  C   GLU   409      48.937  50.051  48.709  1.00  0.00              
ATOM   3282  O   GLU   409      48.817  49.754  47.527  1.00  0.00              
ATOM   3283  CG  GLU   409      49.683  53.737  49.307  1.00  0.00           C  
ATOM   3284  CD  GLU   409      50.948  54.600  49.242  1.00  0.00           C  
ATOM   3285  OE1 GLU   409      52.077  54.067  49.386  1.00  0.00           O  
ATOM   3286  OE2 GLU   409      50.801  55.836  49.073  1.00  0.00           O  
ATOM   3287  N   TYR   410      49.361  49.202  49.639  1.00  0.00              
ATOM   3288  CA  TYR   410      49.655  47.797  49.433  1.00  0.00              
ATOM   3289  CB  TYR   410      50.398  47.218  50.666  1.00  0.00              
ATOM   3290  C   TYR   410      48.382  47.096  49.111  1.00  0.00              
ATOM   3291  O   TYR   410      48.320  46.478  48.042  1.00  0.00              
ATOM   3292  CG  TYR   410      50.466  45.706  50.562  1.00  0.00           C  
ATOM   3293  CD1 TYR   410      51.476  45.188  49.741  1.00  0.00           C  
ATOM   3294  CD2 TYR   410      49.570  44.867  51.174  1.00  0.00           C  
ATOM   3295  CE1 TYR   410      51.568  43.815  49.565  1.00  0.00           C  
ATOM   3296  CE2 TYR   410      49.667  43.476  50.998  1.00  0.00           C  
ATOM   3297  CZ  TYR   410      50.671  42.988  50.198  1.00  0.00           C  
ATOM   3298  OH  TYR   410      50.825  41.623  49.973  1.00  0.00           O  
ATOM   3299  N   ILE   411      47.370  47.148  49.977  1.00  0.00              
ATOM   3300  CA  ILE   411      46.074  46.568  49.760  1.00  0.00              
ATOM   3301  CB  ILE   411      45.062  46.887  50.907  1.00  0.00              
ATOM   3302  C   ILE   411      45.592  46.786  48.270  1.00  0.00              
ATOM   3303  O   ILE   411      45.326  45.835  47.541  1.00  0.00              
ATOM   3304  CG1 ILE   411      44.733  48.380  50.947  1.00  0.00           C  
ATOM   3305  CG2 ILE   411      45.606  46.398  52.246  1.00  0.00           C  
ATOM   3306  CD1 ILE   411      43.771  48.766  52.059  1.00  0.00           C  
ATOM   3307  N   ARG   412      45.507  48.045  47.848  1.00  0.00              
ATOM   3308  CA  ARG   412      45.133  48.316  46.520  1.00  0.00              
ATOM   3309  CB  ARG   412      45.047  49.830  46.338  1.00  0.00              
ATOM   3310  C   ARG   412      45.929  47.582  45.437  1.00  0.00              
ATOM   3311  O   ARG   412      45.380  47.128  44.435  1.00  0.00              
ATOM   3312  CG  ARG   412      43.910  50.438  47.143  1.00  0.00           C  
ATOM   3313  CD  ARG   412      43.500  51.796  46.623  1.00  0.00           C  
ATOM   3314  NE  ARG   412      44.204  52.893  47.282  1.00  0.00           N  
ATOM   3315  CZ  ARG   412      44.506  54.044  46.690  1.00  0.00           C  
ATOM   3316  NH1 ARG   412      44.176  54.246  45.420  1.00  0.00           N  
ATOM   3317  NH2 ARG   412      45.076  55.021  47.385  1.00  0.00           N  
ATOM   3318  N   GLU   413      47.235  47.436  45.675  1.00  0.00              
ATOM   3319  CA  GLU   413      48.071  46.788  44.655  1.00  0.00              
ATOM   3320  CB  GLU   413      49.547  47.208  44.738  1.00  0.00              
ATOM   3321  C   GLU   413      48.055  45.247  44.725  1.00  0.00              
ATOM   3322  O   GLU   413      48.111  44.550  43.723  1.00  0.00              
ATOM   3323  CG  GLU   413      49.798  48.582  44.133  1.00  0.00           C  
ATOM   3324  CD  GLU   413      51.274  48.899  44.075  1.00  0.00           C  
ATOM   3325  OE1 GLU   413      52.089  48.145  44.675  1.00  0.00           O  
ATOM   3326  OE2 GLU   413      51.634  49.904  43.432  1.00  0.00           O  
ATOM   3327  N   ASN   414      48.055  44.742  45.954  1.00  0.00              
ATOM   3328  CA  ASN   414      48.099  43.267  46.083  1.00  0.00              
ATOM   3329  CB  ASN   414      49.100  42.921  47.183  1.00  0.00              
ATOM   3330  C   ASN   414      46.835  42.328  46.343  1.00  0.00              
ATOM   3331  O   ASN   414      46.827  41.104  46.219  1.00  0.00              
ATOM   3332  CG  ASN   414      50.523  43.253  46.802  1.00  0.00           C  
ATOM   3333  OD1 ASN   414      51.114  44.219  47.299  1.00  0.00           O  
ATOM   3334  ND2 ASN   414      51.089  42.452  45.919  1.00  0.00           N  
ATOM   3335  N   LEU   415      45.810  43.015  46.853  1.00  0.00              
ATOM   3336  CA  LEU   415      44.652  42.155  47.234  1.00  0.00              
ATOM   3337  CB  LEU   415      43.903  42.896  48.346  1.00  0.00              
ATOM   3338  C   LEU   415      43.720  41.829  46.177  1.00  0.00              
ATOM   3339  O   LEU   415      43.417  42.651  45.312  1.00  0.00              
ATOM   3340  CG  LEU   415      42.806  42.103  49.069  1.00  0.00           C  
ATOM   3341  CD1 LEU   415      43.404  41.197  50.144  1.00  0.00           C  
ATOM   3342  CD2 LEU   415      41.826  43.067  49.691  1.00  0.00           C  
ATOM   3343  N   VAL   416      43.238  40.593  46.188  1.00  0.00              
ATOM   3344  CA  VAL   416      42.270  40.194  45.015  1.00  0.00              
ATOM   3345  CB  VAL   416      42.915  39.379  43.853  1.00  0.00              
ATOM   3346  C   VAL   416      41.312  39.099  45.697  1.00  0.00              
ATOM   3347  O   VAL   416      41.644  38.342  46.613  1.00  0.00              
ATOM   3348  CG1 VAL   416      43.888  40.235  43.068  1.00  0.00           C  
ATOM   3349  CG2 VAL   416      43.589  38.119  44.382  1.00  0.00           C  
ATOM   3350  N   ASN   417      40.065  39.180  45.208  1.00  0.00              
ATOM   3351  CA  ASN   417      39.007  38.310  45.505  1.00  0.00              
ATOM   3352  CB  ASN   417      37.950  39.224  46.148  1.00  0.00              
ATOM   3353  C   ASN   417      38.541  37.638  44.452  1.00  0.00              
ATOM   3354  O   ASN   417      38.303  38.255  43.416  1.00  0.00              
ATOM   3355  CG  ASN   417      36.766  38.447  46.706  1.00  0.00           C  
ATOM   3356  OD1 ASN   417      36.828  37.236  46.875  1.00  0.00           O  
ATOM   3357  ND2 ASN   417      35.684  39.148  46.991  1.00  0.00           N  
ATOM   3358  N   ILE   418      38.395  36.329  44.543  1.00  0.00              
ATOM   3359  CA  ILE   418      38.076  35.411  43.231  1.00  0.00              
ATOM   3360  CB  ILE   418      39.189  34.408  42.830  1.00  0.00              
ATOM   3361  C   ILE   418      36.961  34.441  43.563  1.00  0.00              
ATOM   3362  O   ILE   418      37.038  33.594  44.474  1.00  0.00              
ATOM   3363  CG1 ILE   418      40.540  35.137  42.593  1.00  0.00           C  
ATOM   3364  CG2 ILE   418      38.808  33.650  41.558  1.00  0.00           C  
ATOM   3365  CD1 ILE   418      41.703  34.213  42.463  1.00  0.00           C  
ATOM   3366  N   GLU   419      35.865  34.636  42.831  1.00  0.00              
ATOM   3367  CA  GLU   419      34.638  33.824  42.911  1.00  0.00              
ATOM   3368  CB  GLU   419      33.465  34.716  43.075  1.00  0.00              
ATOM   3369  C   GLU   419      34.376  32.907  41.899  1.00  0.00              
ATOM   3370  O   GLU   419      34.100  33.408  40.813  1.00  0.00              
ATOM   3371  CG  GLU   419      32.166  34.053  43.480  1.00  0.00           C  
ATOM   3372  CD  GLU   419      31.266  35.186  44.058  1.00  0.00           C  
ATOM   3373  OE1 GLU   419      31.745  35.688  45.118  1.00  0.00           O  
ATOM   3374  OE2 GLU   419      30.278  35.417  43.350  1.00  0.00           O  
ATOM   3375  N   ILE   420      34.459  31.598  42.096  1.00  0.00              
ATOM   3376  CA  ILE   420      34.155  30.637  40.899  1.00  0.00              
ATOM   3377  CB  ILE   420      35.295  29.588  40.805  1.00  0.00              
ATOM   3378  C   ILE   420      32.700  30.026  41.131  1.00  0.00              
ATOM   3379  O   ILE   420      32.605  29.219  42.054  1.00  0.00              
ATOM   3380  CG1 ILE   420      36.628  30.281  40.513  1.00  0.00           C  
ATOM   3381  CG2 ILE   420      34.982  28.547  39.728  1.00  0.00           C  
ATOM   3382  CD1 ILE   420      37.821  29.407  40.751  1.00  0.00           C  
ATOM   3383  N   ASN   421      31.688  30.288  40.318  1.00  0.00              
ATOM   3384  CA  ASN   421      30.551  29.467  40.612  1.00  0.00              
ATOM   3385  CB  ASN   421      29.680  29.941  41.788  1.00  0.00              
ATOM   3386  C   ASN   421      29.900  28.993  39.330  1.00  0.00              
ATOM   3387  O   ASN   421      30.460  29.227  38.262  1.00  0.00              
ATOM   3388  CG  ASN   421      28.886  31.181  41.455  1.00  0.00           C  
ATOM   3389  OD1 ASN   421      29.257  32.276  41.847  1.00  0.00           O  
ATOM   3390  ND2 ASN   421      27.794  31.014  40.717  1.00  0.00           N  
ATOM   3391  N   TYR   422      28.725  28.378  39.409  1.00  0.00              
ATOM   3392  CA  TYR   422      28.068  27.936  38.177  1.00  0.00              
ATOM   3393  CB  TYR   422      27.823  26.431  38.210  1.00  0.00              
ATOM   3394  C   TYR   422      26.772  28.664  38.152  1.00  0.00              
ATOM   3395  O   TYR   422      26.248  29.053  39.199  1.00  0.00              
ATOM   3396  CG  TYR   422      29.022  25.579  37.885  1.00  0.00           C  
ATOM   3397  CD1 TYR   422      29.295  25.202  36.571  1.00  0.00           C  
ATOM   3398  CD2 TYR   422      29.871  25.128  38.891  1.00  0.00           C  
ATOM   3399  CE1 TYR   422      30.384  24.396  36.265  1.00  0.00           C  
ATOM   3400  CE2 TYR   422      30.958  24.325  38.598  1.00  0.00           C  
ATOM   3401  CZ  TYR   422      31.213  23.962  37.287  1.00  0.00           C  
ATOM   3402  OH  TYR   422      32.307  23.178  37.000  1.00  0.00           O  
ATOM   3403  N   SER   423      26.220  28.859  36.948  1.00  0.00              
ATOM   3404  CA  SER   423      24.996  29.617  36.701  1.00  0.00              
ATOM   3405  CB  SER   423      24.935  30.330  35.345  1.00  0.00              
ATOM   3406  C   SER   423      23.840  28.555  36.581  1.00  0.00              
ATOM   3407  O   SER   423      24.050  27.386  36.266  1.00  0.00              
ATOM   3408  OG  SER   423      25.051  29.382  34.301  1.00  0.00           O  
ATOM   3409  N   ASP   424      22.633  29.016  36.885  1.00  0.00              
ATOM   3410  CA  ASP   424      21.481  28.187  36.903  1.00  0.00              
ATOM   3411  CB  ASP   424      20.272  29.105  36.704  1.00  0.00              
ATOM   3412  C   ASP   424      21.477  27.006  35.994  1.00  0.00              
ATOM   3413  O   ASP   424      21.232  25.892  36.471  1.00  0.00              
ATOM   3414  CG  ASP   424      20.090  30.090  37.860  1.00  0.00           C  
ATOM   3415  OD1 ASP   424      21.067  30.790  38.230  1.00  0.00           O  
ATOM   3416  OD2 ASP   424      18.965  30.166  38.400  1.00  0.00           O  
ATOM   3417  N   LEU   425      21.730  27.199  34.700  1.00  0.00              
ATOM   3418  CA  LEU   425      21.808  26.131  33.724  1.00  0.00              
ATOM   3419  CB  LEU   425      22.113  26.691  32.323  1.00  0.00              
ATOM   3420  C   LEU   425      23.285  25.573  33.573  1.00  0.00              
ATOM   3421  O   LEU   425      23.845  25.200  32.545  1.00  0.00              
ATOM   3422  CG  LEU   425      20.939  27.354  31.582  1.00  0.00           C  
ATOM   3423  CD1 LEU   425      21.413  28.166  30.379  1.00  0.00           C  
ATOM   3424  CD2 LEU   425      19.944  26.276  31.150  1.00  0.00           C  
ATOM   3425  N   ASN   426      23.840  25.395  34.763  1.00  0.00              
ATOM   3426  CA  ASN   426      24.970  24.479  35.033  1.00  0.00              
ATOM   3427  CB  ASN   426      25.189  24.484  36.580  1.00  0.00              
ATOM   3428  C   ASN   426      25.593  23.234  34.278  1.00  0.00              
ATOM   3429  O   ASN   426      26.756  22.885  34.496  1.00  0.00              
ATOM   3430  CG  ASN   426      24.549  23.267  37.239  1.00  0.00           C  
ATOM   3431  OD1 ASN   426      23.723  22.583  36.616  1.00  0.00           O  
ATOM   3432  ND2 ASN   426      24.839  23.042  38.512  1.00  0.00           N  
ATOM   3433  N   TYR   427      24.744  22.507  33.558  1.00  0.00              
ATOM   3434  CA  TYR   427      25.224  21.406  32.812  1.00  0.00              
ATOM   3435  CB  TYR   427      24.879  20.093  33.513  1.00  0.00              
ATOM   3436  C   TYR   427      24.331  21.396  31.380  1.00  0.00              
ATOM   3437  O   TYR   427      23.326  22.022  31.015  1.00  0.00              
ATOM   3438  CG  TYR   427      25.625  19.896  34.814  1.00  0.00           C  
ATOM   3439  CD1 TYR   427      27.017  19.762  34.827  1.00  0.00           C  
ATOM   3440  CD2 TYR   427      24.947  19.832  36.033  1.00  0.00           C  
ATOM   3441  CE1 TYR   427      27.714  19.573  36.020  1.00  0.00           C  
ATOM   3442  CE2 TYR   427      25.635  19.630  37.235  1.00  0.00           C  
ATOM   3443  CZ  TYR   427      27.021  19.501  37.216  1.00  0.00           C  
ATOM   3444  OH  TYR   427      27.698  19.283  38.392  1.00  0.00           O  
ATOM   3445  N   LYS   428      25.175  20.795  30.541  1.00  0.00              
ATOM   3446  CA  LYS   428      25.404  20.916  29.048  1.00  0.00              
ATOM   3447  CB  LYS   428      26.071  22.171  28.481  1.00  0.00              
ATOM   3448  C   LYS   428      26.244  19.681  28.562  1.00  0.00              
ATOM   3449  O   LYS   428      27.412  19.370  28.864  1.00  0.00              
ATOM   3450  CG  LYS   428      25.902  22.298  26.963  1.00  0.00           C  
ATOM   3451  CD  LYS   428      26.868  23.311  26.350  1.00  0.00           C  
ATOM   3452  CE  LYS   428      26.522  23.653  24.898  1.00  0.00           C  
ATOM   3453  NZ  LYS   428      27.680  24.259  24.250  1.00  0.00           N  
ATOM   3454  N   ILE   429      25.444  18.908  27.828  1.00  0.00              
ATOM   3455  CA  ILE   429      25.753  17.659  27.123  1.00  0.00              
ATOM   3456  CB  ILE   429      24.878  16.438  27.519  1.00  0.00              
ATOM   3457  C   ILE   429      25.894  17.726  25.644  1.00  0.00              
ATOM   3458  O   ILE   429      24.857  18.137  25.145  1.00  0.00              
ATOM   3459  CG1 ILE   429      25.001  16.158  29.019  1.00  0.00           C  
ATOM   3460  CG2 ILE   429      25.294  15.201  26.717  1.00  0.00           C  
ATOM   3461  CD1 ILE   429      24.091  15.048  29.499  1.00  0.00           C  
ATOM   3462  N   THR   430      26.933  17.436  24.906  1.00  0.00              
ATOM   3463  CA  THR   430      26.910  17.583  23.504  1.00  0.00              
ATOM   3464  CB  THR   430      28.051  18.522  23.147  1.00  0.00              
ATOM   3465  C   THR   430      27.443  16.237  23.204  1.00  0.00              
ATOM   3466  O   THR   430      28.640  15.987  23.260  1.00  0.00              
ATOM   3467  OG1 THR   430      29.272  17.969  23.632  1.00  0.00           O  
ATOM   3468  CG2 THR   430      27.845  19.877  23.809  1.00  0.00           C  
ATOM   3469  N   GLN   431      26.538  15.339  22.828  1.00  0.00              
ATOM   3470  CA  GLN   431      26.740  13.887  22.637  1.00  0.00              
ATOM   3471  CB  GLN   431      25.424  13.361  23.349  1.00  0.00              
ATOM   3472  C   GLN   431      26.714  13.436  21.093  1.00  0.00              
ATOM   3473  O   GLN   431      26.006  14.017  20.270  1.00  0.00              
ATOM   3474  CG  GLN   431      24.155  13.866  22.691  1.00  0.00           C  
ATOM   3475  CD  GLN   431      22.931  13.442  23.541  1.00  0.00           C  
ATOM   3476  OE1 GLN   431      22.246  12.400  23.363  1.00  0.00           O  
ATOM   3477  NE2 GLN   431      22.607  14.383  24.435  1.00  0.00           N  
ATOM   3478  N   GLN   432      27.501  12.410  20.790  1.00  0.00              
ATOM   3479  CA  GLN   432      27.416  11.868  19.490  1.00  0.00              
ATOM   3480  CB  GLN   432      28.788  11.232  19.203  1.00  0.00              
ATOM   3481  C   GLN   432      26.450  10.875  19.152  1.00  0.00              
ATOM   3482  O   GLN   432      26.792   9.770  19.570  1.00  0.00              
ATOM   3483  CG  GLN   432      29.947  12.225  18.951  1.00  0.00           C  
ATOM   3484  CD  GLN   432      31.200  11.554  18.382  1.00  0.00           C  
ATOM   3485  OE1 GLN   432      31.268  10.316  18.265  1.00  0.00           O  
ATOM   3486  NE2 GLN   432      32.163  12.366  17.959  1.00  0.00           N  
ATOM   3487  N   GLN   433      25.305  11.063  18.489  1.00  0.00              
ATOM   3488  CA  GLN   433      24.512   9.630  18.487  1.00  0.00              
ATOM   3489  CB  GLN   433      23.116  10.130  18.285  1.00  0.00              
ATOM   3490  C   GLN   433      24.666   8.778  17.266  1.00  0.00              
ATOM   3491  O   GLN   433      24.676   9.467  16.259  1.00  0.00              
ATOM   3492  CG  GLN   433      22.409  10.587  19.567  1.00  0.00           C  
ATOM   3493  CD  GLN   433      21.059  11.159  19.148  1.00  0.00           C  
ATOM   3494  OE1 GLN   433      20.007  10.679  19.555  1.00  0.00           O  
ATOM   3495  NE2 GLN   433      21.144  12.164  18.288  1.00  0.00           N  
ATOM   3496  N   LYS   434      24.588   7.445  17.256  1.00  0.00              
ATOM   3497  CA  LYS   434      24.624   6.792  15.963  1.00  0.00              
ATOM   3498  CB  LYS   434      25.072   5.362  16.277  1.00  0.00              
ATOM   3499  C   LYS   434      23.344   6.925  15.193  1.00  0.00              
ATOM   3500  O   LYS   434      22.398   6.387  15.767  1.00  0.00              
ATOM   3501  CG  LYS   434      25.659   4.644  15.067  1.00  0.00           C  
ATOM   3502  CD  LYS   434      24.944   3.339  14.770  1.00  0.00           C  
ATOM   3503  CE  LYS   434      25.456   2.708  13.479  1.00  0.00           C  
ATOM   3504  NZ  LYS   434      25.167   3.556  12.287  1.00  0.00           N  
ATOM   3505  N   ALA   435      23.223   7.549  14.020  1.00  0.00              
ATOM   3506  CA  ALA   435      21.846   7.658  13.519  1.00  0.00              
ATOM   3507  CB  ALA   435      22.014   8.657  12.378  1.00  0.00              
ATOM   3508  C   ALA   435      21.157   6.517  12.885  1.00  0.00              
ATOM   3509  O   ALA   435      19.939   6.464  12.674  1.00  0.00              
ATOM   3510  N   VAL   436      21.976   5.500  12.655  1.00  0.00              
ATOM   3511  CA  VAL   436      21.395   4.231  11.941  1.00  0.00              
ATOM   3512  CB  VAL   436      21.622   4.043  10.431  1.00  0.00              
ATOM   3513  C   VAL   436      21.885   3.251  12.768  1.00  0.00              
ATOM   3514  O   VAL   436      23.066   3.341  13.094  1.00  0.00              
ATOM   3515  CG1 VAL   436      21.015   2.693   9.952  1.00  0.00           C  
ATOM   3516  CG2 VAL   436      20.996   5.195   9.638  1.00  0.00           C  
ATOM   3517  N   SER   437      21.119   2.248  13.156  1.00  0.00              
ATOM   3518  CA  SER   437      21.922   1.201  14.173  1.00  0.00              
ATOM   3519  CB  SER   437      21.820   1.366  15.690  1.00  0.00              
ATOM   3520  C   SER   437      21.476  -0.075  13.380  1.00  0.00              
ATOM   3521  O   SER   437      20.593  -0.016  12.517  1.00  0.00              
ATOM   3522  OG  SER   437      22.277   0.191  16.338  1.00  0.00           O  
ATOM   3523  N   VAL   438      22.029  -1.210  13.796  1.00  0.00              
ATOM   3524  CA  VAL   438      21.637  -2.454  13.172  1.00  0.00              
ATOM   3525  CB  VAL   438      22.524  -3.592  13.767  1.00  0.00              
ATOM   3526  C   VAL   438      20.154  -2.792  13.266  1.00  0.00              
ATOM   3527  O   VAL   438      19.526  -3.211  12.305  1.00  0.00              
ATOM   3528  CG1 VAL   438      21.949  -4.998  13.580  1.00  0.00           C  
ATOM   3529  CG2 VAL   438      23.922  -3.538  13.221  1.00  0.00           C  
ATOM   3530  N   PRO   439      19.607  -2.614  14.469  1.00  0.00              
ATOM   3531  CA  PRO   439      18.177  -2.854  14.692  1.00  0.00              
ATOM   3532  CB  PRO   439      17.987  -2.412  16.131  1.00  0.00              
ATOM   3533  C   PRO   439      17.289  -1.945  13.792  1.00  0.00              
ATOM   3534  O   PRO   439      16.213  -2.373  13.371  1.00  0.00              
ATOM   3535  CG  PRO   439      19.276  -2.779  16.745  1.00  0.00           C  
ATOM   3536  CD  PRO   439      20.259  -2.267  15.739  1.00  0.00           C  
ATOM   3537  N   GLU   440      17.756  -0.736  13.492  1.00  0.00              
ATOM   3538  CA  GLU   440      17.079   0.156  12.649  1.00  0.00              
ATOM   3539  CB  GLU   440      17.686   1.558  12.756  1.00  0.00              
ATOM   3540  C   GLU   440      17.092  -0.433  11.261  1.00  0.00              
ATOM   3541  O   GLU   440      16.042  -0.511  10.636  1.00  0.00              
ATOM   3542  CG  GLU   440      17.615   2.122  14.170  1.00  0.00           C  
ATOM   3543  CD  GLU   440      18.271   3.496  14.348  1.00  0.00           C  
ATOM   3544  OE1 GLU   440      19.176   3.865  13.558  1.00  0.00           O  
ATOM   3545  OE2 GLU   440      17.889   4.202  15.314  1.00  0.00           O  
ATOM   3546  N   LEU   441      18.269  -0.797  10.765  1.00  0.00              
ATOM   3547  CA  LEU   441      18.456  -1.428   9.481  1.00  0.00              
ATOM   3548  CB  LEU   441      19.943  -1.661   9.224  1.00  0.00              
ATOM   3549  C   LEU   441      17.402  -2.572   9.226  1.00  0.00              
ATOM   3550  O   LEU   441      16.587  -2.618   8.317  1.00  0.00              
ATOM   3551  CG  LEU   441      20.839  -0.436   9.488  1.00  0.00           C  
ATOM   3552  CD1 LEU   441      22.274  -0.684   9.021  1.00  0.00           C  
ATOM   3553  CD2 LEU   441      20.263   0.745   8.733  1.00  0.00           C  
ATOM   3554  N   LEU   442      17.571  -3.565  10.100  1.00  0.00              
ATOM   3555  CA  LEU   442      16.662  -4.749   9.920  1.00  0.00              
ATOM   3556  CB  LEU   442      16.857  -5.738  11.079  1.00  0.00              
ATOM   3557  C   LEU   442      15.198  -4.293   9.898  1.00  0.00              
ATOM   3558  O   LEU   442      14.483  -4.641   8.965  1.00  0.00              
ATOM   3559  CG  LEU   442      18.221  -6.459  11.093  1.00  0.00           C  
ATOM   3560  CD1 LEU   442      18.338  -7.284  12.372  1.00  0.00           C  
ATOM   3561  CD2 LEU   442      18.388  -7.309   9.851  1.00  0.00           C  
ATOM   3562  N   ALA   443      14.764  -3.471  10.852  1.00  0.00              
ATOM   3563  CA  ALA   443      13.464  -2.923  10.858  1.00  0.00              
ATOM   3564  CB  ALA   443      13.318  -1.898  11.964  1.00  0.00              
ATOM   3565  C   ALA   443      13.089  -2.393   9.467  1.00  0.00              
ATOM   3566  O   ALA   443      12.096  -2.825   8.888  1.00  0.00              
ATOM   3567  N   ASP   444      13.911  -1.504   8.924  1.00  0.00              
ATOM   3568  CA  ASP   444      13.729  -0.929   7.634  1.00  0.00              
ATOM   3569  CB  ASP   444      14.673   0.205   7.310  1.00  0.00              
ATOM   3570  C   ASP   444      13.552  -1.988   6.530  1.00  0.00              
ATOM   3571  O   ASP   444      12.597  -1.994   5.767  1.00  0.00              
ATOM   3572  CG  ASP   444      14.465   1.441   8.184  1.00  0.00           C  
ATOM   3573  OD1 ASP   444      13.385   1.579   8.770  1.00  0.00           O  
ATOM   3574  OD2 ASP   444      15.459   2.155   8.392  1.00  0.00           O  
ATOM   3575  N   VAL   445      14.525  -2.892   6.446  1.00  0.00              
ATOM   3576  CA  VAL   445      14.367  -3.960   5.433  1.00  0.00              
ATOM   3577  CB  VAL   445      15.608  -4.873   5.433  1.00  0.00              
ATOM   3578  C   VAL   445      13.246  -4.910   5.731  1.00  0.00              
ATOM   3579  O   VAL   445      12.486  -5.335   4.843  1.00  0.00              
ATOM   3580  CG1 VAL   445      15.941  -5.231   4.026  1.00  0.00           C  
ATOM   3581  CG2 VAL   445      16.787  -4.200   6.115  1.00  0.00           C  
ATOM   3582  N   GLY   446      13.088  -5.182   7.025  1.00  0.00              
ATOM   3583  CA  GLY   446      12.005  -6.106   7.497  1.00  0.00              
ATOM   3584  C   GLY   446      10.677  -5.734   6.780  1.00  0.00              
ATOM   3585  O   GLY   446      10.082  -6.592   6.136  1.00  0.00              
ATOM   3586  N   GLY   447      10.243  -4.477   6.851  1.00  0.00              
ATOM   3587  CA  GLY   447       9.097  -4.043   6.181  1.00  0.00              
ATOM   3588  C   GLY   447       9.066  -4.431   4.677  1.00  0.00              
ATOM   3589  O   GLY   447       8.049  -4.842   4.101  1.00  0.00              
ATOM   3590  N   GLN   448      10.240  -4.292   4.064  1.00  0.00              
ATOM   3591  CA  GLN   448      10.315  -4.623   2.628  1.00  0.00              
ATOM   3592  CB  GLN   448      11.586  -4.012   2.028  1.00  0.00              
ATOM   3593  C   GLN   448      10.243  -6.175   2.540  1.00  0.00              
ATOM   3594  O   GLN   448       9.462  -6.706   1.758  1.00  0.00              
ATOM   3595  CG  GLN   448      11.598  -2.481   2.119  1.00  0.00           C  
ATOM   3596  CD  GLN   448      12.863  -1.849   1.574  1.00  0.00           C  
ATOM   3597  OE1 GLN   448      13.178  -1.973   0.388  1.00  0.00           O  
ATOM   3598  NE2 GLN   448      13.600  -1.160   2.441  1.00  0.00           N  
ATOM   3599  N   LEU   449      11.009  -6.888   3.365  1.00  0.00              
ATOM   3600  CA  LEU   449      10.943  -8.287   3.414  1.00  0.00              
ATOM   3601  CB  LEU   449      11.960  -8.810   4.421  1.00  0.00              
ATOM   3602  C   LEU   449       9.634  -8.898   3.648  1.00  0.00              
ATOM   3603  O   LEU   449       9.364  -9.913   3.011  1.00  0.00              
ATOM   3604  CG  LEU   449      13.448  -8.614   4.110  1.00  0.00           C  
ATOM   3605  CD1 LEU   449      14.301  -9.073   5.282  1.00  0.00           C  
ATOM   3606  CD2 LEU   449      13.776  -9.388   2.842  1.00  0.00           C  
ATOM   3607  N   GLY   450       8.753  -8.268   4.414  1.00  0.00              
ATOM   3608  CA  GLY   450       7.391  -8.687   4.702  1.00  0.00              
ATOM   3609  C   GLY   450       6.474  -8.804   3.476  1.00  0.00              
ATOM   3610  O   GLY   450       5.644  -9.692   3.358  1.00  0.00              
ATOM   3611  N   LEU   451       6.633  -7.834   2.575  1.00  0.00              
ATOM   3612  CA  LEU   451       5.831  -7.834   1.344  1.00  0.00              
ATOM   3613  CB  LEU   451       6.084  -6.566   0.515  1.00  0.00              
ATOM   3614  C   LEU   451       6.288  -8.935   0.442  1.00  0.00              
ATOM   3615  O   LEU   451       5.443  -9.511  -0.259  1.00  0.00              
ATOM   3616  CG  LEU   451       5.482  -5.274   1.106  1.00  0.00           C  
ATOM   3617  CD1 LEU   451       5.941  -4.080   0.272  1.00  0.00           C  
ATOM   3618  CD2 LEU   451       3.973  -5.372   1.176  1.00  0.00           C  
ATOM   3619  N   PHE   452       7.563  -9.315   0.497  1.00  0.00              
ATOM   3620  CA  PHE   452       8.105 -10.434  -0.240  1.00  0.00              
ATOM   3621  CB  PHE   452       9.625 -10.331  -0.288  1.00  0.00              
ATOM   3622  C   PHE   452       7.345 -11.670   0.349  1.00  0.00              
ATOM   3623  O   PHE   452       6.688 -12.432  -0.375  1.00  0.00              
ATOM   3624  CG  PHE   452      10.118  -8.968  -0.675  1.00  0.00           C  
ATOM   3625  CD1 PHE   452      10.295  -8.632  -2.014  1.00  0.00           C  
ATOM   3626  CD2 PHE   452      10.382  -8.009   0.303  1.00  0.00           C  
ATOM   3627  CE1 PHE   452      10.731  -7.350  -2.379  1.00  0.00           C  
ATOM   3628  CE2 PHE   452      10.814  -6.733  -0.047  1.00  0.00           C  
ATOM   3629  CZ  PHE   452      10.990  -6.398  -1.392  1.00  0.00           C  
ATOM   3630  N   CYS   453       7.448 -11.833   1.666  1.00  0.00              
ATOM   3631  CA  CYS   453       6.771 -12.912   2.314  1.00  0.00              
ATOM   3632  CB  CYS   453       7.003 -12.909   3.827  1.00  0.00              
ATOM   3633  C   CYS   453       5.347 -13.024   1.913  1.00  0.00              
ATOM   3634  O   CYS   453       4.927 -14.104   1.518  1.00  0.00              
ATOM   3635  SG  CYS   453       8.752 -13.099   4.280  1.00  0.00           S  
ATOM   3636  N   GLY   454       4.589 -11.939   2.028  1.00  0.00              
ATOM   3637  CA  GLY   454       3.188 -11.854   1.623  1.00  0.00              
ATOM   3638  C   GLY   454       2.975 -12.486   0.208  1.00  0.00              
ATOM   3639  O   GLY   454       2.236 -13.433  -0.016  1.00  0.00              
ATOM   3640  N   ALA   455       3.632 -11.836  -0.752  1.00  0.00              
ATOM   3641  CA  ALA   455       3.502 -12.322  -2.135  1.00  0.00              
ATOM   3642  CB  ALA   455       4.530 -11.585  -3.016  1.00  0.00              
ATOM   3643  C   ALA   455       3.681 -13.843  -2.186  1.00  0.00              
ATOM   3644  O   ALA   455       2.829 -14.588  -2.690  1.00  0.00              
ATOM   3645  N   SER   456       4.794 -14.298  -1.613  1.00  0.00              
ATOM   3646  CA  SER   456       5.056 -15.745  -1.580  1.00  0.00              
ATOM   3647  CB  SER   456       6.317 -16.010  -0.731  1.00  0.00              
ATOM   3648  C   SER   456       3.816 -16.463  -0.916  1.00  0.00              
ATOM   3649  O   SER   456       3.234 -17.372  -1.499  1.00  0.00              
ATOM   3650  OG  SER   456       7.438 -15.382  -1.305  1.00  0.00           O  
ATOM   3651  N   LEU   457       3.426 -16.027   0.280  1.00  0.00              
ATOM   3652  CA  LEU   457       2.305 -16.572   0.907  1.00  0.00              
ATOM   3653  CB  LEU   457       2.112 -15.895   2.259  1.00  0.00              
ATOM   3654  C   LEU   457       1.081 -16.641   0.011  1.00  0.00              
ATOM   3655  O   LEU   457       0.496 -17.705  -0.160  1.00  0.00              
ATOM   3656  CG  LEU   457       3.181 -16.118   3.334  1.00  0.00           C  
ATOM   3657  CD1 LEU   457       2.892 -15.260   4.556  1.00  0.00           C  
ATOM   3658  CD2 LEU   457       3.205 -17.599   3.683  1.00  0.00           C  
ATOM   3659  N   ILE   458       0.723 -15.528  -0.626  1.00  0.00              
ATOM   3660  CA  ILE   458      -0.405 -15.524  -1.541  1.00  0.00              
ATOM   3661  CB  ILE   458      -0.573 -14.133  -2.195  1.00  0.00              
ATOM   3662  C   ILE   458      -0.199 -16.594  -2.609  1.00  0.00              
ATOM   3663  O   ILE   458      -1.127 -17.379  -2.779  1.00  0.00              
ATOM   3664  CG1 ILE   458      -0.908 -13.070  -1.136  1.00  0.00           C  
ATOM   3665  CG2 ILE   458      -1.641 -14.245  -3.264  1.00  0.00           C  
ATOM   3666  CD1 ILE   458      -0.998 -11.643  -1.616  1.00  0.00           C  
ATOM   3667  N   THR   459       0.961 -16.722  -3.249  1.00  0.00              
ATOM   3668  CA  THR   459       1.298 -17.733  -4.122  1.00  0.00              
ATOM   3669  CB  THR   459       2.850 -17.655  -4.410  1.00  0.00              
ATOM   3670  C   THR   459       1.014 -19.153  -3.633  1.00  0.00              
ATOM   3671  O   THR   459       0.599 -19.980  -4.440  1.00  0.00              
ATOM   3672  OG1 THR   459       3.017 -16.471  -5.258  1.00  0.00           O  
ATOM   3673  CG2 THR   459       3.483 -18.875  -5.073  1.00  0.00           C  
ATOM   3674  N   ILE   460       1.164 -19.417  -2.341  1.00  0.00              
ATOM   3675  CA  ILE   460       0.889 -20.635  -1.703  1.00  0.00              
ATOM   3676  CB  ILE   460       1.492 -20.678  -0.252  1.00  0.00              
ATOM   3677  C   ILE   460      -0.600 -20.956  -1.591  1.00  0.00              
ATOM   3678  O   ILE   460      -1.062 -22.078  -1.727  1.00  0.00              
ATOM   3679  CG1 ILE   460       3.002 -20.391  -0.292  1.00  0.00           C  
ATOM   3680  CG2 ILE   460       1.229 -22.052   0.399  1.00  0.00           C  
ATOM   3681  CD1 ILE   460       3.639 -20.039   1.064  1.00  0.00           C  
ATOM   3682  N   ILE   461      -1.349 -19.894  -1.291  1.00  0.00              
ATOM   3683  CA  ILE   461      -2.827 -20.069  -1.148  1.00  0.00              
ATOM   3684  CB  ILE   461      -3.442 -18.753  -0.630  1.00  0.00              
ATOM   3685  C   ILE   461      -3.292 -20.459  -2.566  1.00  0.00              
ATOM   3686  O   ILE   461      -4.034 -21.426  -2.687  1.00  0.00              
ATOM   3687  CG1 ILE   461      -3.384 -18.657   0.896  1.00  0.00           C  
ATOM   3688  CG2 ILE   461      -4.849 -18.523  -1.147  1.00  0.00           C  
ATOM   3689  CD1 ILE   461      -3.929 -17.357   1.458  1.00  0.00           C  
ATOM   3690  N   GLU   462      -2.931 -19.680  -3.578  1.00  0.00              
ATOM   3691  CA  GLU   462      -3.213 -19.920  -4.925  1.00  0.00              
ATOM   3692  CB  GLU   462      -2.586 -18.872  -5.842  1.00  0.00              
ATOM   3693  C   GLU   462      -3.008 -21.473  -5.307  1.00  0.00              
ATOM   3694  O   GLU   462      -3.886 -22.295  -5.584  1.00  0.00              
ATOM   3695  CG  GLU   462      -3.143 -17.473  -5.636  1.00  0.00           C  
ATOM   3696  CD  GLU   462      -2.309 -16.387  -6.300  1.00  0.00           C  
ATOM   3697  OE1 GLU   462      -1.138 -16.653  -6.653  1.00  0.00           O  
ATOM   3698  OE2 GLU   462      -2.816 -15.254  -6.448  1.00  0.00           O  
ATOM   3699  N   ILE   463      -1.719 -21.780  -5.294  1.00  0.00              
ATOM   3700  CA  ILE   463      -1.418 -23.173  -5.722  1.00  0.00              
ATOM   3701  CB  ILE   463       0.045 -23.267  -6.213  1.00  0.00              
ATOM   3702  C   ILE   463      -1.803 -24.361  -4.842  1.00  0.00              
ATOM   3703  O   ILE   463      -1.994 -25.455  -5.356  1.00  0.00              
ATOM   3704  CG1 ILE   463       1.013 -23.041  -5.045  1.00  0.00           C  
ATOM   3705  CG2 ILE   463       0.286 -22.225  -7.321  1.00  0.00           C  
ATOM   3706  CD1 ILE   463       2.467 -23.413  -5.369  1.00  0.00           C  
ATOM   3707  N   ILE   464      -2.033 -24.119  -3.558  1.00  0.00              
ATOM   3708  CA  ILE   464      -2.485 -25.159  -2.663  1.00  0.00              
ATOM   3709  CB  ILE   464      -3.339 -24.623  -1.492  1.00  0.00              
ATOM   3710  C   ILE   464      -3.371 -26.335  -3.249  1.00  0.00              
ATOM   3711  O   ILE   464      -3.194 -27.525  -3.003  1.00  0.00              
ATOM   3712  CG1 ILE   464      -2.512 -23.749  -0.559  1.00  0.00           C  
ATOM   3713  CG2 ILE   464      -4.042 -25.754  -0.707  1.00  0.00           C  
ATOM   3714  CD1 ILE   464      -1.504 -24.493   0.336  1.00  0.00           C  
ATOM   3715  N   GLU   465      -4.341 -25.898  -4.042  1.00  0.00              
ATOM   3716  CA  GLU   465      -5.261 -26.863  -4.620  1.00  0.00              
ATOM   3717  CB  GLU   465      -6.456 -26.150  -5.316  1.00  0.00              
ATOM   3718  C   GLU   465      -4.642 -27.614  -5.774  1.00  0.00              
ATOM   3719  O   GLU   465      -4.794 -28.826  -5.965  1.00  0.00              
ATOM   3720  CG  GLU   465      -7.371 -25.483  -4.301  1.00  0.00           C  
ATOM   3721  CD  GLU   465      -8.468 -24.659  -4.953  1.00  0.00           C  
ATOM   3722  OE1 GLU   465      -8.379 -24.314  -6.157  1.00  0.00           O  
ATOM   3723  OE2 GLU   465      -9.435 -24.378  -4.219  1.00  0.00           O  
ATOM   3724  N   TYR   466      -3.951 -26.831  -6.604  1.00  0.00              
ATOM   3725  CA  TYR   466      -3.337 -27.462  -7.842  1.00  0.00              
ATOM   3726  CB  TYR   466      -2.684 -26.314  -8.651  1.00  0.00              
ATOM   3727  C   TYR   466      -2.181 -28.367  -7.409  1.00  0.00              
ATOM   3728  O   TYR   466      -1.970 -29.423  -7.992  1.00  0.00              
ATOM   3729  CG  TYR   466      -1.814 -26.862  -9.778  1.00  0.00           C  
ATOM   3730  CD1 TYR   466      -2.381 -27.575 -10.821  1.00  0.00           C  
ATOM   3731  CD2 TYR   466      -0.429 -26.693  -9.724  1.00  0.00           C  
ATOM   3732  CE1 TYR   466      -1.590 -28.079 -11.834  1.00  0.00           C  
ATOM   3733  CE2 TYR   466       0.359 -27.195 -10.757  1.00  0.00           C  
ATOM   3734  CZ  TYR   466      -0.236 -27.897 -11.779  1.00  0.00           C  
ATOM   3735  OH  TYR   466       0.562 -28.403 -12.784  1.00  0.00           O  
ATOM   3736  N   PHE   467      -1.406 -27.898  -6.437  1.00  0.00              
ATOM   3737  CA  PHE   467      -0.296 -28.642  -5.892  1.00  0.00              
ATOM   3738  CB  PHE   467       0.505 -27.801  -4.864  1.00  0.00              
ATOM   3739  C   PHE   467      -0.536 -29.822  -5.002  1.00  0.00              
ATOM   3740  O   PHE   467       0.376 -30.588  -4.643  1.00  0.00              
ATOM   3741  CG  PHE   467       1.578 -28.578  -4.102  1.00  0.00           C  
ATOM   3742  CD1 PHE   467       2.577 -29.288  -4.776  1.00  0.00           C  
ATOM   3743  CD2 PHE   467       1.592 -28.576  -2.707  1.00  0.00           C  
ATOM   3744  CE1 PHE   467       3.572 -29.972  -4.088  1.00  0.00           C  
ATOM   3745  CE2 PHE   467       2.593 -29.260  -2.003  1.00  0.00           C  
ATOM   3746  CZ  PHE   467       3.583 -29.962  -2.698  1.00  0.00           C  
ATOM   3747  N   PHE   468      -1.796 -30.017  -4.603  1.00  0.00              
ATOM   3748  CA  PHE   468      -2.120 -31.093  -3.632  1.00  0.00              
ATOM   3749  CB  PHE   468      -3.579 -30.891  -3.199  1.00  0.00              
ATOM   3750  C   PHE   468      -2.338 -32.723  -4.016  1.00  0.00              
ATOM   3751  O   PHE   468      -3.334 -33.350  -4.381  1.00  0.00              
ATOM   3752  CG  PHE   468      -3.812 -29.633  -2.371  1.00  0.00           C  
ATOM   3753  CD1 PHE   468      -2.880 -29.177  -1.451  1.00  0.00           C  
ATOM   3754  CD2 PHE   468      -4.980 -28.906  -2.509  1.00  0.00           C  
ATOM   3755  CE1 PHE   468      -3.119 -28.027  -0.711  1.00  0.00           C  
ATOM   3756  CE2 PHE   468      -5.237 -27.758  -1.769  1.00  0.00           C  
ATOM   3757  CZ  PHE   468      -4.291 -27.317  -0.865  1.00  0.00           C  
ATOM   3758  N   THR   469      -1.190 -33.308  -3.696  1.00  0.00              
ATOM   3759  CA  THR   469      -0.917 -34.697  -3.631  1.00  0.00              
ATOM   3760  CB  THR   469       0.581 -34.988  -3.532  1.00  0.00              
ATOM   3761  C   THR   469      -1.328 -35.414  -2.453  1.00  0.00              
ATOM   3762  O   THR   469      -0.444 -35.932  -1.770  1.00  0.00              
ATOM   3763  OG1 THR   469       1.078 -34.551  -2.263  1.00  0.00           O  
ATOM   3764  CG2 THR   469       1.330 -34.276  -4.643  1.00  0.00           C  
ATOM   3765  N   ASN   470      -2.609 -35.399  -2.096  1.00  0.00              
ATOM   3766  CA  ASN   470      -2.929 -36.003  -0.683  1.00  0.00              
ATOM   3767  CB  ASN   470      -4.054 -35.063  -0.278  1.00  0.00              
ATOM   3768  C   ASN   470      -2.516 -37.546  -0.521  1.00  0.00              
ATOM   3769  O   ASN   470      -1.830 -38.054   0.371  1.00  0.00              
ATOM   3770  CG  ASN   470      -3.548 -33.644  -0.254  1.00  0.00           C  
ATOM   3771  OD1 ASN   470      -2.314 -33.408  -0.161  1.00  0.00           O  
ATOM   3772  ND2 ASN   470      -4.476 -32.716  -0.336  1.00  0.00           N  
ATOM   3773  N   PHE   471      -3.021 -38.250  -1.523  1.00  0.00              
ATOM   3774  CA  PHE   471      -2.755 -39.726  -1.426  1.00  0.00              
ATOM   3775  CB  PHE   471      -3.854 -40.437  -2.216  1.00  0.00              
ATOM   3776  C   PHE   471      -1.363 -40.228  -1.737  1.00  0.00              
ATOM   3777  O   PHE   471      -0.894 -41.290  -1.342  1.00  0.00              
ATOM   3778  CG  PHE   471      -5.200 -40.371  -1.473  1.00  0.00           C  
ATOM   3779  CD1 PHE   471      -5.497 -41.328  -0.517  1.00  0.00           C  
ATOM   3780  CD2 PHE   471      -6.106 -39.362  -1.727  1.00  0.00           C  
ATOM   3781  CE1 PHE   471      -6.706 -41.275   0.183  1.00  0.00           C  
ATOM   3782  CE2 PHE   471      -7.306 -39.305  -1.025  1.00  0.00           C  
ATOM   3783  CZ  PHE   471      -7.619 -40.276  -0.076  1.00  0.00           C  
ATOM   3784  N   TYR   472      -0.671 -39.374  -2.491  1.00  0.00              
ATOM   3785  CA  TYR   472       0.745 -39.874  -2.899  1.00  0.00              
ATOM   3786  CB  TYR   472       1.192 -39.175  -4.196  1.00  0.00              
ATOM   3787  C   TYR   472       1.687 -39.496  -1.770  1.00  0.00              
ATOM   3788  O   TYR   472       2.599 -40.249  -1.445  1.00  0.00              
ATOM   3789  CG  TYR   472       2.660 -39.375  -4.585  1.00  0.00           C  
ATOM   3790  CD1 TYR   472       3.026 -40.456  -5.381  1.00  0.00           C  
ATOM   3791  CD2 TYR   472       3.642 -38.479  -4.143  1.00  0.00           C  
ATOM   3792  CE1 TYR   472       4.367 -40.640  -5.734  1.00  0.00           C  
ATOM   3793  CE2 TYR   472       4.976 -38.657  -4.483  1.00  0.00           C  
ATOM   3794  CZ  TYR   472       5.335 -39.743  -5.280  1.00  0.00           C  
ATOM   3795  OH  TYR   472       6.667 -39.966  -5.574  1.00  0.00           O  
ATOM   3796  N   TRP   473       1.441 -38.350  -1.135  1.00  0.00              
ATOM   3797  CA  TRP   473       2.301 -37.924  -0.032  1.00  0.00              
ATOM   3798  CB  TRP   473       1.925 -36.485   0.326  1.00  0.00              
ATOM   3799  C   TRP   473       2.318 -39.024   1.133  1.00  0.00              
ATOM   3800  O   TRP   473       3.331 -39.407   1.710  1.00  0.00              
ATOM   3801  CG  TRP   473       2.044 -35.515  -0.835  1.00  0.00           C  
ATOM   3802  CD1 TRP   473       1.046 -34.760  -1.366  1.00  0.00           C  
ATOM   3803  CD2 TRP   473       3.229 -35.211  -1.595  1.00  0.00           C  
ATOM   3804  NE1 TRP   473       1.526 -34.004  -2.409  1.00  0.00           N  
ATOM   3805  CE2 TRP   473       2.864 -34.262  -2.570  1.00  0.00           C  
ATOM   3806  CE3 TRP   473       4.561 -35.649  -1.544  1.00  0.00           C  
ATOM   3807  CZ2 TRP   473       3.790 -33.736  -3.497  1.00  0.00           C  
ATOM   3808  CZ3 TRP   473       5.484 -35.121  -2.472  1.00  0.00           C  
ATOM   3809  CH2 TRP   473       5.089 -34.179  -3.427  1.00  0.00           C  
ATOM   3810  N   VAL   474       1.097 -39.430   1.482  1.00  0.00              
ATOM   3811  CA  VAL   474       1.080 -40.353   2.622  1.00  0.00              
ATOM   3812  CB  VAL   474      -0.403 -40.533   2.913  1.00  0.00              
ATOM   3813  C   VAL   474       1.687 -41.707   2.442  1.00  0.00              
ATOM   3814  O   VAL   474       2.307 -42.279   3.345  1.00  0.00              
ATOM   3815  CG1 VAL   474      -0.679 -41.565   4.001  1.00  0.00           C  
ATOM   3816  CG2 VAL   474      -1.069 -39.235   3.383  1.00  0.00           C  
ATOM   3817  N   LEU   475       1.498 -42.249   1.238  1.00  0.00              
ATOM   3818  CA  LEU   475       2.062 -43.610   0.928  1.00  0.00              
ATOM   3819  CB  LEU   475       1.483 -44.137  -0.397  1.00  0.00              
ATOM   3820  C   LEU   475       3.529 -43.601   0.830  1.00  0.00              
ATOM   3821  O   LEU   475       4.152 -44.560   1.279  1.00  0.00              
ATOM   3822  CG  LEU   475       0.083 -44.770  -0.329  1.00  0.00           C  
ATOM   3823  CD1 LEU   475      -0.531 -44.940  -1.716  1.00  0.00           C  
ATOM   3824  CD2 LEU   475       0.175 -46.116   0.392  1.00  0.00           C  
ATOM   3825  N   ILE   476       4.118 -42.508   0.363  1.00  0.00              
ATOM   3826  CA  ILE   476       5.569 -42.326   0.230  1.00  0.00              
ATOM   3827  CB  ILE   476       5.882 -40.967  -0.427  1.00  0.00              
ATOM   3828  C   ILE   476       6.277 -42.450   1.654  1.00  0.00              
ATOM   3829  O   ILE   476       7.292 -43.109   1.854  1.00  0.00              
ATOM   3830  CG1 ILE   476       5.374 -40.939  -1.875  1.00  0.00           C  
ATOM   3831  CG2 ILE   476       7.369 -40.649  -0.397  1.00  0.00           C  
ATOM   3832  CD1 ILE   476       6.001 -42.024  -2.742  1.00  0.00           C  
ATOM   3833  N   PHE   477       5.699 -41.715   2.605  1.00  0.00              
ATOM   3834  CA  PHE   477       6.366 -41.742   3.899  1.00  0.00              
ATOM   3835  CB  PHE   477       5.737 -40.605   4.714  1.00  0.00              
ATOM   3836  C   PHE   477       6.448 -43.191   4.538  1.00  0.00              
ATOM   3837  O   PHE   477       7.410 -43.739   5.066  1.00  0.00              
ATOM   3838  CG  PHE   477       6.048 -40.648   6.182  1.00  0.00           C  
ATOM   3839  CD1 PHE   477       7.319 -40.286   6.630  1.00  0.00           C  
ATOM   3840  CD2 PHE   477       5.112 -41.130   7.088  1.00  0.00           C  
ATOM   3841  CE1 PHE   477       7.663 -40.345   7.983  1.00  0.00           C  
ATOM   3842  CE2 PHE   477       5.425 -41.189   8.452  1.00  0.00           C  
ATOM   3843  CZ  PHE   477       6.704 -40.789   8.879  1.00  0.00           C  
ATOM   3844  N   PHE   478       5.234 -43.741   4.510  1.00  0.00              
ATOM   3845  CA  PHE   478       5.261 -45.101   5.289  1.00  0.00              
ATOM   3846  CB  PHE   478       3.796 -45.447   5.582  1.00  0.00              
ATOM   3847  C   PHE   478       6.159 -46.169   4.506  1.00  0.00              
ATOM   3848  O   PHE   478       6.961 -46.960   4.992  1.00  0.00              
ATOM   3849  CG  PHE   478       3.557 -46.884   5.946  1.00  0.00           C  
ATOM   3850  CD1 PHE   478       3.934 -47.349   7.205  1.00  0.00           C  
ATOM   3851  CD2 PHE   478       3.048 -47.773   5.008  1.00  0.00           C  
ATOM   3852  CE1 PHE   478       3.764 -48.687   7.574  1.00  0.00           C  
ATOM   3853  CE2 PHE   478       2.856 -49.117   5.353  1.00  0.00           C  
ATOM   3854  CZ  PHE   478       3.216 -49.553   6.641  1.00  0.00           C  
ATOM   3855  N   LEU   479       5.853 -46.163   3.209  1.00  0.00              
ATOM   3856  CA  LEU   479       6.599 -47.268   2.469  1.00  0.00              
ATOM   3857  CB  LEU   479       5.762 -47.543   1.229  1.00  0.00              
ATOM   3858  C   LEU   479       7.673 -46.319   1.768  1.00  0.00              
ATOM   3859  O   LEU   479       7.436 -45.617   0.790  1.00  0.00              
ATOM   3860  CG  LEU   479       4.322 -47.934   1.563  1.00  0.00           C  
ATOM   3861  CD1 LEU   479       3.561 -48.207   0.290  1.00  0.00           C  
ATOM   3862  CD2 LEU   479       4.308 -49.157   2.474  1.00  0.00           C  
ATOM   3863  N   LEU   480       8.848 -46.332   2.385  1.00  0.00              
ATOM   3864  CA  LEU   480       9.970 -45.586   1.969  1.00  0.00              
ATOM   3865  CB  LEU   480      11.028 -45.591   3.084  1.00  0.00              
ATOM   3866  C   LEU   480      10.681 -46.299   0.813  1.00  0.00              
ATOM   3867  O   LEU   480      11.773 -46.844   0.907  1.00  0.00              
ATOM   3868  CG  LEU   480      10.491 -45.235   4.472  1.00  0.00           C  
ATOM   3869  CD1 LEU   480      11.564 -45.422   5.523  1.00  0.00           C  
ATOM   3870  CD2 LEU   480       9.944 -43.823   4.483  1.00  0.00           C  
ATOM   3871  N   LYS   481      10.021 -46.238  -0.338  1.00  0.00              
ATOM   3872  CA  LYS   481      10.757 -46.849  -1.527  1.00  0.00              
ATOM   3873  CB  LYS   481      12.098 -46.176  -1.837  1.00  0.00              
ATOM   3874  C   LYS   481      11.054 -48.253  -1.325  1.00  0.00              
ATOM   3875  O   LYS   481      12.204 -48.642  -1.528  1.00  0.00              
ATOM   3876  CG  LYS   481      11.980 -44.692  -2.148  1.00  0.00           C  
ATOM   3877  CD  LYS   481      13.302 -44.108  -2.623  1.00  0.00           C  
ATOM   3878  CE  LYS   481      13.149 -42.636  -2.980  1.00  0.00           C  
ATOM   3879  NZ  LYS   481      14.400 -42.063  -3.553  1.00  0.00           N  
ATOM   3880  N   ILE   482      10.095 -49.032  -0.835  1.00  0.00              
ATOM   3881  CA  ILE   482      10.197 -50.465  -0.501  1.00  0.00              
ATOM   3882  CB  ILE   482      10.599 -51.566  -1.508  1.00  0.00              
ATOM   3883  C   ILE   482      10.714 -50.864   0.964  1.00  0.00              
ATOM   3884  O   ILE   482      10.127 -51.734   1.598  1.00  0.00              
ATOM   3885  CG1 ILE   482       9.973 -51.271  -2.873  1.00  0.00           C  
ATOM   3886  CG2 ILE   482      10.145 -52.931  -1.007  1.00  0.00           C  
ATOM   3887  CD1 ILE   482      10.917 -51.490  -4.036  1.00  0.00           C  
ATOM   3888  N   LEU   483      11.854 -50.301   1.386  1.00  0.00              
ATOM   3889  CA  LEU   483      12.533 -50.651   2.491  1.00  0.00              
ATOM   3890  CB  LEU   483      12.419 -49.489   3.512  1.00  0.00              
ATOM   3891  C   LEU   483      13.173 -51.894   2.895  1.00  0.00              
ATOM   3892  O   LEU   483      14.338 -51.927   3.274  1.00  0.00              
ATOM   3893  CG  LEU   483      12.455 -48.055   2.972  1.00  0.00           C  
ATOM   3894  CD1 LEU   483      12.294 -47.049   4.107  1.00  0.00           C  
ATOM   3895  CD2 LEU   483      13.786 -47.820   2.284  1.00  0.00           C  
ATOM   3896  N   GLU   484      12.382 -52.975   2.883  1.00  0.00              
ATOM   3897  CA  GLU   484      12.875 -54.352   3.280  1.00  0.00              
ATOM   3898  CB  GLU   484      13.916 -55.243   2.632  1.00  0.00              
ATOM   3899  C   GLU   484      12.835 -54.527   4.804  1.00  0.00              
ATOM   3900  O   GLU   484      11.859 -54.981   5.391  1.00  0.00              
ATOM   3901  CG  GLU   484      13.528 -55.671   1.227  1.00  0.00           C  
ATOM   3902  CD  GLU   484      12.143 -56.325   1.162  1.00  0.00           C  
ATOM   3903  OE1 GLU   484      11.894 -57.308   1.872  1.00  0.00           O  
ATOM   3904  OE2 GLU   484      11.318 -55.820   0.400  1.00  0.00           O  
ATOM   3905  N   THR   485      13.906 -54.053   5.431  1.00  0.00              
ATOM   3906  CA  THR   485      14.063 -54.226   6.888  1.00  0.00              
ATOM   3907  CB  THR   485      15.557 -54.260   7.177  1.00  0.00              
ATOM   3908  C   THR   485      13.885 -52.692   7.101  1.00  0.00              
ATOM   3909  O   THR   485      14.590 -52.019   6.342  1.00  0.00              
ATOM   3910  OG1 THR   485      16.170 -53.058   6.699  1.00  0.00           O  
ATOM   3911  CG2 THR   485      16.212 -55.456   6.482  1.00  0.00           C  
ATOM   3912  N   ILE   486      13.122 -52.187   8.066  1.00  0.00              
ATOM   3913  CA  ILE   486      13.238 -50.776   8.249  1.00  0.00              
ATOM   3914  CB  ILE   486      12.147 -49.912   7.584  1.00  0.00              
ATOM   3915  C   ILE   486      12.655 -50.886   9.547  1.00  0.00              
ATOM   3916  O   ILE   486      11.435 -50.750   9.604  1.00  0.00              
ATOM   3917  CG1 ILE   486      10.767 -50.462   7.927  1.00  0.00           C  
ATOM   3918  CG2 ILE   486      12.350 -49.888   6.073  1.00  0.00           C  
ATOM   3919  CD1 ILE   486       9.633 -49.563   7.520  1.00  0.00           C  
ATOM   3920  N   GLN   487      13.398 -51.218  10.593  1.00  0.00              
ATOM   3921  CA  GLN   487      12.627 -51.484  11.932  1.00  0.00              
ATOM   3922  CB  GLN   487      13.298 -52.641  12.679  1.00  0.00              
ATOM   3923  C   GLN   487      12.701 -49.922  12.494  1.00  0.00              
ATOM   3924  O   GLN   487      13.528 -49.035  12.275  1.00  0.00              
ATOM   3925  CG  GLN   487      12.957 -54.012  12.144  1.00  0.00           C  
ATOM   3926  CD  GLN   487      11.612 -54.496  12.621  1.00  0.00           C  
ATOM   3927  OE1 GLN   487      11.250 -54.313  13.767  1.00  0.00           O  
ATOM   3928  NE2 GLN   487      10.872 -55.137  11.746  1.00  0.00           N  
ATOM   3929  N   ARG   488      11.559 -49.706  13.136  1.00  0.00              
ATOM   3930  CA  ARG   488      11.511 -48.242  13.570  1.00  0.00              
ATOM   3931  CB  ARG   488      12.496 -47.218  14.151  1.00  0.00              
ATOM   3932  C   ARG   488      10.450 -47.490  12.684  1.00  0.00              
ATOM   3933  O   ARG   488       9.677 -46.681  13.220  1.00  0.00              
ATOM   3934  CG  ARG   488      13.132 -47.841  15.416  1.00  0.00           C  
ATOM   3935  CD  ARG   488      14.160 -46.872  15.972  1.00  0.00           C  
ATOM   3936  NE  ARG   488      14.704 -47.326  17.245  1.00  0.00           N  
ATOM   3937  CZ  ARG   488      14.203 -47.221  18.462  1.00  0.00           C  
ATOM   3938  NH1 ARG   488      13.029 -46.693  18.781  1.00  0.00           N  
ATOM   3939  NH2 ARG   488      14.934 -47.731  19.454  1.00  0.00           N  
ATOM   3940  N   THR   489      10.433 -47.721  11.368  1.00  0.00              
ATOM   3941  CA  THR   489       9.517 -47.140  10.529  1.00  0.00              
ATOM   3942  CB  THR   489      10.245 -46.310   9.444  1.00  0.00              
ATOM   3943  C   THR   489       8.358 -48.097  10.146  1.00  0.00              
ATOM   3944  O   THR   489       7.191 -47.679  10.208  1.00  0.00              
ATOM   3945  OG1 THR   489      10.925 -47.188   8.537  1.00  0.00           O  
ATOM   3946  CG2 THR   489      11.261 -45.369  10.078  1.00  0.00           C  
ATOM   3947  N   SER   490       8.669 -49.361   9.850  1.00  0.00              
ATOM   3948  CA  SER   490       7.694 -50.279   9.405  1.00  0.00              
ATOM   3949  CB  SER   490       6.233 -49.808   9.462  1.00  0.00              
ATOM   3950  C   SER   490       7.680 -50.254   7.843  1.00  0.00              
ATOM   3951  O   SER   490       8.003 -49.323   7.105  1.00  0.00              
ATOM   3952  OG  SER   490       5.850 -49.143   8.269  1.00  0.00           O  
ATOM   3953  N   PRO   491       7.547 -51.508   7.419  1.00  0.00              
ATOM   3954  CA  PRO   491       7.785 -52.090   6.066  1.00  0.00              
ATOM   3955  CB  PRO   491       8.635 -53.336   5.892  1.00  0.00              
ATOM   3956  C   PRO   491       6.523 -51.799   5.263  1.00  0.00              
ATOM   3957  O   PRO   491       6.642 -51.267   4.148  1.00  0.00              
ATOM   3958  CG  PRO   491       9.710 -53.227   6.921  1.00  0.00           C  
ATOM   3959  CD  PRO   491       9.052 -52.527   8.086  1.00  0.00           C  
ATOM   3960  N   PRO   492       5.369 -52.321   5.670  1.00  0.00              
ATOM   3961  CA  PRO   492       4.168 -52.099   4.903  1.00  0.00              
ATOM   3962  CB  PRO   492       3.453 -52.901   3.837  1.00  0.00              
ATOM   3963  C   PRO   492       3.412 -52.261   6.309  1.00  0.00              
ATOM   3964  O   PRO   492       3.372 -53.297   6.975  1.00  0.00              
ATOM   3965  CG  PRO   492       2.852 -53.997   4.667  1.00  0.00           C  
ATOM   3966  CD  PRO   492       3.995 -54.400   5.603  1.00  0.00           C  
ATOM   3967  N   GLN   493       2.869 -51.121   6.715  1.00  0.00              
ATOM   3968  CA  GLN   493       2.237 -50.895   7.947  1.00  0.00              
ATOM   3969  CB  GLN   493       2.640 -49.611   8.647  1.00  0.00              
ATOM   3970  C   GLN   493       0.688 -50.989   7.658  1.00  0.00              
ATOM   3971  O   GLN   493      -0.103 -51.781   8.176  1.00  0.00              
ATOM   3972  CG  GLN   493       2.129 -49.392  10.038  1.00  0.00           C  
ATOM   3973  CD  GLN   493       2.713 -48.110  10.583  1.00  0.00           C  
ATOM   3974  OE1 GLN   493       2.364 -47.018  10.129  1.00  0.00           O  
ATOM   3975  NE2 GLN   493       3.689 -48.236  11.491  1.00  0.00           N  
ATOM   3976  N   ALA   494       0.317 -50.055   6.793  1.00  0.00              
ATOM   3977  CA  ALA   494      -1.158 -49.986   6.503  1.00  0.00              
ATOM   3978  CB  ALA   494      -1.518 -48.538   6.171  1.00  0.00              
ATOM   3979  C   ALA   494      -1.587 -51.028   5.471  1.00  0.00              
ATOM   3980  O   ALA   494      -2.615 -51.644   5.715  1.00  0.00              
ATOM   3981  N   VAL   495      -0.885 -51.206   4.355  1.00  0.00              
ATOM   3982  CA  VAL   495      -1.283 -52.201   3.418  1.00  0.00              
ATOM   3983  CB  VAL   495      -0.942 -53.695   3.517  1.00  0.00              
ATOM   3984  C   VAL   495      -2.611 -51.834   2.590  1.00  0.00              
ATOM   3985  O   VAL   495      -2.647 -51.267   1.495  1.00  0.00              
ATOM   3986  CG1 VAL   495      -0.787 -54.305   2.142  1.00  0.00           C  
ATOM   3987  CG2 VAL   495       0.341 -53.862   4.317  1.00  0.00           C  
TER
