# Supplementary material for: A Na+ leak channel cloned from Trichoplax adhaerens extends extracellular pH and Ca2+ sensing for the DEG/ENaC family close to the base of Metazoa
Source: J Biol Chem. 2019 Sep 15;294(44):16320–36. doi: 10.1074/jbc.RA119.010542 (PMC6827283; doi:10.1074/jbc.RA119.010542)
Supplement: Supporting Information [file supp_RA119.010542_155050_1_supp_391149_pxf4hm.zip › SupplementaryFile2/rASIC1.pdb]

REMARK  99  Chain ID : 1
REMARK  99  Residues : 526
REMARK  99  Atoms    : 4183
REMARK  99  File     : final.sc.pdb
ATOM      1  N   MET     1     119.636 117.103 163.640  1.00  0.00              
ATOM      2  CA  MET     1     118.531 117.830 162.978  1.00  0.00              
ATOM      3  CB  MET     1     118.368 117.375 161.515  1.00  0.00              
ATOM      4  C   MET     1     117.245 117.663 163.697  1.00  0.00              
ATOM      5  O   MET     1     116.957 118.403 164.637  1.00  0.00              
ATOM      6  CG  MET     1     118.279 115.861 161.316  1.00  0.00           C  
ATOM      7  SD  MET     1     117.589 115.378 159.707  1.00  0.00           S  
ATOM      8  CE  MET     1     118.895 116.180 158.732  1.00  0.00           C  
ATOM      9  N   GLU     2     116.447 116.657 163.301  1.00  0.00              
ATOM     10  CA  GLU     2     115.146 116.590 163.874  1.00  0.00              
ATOM     11  CB  GLU     2     114.023 116.580 162.834  1.00  0.00              
ATOM     12  C   GLU     2     114.946 115.431 164.778  1.00  0.00              
ATOM     13  O   GLU     2     115.459 114.333 164.571  1.00  0.00              
ATOM     14  CG  GLU     2     113.902 117.927 162.126  1.00  0.00           C  
ATOM     15  CD  GLU     2     113.722 118.996 163.196  1.00  0.00           C  
ATOM     16  OE1 GLU     2     114.738 119.369 163.841  1.00  0.00           O  
ATOM     17  OE2 GLU     2     112.565 119.457 163.379  1.00  0.00           O  
ATOM     18  N   LEU     3     114.177 115.718 165.844  1.00  0.00              
ATOM     19  CA  LEU     3     113.709 114.769 166.797  1.00  0.00              
ATOM     20  CB  LEU     3     113.897 115.181 168.273  1.00  0.00              
ATOM     21  C   LEU     3     112.240 114.728 166.544  1.00  0.00              
ATOM     22  O   LEU     3     111.751 115.339 165.596  1.00  0.00              
ATOM     23  CG  LEU     3     115.359 115.219 168.758  1.00  0.00           C  
ATOM     24  CD1 LEU     3     115.431 115.636 170.237  1.00  0.00           C  
ATOM     25  CD2 LEU     3     116.078 113.885 168.494  1.00  0.00           C  
ATOM     26  N   LYS     4     111.484 113.995 167.374  1.00  0.00              
ATOM     27  CA  LYS     4     110.063 113.966 167.191  1.00  0.00              
ATOM     28  CB  LYS     4     109.334 112.955 168.093  1.00  0.00              
ATOM     29  C   LYS     4     109.580 115.361 167.499  1.00  0.00              
ATOM     30  O   LYS     4     108.459 115.743 167.177  1.00  0.00              
ATOM     31  CG  LYS     4     108.074 112.364 167.447  1.00  0.00           C  
ATOM     32  CD  LYS     4     107.049 113.380 166.950  1.00  0.00           C  
ATOM     33  CE  LYS     4     106.072 113.843 168.029  1.00  0.00           C  
ATOM     34  NZ  LYS     4     105.071 114.768 167.448  1.00  0.00           N  
ATOM     35  N   THR     5     110.438 116.144 168.174  1.00  0.00              
ATOM     36  CA  THR     5     110.227 117.492 168.618  1.00  0.00              
ATOM     37  CB  THR     5     111.447 118.072 169.292  1.00  0.00              
ATOM     38  C   THR     5     109.990 118.376 167.449  1.00  0.00              
ATOM     39  O   THR     5     109.409 119.454 167.601  1.00  0.00              
ATOM     40  OG1 THR     5     111.836 117.291 170.411  1.00  0.00           O  
ATOM     41  CG2 THR     5     111.130 119.509 169.740  1.00  0.00           C  
ATOM     42  N   GLU     6     110.475 117.929 166.274  1.00  0.00              
ATOM     43  CA  GLU     6     110.452 118.639 165.034  1.00  0.00              
ATOM     44  CB  GLU     6     110.472 117.738 163.787  1.00  0.00              
ATOM     45  C   GLU     6     109.158 119.340 164.930  1.00  0.00              
ATOM     46  O   GLU     6     108.154 118.879 165.480  1.00  0.00              
ATOM     47  CG  GLU     6     109.089 117.241 163.338  1.00  0.00           C  
ATOM     48  CD  GLU     6     108.482 116.335 164.390  1.00  0.00           C  
ATOM     49  OE1 GLU     6     109.189 115.374 164.790  1.00  0.00           O  
ATOM     50  OE2 GLU     6     107.309 116.579 164.785  1.00  0.00           O  
ATOM     51  N   GLU     7     109.221 120.493 164.241  1.00  0.00              
ATOM     52  CA  GLU     7     108.157 121.421 164.041  1.00  0.00              
ATOM     53  CB  GLU     7     108.334 122.331 162.827  1.00  0.00              
ATOM     54  C   GLU     7     106.944 120.644 163.866  1.00  0.00              
ATOM     55  O   GLU     7     106.865 119.752 163.027  1.00  0.00              
ATOM     56  CG  GLU     7     109.514 123.275 163.009  1.00  0.00           C  
ATOM     57  CD  GLU     7     109.326 123.953 164.359  1.00  0.00           C  
ATOM     58  OE1 GLU     7     108.582 124.968 164.406  1.00  0.00           O  
ATOM     59  OE2 GLU     7     109.909 123.458 165.362  1.00  0.00           O  
ATOM     60  N   GLU     8     105.975 120.954 164.724  1.00  0.00              
ATOM     61  CA  GLU     8     104.950 119.999 164.802  1.00  0.00              
ATOM     62  CB  GLU     8     104.278 119.929 166.175  1.00  0.00              
ATOM     63  C   GLU     8     104.015 120.069 163.660  1.00  0.00              
ATOM     64  O   GLU     8     103.558 121.130 163.237  1.00  0.00              
ATOM     65  CG  GLU     8     105.293 119.311 167.144  1.00  0.00           C  
ATOM     66  CD  GLU     8     104.810 119.412 168.575  1.00  0.00           C  
ATOM     67  OE1 GLU     8     103.666 119.893 168.793  1.00  0.00           O  
ATOM     68  OE2 GLU     8     105.593 119.007 169.474  1.00  0.00           O  
ATOM     69  N   GLU     9     103.780 118.869 163.105  1.00  0.00              
ATOM     70  CA  GLU     9     102.863 118.662 162.044  1.00  0.00              
ATOM     71  CB  GLU     9     101.600 119.536 162.119  1.00  0.00              
ATOM     72  C   GLU     9     103.503 118.764 160.690  1.00  0.00              
ATOM     73  O   GLU     9     103.444 117.819 159.906  1.00  0.00              
ATOM     74  CG  GLU     9     100.657 119.075 163.235  1.00  0.00           C  
ATOM     75  CD  GLU     9      99.379 119.891 163.146  1.00  0.00           C  
ATOM     76  OE1 GLU     9      98.929 120.149 161.997  1.00  0.00           O  
ATOM     77  OE2 GLU     9      98.836 120.268 164.218  1.00  0.00           O  
ATOM     78  N   VAL    10     104.181 119.878 160.357  1.00  0.00              
ATOM     79  CA  VAL    10     104.475 119.974 158.957  1.00  0.00              
ATOM     80  CB  VAL    10     103.651 121.079 158.351  1.00  0.00              
ATOM     81  C   VAL    10     105.938 120.152 158.628  1.00  0.00              
ATOM     82  O   VAL    10     106.743 120.580 159.450  1.00  0.00              
ATOM     83  CG1 VAL    10     103.941 121.267 156.852  1.00  0.00           C  
ATOM     84  CG2 VAL    10     102.175 120.783 158.665  1.00  0.00           C  
ATOM     85  N   GLY    11     106.293 119.823 157.361  1.00  0.00              
ATOM     86  CA  GLY    11     107.625 119.805 156.808  1.00  0.00              
ATOM     87  C   GLY    11     108.223 121.171 156.706  1.00  0.00              
ATOM     88  O   GLY    11     107.524 122.175 156.692  1.00  0.00              
ATOM     89  N   GLY    12     109.553 121.269 156.516  1.00  0.00              
ATOM     90  CA  GLY    12     110.053 122.581 156.813  1.00  0.00              
ATOM     91  C   GLY    12     110.524 123.476 155.747  1.00  0.00              
ATOM     92  O   GLY    12     111.404 123.182 154.939  1.00  0.00              
ATOM     93  N   VAL    13     109.938 124.680 155.833  1.00  0.00              
ATOM     94  CA  VAL    13     110.354 125.802 155.066  1.00  0.00              
ATOM     95  CB  VAL    13     109.706 125.830 153.707  1.00  0.00              
ATOM     96  C   VAL    13     109.862 127.025 155.746  1.00  0.00              
ATOM     97  O   VAL    13     108.668 127.152 155.982  1.00  0.00              
ATOM     98  CG1 VAL    13     110.194 127.071 152.936  1.00  0.00           C  
ATOM     99  CG2 VAL    13     109.951 124.485 153.006  1.00  0.00           C  
ATOM    100  N   GLN    14     110.757 128.001 155.996  1.00  0.00              
ATOM    101  CA  GLN    14     110.402 129.286 156.568  1.00  0.00              
ATOM    102  CB  GLN    14     111.646 130.148 156.906  1.00  0.00              
ATOM    103  C   GLN    14     109.671 129.948 155.430  1.00  0.00              
ATOM    104  O   GLN    14     109.671 129.347 154.367  1.00  0.00              
ATOM    105  CG  GLN    14     112.520 130.532 155.695  1.00  0.00           C  
ATOM    106  CD  GLN    14     113.426 129.362 155.302  1.00  0.00           C  
ATOM    107  OE1 GLN    14     113.342 128.270 155.858  1.00  0.00           O  
ATOM    108  NE2 GLN    14     114.337 129.597 154.319  1.00  0.00           N  
ATOM    109  N   PRO    15     108.972 131.047 155.438  1.00  0.00              
ATOM    110  CA  PRO    15     108.584 131.847 156.567  1.00  0.00              
ATOM    111  CB  PRO    15     108.190 133.207 156.002  1.00  0.00              
ATOM    112  C   PRO    15     107.465 131.162 157.252  1.00  0.00              
ATOM    113  O   PRO    15     107.177 131.499 158.400  1.00  0.00              
ATOM    114  CD  PRO    15     108.841 131.764 154.186  1.00  0.00           C  
ATOM    115  CG  PRO    15     107.918 132.940 154.513  1.00  0.00           C  
ATOM    116  N   VAL    16     106.808 130.209 156.563  1.00  0.00              
ATOM    117  CA  VAL    16     105.730 129.528 157.210  1.00  0.00              
ATOM    118  CB  VAL    16     105.004 128.536 156.338  1.00  0.00              
ATOM    119  C   VAL    16     106.383 128.819 158.322  1.00  0.00              
ATOM    120  O   VAL    16     105.787 128.598 159.377  1.00  0.00              
ATOM    121  CG1 VAL    16     104.396 129.309 155.163  1.00  0.00           C  
ATOM    122  CG2 VAL    16     105.947 127.411 155.896  1.00  0.00           C  
ATOM    123  N   SER    17     107.673 128.491 158.110  1.00  0.00              
ATOM    124  CA  SER    17     108.368 127.713 159.081  1.00  0.00              
ATOM    125  CB  SER    17     109.747 127.127 158.689  1.00  0.00              
ATOM    126  C   SER    17     108.480 128.477 160.329  1.00  0.00              
ATOM    127  O   SER    17     108.820 127.899 161.368  1.00  0.00              
ATOM    128  OG  SER    17     110.824 128.001 158.971  1.00  0.00           O  
ATOM    129  N   ILE    18     108.189 129.794 160.243  1.00  0.00              
ATOM    130  CA  ILE    18     108.220 130.620 161.397  1.00  0.00              
ATOM    131  CB  ILE    18     107.825 132.050 161.056  1.00  0.00              
ATOM    132  C   ILE    18     107.272 129.886 162.317  1.00  0.00              
ATOM    133  O   ILE    18     107.630 129.529 163.438  1.00  0.00              
ATOM    134  CG2 ILE    18     106.298 132.152 160.918  1.00  0.00           C  
ATOM    135  CG1 ILE    18     108.382 133.080 162.052  1.00  0.00           C  
ATOM    136  CD1 ILE    18     107.675 133.103 163.400  1.00  0.00           C  
ATOM    137  N   GLN    19     106.086 129.492 161.814  1.00  0.00              
ATOM    138  CA  GLN    19     105.207 128.669 162.604  1.00  0.00              
ATOM    139  CB  GLN    19     103.704 128.814 162.277  1.00  0.00              
ATOM    140  C   GLN    19     105.669 127.203 162.745  1.00  0.00              
ATOM    141  O   GLN    19     105.475 126.593 163.794  1.00  0.00              
ATOM    142  CG  GLN    19     103.239 128.525 160.856  1.00  0.00           C  
ATOM    143  CD  GLN    19     101.772 128.930 160.875  1.00  0.00           C  
ATOM    144  OE1 GLN    19     101.208 129.181 161.940  1.00  0.00           O  
ATOM    145  NE2 GLN    19     101.140 129.001 159.673  1.00  0.00           N  
ATOM    146  N   ALA    20     106.321 126.553 161.751  1.00  0.00              
ATOM    147  CA  ALA    20     106.609 125.134 161.936  1.00  0.00              
ATOM    148  CB  ALA    20     105.453 124.214 161.509  1.00  0.00              
ATOM    149  C   ALA    20     107.771 124.727 161.056  1.00  0.00              
ATOM    150  O   ALA    20     108.863 125.294 161.070  1.00  0.00              
ATOM    151  N   PHE    21     107.584 123.565 160.405  1.00  0.00              
ATOM    152  CA  PHE    21     108.352 123.163 159.266  1.00  0.00              
ATOM    153  CB  PHE    21     108.241 124.332 158.267  1.00  0.00              
ATOM    154  C   PHE    21     109.657 122.562 159.651  1.00  0.00              
ATOM    155  O   PHE    21     110.608 123.191 160.125  1.00  0.00              
ATOM    156  CG  PHE    21     106.743 124.604 158.293  1.00  0.00           C  
ATOM    157  CD1 PHE    21     105.798 123.608 158.210  1.00  0.00           C  
ATOM    158  CD2 PHE    21     106.232 125.875 158.392  1.00  0.00           C  
ATOM    159  CE1 PHE    21     104.451 123.887 158.235  1.00  0.00           C  
ATOM    160  CE2 PHE    21     104.891 126.175 158.419  1.00  0.00           C  
ATOM    161  CZ  PHE    21     103.976 125.164 158.341  1.00  0.00           C  
ATOM    162  N   ALA    22     109.689 121.268 159.258  1.00  0.00              
ATOM    163  CA  ALA    22     110.731 120.316 159.464  1.00  0.00              
ATOM    164  CB  ALA    22     110.643 119.095 158.543  1.00  0.00              
ATOM    165  C   ALA    22     111.952 121.047 159.161  1.00  0.00              
ATOM    166  O   ALA    22     112.201 121.383 158.004  1.00  0.00              
ATOM    167  N   SER    23     112.708 121.327 160.242  1.00  0.00              
ATOM    168  CA  SER    23     113.894 122.083 160.086  1.00  0.00              
ATOM    169  CB  SER    23     114.725 122.314 161.361  1.00  0.00              
ATOM    170  C   SER    23     114.685 121.442 159.057  1.00  0.00              
ATOM    171  O   SER    23     114.946 120.243 159.105  1.00  0.00              
ATOM    172  OG  SER    23     115.142 121.086 161.933  1.00  0.00           O  
ATOM    173  N   SER    24     114.974 122.235 158.026  1.00  0.00              
ATOM    174  CA  SER    24     115.706 121.657 156.953  1.00  0.00              
ATOM    175  CB  SER    24     115.020 121.850 155.589  1.00  0.00              
ATOM    176  C   SER    24     117.028 122.320 156.934  1.00  0.00              
ATOM    177  O   SER    24     117.133 123.517 156.674  1.00  0.00              
ATOM    178  OG  SER    24     114.994 123.227 155.246  1.00  0.00           O  
ATOM    179  N   SER    25     118.066 121.530 157.251  1.00  0.00              
ATOM    180  CA  SER    25     119.413 122.005 157.256  1.00  0.00              
ATOM    181  CB  SER    25     120.359 121.192 158.151  1.00  0.00              
ATOM    182  C   SER    25     119.893 121.894 155.852  1.00  0.00              
ATOM    183  O   SER    25     119.292 121.210 155.026  1.00  0.00              
ATOM    184  OG  SER    25     121.669 121.736 158.093  1.00  0.00           O  
ATOM    185  N   THR    26     120.971 122.624 155.545  1.00  0.00              
ATOM    186  CA  THR    26     121.615 122.584 154.269  1.00  0.00              
ATOM    187  CB  THR    26     121.054 123.557 153.261  1.00  0.00              
ATOM    188  C   THR    26     122.986 123.034 154.620  1.00  0.00              
ATOM    189  O   THR    26     123.646 122.426 155.459  1.00  0.00              
ATOM    190  OG1 THR    26     119.663 123.326 153.100  1.00  0.00           O  
ATOM    191  CG2 THR    26     121.760 123.356 151.900  1.00  0.00           C  
ATOM    192  N   LEU    27     123.436 124.138 154.008  1.00  0.00              
ATOM    193  CA  LEU    27     124.741 124.631 154.274  1.00  0.00              
ATOM    194  CB  LEU    27     125.110 125.765 153.319  1.00  0.00              
ATOM    195  C   LEU    27     124.706 125.208 155.627  1.00  0.00              
ATOM    196  O   LEU    27     124.022 126.209 155.838  1.00  0.00              
ATOM    197  CG  LEU    27     125.008 125.287 151.870  1.00  0.00           C  
ATOM    198  CD1 LEU    27     125.530 126.325 150.863  1.00  0.00           C  
ATOM    199  CD2 LEU    27     125.660 123.906 151.754  1.00  0.00           C  
ATOM    200  N   HIS    28     125.399 124.573 156.591  1.00  0.00              
ATOM    201  CA  HIS    28     125.422 125.075 157.935  1.00  0.00              
ATOM    202  CB  HIS    28     126.259 126.346 158.169  1.00  0.00              
ATOM    203  C   HIS    28     124.032 125.289 158.423  1.00  0.00              
ATOM    204  O   HIS    28     123.833 126.013 159.395  1.00  0.00              
ATOM    205  ND1 HIS    28     127.546 126.202 160.311  1.00  0.00           N  
ATOM    206  CG  HIS    28     127.508 126.047 158.945  1.00  0.00           C  
ATOM    207  NE2 HIS    28     129.549 125.463 159.705  1.00  0.00           N  
ATOM    208  CD2 HIS    28     128.741 125.593 158.587  1.00  0.00           C  
ATOM    209  CE1 HIS    28     128.786 125.840 160.714  1.00  0.00           C  
ATOM    210  N   GLY    29     123.038 124.620 157.808  1.00  0.00              
ATOM    211  CA  GLY    29     121.678 124.769 158.231  1.00  0.00              
ATOM    212  C   GLY    29     121.097 126.071 157.812  1.00  0.00              
ATOM    213  O   GLY    29     120.203 126.563 158.498  1.00  0.00              
ATOM    214  N   LEU    30     121.525 126.686 156.681  1.00  0.00              
ATOM    215  CA  LEU    30     121.168 128.063 156.377  1.00  0.00              
ATOM    216  CB  LEU    30     119.706 128.421 155.990  1.00  0.00              
ATOM    217  C   LEU    30     121.759 128.917 157.482  1.00  0.00              
ATOM    218  O   LEU    30     121.831 128.489 158.628  1.00  0.00              
ATOM    219  CG  LEU    30     118.578 127.526 156.528  1.00  0.00           C  
ATOM    220  CD1 LEU    30     117.193 128.106 156.181  1.00  0.00           C  
ATOM    221  CD2 LEU    30     118.750 126.072 156.045  1.00  0.00           C  
ATOM    222  N   ALA    31     122.313 130.116 157.182  1.00  0.00              
ATOM    223  CA  ALA    31     122.762 130.930 158.289  1.00  0.00              
ATOM    224  CB  ALA    31     123.613 132.142 157.884  1.00  0.00              
ATOM    225  C   ALA    31     121.539 131.381 158.853  1.00  0.00              
ATOM    226  O   ALA    31     121.057 132.478 158.609  1.00  0.00              
ATOM    227  N   HIS    32     121.096 130.583 159.790  1.00  0.00              
ATOM    228  CA  HIS    32     119.735 130.650 159.675  1.00  0.00              
ATOM    229  CB  HIS    32     119.280 130.327 158.196  1.00  0.00              
ATOM    230  C   HIS    32     119.162 129.459 160.234  1.00  0.00              
ATOM    231  O   HIS    32     119.643 128.717 161.077  1.00  0.00              
ATOM    232  ND1 HIS    32     118.050 131.610 156.376  1.00  0.00           N  
ATOM    233  CG  HIS    32     119.236 131.215 156.952  1.00  0.00           C  
ATOM    234  NE2 HIS    32     119.662 132.373 155.047  1.00  0.00           N  
ATOM    235  CD2 HIS    32     120.207 131.691 156.115  1.00  0.00           C  
ATOM    236  CE1 HIS    32     118.361 132.297 155.246  1.00  0.00           C  
ATOM    237  N   ILE    33     117.971 129.495 159.714  1.00  0.00              
ATOM    238  CA  ILE    33     116.806 128.823 159.426  1.00  0.00              
ATOM    239  CB  ILE    33     116.093 128.143 160.572  1.00  0.00              
ATOM    240  C   ILE    33     116.136 130.101 159.003  1.00  0.00              
ATOM    241  O   ILE    33     115.056 130.141 158.422  1.00  0.00              
ATOM    242  CG2 ILE    33     114.592 128.159 160.257  1.00  0.00           C  
ATOM    243  CG1 ILE    33     116.615 126.706 160.797  1.00  0.00           C  
ATOM    244  CD1 ILE    33     118.008 126.565 161.385  1.00  0.00           C  
ATOM    245  N   PHE    34     116.884 131.208 159.288  1.00  0.00              
ATOM    246  CA  PHE    34     116.532 132.583 159.043  1.00  0.00              
ATOM    247  CB  PHE    34     115.902 133.305 160.251  1.00  0.00              
ATOM    248  C   PHE    34     117.652 133.448 158.621  1.00  0.00              
ATOM    249  O   PHE    34     117.720 133.964 157.505  1.00  0.00              
ATOM    250  CG  PHE    34     114.450 133.008 160.199  1.00  0.00           C  
ATOM    251  CD1 PHE    34     113.740 133.527 159.146  1.00  0.00           C  
ATOM    252  CD2 PHE    34     113.793 132.270 161.158  1.00  0.00           C  
ATOM    253  CE1 PHE    34     112.393 133.303 159.025  1.00  0.00           C  
ATOM    254  CE2 PHE    34     112.440 132.044 161.041  1.00  0.00           C  
ATOM    255  CZ  PHE    34     111.739 132.558 159.976  1.00  0.00           C  
ATOM    256  N   SER    35     118.456 133.761 159.625  1.00  0.00              
ATOM    257  CA  SER    35     119.620 134.568 159.549  1.00  0.00              
ATOM    258  CB  SER    35     119.395 136.062 159.866  1.00  0.00              
ATOM    259  C   SER    35     120.296 134.045 160.711  1.00  0.00              
ATOM    260  O   SER    35     121.505 133.814 160.742  1.00  0.00              
ATOM    261  OG  SER    35     118.595 136.696 158.883  1.00  0.00           O  
ATOM    262  N   TYR    36     119.385 133.778 161.649  1.00  0.00              
ATOM    263  CA  TYR    36     119.662 133.515 162.997  1.00  0.00              
ATOM    264  CB  TYR    36     119.562 132.111 163.654  1.00  0.00              
ATOM    265  C   TYR    36     120.856 134.286 163.342  1.00  0.00              
ATOM    266  O   TYR    36     121.917 133.760 163.677  1.00  0.00              
ATOM    267  CG  TYR    36     120.789 131.282 163.651  1.00  0.00           C  
ATOM    268  CD1 TYR    36     120.998 130.523 162.563  1.00  0.00           C  
ATOM    269  CD2 TYR    36     121.707 131.227 164.680  1.00  0.00           C  
ATOM    270  CE1 TYR    36     122.075 129.702 162.430  1.00  0.00           C  
ATOM    271  CE2 TYR    36     122.808 130.404 164.574  1.00  0.00           C  
ATOM    272  CZ  TYR    36     122.986 129.640 163.443  1.00  0.00           C  
ATOM    273  OH  TYR    36     124.094 128.785 163.299  1.00  0.00           O  
ATOM    274  N   GLU    37     120.639 135.598 163.203  1.00  0.00              
ATOM    275  CA  GLU    37     121.578 136.653 163.380  1.00  0.00              
ATOM    276  CB  GLU    37     121.608 137.128 164.832  1.00  0.00              
ATOM    277  C   GLU    37     122.924 136.176 163.007  1.00  0.00              
ATOM    278  O   GLU    37     123.680 135.695 163.851  1.00  0.00              
ATOM    279  CG  GLU    37     120.429 138.030 165.170  1.00  0.00           C  
ATOM    280  CD  GLU    37     120.940 139.407 164.824  1.00  0.00           C  
ATOM    281  OE1 GLU    37     121.757 139.462 163.867  1.00  0.00           O  
ATOM    282  OE2 GLU    37     120.560 140.396 165.506  1.00  0.00           O  
ATOM    283  N   ARG    38     123.262 136.365 161.721  1.00  0.00              
ATOM    284  CA  ARG    38     124.410 135.688 161.233  1.00  0.00              
ATOM    285  CB  ARG    38     124.674 135.979 159.751  1.00  0.00              
ATOM    286  C   ARG    38     125.670 135.937 161.996  1.00  0.00              
ATOM    287  O   ARG    38     126.054 135.150 162.860  1.00  0.00              
ATOM    288  CG  ARG    38     124.760 137.472 159.456  1.00  0.00           C  
ATOM    289  CD  ARG    38     123.546 137.998 158.694  1.00  0.00           C  
ATOM    290  NE  ARG    38     123.785 137.724 157.251  1.00  0.00           N  
ATOM    291  CZ  ARG    38     124.441 138.657 156.501  1.00  0.00           C  
ATOM    292  NH1 ARG    38     124.894 139.804 157.088  1.00  0.00           N  
ATOM    293  NH2 ARG    38     124.622 138.459 155.164  1.00  0.00           N  
ATOM    294  N   LEU    39     126.361 137.048 161.742  1.00  0.00              
ATOM    295  CA  LEU    39     127.544 137.206 162.523  1.00  0.00              
ATOM    296  CB  LEU    39     128.506 138.261 161.961  1.00  0.00              
ATOM    297  C   LEU    39     127.125 137.694 163.878  1.00  0.00              
ATOM    298  O   LEU    39     127.581 137.239 164.926  1.00  0.00              
ATOM    299  CG  LEU    39     129.153 137.856 160.628  1.00  0.00           C  
ATOM    300  CD1 LEU    39     128.102 137.684 159.521  1.00  0.00           C  
ATOM    301  CD2 LEU    39     130.278 138.833 160.253  1.00  0.00           C  
ATOM    302  N   SER    40     126.242 138.704 163.817  1.00  0.00              
ATOM    303  CA  SER    40     125.572 139.482 164.820  1.00  0.00              
ATOM    304  CB  SER    40     126.506 140.068 165.883  1.00  0.00              
ATOM    305  C   SER    40     125.154 140.559 163.951  1.00  0.00              
ATOM    306  O   SER    40     125.374 141.744 164.198  1.00  0.00              
ATOM    307  OG  SER    40     126.975 139.036 166.737  1.00  0.00           O  
ATOM    308  N   LEU    41     124.476 140.100 162.903  1.00  0.00              
ATOM    309  CA  LEU    41     124.306 140.947 161.803  1.00  0.00              
ATOM    310  CB  LEU    41     123.529 142.275 161.975  1.00  0.00              
ATOM    311  C   LEU    41     125.679 141.474 161.493  1.00  0.00              
ATOM    312  O   LEU    41     125.869 142.688 161.467  1.00  0.00              
ATOM    313  CG  LEU    41     122.052 142.251 162.389  1.00  0.00           C  
ATOM    314  CD1 LEU    41     121.238 141.260 161.542  1.00  0.00           C  
ATOM    315  CD2 LEU    41     121.897 142.182 163.913  1.00  0.00           C  
ATOM    316  N   LYS    42     126.665 140.593 161.236  1.00  0.00              
ATOM    317  CA  LYS    42     128.004 141.039 160.946  1.00  0.00              
ATOM    318  CB  LYS    42     128.079 142.054 159.793  1.00  0.00              
ATOM    319  C   LYS    42     128.648 141.753 162.090  1.00  0.00              
ATOM    320  O   LYS    42     128.986 142.930 161.979  1.00  0.00              
ATOM    321  CG  LYS    42     127.515 141.613 158.444  1.00  0.00           C  
ATOM    322  CD  LYS    42     127.313 142.816 157.518  1.00  0.00           C  
ATOM    323  CE  LYS    42     126.744 142.484 156.140  1.00  0.00           C  
ATOM    324  NZ  LYS    42     126.556 143.735 155.369  1.00  0.00           N  
ATOM    325  N   ARG    43     128.819 141.065 163.231  1.00  0.00              
ATOM    326  CA  ARG    43     129.437 141.675 164.376  1.00  0.00              
ATOM    327  CB  ARG    43     129.346 140.797 165.633  1.00  0.00              
ATOM    328  C   ARG    43     130.893 141.988 164.176  1.00  0.00              
ATOM    329  O   ARG    43     131.341 143.073 164.545  1.00  0.00              
ATOM    330  CG  ARG    43     129.537 141.566 166.942  1.00  0.00           C  
ATOM    331  CD  ARG    43     130.901 142.237 167.113  1.00  0.00           C  
ATOM    332  NE  ARG    43     130.866 143.044 168.367  1.00  0.00           N  
ATOM    333  CZ  ARG    43     130.361 144.314 168.366  1.00  0.00           C  
ATOM    334  NH1 ARG    43     129.814 144.839 167.232  1.00  0.00           N  
ATOM    335  NH2 ARG    43     130.396 145.063 169.508  1.00  0.00           N  
ATOM    336  N   ALA    44     131.670 141.067 163.569  1.00  0.00              
ATOM    337  CA  ALA    44     133.097 141.251 163.456  1.00  0.00              
ATOM    338  CB  ALA    44     133.785 140.131 162.659  1.00  0.00              
ATOM    339  C   ALA    44     133.299 142.515 162.717  1.00  0.00              
ATOM    340  O   ALA    44     134.219 143.290 162.988  1.00  0.00              
ATOM    341  N   LEU    45     132.390 142.755 161.768  1.00  0.00              
ATOM    342  CA  LEU    45     132.512 143.915 160.964  1.00  0.00              
ATOM    343  CB  LEU    45     131.472 144.007 159.834  1.00  0.00              
ATOM    344  C   LEU    45     132.454 145.167 161.798  1.00  0.00              
ATOM    345  O   LEU    45     133.206 146.095 161.518  1.00  0.00              
ATOM    346  CG  LEU    45     131.725 142.979 158.714  1.00  0.00           C  
ATOM    347  CD1 LEU    45     130.773 143.192 157.528  1.00  0.00           C  
ATOM    348  CD2 LEU    45     133.205 142.974 158.291  1.00  0.00           C  
ATOM    349  N   TRP    46     131.617 145.234 162.860  1.00  0.00              
ATOM    350  CA  TRP    46     131.484 146.447 163.640  1.00  0.00              
ATOM    351  CB  TRP    46     130.592 146.279 164.879  1.00  0.00              
ATOM    352  C   TRP    46     132.853 146.781 164.137  1.00  0.00              
ATOM    353  O   TRP    46     133.278 147.936 164.138  1.00  0.00              
ATOM    354  CG  TRP    46     130.438 147.548 165.685  1.00  0.00           C  
ATOM    355  CD2 TRP    46     129.327 148.448 165.556  1.00  0.00           C  
ATOM    356  CD1 TRP    46     131.250 148.073 166.649  1.00  0.00           C  
ATOM    357  NE1 TRP    46     130.722 149.254 167.116  1.00  0.00           N  
ATOM    358  CE2 TRP    46     129.536 149.494 166.456  1.00  0.00           C  
ATOM    359  CE3 TRP    46     128.224 148.405 164.755  1.00  0.00           C  
ATOM    360  CZ2 TRP    46     128.641 150.519 166.565  1.00  0.00           C  
ATOM    361  CZ3 TRP    46     127.323 149.440 164.870  1.00  0.00           C  
ATOM    362  CH2 TRP    46     127.526 150.477 165.757  1.00  0.00           C  
ATOM    363  N   ALA    47     133.597 145.745 164.542  1.00  0.00              
ATOM    364  CA  ALA    47     134.941 145.914 164.993  1.00  0.00              
ATOM    365  CB  ALA    47     135.551 144.641 165.606  1.00  0.00              
ATOM    366  C   ALA    47     135.751 146.278 163.805  1.00  0.00              
ATOM    367  O   ALA    47     135.255 146.823 162.817  1.00  0.00              
ATOM    368  N   LEU    48     137.062 146.046 163.913  1.00  0.00              
ATOM    369  CA  LEU    48     137.917 146.441 162.848  1.00  0.00              
ATOM    370  CB  LEU    48     137.571 145.812 161.489  1.00  0.00              
ATOM    371  C   LEU    48     137.758 147.913 162.749  1.00  0.00              
ATOM    372  O   LEU    48     137.914 148.489 161.674  1.00  0.00              
ATOM    373  CG  LEU    48     137.933 144.321 161.403  1.00  0.00           C  
ATOM    374  CD1 LEU    48     139.457 144.125 161.447  1.00  0.00           C  
ATOM    375  CD2 LEU    48     137.194 143.502 162.473  1.00  0.00           C  
ATOM    376  N   CYS    49     137.474 148.516 163.925  1.00  0.00              
ATOM    377  CA  CYS    49     137.188 149.901 164.186  1.00  0.00              
ATOM    378  CB  CYS    49     138.345 150.676 164.841  1.00  0.00              
ATOM    379  C   CYS    49     136.778 150.598 162.955  1.00  0.00              
ATOM    380  O   CYS    49     137.544 151.385 162.389  1.00  0.00              
ATOM    381  SG  CYS    49     138.639 150.153 166.557  1.00  0.00           S  
ATOM    382  N   PHE    50     135.480 150.388 162.641  1.00  0.00              
ATOM    383  CA  PHE    50     134.838 150.747 161.416  1.00  0.00              
ATOM    384  CB  PHE    50     133.919 151.987 161.502  1.00  0.00              
ATOM    385  C   PHE    50     135.882 150.821 160.369  1.00  0.00              
ATOM    386  O   PHE    50     136.332 151.889 159.963  1.00  0.00              
ATOM    387  CG  PHE    50     134.601 153.114 162.198  1.00  0.00           C  
ATOM    388  CD1 PHE    50     135.450 153.960 161.530  1.00  0.00           C  
ATOM    389  CD2 PHE    50     134.368 153.335 163.537  1.00  0.00           C  
ATOM    390  CE1 PHE    50     136.071 154.998 162.182  1.00  0.00           C  
ATOM    391  CE2 PHE    50     134.985 154.371 164.197  1.00  0.00           C  
ATOM    392  CZ  PHE    50     135.841 155.206 163.520  1.00  0.00           C  
ATOM    393  N   LEU    51     136.248 149.603 159.930  1.00  0.00              
ATOM    394  CA  LEU    51     137.335 149.210 159.088  1.00  0.00              
ATOM    395  CB  LEU    51     136.882 148.650 157.730  1.00  0.00              
ATOM    396  C   LEU    51     138.257 150.324 158.805  1.00  0.00              
ATOM    397  O   LEU    51     138.220 150.880 157.712  1.00  0.00              
ATOM    398  CG  LEU    51     136.061 147.353 157.825  1.00  0.00           C  
ATOM    399  CD1 LEU    51     135.649 146.858 156.429  1.00  0.00           C  
ATOM    400  CD2 LEU    51     136.799 146.282 158.642  1.00  0.00           C  
ATOM    401  N   GLY    52     139.137 150.640 159.778  1.00  0.00              
ATOM    402  CA  GLY    52     140.135 151.641 159.544  1.00  0.00              
ATOM    403  C   GLY    52     139.457 152.883 159.074  1.00  0.00              
ATOM    404  O   GLY    52     139.786 153.409 158.011  1.00  0.00              
ATOM    405  N   SER    53     138.493 153.359 159.883  1.00  0.00              
ATOM    406  CA  SER    53     137.622 154.466 159.615  1.00  0.00              
ATOM    407  CB  SER    53     138.179 155.799 160.120  1.00  0.00              
ATOM    408  C   SER    53     137.323 154.545 158.171  1.00  0.00              
ATOM    409  O   SER    53     137.540 155.571 157.523  1.00  0.00              
ATOM    410  OG  SER    53     139.374 156.120 159.426  1.00  0.00           O  
ATOM    411  N   LEU    54     136.702 153.452 157.687  1.00  0.00              
ATOM    412  CA  LEU    54     136.383 153.287 156.311  1.00  0.00              
ATOM    413  CB  LEU    54     135.749 154.547 155.713  1.00  0.00              
ATOM    414  C   LEU    54     137.704 153.256 155.689  1.00  0.00              
ATOM    415  O   LEU    54     138.201 154.348 155.439  1.00  0.00              
ATOM    416  CG  LEU    54     134.555 155.101 156.497  1.00  0.00           C  
ATOM    417  CD1 LEU    54     134.050 156.402 155.859  1.00  0.00           C  
ATOM    418  CD2 LEU    54     133.455 154.044 156.667  1.00  0.00           C  
ATOM    419  N   ALA    55     138.218 152.040 155.369  1.00  0.00              
ATOM    420  CA  ALA    55     139.575 151.776 154.962  1.00  0.00              
ATOM    421  CB  ALA    55     139.733 150.451 154.202  1.00  0.00              
ATOM    422  C   ALA    55     139.986 152.865 154.088  1.00  0.00              
ATOM    423  O   ALA    55     139.851 152.803 152.871  1.00  0.00              
ATOM    424  N   VAL    56     140.619 153.831 154.771  1.00  0.00              
ATOM    425  CA  VAL    56     140.815 155.149 154.294  1.00  0.00              
ATOM    426  CB  VAL    56     142.070 155.277 153.487  1.00  0.00              
ATOM    427  C   VAL    56     139.620 155.563 153.476  1.00  0.00              
ATOM    428  O   VAL    56     139.397 155.170 152.333  1.00  0.00              
ATOM    429  CG1 VAL    56     142.194 156.726 153.010  1.00  0.00           C  
ATOM    430  CG2 VAL    56     143.256 154.801 154.343  1.00  0.00           C  
ATOM    431  N   LEU    57     138.823 156.481 154.052  1.00  0.00              
ATOM    432  CA  LEU    57     137.669 157.027 153.396  1.00  0.00              
ATOM    433  CB  LEU    57     137.060 158.152 154.243  1.00  0.00              
ATOM    434  C   LEU    57     138.252 157.623 152.171  1.00  0.00              
ATOM    435  O   LEU    57     137.669 157.647 151.089  1.00  0.00              
ATOM    436  CG  LEU    57     135.865 158.887 153.616  1.00  0.00           C  
ATOM    437  CD1 LEU    57     134.655 157.961 153.427  1.00  0.00           C  
ATOM    438  CD2 LEU    57     135.531 160.151 154.424  1.00  0.00           C  
ATOM    439  N   LEU    58     139.491 158.087 152.346  1.00  0.00              
ATOM    440  CA  LEU    58     140.225 158.662 151.282  1.00  0.00              
ATOM    441  CB  LEU    58     141.545 159.299 151.750  1.00  0.00              
ATOM    442  C   LEU    58     140.500 157.656 150.198  1.00  0.00              
ATOM    443  O   LEU    58     140.369 157.968 149.017  1.00  0.00              
ATOM    444  CG  LEU    58     141.329 160.447 152.759  1.00  0.00           C  
ATOM    445  CD1 LEU    58     140.698 159.958 154.074  1.00  0.00           C  
ATOM    446  CD2 LEU    58     142.629 161.220 153.002  1.00  0.00           C  
ATOM    447  N   CYS    59     140.868 156.410 150.544  1.00  0.00              
ATOM    448  CA  CYS    59     141.231 155.482 149.508  1.00  0.00              
ATOM    449  CB  CYS    59     141.703 154.132 150.069  1.00  0.00              
ATOM    450  C   CYS    59     140.055 155.216 148.622  1.00  0.00              
ATOM    451  O   CYS    59     140.167 155.197 147.397  1.00  0.00              
ATOM    452  SG  CYS    59     142.159 152.965 148.756  1.00  0.00           S  
ATOM    453  N   VAL    60     138.883 155.009 149.240  1.00  0.00              
ATOM    454  CA  VAL    60     137.688 154.671 148.534  1.00  0.00              
ATOM    455  CB  VAL    60     136.562 154.318 149.464  1.00  0.00              
ATOM    456  C   VAL    60     137.273 155.812 147.666  1.00  0.00              
ATOM    457  O   VAL    60     136.797 155.602 146.553  1.00  0.00              
ATOM    458  CG1 VAL    60     136.098 155.576 150.213  1.00  0.00           C  
ATOM    459  CG2 VAL    60     135.463 153.637 148.643  1.00  0.00           C  
ATOM    460  N   CYS    61     137.434 157.055 148.156  1.00  0.00              
ATOM    461  CA  CYS    61     137.049 158.200 147.383  1.00  0.00              
ATOM    462  CB  CYS    61     137.270 159.534 148.116  1.00  0.00              
ATOM    463  C   CYS    61     137.881 158.239 146.144  1.00  0.00              
ATOM    464  O   CYS    61     137.379 158.532 145.059  1.00  0.00              
ATOM    465  SG  CYS    61     136.158 159.748 149.536  1.00  0.00           S  
ATOM    466  N   THR    62     139.185 157.929 146.264  1.00  0.00              
ATOM    467  CA  THR    62     140.003 158.027 145.090  1.00  0.00              
ATOM    468  CB  THR    62     141.473 157.788 145.326  1.00  0.00              
ATOM    469  C   THR    62     139.518 157.036 144.077  1.00  0.00              
ATOM    470  O   THR    62     139.493 157.319 142.881  1.00  0.00              
ATOM    471  OG1 THR    62     142.218 158.314 144.239  1.00  0.00           O  
ATOM    472  CG2 THR    62     141.754 156.280 145.442  1.00  0.00           C  
ATOM    473  N   GLU    63     139.116 155.838 144.540  1.00  0.00              
ATOM    474  CA  GLU    63     138.668 154.799 143.660  1.00  0.00              
ATOM    475  CB  GLU    63     138.409 153.462 144.377  1.00  0.00              
ATOM    476  C   GLU    63     137.393 155.202 142.979  1.00  0.00              
ATOM    477  O   GLU    63     137.200 154.866 141.816  1.00  0.00              
ATOM    478  CG  GLU    63     139.683 152.789 144.894  1.00  0.00           C  
ATOM    479  CD  GLU    63     139.286 151.475 145.551  1.00  0.00           C  
ATOM    480  OE1 GLU    63     138.207 151.439 146.201  1.00  0.00           O  
ATOM    481  OE2 GLU    63     140.052 150.486 145.404  1.00  0.00           O  
ATOM    482  N   ARG    64     136.483 155.902 143.689  1.00  0.00              
ATOM    483  CA  ARG    64     135.201 156.316 143.171  1.00  0.00              
ATOM    484  CB  ARG    64     134.307 156.973 144.238  1.00  0.00              
ATOM    485  C   ARG    64     135.361 157.320 142.068  1.00  0.00              
ATOM    486  O   ARG    64     134.560 157.350 141.135  1.00  0.00              
ATOM    487  CG  ARG    64     133.829 156.010 145.325  1.00  0.00           C  
ATOM    488  CD  ARG    64     132.521 155.290 144.985  1.00  0.00           C  
ATOM    489  NE  ARG    64     132.859 153.979 144.359  1.00  0.00           N  
ATOM    490  CZ  ARG    64     132.885 153.842 143.001  1.00  0.00           C  
ATOM    491  NH1 ARG    64     132.651 154.916 142.192  1.00  0.00           N  
ATOM    492  NH2 ARG    64     133.133 152.620 142.449  1.00  0.00           N  
ATOM    493  N   VAL    65     136.349 158.228 142.193  1.00  0.00              
ATOM    494  CA  VAL    65     136.616 159.206 141.172  1.00  0.00              
ATOM    495  CB  VAL    65     137.654 160.205 141.590  1.00  0.00              
ATOM    496  C   VAL    65     137.126 158.456 139.996  1.00  0.00              
ATOM    497  O   VAL    65     136.798 158.728 138.842  1.00  0.00              
ATOM    498  CG1 VAL    65     137.944 161.141 140.404  1.00  0.00           C  
ATOM    499  CG2 VAL    65     137.145 160.928 142.850  1.00  0.00           C  
ATOM    500  N   GLN    66     137.961 157.451 140.294  1.00  0.00              
ATOM    501  CA  GLN    66     138.397 156.511 139.319  1.00  0.00              
ATOM    502  CB  GLN    66     139.536 155.633 139.867  1.00  0.00              
ATOM    503  C   GLN    66     137.148 155.699 139.151  1.00  0.00              
ATOM    504  O   GLN    66     136.143 155.939 139.798  1.00  0.00              
ATOM    505  CG  GLN    66     140.236 154.738 138.851  1.00  0.00           C  
ATOM    506  CD  GLN    66     141.462 154.169 139.554  1.00  0.00           C  
ATOM    507  OE1 GLN    66     141.815 154.596 140.652  1.00  0.00           O  
ATOM    508  NE2 GLN    66     142.136 153.182 138.905  1.00  0.00           N  
ATOM    509  N   TYR    67     137.100 154.749 138.238  1.00  0.00              
ATOM    510  CA  TYR    67     135.898 153.984 138.047  1.00  0.00              
ATOM    511  CB  TYR    67     135.269 153.397 139.332  1.00  0.00              
ATOM    512  C   TYR    67     134.847 154.811 137.350  1.00  0.00              
ATOM    513  O   TYR    67     134.106 154.277 136.530  1.00  0.00              
ATOM    514  CG  TYR    67     134.013 152.679 138.951  1.00  0.00           C  
ATOM    515  CD1 TYR    67     134.058 151.387 138.479  1.00  0.00           C  
ATOM    516  CD2 TYR    67     132.787 153.296 139.069  1.00  0.00           C  
ATOM    517  CE1 TYR    67     132.904 150.724 138.129  1.00  0.00           C  
ATOM    518  CE2 TYR    67     131.630 152.639 138.721  1.00  0.00           C  
ATOM    519  CZ  TYR    67     131.687 151.350 138.249  1.00  0.00           C  
ATOM    520  OH  TYR    67     130.504 150.670 137.890  1.00  0.00           O  
ATOM    521  N   TYR    68     134.768 156.133 137.615  1.00  0.00              
ATOM    522  CA  TYR    68     133.870 157.015 136.928  1.00  0.00              
ATOM    523  CB  TYR    68     133.812 158.418 137.563  1.00  0.00              
ATOM    524  C   TYR    68     134.431 157.157 135.558  1.00  0.00              
ATOM    525  O   TYR    68     133.721 157.104 134.555  1.00  0.00              
ATOM    526  CG  TYR    68     132.928 159.278 136.727  1.00  0.00           C  
ATOM    527  CD1 TYR    68     131.560 159.233 136.867  1.00  0.00           C  
ATOM    528  CD2 TYR    68     133.472 160.140 135.802  1.00  0.00           C  
ATOM    529  CE1 TYR    68     130.748 160.029 136.094  1.00  0.00           C  
ATOM    530  CE2 TYR    68     132.666 160.939 135.026  1.00  0.00           C  
ATOM    531  CZ  TYR    68     131.301 160.884 135.172  1.00  0.00           C  
ATOM    532  OH  TYR    68     130.471 161.702 134.376  1.00  0.00           O  
ATOM    533  N   PHE    69     135.767 157.308 135.520  1.00  0.00              
ATOM    534  CA  PHE    69     136.524 157.508 134.320  1.00  0.00              
ATOM    535  CB  PHE    69     137.991 157.904 134.553  1.00  0.00              
ATOM    536  C   PHE    69     136.468 156.287 133.470  1.00  0.00              
ATOM    537  O   PHE    69     136.633 156.373 132.255  1.00  0.00              
ATOM    538  CG  PHE    69     137.972 159.360 134.866  1.00  0.00           C  
ATOM    539  CD1 PHE    69     137.866 160.274 133.842  1.00  0.00           C  
ATOM    540  CD2 PHE    69     138.059 159.817 136.161  1.00  0.00           C  
ATOM    541  CE1 PHE    69     137.845 161.623 134.101  1.00  0.00           C  
ATOM    542  CE2 PHE    69     138.039 161.167 136.426  1.00  0.00           C  
ATOM    543  CZ  PHE    69     137.932 162.072 135.396  1.00  0.00           C  
ATOM    544  N   CYS    70     136.285 155.113 134.095  1.00  0.00              
ATOM    545  CA  CYS    70     136.216 153.883 133.357  1.00  0.00              
ATOM    546  CB  CYS    70     136.079 152.651 134.266  1.00  0.00              
ATOM    547  C   CYS    70     135.015 153.928 132.454  1.00  0.00              
ATOM    548  O   CYS    70     134.977 153.259 131.421  1.00  0.00              
ATOM    549  SG  CYS    70     137.542 152.411 135.316  1.00  0.00           S  
ATOM    550  N   TYR    71     133.989 154.714 132.830  1.00  0.00              
ATOM    551  CA  TYR    71     132.769 154.816 132.064  1.00  0.00              
ATOM    552  CB  TYR    71     132.915 155.459 130.667  1.00  0.00              
ATOM    553  C   TYR    71     132.172 153.451 131.868  1.00  0.00              
ATOM    554  O   TYR    71     131.823 153.066 130.753  1.00  0.00              
ATOM    555  CG  TYR    71     133.334 156.885 130.808  1.00  0.00           C  
ATOM    556  CD1 TYR    71     132.434 157.858 131.177  1.00  0.00           C  
ATOM    557  CD2 TYR    71     134.640 157.254 130.586  1.00  0.00           C  
ATOM    558  CE1 TYR    71     132.831 159.169 131.309  1.00  0.00           C  
ATOM    559  CE2 TYR    71     135.044 158.562 130.715  1.00  0.00           C  
ATOM    560  CZ  TYR    71     134.137 159.526 131.077  1.00  0.00           C  
ATOM    561  OH  TYR    71     134.549 160.870 131.212  1.00  0.00           O  
ATOM    562  N   HIS    72     132.020 152.694 132.972  1.00  0.00              
ATOM    563  CA  HIS    72     131.490 151.356 132.949  1.00  0.00              
ATOM    564  CB  HIS    72     131.712 150.629 134.287  1.00  0.00              
ATOM    565  C   HIS    72     130.016 151.372 132.649  1.00  0.00              
ATOM    566  O   HIS    72     129.332 152.376 132.850  1.00  0.00              
ATOM    567  ND1 HIS    72     130.211 148.585 134.467  1.00  0.00           N  
ATOM    568  CG  HIS    72     131.443 149.156 134.242  1.00  0.00           C  
ATOM    569  NE2 HIS    72     131.624 146.914 134.065  1.00  0.00           N  
ATOM    570  CD2 HIS    72     132.294 148.122 133.997  1.00  0.00           C  
ATOM    571  CE1 HIS    72     130.376 147.243 134.349  1.00  0.00           C  
ATOM    572  N   HIS    73     129.493 150.246 132.106  1.00  0.00              
ATOM    573  CA  HIS    73     128.084 150.179 131.817  1.00  0.00              
ATOM    574  CB  HIS    73     127.741 150.312 130.324  1.00  0.00              
ATOM    575  C   HIS    73     127.579 148.835 132.244  1.00  0.00              
ATOM    576  O   HIS    73     128.348 147.891 132.414  1.00  0.00              
ATOM    577  ND1 HIS    73     129.445 149.233 128.779  1.00  0.00           N  
ATOM    578  CG  HIS    73     128.276 149.178 129.501  1.00  0.00           C  
ATOM    579  NE2 HIS    73     128.609 147.197 128.472  1.00  0.00           N  
ATOM    580  CD2 HIS    73     127.778 147.928 129.303  1.00  0.00           C  
ATOM    581  CE1 HIS    73     129.596 148.023 128.183  1.00  0.00           C  
ATOM    582  N   VAL    74     126.252 148.726 132.448  1.00  0.00              
ATOM    583  CA  VAL    74     125.649 147.479 132.822  1.00  0.00              
ATOM    584  CB  VAL    74     125.064 147.493 134.204  1.00  0.00              
ATOM    585  C   VAL    74     124.531 147.251 131.858  1.00  0.00              
ATOM    586  O   VAL    74     124.000 148.197 131.287  1.00  0.00              
ATOM    587  CG1 VAL    74     126.207 147.656 135.219  1.00  0.00           C  
ATOM    588  CG2 VAL    74     124.017 148.618 134.277  1.00  0.00           C  
ATOM    589  N   THR    75     124.149 145.984 131.616  1.00  0.00              
ATOM    590  CA  THR    75     123.072 145.777 130.691  1.00  0.00              
ATOM    591  CB  THR    75     123.390 144.845 129.559  1.00  0.00              
ATOM    592  C   THR    75     121.877 145.261 131.409  1.00  0.00              
ATOM    593  O   THR    75     121.953 144.318 132.195  1.00  0.00              
ATOM    594  OG1 THR    75     123.965 143.648 130.055  1.00  0.00           O  
ATOM    595  CG2 THR    75     124.331 145.536 128.570  1.00  0.00           C  
ATOM    596  N   LYS    76     120.720 145.897 131.147  1.00  0.00              
ATOM    597  CA  LYS    76     119.533 145.449 131.806  1.00  0.00              
ATOM    598  CB  LYS    76     118.673 146.577 132.405  1.00  0.00              
ATOM    599  C   LYS    76     118.689 144.707 130.820  1.00  0.00              
ATOM    600  O   LYS    76     118.513 145.130 129.678  1.00  0.00              
ATOM    601  CG  LYS    76     117.876 147.384 131.380  1.00  0.00           C  
ATOM    602  CD  LYS    76     116.764 148.217 132.023  1.00  0.00           C  
ATOM    603  CE  LYS    76     115.737 148.762 131.028  1.00  0.00           C  
ATOM    604  NZ  LYS    76     114.708 149.548 131.744  1.00  0.00           N  
ATOM    605  N   LEU    77     118.150 143.549 131.248  1.00  0.00              
ATOM    606  CA  LEU    77     117.318 142.764 130.381  1.00  0.00              
ATOM    607  CB  LEU    77     117.869 141.333 130.185  1.00  0.00              
ATOM    608  C   LEU    77     115.966 142.671 131.032  1.00  0.00              
ATOM    609  O   LEU    77     115.864 142.356 132.216  1.00  0.00              
ATOM    610  CG  LEU    77     117.208 140.477 129.080  1.00  0.00           C  
ATOM    611  CD1 LEU    77     117.864 139.089 129.012  1.00  0.00           C  
ATOM    612  CD2 LEU    77     115.683 140.376 129.215  1.00  0.00           C  
ATOM    613  N   ASP    78     114.884 142.966 130.274  1.00  0.00              
ATOM    614  CA  ASP    78     113.555 142.889 130.825  1.00  0.00              
ATOM    615  CB  ASP    78     112.963 144.255 131.218  1.00  0.00              
ATOM    616  C   ASP    78     112.623 142.291 129.814  1.00  0.00              
ATOM    617  O   ASP    78     112.557 142.733 128.668  1.00  0.00              
ATOM    618  CG  ASP    78     113.630 144.726 132.504  1.00  0.00           C  
ATOM    619  OD1 ASP    78     113.873 143.867 133.394  1.00  0.00           O  
ATOM    620  OD2 ASP    78     113.907 145.950 132.613  1.00  0.00           O  
ATOM    621  N   GLU    79     111.880 141.246 130.231  1.00  0.00              
ATOM    622  CA  GLU    79     110.885 140.620 129.405  1.00  0.00              
ATOM    623  CB  GLU    79     110.854 139.083 129.511  1.00  0.00              
ATOM    624  C   GLU    79     109.560 141.082 129.917  1.00  0.00              
ATOM    625  O   GLU    79     109.296 141.031 131.117  1.00  0.00              
ATOM    626  CG  GLU    79     111.841 138.337 128.614  1.00  0.00           C  
ATOM    627  CD  GLU    79     111.049 137.869 127.402  1.00  0.00           C  
ATOM    628  OE1 GLU    79     110.405 138.732 126.750  1.00  0.00           O  
ATOM    629  OE2 GLU    79     111.064 136.640 127.122  1.00  0.00           O  
ATOM    630  N   VAL    80     108.676 141.545 129.016  1.00  0.00              
ATOM    631  CA  VAL    80     107.419 142.049 129.484  1.00  0.00              
ATOM    632  CB  VAL    80     107.514 143.518 129.775  1.00  0.00              
ATOM    633  C   VAL    80     106.380 141.839 128.425  1.00  0.00              
ATOM    634  O   VAL    80     106.701 141.629 127.256  1.00  0.00              
ATOM    635  CG1 VAL    80     108.008 144.227 128.503  1.00  0.00           C  
ATOM    636  CG2 VAL    80     106.163 144.027 130.284  1.00  0.00           C  
ATOM    637  N   ALA    81     105.090 141.856 128.825  1.00  0.00              
ATOM    638  CA  ALA    81     104.035 141.748 127.861  1.00  0.00              
ATOM    639  CB  ALA    81     102.789 141.018 128.390  1.00  0.00              
ATOM    640  C   ALA    81     103.646 143.156 127.543  1.00  0.00              
ATOM    641  O   ALA    81     103.080 143.866 128.373  1.00  0.00              
ATOM    642  N   ALA    82     103.955 143.589 126.308  1.00  0.00              
ATOM    643  CA  ALA    82     103.724 144.937 125.880  1.00  0.00              
ATOM    644  CB  ALA    82     104.706 145.395 124.790  1.00  0.00              
ATOM    645  C   ALA    82     102.352 145.065 125.311  1.00  0.00              
ATOM    646  O   ALA    82     101.658 144.079 125.073  1.00  0.00              
ATOM    647  N   SER    83     101.920 146.325 125.108  1.00  0.00              
ATOM    648  CA  SER    83     100.656 146.591 124.492  1.00  0.00              
ATOM    649  CB  SER    83      99.658 147.306 125.416  1.00  0.00              
ATOM    650  C   SER    83     100.950 147.500 123.337  1.00  0.00              
ATOM    651  O   SER    83     102.009 148.123 123.283  1.00  0.00              
ATOM    652  OG  SER    83      98.435 147.532 124.734  1.00  0.00           O  
ATOM    653  N   GLN    84     100.034 147.563 122.353  1.00  0.00              
ATOM    654  CA  GLN    84     100.197 148.432 121.218  1.00  0.00              
ATOM    655  CB  GLN    84     100.128 149.923 121.588  1.00  0.00              
ATOM    656  C   GLN    84     101.525 148.165 120.573  1.00  0.00              
ATOM    657  O   GLN    84     102.188 149.082 120.089  1.00  0.00              
ATOM    658  CG  GLN    84      98.770 150.345 122.153  1.00  0.00           C  
ATOM    659  CD  GLN    84      98.836 151.831 122.477  1.00  0.00           C  
ATOM    660  OE1 GLN    84      99.798 152.513 122.127  1.00  0.00           O  
ATOM    661  NE2 GLN    84      97.784 152.349 123.165  1.00  0.00           N  
ATOM    662  N   LEU    85     101.933 146.884 120.528  1.00  0.00              
ATOM    663  CA  LEU    85     103.190 146.487 119.959  1.00  0.00              
ATOM    664  CB  LEU    85     103.525 145.043 120.413  1.00  0.00              
ATOM    665  C   LEU    85     103.081 146.584 118.460  1.00  0.00              
ATOM    666  O   LEU    85     102.060 146.218 117.878  1.00  0.00              
ATOM    667  CG  LEU    85     104.835 144.394 119.927  1.00  0.00           C  
ATOM    668  CD1 LEU    85     104.760 143.968 118.463  1.00  0.00           C  
ATOM    669  CD2 LEU    85     106.048 145.282 120.210  1.00  0.00           C  
ATOM    670  N   THR    86     104.137 147.104 117.791  1.00  0.00              
ATOM    671  CA  THR    86     104.105 147.277 116.358  1.00  0.00              
ATOM    672  CB  THR    86     105.106 148.256 115.821  1.00  0.00              
ATOM    673  C   THR    86     104.445 145.987 115.688  1.00  0.00              
ATOM    674  O   THR    86     105.476 145.378 115.970  1.00  0.00              
ATOM    675  OG1 THR    86     106.414 147.883 116.223  1.00  0.00           O  
ATOM    676  CG2 THR    86     104.772 149.663 116.307  1.00  0.00           C  
ATOM    677  N   PHE    87     103.594 145.562 114.735  1.00  0.00              
ATOM    678  CA  PHE    87     103.843 144.339 114.032  1.00  0.00              
ATOM    679  CB  PHE    87     102.594 143.829 113.270  1.00  0.00              
ATOM    680  C   PHE    87     104.944 144.614 113.048  1.00  0.00              
ATOM    681  O   PHE    87     105.035 145.701 112.482  1.00  0.00              
ATOM    682  CG  PHE    87     102.768 142.398 112.871  1.00  0.00           C  
ATOM    683  CD1 PHE    87     102.626 141.394 113.804  1.00  0.00           C  
ATOM    684  CD2 PHE    87     103.040 142.050 111.567  1.00  0.00           C  
ATOM    685  CE1 PHE    87     102.775 140.073 113.449  1.00  0.00           C  
ATOM    686  CE2 PHE    87     103.189 140.729 111.205  1.00  0.00           C  
ATOM    687  CZ  PHE    87     103.059 139.737 112.147  1.00  0.00           C  
ATOM    688  N   PRO    88     105.801 143.645 112.856  1.00  0.00              
ATOM    689  CA  PRO    88     106.927 143.731 111.956  1.00  0.00              
ATOM    690  CB  PRO    88     107.878 142.609 112.373  1.00  0.00              
ATOM    691  C   PRO    88     106.511 143.580 110.524  1.00  0.00              
ATOM    692  O   PRO    88     105.337 143.330 110.251  1.00  0.00              
ATOM    693  CD  PRO    88     105.911 142.522 113.773  1.00  0.00           C  
ATOM    694  CG  PRO    88     106.985 141.622 113.146  1.00  0.00           C  
ATOM    695  N   ALA    89     107.466 143.764 109.592  1.00  0.00              
ATOM    696  CA  ALA    89     107.200 143.572 108.198  1.00  0.00              
ATOM    697  CB  ALA    89     108.000 144.516 107.282  1.00  0.00              
ATOM    698  C   ALA    89     107.612 142.169 107.880  1.00  0.00              
ATOM    699  O   ALA    89     108.598 141.671 108.419  1.00  0.00              
ATOM    700  N   VAL    90     106.832 141.468 107.032  1.00  0.00              
ATOM    701  CA  VAL    90     107.206 140.128 106.678  1.00  0.00              
ATOM    702  CB  VAL    90     106.198 139.081 107.055  1.00  0.00              
ATOM    703  C   VAL    90     107.422 140.054 105.206  1.00  0.00              
ATOM    704  O   VAL    90     106.543 140.380 104.410  1.00  0.00              
ATOM    705  CG1 VAL    90     106.264 138.856 108.565  1.00  0.00           C  
ATOM    706  CG2 VAL    90     104.813 139.572 106.621  1.00  0.00           C  
ATOM    707  N   THR    91     108.619 139.584 104.810  1.00  0.00              
ATOM    708  CA  THR    91     108.933 139.509 103.417  1.00  0.00              
ATOM    709  CB  THR    91     110.228 140.195 103.073  1.00  0.00              
ATOM    710  C   THR    91     109.055 138.051 103.085  1.00  0.00              
ATOM    711  O   THR    91     109.569 137.266 103.883  1.00  0.00              
ATOM    712  OG1 THR    91     110.182 140.674 101.742  1.00  0.00           O  
ATOM    713  CG2 THR    91     111.388 139.194 103.198  1.00  0.00           C  
ATOM    714  N   LEU    92     108.527 137.636 101.911  1.00  0.00              
ATOM    715  CA  LEU    92     108.641 136.254 101.539  1.00  0.00              
ATOM    716  CB  LEU    92     107.377 135.412 101.773  1.00  0.00              
ATOM    717  C   LEU    92     108.924 136.157 100.078  1.00  0.00              
ATOM    718  O   LEU    92     108.552 137.034  99.298  1.00  0.00              
ATOM    719  CG  LEU    92     106.158 135.882 100.960  1.00  0.00           C  
ATOM    720  CD1 LEU    92     105.010 134.871 101.054  1.00  0.00           C  
ATOM    721  CD2 LEU    92     105.708 137.287 101.385  1.00  0.00           C  
ATOM    722  N   CYS    93     109.594 135.060  99.668  1.00  0.00              
ATOM    723  CA  CYS    93     109.911 134.939  98.283  1.00  0.00              
ATOM    724  CB  CYS    93     111.328 135.465  98.021  1.00  0.00              
ATOM    725  C   CYS    93     109.810 133.481  97.935  1.00  0.00              
ATOM    726  O   CYS    93     110.053 132.610  98.771  1.00  0.00              
ATOM    727  SG  CYS    93     111.494 136.247  96.398  1.00  0.00           S  
ATOM    728  N   ASN    94     109.393 133.171  96.692  1.00  0.00              
ATOM    729  CA  ASN    94     109.313 131.803  96.269  1.00  0.00              
ATOM    730  CB  ASN    94     108.426 131.613  95.024  1.00  0.00              
ATOM    731  C   ASN    94     110.721 131.414  95.932  1.00  0.00              
ATOM    732  O   ASN    94     111.500 132.236  95.457  1.00  0.00              
ATOM    733  CG  ASN    94     108.002 130.154  94.912  1.00  0.00           C  
ATOM    734  OD1 ASN    94     108.805 129.239  95.088  1.00  0.00           O  
ATOM    735  ND2 ASN    94     106.694 129.931  94.611  1.00  0.00           N  
ATOM    736  N   LEU    95     111.093 130.148  96.197  1.00  0.00              
ATOM    737  CA  LEU    95     112.417 129.662  95.914  1.00  0.00              
ATOM    738  CB  LEU    95     112.671 128.245  96.457  1.00  0.00              
ATOM    739  C   LEU    95     112.644 129.663  94.433  1.00  0.00              
ATOM    740  O   LEU    95     113.779 129.791  93.975  1.00  0.00              
ATOM    741  CG  LEU    95     112.970 128.211  97.970  1.00  0.00           C  
ATOM    742  CD1 LEU    95     114.395 128.709  98.258  1.00  0.00           C  
ATOM    743  CD2 LEU    95     111.925 128.998  98.776  1.00  0.00           C  
ATOM    744  N   ASN    96     111.569 129.466  93.646  1.00  0.00              
ATOM    745  CA  ASN    96     111.676 129.466  92.212  1.00  0.00              
ATOM    746  CB  ASN    96     110.537 128.682  91.533  1.00  0.00              
ATOM    747  C   ASN    96     111.588 130.892  91.754  1.00  0.00              
ATOM    748  O   ASN    96     110.637 131.608  92.063  1.00  0.00              
ATOM    749  CG  ASN    96     110.797 128.619  90.036  1.00  0.00           C  
ATOM    750  OD1 ASN    96     111.937 128.500  89.590  1.00  0.00           O  
ATOM    751  ND2 ASN    96     109.707 128.706  89.229  1.00  0.00           N  
ATOM    752  N   GLU    97     112.639 131.346  91.046  1.00  0.00              
ATOM    753  CA  GLU    97     112.782 132.694  90.578  1.00  0.00              
ATOM    754  CB  GLU    97     114.243 132.966  90.200  1.00  0.00              
ATOM    755  C   GLU    97     111.904 133.029  89.398  1.00  0.00              
ATOM    756  O   GLU    97     111.312 134.108  89.361  1.00  0.00              
ATOM    757  CG  GLU    97     114.621 134.438  90.212  1.00  0.00           C  
ATOM    758  CD  GLU    97     116.141 134.497  90.201  1.00  0.00           C  
ATOM    759  OE1 GLU    97     116.742 134.337  91.298  1.00  0.00           O  
ATOM    760  OE2 GLU    97     116.723 134.689  89.100  1.00  0.00           O  
ATOM    761  N   PHE    98     111.791 132.125  88.394  1.00  0.00              
ATOM    762  CA  PHE    98     111.060 132.491  87.205  1.00  0.00              
ATOM    763  CB  PHE    98     111.960 132.555  85.957  1.00  0.00              
ATOM    764  C   PHE    98     110.017 131.455  86.901  1.00  0.00              
ATOM    765  O   PHE    98     110.287 130.256  86.955  1.00  0.00              
ATOM    766  CG  PHE    98     113.092 133.480  86.255  1.00  0.00           C  
ATOM    767  CD1 PHE    98     112.926 134.845  86.225  1.00  0.00           C  
ATOM    768  CD2 PHE    98     114.334 132.969  86.560  1.00  0.00           C  
ATOM    769  CE1 PHE    98     113.980 135.686  86.501  1.00  0.00           C  
ATOM    770  CE2 PHE    98     115.392 133.804  86.836  1.00  0.00           C  
ATOM    771  CZ  PHE    98     115.216 135.167  86.808  1.00  0.00           C  
ATOM    772  N   ARG    99     108.791 131.901  86.544  1.00  0.00              
ATOM    773  CA  ARG    99     107.746 130.975  86.197  1.00  0.00              
ATOM    774  CB  ARG    99     106.321 131.566  86.203  1.00  0.00              
ATOM    775  C   ARG    99     108.027 130.460  84.819  1.00  0.00              
ATOM    776  O   ARG    99     108.383 131.214  83.914  1.00  0.00              
ATOM    777  CG  ARG    99     105.798 131.881  87.606  1.00  0.00           C  
ATOM    778  CD  ARG    99     104.287 132.124  87.669  1.00  0.00           C  
ATOM    779  NE  ARG    99     103.985 133.389  86.944  1.00  0.00           N  
ATOM    780  CZ  ARG    99     102.688 133.792  86.804  1.00  0.00           C  
ATOM    781  NH1 ARG    99     101.678 133.026  87.309  1.00  0.00           N  
ATOM    782  NH2 ARG    99     102.396 134.961  86.163  1.00  0.00           N  
ATOM    783  N   PHE   100     107.841 129.140  84.628  1.00  0.00              
ATOM    784  CA  PHE   100     108.157 128.488  83.389  1.00  0.00              
ATOM    785  CB  PHE   100     107.986 126.958  83.441  1.00  0.00              
ATOM    786  C   PHE   100     107.279 129.013  82.300  1.00  0.00              
ATOM    787  O   PHE   100     107.713 129.191  81.164  1.00  0.00              
ATOM    788  CG  PHE   100     108.471 126.397  82.141  1.00  0.00           C  
ATOM    789  CD1 PHE   100     109.819 126.264  81.893  1.00  0.00           C  
ATOM    790  CD2 PHE   100     107.582 125.991  81.171  1.00  0.00           C  
ATOM    791  CE1 PHE   100     110.275 125.745  80.702  1.00  0.00           C  
ATOM    792  CE2 PHE   100     108.031 125.471  79.978  1.00  0.00           C  
ATOM    793  CZ  PHE   100     109.378 125.348  79.739  1.00  0.00           C  
ATOM    794  N   SER   101     106.007 129.263  82.635  1.00  0.00              
ATOM    795  CA  SER   101     104.996 129.707  81.723  1.00  0.00              
ATOM    796  CB  SER   101     103.644 129.793  82.450  1.00  0.00              
ATOM    797  C   SER   101     105.325 131.073  81.199  1.00  0.00              
ATOM    798  O   SER   101     104.836 131.462  80.138  1.00  0.00              
ATOM    799  OG  SER   101     102.634 130.238  81.566  1.00  0.00           O  
ATOM    800  N   GLN   102     106.160 131.855  81.906  1.00  0.00              
ATOM    801  CA  GLN   102     106.337 133.189  81.413  1.00  0.00              
ATOM    802  CB  GLN   102     106.187 134.235  82.516  1.00  0.00              
ATOM    803  C   GLN   102     107.686 133.376  80.796  1.00  0.00              
ATOM    804  O   GLN   102     108.044 134.494  80.430  1.00  0.00              
ATOM    805  CG  GLN   102     104.791 134.210  83.123  1.00  0.00           C  
ATOM    806  CD  GLN   102     104.767 135.280  84.185  1.00  0.00           C  
ATOM    807  OE1 GLN   102     105.559 135.256  85.126  1.00  0.00           O  
ATOM    808  NE2 GLN   102     103.840 136.258  84.020  1.00  0.00           N  
ATOM    809  N   VAL   103     108.467 132.299  80.610  1.00  0.00              
ATOM    810  CA  VAL   103     109.736 132.540  79.992  1.00  0.00              
ATOM    811  CB  VAL   103     110.804 131.553  80.401  1.00  0.00              
ATOM    812  C   VAL   103     109.510 132.508  78.504  1.00  0.00              
ATOM    813  O   VAL   103     108.996 131.534  77.956  1.00  0.00              
ATOM    814  CG1 VAL   103     110.548 130.186  79.756  1.00  0.00           C  
ATOM    815  CG2 VAL   103     112.180 132.153  80.083  1.00  0.00           C  
ATOM    816  N   SER   104     109.858 133.618  77.817  1.00  0.00              
ATOM    817  CA  SER   104     109.643 133.761  76.399  1.00  0.00              
ATOM    818  CB  SER   104     109.517 135.217  75.929  1.00  0.00              
ATOM    819  C   SER   104     110.855 133.282  75.670  1.00  0.00              
ATOM    820  O   SER   104     111.869 132.947  76.278  1.00  0.00              
ATOM    821  OG  SER   104     108.488 135.891  76.627  1.00  0.00           O  
ATOM    822  N   LYS   105     110.766 133.268  74.320  1.00  0.00              
ATOM    823  CA  LYS   105     111.870 132.880  73.492  1.00  0.00              
ATOM    824  CB  LYS   105     111.601 132.961  71.980  1.00  0.00              
ATOM    825  C   LYS   105     112.979 133.852  73.722  1.00  0.00              
ATOM    826  O   LYS   105     114.138 133.468  73.857  1.00  0.00              
ATOM    827  CG  LYS   105     110.667 131.895  71.418  1.00  0.00           C  
ATOM    828  CD  LYS   105     110.328 132.121  69.943  1.00  0.00           C  
ATOM    829  CE  LYS   105     111.338 131.492  68.981  1.00  0.00           C  
ATOM    830  NZ  LYS   105     111.183 130.020  68.975  1.00  0.00           N  
ATOM    831  N   ASN   106     112.639 135.150  73.771  1.00  0.00              
ATOM    832  CA  ASN   106     113.614 136.188  73.938  1.00  0.00              
ATOM    833  CB  ASN   106     112.996 137.596  73.896  1.00  0.00              
ATOM    834  C   ASN   106     114.269 136.017  75.273  1.00  0.00              
ATOM    835  O   ASN   106     115.472 136.230  75.419  1.00  0.00              
ATOM    836  CG  ASN   106     114.127 138.610  73.793  1.00  0.00           C  
ATOM    837  OD1 ASN   106     115.013 138.486  72.948  1.00  0.00           O  
ATOM    838  ND2 ASN   106     114.100 139.642  74.678  1.00  0.00           N  
ATOM    839  N   ASP   107     113.482 135.629  76.292  1.00  0.00              
ATOM    840  CA  ASP   107     113.996 135.466  77.622  1.00  0.00              
ATOM    841  CB  ASP   107     112.909 135.037  78.625  1.00  0.00              
ATOM    842  C   ASP   107     115.033 134.379  77.614  1.00  0.00              
ATOM    843  O   ASP   107     116.102 134.537  78.203  1.00  0.00              
ATOM    844  CG  ASP   107     111.933 136.191  78.814  1.00  0.00           C  
ATOM    845  OD1 ASP   107     112.379 137.367  78.737  1.00  0.00           O  
ATOM    846  OD2 ASP   107     110.725 135.909  79.035  1.00  0.00           O  
ATOM    847  N   LEU   108     114.750 133.248  76.930  1.00  0.00              
ATOM    848  CA  LEU   108     115.671 132.143  76.900  1.00  0.00              
ATOM    849  CB  LEU   108     115.211 130.903  76.104  1.00  0.00              
ATOM    850  C   LEU   108     116.939 132.547  76.232  1.00  0.00              
ATOM    851  O   LEU   108     118.025 132.151  76.650  1.00  0.00              
ATOM    852  CG  LEU   108     114.274 129.931  76.832  1.00  0.00           C  
ATOM    853  CD1 LEU   108     114.958 129.325  78.067  1.00  0.00           C  
ATOM    854  CD2 LEU   108     112.919 130.566  77.137  1.00  0.00           C  
ATOM    855  N   TYR   109     116.830 133.339  75.157  1.00  0.00              
ATOM    856  CA  TYR   109     117.981 133.679  74.378  1.00  0.00              
ATOM    857  CB  TYR   109     117.568 134.591  73.206  1.00  0.00              
ATOM    858  C   TYR   109     118.977 134.411  75.234  1.00  0.00              
ATOM    859  O   TYR   109     120.146 134.031  75.286  1.00  0.00              
ATOM    860  CG  TYR   109     118.741 134.961  72.369  1.00  0.00           C  
ATOM    861  CD1 TYR   109     119.197 134.105  71.393  1.00  0.00           C  
ATOM    862  CD2 TYR   109     119.371 136.172  72.543  1.00  0.00           C  
ATOM    863  CE1 TYR   109     120.274 134.447  70.610  1.00  0.00           C  
ATOM    864  CE2 TYR   109     120.448 136.519  71.763  1.00  0.00           C  
ATOM    865  CZ  TYR   109     120.901 135.655  70.795  1.00  0.00           C  
ATOM    866  OH  TYR   109     122.006 136.010  69.993  1.00  0.00           O  
ATOM    867  N   HIS   110     118.550 135.483  75.930  1.00  0.00              
ATOM    868  CA  HIS   110     119.473 136.258  76.720  1.00  0.00              
ATOM    869  CB  HIS   110     118.878 137.612  77.143  1.00  0.00              
ATOM    870  C   HIS   110     119.927 135.556  77.976  1.00  0.00              
ATOM    871  O   HIS   110     121.121 135.485  78.261  1.00  0.00              
ATOM    872  ND1 HIS   110     119.567 139.412  75.487  1.00  0.00           N  
ATOM    873  CG  HIS   110     118.635 138.524  75.976  1.00  0.00           C  
ATOM    874  NE2 HIS   110     117.756 139.628  74.215  1.00  0.00           N  
ATOM    875  CD2 HIS   110     117.534 138.669  75.188  1.00  0.00           C  
ATOM    876  CE1 HIS   110     118.990 140.046  74.435  1.00  0.00           C  
ATOM    877  N   ALA   111     118.944 135.113  78.788  1.00  0.00              
ATOM    878  CA  ALA   111     119.010 134.479  80.086  1.00  0.00              
ATOM    879  CB  ALA   111     117.704 134.643  80.881  1.00  0.00              
ATOM    880  C   ALA   111     119.367 133.019  80.116  1.00  0.00              
ATOM    881  O   ALA   111     119.817 132.523  81.147  1.00  0.00              
ATOM    882  N   GLY   112     119.129 132.271  79.026  1.00  0.00              
ATOM    883  CA  GLY   112     119.149 130.831  79.079  1.00  0.00              
ATOM    884  C   GLY   112     120.398 130.259  79.688  1.00  0.00              
ATOM    885  O   GLY   112     120.309 129.316  80.473  1.00  0.00              
ATOM    886  N   GLU   113     121.592 130.777  79.355  1.00  0.00              
ATOM    887  CA  GLU   113     122.796 130.198  79.888  1.00  0.00              
ATOM    888  CB  GLU   113     124.071 130.829  79.295  1.00  0.00              
ATOM    889  C   GLU   113     122.836 130.377  81.380  1.00  0.00              
ATOM    890  O   GLU   113     123.248 129.477  82.110  1.00  0.00              
ATOM    891  CG  GLU   113     125.365 130.147  79.748  1.00  0.00           C  
ATOM    892  CD  GLU   113     126.514 130.719  78.927  1.00  0.00           C  
ATOM    893  OE1 GLU   113     126.236 131.528  78.002  1.00  0.00           O  
ATOM    894  OE2 GLU   113     127.685 130.351  79.212  1.00  0.00           O  
ATOM    895  N   LEU   114     122.387 131.546  81.872  1.00  0.00              
ATOM    896  CA  LEU   114     122.432 131.879  83.269  1.00  0.00              
ATOM    897  CB  LEU   114     121.888 133.297  83.525  1.00  0.00              
ATOM    898  C   LEU   114     121.583 130.899  84.028  1.00  0.00              
ATOM    899  O   LEU   114     121.925 130.495  85.138  1.00  0.00              
ATOM    900  CG  LEU   114     121.938 133.755  84.993  1.00  0.00           C  
ATOM    901  CD1 LEU   114     123.388 133.866  85.492  1.00  0.00           C  
ATOM    902  CD2 LEU   114     121.143 135.058  85.190  1.00  0.00           C  
ATOM    903  N   LEU   115     120.429 130.535  83.440  1.00  0.00              
ATOM    904  CA  LEU   115     119.435 129.617  83.930  1.00  0.00              
ATOM    905  CB  LEU   115     118.090 129.761  83.201  1.00  0.00              
ATOM    906  C   LEU   115     119.899 128.190  83.825  1.00  0.00              
ATOM    907  O   LEU   115     119.290 127.302  84.416  1.00  0.00              
ATOM    908  CG  LEU   115     117.449 131.146  83.422  1.00  0.00           C  
ATOM    909  CD1 LEU   115     116.067 131.244  82.756  1.00  0.00           C  
ATOM    910  CD2 LEU   115     117.423 131.516  84.914  1.00  0.00           C  
ATOM    911  N   ALA   116     120.943 127.919  83.018  1.00  0.00              
ATOM    912  CA  ALA   116     121.454 126.588  82.801  1.00  0.00              
ATOM    913  CB  ALA   116     121.608 125.787  84.106  1.00  0.00              
ATOM    914  C   ALA   116     120.543 125.820  81.890  1.00  0.00              
ATOM    915  O   ALA   116     120.638 124.597  81.791  1.00  0.00              
ATOM    916  N   LEU   117     119.606 126.528  81.232  1.00  0.00              
ATOM    917  CA  LEU   117     118.725 125.976  80.237  1.00  0.00              
ATOM    918  CB  LEU   117     117.524 126.889  79.956  1.00  0.00              
ATOM    919  C   LEU   117     119.449 125.766  78.939  1.00  0.00              
ATOM    920  O   LEU   117     119.127 124.849  78.184  1.00  0.00              
ATOM    921  CG  LEU   117     116.579 127.008  81.163  1.00  0.00           C  
ATOM    922  CD1 LEU   117     115.389 127.926  80.852  1.00  0.00           C  
ATOM    923  CD2 LEU   117     116.142 125.620  81.660  1.00  0.00           C  
ATOM    924  N   LEU   118     120.413 126.652  78.619  1.00  0.00              
ATOM    925  CA  LEU   118     121.068 126.586  77.343  1.00  0.00              
ATOM    926  CB  LEU   118     120.799 127.838  76.483  1.00  0.00              
ATOM    927  C   LEU   118     122.552 126.496  77.546  1.00  0.00              
ATOM    928  O   LEU   118     123.104 126.911  78.564  1.00  0.00              
ATOM    929  CG  LEU   118     119.300 128.132  76.232  1.00  0.00           C  
ATOM    930  CD1 LEU   118     119.116 129.391  75.369  1.00  0.00           C  
ATOM    931  CD2 LEU   118     118.558 126.914  75.657  1.00  0.00           C  
ATOM    932  N   ASN   119     123.210 125.916  76.532  1.00  0.00              
ATOM    933  CA  ASN   119     124.614 125.691  76.373  1.00  0.00              
ATOM    934  CB  ASN   119     124.784 124.603  75.291  1.00  0.00              
ATOM    935  C   ASN   119     125.213 126.979  75.882  1.00  0.00              
ATOM    936  O   ASN   119     124.520 127.985  75.744  1.00  0.00              
ATOM    937  CG  ASN   119     126.227 124.252  75.005  1.00  0.00           C  
ATOM    938  OD1 ASN   119     126.831 123.428  75.685  1.00  0.00           O  
ATOM    939  ND2 ASN   119     126.783 124.861  73.927  1.00  0.00           N  
ATOM    940  N   ASN   120     126.541 126.983  75.652  1.00  0.00              
ATOM    941  CA  ASN   120     127.259 128.128  75.169  1.00  0.00              
ATOM    942  CB  ASN   120     128.772 127.886  75.068  1.00  0.00              
ATOM    943  C   ASN   120     126.790 128.442  73.782  1.00  0.00              
ATOM    944  O   ASN   120     126.787 129.602  73.373  1.00  0.00              
ATOM    945  CG  ASN   120     129.302 127.657  76.471  1.00  0.00           C  
ATOM    946  OD1 ASN   120     129.050 126.617  77.077  1.00  0.00           O  
ATOM    947  ND2 ASN   120     130.061 128.652  77.002  1.00  0.00           N  
ATOM    948  N   ARG   121     126.419 127.414  72.995  1.00  0.00              
ATOM    949  CA  ARG   121     126.021 127.711  71.649  1.00  0.00              
ATOM    950  CB  ARG   121     126.569 126.706  70.624  1.00  0.00              
ATOM    951  C   ARG   121     124.526 127.694  71.521  1.00  0.00              
ATOM    952  O   ARG   121     123.981 127.101  70.590  1.00  0.00              
ATOM    953  CG  ARG   121     128.084 126.789  70.436  1.00  0.00           C  
ATOM    954  CD  ARG   121     128.618 125.785  69.412  1.00  0.00           C  
ATOM    955  NE  ARG   121     130.088 125.995  69.298  1.00  0.00           N  
ATOM    956  CZ  ARG   121     130.838 125.147  68.535  1.00  0.00           C  
ATOM    957  NH1 ARG   121     130.243 124.101  67.890  1.00  0.00           N  
ATOM    958  NH2 ARG   121     132.183 125.346  68.415  1.00  0.00           N  
ATOM    959  N   TYR   122     123.826 128.377  72.444  1.00  0.00              
ATOM    960  CA  TYR   122     122.401 128.573  72.389  1.00  0.00              
ATOM    961  CB  TYR   122     121.971 129.638  71.363  1.00  0.00              
ATOM    962  C   TYR   122     121.657 127.305  72.083  1.00  0.00              
ATOM    963  O   TYR   122     120.683 127.340  71.330  1.00  0.00              
ATOM    964  CG  TYR   122     122.479 130.952  71.846  1.00  0.00           C  
ATOM    965  CD1 TYR   122     121.785 131.662  72.799  1.00  0.00           C  
ATOM    966  CD2 TYR   122     123.648 131.476  71.344  1.00  0.00           C  
ATOM    967  CE1 TYR   122     122.253 132.875  73.246  1.00  0.00           C  
ATOM    968  CE2 TYR   122     124.121 132.689  71.788  1.00  0.00           C  
ATOM    969  CZ  TYR   122     123.423 133.390  72.741  1.00  0.00           C  
ATOM    970  OH  TYR   122     123.906 134.634  73.199  1.00  0.00           O  
ATOM    971  N   GLU   123     122.048 126.166  72.692  1.00  0.00              
ATOM    972  CA  GLU   123     121.391 124.919  72.394  1.00  0.00              
ATOM    973  CB  GLU   123     122.359 123.873  71.818  1.00  0.00              
ATOM    974  C   GLU   123     120.955 124.324  73.698  1.00  0.00              
ATOM    975  O   GLU   123     121.422 124.730  74.759  1.00  0.00              
ATOM    976  CG  GLU   123     123.034 124.285  70.514  1.00  0.00           C  
ATOM    977  CD  GLU   123     124.208 123.343  70.287  1.00  0.00           C  
ATOM    978  OE1 GLU   123     124.375 122.393  71.098  1.00  0.00           O  
ATOM    979  OE2 GLU   123     124.958 123.566  69.300  1.00  0.00           O  
ATOM    980  N   ILE   124     120.041 123.333  73.647  1.00  0.00              
ATOM    981  CA  ILE   124     119.607 122.662  74.831  1.00  0.00              
ATOM    982  CB  ILE   124     118.336 121.882  74.595  1.00  0.00              
ATOM    983  C   ILE   124     120.754 121.757  75.181  1.00  0.00              
ATOM    984  O   ILE   124     121.308 121.065  74.327  1.00  0.00              
ATOM    985  CG2 ILE   124     118.660 120.592  73.830  1.00  0.00           C  
ATOM    986  CG1 ILE   124     117.578 121.626  75.899  1.00  0.00           C  
ATOM    987  CD1 ILE   124     116.138 121.185  75.640  1.00  0.00           C  
ATOM    988  N   PRO   125     121.146 121.758  76.420  1.00  0.00              
ATOM    989  CA  PRO   125     122.260 120.955  76.839  1.00  0.00              
ATOM    990  CB  PRO   125     122.692 121.502  78.205  1.00  0.00              
ATOM    991  C   PRO   125     122.023 119.487  76.810  1.00  0.00              
ATOM    992  O   PRO   125     120.884 119.043  76.671  1.00  0.00              
ATOM    993  CD  PRO   125     120.988 122.933  77.256  1.00  0.00           C  
ATOM    994  CG  PRO   125     121.588 122.502  78.600  1.00  0.00           C  
ATOM    995  N   ASP   126     123.124 118.728  76.925  1.00  0.00              
ATOM    996  CA  ASP   126     123.104 117.304  76.888  1.00  0.00              
ATOM    997  CB  ASP   126     124.507 116.695  77.045  1.00  0.00              
ATOM    998  C   ASP   126     122.260 116.846  78.034  1.00  0.00              
ATOM    999  O   ASP   126     121.617 115.803  77.939  1.00  0.00              
ATOM   1000  CG  ASP   126     124.441 115.221  76.669  1.00  0.00           C  
ATOM   1001  OD1 ASP   126     123.686 114.462  77.333  1.00  0.00           O  
ATOM   1002  OD2 ASP   126     125.158 114.835  75.709  1.00  0.00           O  
ATOM   1003  N   THR   127     122.239 117.608  79.150  1.00  0.00              
ATOM   1004  CA  THR   127     121.466 117.174  80.283  1.00  0.00              
ATOM   1005  CB  THR   127     121.880 117.812  81.586  1.00  0.00              
ATOM   1006  C   THR   127     120.014 117.430  80.007  1.00  0.00              
ATOM   1007  O   THR   127     119.474 118.531  80.130  1.00  0.00              
ATOM   1008  OG1 THR   127     121.155 117.233  82.660  1.00  0.00           O  
ATOM   1009  CG2 THR   127     121.667 119.334  81.547  1.00  0.00           C  
ATOM   1010  N   GLN   128     119.342 116.359  79.572  1.00  0.00              
ATOM   1011  CA  GLN   128     117.970 116.443  79.207  1.00  0.00              
ATOM   1012  CB  GLN   128     117.536 115.249  78.360  1.00  0.00              
ATOM   1013  C   GLN   128     117.061 116.559  80.387  1.00  0.00              
ATOM   1014  O   GLN   128     116.107 117.326  80.302  1.00  0.00              
ATOM   1015  CG  GLN   128     116.185 115.459  77.694  1.00  0.00           C  
ATOM   1016  CD  GLN   128     116.031 114.346  76.676  1.00  0.00           C  
ATOM   1017  OE1 GLN   128     115.057 113.594  76.689  1.00  0.00           O  
ATOM   1018  NE2 GLN   128     117.027 114.243  75.757  1.00  0.00           N  
ATOM   1019  N   MET   129     117.368 115.843  81.500  1.00  0.00              
ATOM   1020  CA  MET   129     116.567 115.639  82.693  1.00  0.00              
ATOM   1021  CB  MET   129     117.101 116.377  83.935  1.00  0.00              
ATOM   1022  C   MET   129     115.145 116.046  82.479  1.00  0.00              
ATOM   1023  O   MET   129     114.807 117.229  82.481  1.00  0.00              
ATOM   1024  CG  MET   129     118.457 115.856  84.416  1.00  0.00           C  
ATOM   1025  SD  MET   129     119.119 116.705  85.880  1.00  0.00           S  
ATOM   1026  CE  MET   129     117.888 116.023  87.028  1.00  0.00           C  
ATOM   1027  N   ALA   130     114.261 115.054  82.273  1.00  0.00              
ATOM   1028  CA  ALA   130     112.892 115.393  82.025  1.00  0.00              
ATOM   1029  CB  ALA   130     112.287 116.355  83.069  1.00  0.00              
ATOM   1030  C   ALA   130     112.840 115.996  80.660  1.00  0.00              
ATOM   1031  O   ALA   130     113.864 116.195  80.009  1.00  0.00              
ATOM   1032  N   ASP   131     111.632 116.279  80.153  1.00  0.00              
ATOM   1033  CA  ASP   131     110.410 116.012  80.834  1.00  0.00              
ATOM   1034  CB  ASP   131     109.878 117.229  81.615  1.00  0.00              
ATOM   1035  C   ASP   131     109.428 115.777  79.757  1.00  0.00              
ATOM   1036  O   ASP   131     109.512 116.381  78.687  1.00  0.00              
ATOM   1037  CG  ASP   131     108.559 116.861  82.277  1.00  0.00           C  
ATOM   1038  OD1 ASP   131     108.403 115.680  82.687  1.00  0.00           O  
ATOM   1039  OD2 ASP   131     107.678 117.759  82.361  1.00  0.00           O  
ATOM   1040  N   GLU   132     108.470 114.876  80.003  1.00  0.00              
ATOM   1041  CA  GLU   132     107.498 114.720  78.975  1.00  0.00              
ATOM   1042  CB  GLU   132     106.462 113.605  79.220  1.00  0.00              
ATOM   1043  C   GLU   132     106.800 116.034  78.854  1.00  0.00              
ATOM   1044  O   GLU   132     106.547 116.714  79.844  1.00  0.00              
ATOM   1045  CG  GLU   132     105.702 113.688  80.547  1.00  0.00           C  
ATOM   1046  CD  GLU   132     106.387 112.752  81.536  1.00  0.00           C  
ATOM   1047  OE1 GLU   132     107.538 113.062  81.945  1.00  0.00           O  
ATOM   1048  OE2 GLU   132     105.770 111.711  81.891  1.00  0.00           O  
ATOM   1049  N   LYS   133     106.503 116.427  77.606  1.00  0.00              
ATOM   1050  CA  LYS   133     105.858 117.659  77.242  1.00  0.00              
ATOM   1051  CB  LYS   133     104.381 117.826  77.689  1.00  0.00              
ATOM   1052  C   LYS   133     106.646 118.886  77.619  1.00  0.00              
ATOM   1053  O   LYS   133     106.525 119.906  76.943  1.00  0.00              
ATOM   1054  CG  LYS   133     104.016 117.519  79.146  1.00  0.00           C  
ATOM   1055  CD  LYS   133     103.921 116.026  79.475  1.00  0.00           C  
ATOM   1056  CE  LYS   133     102.684 115.345  78.885  1.00  0.00           C  
ATOM   1057  NZ  LYS   133     102.674 113.910  79.248  1.00  0.00           N  
ATOM   1058  N   GLN   134     107.456 118.854  78.694  1.00  0.00              
ATOM   1059  CA  GLN   134     108.220 120.008  79.082  1.00  0.00              
ATOM   1060  CB  GLN   134     108.941 119.818  80.427  1.00  0.00              
ATOM   1061  C   GLN   134     109.291 120.252  78.069  1.00  0.00              
ATOM   1062  O   GLN   134     109.488 121.378  77.614  1.00  0.00              
ATOM   1063  CG  GLN   134     109.621 121.075  80.966  1.00  0.00           C  
ATOM   1064  CD  GLN   134     108.685 121.709  81.982  1.00  0.00           C  
ATOM   1065  OE1 GLN   134     109.000 121.780  83.169  1.00  0.00           O  
ATOM   1066  NE2 GLN   134     107.499 122.177  81.511  1.00  0.00           N  
ATOM   1067  N   LEU   135     109.994 119.168  77.684  1.00  0.00              
ATOM   1068  CA  LEU   135     111.106 119.224  76.777  1.00  0.00              
ATOM   1069  CB  LEU   135     111.758 117.846  76.568  1.00  0.00              
ATOM   1070  C   LEU   135     110.610 119.676  75.448  1.00  0.00              
ATOM   1071  O   LEU   135     111.257 120.477  74.773  1.00  0.00              
ATOM   1072  CG  LEU   135     112.954 117.859  75.597  1.00  0.00           C  
ATOM   1073  CD1 LEU   135     114.122 118.688  76.150  1.00  0.00           C  
ATOM   1074  CD2 LEU   135     113.364 116.433  75.198  1.00  0.00           C  
ATOM   1075  N   GLU   136     109.432 119.173  75.039  1.00  0.00              
ATOM   1076  CA  GLU   136     108.944 119.514  73.738  1.00  0.00              
ATOM   1077  CB  GLU   136     107.611 118.826  73.405  1.00  0.00              
ATOM   1078  C   GLU   136     108.726 120.992  73.678  1.00  0.00              
ATOM   1079  O   GLU   136     109.099 121.646  72.704  1.00  0.00              
ATOM   1080  CG  GLU   136     107.075 119.172  72.015  1.00  0.00           C  
ATOM   1081  CD  GLU   136     105.818 118.348  71.791  1.00  0.00           C  
ATOM   1082  OE1 GLU   136     105.522 117.482  72.658  1.00  0.00           O  
ATOM   1083  OE2 GLU   136     105.138 118.569  70.754  1.00  0.00           O  
ATOM   1084  N   ILE   137     108.127 121.560  74.739  1.00  0.00              
ATOM   1085  CA  ILE   137     107.825 122.962  74.760  1.00  0.00              
ATOM   1086  CB  ILE   137     107.068 123.365  75.992  1.00  0.00              
ATOM   1087  C   ILE   137     109.091 123.765  74.748  1.00  0.00              
ATOM   1088  O   ILE   137     109.198 124.757  74.028  1.00  0.00              
ATOM   1089  CG2 ILE   137     106.986 124.897  76.018  1.00  0.00           C  
ATOM   1090  CG1 ILE   137     105.698 122.669  76.039  1.00  0.00           C  
ATOM   1091  CD1 ILE   137     104.998 122.799  77.390  1.00  0.00           C  
ATOM   1092  N   LEU   138     110.083 123.348  75.554  1.00  0.00              
ATOM   1093  CA  LEU   138     111.296 124.084  75.764  1.00  0.00              
ATOM   1094  CB  LEU   138     112.150 123.415  76.859  1.00  0.00              
ATOM   1095  C   LEU   138     112.084 124.137  74.488  1.00  0.00              
ATOM   1096  O   LEU   138     112.672 125.164  74.151  1.00  0.00              
ATOM   1097  CG  LEU   138     113.235 124.304  77.493  1.00  0.00           C  
ATOM   1098  CD1 LEU   138     114.208 124.855  76.452  1.00  0.00           C  
ATOM   1099  CD2 LEU   138     112.624 125.393  78.386  1.00  0.00           C  
ATOM   1100  N   GLN   139     112.123 123.018  73.744  1.00  0.00              
ATOM   1101  CA  GLN   139     112.866 122.947  72.517  1.00  0.00              
ATOM   1102  CB  GLN   139     112.979 121.507  71.986  1.00  0.00              
ATOM   1103  C   GLN   139     112.259 123.853  71.491  1.00  0.00              
ATOM   1104  O   GLN   139     112.972 124.442  70.681  1.00  0.00              
ATOM   1105  CG  GLN   139     111.641 120.829  71.703  1.00  0.00           C  
ATOM   1106  CD  GLN   139     111.931 119.356  71.461  1.00  0.00           C  
ATOM   1107  OE1 GLN   139     111.037 118.513  71.530  1.00  0.00           O  
ATOM   1108  NE2 GLN   139     113.224 119.034  71.184  1.00  0.00           N  
ATOM   1109  N   ASP   140     110.921 123.980  71.489  1.00  0.00              
ATOM   1110  CA  ASP   140     110.250 124.817  70.536  1.00  0.00              
ATOM   1111  CB  ASP   140     108.723 124.754  70.695  1.00  0.00              
ATOM   1112  C   ASP   140     110.673 126.242  70.755  1.00  0.00              
ATOM   1113  O   ASP   140     110.940 126.968  69.800  1.00  0.00              
ATOM   1114  CG  ASP   140     108.079 125.446  69.506  1.00  0.00           C  
ATOM   1115  OD1 ASP   140     108.825 125.926  68.610  1.00  0.00           O  
ATOM   1116  OD2 ASP   140     106.822 125.504  69.482  1.00  0.00           O  
ATOM   1117  N   LYS   141     110.735 126.676  72.031  1.00  0.00              
ATOM   1118  CA  LYS   141     111.095 128.017  72.413  1.00  0.00              
ATOM   1119  CB  LYS   141     110.898 128.342  73.904  1.00  0.00              
ATOM   1120  C   LYS   141     112.543 128.254  72.132  1.00  0.00              
ATOM   1121  O   LYS   141     112.979 129.391  71.967  1.00  0.00              
ATOM   1122  CG  LYS   141     109.439 128.451  74.339  1.00  0.00           C  
ATOM   1123  CD  LYS   141     109.277 128.773  75.825  1.00  0.00           C  
ATOM   1124  CE  LYS   141     110.005 127.805  76.758  1.00  0.00           C  
ATOM   1125  NZ  LYS   141     109.256 126.533  76.852  1.00  0.00           N  
ATOM   1126  N   ALA   142     113.326 127.170  72.188  1.00  0.00              
ATOM   1127  CA  ALA   142     114.741 127.103  71.967  1.00  0.00              
ATOM   1128  CB  ALA   142     115.342 125.745  72.375  1.00  0.00              
ATOM   1129  C   ALA   142     115.107 127.364  70.532  1.00  0.00              
ATOM   1130  O   ALA   142     116.259 127.687  70.252  1.00  0.00              
ATOM   1131  N   ASN   143     114.169 127.178  69.579  1.00  0.00              
ATOM   1132  CA  ASN   143     114.500 127.177  68.173  1.00  0.00              
ATOM   1133  CB  ASN   143     113.233 127.175  67.298  1.00  0.00              
ATOM   1134  C   ASN   143     115.356 128.355  67.764  1.00  0.00              
ATOM   1135  O   ASN   143     116.527 128.193  67.478  1.00  0.00              
ATOM   1136  CG  ASN   143     113.615 126.813  65.871  1.00  0.00           C  
ATOM   1137  OD1 ASN   143     114.793 126.763  65.519  1.00  0.00           O  
ATOM   1138  ND2 ASN   143     112.586 126.561  65.018  1.00  0.00           N  
ATOM   1139  N   PHE   144     114.884 129.598  67.786  1.00  0.00              
ATOM   1140  CA  PHE   144     115.724 130.712  67.410  1.00  0.00              
ATOM   1141  CB  PHE   144     117.087 130.797  68.140  1.00  0.00              
ATOM   1142  C   PHE   144     116.022 130.764  65.932  1.00  0.00              
ATOM   1143  O   PHE   144     116.711 131.683  65.487  1.00  0.00              
ATOM   1144  CG  PHE   144     116.882 130.853  69.620  1.00  0.00           C  
ATOM   1145  CD1 PHE   144     116.001 131.742  70.189  1.00  0.00           C  
ATOM   1146  CD2 PHE   144     117.631 130.049  70.450  1.00  0.00           C  
ATOM   1147  CE1 PHE   144     115.834 131.784  71.555  1.00  0.00           C  
ATOM   1148  CE2 PHE   144     117.471 130.087  71.815  1.00  0.00           C  
ATOM   1149  CZ  PHE   144     116.564 130.954  72.372  1.00  0.00           C  
ATOM   1150  N   ARG   145     115.513 129.828  65.105  1.00  0.00              
ATOM   1151  CA  ARG   145     115.803 129.984  63.709  1.00  0.00              
ATOM   1152  CB  ARG   145     115.448 128.760  62.838  1.00  0.00              
ATOM   1153  C   ARG   145     114.978 131.143  63.273  1.00  0.00              
ATOM   1154  O   ARG   145     113.801 131.244  63.618  1.00  0.00              
ATOM   1155  CG  ARG   145     113.966 128.365  62.822  1.00  0.00           C  
ATOM   1156  CD  ARG   145     113.089 129.223  61.908  1.00  0.00           C  
ATOM   1157  NE  ARG   145     111.698 128.693  61.992  1.00  0.00           N  
ATOM   1158  CZ  ARG   145     110.839 129.155  62.947  1.00  0.00           C  
ATOM   1159  NH1 ARG   145     111.241 130.124  63.820  1.00  0.00           N  
ATOM   1160  NH2 ARG   145     109.573 128.648  63.027  1.00  0.00           N  
ATOM   1161  N   SER   146     115.589 132.065  62.511  1.00  0.00              
ATOM   1162  CA  SER   146     114.863 133.208  62.053  1.00  0.00              
ATOM   1163  CB  SER   146     113.633 132.801  61.223  1.00  0.00              
ATOM   1164  C   SER   146     114.409 134.003  63.244  1.00  0.00              
ATOM   1165  O   SER   146     113.418 134.730  63.179  1.00  0.00              
ATOM   1166  OG  SER   146     112.927 133.946  60.777  1.00  0.00           O  
ATOM   1167  N   PHE   147     115.150 133.912  64.367  1.00  0.00              
ATOM   1168  CA  PHE   147     114.772 134.654  65.537  1.00  0.00              
ATOM   1169  CB  PHE   147     114.927 133.830  66.833  1.00  0.00              
ATOM   1170  C   PHE   147     115.643 135.868  65.623  1.00  0.00              
ATOM   1171  O   PHE   147     116.853 135.798  65.421  1.00  0.00              
ATOM   1172  CG  PHE   147     114.703 134.685  68.035  1.00  0.00           C  
ATOM   1173  CD1 PHE   147     113.444 135.110  68.394  1.00  0.00           C  
ATOM   1174  CD2 PHE   147     115.772 135.036  68.828  1.00  0.00           C  
ATOM   1175  CE1 PHE   147     113.265 135.891  69.514  1.00  0.00           C  
ATOM   1176  CE2 PHE   147     115.600 135.815  69.947  1.00  0.00           C  
ATOM   1177  CZ  PHE   147     114.342 136.246  70.291  1.00  0.00           C  
ATOM   1178  N   LYS   148     115.021 137.031  65.902  1.00  0.00              
ATOM   1179  CA  LYS   148     115.743 138.264  66.024  1.00  0.00              
ATOM   1180  CB  LYS   148     115.150 139.384  65.147  1.00  0.00              
ATOM   1181  C   LYS   148     115.653 138.687  67.456  1.00  0.00              
ATOM   1182  O   LYS   148     114.567 138.877  68.000  1.00  0.00              
ATOM   1183  CG  LYS   148     113.645 139.576  65.346  1.00  0.00           C  
ATOM   1184  CD  LYS   148     113.095 140.844  64.690  1.00  0.00           C  
ATOM   1185  CE  LYS   148     111.566 140.952  64.730  1.00  0.00           C  
ATOM   1186  NZ  LYS   148     110.959 140.092  63.687  1.00  0.00           N  
ATOM   1187  N   PRO   149     116.794 138.869  68.066  1.00  0.00              
ATOM   1188  CA  PRO   149     116.845 139.271  69.445  1.00  0.00              
ATOM   1189  CB  PRO   149     118.306 139.128  69.866  1.00  0.00              
ATOM   1190  C   PRO   149     116.276 140.628  69.668  1.00  0.00              
ATOM   1191  O   PRO   149     116.378 141.476  68.786  1.00  0.00              
ATOM   1192  CD  PRO   149     117.984 138.134  67.668  1.00  0.00           C  
ATOM   1193  CG  PRO   149     118.843 138.021  68.938  1.00  0.00           C  
ATOM   1194  N   LYS   150     115.666 140.841  70.848  1.00  0.00              
ATOM   1195  CA  LYS   150     115.060 142.097  71.169  1.00  0.00              
ATOM   1196  CB  LYS   150     113.545 141.966  71.366  1.00  0.00              
ATOM   1197  C   LYS   150     115.688 142.583  72.435  1.00  0.00              
ATOM   1198  O   LYS   150     116.479 141.878  73.061  1.00  0.00              
ATOM   1199  CG  LYS   150     112.837 141.731  70.030  1.00  0.00           C  
ATOM   1200  CD  LYS   150     111.485 141.033  70.144  1.00  0.00           C  
ATOM   1201  CE  LYS   150     111.623 139.511  70.219  1.00  0.00           C  
ATOM   1202  NZ  LYS   150     110.294 138.874  70.134  1.00  0.00           N  
ATOM   1203  N   PRO   151     115.356 143.785  72.822  1.00  0.00              
ATOM   1204  CA  PRO   151     115.925 144.344  74.015  1.00  0.00              
ATOM   1205  CB  PRO   151     115.489 145.807  74.033  1.00  0.00              
ATOM   1206  C   PRO   151     115.538 143.550  75.220  1.00  0.00              
ATOM   1207  O   PRO   151     114.423 143.031  75.267  1.00  0.00              
ATOM   1208  CD  PRO   151     114.970 144.812  71.869  1.00  0.00           C  
ATOM   1209  CG  PRO   151     115.346 146.149  72.537  1.00  0.00           C  
ATOM   1210  N   PHE   152     116.457 143.429  76.202  1.00  0.00              
ATOM   1211  CA  PHE   152     116.205 142.617  77.357  1.00  0.00              
ATOM   1212  CB  PHE   152     116.881 141.238  77.212  1.00  0.00              
ATOM   1213  C   PHE   152     116.784 143.292  78.566  1.00  0.00              
ATOM   1214  O   PHE   152     117.851 143.901  78.499  1.00  0.00              
ATOM   1215  CG  PHE   152     116.634 140.372  78.399  1.00  0.00           C  
ATOM   1216  CD1 PHE   152     115.475 139.638  78.508  1.00  0.00           C  
ATOM   1217  CD2 PHE   152     117.579 140.275  79.395  1.00  0.00           C  
ATOM   1218  CE1 PHE   152     115.257 138.832  79.601  1.00  0.00           C  
ATOM   1219  CE2 PHE   152     117.367 139.471  80.490  1.00  0.00           C  
ATOM   1220  CZ  PHE   152     116.204 138.748  80.595  1.00  0.00           C  
ATOM   1221  N   ASN   153     116.070 143.202  79.710  1.00  0.00              
ATOM   1222  CA  ASN   153     116.521 143.769  80.953  1.00  0.00              
ATOM   1223  CB  ASN   153     115.841 145.116  81.256  1.00  0.00              
ATOM   1224  C   ASN   153     116.114 142.807  82.032  1.00  0.00              
ATOM   1225  O   ASN   153     114.973 142.350  82.054  1.00  0.00              
ATOM   1226  CG  ASN   153     116.458 145.713  82.508  1.00  0.00           C  
ATOM   1227  OD1 ASN   153     117.677 145.721  82.669  1.00  0.00           O  
ATOM   1228  ND2 ASN   153     115.593 146.226  83.425  1.00  0.00           N  
ATOM   1229  N   MET   154     117.030 142.458  82.961  1.00  0.00              
ATOM   1230  CA  MET   154     116.646 141.496  83.956  1.00  0.00              
ATOM   1231  CB  MET   154     117.753 140.613  84.547  1.00  0.00              
ATOM   1232  C   MET   154     115.642 141.978  84.954  1.00  0.00              
ATOM   1233  O   MET   154     114.835 141.187  85.438  1.00  0.00              
ATOM   1234  CG  MET   154     119.163 141.168  84.568  1.00  0.00           C  
ATOM   1235  SD  MET   154     120.333 139.787  84.468  1.00  0.00           S  
ATOM   1236  CE  MET   154     119.445 138.761  85.676  1.00  0.00           C  
ATOM   1237  N   ARG   155     115.640 143.274  85.297  1.00  0.00              
ATOM   1238  CA  ARG   155     114.672 143.753  86.242  1.00  0.00              
ATOM   1239  CB  ARG   155     114.829 145.266  86.463  1.00  0.00              
ATOM   1240  C   ARG   155     113.298 143.487  85.699  1.00  0.00              
ATOM   1241  O   ARG   155     112.416 143.008  86.411  1.00  0.00              
ATOM   1242  CG  ARG   155     113.778 145.884  87.376  1.00  0.00           C  
ATOM   1243  CD  ARG   155     113.961 147.390  87.551  1.00  0.00           C  
ATOM   1244  NE  ARG   155     112.693 147.894  88.135  1.00  0.00           N  
ATOM   1245  CZ  ARG   155     111.645 148.164  87.304  1.00  0.00           C  
ATOM   1246  NH1 ARG   155     111.797 148.036  85.953  1.00  0.00           N  
ATOM   1247  NH2 ARG   155     110.442 148.549  87.819  1.00  0.00           N  
ATOM   1248  N   GLU   156     113.086 143.779  84.405  1.00  0.00              
ATOM   1249  CA  GLU   156     111.808 143.578  83.777  1.00  0.00              
ATOM   1250  CB  GLU   156     111.786 144.095  82.326  1.00  0.00              
ATOM   1251  C   GLU   156     111.513 142.107  83.758  1.00  0.00              
ATOM   1252  O   GLU   156     110.373 141.686  83.953  1.00  0.00              
ATOM   1253  CG  GLU   156     110.399 144.097  81.678  1.00  0.00           C  
ATOM   1254  CD  GLU   156     110.090 142.693  81.179  1.00  0.00           C  
ATOM   1255  OE1 GLU   156     111.047 141.992  80.754  1.00  0.00           O  
ATOM   1256  OE2 GLU   156     108.892 142.303  81.214  1.00  0.00           O  
ATOM   1257  N   PHE   157     112.553 141.287  83.524  1.00  0.00              
ATOM   1258  CA  PHE   157     112.422 139.860  83.435  1.00  0.00              
ATOM   1259  CB  PHE   157     113.777 139.227  83.047  1.00  0.00              
ATOM   1260  C   PHE   157     111.947 139.330  84.757  1.00  0.00              
ATOM   1261  O   PHE   157     111.030 138.509  84.811  1.00  0.00              
ATOM   1262  CG  PHE   157     113.679 137.744  82.950  1.00  0.00           C  
ATOM   1263  CD1 PHE   157     112.793 137.147  82.083  1.00  0.00           C  
ATOM   1264  CD2 PHE   157     114.527 136.950  83.686  1.00  0.00           C  
ATOM   1265  CE1 PHE   157     112.722 135.777  81.987  1.00  0.00           C  
ATOM   1266  CE2 PHE   157     114.461 135.581  83.592  1.00  0.00           C  
ATOM   1267  CZ  PHE   157     113.554 134.989  82.745  1.00  0.00           C  
ATOM   1268  N   TYR   158     112.547 139.801  85.867  1.00  0.00              
ATOM   1269  CA  TYR   158     112.133 139.340  87.163  1.00  0.00              
ATOM   1270  CB  TYR   158     112.962 139.903  88.337  1.00  0.00              
ATOM   1271  C   TYR   158     110.720 139.762  87.406  1.00  0.00              
ATOM   1272  O   TYR   158     109.909 138.982  87.903  1.00  0.00              
ATOM   1273  CG  TYR   158     114.303 139.251  88.368  1.00  0.00           C  
ATOM   1274  CD1 TYR   158     114.468 138.058  89.033  1.00  0.00           C  
ATOM   1275  CD2 TYR   158     115.390 139.817  87.744  1.00  0.00           C  
ATOM   1276  CE1 TYR   158     115.695 137.441  89.074  1.00  0.00           C  
ATOM   1277  CE2 TYR   158     116.621 139.205  87.781  1.00  0.00           C  
ATOM   1278  CZ  TYR   158     116.775 138.014  88.447  1.00  0.00           C  
ATOM   1279  OH  TYR   158     118.034 137.379  88.490  1.00  0.00           O  
ATOM   1280  N   ASP   159     110.386 141.017  87.055  1.00  0.00              
ATOM   1281  CA  ASP   159     109.076 141.524  87.340  1.00  0.00              
ATOM   1282  CB  ASP   159     108.903 142.991  86.908  1.00  0.00              
ATOM   1283  C   ASP   159     108.032 140.719  86.621  1.00  0.00              
ATOM   1284  O   ASP   159     107.011 140.364  87.207  1.00  0.00              
ATOM   1285  CG  ASP   159     107.606 143.520  87.506  1.00  0.00           C  
ATOM   1286  OD1 ASP   159     106.997 142.797  88.339  1.00  0.00           O  
ATOM   1287  OD2 ASP   159     107.207 144.656  87.136  1.00  0.00           O  
ATOM   1288  N   ARG   160     108.233 140.455  85.315  1.00  0.00              
ATOM   1289  CA  ARG   160     107.265 139.731  84.534  1.00  0.00              
ATOM   1290  CB  ARG   160     107.556 139.855  83.029  1.00  0.00              
ATOM   1291  C   ARG   160     107.193 138.265  84.875  1.00  0.00              
ATOM   1292  O   ARG   160     106.116 137.733  85.136  1.00  0.00              
ATOM   1293  CG  ARG   160     106.578 139.108  82.122  1.00  0.00           C  
ATOM   1294  CD  ARG   160     106.732 139.485  80.647  1.00  0.00           C  
ATOM   1295  NE  ARG   160     108.165 139.827  80.416  1.00  0.00           N  
ATOM   1296  CZ  ARG   160     109.074 138.851  80.127  1.00  0.00           C  
ATOM   1297  NH1 ARG   160     108.678 137.548  80.047  1.00  0.00           N  
ATOM   1298  NH2 ARG   160     110.383 139.181  79.917  1.00  0.00           N  
ATOM   1299  N   ALA   161     108.354 137.578  84.857  1.00  0.00              
ATOM   1300  CA  ALA   161     108.491 136.158  85.073  1.00  0.00              
ATOM   1301  CB  ALA   161     109.886 135.634  84.691  1.00  0.00              
ATOM   1302  C   ALA   161     108.235 135.762  86.496  1.00  0.00              
ATOM   1303  O   ALA   161     107.734 134.670  86.763  1.00  0.00              
ATOM   1304  N   GLY   162     108.603 136.633  87.452  1.00  0.00              
ATOM   1305  CA  GLY   162     108.542 136.284  88.843  1.00  0.00              
ATOM   1306  C   GLY   162     107.151 135.881  89.215  1.00  0.00              
ATOM   1307  O   GLY   162     106.178 136.249  88.560  1.00  0.00              
ATOM   1308  N   HIS   163     107.041 135.096  90.308  1.00  0.00              
ATOM   1309  CA  HIS   163     105.780 134.590  90.768  1.00  0.00              
ATOM   1310  CB  HIS   163     105.904 133.613  91.951  1.00  0.00              
ATOM   1311  C   HIS   163     104.921 135.742  91.184  1.00  0.00              
ATOM   1312  O   HIS   163     105.406 136.746  91.703  1.00  0.00              
ATOM   1313  ND1 HIS   163     105.683 131.195  91.216  1.00  0.00           N  
ATOM   1314  CG  HIS   163     106.463 132.280  91.548  1.00  0.00           C  
ATOM   1315  NE2 HIS   163     107.797 130.545  90.998  1.00  0.00           N  
ATOM   1316  CD2 HIS   163     107.753 131.866  91.410  1.00  0.00           C  
ATOM   1317  CE1 HIS   163     106.531 130.185  90.896  1.00  0.00           C  
ATOM   1318  N   ASP   164     103.600 135.611  90.942  1.00  0.00              
ATOM   1319  CA  ASP   164     102.652 136.654  91.214  1.00  0.00              
ATOM   1320  CB  ASP   164     101.582 136.770  90.109  1.00  0.00              
ATOM   1321  C   ASP   164     101.953 136.359  92.508  1.00  0.00              
ATOM   1322  O   ASP   164     101.453 135.258  92.732  1.00  0.00              
ATOM   1323  CG  ASP   164     100.728 138.015  90.321  1.00  0.00           C  
ATOM   1324  OD1 ASP   164     100.939 138.728  91.337  1.00  0.00           O  
ATOM   1325  OD2 ASP   164      99.843 138.264  89.458  1.00  0.00           O  
ATOM   1326  N   ILE   165     101.892 137.369  93.396  1.00  0.00              
ATOM   1327  CA  ILE   165     101.260 137.233  94.677  1.00  0.00              
ATOM   1328  CB  ILE   165     101.382 138.440  95.554  1.00  0.00              
ATOM   1329  C   ILE   165      99.809 136.952  94.477  1.00  0.00              
ATOM   1330  O   ILE   165      99.181 136.243  95.262  1.00  0.00              
ATOM   1331  CG2 ILE   165     100.646 139.615  94.890  1.00  0.00           C  
ATOM   1332  CG1 ILE   165     100.871 138.081  96.958  1.00  0.00           C  
ATOM   1333  CD1 ILE   165     101.272 139.083  98.030  1.00  0.00           C  
ATOM   1334  N   ARG   166      99.232 137.526  93.413  1.00  0.00              
ATOM   1335  CA  ARG   166      97.832 137.393  93.154  1.00  0.00              
ATOM   1336  CB  ARG   166      97.467 138.070  91.828  1.00  0.00              
ATOM   1337  C   ARG   166      97.487 135.936  93.050  1.00  0.00              
ATOM   1338  O   ARG   166      96.461 135.509  93.574  1.00  0.00              
ATOM   1339  CG  ARG   166      95.975 138.257  91.594  1.00  0.00           C  
ATOM   1340  CD  ARG   166      95.690 138.936  90.254  1.00  0.00           C  
ATOM   1341  NE  ARG   166      96.423 140.234  90.259  1.00  0.00           N  
ATOM   1342  CZ  ARG   166      97.113 140.634  89.151  1.00  0.00           C  
ATOM   1343  NH1 ARG   166      97.133 139.845  88.038  1.00  0.00           N  
ATOM   1344  NH2 ARG   166      97.785 141.822  89.158  1.00  0.00           N  
ATOM   1345  N   ASP   167      98.293 135.145  92.317  1.00  0.00              
ATOM   1346  CA  ASP   167      98.049 133.733  92.192  1.00  0.00              
ATOM   1347  CB  ASP   167      98.675 133.131  90.916  1.00  0.00              
ATOM   1348  C   ASP   167      98.466 132.942  93.406  1.00  0.00              
ATOM   1349  O   ASP   167      97.826 131.947  93.744  1.00  0.00              
ATOM   1350  CG  ASP   167     100.172 133.395  90.886  1.00  0.00           C  
ATOM   1351  OD1 ASP   167     100.886 132.954  91.824  1.00  0.00           O  
ATOM   1352  OD2 ASP   167     100.622 134.056  89.912  1.00  0.00           O  
ATOM   1353  N   MET   168      99.582 133.322  94.062  1.00  0.00              
ATOM   1354  CA  MET   168     100.101 132.584  95.185  1.00  0.00              
ATOM   1355  CB  MET   168     101.526 133.011  95.581  1.00  0.00              
ATOM   1356  C   MET   168      99.241 132.709  96.410  1.00  0.00              
ATOM   1357  O   MET   168      99.038 131.731  97.130  1.00  0.00              
ATOM   1358  CG  MET   168     102.579 132.648  94.531  1.00  0.00           C  
ATOM   1359  SD  MET   168     104.278 133.134  94.962  1.00  0.00           S  
ATOM   1360  CE  MET   168     104.000 134.913  94.724  1.00  0.00           C  
ATOM   1361  N   LEU   169      98.700 133.914  96.675  1.00  0.00              
ATOM   1362  CA  LEU   169      98.011 134.168  97.912  1.00  0.00              
ATOM   1363  CB  LEU   169      97.924 135.678  98.207  1.00  0.00              
ATOM   1364  C   LEU   169      96.615 133.632  97.845  1.00  0.00              
ATOM   1365  O   LEU   169      95.724 134.244  97.259  1.00  0.00              
ATOM   1366  CG  LEU   169      97.304 136.046  99.566  1.00  0.00           C  
ATOM   1367  CD1 LEU   169      98.213 135.611 100.726  1.00  0.00           C  
ATOM   1368  CD2 LEU   169      96.942 137.539  99.625  1.00  0.00           C  
ATOM   1369  N   LEU   170      96.415 132.431  98.425  1.00  0.00              
ATOM   1370  CA  LEU   170      95.134 131.791  98.498  1.00  0.00              
ATOM   1371  CB  LEU   170      95.261 130.308  98.885  1.00  0.00              
ATOM   1372  C   LEU   170      94.275 132.467  99.524  1.00  0.00              
ATOM   1373  O   LEU   170      93.081 132.669  99.307  1.00  0.00              
ATOM   1374  CG  LEU   170      96.107 129.500  97.881  1.00  0.00           C  
ATOM   1375  CD1 LEU   170      96.215 128.024  98.293  1.00  0.00           C  
ATOM   1376  CD2 LEU   170      95.597 129.684  96.443  1.00  0.00           C  
ATOM   1377  N   SER   171      94.865 132.821 100.686  1.00  0.00              
ATOM   1378  CA  SER   171      94.095 133.408 101.745  1.00  0.00              
ATOM   1379  CB  SER   171      93.458 132.333 102.643  1.00  0.00              
ATOM   1380  C   SER   171      95.020 134.232 102.590  1.00  0.00              
ATOM   1381  O   SER   171      96.201 133.909 102.721  1.00  0.00              
ATOM   1382  OG  SER   171      92.701 132.928 103.683  1.00  0.00           O  
ATOM   1383  N   CYS   172      94.506 135.334 103.182  1.00  0.00              
ATOM   1384  CA  CYS   172      95.345 136.172 103.992  1.00  0.00              
ATOM   1385  CB  CYS   172      95.969 137.323 103.177  1.00  0.00              
ATOM   1386  C   CYS   172      94.509 136.767 105.085  1.00  0.00              
ATOM   1387  O   CYS   172      93.433 137.312 104.837  1.00  0.00              
ATOM   1388  SG  CYS   172      97.082 138.379 104.146  1.00  0.00           S  
ATOM   1389  N   HIS   173      94.983 136.670 106.343  1.00  0.00              
ATOM   1390  CA  HIS   173      94.214 137.238 107.421  1.00  0.00              
ATOM   1391  CB  HIS   173      93.294 136.227 108.128  1.00  0.00              
ATOM   1392  C   HIS   173      95.144 137.772 108.464  1.00  0.00              
ATOM   1393  O   HIS   173      96.079 137.093 108.887  1.00  0.00              
ATOM   1394  ND1 HIS   173      90.973 136.430 107.118  1.00  0.00           N  
ATOM   1395  CG  HIS   173      92.163 135.753 107.265  1.00  0.00           C  
ATOM   1396  NE2 HIS   173      90.823 134.602 105.862  1.00  0.00           N  
ATOM   1397  CD2 HIS   173      92.055 134.639 106.491  1.00  0.00           C  
ATOM   1398  CE1 HIS   173      90.209 135.698 106.270  1.00  0.00           C  
ATOM   1399  N   PHE   174      94.910 139.025 108.902  1.00  0.00              
ATOM   1400  CA  PHE   174      95.690 139.605 109.957  1.00  0.00              
ATOM   1401  CB  PHE   174      96.485 140.843 109.500  1.00  0.00              
ATOM   1402  C   PHE   174      94.709 140.047 110.984  1.00  0.00              
ATOM   1403  O   PHE   174      93.821 140.843 110.682  1.00  0.00              
ATOM   1404  CG  PHE   174      97.267 141.383 110.651  1.00  0.00           C  
ATOM   1405  CD1 PHE   174      98.476 140.826 111.001  1.00  0.00           C  
ATOM   1406  CD2 PHE   174      96.797 142.456 111.371  1.00  0.00           C  
ATOM   1407  CE1 PHE   174      99.200 141.325 112.059  1.00  0.00           C  
ATOM   1408  CE2 PHE   174      97.516 142.960 112.430  1.00  0.00           C  
ATOM   1409  CZ  PHE   174      98.719 142.394 112.776  1.00  0.00           C  
ATOM   1410  N   ARG   175      94.860 139.559 112.233  1.00  0.00              
ATOM   1411  CA  ARG   175      93.861 139.873 113.206  1.00  0.00              
ATOM   1412  CB  ARG   175      93.710 141.379 113.490  1.00  0.00              
ATOM   1413  C   ARG   175      92.629 139.306 112.589  1.00  0.00              
ATOM   1414  O   ARG   175      92.695 138.357 111.829  1.00  0.00              
ATOM   1415  CG  ARG   175      94.963 141.978 114.140  1.00  0.00           C  
ATOM   1416  CD  ARG   175      95.291 141.386 115.514  1.00  0.00           C  
ATOM   1417  NE  ARG   175      94.341 141.967 116.504  1.00  0.00           N  
ATOM   1418  CZ  ARG   175      94.730 143.024 117.276  1.00  0.00           C  
ATOM   1419  NH1 ARG   175      96.000 143.513 117.173  1.00  0.00           N  
ATOM   1420  NH2 ARG   175      93.853 143.592 118.154  1.00  0.00           N  
ATOM   1421  N   GLY   176      91.450 139.816 112.893  1.00  0.00              
ATOM   1422  CA  GLY   176      90.266 139.280 112.282  1.00  0.00              
ATOM   1423  C   GLY   176      90.170 139.597 110.813  1.00  0.00              
ATOM   1424  O   GLY   176      89.500 138.886 110.067  1.00  0.00              
ATOM   1425  N   GLU   177      90.772 140.716 110.375  1.00  0.00              
ATOM   1426  CA  GLU   177      90.579 141.240 109.047  1.00  0.00              
ATOM   1427  CB  GLU   177      91.058 142.687 108.947  1.00  0.00              
ATOM   1428  C   GLU   177      91.261 140.460 107.965  1.00  0.00              
ATOM   1429  O   GLU   177      92.351 139.918 108.137  1.00  0.00              
ATOM   1430  CG  GLU   177      92.547 142.808 109.252  1.00  0.00           C  
ATOM   1431  CD  GLU   177      92.805 144.254 109.609  1.00  0.00           C  
ATOM   1432  OE1 GLU   177      91.802 144.986 109.817  1.00  0.00           O  
ATOM   1433  OE2 GLU   177      93.999 144.645 109.688  1.00  0.00           O  
ATOM   1434  N   ALA   178      90.593 140.400 106.791  1.00  0.00              
ATOM   1435  CA  ALA   178      91.130 139.739 105.639  1.00  0.00              
ATOM   1436  CB  ALA   178      90.057 139.276 104.639  1.00  0.00              
ATOM   1437  C   ALA   178      92.025 140.704 104.926  1.00  0.00              
ATOM   1438  O   ALA   178      91.758 141.905 104.873  1.00  0.00              
ATOM   1439  N   CYS   179      93.122 140.182 104.347  1.00  0.00              
ATOM   1440  CA  CYS   179      94.057 140.983 103.623  1.00  0.00              
ATOM   1441  CB  CYS   179      95.466 140.979 104.251  1.00  0.00              
ATOM   1442  C   CYS   179      94.085 140.506 102.211  1.00  0.00              
ATOM   1443  O   CYS   179      93.644 139.399 101.909  1.00  0.00              
ATOM   1444  SG  CYS   179      95.811 139.500 105.256  1.00  0.00           S  
ATOM   1445  N   SER   180      94.593 141.367 101.308  1.00  0.00              
ATOM   1446  CA  SER   180      94.583 141.099  99.899  1.00  0.00              
ATOM   1447  CB  SER   180      93.664 142.085  99.152  1.00  0.00              
ATOM   1448  C   SER   180      95.976 141.295  99.381  1.00  0.00              
ATOM   1449  O   SER   180      96.881 141.690 100.112  1.00  0.00              
ATOM   1450  OG  SER   180      93.651 141.822  97.759  1.00  0.00           O  
ATOM   1451  N   ALA   181      96.167 141.027  98.075  1.00  0.00              
ATOM   1452  CA  ALA   181      97.430 141.136  97.401  1.00  0.00              
ATOM   1453  CB  ALA   181      97.333 140.806  95.900  1.00  0.00              
ATOM   1454  C   ALA   181      97.890 142.552  97.529  1.00  0.00              
ATOM   1455  O   ALA   181      99.086 142.830  97.574  1.00  0.00              
ATOM   1456  N   GLU   182      96.928 143.486  97.586  1.00  0.00              
ATOM   1457  CA  GLU   182      97.181 144.896  97.660  1.00  0.00              
ATOM   1458  CB  GLU   182      95.866 145.690  97.727  1.00  0.00              
ATOM   1459  C   GLU   182      97.990 145.200  98.888  1.00  0.00              
ATOM   1460  O   GLU   182      98.803 146.122  98.890  1.00  0.00              
ATOM   1461  CG  GLU   182      96.048 147.203  97.807  1.00  0.00           C  
ATOM   1462  CD  GLU   182      96.286 147.575  99.263  1.00  0.00           C  
ATOM   1463  OE1 GLU   182      95.564 147.027 100.138  1.00  0.00           O  
ATOM   1464  OE2 GLU   182      97.198 148.405  99.520  1.00  0.00           O  
ATOM   1465  N   ASP   183      97.777 144.433  99.969  1.00  0.00              
ATOM   1466  CA  ASP   183      98.435 144.620 101.231  1.00  0.00              
ATOM   1467  CB  ASP   183      97.855 143.730 102.341  1.00  0.00              
ATOM   1468  C   ASP   183      99.905 144.335 101.115  1.00  0.00              
ATOM   1469  O   ASP   183     100.667 144.686 102.014  1.00  0.00              
ATOM   1470  CG  ASP   183      96.479 144.283 102.685  1.00  0.00           C  
ATOM   1471  OD1 ASP   183      96.163 145.418 102.240  1.00  0.00           O  
ATOM   1472  OD2 ASP   183      95.722 143.577 103.400  1.00  0.00           O  
ATOM   1473  N   PHE   184     100.346 143.636 100.050  1.00  0.00              
ATOM   1474  CA  PHE   184     101.737 143.281  99.939  1.00  0.00              
ATOM   1475  CB  PHE   184     101.932 141.849  99.416  1.00  0.00              
ATOM   1476  C   PHE   184     102.461 144.203  98.996  1.00  0.00              
ATOM   1477  O   PHE   184     101.988 144.510  97.904  1.00  0.00              
ATOM   1478  CG  PHE   184     101.430 140.909 100.459  1.00  0.00           C  
ATOM   1479  CD1 PHE   184     100.089 140.611 100.547  1.00  0.00           C  
ATOM   1480  CD2 PHE   184     102.298 140.337 101.360  1.00  0.00           C  
ATOM   1481  CE1 PHE   184      99.623 139.746 101.509  1.00  0.00           C  
ATOM   1482  CE2 PHE   184     101.837 139.471 102.324  1.00  0.00           C  
ATOM   1483  CZ  PHE   184     100.498 139.172 102.399  1.00  0.00           C  
ATOM   1484  N   LYS   185     103.665 144.653  99.416  1.00  0.00              
ATOM   1485  CA  LYS   185     104.503 145.548  98.662  1.00  0.00              
ATOM   1486  CB  LYS   185     105.309 146.473  99.594  1.00  0.00              
ATOM   1487  C   LYS   185     105.504 144.717  97.908  1.00  0.00              
ATOM   1488  O   LYS   185     106.116 143.811  98.473  1.00  0.00              
ATOM   1489  CG  LYS   185     106.235 147.481  98.908  1.00  0.00           C  
ATOM   1490  CD  LYS   185     105.525 148.712  98.343  1.00  0.00           C  
ATOM   1491  CE  LYS   185     106.498 149.787  97.853  1.00  0.00           C  
ATOM   1492  NZ  LYS   185     105.749 150.947  97.323  1.00  0.00           N  
ATOM   1493  N   VAL   186     105.705 145.012  96.604  1.00  0.00              
ATOM   1494  CA  VAL   186     106.649 144.263  95.820  1.00  0.00              
ATOM   1495  CB  VAL   186     106.469 144.428  94.337  1.00  0.00              
ATOM   1496  C   VAL   186     108.026 144.753  96.148  1.00  0.00              
ATOM   1497  O   VAL   186     108.271 145.958  96.189  1.00  0.00              
ATOM   1498  CG1 VAL   186     107.634 143.727  93.624  1.00  0.00           C  
ATOM   1499  CG2 VAL   186     105.093 143.877  93.933  1.00  0.00           C  
ATOM   1500  N   VAL   187     108.964 143.813  96.400  1.00  0.00              
ATOM   1501  CA  VAL   187     110.320 144.175  96.699  1.00  0.00              
ATOM   1502  CB  VAL   187     110.640 144.113  98.166  1.00  0.00              
ATOM   1503  C   VAL   187     111.202 143.188  95.999  1.00  0.00              
ATOM   1504  O   VAL   187     110.904 141.995  95.969  1.00  0.00              
ATOM   1505  CG1 VAL   187     110.456 142.665  98.652  1.00  0.00           C  
ATOM   1506  CG2 VAL   187     112.059 144.666  98.385  1.00  0.00           C  
ATOM   1507  N   PHE   188     112.327 143.660  95.421  1.00  0.00              
ATOM   1508  CA  PHE   188     113.192 142.771  94.700  1.00  0.00              
ATOM   1509  CB  PHE   188     113.761 143.388  93.408  1.00  0.00              
ATOM   1510  C   PHE   188     114.345 142.406  95.582  1.00  0.00              
ATOM   1511  O   PHE   188     114.932 143.259  96.246  1.00  0.00              
ATOM   1512  CG  PHE   188     112.638 143.533  92.436  1.00  0.00           C  
ATOM   1513  CD1 PHE   188     112.322 142.507  91.575  1.00  0.00           C  
ATOM   1514  CD2 PHE   188     111.895 144.691  92.386  1.00  0.00           C  
ATOM   1515  CE1 PHE   188     111.289 142.633  90.677  1.00  0.00           C  
ATOM   1516  CE2 PHE   188     110.860 144.823  91.489  1.00  0.00           C  
ATOM   1517  CZ  PHE   188     110.554 143.793  90.632  1.00  0.00           C  
ATOM   1518  N   THR   189     114.682 141.099  95.613  1.00  0.00              
ATOM   1519  CA  THR   189     115.778 140.599  96.395  1.00  0.00              
ATOM   1520  CB  THR   189     115.365 139.717  97.535  1.00  0.00              
ATOM   1521  C   THR   189     116.581 139.747  95.466  1.00  0.00              
ATOM   1522  O   THR   189     116.342 139.755  94.259  1.00  0.00              
ATOM   1523  OG1 THR   189     114.779 138.523  97.040  1.00  0.00           O  
ATOM   1524  CG2 THR   189     114.357 140.479  98.412  1.00  0.00           C  
ATOM   1525  N   ARG   190     117.583 139.004  95.985  1.00  0.00              
ATOM   1526  CA  ARG   190     118.325 138.219  95.045  1.00  0.00              
ATOM   1527  CB  ARG   190     119.762 137.785  95.422  1.00  0.00              
ATOM   1528  C   ARG   190     117.468 137.099  94.526  1.00  0.00              
ATOM   1529  O   ARG   190     117.738 136.558  93.455  1.00  0.00              
ATOM   1530  CG  ARG   190     119.996 136.869  96.611  1.00  0.00           C  
ATOM   1531  CD  ARG   190     121.497 136.607  96.819  1.00  0.00           C  
ATOM   1532  NE  ARG   190     122.070 136.111  95.529  1.00  0.00           N  
ATOM   1533  CZ  ARG   190     123.396 135.792  95.436  1.00  0.00           C  
ATOM   1534  NH1 ARG   190     124.204 135.897  96.532  1.00  0.00           N  
ATOM   1535  NH2 ARG   190     123.919 135.364  94.248  1.00  0.00           N  
ATOM   1536  N   TYR   191     116.432 136.695  95.294  1.00  0.00              
ATOM   1537  CA  TYR   191     115.490 135.702  94.844  1.00  0.00              
ATOM   1538  CB  TYR   191     114.435 135.298  95.891  1.00  0.00              
ATOM   1539  C   TYR   191     114.734 136.211  93.650  1.00  0.00              
ATOM   1540  O   TYR   191     114.391 135.439  92.757  1.00  0.00              
ATOM   1541  CG  TYR   191     115.029 134.350  96.878  1.00  0.00           C  
ATOM   1542  CD1 TYR   191     115.183 133.024  96.542  1.00  0.00           C  
ATOM   1543  CD2 TYR   191     115.407 134.764  98.134  1.00  0.00           C  
ATOM   1544  CE1 TYR   191     115.717 132.126  97.436  1.00  0.00           C  
ATOM   1545  CE2 TYR   191     115.942 133.869  99.033  1.00  0.00           C  
ATOM   1546  CZ  TYR   191     116.098 132.549  98.685  1.00  0.00           C  
ATOM   1547  OH  TYR   191     116.646 131.631  99.607  1.00  0.00           O  
ATOM   1548  N   GLY   192     114.388 137.512  93.614  1.00  0.00              
ATOM   1549  CA  GLY   192     113.670 137.998  92.467  1.00  0.00              
ATOM   1550  C   GLY   192     112.541 138.845  92.960  1.00  0.00              
ATOM   1551  O   GLY   192     112.723 139.692  93.834  1.00  0.00              
ATOM   1552  N   LYS   193     111.334 138.650  92.386  1.00  0.00              
ATOM   1553  CA  LYS   193     110.211 139.437  92.806  1.00  0.00              
ATOM   1554  CB  LYS   193     109.082 139.518  91.761  1.00  0.00              
ATOM   1555  C   LYS   193     109.660 138.829  94.059  1.00  0.00              
ATOM   1556  O   LYS   193     109.139 137.715  94.047  1.00  0.00              
ATOM   1557  CG  LYS   193     108.000 140.536  92.126  1.00  0.00           C  
ATOM   1558  CD  LYS   193     107.108 140.948  90.953  1.00  0.00           C  
ATOM   1559  CE  LYS   193     105.907 140.032  90.728  1.00  0.00           C  
ATOM   1560  NZ  LYS   193     105.092 140.537  89.600  1.00  0.00           N  
ATOM   1561  N   CYS   194     109.759 139.571  95.184  1.00  0.00              
ATOM   1562  CA  CYS   194     109.304 139.065  96.451  1.00  0.00              
ATOM   1563  CB  CYS   194     110.429 138.951  97.497  1.00  0.00              
ATOM   1564  C   CYS   194     108.275 140.028  96.976  1.00  0.00              
ATOM   1565  O   CYS   194     108.032 141.071  96.370  1.00  0.00              
ATOM   1566  SG  CYS   194     111.944 138.184  96.834  1.00  0.00           S  
ATOM   1567  N   TYR   195     107.625 139.698  98.118  1.00  0.00              
ATOM   1568  CA  TYR   195     106.565 140.542  98.610  1.00  0.00              
ATOM   1569  CB  TYR   195     105.183 139.894  98.432  1.00  0.00              
ATOM   1570  C   TYR   195     106.734 140.806 100.080  1.00  0.00              
ATOM   1571  O   TYR   195     107.215 139.956 100.829  1.00  0.00              
ATOM   1572  CG  TYR   195     105.001 139.654  96.973  1.00  0.00           C  
ATOM   1573  CD1 TYR   195     104.459 140.623  96.160  1.00  0.00           C  
ATOM   1574  CD2 TYR   195     105.387 138.456  96.417  1.00  0.00           C  
ATOM   1575  CE1 TYR   195     104.296 140.395  94.814  1.00  0.00           C  
ATOM   1576  CE2 TYR   195     105.227 138.223  95.072  1.00  0.00           C  
ATOM   1577  CZ  TYR   195     104.680 139.193  94.269  1.00  0.00           C  
ATOM   1578  OH  TYR   195     104.514 138.957  92.888  1.00  0.00           O  
ATOM   1579  N   THR   196     106.329 142.015 100.535  1.00  0.00              
ATOM   1580  CA  THR   196     106.443 142.345 101.930  1.00  0.00              
ATOM   1581  CB  THR   196     107.410 143.463 102.194  1.00  0.00              
ATOM   1582  C   THR   196     105.107 142.772 102.460  1.00  0.00              
ATOM   1583  O   THR   196     104.481 143.700 101.950  1.00  0.00              
ATOM   1584  OG1 THR   196     108.702 143.113 101.719  1.00  0.00           O  
ATOM   1585  CG2 THR   196     107.457 143.729 103.708  1.00  0.00           C  
ATOM   1586  N   PHE   197     104.643 142.085 103.522  1.00  0.00              
ATOM   1587  CA  PHE   197     103.414 142.411 104.183  1.00  0.00              
ATOM   1588  CB  PHE   197     102.781 141.189 104.880  1.00  0.00              
ATOM   1589  C   PHE   197     103.753 143.422 105.234  1.00  0.00              
ATOM   1590  O   PHE   197     104.815 143.351 105.850  1.00  0.00              
ATOM   1591  CG  PHE   197     101.567 141.596 105.648  1.00  0.00           C  
ATOM   1592  CD1 PHE   197     100.364 141.812 105.016  1.00  0.00           C  
ATOM   1593  CD2 PHE   197     101.631 141.739 107.016  1.00  0.00           C  
ATOM   1594  CE1 PHE   197      99.251 142.179 105.736  1.00  0.00           C  
ATOM   1595  CE2 PHE   197     100.522 142.105 107.741  1.00  0.00           C  
ATOM   1596  CZ  PHE   197      99.327 142.328 107.100  1.00  0.00           C  
ATOM   1597  N   ASN   198     102.851 144.399 105.453  1.00  0.00              
ATOM   1598  CA  ASN   198     103.028 145.398 106.467  1.00  0.00              
ATOM   1599  CB  ASN   198     102.955 144.815 107.890  1.00  0.00              
ATOM   1600  C   ASN   198     104.336 146.109 106.300  1.00  0.00              
ATOM   1601  O   ASN   198     105.089 146.271 107.259  1.00  0.00              
ATOM   1602  CG  ASN   198     102.800 145.960 108.883  1.00  0.00           C  
ATOM   1603  OD1 ASN   198     101.971 146.850 108.701  1.00  0.00           O  
ATOM   1604  ND2 ASN   198     103.623 145.938 109.965  1.00  0.00           N  
ATOM   1605  N   SER   199     104.639 146.548 105.064  1.00  0.00              
ATOM   1606  CA  SER   199     105.826 147.308 104.784  1.00  0.00              
ATOM   1607  CB  SER   199     106.026 147.541 103.277  1.00  0.00              
ATOM   1608  C   SER   199     105.675 148.639 105.462  1.00  0.00              
ATOM   1609  O   SER   199     106.663 149.260 105.848  1.00  0.00              
ATOM   1610  OG  SER   199     104.917 148.246 102.740  1.00  0.00           O  
ATOM   1611  N   GLY   200     104.419 149.116 105.598  1.00  0.00              
ATOM   1612  CA  GLY   200     104.106 150.313 106.335  1.00  0.00              
ATOM   1613  C   GLY   200     104.474 151.557 105.590  1.00  0.00              
ATOM   1614  O   GLY   200     104.779 152.569 106.215  1.00  0.00              
ATOM   1615  N   GLN   201     104.543 151.494 104.249  1.00  0.00              
ATOM   1616  CA  GLN   201     104.855 152.627 103.419  1.00  0.00              
ATOM   1617  CB  GLN   201     105.263 152.201 101.999  1.00  0.00              
ATOM   1618  C   GLN   201     103.715 153.582 103.208  1.00  0.00              
ATOM   1619  O   GLN   201     103.890 154.789 103.352  1.00  0.00              
ATOM   1620  CG  GLN   201     106.535 151.357 101.924  1.00  0.00           C  
ATOM   1621  CD  GLN   201     107.731 152.292 101.915  1.00  0.00           C  
ATOM   1622  OE1 GLN   201     107.584 153.513 101.898  1.00  0.00           O  
ATOM   1623  NE2 GLN   201     108.955 151.700 101.917  1.00  0.00           N  
ATOM   1624  N   ASP   202     102.500 153.082 102.896  1.00  0.00              
ATOM   1625  CA  ASP   202     101.542 154.011 102.352  1.00  0.00              
ATOM   1626  CB  ASP   202     100.853 153.470 101.082  1.00  0.00              
ATOM   1627  C   ASP   202     100.481 154.492 103.296  1.00  0.00              
ATOM   1628  O   ASP   202      99.348 154.016 103.256  1.00  0.00              
ATOM   1629  CG  ASP   202     100.132 152.163 101.401  1.00  0.00           C  
ATOM   1630  OD1 ASP   202     100.397 151.576 102.484  1.00  0.00           O  
ATOM   1631  OD2 ASP   202      99.302 151.735 100.556  1.00  0.00           O  
ATOM   1632  N   GLY   203     100.813 155.483 104.154  1.00  0.00              
ATOM   1633  CA  GLY   203      99.844 156.095 105.022  1.00  0.00              
ATOM   1634  C   GLY   203      99.201 155.002 105.800  1.00  0.00              
ATOM   1635  O   GLY   203      98.057 155.118 106.234  1.00  0.00              
ATOM   1636  N   ARG   204      99.936 153.900 105.995  1.00  0.00              
ATOM   1637  CA  ARG   204      99.340 152.781 106.637  1.00  0.00              
ATOM   1638  CB  ARG   204     100.196 151.497 106.557  1.00  0.00              
ATOM   1639  C   ARG   204      99.141 153.132 108.067  1.00  0.00              
ATOM   1640  O   ARG   204      99.919 153.842 108.698  1.00  0.00              
ATOM   1641  CG  ARG   204      99.436 150.212 106.904  1.00  0.00           C  
ATOM   1642  CD  ARG   204      98.444 149.766 105.824  1.00  0.00           C  
ATOM   1643  NE  ARG   204      99.176 148.879 104.874  1.00  0.00           N  
ATOM   1644  CZ  ARG   204      99.234 147.534 105.100  1.00  0.00           C  
ATOM   1645  NH1 ARG   204      98.590 146.993 106.175  1.00  0.00           N  
ATOM   1646  NH2 ARG   204      99.933 146.727 104.250  1.00  0.00           N  
ATOM   1647  N   PRO   205      98.074 152.594 108.561  1.00  0.00              
ATOM   1648  CA  PRO   205      97.639 152.774 109.912  1.00  0.00              
ATOM   1649  CB  PRO   205      96.216 152.213 109.971  1.00  0.00              
ATOM   1650  C   PRO   205      98.586 152.153 110.895  1.00  0.00              
ATOM   1651  O   PRO   205      98.325 152.275 112.091  1.00  0.00              
ATOM   1652  CD  PRO   205      97.024 152.072 107.703  1.00  0.00           C  
ATOM   1653  CG  PRO   205      96.059 151.391 108.679  1.00  0.00           C  
ATOM   1654  N   ARG   206      99.691 151.518 110.442  1.00  0.00              
ATOM   1655  CA  ARG   206     100.603 150.910 111.376  1.00  0.00              
ATOM   1656  CB  ARG   206     101.262 151.950 112.301  1.00  0.00              
ATOM   1657  C   ARG   206      99.884 149.902 112.224  1.00  0.00              
ATOM   1658  O   ARG   206      99.306 150.235 113.256  1.00  0.00              
ATOM   1659  CG  ARG   206     102.039 151.376 113.485  1.00  0.00           C  
ATOM   1660  CD  ARG   206     102.514 152.465 114.451  1.00  0.00           C  
ATOM   1661  NE  ARG   206     102.962 151.804 115.707  1.00  0.00           N  
ATOM   1662  CZ  ARG   206     102.066 151.585 116.714  1.00  0.00           C  
ATOM   1663  NH1 ARG   206     100.765 151.964 116.558  1.00  0.00           N  
ATOM   1664  NH2 ARG   206     102.468 150.988 117.874  1.00  0.00           N  
ATOM   1665  N   LEU   207      99.894 148.632 111.759  1.00  0.00              
ATOM   1666  CA  LEU   207      99.238 147.516 112.391  1.00  0.00              
ATOM   1667  CB  LEU   207      99.328 146.226 111.558  1.00  0.00              
ATOM   1668  C   LEU   207      99.864 147.238 113.724  1.00  0.00              
ATOM   1669  O   LEU   207     101.080 147.328 113.888  1.00  0.00              
ATOM   1670  CG  LEU   207      98.599 146.321 110.206  1.00  0.00           C  
ATOM   1671  CD1 LEU   207      98.721 145.012 109.412  1.00  0.00           C  
ATOM   1672  CD2 LEU   207      97.138 146.760 110.396  1.00  0.00           C  
ATOM   1673  N   LYS   208      99.021 146.876 114.719  1.00  0.00              
ATOM   1674  CA  LYS   208      99.501 146.661 116.056  1.00  0.00              
ATOM   1675  CB  LYS   208      99.028 147.753 117.030  1.00  0.00              
ATOM   1676  C   LYS   208      99.035 145.328 116.567  1.00  0.00              
ATOM   1677  O   LYS   208      98.081 144.745 116.057  1.00  0.00              
ATOM   1678  CG  LYS   208      97.517 147.987 116.990  1.00  0.00           C  
ATOM   1679  CD  LYS   208      97.012 148.909 118.101  1.00  0.00           C  
ATOM   1680  CE  LYS   208      97.440 150.366 117.930  1.00  0.00           C  
ATOM   1681  NZ  LYS   208      98.906 150.482 118.089  1.00  0.00           N  
ATOM   1682  N   THR   209      99.740 144.813 117.598  1.00  0.00              
ATOM   1683  CA  THR   209      99.468 143.543 118.214  1.00  0.00              
ATOM   1684  CB  THR   209     100.667 142.638 118.128  1.00  0.00              
ATOM   1685  C   THR   209      99.219 143.816 119.670  1.00  0.00              
ATOM   1686  O   THR   209      99.885 144.663 120.264  1.00  0.00              
ATOM   1687  OG1 THR   209     101.050 142.469 116.773  1.00  0.00           O  
ATOM   1688  CG2 THR   209     100.336 141.273 118.742  1.00  0.00           C  
ATOM   1689  N   MET   210      98.252 143.107 120.293  1.00  0.00              
ATOM   1690  CA  MET   210      97.955 143.377 121.677  1.00  0.00              
ATOM   1691  CB  MET   210      96.492 143.781 121.931  1.00  0.00              
ATOM   1692  C   MET   210      98.216 142.178 122.540  1.00  0.00              
ATOM   1693  O   MET   210      98.781 142.317 123.625  1.00  0.00              
ATOM   1694  CG  MET   210      96.200 145.268 121.722  1.00  0.00           C  
ATOM   1695  SD  MET   210      96.286 145.865 120.011  1.00  0.00           S  
ATOM   1696  CE  MET   210      95.865 147.572 120.466  1.00  0.00           C  
ATOM   1697  N   LYS   211      97.815 140.969 122.094  1.00  0.00              
ATOM   1698  CA  LYS   211      97.934 139.825 122.960  1.00  0.00              
ATOM   1699  CB  LYS   211      96.572 139.196 123.288  1.00  0.00              
ATOM   1700  C   LYS   211      98.738 138.756 122.286  1.00  0.00              
ATOM   1701  O   LYS   211      99.100 138.866 121.117  1.00  0.00              
ATOM   1702  CG  LYS   211      95.615 140.166 123.977  1.00  0.00           C  
ATOM   1703  CD  LYS   211      94.166 139.679 124.005  1.00  0.00           C  
ATOM   1704  CE  LYS   211      93.459 139.770 122.651  1.00  0.00           C  
ATOM   1705  NZ  LYS   211      92.068 139.280 122.771  1.00  0.00           N  
ATOM   1706  N   GLY   212      99.072 137.691 123.046  1.00  0.00              
ATOM   1707  CA  GLY   212      99.822 136.595 122.500  1.00  0.00              
ATOM   1708  C   GLY   212      98.874 135.650 121.829  1.00  0.00              
ATOM   1709  O   GLY   212      97.684 135.626 122.137  1.00  0.00              
ATOM   1710  N   GLY   213      99.406 134.802 120.921  1.00  0.00              
ATOM   1711  CA  GLY   213      98.589 133.828 120.250  1.00  0.00              
ATOM   1712  C   GLY   213      98.469 134.146 118.790  1.00  0.00              
ATOM   1713  O   GLY   213      98.693 135.270 118.345  1.00  0.00              
ATOM   1714  N   THR   214      98.076 133.119 118.011  1.00  0.00              
ATOM   1715  CA  THR   214      97.971 133.183 116.581  1.00  0.00              
ATOM   1716  CB  THR   214      97.736 131.848 115.938  1.00  0.00              
ATOM   1717  C   THR   214      96.901 134.139 116.158  1.00  0.00              
ATOM   1718  O   THR   214      96.997 134.753 115.096  1.00  0.00              
ATOM   1719  OG1 THR   214      97.645 132.001 114.530  1.00  0.00           O  
ATOM   1720  CG2 THR   214      96.461 131.212 116.500  1.00  0.00           C  
ATOM   1721  N   GLY   215      95.845 134.297 116.973  1.00  0.00              
ATOM   1722  CA  GLY   215      94.754 135.146 116.577  1.00  0.00              
ATOM   1723  C   GLY   215      95.232 136.551 116.362  1.00  0.00              
ATOM   1724  O   GLY   215      94.730 137.264 115.493  1.00  0.00              
ATOM   1725  N   ASN   216      96.187 136.996 117.190  1.00  0.00              
ATOM   1726  CA  ASN   216      96.693 138.337 117.184  1.00  0.00              
ATOM   1727  CB  ASN   216      97.400 138.688 118.502  1.00  0.00              
ATOM   1728  C   ASN   216      97.627 138.582 116.022  1.00  0.00              
ATOM   1729  O   ASN   216      98.102 139.705 115.861  1.00  0.00              
ATOM   1730  CG  ASN   216      97.115 140.156 118.783  1.00  0.00           C  
ATOM   1731  OD1 ASN   216      97.666 141.058 118.157  1.00  0.00           O  
ATOM   1732  ND2 ASN   216      96.191 140.399 119.748  1.00  0.00           N  
ATOM   1733  N   GLY   217      98.031 137.535 115.264  1.00  0.00              
ATOM   1734  CA  GLY   217      98.992 137.734 114.203  1.00  0.00              
ATOM   1735  C   GLY   217      98.451 137.544 112.810  1.00  0.00              
ATOM   1736  O   GLY   217      97.260 137.699 112.532  1.00  0.00              
ATOM   1737  N   LEU   218      99.383 137.190 111.887  1.00  0.00              
ATOM   1738  CA  LEU   218      99.091 137.037 110.486  1.00  0.00              
ATOM   1739  CB  LEU   218     100.163 137.696 109.596  1.00  0.00              
ATOM   1740  C   LEU   218      99.055 135.583 110.126  1.00  0.00              
ATOM   1741  O   LEU   218      99.826 134.783 110.651  1.00  0.00              
ATOM   1742  CG  LEU   218      99.948 137.543 108.076  1.00  0.00           C  
ATOM   1743  CD1 LEU   218      98.682 138.269 107.595  1.00  0.00           C  
ATOM   1744  CD2 LEU   218     101.206 137.971 107.304  1.00  0.00           C  
ATOM   1745  N   GLU   219      98.114 135.197 109.236  1.00  0.00              
ATOM   1746  CA  GLU   219      98.075 133.848 108.756  1.00  0.00              
ATOM   1747  CB  GLU   219      97.020 132.936 109.408  1.00  0.00              
ATOM   1748  C   GLU   219      97.837 133.907 107.281  1.00  0.00              
ATOM   1749  O   GLU   219      96.943 134.613 106.811  1.00  0.00              
ATOM   1750  CG  GLU   219      97.253 131.458 109.072  1.00  0.00           C  
ATOM   1751  CD  GLU   219      96.413 130.602 110.006  1.00  0.00           C  
ATOM   1752  OE1 GLU   219      95.180 130.846 110.087  1.00  0.00           O  
ATOM   1753  OE2 GLU   219      96.995 129.693 110.655  1.00  0.00           O  
ATOM   1754  N   ILE   220      98.660 133.163 106.512  1.00  0.00              
ATOM   1755  CA  ILE   220      98.554 133.217 105.084  1.00  0.00              
ATOM   1756  CB  ILE   220      99.758 133.826 104.427  1.00  0.00              
ATOM   1757  C   ILE   220      98.564 131.809 104.568  1.00  0.00              
ATOM   1758  O   ILE   220      99.225 130.933 105.126  1.00  0.00              
ATOM   1759  CG2 ILE   220      99.377 134.066 102.965  1.00  0.00           C  
ATOM   1760  CG1 ILE   220     100.208 135.127 105.092  1.00  0.00           C  
ATOM   1761  CD1 ILE   220     101.606 135.555 104.642  1.00  0.00           C  
ATOM   1762  N   MET   221      97.821 131.555 103.474  1.00  0.00              
ATOM   1763  CA  MET   221      97.862 130.264 102.847  1.00  0.00              
ATOM   1764  CB  MET   221      96.475 129.619 102.698  1.00  0.00              
ATOM   1765  C   MET   221      98.433 130.512 101.480  1.00  0.00              
ATOM   1766  O   MET   221      97.993 131.420 100.775  1.00  0.00              
ATOM   1767  CG  MET   221      96.520 128.121 102.398  1.00  0.00           C  
ATOM   1768  SD  MET   221      94.893 127.313 102.415  1.00  0.00           S  
ATOM   1769  CE  MET   221      95.552 125.627 102.546  1.00  0.00           C  
ATOM   1770  N   LEU   222      99.444 129.715 101.071  1.00  0.00              
ATOM   1771  CA  LEU   222     100.120 129.992  99.831  1.00  0.00              
ATOM   1772  CB  LEU   222     101.585 130.420 100.046  1.00  0.00              
ATOM   1773  C   LEU   222     100.186 128.778  98.953  1.00  0.00              
ATOM   1774  O   LEU   222     100.246 127.641  99.421  1.00  0.00              
ATOM   1775  CG  LEU   222     101.769 131.733 100.834  1.00  0.00           C  
ATOM   1776  CD1 LEU   222     103.259 132.075 100.999  1.00  0.00           C  
ATOM   1777  CD2 LEU   222     100.977 132.886 100.195  1.00  0.00           C  
ATOM   1778  N   ASP   223     100.168 129.030  97.627  1.00  0.00              
ATOM   1779  CA  ASP   223     100.341 128.048  96.593  1.00  0.00              
ATOM   1780  CB  ASP   223      99.260 128.149  95.499  1.00  0.00              
ATOM   1781  C   ASP   223     101.658 128.389  95.948  1.00  0.00              
ATOM   1782  O   ASP   223     101.780 129.386  95.240  1.00  0.00              
ATOM   1783  CG  ASP   223      99.494 127.088  94.430  1.00  0.00           C  
ATOM   1784  OD1 ASP   223     100.503 126.341  94.533  1.00  0.00           O  
ATOM   1785  OD2 ASP   223      98.663 127.019  93.486  1.00  0.00           O  
ATOM   1786  N   ILE   224     102.681 127.558  96.205  1.00  0.00              
ATOM   1787  CA  ILE   224     104.028 127.663  95.708  1.00  0.00              
ATOM   1788  CB  ILE   224     104.938 126.712  96.442  1.00  0.00              
ATOM   1789  C   ILE   224     104.066 127.480  94.214  1.00  0.00              
ATOM   1790  O   ILE   224     104.974 127.983  93.552  1.00  0.00              
ATOM   1791  CG2 ILE   224     104.208 125.408  96.720  1.00  0.00           C  
ATOM   1792  CG1 ILE   224     106.297 126.544  95.778  1.00  0.00           C  
ATOM   1793  CD1 ILE   224     107.169 125.570  96.572  1.00  0.00           C  
ATOM   1794  N   GLN   225     103.093 126.731  93.652  1.00  0.00              
ATOM   1795  CA  GLN   225     102.978 126.486  92.237  1.00  0.00              
ATOM   1796  CB  GLN   225     102.425 127.687  91.448  1.00  0.00              
ATOM   1797  C   GLN   225     104.219 125.922  91.636  1.00  0.00              
ATOM   1798  O   GLN   225     104.870 126.515  90.777  1.00  0.00              
ATOM   1799  CG  GLN   225     103.228 128.972  91.593  1.00  0.00           C  
ATOM   1800  CD  GLN   225     102.412 130.077  90.940  1.00  0.00           C  
ATOM   1801  OE1 GLN   225     102.815 131.239  90.930  1.00  0.00           O  
ATOM   1802  NE2 GLN   225     101.227 129.707  90.383  1.00  0.00           N  
ATOM   1803  N   GLN   226     104.549 124.700  92.090  1.00  0.00              
ATOM   1804  CA  GLN   226     105.683 123.971  91.620  1.00  0.00              
ATOM   1805  CB  GLN   226     106.103 122.808  92.528  1.00  0.00              
ATOM   1806  C   GLN   226     105.512 123.608  90.176  1.00  0.00              
ATOM   1807  O   GLN   226     106.487 123.340  89.476  1.00  0.00              
ATOM   1808  CG  GLN   226     105.057 121.754  92.820  1.00  0.00           C  
ATOM   1809  CD  GLN   226     105.770 120.770  93.730  1.00  0.00           C  
ATOM   1810  OE1 GLN   226     106.798 120.203  93.365  1.00  0.00           O  
ATOM   1811  NE2 GLN   226     105.233 120.587  94.964  1.00  0.00           N  
ATOM   1812  N   ASP   227     104.261 123.572  89.688  1.00  0.00              
ATOM   1813  CA  ASP   227     104.023 123.291  88.302  1.00  0.00              
ATOM   1814  CB  ASP   227     102.523 123.283  87.943  1.00  0.00              
ATOM   1815  C   ASP   227     104.733 124.331  87.478  1.00  0.00              
ATOM   1816  O   ASP   227     105.146 124.035  86.358  1.00  0.00              
ATOM   1817  CG  ASP   227     101.910 124.635  88.287  1.00  0.00           C  
ATOM   1818  OD1 ASP   227     102.181 125.143  89.407  1.00  0.00           O  
ATOM   1819  OD2 ASP   227     101.145 125.170  87.444  1.00  0.00           O  
ATOM   1820  N   GLU   228     104.878 125.583  87.977  1.00  0.00              
ATOM   1821  CA  GLU   228     105.594 126.549  87.178  1.00  0.00              
ATOM   1822  CB  GLU   228     105.030 127.983  87.180  1.00  0.00              
ATOM   1823  C   GLU   228     107.036 126.697  87.576  1.00  0.00              
ATOM   1824  O   GLU   228     107.644 127.728  87.290  1.00  0.00              
ATOM   1825  CG  GLU   228     104.006 128.274  86.079  1.00  0.00           C  
ATOM   1826  CD  GLU   228     102.600 128.117  86.614  1.00  0.00           C  
ATOM   1827  OE1 GLU   228     102.459 127.612  87.757  1.00  0.00           O  
ATOM   1828  OE2 GLU   228     101.648 128.507  85.888  1.00  0.00           O  
ATOM   1829  N   TYR   229     107.649 125.663  88.176  1.00  0.00              
ATOM   1830  CA  TYR   229     109.045 125.718  88.518  1.00  0.00              
ATOM   1831  CB  TYR   229     109.467 124.646  89.538  1.00  0.00              
ATOM   1832  C   TYR   229     109.854 125.484  87.280  1.00  0.00              
ATOM   1833  O   TYR   229     109.530 124.622  86.466  1.00  0.00              
ATOM   1834  CG  TYR   229     109.294 125.194  90.907  1.00  0.00           C  
ATOM   1835  CD1 TYR   229     108.089 125.678  91.358  1.00  0.00           C  
ATOM   1836  CD2 TYR   229     110.373 125.179  91.759  1.00  0.00           C  
ATOM   1837  CE1 TYR   229     107.980 126.174  92.636  1.00  0.00           C  
ATOM   1838  CE2 TYR   229     110.271 125.670  93.034  1.00  0.00           C  
ATOM   1839  CZ  TYR   229     109.073 126.173  93.470  1.00  0.00           C  
ATOM   1840  OH  TYR   229     108.977 126.681  94.780  1.00  0.00           O  
ATOM   1841  N   LEU   230     110.933 126.273  87.107  1.00  0.00              
ATOM   1842  CA  LEU   230     111.788 126.150  85.959  1.00  0.00              
ATOM   1843  CB  LEU   230     112.788 127.317  85.889  1.00  0.00              
ATOM   1844  C   LEU   230     112.529 124.852  86.125  1.00  0.00              
ATOM   1845  O   LEU   230     112.908 124.495  87.240  1.00  0.00              
ATOM   1846  CG  LEU   230     113.549 127.483  84.564  1.00  0.00           C  
ATOM   1847  CD1 LEU   230     112.607 127.915  83.430  1.00  0.00           C  
ATOM   1848  CD2 LEU   230     114.725 128.455  84.728  1.00  0.00           C  
ATOM   1849  N   PRO   231     112.759 124.115  85.067  1.00  0.00              
ATOM   1850  CA  PRO   231     113.466 122.864  85.176  1.00  0.00              
ATOM   1851  CB  PRO   231     113.296 122.165  83.820  1.00  0.00              
ATOM   1852  C   PRO   231     114.876 123.113  85.595  1.00  0.00              
ATOM   1853  O   PRO   231     115.460 124.078  85.109  1.00  0.00              
ATOM   1854  CD  PRO   231     111.957 124.192  83.862  1.00  0.00           C  
ATOM   1855  CG  PRO   231     112.678 123.238  82.896  1.00  0.00           C  
ATOM   1856  N   VAL   232     115.449 122.273  86.488  1.00  0.00              
ATOM   1857  CA  VAL   232     116.797 122.499  86.931  1.00  0.00              
ATOM   1858  CB  VAL   232     116.958 122.352  88.417  1.00  0.00              
ATOM   1859  C   VAL   232     117.716 121.509  86.282  1.00  0.00              
ATOM   1860  O   VAL   232     117.761 120.331  86.638  1.00  0.00              
ATOM   1861  CG1 VAL   232     118.445 122.517  88.773  1.00  0.00           C  
ATOM   1862  CG2 VAL   232     116.034 123.369  89.109  1.00  0.00           C  
ATOM   1863  N   TRP   233     118.419 121.977  85.238  1.00  0.00              
ATOM   1864  CA  TRP   233     119.389 121.227  84.493  1.00  0.00              
ATOM   1865  CB  TRP   233     119.427 121.674  83.027  1.00  0.00              
ATOM   1866  C   TRP   233     120.757 121.242  85.114  1.00  0.00              
ATOM   1867  O   TRP   233     121.527 120.300  84.932  1.00  0.00              
ATOM   1868  CG  TRP   233     118.107 121.314  82.389  1.00  0.00           C  
ATOM   1869  CD2 TRP   233     117.635 121.766  81.111  1.00  0.00           C  
ATOM   1870  CD1 TRP   233     117.121 120.525  82.907  1.00  0.00           C  
ATOM   1871  NE1 TRP   233     116.064 120.459  82.035  1.00  0.00           N  
ATOM   1872  CE2 TRP   233     116.365 121.218  80.926  1.00  0.00           C  
ATOM   1873  CE3 TRP   233     118.208 122.574  80.172  1.00  0.00           C  
ATOM   1874  CZ2 TRP   233     115.647 121.471  79.793  1.00  0.00           C  
ATOM   1875  CZ3 TRP   233     117.481 122.824  79.031  1.00  0.00           C  
ATOM   1876  CH2 TRP   233     116.225 122.284  78.845  1.00  0.00           C  
ATOM   1877  N   GLY   234     121.125 122.331  85.823  1.00  0.00              
ATOM   1878  CA  GLY   234     122.454 122.429  86.372  1.00  0.00              
ATOM   1879  C   GLY   234     122.389 123.254  87.620  1.00  0.00              
ATOM   1880  O   GLY   234     121.307 123.569  88.109  1.00  0.00              
ATOM   1881  N   GLU   235     123.557 123.613  88.193  1.00  0.00              
ATOM   1882  CA  GLU   235     123.494 124.400  89.388  1.00  0.00              
ATOM   1883  CB  GLU   235     124.177 123.737  90.595  1.00  0.00              
ATOM   1884  C   GLU   235     124.070 125.758  89.143  1.00  0.00              
ATOM   1885  O   GLU   235     125.181 125.906  88.635  1.00  0.00              
ATOM   1886  CG  GLU   235     125.604 123.270  90.333  1.00  0.00           C  
ATOM   1887  CD  GLU   235     126.000 122.413  91.525  1.00  0.00           C  
ATOM   1888  OE1 GLU   235     126.154 122.980  92.639  1.00  0.00           O  
ATOM   1889  OE2 GLU   235     126.141 121.175  91.337  1.00  0.00           O  
ATOM   1890  N   THR   236     123.281 126.792  89.502  1.00  0.00              
ATOM   1891  CA  THR   236     123.656 128.163  89.325  1.00  0.00              
ATOM   1892  CB  THR   236     122.942 128.820  88.181  1.00  0.00              
ATOM   1893  C   THR   236     123.134 128.864  90.543  1.00  0.00              
ATOM   1894  O   THR   236     122.402 128.276  91.338  1.00  0.00              
ATOM   1895  OG1 THR   236     123.033 128.030  87.012  1.00  0.00           O  
ATOM   1896  CG2 THR   236     123.631 130.159  87.900  1.00  0.00           C  
ATOM   1897  N   ASP   237     123.492 130.150  90.719  1.00  0.00              
ATOM   1898  CA  ASP   237     123.022 130.910  91.841  1.00  0.00              
ATOM   1899  CB  ASP   237     123.639 132.317  91.933  1.00  0.00              
ATOM   1900  C   ASP   237     121.536 131.073  91.736  1.00  0.00              
ATOM   1901  O   ASP   237     120.851 131.188  92.749  1.00  0.00              
ATOM   1902  CG  ASP   237     125.082 132.176  92.401  1.00  0.00           C  
ATOM   1903  OD1 ASP   237     125.515 131.018  92.644  1.00  0.00           O  
ATOM   1904  OD2 ASP   237     125.766 133.225  92.531  1.00  0.00           O  
ATOM   1905  N   GLU   238     121.014 131.165  90.498  1.00  0.00              
ATOM   1906  CA  GLU   238     119.613 131.335  90.224  1.00  0.00              
ATOM   1907  CB  GLU   238     119.352 131.800  88.782  1.00  0.00              
ATOM   1908  C   GLU   238     118.823 130.078  90.470  1.00  0.00              
ATOM   1909  O   GLU   238     117.644 130.152  90.813  1.00  0.00              
ATOM   1910  CG  GLU   238     119.729 133.267  88.553  1.00  0.00           C  
ATOM   1911  CD  GLU   238     121.243 133.412  88.644  1.00  0.00           C  
ATOM   1912  OE1 GLU   238     121.954 132.404  88.387  1.00  0.00           O  
ATOM   1913  OE2 GLU   238     121.710 134.537  88.969  1.00  0.00           O  
ATOM   1914  N   THR   239     119.419 128.887  90.261  1.00  0.00              
ATOM   1915  CA  THR   239     118.663 127.668  90.399  1.00  0.00              
ATOM   1916  CB  THR   239     119.171 126.543  89.541  1.00  0.00              
ATOM   1917  C   THR   239     118.666 127.187  91.818  1.00  0.00              
ATOM   1918  O   THR   239     119.555 127.520  92.601  1.00  0.00              
ATOM   1919  OG1 THR   239     120.517 126.233  89.873  1.00  0.00           O  
ATOM   1920  CG2 THR   239     119.064 126.952  88.064  1.00  0.00           C  
ATOM   1921  N   SER   240     117.637 126.386  92.186  1.00  0.00              
ATOM   1922  CA  SER   240     117.562 125.848  93.516  1.00  0.00              
ATOM   1923  CB  SER   240     116.599 126.604  94.447  1.00  0.00              
ATOM   1924  C   SER   240     117.051 124.444  93.424  1.00  0.00              
ATOM   1925  O   SER   240     116.309 124.101  92.504  1.00  0.00              
ATOM   1926  OG  SER   240     115.255 126.378  94.049  1.00  0.00           O  
ATOM   1927  N   PHE   241     117.451 123.582  94.382  1.00  0.00              
ATOM   1928  CA  PHE   241     116.974 122.231  94.342  1.00  0.00              
ATOM   1929  CB  PHE   241     118.069 121.198  94.671  1.00  0.00              
ATOM   1930  C   PHE   241     115.948 122.101  95.424  1.00  0.00              
ATOM   1931  O   PHE   241     115.697 121.000  95.908  1.00  0.00              
ATOM   1932  CG  PHE   241     119.191 121.339  93.696  1.00  0.00           C  
ATOM   1933  CD1 PHE   241     119.095 120.835  92.420  1.00  0.00           C  
ATOM   1934  CD2 PHE   241     120.359 121.966  94.071  1.00  0.00           C  
ATOM   1935  CE1 PHE   241     120.140 120.966  91.533  1.00  0.00           C  
ATOM   1936  CE2 PHE   241     121.406 122.100  93.189  1.00  0.00           C  
ATOM   1937  CZ  PHE   241     121.298 121.600  91.915  1.00  0.00           C  
ATOM   1938  N   GLU   242     115.283 123.210  95.805  1.00  0.00              
ATOM   1939  CA  GLU   242     114.336 123.109  96.878  1.00  0.00              
ATOM   1940  CB  GLU   242     114.760 123.842  98.166  1.00  0.00              
ATOM   1941  C   GLU   242     113.049 123.743  96.458  1.00  0.00              
ATOM   1942  O   GLU   242     113.023 124.641  95.618  1.00  0.00              
ATOM   1943  CG  GLU   242     115.983 123.246  98.866  1.00  0.00           C  
ATOM   1944  CD  GLU   242     117.234 123.865  98.258  1.00  0.00           C  
ATOM   1945  OE1 GLU   242     117.093 124.871  97.512  1.00  0.00           O  
ATOM   1946  OE2 GLU   242     118.347 123.346  98.538  1.00  0.00           O  
ATOM   1947  N   ALA   243     111.934 123.258  97.039  1.00  0.00              
ATOM   1948  CA  ALA   243     110.644 123.826  96.789  1.00  0.00              
ATOM   1949  CB  ALA   243     109.584 122.802  96.336  1.00  0.00              
ATOM   1950  C   ALA   243     110.194 124.397  98.093  1.00  0.00              
ATOM   1951  O   ALA   243     110.398 123.795  99.146  1.00  0.00              
ATOM   1952  N   GLY   244     109.578 125.594  98.060  1.00  0.00              
ATOM   1953  CA  GLY   244     109.155 126.197  99.286  1.00  0.00              
ATOM   1954  C   GLY   244     109.312 127.675  99.135  1.00  0.00              
ATOM   1955  O   GLY   244     109.360 128.204  98.026  1.00  0.00              
ATOM   1956  N   ILE   245     109.385 128.380 100.276  1.00  0.00              
ATOM   1957  CA  ILE   245     109.452 129.809 100.286  1.00  0.00              
ATOM   1958  CB  ILE   245     108.035 130.322 100.391  1.00  0.00              
ATOM   1959  C   ILE   245     110.379 130.245 101.385  1.00  0.00              
ATOM   1960  O   ILE   245     110.590 129.520 102.356  1.00  0.00              
ATOM   1961  CG2 ILE   245     107.275 129.355 101.307  1.00  0.00           C  
ATOM   1962  CG1 ILE   245     107.907 131.790 100.782  1.00  0.00           C  
ATOM   1963  CD1 ILE   245     108.118 131.995 102.275  1.00  0.00           C  
ATOM   1964  N   LYS   246     111.021 131.425 101.224  1.00  0.00              
ATOM   1965  CA  LYS   246     111.932 131.897 102.232  1.00  0.00              
ATOM   1966  CB  LYS   246     113.293 132.315 101.659  1.00  0.00              
ATOM   1967  C   LYS   246     111.274 133.087 102.869  1.00  0.00              
ATOM   1968  O   LYS   246     110.652 133.892 102.176  1.00  0.00              
ATOM   1969  CG  LYS   246     114.433 132.244 102.675  1.00  0.00           C  
ATOM   1970  CD  LYS   246     114.842 130.813 103.027  1.00  0.00           C  
ATOM   1971  CE  LYS   246     116.077 130.738 103.926  1.00  0.00           C  
ATOM   1972  NZ  LYS   246     117.264 131.238 103.197  1.00  0.00           N  
ATOM   1973  N   VAL   247     111.372 133.224 104.213  1.00  0.00              
ATOM   1974  CA  VAL   247     110.686 134.295 104.890  1.00  0.00              
ATOM   1975  CB  VAL   247     109.591 133.812 105.809  1.00  0.00              
ATOM   1976  C   VAL   247     111.654 135.029 105.772  1.00  0.00              
ATOM   1977  O   VAL   247     112.651 134.469 106.228  1.00  0.00              
ATOM   1978  CG1 VAL   247     108.917 135.017 106.491  1.00  0.00           C  
ATOM   1979  CG2 VAL   247     108.619 132.935 105.015  1.00  0.00           C  
ATOM   1980  N   GLN   248     111.370 136.329 106.017  1.00  0.00              
ATOM   1981  CA  GLN   248     112.186 137.165 106.857  1.00  0.00              
ATOM   1982  CB  GLN   248     113.039 138.160 106.057  1.00  0.00              
ATOM   1983  C   GLN   248     111.281 138.093 107.608  1.00  0.00              
ATOM   1984  O   GLN   248     110.533 138.843 106.986  1.00  0.00              
ATOM   1985  CG  GLN   248     114.307 137.619 105.423  1.00  0.00           C  
ATOM   1986  CD  GLN   248     115.482 138.159 106.219  1.00  0.00           C  
ATOM   1987  OE1 GLN   248     116.630 138.028 105.801  1.00  0.00           O  
ATOM   1988  NE2 GLN   248     115.196 138.807 107.379  1.00  0.00           N  
ATOM   1989  N   ILE   249     111.344 138.102 108.956  1.00  0.00              
ATOM   1990  CA  ILE   249     110.614 139.094 109.693  1.00  0.00              
ATOM   1991  CB  ILE   249     109.786 138.586 110.846  1.00  0.00              
ATOM   1992  C   ILE   249     111.591 140.127 110.140  1.00  0.00              
ATOM   1993  O   ILE   249     112.622 139.816 110.736  1.00  0.00              
ATOM   1994  CG2 ILE   249     108.480 138.012 110.311  1.00  0.00           C  
ATOM   1995  CG1 ILE   249     110.569 137.650 111.764  1.00  0.00           C  
ATOM   1996  CD1 ILE   249     109.717 137.145 112.929  1.00  0.00           C  
ATOM   1997  N   HIS   250     111.290 141.402 109.811  1.00  0.00              
ATOM   1998  CA  HIS   250     112.209 142.468 110.078  1.00  0.00              
ATOM   1999  CB  HIS   250     113.148 142.717 108.884  1.00  0.00              
ATOM   2000  C   HIS   250     111.449 143.735 110.333  1.00  0.00              
ATOM   2001  O   HIS   250     110.244 143.819 110.096  1.00  0.00              
ATOM   2002  ND1 HIS   250     111.793 144.001 107.154  1.00  0.00           N  
ATOM   2003  CG  HIS   250     112.401 142.843 107.586  1.00  0.00           C  
ATOM   2004  NE2 HIS   250     111.408 142.465 105.594  1.00  0.00           N  
ATOM   2005  CD2 HIS   250     112.156 141.915 106.620  1.00  0.00           C  
ATOM   2006  CE1 HIS   250     111.215 143.719 105.960  1.00  0.00           C  
ATOM   2007  N   SER   251     112.163 144.768 110.838  1.00  0.00              
ATOM   2008  CA  SER   251     111.538 146.028 111.118  1.00  0.00              
ATOM   2009  CB  SER   251     112.386 146.984 111.980  1.00  0.00              
ATOM   2010  C   SER   251     111.226 146.698 109.818  1.00  0.00              
ATOM   2011  O   SER   251     111.831 146.423 108.784  1.00  0.00              
ATOM   2012  OG  SER   251     113.591 147.327 111.314  1.00  0.00           O  
ATOM   2013  N   GLN   252     110.255 147.620 109.874  1.00  0.00              
ATOM   2014  CA  GLN   252     109.707 148.337 108.761  1.00  0.00              
ATOM   2015  CB  GLN   252     108.708 149.370 109.299  1.00  0.00              
ATOM   2016  C   GLN   252     110.833 149.123 108.158  1.00  0.00              
ATOM   2017  O   GLN   252     110.946 149.267 106.941  1.00  0.00              
ATOM   2018  CG  GLN   252     107.494 149.654 108.430  1.00  0.00           C  
ATOM   2019  CD  GLN   252     106.335 148.960 109.139  1.00  0.00           C  
ATOM   2020  OE1 GLN   252     106.407 148.687 110.337  1.00  0.00           O  
ATOM   2021  NE2 GLN   252     105.234 148.675 108.396  1.00  0.00           N  
ATOM   2022  N   ASP   253     111.682 149.659 109.051  1.00  0.00              
ATOM   2023  CA  ASP   253     112.805 150.521 108.814  1.00  0.00              
ATOM   2024  CB  ASP   253     113.404 151.066 110.119  1.00  0.00              
ATOM   2025  C   ASP   253     113.943 149.817 108.138  1.00  0.00              
ATOM   2026  O   ASP   253     114.813 150.483 107.583  1.00  0.00              
ATOM   2027  CG  ASP   253     112.358 151.937 110.781  1.00  0.00           C  
ATOM   2028  OD1 ASP   253     111.412 152.353 110.063  1.00  0.00           O  
ATOM   2029  OD2 ASP   253     112.481 152.194 112.008  1.00  0.00           O  
ATOM   2030  N   GLU   254     114.050 148.476 108.235  1.00  0.00              
ATOM   2031  CA  GLU   254     115.221 147.877 107.649  1.00  0.00              
ATOM   2032  CB  GLU   254     116.041 146.996 108.614  1.00  0.00              
ATOM   2033  C   GLU   254     114.870 147.014 106.477  1.00  0.00              
ATOM   2034  O   GLU   254     113.824 146.372 106.427  1.00  0.00              
ATOM   2035  CG  GLU   254     115.345 145.698 109.022  1.00  0.00           C  
ATOM   2036  CD  GLU   254     116.345 144.855 109.803  1.00  0.00           C  
ATOM   2037  OE1 GLU   254     116.902 145.376 110.807  1.00  0.00           O  
ATOM   2038  OE2 GLU   254     116.571 143.682 109.402  1.00  0.00           O  
ATOM   2039  N   PRO   255     115.759 147.017 105.512  1.00  0.00              
ATOM   2040  CA  PRO   255     115.564 146.243 104.310  1.00  0.00              
ATOM   2041  CB  PRO   255     116.494 146.841 103.261  1.00  0.00              
ATOM   2042  C   PRO   255     115.843 144.786 104.544  1.00  0.00              
ATOM   2043  O   PRO   255     116.563 144.455 105.487  1.00  0.00              
ATOM   2044  CD  PRO   255     116.517 148.231 105.247  1.00  0.00           C  
ATOM   2045  CG  PRO   255     116.676 148.295 103.721  1.00  0.00           C  
ATOM   2046  N   PRO   256     115.292 143.919 103.741  1.00  0.00              
ATOM   2047  CA  PRO   256     115.538 142.520 103.941  1.00  0.00              
ATOM   2048  CB  PRO   256     114.325 141.783 103.366  1.00  0.00              
ATOM   2049  C   PRO   256     116.833 142.060 103.339  1.00  0.00              
ATOM   2050  O   PRO   256     117.317 142.673 102.393  1.00  0.00              
ATOM   2051  CD  PRO   256     113.995 144.162 103.136  1.00  0.00           C  
ATOM   2052  CG  PRO   256     113.633 142.823 102.471  1.00  0.00           C  
ATOM   2053  N   PHE   257     117.436 141.015 103.937  1.00  0.00              
ATOM   2054  CA  PHE   257     118.514 140.272 103.338  1.00  0.00              
ATOM   2055  CB  PHE   257     119.832 140.157 104.124  1.00  0.00              
ATOM   2056  C   PHE   257     118.008 138.878 103.380  1.00  0.00              
ATOM   2057  O   PHE   257     118.528 138.046 104.113  1.00  0.00              
ATOM   2058  CG  PHE   257     120.695 141.330 103.868  1.00  0.00           C  
ATOM   2059  CD1 PHE   257     121.107 141.600 102.585  1.00  0.00           C  
ATOM   2060  CD2 PHE   257     121.076 142.166 104.885  1.00  0.00           C  
ATOM   2061  CE1 PHE   257     121.907 142.683 102.312  1.00  0.00           C  
ATOM   2062  CE2 PHE   257     121.880 143.244 104.614  1.00  0.00           C  
ATOM   2063  CZ  PHE   257     122.298 143.507 103.337  1.00  0.00           C  
ATOM   2064  N   ILE   258     117.006 138.576 102.554  1.00  0.00              
ATOM   2065  CA  ILE   258     116.315 137.325 102.609  1.00  0.00              
ATOM   2066  CB  ILE   258     115.118 137.398 101.692  1.00  0.00              
ATOM   2067  C   ILE   258     117.206 136.163 102.262  1.00  0.00              
ATOM   2068  O   ILE   258     117.115 135.109 102.892  1.00  0.00              
ATOM   2069  CG2 ILE   258     115.637 137.475 100.247  1.00  0.00           C  
ATOM   2070  CG1 ILE   258     114.120 136.262 101.929  1.00  0.00           C  
ATOM   2071  CD1 ILE   258     114.656 134.919 101.472  1.00  0.00           C  
ATOM   2072  N   ASP   259     118.094 136.314 101.259  1.00  0.00              
ATOM   2073  CA  ASP   259     118.891 135.201 100.816  1.00  0.00              
ATOM   2074  CB  ASP   259     119.847 135.546  99.667  1.00  0.00              
ATOM   2075  C   ASP   259     119.739 134.704 101.938  1.00  0.00              
ATOM   2076  O   ASP   259     119.895 133.497 102.118  1.00  0.00              
ATOM   2077  CG  ASP   259     120.491 134.242  99.212  1.00  0.00           C  
ATOM   2078  OD1 ASP   259     119.822 133.180  99.327  1.00  0.00           O  
ATOM   2079  OD2 ASP   259     121.666 134.287  98.761  1.00  0.00           O  
ATOM   2080  N   GLN   260     120.341 135.624 102.708  1.00  0.00              
ATOM   2081  CA  GLN   260     121.129 135.196 103.822  1.00  0.00              
ATOM   2082  CB  GLN   260     122.577 135.715 103.763  1.00  0.00              
ATOM   2083  C   GLN   260     120.505 135.884 104.983  1.00  0.00              
ATOM   2084  O   GLN   260     120.642 137.095 105.045  1.00  0.00              
ATOM   2085  CG  GLN   260     123.345 135.330 102.493  1.00  0.00           C  
ATOM   2086  CD  GLN   260     123.814 133.890 102.617  1.00  0.00           C  
ATOM   2087  OE1 GLN   260     124.349 133.313 101.671  1.00  0.00           O  
ATOM   2088  NE2 GLN   260     123.614 133.289 103.819  1.00  0.00           N  
ATOM   2089  N   LEU   261     120.028 135.139 106.007  1.00  0.00              
ATOM   2090  CA  LEU   261     119.252 135.579 107.150  1.00  0.00              
ATOM   2091  CB  LEU   261     119.308 137.106 107.385  1.00  0.00              
ATOM   2092  C   LEU   261     117.786 135.217 107.099  1.00  0.00              
ATOM   2093  O   LEU   261     117.143 135.275 108.145  1.00  0.00              
ATOM   2094  CG  LEU   261     118.712 137.634 108.690  1.00  0.00           C  
ATOM   2095  CD1 LEU   261     119.557 137.177 109.884  1.00  0.00           C  
ATOM   2096  CD2 LEU   261     118.554 139.163 108.641  1.00  0.00           C  
ATOM   2097  N   GLY   262     117.201 134.775 105.968  1.00  0.00              
ATOM   2098  CA  GLY   262     115.804 134.400 106.033  1.00  0.00              
ATOM   2099  C   GLY   262     115.681 132.985 106.537  1.00  0.00              
ATOM   2100  O   GLY   262     116.674 132.270 106.657  1.00  0.00              
ATOM   2101  N   PHE   263     114.434 132.548 106.850  1.00  0.00              
ATOM   2102  CA  PHE   263     114.177 131.198 107.292  1.00  0.00              
ATOM   2103  CB  PHE   263     113.622 131.088 108.731  1.00  0.00              
ATOM   2104  C   PHE   263     113.217 130.563 106.326  1.00  0.00              
ATOM   2105  O   PHE   263     112.412 131.246 105.694  1.00  0.00              
ATOM   2106  CG  PHE   263     112.316 131.797 108.870  1.00  0.00           C  
ATOM   2107  CD1 PHE   263     111.128 131.150 108.613  1.00  0.00           C  
ATOM   2108  CD2 PHE   263     112.277 133.112 109.277  1.00  0.00           C  
ATOM   2109  CE1 PHE   263     109.927 131.807 108.753  1.00  0.00           C  
ATOM   2110  CE2 PHE   263     111.079 133.774 109.418  1.00  0.00           C  
ATOM   2111  CZ  PHE   263     109.898 133.121 109.156  1.00  0.00           C  
ATOM   2112  N   GLY   264     113.313 129.226 106.156  1.00  0.00              
ATOM   2113  CA  GLY   264     112.509 128.526 105.185  1.00  0.00              
ATOM   2114  C   GLY   264     111.192 128.056 105.732  1.00  0.00              
ATOM   2115  O   GLY   264     111.011 127.874 106.935  1.00  0.00              
ATOM   2116  N   VAL   265     110.235 127.824 104.804  1.00  0.00              
ATOM   2117  CA  VAL   265     108.933 127.298 105.115  1.00  0.00              
ATOM   2118  CB  VAL   265     107.871 128.358 105.049  1.00  0.00              
ATOM   2119  C   VAL   265     108.636 126.272 104.051  1.00  0.00              
ATOM   2120  O   VAL   265     108.679 126.577 102.861  1.00  0.00              
ATOM   2121  CG1 VAL   265     106.518 127.725 105.391  1.00  0.00           C  
ATOM   2122  CG2 VAL   265     108.267 129.512 105.985  1.00  0.00           C  
ATOM   2123  N   ALA   266     108.325 125.019 104.452  1.00  0.00              
ATOM   2124  CA  ALA   266     108.113 123.957 103.498  1.00  0.00              
ATOM   2125  CB  ALA   266     108.581 122.585 104.006  1.00  0.00              
ATOM   2126  C   ALA   266     106.668 123.812 103.121  1.00  0.00              
ATOM   2127  O   ALA   266     105.765 124.124 103.896  1.00  0.00              
ATOM   2128  N   PRO   267     106.435 123.341 101.919  1.00  0.00              
ATOM   2129  CA  PRO   267     105.091 123.147 101.444  1.00  0.00              
ATOM   2130  CB  PRO   267     105.167 123.138  99.913  1.00  0.00              
ATOM   2131  C   PRO   267     104.544 121.891 102.037  1.00  0.00              
ATOM   2132  O   PRO   267     105.322 120.982 102.312  1.00  0.00              
ATOM   2133  CD  PRO   267     107.360 123.584 100.825  1.00  0.00           C  
ATOM   2134  CG  PRO   267     106.666 122.965  99.602  1.00  0.00           C  
ATOM   2135  N   GLY   268     103.214 121.797 102.218  1.00  0.00              
ATOM   2136  CA  GLY   268     102.638 120.600 102.756  1.00  0.00              
ATOM   2137  C   GLY   268     102.650 120.662 104.250  1.00  0.00              
ATOM   2138  O   GLY   268     102.495 119.637 104.913  1.00  0.00              
ATOM   2139  N   PHE   269     102.855 121.861 104.830  1.00  0.00              
ATOM   2140  CA  PHE   269     102.846 121.950 106.260  1.00  0.00              
ATOM   2141  CB  PHE   269     104.249 121.926 106.894  1.00  0.00              
ATOM   2142  C   PHE   269     102.241 123.258 106.650  1.00  0.00              
ATOM   2143  O   PHE   269     102.144 124.186 105.847  1.00  0.00              
ATOM   2144  CG  PHE   269     104.846 120.573 106.701  1.00  0.00           C  
ATOM   2145  CD1 PHE   269     104.556 119.549 107.574  1.00  0.00           C  
ATOM   2146  CD2 PHE   269     105.706 120.329 105.654  1.00  0.00           C  
ATOM   2147  CE1 PHE   269     105.108 118.302 107.402  1.00  0.00           C  
ATOM   2148  CE2 PHE   269     106.261 119.083 105.477  1.00  0.00           C  
ATOM   2149  CZ  PHE   269     105.961 118.066 106.352  1.00  0.00           C  
ATOM   2150  N   GLN   270     101.777 123.332 107.911  1.00  0.00              
ATOM   2151  CA  GLN   270     101.309 124.558 108.477  1.00  0.00              
ATOM   2152  CB  GLN   270     100.019 124.428 109.305  1.00  0.00              
ATOM   2153  C   GLN   270     102.381 124.900 109.450  1.00  0.00              
ATOM   2154  O   GLN   270     102.660 124.121 110.359  1.00  0.00              
ATOM   2155  CG  GLN   270      99.566 125.770 109.887  1.00  0.00           C  
ATOM   2156  CD  GLN   270      98.291 125.552 110.687  1.00  0.00           C  
ATOM   2157  OE1 GLN   270      97.925 124.422 111.006  1.00  0.00           O  
ATOM   2158  NE2 GLN   270      97.594 126.671 111.021  1.00  0.00           N  
ATOM   2159  N   THR   271     103.027 126.067 109.283  1.00  0.00              
ATOM   2160  CA  THR   271     104.092 126.390 110.183  1.00  0.00              
ATOM   2161  CB  THR   271     105.366 126.802 109.509  1.00  0.00              
ATOM   2162  C   THR   271     103.685 127.503 111.087  1.00  0.00              
ATOM   2163  O   THR   271     103.143 128.521 110.658  1.00  0.00              
ATOM   2164  OG1 THR   271     105.090 127.767 108.509  1.00  0.00           O  
ATOM   2165  CG2 THR   271     106.073 125.580 108.920  1.00  0.00           C  
ATOM   2166  N   PHE   272     103.958 127.311 112.393  1.00  0.00              
ATOM   2167  CA  PHE   272     103.633 128.286 113.390  1.00  0.00              
ATOM   2168  CB  PHE   272     103.119 127.662 114.703  1.00  0.00              
ATOM   2169  C   PHE   272     104.918 128.962 113.757  1.00  0.00              
ATOM   2170  O   PHE   272     105.912 128.298 114.050  1.00  0.00              
ATOM   2171  CG  PHE   272     101.863 126.895 114.451  1.00  0.00           C  
ATOM   2172  CD1 PHE   272     101.922 125.568 114.092  1.00  0.00           C  
ATOM   2173  CD2 PHE   272     100.630 127.491 114.579  1.00  0.00           C  
ATOM   2174  CE1 PHE   272     100.772 124.850 113.860  1.00  0.00           C  
ATOM   2175  CE2 PHE   272      99.475 126.779 114.348  1.00  0.00           C  
ATOM   2176  CZ  PHE   272      99.545 125.455 113.987  1.00  0.00           C  
ATOM   2177  N   VAL   273     104.940 130.310 113.735  1.00  0.00              
ATOM   2178  CA  VAL   273     106.135 131.002 114.127  1.00  0.00              
ATOM   2179  CB  VAL   273     106.668 131.896 113.041  1.00  0.00              
ATOM   2180  C   VAL   273     105.782 131.870 115.300  1.00  0.00              
ATOM   2181  O   VAL   273     105.110 132.889 115.151  1.00  0.00              
ATOM   2182  CG1 VAL   273     107.940 132.599 113.543  1.00  0.00           C  
ATOM   2183  CG2 VAL   273     106.878 131.050 111.773  1.00  0.00           C  
ATOM   2184  N   SER   274     106.259 131.501 116.507  1.00  0.00              
ATOM   2185  CA  SER   274     105.970 132.285 117.676  1.00  0.00              
ATOM   2186  CB  SER   274     105.829 131.446 118.958  1.00  0.00              
ATOM   2187  C   SER   274     107.131 133.208 117.852  1.00  0.00              
ATOM   2188  O   SER   274     108.281 132.770 117.856  1.00  0.00              
ATOM   2189  OG  SER   274     105.545 132.286 120.067  1.00  0.00           O  
ATOM   2190  N   CYS   275     106.865 134.521 118.014  1.00  0.00              
ATOM   2191  CA  CYS   275     107.973 135.434 118.034  1.00  0.00              
ATOM   2192  CB  CYS   275     107.964 136.403 116.839  1.00  0.00              
ATOM   2193  C   CYS   275     107.974 136.288 119.261  1.00  0.00              
ATOM   2194  O   CYS   275     106.997 136.363 120.005  1.00  0.00              
ATOM   2195  SG  CYS   275     108.073 135.545 115.240  1.00  0.00           S  
ATOM   2196  N   GLN   276     109.137 136.925 119.518  1.00  0.00              
ATOM   2197  CA  GLN   276     109.246 137.885 120.575  1.00  0.00              
ATOM   2198  CB  GLN   276     109.788 137.338 121.908  1.00  0.00              
ATOM   2199  C   GLN   276     110.145 138.977 120.085  1.00  0.00              
ATOM   2200  O   GLN   276     111.224 138.723 119.549  1.00  0.00              
ATOM   2201  CG  GLN   276     111.238 136.868 121.869  1.00  0.00           C  
ATOM   2202  CD  GLN   276     111.583 136.373 123.267  1.00  0.00           C  
ATOM   2203  OE1 GLN   276     112.734 136.054 123.557  1.00  0.00           O  
ATOM   2204  NE2 GLN   276     110.558 136.310 124.160  1.00  0.00           N  
ATOM   2205  N   GLU   277     109.699 140.241 120.234  1.00  0.00              
ATOM   2206  CA  GLU   277     110.490 141.337 119.758  1.00  0.00              
ATOM   2207  CB  GLU   277     109.683 142.627 119.519  1.00  0.00              
ATOM   2208  C   GLU   277     111.540 141.630 120.775  1.00  0.00              
ATOM   2209  O   GLU   277     111.282 141.630 121.979  1.00  0.00              
ATOM   2210  CG  GLU   277     110.499 143.740 118.857  1.00  0.00           C  
ATOM   2211  CD  GLU   277     109.595 144.951 118.675  1.00  0.00           C  
ATOM   2212  OE1 GLU   277     108.403 144.753 118.321  1.00  0.00           O  
ATOM   2213  OE2 GLU   277     110.085 146.091 118.894  1.00  0.00           O  
ATOM   2214  N   GLN   278     112.773 141.890 120.301  1.00  0.00              
ATOM   2215  CA  GLN   278     113.835 142.169 121.214  1.00  0.00              
ATOM   2216  CB  GLN   278     114.922 141.086 121.191  1.00  0.00              
ATOM   2217  C   GLN   278     114.457 143.460 120.801  1.00  0.00              
ATOM   2218  O   GLN   278     114.953 143.596 119.684  1.00  0.00              
ATOM   2219  CG  GLN   278     114.359 139.711 121.550  1.00  0.00           C  
ATOM   2220  CD  GLN   278     115.483 138.692 121.508  1.00  0.00           C  
ATOM   2221  OE1 GLN   278     116.617 139.012 121.157  1.00  0.00           O  
ATOM   2222  NE2 GLN   278     115.158 137.426 121.882  1.00  0.00           N  
ATOM   2223  N   ARG   279     114.442 144.453 121.708  1.00  0.00              
ATOM   2224  CA  ARG   279     115.052 145.708 121.388  1.00  0.00              
ATOM   2225  CB  ARG   279     114.298 146.947 121.888  1.00  0.00              
ATOM   2226  C   ARG   279     116.382 145.760 122.050  1.00  0.00              
ATOM   2227  O   ARG   279     116.501 145.565 123.259  1.00  0.00              
ATOM   2228  CG  ARG   279     113.205 147.400 120.933  1.00  0.00           C  
ATOM   2229  CD  ARG   279     113.734 148.238 119.770  1.00  0.00           C  
ATOM   2230  NE  ARG   279     112.596 148.423 118.829  1.00  0.00           N  
ATOM   2231  CZ  ARG   279     111.698 149.429 119.033  1.00  0.00           C  
ATOM   2232  NH1 ARG   279     111.880 150.307 120.062  1.00  0.00           N  
ATOM   2233  NH2 ARG   279     110.614 149.550 118.213  1.00  0.00           N  
ATOM   2234  N   LEU   280     117.432 146.024 121.252  1.00  0.00              
ATOM   2235  CA  LEU   280     118.732 146.132 121.836  1.00  0.00              
ATOM   2236  CB  LEU   280     119.811 145.264 121.163  1.00  0.00              
ATOM   2237  C   LEU   280     119.170 147.558 121.710  1.00  0.00              
ATOM   2238  O   LEU   280     119.119 148.148 120.631  1.00  0.00              
ATOM   2239  CG  LEU   280     119.503 143.755 121.188  1.00  0.00           C  
ATOM   2240  CD1 LEU   280     118.403 143.392 120.179  1.00  0.00           C  
ATOM   2241  CD2 LEU   280     120.777 142.914 121.025  1.00  0.00           C  
ATOM   2242  N   ILE   281     119.618 148.146 122.837  1.00  0.00              
ATOM   2243  CA  ILE   281     120.054 149.515 122.853  1.00  0.00              
ATOM   2244  CB  ILE   281     119.296 150.356 123.841  1.00  0.00              
ATOM   2245  C   ILE   281     121.493 149.519 123.281  1.00  0.00              
ATOM   2246  O   ILE   281     121.887 148.780 124.182  1.00  0.00              
ATOM   2247  CG2 ILE   281     119.914 151.764 123.833  1.00  0.00           C  
ATOM   2248  CG1 ILE   281     117.789 150.349 123.521  1.00  0.00           C  
ATOM   2249  CD1 ILE   281     117.439 150.974 122.174  1.00  0.00           C  
ATOM   2250  N   TYR   282     122.319 150.367 122.633  1.00  0.00              
ATOM   2251  CA  TYR   282     123.730 150.408 122.917  1.00  0.00              
ATOM   2252  CB  TYR   282     124.592 149.987 121.712  1.00  0.00              
ATOM   2253  C   TYR   282     124.101 151.834 123.226  1.00  0.00              
ATOM   2254  O   TYR   282     123.340 152.755 122.937  1.00  0.00              
ATOM   2255  CG  TYR   282     124.229 148.587 121.346  1.00  0.00           C  
ATOM   2256  CD1 TYR   282     124.823 147.516 121.973  1.00  0.00           C  
ATOM   2257  CD2 TYR   282     123.290 148.348 120.370  1.00  0.00           C  
ATOM   2258  CE1 TYR   282     124.485 146.227 121.632  1.00  0.00           C  
ATOM   2259  CE2 TYR   282     122.947 147.062 120.024  1.00  0.00           C  
ATOM   2260  CZ  TYR   282     123.545 145.999 120.656  1.00  0.00           C  
ATOM   2261  OH  TYR   282     123.195 144.678 120.304  1.00  0.00           O  
ATOM   2262  N   LEU   283     125.277 152.054 123.860  1.00  0.00              
ATOM   2263  CA  LEU   283     125.703 153.398 124.167  1.00  0.00              
ATOM   2264  CB  LEU   283     126.321 153.645 125.560  1.00  0.00              
ATOM   2265  C   LEU   283     126.801 153.812 123.233  1.00  0.00              
ATOM   2266  O   LEU   283     127.626 153.014 122.790  1.00  0.00              
ATOM   2267  CG  LEU   283     125.375 153.626 126.772  1.00  0.00           C  
ATOM   2268  CD1 LEU   283     124.991 152.207 127.184  1.00  0.00           C  
ATOM   2269  CD2 LEU   283     125.977 154.420 127.936  1.00  0.00           C  
ATOM   2270  N   PRO   284     126.791 155.086 122.932  1.00  0.00              
ATOM   2271  CA  PRO   284     127.790 155.657 122.064  1.00  0.00              
ATOM   2272  CB  PRO   284     127.214 156.983 121.572  1.00  0.00              
ATOM   2273  C   PRO   284     129.060 155.835 122.839  1.00  0.00              
ATOM   2274  O   PRO   284     129.043 155.701 124.061  1.00  0.00              
ATOM   2275  CD  PRO   284     125.516 155.774 122.806  1.00  0.00           C  
ATOM   2276  CG  PRO   284     125.696 156.772 121.653  1.00  0.00           C  
ATOM   2277  N   SER   285     130.181 156.146 122.162  1.00  0.00              
ATOM   2278  CA  SER   285     131.408 156.310 122.891  1.00  0.00              
ATOM   2279  CB  SER   285     132.613 156.669 121.999  1.00  0.00              
ATOM   2280  C   SER   285     131.173 157.441 123.840  1.00  0.00              
ATOM   2281  O   SER   285     130.245 158.214 123.615  1.00  0.00              
ATOM   2282  OG  SER   285     132.407 157.934 121.387  1.00  0.00           O  
ATOM   2283  N   PRO   286     131.900 157.612 124.916  1.00  0.00              
ATOM   2284  CA  PRO   286     132.966 156.763 125.390  1.00  0.00              
ATOM   2285  CB  PRO   286     133.795 157.618 126.350  1.00  0.00              
ATOM   2286  C   PRO   286     132.496 155.492 126.024  1.00  0.00              
ATOM   2287  O   PRO   286     133.335 154.661 126.371  1.00  0.00              
ATOM   2288  CD  PRO   286     131.970 158.940 125.499  1.00  0.00           C  
ATOM   2289  CG  PRO   286     132.865 158.780 126.733  1.00  0.00           C  
ATOM   2290  N   TRP   287     131.186 155.343 126.269  1.00  0.00              
ATOM   2291  CA  TRP   287     130.741 154.143 126.918  1.00  0.00              
ATOM   2292  CB  TRP   287     129.273 154.197 127.375  1.00  0.00              
ATOM   2293  C   TRP   287     130.906 152.952 126.014  1.00  0.00              
ATOM   2294  O   TRP   287     131.416 151.919 126.448  1.00  0.00              
ATOM   2295  CG  TRP   287     129.039 155.143 128.529  1.00  0.00           C  
ATOM   2296  CD2 TRP   287     128.651 156.518 128.384  1.00  0.00           C  
ATOM   2297  CD1 TRP   287     129.131 154.908 129.869  1.00  0.00           C  
ATOM   2298  NE1 TRP   287     128.836 156.053 130.569  1.00  0.00           N  
ATOM   2299  CE2 TRP   287     128.535 157.052 129.667  1.00  0.00           C  
ATOM   2300  CE3 TRP   287     128.409 157.273 127.272  1.00  0.00           C  
ATOM   2301  CZ2 TRP   287     128.174 158.355 129.859  1.00  0.00           C  
ATOM   2302  CZ3 TRP   287     128.047 158.587 127.469  1.00  0.00           C  
ATOM   2303  CH2 TRP   287     127.932 159.117 128.738  1.00  0.00           C  
ATOM   2304  N   GLY   288     130.489 153.059 124.731  1.00  0.00              
ATOM   2305  CA  GLY   288     130.566 151.935 123.830  1.00  0.00              
ATOM   2306  C   GLY   288     130.851 152.451 122.450  1.00  0.00              
ATOM   2307  O   GLY   288     130.995 153.655 122.253  1.00  0.00              
ATOM   2308  N   THR   289     130.965 151.540 121.455  1.00  0.00              
ATOM   2309  CA  THR   289     131.218 151.965 120.103  1.00  0.00              
ATOM   2310  CB  THR   289     132.372 151.249 119.465  1.00  0.00              
ATOM   2311  C   THR   289     129.995 151.651 119.304  1.00  0.00              
ATOM   2312  O   THR   289     129.840 150.552 118.772  1.00  0.00              
ATOM   2313  OG1 THR   289     133.553 151.452 120.226  1.00  0.00           O  
ATOM   2314  CG2 THR   289     132.567 151.799 118.042  1.00  0.00           C  
ATOM   2315  N   CYS   290     129.118 152.660 119.168  1.00  0.00              
ATOM   2316  CA  CYS   290     127.838 152.523 118.551  1.00  0.00              
ATOM   2317  CB  CYS   290     126.781 152.825 119.616  1.00  0.00              
ATOM   2318  C   CYS   290     127.752 153.589 117.506  1.00  0.00              
ATOM   2319  O   CYS   290     128.453 154.597 117.584  1.00  0.00              
ATOM   2320  SG  CYS   290     125.103 152.454 119.114  1.00  0.00           S  
ATOM   2321  N   ASN   291     126.897 153.380 116.487  1.00  0.00              
ATOM   2322  CA  ASN   291     126.714 154.369 115.462  1.00  0.00              
ATOM   2323  CB  ASN   291     126.866 153.814 114.035  1.00  0.00              
ATOM   2324  C   ASN   291     125.314 154.878 115.613  1.00  0.00              
ATOM   2325  O   ASN   291     124.408 154.121 115.954  1.00  0.00              
ATOM   2326  CG  ASN   291     126.691 154.965 113.052  1.00  0.00           C  
ATOM   2327  OD1 ASN   291     125.590 155.477 112.862  1.00  0.00           O  
ATOM   2328  ND2 ASN   291     127.809 155.390 112.405  1.00  0.00           N  
ATOM   2329  N   ALA   292     125.103 156.182 115.338  1.00  0.00              
ATOM   2330  CA  ALA   292     123.841 156.833 115.569  1.00  0.00              
ATOM   2331  CB  ALA   292     123.842 158.321 115.182  1.00  0.00              
ATOM   2332  C   ALA   292     122.743 156.164 114.808  1.00  0.00              
ATOM   2333  O   ALA   292     122.916 155.769 113.658  1.00  0.00              
ATOM   2334  N   VAL   293     121.583 155.999 115.482  1.00  0.00              
ATOM   2335  CA  VAL   293     120.406 155.369 114.948  1.00  0.00              
ATOM   2336  CB  VAL   293     119.367 155.074 115.998  1.00  0.00              
ATOM   2337  C   VAL   293     119.736 156.215 113.906  1.00  0.00              
ATOM   2338  O   VAL   293     119.312 155.703 112.873  1.00  0.00              
ATOM   2339  CG1 VAL   293     118.126 154.487 115.305  1.00  0.00           C  
ATOM   2340  CG2 VAL   293     119.972 154.140 117.060  1.00  0.00           C  
ATOM   2341  N   THR   294     119.674 157.541 114.135  1.00  0.00              
ATOM   2342  CA  THR   294     118.878 158.461 113.362  1.00  0.00              
ATOM   2343  CB  THR   294     119.047 159.878 113.826  1.00  0.00              
ATOM   2344  C   THR   294     119.224 158.440 111.912  1.00  0.00              
ATOM   2345  O   THR   294     118.329 158.541 111.076  1.00  0.00              
ATOM   2346  OG1 THR   294     118.689 159.993 115.195  1.00  0.00           O  
ATOM   2347  CG2 THR   294     118.154 160.786 112.966  1.00  0.00           C  
ATOM   2348  N   MET   295     120.519 158.338 111.571  1.00  0.00              
ATOM   2349  CA  MET   295     120.954 158.450 110.209  1.00  0.00              
ATOM   2350  CB  MET   295     120.847 159.926 109.753  1.00  0.00              
ATOM   2351  C   MET   295     122.406 158.083 110.261  1.00  0.00              
ATOM   2352  O   MET   295     122.860 157.571 111.283  1.00  0.00              
ATOM   2353  CG  MET   295     119.442 160.469 109.484  1.00  0.00           C  
ATOM   2354  SD  MET   295     118.677 159.897 107.938  1.00  0.00           S  
ATOM   2355  CE  MET   295     117.192 160.926 108.123  1.00  0.00           C  
ATOM   2356  N   ASP   296     123.195 158.293 109.181  1.00  0.00              
ATOM   2357  CA  ASP   296     122.786 158.800 107.901  1.00  0.00              
ATOM   2358  CB  ASP   296     122.970 160.322 107.755  1.00  0.00              
ATOM   2359  C   ASP   296     123.677 158.157 106.900  1.00  0.00              
ATOM   2360  O   ASP   296     124.808 158.597 106.701  1.00  0.00              
ATOM   2361  CG  ASP   296     122.258 160.776 106.489  1.00  0.00           C  
ATOM   2362  OD1 ASP   296     122.652 160.316 105.384  1.00  0.00           O  
ATOM   2363  OD2 ASP   296     121.312 161.600 106.611  1.00  0.00           O  
ATOM   2364  N   SER   297     123.202 157.083 106.244  1.00  0.00              
ATOM   2365  CA  SER   297     124.085 156.465 105.308  1.00  0.00              
ATOM   2366  CB  SER   297     124.744 155.179 105.845  1.00  0.00              
ATOM   2367  C   SER   297     123.368 156.132 104.032  1.00  0.00              
ATOM   2368  O   SER   297     122.372 155.410 104.016  1.00  0.00              
ATOM   2369  OG  SER   297     123.757 154.213 106.176  1.00  0.00           O  
ATOM   2370  N   ASP   298     123.956 156.634 102.926  1.00  0.00              
ATOM   2371  CA  ASP   298     123.617 156.521 101.532  1.00  0.00              
ATOM   2372  CB  ASP   298     124.471 155.462 100.813  1.00  0.00              
ATOM   2373  C   ASP   298     122.170 156.235 101.237  1.00  0.00              
ATOM   2374  O   ASP   298     121.275 157.008 101.564  1.00  0.00              
ATOM   2375  CG  ASP   298     125.910 155.961 100.812  1.00  0.00           C  
ATOM   2376  OD1 ASP   298     126.127 157.135 101.215  1.00  0.00           O  
ATOM   2377  OD2 ASP   298     126.811 155.176 100.410  1.00  0.00           O  
ATOM   2378  N   PHE   299     121.925 155.078 100.594  1.00  0.00              
ATOM   2379  CA  PHE   299     120.688 154.693  99.968  1.00  0.00              
ATOM   2380  CB  PHE   299     120.788 153.287  99.357  1.00  0.00              
ATOM   2381  C   PHE   299     119.512 154.678 100.899  1.00  0.00              
ATOM   2382  O   PHE   299     118.415 155.051 100.487  1.00  0.00              
ATOM   2383  CG  PHE   299     121.915 153.325  98.385  1.00  0.00           C  
ATOM   2384  CD1 PHE   299     121.750 153.894  97.144  1.00  0.00           C  
ATOM   2385  CD2 PHE   299     123.138 152.786  98.715  1.00  0.00           C  
ATOM   2386  CE1 PHE   299     122.792 153.928  96.247  1.00  0.00           C  
ATOM   2387  CE2 PHE   299     124.183 152.817  97.823  1.00  0.00           C  
ATOM   2388  CZ  PHE   299     124.010 153.390  96.586  1.00  0.00           C  
ATOM   2389  N   PHE   300     119.671 154.214 102.152  1.00  0.00              
ATOM   2390  CA  PHE   300     118.522 154.114 103.013  1.00  0.00              
ATOM   2391  CB  PHE   300     118.402 152.746 103.701  1.00  0.00              
ATOM   2392  C   PHE   300     118.565 155.175 104.064  1.00  0.00              
ATOM   2393  O   PHE   300     119.626 155.658 104.453  1.00  0.00              
ATOM   2394  CG  PHE   300     118.159 151.772 102.601  1.00  0.00           C  
ATOM   2395  CD1 PHE   300     119.215 151.217 101.916  1.00  0.00           C  
ATOM   2396  CD2 PHE   300     116.877 151.425 102.247  1.00  0.00           C  
ATOM   2397  CE1 PHE   300     118.995 150.321 100.897  1.00  0.00           C  
ATOM   2398  CE2 PHE   300     116.650 150.529 101.229  1.00  0.00           C  
ATOM   2399  CZ  PHE   300     117.710 149.975 100.553  1.00  0.00           C  
ATOM   2400  N   ASP   301     117.361 155.571 104.518  1.00  0.00              
ATOM   2401  CA  ASP   301     117.134 156.615 105.471  1.00  0.00              
ATOM   2402  CB  ASP   301     115.634 156.920 105.619  1.00  0.00              
ATOM   2403  C   ASP   301     117.654 156.241 106.824  1.00  0.00              
ATOM   2404  O   ASP   301     118.186 157.094 107.530  1.00  0.00              
ATOM   2405  CG  ASP   301     115.493 158.313 106.202  1.00  0.00           C  
ATOM   2406  OD1 ASP   301     116.526 159.031 106.250  1.00  0.00           O  
ATOM   2407  OD2 ASP   301     114.356 158.681 106.600  1.00  0.00           O  
ATOM   2408  N   SER   302     117.520 154.961 107.232  1.00  0.00              
ATOM   2409  CA  SER   302     117.898 154.612 108.577  1.00  0.00              
ATOM   2410  CB  SER   302     116.768 153.893 109.339  1.00  0.00              
ATOM   2411  C   SER   302     119.082 153.697 108.529  1.00  0.00              
ATOM   2412  O   SER   302     119.239 152.911 107.597  1.00  0.00              
ATOM   2413  OG  SER   302     117.179 153.570 110.659  1.00  0.00           O  
ATOM   2414  N   TYR   303     119.955 153.781 109.556  1.00  0.00              
ATOM   2415  CA  TYR   303     121.158 153.003 109.589  1.00  0.00              
ATOM   2416  CB  TYR   303     122.323 153.717 110.297  1.00  0.00              
ATOM   2417  C   TYR   303     120.891 151.725 110.316  1.00  0.00              
ATOM   2418  O   TYR   303     120.371 151.726 111.431  1.00  0.00              
ATOM   2419  CG  TYR   303     123.520 152.827 110.275  1.00  0.00           C  
ATOM   2420  CD1 TYR   303     124.307 152.734 109.147  1.00  0.00           C  
ATOM   2421  CD2 TYR   303     123.865 152.093 111.385  1.00  0.00           C  
ATOM   2422  CE1 TYR   303     125.413 151.917 109.128  1.00  0.00           C  
ATOM   2423  CE2 TYR   303     124.970 151.275 111.373  1.00  0.00           C  
ATOM   2424  CZ  TYR   303     125.746 151.186 110.243  1.00  0.00           C  
ATOM   2425  OH  TYR   303     126.880 150.347 110.230  1.00  0.00           O  
ATOM   2426  N   SER   304     121.235 150.596 109.664  1.00  0.00              
ATOM   2427  CA  SER   304     121.095 149.289 110.231  1.00  0.00              
ATOM   2428  CB  SER   304     119.746 148.623 109.907  1.00  0.00              
ATOM   2429  C   SER   304     122.184 148.459 109.626  1.00  0.00              
ATOM   2430  O   SER   304     122.830 148.876 108.667  1.00  0.00              
ATOM   2431  OG  SER   304     119.590 148.488 108.502  1.00  0.00           O  
ATOM   2432  N   ILE   305     122.435 147.260 110.183  1.00  0.00              
ATOM   2433  CA  ILE   305     123.498 146.435 109.678  1.00  0.00              
ATOM   2434  CB  ILE   305     123.701 145.169 110.457  1.00  0.00              
ATOM   2435  C   ILE   305     123.178 146.040 108.271  1.00  0.00              
ATOM   2436  O   ILE   305     124.049 146.053 107.404  1.00  0.00              
ATOM   2437  CG2 ILE   305     124.748 144.326 109.707  1.00  0.00           C  
ATOM   2438  CG1 ILE   305     124.092 145.488 111.910  1.00  0.00           C  
ATOM   2439  CD1 ILE   305     124.049 144.271 112.833  1.00  0.00           C  
ATOM   2440  N   THR   306     121.906 145.677 108.021  1.00  0.00              
ATOM   2441  CA  THR   306     121.449 145.219 106.739  1.00  0.00              
ATOM   2442  CB  THR   306     119.986 144.835 106.796  1.00  0.00              
ATOM   2443  C   THR   306     121.629 146.298 105.718  1.00  0.00              
ATOM   2444  O   THR   306     122.136 146.046 104.624  1.00  0.00              
ATOM   2445  OG1 THR   306     119.520 144.375 105.539  1.00  0.00           O  
ATOM   2446  CG2 THR   306     119.153 146.042 107.243  1.00  0.00           C  
ATOM   2447  N   ALA   307     121.237 147.539 106.061  1.00  0.00              
ATOM   2448  CA  ALA   307     121.320 148.633 105.139  1.00  0.00              
ATOM   2449  CB  ALA   307     120.766 149.946 105.720  1.00  0.00              
ATOM   2450  C   ALA   307     122.754 148.861 104.790  1.00  0.00              
ATOM   2451  O   ALA   307     123.084 149.100 103.629  1.00  0.00              
ATOM   2452  N   CYS   308     123.650 148.784 105.791  1.00  0.00              
ATOM   2453  CA  CYS   308     125.041 149.013 105.528  1.00  0.00              
ATOM   2454  CB  CYS   308     125.966 148.898 106.742  1.00  0.00              
ATOM   2455  C   CYS   308     125.560 147.983 104.576  1.00  0.00              
ATOM   2456  O   CYS   308     126.323 148.290 103.662  1.00  0.00              
ATOM   2457  SG  CYS   308     127.654 148.695 106.106  1.00  0.00           S  
ATOM   2458  N   ARG   309     125.170 146.717 104.775  1.00  0.00              
ATOM   2459  CA  ARG   309     125.701 145.655 103.974  1.00  0.00              
ATOM   2460  CB  ARG   309     125.163 144.296 104.443  1.00  0.00              
ATOM   2461  C   ARG   309     125.320 145.869 102.538  1.00  0.00              
ATOM   2462  O   ARG   309     126.153 145.753 101.641  1.00  0.00              
ATOM   2463  CG  ARG   309     125.883 143.078 103.875  1.00  0.00           C  
ATOM   2464  CD  ARG   309     125.286 141.766 104.392  1.00  0.00           C  
ATOM   2465  NE  ARG   309     126.040 140.634 103.785  1.00  0.00           N  
ATOM   2466  CZ  ARG   309     125.704 139.352 104.114  1.00  0.00           C  
ATOM   2467  NH1 ARG   309     124.700 139.118 105.010  1.00  0.00           N  
ATOM   2468  NH2 ARG   309     126.370 138.304 103.546  1.00  0.00           N  
ATOM   2469  N   ILE   310     124.043 146.216 102.290  1.00  0.00              
ATOM   2470  CA  ILE   310     123.552 146.410 100.956  1.00  0.00              
ATOM   2471  CB  ILE   310     122.080 146.715 100.917  1.00  0.00              
ATOM   2472  C   ILE   310     124.247 147.580 100.334  1.00  0.00              
ATOM   2473  O   ILE   310     124.608 147.535  99.157  1.00  0.00              
ATOM   2474  CG2 ILE   310     121.707 147.064  99.466  1.00  0.00           C  
ATOM   2475  CG1 ILE   310     121.266 145.545 101.489  1.00  0.00           C  
ATOM   2476  CD1 ILE   310     119.816 145.896 101.818  1.00  0.00           C  
ATOM   2477  N   ASP   311     124.447 148.676 101.096  1.00  0.00              
ATOM   2478  CA  ASP   311     125.011 149.824 100.453  1.00  0.00              
ATOM   2479  CB  ASP   311     124.912 151.154 101.235  1.00  0.00              
ATOM   2480  C   ASP   311     126.401 149.575  99.951  1.00  0.00              
ATOM   2481  O   ASP   311     126.721 149.972  98.833  1.00  0.00              
ATOM   2482  CG  ASP   311     125.634 151.156 102.569  1.00  0.00           C  
ATOM   2483  OD1 ASP   311     126.753 150.593 102.684  1.00  0.00           O  
ATOM   2484  OD2 ASP   311     125.059 151.774 103.502  1.00  0.00           O  
ATOM   2485  N   CYS   312     127.272 148.920 100.741  1.00  0.00              
ATOM   2486  CA  CYS   312     128.614 148.669 100.285  1.00  0.00              
ATOM   2487  CB  CYS   312     129.611 148.351 101.407  1.00  0.00              
ATOM   2488  C   CYS   312     128.640 147.591  99.247  1.00  0.00              
ATOM   2489  O   CYS   312     129.563 147.526  98.438  1.00  0.00              
ATOM   2490  SG  CYS   312     129.230 146.828 102.296  1.00  0.00           S  
ATOM   2491  N   GLU   313     127.657 146.678  99.279  1.00  0.00              
ATOM   2492  CA  GLU   313     127.592 145.608  98.327  1.00  0.00              
ATOM   2493  CB  GLU   313     126.452 144.650  98.698  1.00  0.00              
ATOM   2494  C   GLU   313     127.354 146.226  96.979  1.00  0.00              
ATOM   2495  O   GLU   313     127.918 145.794  95.977  1.00  0.00              
ATOM   2496  CG  GLU   313     126.665 143.203  98.271  1.00  0.00           C  
ATOM   2497  CD  GLU   313     125.745 142.368  99.154  1.00  0.00           C  
ATOM   2498  OE1 GLU   313     124.532 142.701  99.216  1.00  0.00           O  
ATOM   2499  OE2 GLU   313     126.243 141.396  99.783  1.00  0.00           O  
ATOM   2500  N   THR   314     126.508 147.274  96.922  1.00  0.00              
ATOM   2501  CA  THR   314     126.206 147.923  95.676  1.00  0.00              
ATOM   2502  CB  THR   314     125.147 148.979  95.817  1.00  0.00              
ATOM   2503  C   THR   314     127.435 148.595  95.149  1.00  0.00              
ATOM   2504  O   THR   314     127.765 148.484  93.970  1.00  0.00              
ATOM   2505  OG1 THR   314     123.950 148.406  96.323  1.00  0.00           O  
ATOM   2506  CG2 THR   314     124.891 149.612  94.438  1.00  0.00           C  
ATOM   2507  N   ARG   315     128.163 149.293  96.035  1.00  0.00              
ATOM   2508  CA  ARG   315     129.325 150.047  95.669  1.00  0.00              
ATOM   2509  CB  ARG   315     129.885 150.781  96.897  1.00  0.00              
ATOM   2510  C   ARG   315     130.350 149.099  95.124  1.00  0.00              
ATOM   2511  O   ARG   315     131.044 149.398  94.153  1.00  0.00              
ATOM   2512  CG  ARG   315     130.924 151.852  96.595  1.00  0.00           C  
ATOM   2513  CD  ARG   315     131.162 152.790  97.781  1.00  0.00           C  
ATOM   2514  NE  ARG   315     131.265 151.948  99.006  1.00  0.00           N  
ATOM   2515  CZ  ARG   315     132.461 151.388  99.348  1.00  0.00           C  
ATOM   2516  NH1 ARG   315     133.554 151.582  98.552  1.00  0.00           N  
ATOM   2517  NH2 ARG   315     132.560 150.635 100.482  1.00  0.00           N  
ATOM   2518  N   TYR   316     130.449 147.912  95.744  1.00  0.00              
ATOM   2519  CA  TYR   316     131.399 146.894  95.403  1.00  0.00              
ATOM   2520  CB  TYR   316     131.205 145.699  96.364  1.00  0.00              
ATOM   2521  C   TYR   316     131.150 146.431  93.994  1.00  0.00              
ATOM   2522  O   TYR   316     132.076 146.383  93.185  1.00  0.00              
ATOM   2523  CG  TYR   316     132.194 144.607  96.151  1.00  0.00           C  
ATOM   2524  CD1 TYR   316     133.463 144.715  96.668  1.00  0.00           C  
ATOM   2525  CD2 TYR   316     131.847 143.461  95.473  1.00  0.00           C  
ATOM   2526  CE1 TYR   316     134.383 143.709  96.492  1.00  0.00           C  
ATOM   2527  CE2 TYR   316     132.762 142.450  95.294  1.00  0.00           C  
ATOM   2528  CZ  TYR   316     134.033 142.575  95.802  1.00  0.00           C  
ATOM   2529  OH  TYR   316     134.977 141.542  95.622  1.00  0.00           O  
ATOM   2530  N   LEU   317     129.887 146.099  93.651  1.00  0.00              
ATOM   2531  CA  LEU   317     129.594 145.609  92.329  1.00  0.00              
ATOM   2532  CB  LEU   317     128.168 145.053  92.113  1.00  0.00              
ATOM   2533  C   LEU   317     129.791 146.674  91.300  1.00  0.00              
ATOM   2534  O   LEU   317     130.264 146.394  90.200  1.00  0.00              
ATOM   2535  CG  LEU   317     127.873 143.662  92.723  1.00  0.00           C  
ATOM   2536  CD1 LEU   317     128.878 142.609  92.240  1.00  0.00           C  
ATOM   2537  CD2 LEU   317     127.712 143.688  94.244  1.00  0.00           C  
ATOM   2538  N   VAL   318     129.409 147.924  91.610  1.00  0.00              
ATOM   2539  CA  VAL   318     129.535 148.957  90.624  1.00  0.00              
ATOM   2540  CB  VAL   318     128.950 150.270  91.068  1.00  0.00              
ATOM   2541  C   VAL   318     130.986 149.136  90.298  1.00  0.00              
ATOM   2542  O   VAL   318     131.357 149.276  89.133  1.00  0.00              
ATOM   2543  CG1 VAL   318     129.804 150.869  92.196  1.00  0.00           C  
ATOM   2544  CG2 VAL   318     128.806 151.171  89.834  1.00  0.00           C  
ATOM   2545  N   GLU   319     131.852 149.124  91.326  1.00  0.00              
ATOM   2546  CA  GLU   319     133.256 149.324  91.117  1.00  0.00              
ATOM   2547  CB  GLU   319     134.030 149.345  92.447  1.00  0.00              
ATOM   2548  C   GLU   319     133.810 148.182  90.312  1.00  0.00              
ATOM   2549  O   GLU   319     134.568 148.389  89.367  1.00  0.00              
ATOM   2550  CG  GLU   319     135.450 149.899  92.342  1.00  0.00           C  
ATOM   2551  CD  GLU   319     135.372 151.402  92.567  1.00  0.00           C  
ATOM   2552  OE1 GLU   319     134.276 151.885  92.956  1.00  0.00           O  
ATOM   2553  OE2 GLU   319     136.410 152.085  92.358  1.00  0.00           O  
ATOM   2554  N   ASN   320     133.461 146.940  90.702  1.00  0.00              
ATOM   2555  CA  ASN   320     133.978 145.740  90.101  1.00  0.00              
ATOM   2556  CB  ASN   320     133.761 144.506  90.987  1.00  0.00              
ATOM   2557  C   ASN   320     133.411 145.428  88.750  1.00  0.00              
ATOM   2558  O   ASN   320     134.162 145.046  87.854  1.00  0.00              
ATOM   2559  CG  ASN   320     134.668 144.677  92.195  1.00  0.00           C  
ATOM   2560  OD1 ASN   320     135.876 144.860  92.057  1.00  0.00           O  
ATOM   2561  ND2 ASN   320     134.070 144.634  93.414  1.00  0.00           N  
ATOM   2562  N   CYS   321     132.082 145.517  88.528  1.00  0.00              
ATOM   2563  CA  CYS   321     131.784 145.171  87.174  1.00  0.00              
ATOM   2564  CB  CYS   321     131.347 143.729  86.910  1.00  0.00              
ATOM   2565  C   CYS   321     130.899 146.159  86.497  1.00  0.00              
ATOM   2566  O   CYS   321     130.218 145.839  85.524  1.00  0.00              
ATOM   2567  SG  CYS   321     129.725 143.191  87.464  1.00  0.00           S  
ATOM   2568  N   ASN   322     130.945 147.411  86.978  1.00  0.00              
ATOM   2569  CA  ASN   322     130.276 148.504  86.343  1.00  0.00              
ATOM   2570  CB  ASN   322     130.870 148.818  84.961  1.00  0.00              
ATOM   2571  C   ASN   322     128.822 148.200  86.176  1.00  0.00              
ATOM   2572  O   ASN   322     128.214 148.616  85.191  1.00  0.00              
ATOM   2573  CG  ASN   322     130.368 150.181  84.519  1.00  0.00           C  
ATOM   2574  OD1 ASN   322     129.526 150.792  85.175  1.00  0.00           O  
ATOM   2575  ND2 ASN   322     130.897 150.672  83.367  1.00  0.00           N  
ATOM   2576  N   CYS   323     128.213 147.473  87.133  1.00  0.00              
ATOM   2577  CA  CYS   323     126.810 147.223  87.001  1.00  0.00              
ATOM   2578  CB  CYS   323     126.450 146.064  86.046  1.00  0.00              
ATOM   2579  C   CYS   323     126.260 146.911  88.356  1.00  0.00              
ATOM   2580  O   CYS   323     127.003 146.639  89.299  1.00  0.00              
ATOM   2581  SG  CYS   323     126.864 144.416  86.685  1.00  0.00           S  
ATOM   2582  N   ARG   324     124.918 146.972  88.478  1.00  0.00              
ATOM   2583  CA  ARG   324     124.225 146.704  89.706  1.00  0.00              
ATOM   2584  CB  ARG   324     123.221 147.797  90.098  1.00  0.00              
ATOM   2585  C   ARG   324     123.309 145.557  89.444  1.00  0.00              
ATOM   2586  O   ARG   324     122.794 145.399  88.340  1.00  0.00              
ATOM   2587  CG  ARG   324     123.793 149.163  90.436  1.00  0.00           C  
ATOM   2588  CD  ARG   324     122.753 150.274  90.275  1.00  0.00           C  
ATOM   2589  NE  ARG   324     121.478 149.821  90.898  1.00  0.00           N  
ATOM   2590  CZ  ARG   324     120.294 150.353  90.472  1.00  0.00           C  
ATOM   2591  NH1 ARG   324     120.277 151.240  89.435  1.00  0.00           N  
ATOM   2592  NH2 ARG   324     119.126 150.000  91.083  1.00  0.00           N  
ATOM   2593  N   MET   325     123.072 144.724  90.471  1.00  0.00              
ATOM   2594  CA  MET   325     122.121 143.666  90.321  1.00  0.00              
ATOM   2595  CB  MET   325     122.224 142.591  91.418  1.00  0.00              
ATOM   2596  C   MET   325     120.772 144.291  90.478  1.00  0.00              
ATOM   2597  O   MET   325     120.642 145.362  91.067  1.00  0.00              
ATOM   2598  CG  MET   325     123.461 141.694  91.345  1.00  0.00           C  
ATOM   2599  SD  MET   325     123.618 140.578  92.774  1.00  0.00           S  
ATOM   2600  CE  MET   325     124.627 139.326  91.936  1.00  0.00           C  
ATOM   2601  N   VAL   326     119.724 143.652  89.920  1.00  0.00              
ATOM   2602  CA  VAL   326     118.398 144.120  90.188  1.00  0.00              
ATOM   2603  CB  VAL   326     117.344 143.275  89.531  1.00  0.00              
ATOM   2604  C   VAL   326     118.358 143.827  91.635  1.00  0.00              
ATOM   2605  O   VAL   326     119.000 142.870  92.005  1.00  0.00              
ATOM   2606  CG1 VAL   326     115.961 143.836  89.888  1.00  0.00           C  
ATOM   2607  CG2 VAL   326     117.624 143.208  88.023  1.00  0.00           C  
ATOM   2608  N   HIS   327     117.731 144.637  92.498  1.00  0.00              
ATOM   2609  CA  HIS   327     117.613 144.411  93.921  1.00  0.00              
ATOM   2610  CB  HIS   327     117.858 142.976  94.481  1.00  0.00              
ATOM   2611  C   HIS   327     118.461 145.410  94.644  1.00  0.00              
ATOM   2612  O   HIS   327     118.162 145.768  95.781  1.00  0.00              
ATOM   2613  ND1 HIS   327     120.105 141.796  94.165  1.00  0.00           N  
ATOM   2614  CG  HIS   327     119.250 142.580  94.909  1.00  0.00           C  
ATOM   2615  NE2 HIS   327     121.152 142.225  96.076  1.00  0.00           N  
ATOM   2616  CD2 HIS   327     119.908 142.833  96.075  1.00  0.00           C  
ATOM   2617  CE1 HIS   327     121.225 141.615  94.908  1.00  0.00           C  
ATOM   2618  N   MET   328     119.540 145.898  93.994  1.00  0.00              
ATOM   2619  CA  MET   328     120.400 146.878  94.595  1.00  0.00              
ATOM   2620  CB  MET   328     121.848 146.806  94.078  1.00  0.00              
ATOM   2621  C   MET   328     119.855 148.240  94.281  1.00  0.00              
ATOM   2622  O   MET   328     119.229 148.454  93.244  1.00  0.00              
ATOM   2623  CG  MET   328     122.551 145.500  94.463  1.00  0.00           C  
ATOM   2624  SD  MET   328     124.252 145.341  93.840  1.00  0.00           S  
ATOM   2625  CE  MET   328     124.538 143.703  94.570  1.00  0.00           C  
ATOM   2626  N   PRO   329     120.064 149.157  95.188  1.00  0.00              
ATOM   2627  CA  PRO   329     119.628 150.527  95.044  1.00  0.00              
ATOM   2628  CB  PRO   329     119.460 151.065  96.463  1.00  0.00              
ATOM   2629  C   PRO   329     120.607 151.330  94.239  1.00  0.00              
ATOM   2630  O   PRO   329     121.688 150.830  93.937  1.00  0.00              
ATOM   2631  CD  PRO   329     120.241 148.788  96.583  1.00  0.00           C  
ATOM   2632  CG  PRO   329     120.307 150.125  97.334  1.00  0.00           C  
ATOM   2633  N   GLY   330     120.237 152.573  93.867  1.00  0.00              
ATOM   2634  CA  GLY   330     121.161 153.416  93.157  1.00  0.00              
ATOM   2635  C   GLY   330     120.631 153.673  91.785  1.00  0.00              
ATOM   2636  O   GLY   330     119.437 153.526  91.530  1.00  0.00              
ATOM   2637  N   ASP   331     121.518 154.104  90.865  1.00  0.00              
ATOM   2638  CA  ASP   331     121.061 154.391  89.538  1.00  0.00              
ATOM   2639  CB  ASP   331     120.883 155.897  89.295  1.00  0.00              
ATOM   2640  C   ASP   331     122.071 153.897  88.545  1.00  0.00              
ATOM   2641  O   ASP   331     122.162 154.414  87.433  1.00  0.00              
ATOM   2642  CG  ASP   331     120.053 156.067  88.035  1.00  0.00           C  
ATOM   2643  OD1 ASP   331     119.699 155.031  87.411  1.00  0.00           O  
ATOM   2644  OD2 ASP   331     119.758 157.239  87.680  1.00  0.00           O  
ATOM   2645  N   ALA   332     122.858 152.864  88.897  1.00  0.00              
ATOM   2646  CA  ALA   332     123.811 152.358  87.948  1.00  0.00              
ATOM   2647  CB  ALA   332     124.930 151.511  88.579  1.00  0.00              
ATOM   2648  C   ALA   332     123.044 151.485  87.007  1.00  0.00              
ATOM   2649  O   ALA   332     121.888 151.157  87.272  1.00  0.00              
ATOM   2650  N   PRO   333     123.617 151.123  85.892  1.00  0.00              
ATOM   2651  CA  PRO   333     122.897 150.278  84.978  1.00  0.00              
ATOM   2652  CB  PRO   333     123.661 150.339  83.660  1.00  0.00              
ATOM   2653  C   PRO   333     122.758 148.896  85.541  1.00  0.00              
ATOM   2654  O   PRO   333     123.667 148.442  86.232  1.00  0.00              
ATOM   2655  CD  PRO   333     124.540 152.008  85.198  1.00  0.00           C  
ATOM   2656  CG  PRO   333     124.331 151.724  83.700  1.00  0.00           C  
ATOM   2657  N   TYR   334     121.632 148.219  85.246  1.00  0.00              
ATOM   2658  CA  TYR   334     121.395 146.890  85.732  1.00  0.00              
ATOM   2659  CB  TYR   334     119.933 146.423  85.641  1.00  0.00              
ATOM   2660  C   TYR   334     122.245 145.938  84.956  1.00  0.00              
ATOM   2661  O   TYR   334     122.511 146.131  83.770  1.00  0.00              
ATOM   2662  CG  TYR   334     119.124 147.196  86.630  1.00  0.00           C  
ATOM   2663  CD1 TYR   334     119.213 146.917  87.976  1.00  0.00           C  
ATOM   2664  CD2 TYR   334     118.259 148.182  86.214  1.00  0.00           C  
ATOM   2665  CE1 TYR   334     118.464 147.619  88.890  1.00  0.00           C  
ATOM   2666  CE2 TYR   334     117.506 148.887  87.123  1.00  0.00           C  
ATOM   2667  CZ  TYR   334     117.609 148.607  88.463  1.00  0.00           C  
ATOM   2668  OH  TYR   334     116.837 149.329  89.397  1.00  0.00           O  
ATOM   2669  N   CYS   335     122.731 144.889  85.645  1.00  0.00              
ATOM   2670  CA  CYS   335     123.604 143.926  85.043  1.00  0.00              
ATOM   2671  CB  CYS   335     124.224 142.950  86.064  1.00  0.00              
ATOM   2672  C   CYS   335     122.835 143.110  84.049  1.00  0.00              
ATOM   2673  O   CYS   335     121.674 142.756  84.255  1.00  0.00              
ATOM   2674  SG  CYS   335     125.105 143.742  87.453  1.00  0.00           S  
ATOM   2675  N   THR   336     123.495 142.802  82.918  1.00  0.00              
ATOM   2676  CA  THR   336     122.974 141.982  81.874  1.00  0.00              
ATOM   2677  CB  THR   336     123.723 142.195  80.587  1.00  0.00              
ATOM   2678  C   THR   336     123.189 140.566  82.307  1.00  0.00              
ATOM   2679  O   THR   336     123.942 140.310  83.242  1.00  0.00              
ATOM   2680  OG1 THR   336     123.196 141.373  79.563  1.00  0.00           O  
ATOM   2681  CG2 THR   336     125.207 141.876  80.819  1.00  0.00           C  
ATOM   2682  N   PRO   337     122.542 139.625  81.676  1.00  0.00              
ATOM   2683  CA  PRO   337     122.707 138.256  82.064  1.00  0.00              
ATOM   2684  CB  PRO   337     121.659 137.461  81.282  1.00  0.00              
ATOM   2685  C   PRO   337     124.133 137.813  81.905  1.00  0.00              
ATOM   2686  O   PRO   337     124.580 136.992  82.703  1.00  0.00              
ATOM   2687  CD  PRO   337     121.261 139.843  81.023  1.00  0.00           C  
ATOM   2688  CG  PRO   337     120.999 138.492  80.339  1.00  0.00           C  
ATOM   2689  N   GLU   338     124.859 138.340  80.906  1.00  0.00              
ATOM   2690  CA  GLU   338     126.227 137.933  80.753  1.00  0.00              
ATOM   2691  CB  GLU   338     126.929 138.541  79.530  1.00  0.00              
ATOM   2692  C   GLU   338     127.002 138.399  81.942  1.00  0.00              
ATOM   2693  O   GLU   338     127.808 137.656  82.498  1.00  0.00              
ATOM   2694  CG  GLU   338     126.518 137.937  78.191  1.00  0.00           C  
ATOM   2695  CD  GLU   338     127.449 138.522  77.140  1.00  0.00           C  
ATOM   2696  OE1 GLU   338     127.477 139.774  77.005  1.00  0.00           O  
ATOM   2697  OE2 GLU   338     128.155 137.724  76.467  1.00  0.00           O  
ATOM   2698  N   GLN   339     126.777 139.656  82.366  1.00  0.00              
ATOM   2699  CA  GLN   339     127.528 140.180  83.467  1.00  0.00              
ATOM   2700  CB  GLN   339     127.492 141.715  83.592  1.00  0.00              
ATOM   2701  C   GLN   339     127.168 139.471  84.738  1.00  0.00              
ATOM   2702  O   GLN   339     128.015 139.308  85.614  1.00  0.00              
ATOM   2703  CG  GLN   339     126.133 142.362  83.796  1.00  0.00           C  
ATOM   2704  CD  GLN   339     126.342 143.846  83.516  1.00  0.00           C  
ATOM   2705  OE1 GLN   339     125.431 144.556  83.093  1.00  0.00           O  
ATOM   2706  NE2 GLN   339     127.593 144.327  83.743  1.00  0.00           N  
ATOM   2707  N   TYR   340     125.908 139.022  84.896  1.00  0.00              
ATOM   2708  CA  TYR   340     125.603 138.296  86.098  1.00  0.00              
ATOM   2709  CB  TYR   340     124.154 137.782  86.179  1.00  0.00              
ATOM   2710  C   TYR   340     126.466 137.075  86.191  1.00  0.00              
ATOM   2711  O   TYR   340     127.086 136.825  87.224  1.00  0.00              
ATOM   2712  CG  TYR   340     123.283 138.786  86.846  1.00  0.00           C  
ATOM   2713  CD1 TYR   340     122.855 139.932  86.217  1.00  0.00           C  
ATOM   2714  CD2 TYR   340     122.879 138.541  88.138  1.00  0.00           C  
ATOM   2715  CE1 TYR   340     122.042 140.822  86.882  1.00  0.00           C  
ATOM   2716  CE2 TYR   340     122.068 139.424  88.806  1.00  0.00           C  
ATOM   2717  CZ  TYR   340     121.649 140.568  88.175  1.00  0.00           C  
ATOM   2718  OH  TYR   340     120.815 141.476  88.857  1.00  0.00           O  
ATOM   2719  N   LYS   341     126.535 136.277  85.110  1.00  0.00              
ATOM   2720  CA  LYS   341     127.287 135.055  85.161  1.00  0.00              
ATOM   2721  CB  LYS   341     127.060 134.160  83.927  1.00  0.00              
ATOM   2722  C   LYS   341     128.757 135.326  85.304  1.00  0.00              
ATOM   2723  O   LYS   341     129.443 134.660  86.077  1.00  0.00              
ATOM   2724  CG  LYS   341     127.486 134.778  82.595  1.00  0.00           C  
ATOM   2725  CD  LYS   341     127.460 133.784  81.431  1.00  0.00           C  
ATOM   2726  CE  LYS   341     128.509 132.676  81.542  1.00  0.00           C  
ATOM   2727  NZ  LYS   341     129.863 133.238  81.338  1.00  0.00           N  
ATOM   2728  N   GLU   342     129.286 136.290  84.529  1.00  0.00              
ATOM   2729  CA  GLU   342     130.689 136.601  84.519  1.00  0.00              
ATOM   2730  CB  GLU   342     131.100 137.365  83.245  1.00  0.00              
ATOM   2731  C   GLU   342     131.157 137.366  85.728  1.00  0.00              
ATOM   2732  O   GLU   342     132.255 137.107  86.220  1.00  0.00              
ATOM   2733  CG  GLU   342     130.317 138.656  82.998  1.00  0.00           C  
ATOM   2734  CD  GLU   342     130.593 139.096  81.566  1.00  0.00           C  
ATOM   2735  OE1 GLU   342     131.406 138.414  80.886  1.00  0.00           O  
ATOM   2736  OE2 GLU   342     129.992 140.114  81.129  1.00  0.00           O  
ATOM   2737  N   CYS   343     130.356 138.320  86.257  1.00  0.00              
ATOM   2738  CA  CYS   343     130.918 139.176  87.269  1.00  0.00              
ATOM   2739  CB  CYS   343     131.137 140.620  86.762  1.00  0.00              
ATOM   2740  C   CYS   343     130.075 139.290  88.512  1.00  0.00              
ATOM   2741  O   CYS   343     130.566 139.060  89.615  1.00  0.00              
ATOM   2742  SG  CYS   343     129.610 141.522  86.322  1.00  0.00           S  
ATOM   2743  N   ALA   344     128.789 139.666  88.368  1.00  0.00              
ATOM   2744  CA  ALA   344     127.965 140.035  89.485  1.00  0.00              
ATOM   2745  CB  ALA   344     126.573 140.533  89.062  1.00  0.00              
ATOM   2746  C   ALA   344     127.755 138.921  90.461  1.00  0.00              
ATOM   2747  O   ALA   344     127.852 139.144  91.668  1.00  0.00              
ATOM   2748  N   ASP   345     127.447 137.698  89.991  1.00  0.00              
ATOM   2749  CA  ASP   345     127.177 136.651  90.936  1.00  0.00              
ATOM   2750  CB  ASP   345     126.629 135.356  90.302  1.00  0.00              
ATOM   2751  C   ASP   345     128.407 136.304  91.720  1.00  0.00              
ATOM   2752  O   ASP   345     128.349 136.215  92.946  1.00  0.00              
ATOM   2753  CG  ASP   345     125.146 135.542  90.006  1.00  0.00           C  
ATOM   2754  OD1 ASP   345     124.467 136.252  90.797  1.00  0.00           O  
ATOM   2755  OD2 ASP   345     124.669 134.972  88.990  1.00  0.00           O  
ATOM   2756  N   PRO   346     129.530 136.124  91.083  1.00  0.00              
ATOM   2757  CA  PRO   346     130.723 135.785  91.809  1.00  0.00              
ATOM   2758  CB  PRO   346     131.762 135.437  90.748  1.00  0.00              
ATOM   2759  C   PRO   346     131.143 136.879  92.735  1.00  0.00              
ATOM   2760  O   PRO   346     131.706 136.582  93.788  1.00  0.00              
ATOM   2761  CD  PRO   346     129.578 135.680  89.700  1.00  0.00           C  
ATOM   2762  CG  PRO   346     130.914 134.932  89.565  1.00  0.00           C  
ATOM   2763  N   ALA   347     130.905 138.148  92.352  1.00  0.00              
ATOM   2764  CA  ALA   347     131.311 139.248  93.174  1.00  0.00              
ATOM   2765  CB  ALA   347     131.067 140.607  92.494  1.00  0.00              
ATOM   2766  C   ALA   347     130.530 139.235  94.452  1.00  0.00              
ATOM   2767  O   ALA   347     131.088 139.389  95.537  1.00  0.00              
ATOM   2768  N   LEU   348     129.202 139.048  94.345  1.00  0.00              
ATOM   2769  CA  LEU   348     128.325 139.049  95.481  1.00  0.00              
ATOM   2770  CB  LEU   348     126.843 139.017  95.071  1.00  0.00              
ATOM   2771  C   LEU   348     128.599 137.849  96.325  1.00  0.00              
ATOM   2772  O   LEU   348     128.600 137.929  97.553  1.00  0.00              
ATOM   2773  CG  LEU   348     125.889 139.020  96.273  1.00  0.00           C  
ATOM   2774  CD1 LEU   348     126.144 140.252  97.147  1.00  0.00           C  
ATOM   2775  CD2 LEU   348     124.420 138.912  95.830  1.00  0.00           C  
ATOM   2776  N   ASP   349     128.846 136.693  95.684  1.00  0.00              
ATOM   2777  CA  ASP   349     129.072 135.499  96.440  1.00  0.00              
ATOM   2778  CB  ASP   349     129.330 134.257  95.572  1.00  0.00              
ATOM   2779  C   ASP   349     130.267 135.718  97.298  1.00  0.00              
ATOM   2780  O   ASP   349     130.270 135.351  98.469  1.00  0.00              
ATOM   2781  CG  ASP   349     127.990 133.790  95.028  1.00  0.00           C  
ATOM   2782  OD1 ASP   349     126.945 134.326  95.486  1.00  0.00           O  
ATOM   2783  OD2 ASP   349     127.993 132.883  94.155  1.00  0.00           O  
ATOM   2784  N   PHE   350     131.306 136.367  96.751  1.00  0.00              
ATOM   2785  CA  PHE   350     132.511 136.566  97.499  1.00  0.00              
ATOM   2786  CB  PHE   350     133.584 137.313  96.686  1.00  0.00              
ATOM   2787  C   PHE   350     132.209 137.377  98.719  1.00  0.00              
ATOM   2788  O   PHE   350     132.674 137.070  99.815  1.00  0.00              
ATOM   2789  CG  PHE   350     134.749 137.583  97.576  1.00  0.00           C  
ATOM   2790  CD1 PHE   350     135.658 136.594  97.873  1.00  0.00           C  
ATOM   2791  CD2 PHE   350     134.936 138.841  98.103  1.00  0.00           C  
ATOM   2792  CE1 PHE   350     136.731 136.856  98.692  1.00  0.00           C  
ATOM   2793  CE2 PHE   350     136.007 139.108  98.921  1.00  0.00           C  
ATOM   2794  CZ  PHE   350     136.907 138.113  99.218  1.00  0.00           C  
ATOM   2795  N   LEU   351     131.408 138.439  98.558  1.00  0.00              
ATOM   2796  CA  LEU   351     131.168 139.339  99.643  1.00  0.00              
ATOM   2797  CB  LEU   351     130.369 140.556  99.151  1.00  0.00              
ATOM   2798  C   LEU   351     130.418 138.634 100.741  1.00  0.00              
ATOM   2799  O   LEU   351     130.737 138.795 101.918  1.00  0.00              
ATOM   2800  CG  LEU   351     130.474 141.783 100.064  1.00  0.00           C  
ATOM   2801  CD1 LEU   351     131.911 142.317 100.074  1.00  0.00           C  
ATOM   2802  CD2 LEU   351     129.492 142.878  99.644  1.00  0.00           C  
ATOM   2803  N   VAL   352     129.379 137.850 100.388  1.00  0.00              
ATOM   2804  CA  VAL   352     128.585 137.167 101.375  1.00  0.00              
ATOM   2805  CB  VAL   352     127.290 136.649 100.812  1.00  0.00              
ATOM   2806  C   VAL   352     129.319 136.034 102.042  1.00  0.00              
ATOM   2807  O   VAL   352     129.194 135.863 103.255  1.00  0.00              
ATOM   2808  CG1 VAL   352     127.578 135.755  99.601  1.00  0.00           C  
ATOM   2809  CG2 VAL   352     126.531 135.934 101.936  1.00  0.00           C  
ATOM   2810  N   GLU   353     129.996 135.159 101.263  1.00  0.00              
ATOM   2811  CA  GLU   353     130.711 134.042 101.831  1.00  0.00              
ATOM   2812  CB  GLU   353     130.582 132.722 101.029  1.00  0.00              
ATOM   2813  C   GLU   353     132.128 134.242 102.316  1.00  0.00              
ATOM   2814  O   GLU   353     132.456 133.768 103.403  1.00  0.00              
ATOM   2815  CG  GLU   353     130.423 132.830  99.509  1.00  0.00           C  
ATOM   2816  CD  GLU   353     131.757 133.072  98.822  1.00  0.00           C  
ATOM   2817  OE1 GLU   353     132.756 133.341  99.537  1.00  0.00           O  
ATOM   2818  OE2 GLU   353     131.791 132.993  97.565  1.00  0.00           O  
ATOM   2819  N   LYS   354     133.019 134.954 101.586  1.00  0.00              
ATOM   2820  CA  LYS   354     134.389 134.872 102.037  1.00  0.00              
ATOM   2821  CB  LYS   354     135.339 134.279 100.980  1.00  0.00              
ATOM   2822  C   LYS   354     134.987 136.196 102.418  1.00  0.00              
ATOM   2823  O   LYS   354     136.083 136.230 102.978  1.00  0.00              
ATOM   2824  CG  LYS   354     135.157 132.778 100.742  1.00  0.00           C  
ATOM   2825  CD  LYS   354     135.932 132.252  99.530  1.00  0.00           C  
ATOM   2826  CE  LYS   354     135.199 132.425  98.198  1.00  0.00           C  
ATOM   2827  NZ  LYS   354     134.079 131.463  98.108  1.00  0.00           N  
ATOM   2828  N   ASP   355     134.296 137.316 102.161  1.00  0.00              
ATOM   2829  CA  ASP   355     134.854 138.609 102.449  1.00  0.00              
ATOM   2830  CB  ASP   355     133.937 139.756 101.976  1.00  0.00              
ATOM   2831  C   ASP   355     135.031 138.755 103.926  1.00  0.00              
ATOM   2832  O   ASP   355     134.198 138.306 104.713  1.00  0.00              
ATOM   2833  CG  ASP   355     134.618 141.103 102.185  1.00  0.00           C  
ATOM   2834  OD1 ASP   355     135.872 141.137 102.293  1.00  0.00           O  
ATOM   2835  OD2 ASP   355     133.880 142.122 102.243  1.00  0.00           O  
ATOM   2836  N   GLN   356     136.145 139.395 104.338  1.00  0.00              
ATOM   2837  CA  GLN   356     136.400 139.606 105.731  1.00  0.00              
ATOM   2838  CB  GLN   356     137.695 138.928 106.204  1.00  0.00              
ATOM   2839  C   GLN   356     136.579 141.080 105.927  1.00  0.00              
ATOM   2840  O   GLN   356     136.077 141.656 106.891  1.00  0.00              
ATOM   2841  CG  GLN   356     137.642 137.401 106.130  1.00  0.00           C  
ATOM   2842  CD  GLN   356     138.977 136.863 106.623  1.00  0.00           C  
ATOM   2843  OE1 GLN   356     139.078 136.339 107.732  1.00  0.00           O  
ATOM   2844  NE2 GLN   356     140.035 137.002 105.781  1.00  0.00           N  
ATOM   2845  N   GLU   357     137.410 141.691 105.061  1.00  0.00              
ATOM   2846  CA  GLU   357     137.743 143.088 105.105  1.00  0.00              
ATOM   2847  CB  GLU   357     139.122 143.365 104.486  1.00  0.00              
ATOM   2848  C   GLU   357     136.790 144.070 104.469  1.00  0.00              
ATOM   2849  O   GLU   357     136.504 145.112 105.056  1.00  0.00              
ATOM   2850  CG  GLU   357     139.511 144.844 104.516  1.00  0.00           C  
ATOM   2851  CD  GLU   357     139.757 145.247 105.963  1.00  0.00           C  
ATOM   2852  OE1 GLU   357     140.463 144.488 106.679  1.00  0.00           O  
ATOM   2853  OE2 GLU   357     139.237 146.320 106.373  1.00  0.00           O  
ATOM   2854  N   TYR   358     136.275 143.771 103.257  1.00  0.00              
ATOM   2855  CA  TYR   358     135.664 144.797 102.446  1.00  0.00              
ATOM   2856  CB  TYR   358     135.341 144.290 101.029  1.00  0.00              
ATOM   2857  C   TYR   358     134.403 145.391 103.009  1.00  0.00              
ATOM   2858  O   TYR   358     134.297 146.612 103.127  1.00  0.00              
ATOM   2859  CG  TYR   358     135.175 145.481 100.152  1.00  0.00           C  
ATOM   2860  CD1 TYR   358     133.989 146.174 100.082  1.00  0.00           C  
ATOM   2861  CD2 TYR   358     136.239 145.904  99.389  1.00  0.00           C  
ATOM   2862  CE1 TYR   358     133.872 147.272  99.258  1.00  0.00           C  
ATOM   2863  CE2 TYR   358     136.129 146.999  98.566  1.00  0.00           C  
ATOM   2864  CZ  TYR   358     134.942 147.685  98.499  1.00  0.00           C  
ATOM   2865  OH  TYR   358     134.824 148.809  97.655  1.00  0.00           O  
ATOM   2866  N   CYS   359     133.413 144.560 103.387  1.00  0.00              
ATOM   2867  CA  CYS   359     132.161 145.102 103.839  1.00  0.00              
ATOM   2868  CB  CYS   359     130.955 144.561 103.056  1.00  0.00              
ATOM   2869  C   CYS   359     131.909 144.741 105.263  1.00  0.00              
ATOM   2870  O   CYS   359     131.200 143.776 105.543  1.00  0.00              
ATOM   2871  SG  CYS   359     130.609 145.535 101.574  1.00  0.00           S  
ATOM   2872  N   VAL   360     132.452 145.533 106.204  1.00  0.00              
ATOM   2873  CA  VAL   360     132.176 145.286 107.589  1.00  0.00              
ATOM   2874  CB  VAL   360     133.396 144.986 108.412  1.00  0.00              
ATOM   2875  C   VAL   360     131.575 146.544 108.129  1.00  0.00              
ATOM   2876  O   VAL   360     132.051 147.639 107.835  1.00  0.00              
ATOM   2877  CG1 VAL   360     133.969 143.628 107.979  1.00  0.00           C  
ATOM   2878  CG2 VAL   360     134.390 146.149 108.248  1.00  0.00           C  
ATOM   2879  N   CYS   361     130.493 146.436 108.927  1.00  0.00              
ATOM   2880  CA  CYS   361     129.945 147.653 109.445  1.00  0.00              
ATOM   2881  CB  CYS   361     128.576 148.073 108.907  1.00  0.00              
ATOM   2882  C   CYS   361     129.929 147.684 110.930  1.00  0.00              
ATOM   2883  O   CYS   361     130.106 146.677 111.615  1.00  0.00              
ATOM   2884  SG  CYS   361     128.853 149.290 107.598  1.00  0.00           S  
ATOM   2885  N   GLU   362     129.761 148.916 111.446  1.00  0.00              
ATOM   2886  CA  GLU   362     129.752 149.192 112.846  1.00  0.00              
ATOM   2887  CB  GLU   362     130.238 150.613 113.179  1.00  0.00              
ATOM   2888  C   GLU   362     128.380 148.976 113.387  1.00  0.00              
ATOM   2889  O   GLU   362     127.390 148.985 112.657  1.00  0.00              
ATOM   2890  CG  GLU   362     129.509 151.716 112.415  1.00  0.00           C  
ATOM   2891  CD  GLU   362     130.313 152.994 112.601  1.00  0.00           C  
ATOM   2892  OE1 GLU   362     130.738 153.263 113.757  1.00  0.00           O  
ATOM   2893  OE2 GLU   362     130.524 153.713 111.588  1.00  0.00           O  
ATOM   2894  N   MET   363     128.307 148.755 114.711  1.00  0.00              
ATOM   2895  CA  MET   363     127.063 148.455 115.352  1.00  0.00              
ATOM   2896  CB  MET   363     127.251 147.884 116.769  1.00  0.00              
ATOM   2897  C   MET   363     126.233 149.696 115.456  1.00  0.00              
ATOM   2898  O   MET   363     126.730 150.785 115.734  1.00  0.00              
ATOM   2899  CG  MET   363     126.002 147.218 117.345  1.00  0.00           C  
ATOM   2900  SD  MET   363     125.572 145.630 116.572  1.00  0.00           S  
ATOM   2901  CE  MET   363     124.106 145.351 117.606  1.00  0.00           C  
ATOM   2902  N   PRO   364     124.965 149.531 115.179  1.00  0.00              
ATOM   2903  CA  PRO   364     124.032 150.621 115.266  1.00  0.00              
ATOM   2904  CB  PRO   364     122.866 150.268 114.339  1.00  0.00              
ATOM   2905  C   PRO   364     123.645 150.770 116.704  1.00  0.00              
ATOM   2906  O   PRO   364     123.891 149.852 117.485  1.00  0.00              
ATOM   2907  CD  PRO   364     124.558 148.552 114.186  1.00  0.00           C  
ATOM   2908  CG  PRO   364     123.048 148.771 114.035  1.00  0.00           C  
ATOM   2909  N   CYS   365     123.099 151.935 117.092  1.00  0.00              
ATOM   2910  CA  CYS   365     122.694 152.145 118.453  1.00  0.00              
ATOM   2911  CB  CYS   365     122.506 153.629 118.804  1.00  0.00              
ATOM   2912  C   CYS   365     121.452 151.388 118.760  1.00  0.00              
ATOM   2913  O   CYS   365     121.260 150.947 119.893  1.00  0.00              
ATOM   2914  SG  CYS   365     124.174 154.255 119.069  1.00  0.00           S  
ATOM   2915  N   ASN   366     120.570 151.237 117.756  1.00  0.00              
ATOM   2916  CA  ASN   366     119.309 150.610 117.994  1.00  0.00              
ATOM   2917  CB  ASN   366     118.161 151.581 117.667  1.00  0.00              
ATOM   2918  C   ASN   366     119.183 149.427 117.075  1.00  0.00              
ATOM   2919  O   ASN   366     119.372 149.555 115.867  1.00  0.00              
ATOM   2920  CG  ASN   366     116.891 151.110 118.340  1.00  0.00           C  
ATOM   2921  OD1 ASN   366     116.848 150.025 118.916  1.00  0.00           O  
ATOM   2922  ND2 ASN   366     115.821 151.945 118.265  1.00  0.00           N  
ATOM   2923  N   LEU   367     118.880 148.237 117.642  1.00  0.00              
ATOM   2924  CA  LEU   367     118.652 147.029 116.890  1.00  0.00              
ATOM   2925  CB  LEU   367     119.646 145.878 117.111  1.00  0.00              
ATOM   2926  C   LEU   367     117.361 146.414 117.303  1.00  0.00              
ATOM   2927  O   LEU   367     116.980 146.451 118.473  1.00  0.00              
ATOM   2928  CG  LEU   367     120.815 145.857 116.133  1.00  0.00           C  
ATOM   2929  CD1 LEU   367     120.337 145.477 114.722  1.00  0.00           C  
ATOM   2930  CD2 LEU   367     121.563 147.187 116.169  1.00  0.00           C  
ATOM   2931  N   THR   368     116.655 145.816 116.323  1.00  0.00              
ATOM   2932  CA  THR   368     115.461 145.093 116.635  1.00  0.00              
ATOM   2933  CB  THR   368     114.249 145.598 115.903  1.00  0.00              
ATOM   2934  C   THR   368     115.693 143.682 116.191  1.00  0.00              
ATOM   2935  O   THR   368     115.959 143.426 115.018  1.00  0.00              
ATOM   2936  OG1 THR   368     114.014 146.962 116.225  1.00  0.00           O  
ATOM   2937  CG2 THR   368     113.035 144.740 116.297  1.00  0.00           C  
ATOM   2938  N   ARG   369     115.598 142.716 117.127  1.00  0.00              
ATOM   2939  CA  ARG   369     115.802 141.341 116.767  1.00  0.00              
ATOM   2940  CB  ARG   369     116.948 140.659 117.536  1.00  0.00              
ATOM   2941  C   ARG   369     114.535 140.595 117.064  1.00  0.00              
ATOM   2942  O   ARG   369     113.795 140.954 117.978  1.00  0.00              
ATOM   2943  CG  ARG   369     117.153 139.197 117.128  1.00  0.00           C  
ATOM   2944  CD  ARG   369     118.408 138.548 117.715  1.00  0.00           C  
ATOM   2945  NE  ARG   369     118.070 138.011 119.063  1.00  0.00           N  
ATOM   2946  CZ  ARG   369     117.492 136.780 119.180  1.00  0.00           C  
ATOM   2947  NH1 ARG   369     117.155 136.075 118.062  1.00  0.00           N  
ATOM   2948  NH2 ARG   369     117.244 136.253 120.415  1.00  0.00           N  
ATOM   2949  N   TYR   370     114.231 139.546 116.269  1.00  0.00              
ATOM   2950  CA  TYR   370     113.029 138.795 116.505  1.00  0.00              
ATOM   2951  CB  TYR   370     112.096 138.708 115.280  1.00  0.00              
ATOM   2952  C   TYR   370     113.388 137.380 116.841  1.00  0.00              
ATOM   2953  O   TYR   370     113.860 136.630 115.988  1.00  0.00              
ATOM   2954  CG  TYR   370     111.540 140.061 115.004  1.00  0.00           C  
ATOM   2955  CD1 TYR   370     110.445 140.515 115.702  1.00  0.00           C  
ATOM   2956  CD2 TYR   370     112.103 140.870 114.045  1.00  0.00           C  
ATOM   2957  CE1 TYR   370     109.923 141.762 115.454  1.00  0.00           C  
ATOM   2958  CE2 TYR   370     111.586 142.119 113.792  1.00  0.00           C  
ATOM   2959  CZ  TYR   370     110.495 142.566 114.498  1.00  0.00           C  
ATOM   2960  OH  TYR   370     109.963 143.847 114.242  1.00  0.00           O  
ATOM   2961  N   GLY   371     113.160 136.970 118.105  1.00  0.00              
ATOM   2962  CA  GLY   371     113.398 135.603 118.468  1.00  0.00              
ATOM   2963  C   GLY   371     112.265 134.830 117.877  1.00  0.00              
ATOM   2964  O   GLY   371     111.139 135.324 117.827  1.00  0.00              
ATOM   2965  N   LYS   372     112.521 133.586 117.421  1.00  0.00              
ATOM   2966  CA  LYS   372     111.448 132.862 116.805  1.00  0.00              
ATOM   2967  CB  LYS   372     111.523 132.859 115.268  1.00  0.00              
ATOM   2968  C   LYS   372     111.522 131.422 117.201  1.00  0.00              
ATOM   2969  O   LYS   372     112.600 130.863 117.392  1.00  0.00              
ATOM   2970  CG  LYS   372     111.472 134.245 114.627  1.00  0.00           C  
ATOM   2971  CD  LYS   372     111.836 134.232 113.140  1.00  0.00           C  
ATOM   2972  CE  LYS   372     113.315 133.947 112.865  1.00  0.00           C  
ATOM   2973  NZ  LYS   372     114.135 135.125 113.224  1.00  0.00           N  
ATOM   2974  N   GLU   373     110.344 130.786 117.347  1.00  0.00              
ATOM   2975  CA  GLU   373     110.289 129.379 117.605  1.00  0.00              
ATOM   2976  CB  GLU   373     109.734 129.036 118.997  1.00  0.00              
ATOM   2977  C   GLU   373     109.352 128.822 116.574  1.00  0.00              
ATOM   2978  O   GLU   373     108.215 129.277 116.461  1.00  0.00              
ATOM   2979  CG  GLU   373     108.332 129.592 119.243  1.00  0.00           C  
ATOM   2980  CD  GLU   373     107.912 129.183 120.647  1.00  0.00           C  
ATOM   2981  OE1 GLU   373     108.818 128.942 121.489  1.00  0.00           O  
ATOM   2982  OE2 GLU   373     106.679 129.104 120.896  1.00  0.00           O  
ATOM   2983  N   LEU   374     109.803 127.825 115.785  1.00  0.00              
ATOM   2984  CA  LEU   374     108.954 127.310 114.743  1.00  0.00              
ATOM   2985  CB  LEU   374     109.613 127.204 113.352  1.00  0.00              
ATOM   2986  C   LEU   374     108.462 125.936 115.082  1.00  0.00              
ATOM   2987  O   LEU   374     109.122 125.175 115.788  1.00  0.00              
ATOM   2988  CG  LEU   374     109.853 128.552 112.644  1.00  0.00           C  
ATOM   2989  CD1 LEU   374     110.890 129.411 113.382  1.00  0.00           C  
ATOM   2990  CD2 LEU   374     110.195 128.342 111.160  1.00  0.00           C  
ATOM   2991  N   SER   375     107.249 125.611 114.580  1.00  0.00              
ATOM   2992  CA  SER   375     106.629 124.326 114.759  1.00  0.00              
ATOM   2993  CB  SER   375     105.604 124.273 115.904  1.00  0.00              
ATOM   2994  C   SER   375     105.852 124.043 113.515  1.00  0.00              
ATOM   2995  O   SER   375     105.561 124.952 112.738  1.00  0.00              
ATOM   2996  OG  SER   375     106.243 124.443 117.158  1.00  0.00           O  
ATOM   2997  N   MET   376     105.499 122.763 113.275  1.00  0.00              
ATOM   2998  CA  MET   376     104.741 122.525 112.085  1.00  0.00              
ATOM   2999  CB  MET   376     105.622 122.398 110.830  1.00  0.00              
ATOM   3000  C   MET   376     103.866 121.323 112.232  1.00  0.00              
ATOM   3001  O   MET   376     104.131 120.423 113.030  1.00  0.00              
ATOM   3002  CG  MET   376     106.630 121.253 110.869  1.00  0.00           C  
ATOM   3003  SD  MET   376     107.992 121.448 109.681  1.00  0.00           S  
ATOM   3004  CE  MET   376     106.929 121.966 108.305  1.00  0.00           C  
ATOM   3005  N   VAL   377     102.759 121.328 111.460  1.00  0.00              
ATOM   3006  CA  VAL   377     101.797 120.264 111.402  1.00  0.00              
ATOM   3007  CB  VAL   377     100.478 120.605 112.031  1.00  0.00              
ATOM   3008  C   VAL   377     101.553 120.006 109.944  1.00  0.00              
ATOM   3009  O   VAL   377     101.827 120.858 109.102  1.00  0.00              
ATOM   3010  CG1 VAL   377     100.695 120.814 113.539  1.00  0.00           C  
ATOM   3011  CG2 VAL   377      99.897 121.835 111.315  1.00  0.00           C  
ATOM   3012  N   LYS   378     101.042 118.804 109.613  1.00  0.00              
ATOM   3013  CA  LYS   378     100.843 118.400 108.246  1.00  0.00              
ATOM   3014  CB  LYS   378     100.700 116.878 108.087  1.00  0.00              
ATOM   3015  C   LYS   378      99.600 118.985 107.649  1.00  0.00              
ATOM   3016  O   LYS   378      98.565 119.120 108.299  1.00  0.00              
ATOM   3017  CG  LYS   378     100.281 116.457 106.677  1.00  0.00           C  
ATOM   3018  CD  LYS   378     100.319 114.948 106.443  1.00  0.00           C  
ATOM   3019  CE  LYS   378      99.616 114.511 105.157  1.00  0.00           C  
ATOM   3020  NZ  LYS   378     100.266 115.138 103.985  1.00  0.00           N  
ATOM   3021  N   ILE   379      99.699 119.355 106.355  1.00  0.00              
ATOM   3022  CA  ILE   379      98.576 119.814 105.589  1.00  0.00              
ATOM   3023  CB  ILE   379      98.595 121.299 105.345  1.00  0.00              
ATOM   3024  C   ILE   379      98.684 119.130 104.253  1.00  0.00              
ATOM   3025  O   ILE   379      99.808 118.972 103.775  1.00  0.00              
ATOM   3026  CG2 ILE   379      99.808 121.630 104.459  1.00  0.00           C  
ATOM   3027  CG1 ILE   379      97.251 121.775 104.770  1.00  0.00           C  
ATOM   3028  CD1 ILE   379      97.084 123.293 104.796  1.00  0.00           C  
ATOM   3029  N   PRO   380      97.623 118.726 103.577  1.00  0.00              
ATOM   3030  CA  PRO   380      96.259 118.793 104.046  1.00  0.00              
ATOM   3031  CB  PRO   380      95.370 118.570 102.825  1.00  0.00              
ATOM   3032  C   PRO   380      95.793 117.990 105.208  1.00  0.00              
ATOM   3033  O   PRO   380      95.629 118.571 106.262  1.00  0.00              
ATOM   3034  CD  PRO   380      97.683 118.747 102.123  1.00  0.00           C  
ATOM   3035  CG  PRO   380      96.247 119.017 101.648  1.00  0.00           C  
ATOM   3036  N   SER   381      95.627 116.663 105.058  1.00  0.00              
ATOM   3037  CA  SER   381      95.035 115.786 106.033  1.00  0.00              
ATOM   3038  CB  SER   381      94.052 116.463 107.007  1.00  0.00              
ATOM   3039  C   SER   381      94.217 114.889 105.177  1.00  0.00              
ATOM   3040  O   SER   381      93.748 115.296 104.114  1.00  0.00              
ATOM   3041  OG  SER   381      93.489 115.503 107.888  1.00  0.00           O  
ATOM   3042  N   LYS   382      94.005 113.645 105.614  1.00  0.00              
ATOM   3043  CA  LYS   382      93.282 112.742 104.773  1.00  0.00              
ATOM   3044  CB  LYS   382      93.180 111.329 105.373  1.00  0.00              
ATOM   3045  C   LYS   382      91.891 113.250 104.584  1.00  0.00              
ATOM   3046  O   LYS   382      91.388 113.277 103.462  1.00  0.00              
ATOM   3047  CG  LYS   382      92.504 110.310 104.451  1.00  0.00           C  
ATOM   3048  CD  LYS   382      93.346 109.901 103.240  1.00  0.00           C  
ATOM   3049  CE  LYS   382      93.595 111.030 102.238  1.00  0.00           C  
ATOM   3050  NZ  LYS   382      94.865 111.720 102.557  1.00  0.00           N  
ATOM   3051  N   ALA   383      91.220 113.674 105.674  1.00  0.00              
ATOM   3052  CA  ALA   383      89.880 114.137 105.465  1.00  0.00              
ATOM   3053  CB  ALA   383      88.923 113.753 106.604  1.00  0.00              
ATOM   3054  C   ALA   383      89.938 115.623 105.423  1.00  0.00              
ATOM   3055  O   ALA   383      89.579 116.306 106.378  1.00  0.00              
ATOM   3056  N   SER   384      90.337 116.176 104.272  1.00  0.00              
ATOM   3057  CA  SER   384      90.466 117.597 104.213  1.00  0.00              
ATOM   3058  CB  SER   384      91.521 118.115 105.204  1.00  0.00              
ATOM   3059  C   SER   384      90.966 117.908 102.848  1.00  0.00              
ATOM   3060  O   SER   384      90.641 118.938 102.261  1.00  0.00              
ATOM   3061  OG  SER   384      91.629 119.526 105.119  1.00  0.00           O  
ATOM   3062  N   ALA   385      91.770 116.979 102.308  1.00  0.00              
ATOM   3063  CA  ALA   385      92.414 117.180 101.048  1.00  0.00              
ATOM   3064  CB  ALA   385      93.286 115.985 100.629  1.00  0.00              
ATOM   3065  C   ALA   385      91.388 117.383  99.981  1.00  0.00              
ATOM   3066  O   ALA   385      91.554 118.241  99.117  1.00  0.00              
ATOM   3067  N   LYS   386      90.293 116.606 100.015  1.00  0.00              
ATOM   3068  CA  LYS   386      89.316 116.685  98.966  1.00  0.00              
ATOM   3069  CB  LYS   386      88.213 115.624  99.101  1.00  0.00              
ATOM   3070  C   LYS   386      88.667 118.036  98.944  1.00  0.00              
ATOM   3071  O   LYS   386      88.425 118.596  97.875  1.00  0.00              
ATOM   3072  CG  LYS   386      87.384 115.473  97.828  1.00  0.00           C  
ATOM   3073  CD  LYS   386      86.557 114.190  97.793  1.00  0.00           C  
ATOM   3074  CE  LYS   386      85.727 114.037  96.518  1.00  0.00           C  
ATOM   3075  NZ  LYS   386      84.720 115.119  96.440  1.00  0.00           N  
ATOM   3076  N   TYR   387      88.368 118.599 100.129  1.00  0.00              
ATOM   3077  CA  TYR   387      87.687 119.861 100.195  1.00  0.00              
ATOM   3078  CB  TYR   387      87.391 120.273 101.649  1.00  0.00              
ATOM   3079  C   TYR   387      88.531 120.932  99.576  1.00  0.00              
ATOM   3080  O   TYR   387      88.058 121.716  98.755  1.00  0.00              
ATOM   3081  CG  TYR   387      86.823 121.651 101.656  1.00  0.00           C  
ATOM   3082  CD1 TYR   387      85.497 121.873 101.361  1.00  0.00           C  
ATOM   3083  CD2 TYR   387      87.623 122.725 101.972  1.00  0.00           C  
ATOM   3084  CE1 TYR   387      84.982 123.148 101.374  1.00  0.00           C  
ATOM   3085  CE2 TYR   387      87.114 124.001 101.987  1.00  0.00           C  
ATOM   3086  CZ  TYR   387      85.791 124.214 101.687  1.00  0.00           C  
ATOM   3087  OH  TYR   387      85.266 125.524 101.702  1.00  0.00           O  
ATOM   3088  N   LEU   388      89.820 120.975  99.953  1.00  0.00              
ATOM   3089  CA  LEU   388      90.740 121.979  99.503  1.00  0.00              
ATOM   3090  CB  LEU   388      92.077 121.879 100.246  1.00  0.00              
ATOM   3091  C   LEU   388      90.980 121.838  98.032  1.00  0.00              
ATOM   3092  O   LEU   388      91.113 122.832  97.319  1.00  0.00              
ATOM   3093  CG  LEU   388      91.988 122.218 101.745  1.00  0.00           C  
ATOM   3094  CD1 LEU   388      93.364 122.099 102.421  1.00  0.00           C  
ATOM   3095  CD2 LEU   388      91.340 123.595 101.969  1.00  0.00           C  
ATOM   3096  N   ALA   389      91.053 120.591  97.535  1.00  0.00              
ATOM   3097  CA  ALA   389      91.314 120.391  96.140  1.00  0.00              
ATOM   3098  CB  ALA   389      91.408 118.903  95.763  1.00  0.00              
ATOM   3099  C   ALA   389      90.197 120.996  95.348  1.00  0.00              
ATOM   3100  O   ALA   389      90.435 121.662  94.342  1.00  0.00              
ATOM   3101  N   LYS   390      88.945 120.782  95.793  1.00  0.00              
ATOM   3102  CA  LYS   390      87.798 121.271  95.080  1.00  0.00              
ATOM   3103  CB  LYS   390      86.474 120.772  95.685  1.00  0.00              
ATOM   3104  C   LYS   390      87.764 122.770  95.095  1.00  0.00              
ATOM   3105  O   LYS   390      87.499 123.400  94.072  1.00  0.00              
ATOM   3106  CG  LYS   390      85.249 121.076  94.820  1.00  0.00           C  
ATOM   3107  CD  LYS   390      85.208 120.278  93.515  1.00  0.00           C  
ATOM   3108  CE  LYS   390      84.899 118.793  93.714  1.00  0.00           C  
ATOM   3109  NZ  LYS   390      83.475 118.615  94.075  1.00  0.00           N  
ATOM   3110  N   LYS   391      88.054 123.388  96.256  1.00  0.00              
ATOM   3111  CA  LYS   391      87.924 124.814  96.379  1.00  0.00              
ATOM   3112  CB  LYS   391      88.265 125.309  97.796  1.00  0.00              
ATOM   3113  C   LYS   391      88.845 125.506  95.419  1.00  0.00              
ATOM   3114  O   LYS   391      88.460 126.457  94.742  1.00  0.00              
ATOM   3115  CG  LYS   391      88.000 126.801  98.011  1.00  0.00           C  
ATOM   3116  CD  LYS   391      88.011 127.215  99.484  1.00  0.00           C  
ATOM   3117  CE  LYS   391      89.410 127.257 100.101  1.00  0.00           C  
ATOM   3118  NZ  LYS   391      89.326 127.665 101.521  1.00  0.00           N  
ATOM   3119  N   PHE   392      90.103 125.049  95.375  1.00  0.00              
ATOM   3120  CA  PHE   392      91.165 125.562  94.556  1.00  0.00              
ATOM   3121  CB  PHE   392      92.547 125.263  95.148  1.00  0.00              
ATOM   3122  C   PHE   392      91.083 125.071  93.143  1.00  0.00              
ATOM   3123  O   PHE   392      91.737 125.629  92.262  1.00  0.00              
ATOM   3124  CG  PHE   392      92.521 126.019  96.430  1.00  0.00           C  
ATOM   3125  CD1 PHE   392      92.836 127.356  96.452  1.00  0.00           C  
ATOM   3126  CD2 PHE   392      92.142 125.403  97.599  1.00  0.00           C  
ATOM   3127  CE1 PHE   392      92.800 128.062  97.630  1.00  0.00           C  
ATOM   3128  CE2 PHE   392      92.104 126.104  98.781  1.00  0.00           C  
ATOM   3129  CZ  PHE   392      92.436 127.437  98.798  1.00  0.00           C  
ATOM   3130  N   ASN   393      90.327 123.982  92.896  1.00  0.00              
ATOM   3131  CA  ASN   393      90.250 123.385  91.590  1.00  0.00              
ATOM   3132  CB  ASN   393      89.825 124.362  90.479  1.00  0.00              
ATOM   3133  C   ASN   393      91.577 122.801  91.233  1.00  0.00              
ATOM   3134  O   ASN   393      92.062 122.959  90.113  1.00  0.00              
ATOM   3135  CG  ASN   393      88.328 124.599  90.617  1.00  0.00           C  
ATOM   3136  OD1 ASN   393      87.573 123.684  90.946  1.00  0.00           O  
ATOM   3137  ND2 ASN   393      87.881 125.857  90.359  1.00  0.00           N  
ATOM   3138  N   LYS   394      92.198 122.097  92.202  1.00  0.00              
ATOM   3139  CA  LYS   394      93.459 121.458  91.961  1.00  0.00              
ATOM   3140  CB  LYS   394      94.611 121.989  92.835  1.00  0.00              
ATOM   3141  C   LYS   394      93.310 120.013  92.329  1.00  0.00              
ATOM   3142  O   LYS   394      92.319 119.610  92.937  1.00  0.00              
ATOM   3143  CG  LYS   394      94.727 123.513  92.851  1.00  0.00           C  
ATOM   3144  CD  LYS   394      94.742 124.166  91.467  1.00  0.00           C  
ATOM   3145  CE  LYS   394      96.125 124.594  90.982  1.00  0.00           C  
ATOM   3146  NZ  LYS   394      95.993 125.358  89.722  1.00  0.00           N  
ATOM   3147  N   SER   395      94.306 119.191  91.943  1.00  0.00              
ATOM   3148  CA  SER   395      94.299 117.790  92.255  1.00  0.00              
ATOM   3149  CB  SER   395      95.320 116.979  91.439  1.00  0.00              
ATOM   3150  C   SER   395      94.659 117.641  93.700  1.00  0.00              
ATOM   3151  O   SER   395      95.231 118.543  94.307  1.00  0.00              
ATOM   3152  OG  SER   395      95.260 115.609  91.805  1.00  0.00           O  
ATOM   3153  N   GLU   396      94.308 116.480  94.288  1.00  0.00              
ATOM   3154  CA  GLU   396      94.572 116.202  95.669  1.00  0.00              
ATOM   3155  CB  GLU   396      93.993 114.847  96.115  1.00  0.00              
ATOM   3156  C   GLU   396      96.055 116.141  95.859  1.00  0.00              
ATOM   3157  O   GLU   396      96.588 116.630  96.853  1.00  0.00              
ATOM   3158  CG  GLU   396      92.477 114.731  95.927  1.00  0.00           C  
ATOM   3159  CD  GLU   396      91.791 115.818  96.740  1.00  0.00           C  
ATOM   3160  OE1 GLU   396      92.504 116.547  97.479  1.00  0.00           O  
ATOM   3161  OE2 GLU   396      90.541 115.933  96.628  1.00  0.00           O  
ATOM   3162  N   GLN   397      96.768 115.536  94.895  1.00  0.00              
ATOM   3163  CA  GLN   397      98.190 115.400  95.006  1.00  0.00              
ATOM   3164  CB  GLN   397      98.823 114.578  93.866  1.00  0.00              
ATOM   3165  C   GLN   397      98.798 116.766  94.995  1.00  0.00              
ATOM   3166  O   GLN   397      99.743 117.041  95.730  1.00  0.00              
ATOM   3167  CG  GLN   397      98.709 115.211  92.479  1.00  0.00           C  
ATOM   3168  CD  GLN   397      99.387 114.274  91.490  1.00  0.00           C  
ATOM   3169  OE1 GLN   397      99.507 114.582  90.305  1.00  0.00           O  
ATOM   3170  NE2 GLN   397      99.851 113.097  91.989  1.00  0.00           N  
ATOM   3171  N   TYR   398      98.234 117.670  94.177  1.00  0.00              
ATOM   3172  CA  TYR   398      98.754 118.991  93.970  1.00  0.00              
ATOM   3173  CB  TYR   398      97.868 119.736  92.946  1.00  0.00              
ATOM   3174  C   TYR   398      98.734 119.717  95.278  1.00  0.00              
ATOM   3175  O   TYR   398      99.711 120.361  95.661  1.00  0.00              
ATOM   3176  CG  TYR   398      98.361 121.111  92.647  1.00  0.00           C  
ATOM   3177  CD1 TYR   398      97.949 122.191  93.394  1.00  0.00           C  
ATOM   3178  CD2 TYR   398      99.226 121.324  91.597  1.00  0.00           C  
ATOM   3179  CE1 TYR   398      98.401 123.457  93.101  1.00  0.00           C  
ATOM   3180  CE2 TYR   398      99.682 122.588  91.300  1.00  0.00           C  
ATOM   3181  CZ  TYR   398      99.269 123.658  92.055  1.00  0.00           C  
ATOM   3182  OH  TYR   398      99.733 124.957  91.756  1.00  0.00           O  
ATOM   3183  N   ILE   399      97.628 119.599  96.030  1.00  0.00              
ATOM   3184  CA  ILE   399      97.534 120.362  97.231  1.00  0.00              
ATOM   3185  CB  ILE   399      96.168 120.363  97.828  1.00  0.00              
ATOM   3186  C   ILE   399      98.576 119.935  98.223  1.00  0.00              
ATOM   3187  O   ILE   399      99.166 120.771  98.906  1.00  0.00              
ATOM   3188  CG2 ILE   399      95.918 119.045  98.576  1.00  0.00           C  
ATOM   3189  CG1 ILE   399      96.066 121.600  98.714  1.00  0.00           C  
ATOM   3190  CD1 ILE   399      94.646 122.104  98.861  1.00  0.00           C  
ATOM   3191  N   GLY   400      98.841 118.622  98.333  1.00  0.00              
ATOM   3192  CA  GLY   400      99.818 118.128  99.263  1.00  0.00              
ATOM   3193  C   GLY   400     101.182 118.662  98.928  1.00  0.00              
ATOM   3194  O   GLY   400     102.011 118.860  99.813  1.00  0.00              
ATOM   3195  N   GLU   401     101.484 118.798  97.625  1.00  0.00              
ATOM   3196  CA  GLU   401     102.755 119.265  97.131  1.00  0.00              
ATOM   3197  CB  GLU   401     103.062 118.852  95.677  1.00  0.00              
ATOM   3198  C   GLU   401     102.955 120.751  97.208  1.00  0.00              
ATOM   3199  O   GLU   401     104.099 121.198  97.291  1.00  0.00              
ATOM   3200  CG  GLU   401     103.548 117.406  95.516  1.00  0.00           C  
ATOM   3201  CD  GLU   401     102.370 116.512  95.169  1.00  0.00           C  
ATOM   3202  OE1 GLU   401     101.706 116.792  94.136  1.00  0.00           O  
ATOM   3203  OE2 GLU   401     102.116 115.538  95.927  1.00  0.00           O  
ATOM   3204  N   ASN   402     101.900 121.586  97.111  1.00  0.00              
ATOM   3205  CA  ASN   402     102.292 122.964  97.039  1.00  0.00              
ATOM   3206  CB  ASN   402     102.310 123.481  95.590  1.00  0.00              
ATOM   3207  C   ASN   402     101.530 123.892  97.956  1.00  0.00              
ATOM   3208  O   ASN   402     101.786 125.095  97.957  1.00  0.00              
ATOM   3209  CG  ASN   402     100.966 123.230  94.978  1.00  0.00           C  
ATOM   3210  OD1 ASN   402     100.017 123.953  95.258  1.00  0.00           O  
ATOM   3211  ND2 ASN   402     100.882 122.182  94.116  1.00  0.00           N  
ATOM   3212  N   ILE   403     100.625 123.378  98.812  1.00  0.00              
ATOM   3213  CA  ILE   403      99.896 124.230  99.717  1.00  0.00              
ATOM   3214  CB  ILE   403      98.490 123.773  99.971  1.00  0.00              
ATOM   3215  C   ILE   403     100.641 124.364 101.010  1.00  0.00              
ATOM   3216  O   ILE   403     101.268 123.421 101.491  1.00  0.00              
ATOM   3217  CG2 ILE   403      97.985 124.431 101.264  1.00  0.00           C  
ATOM   3218  CG1 ILE   403      97.628 124.099  98.739  1.00  0.00           C  
ATOM   3219  CD1 ILE   403      98.077 123.400  97.458  1.00  0.00           C  
ATOM   3220  N   LEU   404     100.611 125.592 101.572  1.00  0.00              
ATOM   3221  CA  LEU   404     101.377 125.961 102.728  1.00  0.00              
ATOM   3222  CB  LEU   404     102.637 126.691 102.227  1.00  0.00              
ATOM   3223  C   LEU   404     100.587 126.959 103.530  1.00  0.00              
ATOM   3224  O   LEU   404      99.947 127.842 102.965  1.00  0.00              
ATOM   3225  CG  LEU   404     103.518 127.383 103.269  1.00  0.00           C  
ATOM   3226  CD1 LEU   404     104.207 126.365 104.174  1.00  0.00           C  
ATOM   3227  CD2 LEU   404     104.500 128.354 102.599  1.00  0.00           C  
ATOM   3228  N   VAL   405     100.597 126.835 104.875  1.00  0.00              
ATOM   3229  CA  VAL   405      99.989 127.812 105.740  1.00  0.00              
ATOM   3230  CB  VAL   405      98.848 127.321 106.577  1.00  0.00              
ATOM   3231  C   VAL   405     101.043 128.326 106.656  1.00  0.00              
ATOM   3232  O   VAL   405     101.809 127.563 107.244  1.00  0.00              
ATOM   3233  CG1 VAL   405      97.541 127.471 105.798  1.00  0.00           C  
ATOM   3234  CG2 VAL   405      99.126 125.849 106.889  1.00  0.00           C  
ATOM   3235  N   LEU   406     101.102 129.664 106.784  1.00  0.00              
ATOM   3236  CA  LEU   406     102.104 130.281 107.597  1.00  0.00              
ATOM   3237  CB  LEU   406     103.037 131.195 106.779  1.00  0.00              
ATOM   3238  C   LEU   406     101.436 131.149 108.607  1.00  0.00              
ATOM   3239  O   LEU   406     100.582 131.967 108.271  1.00  0.00              
ATOM   3240  CG  LEU   406     104.116 131.922 107.604  1.00  0.00           C  
ATOM   3241  CD1 LEU   406     105.099 130.931 108.247  1.00  0.00           C  
ATOM   3242  CD2 LEU   406     104.820 133.004 106.764  1.00  0.00           C  
ATOM   3243  N   ASP   407     101.788 130.978 109.893  1.00  0.00              
ATOM   3244  CA  ASP   407     101.243 131.890 110.846  1.00  0.00              
ATOM   3245  CB  ASP   407      99.983 131.412 111.599  1.00  0.00              
ATOM   3246  C   ASP   407     102.308 132.465 111.718  1.00  0.00              
ATOM   3247  O   ASP   407     103.060 131.752 112.384  1.00  0.00              
ATOM   3248  CG  ASP   407     100.148 129.998 112.099  1.00  0.00           C  
ATOM   3249  OD1 ASP   407     100.575 129.124 111.298  1.00  0.00           O  
ATOM   3250  OD2 ASP   407      99.817 129.771 113.291  1.00  0.00           O  
ATOM   3251  N   ILE   408     102.426 133.812 111.661  1.00  0.00              
ATOM   3252  CA  ILE   408     103.368 134.513 112.481  1.00  0.00              
ATOM   3253  CB  ILE   408     104.384 135.390 111.783  1.00  0.00              
ATOM   3254  C   ILE   408     102.631 135.337 113.480  1.00  0.00              
ATOM   3255  O   ILE   408     101.739 136.119 113.150  1.00  0.00              
ATOM   3256  CG2 ILE   408     105.436 134.497 111.121  1.00  0.00           C  
ATOM   3257  CG1 ILE   408     103.741 136.394 110.827  1.00  0.00           C  
ATOM   3258  CD1 ILE   408     103.234 135.753 109.540  1.00  0.00           C  
ATOM   3259  N   PHE   409     102.995 135.129 114.760  1.00  0.00              
ATOM   3260  CA  PHE   409     102.391 135.824 115.852  1.00  0.00              
ATOM   3261  CB  PHE   409     101.096 135.163 116.368  1.00  0.00              
ATOM   3262  C   PHE   409     103.388 135.913 116.966  1.00  0.00              
ATOM   3263  O   PHE   409     104.511 135.422 116.852  1.00  0.00              
ATOM   3264  CG  PHE   409     101.368 133.740 116.722  1.00  0.00           C  
ATOM   3265  CD1 PHE   409     101.336 132.768 115.748  1.00  0.00           C  
ATOM   3266  CD2 PHE   409     101.642 133.373 118.019  1.00  0.00           C  
ATOM   3267  CE1 PHE   409     101.580 131.451 116.060  1.00  0.00           C  
ATOM   3268  CE2 PHE   409     101.887 132.058 118.337  1.00  0.00           C  
ATOM   3269  CZ  PHE   409     101.857 131.094 117.358  1.00  0.00           C  
ATOM   3270  N   PHE   410     103.000 136.585 118.070  1.00  0.00              
ATOM   3271  CA  PHE   410     103.883 136.759 119.188  1.00  0.00              
ATOM   3272  CB  PHE   410     104.027 138.219 119.659  1.00  0.00              
ATOM   3273  C   PHE   410     103.349 136.003 120.366  1.00  0.00              
ATOM   3274  O   PHE   410     102.154 135.750 120.496  1.00  0.00              
ATOM   3275  CG  PHE   410     104.821 139.005 118.671  1.00  0.00           C  
ATOM   3276  CD1 PHE   410     104.233 139.519 117.538  1.00  0.00           C  
ATOM   3277  CD2 PHE   410     106.158 139.244 118.892  1.00  0.00           C  
ATOM   3278  CE1 PHE   410     104.972 140.248 116.636  1.00  0.00           C  
ATOM   3279  CE2 PHE   410     106.902 139.972 117.994  1.00  0.00           C  
ATOM   3280  CZ  PHE   410     106.308 140.476 116.862  1.00  0.00           C  
ATOM   3281  N   GLU   411     104.281 135.622 121.254  1.00  0.00              
ATOM   3282  CA  GLU   411     104.075 134.927 122.492  1.00  0.00              
ATOM   3283  CB  GLU   411     105.421 134.391 123.010  1.00  0.00              
ATOM   3284  C   GLU   411     103.558 135.936 123.478  1.00  0.00              
ATOM   3285  O   GLU   411     103.544 137.133 123.197  1.00  0.00              
ATOM   3286  CG  GLU   411     105.402 133.688 124.361  1.00  0.00           C  
ATOM   3287  CD  GLU   411     106.846 133.318 124.679  1.00  0.00           C  
ATOM   3288  OE1 GLU   411     107.684 133.339 123.738  1.00  0.00           O  
ATOM   3289  OE2 GLU   411     107.129 133.014 125.868  1.00  0.00           O  
ATOM   3290  N   VAL   412     103.088 135.473 124.657  1.00  0.00              
ATOM   3291  CA  VAL   412     102.543 136.368 125.643  1.00  0.00              
ATOM   3292  CB  VAL   412     102.049 135.660 126.874  1.00  0.00              
ATOM   3293  C   VAL   412     103.587 137.372 126.044  1.00  0.00              
ATOM   3294  O   VAL   412     103.303 138.569 126.074  1.00  0.00              
ATOM   3295  CG1 VAL   412     103.223 134.945 127.562  1.00  0.00           C  
ATOM   3296  CG2 VAL   412     101.337 136.690 127.766  1.00  0.00           C  
ATOM   3297  N   LEU   413     104.827 136.933 126.354  1.00  0.00              
ATOM   3298  CA  LEU   413     105.842 137.901 126.669  1.00  0.00              
ATOM   3299  CB  LEU   413     107.004 137.345 127.516  1.00  0.00              
ATOM   3300  C   LEU   413     106.426 138.307 125.353  1.00  0.00              
ATOM   3301  O   LEU   413     107.440 137.769 124.913  1.00  0.00              
ATOM   3302  CG  LEU   413     106.644 137.027 128.980  1.00  0.00           C  
ATOM   3303  CD1 LEU   413     106.323 138.309 129.763  1.00  0.00           C  
ATOM   3304  CD2 LEU   413     105.536 135.969 129.079  1.00  0.00           C  
ATOM   3305  N   ASN   414     105.774 139.295 124.711  1.00  0.00              
ATOM   3306  CA  ASN   414     106.059 139.790 123.391  1.00  0.00              
ATOM   3307  CB  ASN   414     105.084 140.874 122.900  1.00  0.00              
ATOM   3308  C   ASN   414     107.331 140.564 123.332  1.00  0.00              
ATOM   3309  O   ASN   414     107.989 140.581 122.294  1.00  0.00              
ATOM   3310  CG  ASN   414     103.649 140.422 122.986  1.00  0.00           C  
ATOM   3311  OD1 ASN   414     103.111 140.277 124.080  1.00  0.00           O  
ATOM   3312  ND2 ASN   414     102.997 140.234 121.808  1.00  0.00           N  
ATOM   3313  N   TYR   415     107.678 141.279 124.417  1.00  0.00              
ATOM   3314  CA  TYR   415     108.686 142.286 124.248  1.00  0.00              
ATOM   3315  CB  TYR   415     108.001 143.657 124.441  1.00  0.00              
ATOM   3316  C   TYR   415     109.821 142.135 125.221  1.00  0.00              
ATOM   3317  O   TYR   415     109.615 141.921 126.415  1.00  0.00              
ATOM   3318  CG  TYR   415     108.847 144.822 124.076  1.00  0.00           C  
ATOM   3319  CD1 TYR   415     109.125 145.100 122.757  1.00  0.00           C  
ATOM   3320  CD2 TYR   415     109.314 145.670 125.053  1.00  0.00           C  
ATOM   3321  CE1 TYR   415     109.891 146.192 122.422  1.00  0.00           C  
ATOM   3322  CE2 TYR   415     110.079 146.763 124.723  1.00  0.00           C  
ATOM   3323  CZ  TYR   415     110.371 147.023 123.406  1.00  0.00           C  
ATOM   3324  OH  TYR   415     111.156 148.145 123.066  1.00  0.00           O  
ATOM   3325  N   GLU   416     111.071 142.246 124.705  1.00  0.00              
ATOM   3326  CA  GLU   416     112.273 142.200 125.501  1.00  0.00              
ATOM   3327  CB  GLU   416     113.258 141.060 125.189  1.00  0.00              
ATOM   3328  C   GLU   416     113.098 143.405 125.210  1.00  0.00              
ATOM   3329  O   GLU   416     113.213 143.844 124.066  1.00  0.00              
ATOM   3330  CG  GLU   416     113.022 139.745 125.911  1.00  0.00           C  
ATOM   3331  CD  GLU   416     114.267 138.900 125.674  1.00  0.00           C  
ATOM   3332  OE1 GLU   416     114.598 138.661 124.483  1.00  0.00           O  
ATOM   3333  OE2 GLU   416     114.910 138.491 126.676  1.00  0.00           O  
ATOM   3334  N   THR   417     113.713 143.968 126.266  1.00  0.00              
ATOM   3335  CA  THR   417     114.604 145.067 126.059  1.00  0.00              
ATOM   3336  CB  THR   417     114.171 146.345 126.717  1.00  0.00              
ATOM   3337  C   THR   417     115.920 144.692 126.651  1.00  0.00              
ATOM   3338  O   THR   417     115.991 144.234 127.791  1.00  0.00              
ATOM   3339  OG1 THR   417     114.005 146.147 128.111  1.00  0.00           O  
ATOM   3340  CG2 THR   417     112.857 146.823 126.084  1.00  0.00           C  
ATOM   3341  N   ILE   418     116.995 144.833 125.849  1.00  0.00              
ATOM   3342  CA  ILE   418     118.326 144.635 126.338  1.00  0.00              
ATOM   3343  CB  ILE   418     119.116 143.622 125.554  1.00  0.00              
ATOM   3344  C   ILE   418     118.990 145.959 126.144  1.00  0.00              
ATOM   3345  O   ILE   418     119.383 146.311 125.033  1.00  0.00              
ATOM   3346  CG2 ILE   418     120.553 143.619 126.101  1.00  0.00           C  
ATOM   3347  CG1 ILE   418     118.440 142.238 125.602  1.00  0.00           C  
ATOM   3348  CD1 ILE   418     117.160 142.145 124.774  1.00  0.00           C  
ATOM   3349  N   GLU   419     119.145 146.739 127.226  1.00  0.00              
ATOM   3350  CA  GLU   419     119.700 148.043 127.040  1.00  0.00              
ATOM   3351  CB  GLU   419     118.724 149.168 127.427  1.00  0.00              
ATOM   3352  C   GLU   419     120.903 148.182 127.903  1.00  0.00              
ATOM   3353  O   GLU   419     120.896 147.810 129.075  1.00  0.00              
ATOM   3354  CG  GLU   419     119.286 150.579 127.238  1.00  0.00           C  
ATOM   3355  CD  GLU   419     118.206 151.566 127.659  1.00  0.00           C  
ATOM   3356  OE1 GLU   419     117.059 151.112 127.915  1.00  0.00           O  
ATOM   3357  OE2 GLU   419     118.512 152.786 127.729  1.00  0.00           O  
ATOM   3358  N   GLN   420     121.996 148.709 127.326  1.00  0.00              
ATOM   3359  CA  GLN   420     123.129 148.934 128.156  1.00  0.00              
ATOM   3360  CB  GLN   420     124.472 148.706 127.445  1.00  0.00              
ATOM   3361  C   GLN   420     122.964 150.286 128.762  1.00  0.00              
ATOM   3362  O   GLN   420     122.593 151.248 128.092  1.00  0.00              
ATOM   3363  CG  GLN   420     124.663 149.477 126.148  1.00  0.00           C  
ATOM   3364  CD  GLN   420     125.925 148.919 125.516  1.00  0.00           C  
ATOM   3365  OE1 GLN   420     126.456 149.480 124.560  1.00  0.00           O  
ATOM   3366  NE2 GLN   420     126.423 147.777 126.064  1.00  0.00           N  
ATOM   3367  N   LYS   421     123.183 150.366 130.088  1.00  0.00              
ATOM   3368  CA  LYS   421     122.964 151.586 130.800  1.00  0.00              
ATOM   3369  CB  LYS   421     121.916 151.477 131.915  1.00  0.00              
ATOM   3370  C   LYS   421     124.248 152.097 131.357  1.00  0.00              
ATOM   3371  O   LYS   421     125.247 151.386 131.451  1.00  0.00              
ATOM   3372  CG  LYS   421     120.511 151.434 131.317  1.00  0.00           C  
ATOM   3373  CD  LYS   421     119.403 151.032 132.282  1.00  0.00           C  
ATOM   3374  CE  LYS   421     118.035 151.046 131.606  1.00  0.00           C  
ATOM   3375  NZ  LYS   421     118.108 150.291 130.337  1.00  0.00           N  
ATOM   3376  N   LYS   422     124.187 153.372 131.782  1.00  0.00              
ATOM   3377  CA  LYS   422     125.269 154.228 132.170  1.00  0.00              
ATOM   3378  CB  LYS   422     124.796 155.639 132.551  1.00  0.00              
ATOM   3379  C   LYS   422     126.092 153.723 133.303  1.00  0.00              
ATOM   3380  O   LYS   422     127.277 154.008 133.310  1.00  0.00              
ATOM   3381  CG  LYS   422     124.279 156.465 131.373  1.00  0.00           C  
ATOM   3382  CD  LYS   422     125.341 156.787 130.327  1.00  0.00           C  
ATOM   3383  CE  LYS   422     124.841 157.717 129.221  1.00  0.00           C  
ATOM   3384  NZ  LYS   422     123.720 157.082 128.494  1.00  0.00           N  
ATOM   3385  N   ALA   423     125.536 153.056 134.325  1.00  0.00              
ATOM   3386  CA  ALA   423     126.358 152.556 135.395  1.00  0.00              
ATOM   3387  CB  ALA   423     127.708 151.919 135.003  1.00  0.00              
ATOM   3388  C   ALA   423     126.576 153.638 136.396  1.00  0.00              
ATOM   3389  O   ALA   423     125.800 153.789 137.334  1.00  0.00              
ATOM   3390  N   TYR   424     127.682 154.391 136.248  1.00  0.00              
ATOM   3391  CA  TYR   424     128.046 155.356 137.243  1.00  0.00              
ATOM   3392  CB  TYR   424     129.525 155.140 137.614  1.00  0.00              
ATOM   3393  C   TYR   424     127.878 156.748 136.686  1.00  0.00              
ATOM   3394  O   TYR   424     128.745 157.248 135.971  1.00  0.00              
ATOM   3395  CG  TYR   424     129.847 155.685 138.958  1.00  0.00           C  
ATOM   3396  CD1 TYR   424     129.379 155.032 140.073  1.00  0.00           C  
ATOM   3397  CD2 TYR   424     130.643 156.795 139.116  1.00  0.00           C  
ATOM   3398  CE1 TYR   424     129.671 155.494 141.332  1.00  0.00           C  
ATOM   3399  CE2 TYR   424     130.939 157.263 140.375  1.00  0.00           C  
ATOM   3400  CZ  TYR   424     130.451 156.614 141.483  1.00  0.00           C  
ATOM   3401  OH  TYR   424     130.753 157.090 142.776  1.00  0.00           O  
ATOM   3402  N   GLU   425     126.755 157.422 137.032  1.00  0.00              
ATOM   3403  CA  GLU   425     126.477 158.767 136.595  1.00  0.00              
ATOM   3404  CB  GLU   425     124.981 159.130 136.540  1.00  0.00              
ATOM   3405  C   GLU   425     127.131 159.728 137.544  1.00  0.00              
ATOM   3406  O   GLU   425     127.600 159.339 138.611  1.00  0.00              
ATOM   3407  CG  GLU   425     124.234 158.556 135.334  1.00  0.00           C  
ATOM   3408  CD  GLU   425     123.871 157.107 135.614  1.00  0.00           C  
ATOM   3409  OE1 GLU   425     124.166 156.626 136.740  1.00  0.00           O  
ATOM   3410  OE2 GLU   425     123.291 156.462 134.700  1.00  0.00           O  
ATOM   3411  N   ILE   426     127.191 161.022 137.158  1.00  0.00              
ATOM   3412  CA  ILE   426     127.852 162.021 137.954  1.00  0.00              
ATOM   3413  CB  ILE   426     127.959 163.358 137.269  1.00  0.00              
ATOM   3414  C   ILE   426     127.141 162.194 139.259  1.00  0.00              
ATOM   3415  O   ILE   426     127.775 162.297 140.308  1.00  0.00              
ATOM   3416  CG2 ILE   426     126.572 164.017 137.214  1.00  0.00           C  
ATOM   3417  CG1 ILE   426     129.022 164.220 137.967  1.00  0.00           C  
ATOM   3418  CD1 ILE   426     129.429 165.451 137.158  1.00  0.00           C  
ATOM   3419  N   ALA   427     125.796 162.208 139.237  1.00  0.00              
ATOM   3420  CA  ALA   427     125.051 162.413 140.442  1.00  0.00              
ATOM   3421  CB  ALA   427     123.530 162.356 140.220  1.00  0.00              
ATOM   3422  C   ALA   427     125.415 161.306 141.367  1.00  0.00              
ATOM   3423  O   ALA   427     125.535 161.506 142.574  1.00  0.00              
ATOM   3424  N   GLY   428     125.597 160.099 140.805  1.00  0.00              
ATOM   3425  CA  GLY   428     125.939 158.937 141.567  1.00  0.00              
ATOM   3426  C   GLY   428     127.282 159.120 142.204  1.00  0.00              
ATOM   3427  O   GLY   428     127.524 158.616 143.298  1.00  0.00              
ATOM   3428  N   LEU   429     128.218 159.795 141.512  1.00  0.00              
ATOM   3429  CA  LEU   429     129.546 159.940 142.041  1.00  0.00              
ATOM   3430  CB  LEU   429     130.483 160.620 141.016  1.00  0.00              
ATOM   3431  C   LEU   429     129.504 160.777 143.290  1.00  0.00              
ATOM   3432  O   LEU   429     130.049 160.386 144.321  1.00  0.00              
ATOM   3433  CG  LEU   429     132.001 160.552 141.306  1.00  0.00           C  
ATOM   3434  CD1 LEU   429     132.794 161.272 140.203  1.00  0.00           C  
ATOM   3435  CD2 LEU   429     132.375 161.048 142.710  1.00  0.00           C  
ATOM   3436  N   LEU   430     128.831 161.946 143.237  1.00  0.00              
ATOM   3437  CA  LEU   430     128.804 162.837 144.367  1.00  0.00              
ATOM   3438  CB  LEU   430     128.091 164.168 144.062  1.00  0.00              
ATOM   3439  C   LEU   430     128.078 162.180 145.492  1.00  0.00              
ATOM   3440  O   LEU   430     128.505 162.225 146.648  1.00  0.00              
ATOM   3441  CG  LEU   430     128.829 165.053 143.037  1.00  0.00           C  
ATOM   3442  CD1 LEU   430     130.186 165.525 143.580  1.00  0.00           C  
ATOM   3443  CD2 LEU   430     128.952 164.365 141.671  1.00  0.00           C  
ATOM   3444  N   GLY   431     126.952 161.530 145.161  1.00  0.00              
ATOM   3445  CA  GLY   431     126.159 160.890 146.159  1.00  0.00              
ATOM   3446  C   GLY   431     126.991 159.823 146.784  1.00  0.00              
ATOM   3447  O   GLY   431     126.890 159.571 147.981  1.00  0.00              
ATOM   3448  N   ASP   432     127.814 159.140 145.970  1.00  0.00              
ATOM   3449  CA  ASP   432     128.628 158.064 146.449  1.00  0.00              
ATOM   3450  CB  ASP   432     129.307 157.249 145.337  1.00  0.00              
ATOM   3451  C   ASP   432     129.697 158.546 147.383  1.00  0.00              
ATOM   3452  O   ASP   432     130.051 157.827 148.312  1.00  0.00              
ATOM   3453  CG  ASP   432     128.247 156.341 144.729  1.00  0.00           C  
ATOM   3454  OD1 ASP   432     127.058 156.471 145.125  1.00  0.00           O  
ATOM   3455  OD2 ASP   432     128.614 155.494 143.872  1.00  0.00           O  
ATOM   3456  N   ILE   433     130.294 159.727 147.126  1.00  0.00              
ATOM   3457  CA  ILE   433     131.339 160.251 147.968  1.00  0.00              
ATOM   3458  CB  ILE   433     131.971 161.478 147.387  1.00  0.00              
ATOM   3459  C   ILE   433     130.762 160.690 149.280  1.00  0.00              
ATOM   3460  O   ILE   433     131.268 160.368 150.356  1.00  0.00              
ATOM   3461  CG2 ILE   433     133.107 161.896 148.330  1.00  0.00           C  
ATOM   3462  CG1 ILE   433     132.455 161.230 145.954  1.00  0.00           C  
ATOM   3463  CD1 ILE   433     132.818 162.523 145.226  1.00  0.00           C  
ATOM   3464  N   GLY   434     129.645 161.435 149.209  1.00  0.00              
ATOM   3465  CA  GLY   434     129.107 162.044 150.387  1.00  0.00              
ATOM   3466  C   GLY   434     128.758 160.989 151.381  1.00  0.00              
ATOM   3467  O   GLY   434     129.040 161.122 152.572  1.00  0.00              
ATOM   3468  N   GLY   435     128.143 159.898 150.905  1.00  0.00              
ATOM   3469  CA  GLY   435     127.698 158.870 151.791  1.00  0.00              
ATOM   3470  C   GLY   435     128.872 158.271 152.500  1.00  0.00              
ATOM   3471  O   GLY   435     128.800 157.998 153.694  1.00  0.00              
ATOM   3472  N   GLN   436     129.987 158.039 151.782  1.00  0.00              
ATOM   3473  CA  GLN   436     131.124 157.389 152.371  1.00  0.00              
ATOM   3474  CB  GLN   436     132.247 157.150 151.351  1.00  0.00              
ATOM   3475  C   GLN   436     131.717 158.228 153.454  1.00  0.00              
ATOM   3476  O   GLN   436     132.053 157.737 154.531  1.00  0.00              
ATOM   3477  CG  GLN   436     131.864 156.173 150.244  1.00  0.00           C  
ATOM   3478  CD  GLN   436     132.943 156.243 149.180  1.00  0.00           C  
ATOM   3479  OE1 GLN   436     133.044 155.367 148.323  1.00  0.00           O  
ATOM   3480  NE2 GLN   436     133.771 157.321 149.228  1.00  0.00           N  
ATOM   3481  N   MET   437     131.852 159.535 153.189  1.00  0.00              
ATOM   3482  CA  MET   437     132.484 160.420 154.111  1.00  0.00              
ATOM   3483  CB  MET   437     132.602 161.866 153.598  1.00  0.00              
ATOM   3484  C   MET   437     131.686 160.453 155.376  1.00  0.00              
ATOM   3485  O   MET   437     132.229 160.433 156.481  1.00  0.00              
ATOM   3486  CG  MET   437     131.265 162.598 153.482  1.00  0.00           C  
ATOM   3487  SD  MET   437     131.411 164.364 153.075  1.00  0.00           S  
ATOM   3488  CE  MET   437     131.877 164.869 154.756  1.00  0.00           C  
ATOM   3489  N   GLY   438     130.352 160.465 155.241  1.00  0.00              
ATOM   3490  CA  GLY   438     129.502 160.601 156.383  1.00  0.00              
ATOM   3491  C   GLY   438     129.712 159.454 157.322  1.00  0.00              
ATOM   3492  O   GLY   438     129.732 159.636 158.537  1.00  0.00              
ATOM   3493  N   LEU   439     129.896 158.242 156.776  1.00  0.00              
ATOM   3494  CA  LEU   439     129.978 157.045 157.558  1.00  0.00              
ATOM   3495  CB  LEU   439     130.117 155.789 156.680  1.00  0.00              
ATOM   3496  C   LEU   439     131.166 157.153 158.442  1.00  0.00              
ATOM   3497  O   LEU   439     131.168 156.640 159.554  1.00  0.00              
ATOM   3498  CG  LEU   439     129.789 154.485 157.425  1.00  0.00           C  
ATOM   3499  CD1 LEU   439     130.822 154.132 158.505  1.00  0.00           C  
ATOM   3500  CD2 LEU   439     128.356 154.560 157.973  1.00  0.00           C  
ATOM   3501  N   PHE   440     132.226 157.818 157.969  1.00  0.00              
ATOM   3502  CA  PHE   440     133.399 157.954 158.773  1.00  0.00              
ATOM   3503  CB  PHE   440     134.382 158.900 158.068  1.00  0.00              
ATOM   3504  C   PHE   440     132.988 158.633 160.041  1.00  0.00              
ATOM   3505  O   PHE   440     133.192 158.115 161.139  1.00  0.00              
ATOM   3506  CG  PHE   440     135.664 158.966 158.806  1.00  0.00           C  
ATOM   3507  CD1 PHE   440     135.763 159.607 160.019  1.00  0.00           C  
ATOM   3508  CD2 PHE   440     136.781 158.410 158.241  1.00  0.00           C  
ATOM   3509  CE1 PHE   440     136.963 159.662 160.681  1.00  0.00           C  
ATOM   3510  CE2 PHE   440     137.981 158.466 158.896  1.00  0.00           C  
ATOM   3511  CZ  PHE   440     138.073 159.085 160.117  1.00  0.00           C  
ATOM   3512  N   ILE   441     132.342 159.803 159.904  1.00  0.00              
ATOM   3513  CA  ILE   441     131.986 160.578 161.059  1.00  0.00              
ATOM   3514  CB  ILE   441     131.346 161.893 160.712  1.00  0.00              
ATOM   3515  C   ILE   441     130.995 159.821 161.874  1.00  0.00              
ATOM   3516  O   ILE   441     131.078 159.763 163.102  1.00  0.00              
ATOM   3517  CG2 ILE   441     130.883 162.543 162.027  1.00  0.00           C  
ATOM   3518  CG1 ILE   441     132.307 162.780 159.902  1.00  0.00           C  
ATOM   3519  CD1 ILE   441     132.592 162.259 158.495  1.00  0.00           C  
ATOM   3520  N   GLY   442     130.018 159.217 161.187  1.00  0.00              
ATOM   3521  CA  GLY   442     128.955 158.542 161.860  1.00  0.00              
ATOM   3522  C   GLY   442     129.476 157.374 162.627  1.00  0.00              
ATOM   3523  O   GLY   442     129.020 157.110 163.736  1.00  0.00              
ATOM   3524  N   ALA   443     130.462 156.652 162.067  1.00  0.00              
ATOM   3525  CA  ALA   443     130.890 155.426 162.664  1.00  0.00              
ATOM   3526  CB  ALA   443     132.062 154.777 161.903  1.00  0.00              
ATOM   3527  C   ALA   443     131.359 155.694 164.043  1.00  0.00              
ATOM   3528  O   ALA   443     130.980 155.002 164.986  1.00  0.00              
ATOM   3529  N   SER   444     132.186 156.730 164.202  1.00  0.00              
ATOM   3530  CA  SER   444     132.721 156.973 165.499  1.00  0.00              
ATOM   3531  CB  SER   444     133.909 157.956 165.453  1.00  0.00              
ATOM   3532  C   SER   444     131.685 157.472 166.457  1.00  0.00              
ATOM   3533  O   SER   444     131.602 157.002 167.592  1.00  0.00              
ATOM   3534  OG  SER   444     133.579 159.110 164.693  1.00  0.00           O  
ATOM   3535  N   ILE   445     130.844 158.428 166.028  1.00  0.00              
ATOM   3536  CA  ILE   445     129.890 158.966 166.957  1.00  0.00              
ATOM   3537  CB  ILE   445     129.014 160.021 166.343  1.00  0.00              
ATOM   3538  C   ILE   445     129.004 157.863 167.350  1.00  0.00              
ATOM   3539  O   ILE   445     128.699 157.636 168.522  1.00  0.00              
ATOM   3540  CG2 ILE   445     127.936 160.400 167.373  1.00  0.00           C  
ATOM   3541  CG1 ILE   445     129.850 161.216 165.857  1.00  0.00           C  
ATOM   3542  CD1 ILE   445     129.065 162.178 164.965  1.00  0.00           C  
ATOM   3543  N   LEU   446     128.620 157.106 166.329  1.00  0.00              
ATOM   3544  CA  LEU   446     127.690 156.071 166.528  1.00  0.00              
ATOM   3545  CB  LEU   446     127.308 155.324 165.237  1.00  0.00              
ATOM   3546  C   LEU   446     128.257 155.070 167.478  1.00  0.00              
ATOM   3547  O   LEU   446     127.514 154.422 168.210  1.00  0.00              
ATOM   3548  CG  LEU   446     126.494 156.172 164.242  1.00  0.00           C  
ATOM   3549  CD1 LEU   446     126.141 155.365 162.983  1.00  0.00           C  
ATOM   3550  CD2 LEU   446     125.261 156.799 164.912  1.00  0.00           C  
ATOM   3551  N   THR   447     129.586 154.885 167.472  1.00  0.00              
ATOM   3552  CA  THR   447     130.175 153.889 168.313  1.00  0.00              
ATOM   3553  CB  THR   447     131.655 153.746 168.103  1.00  0.00              
ATOM   3554  C   THR   447     129.938 154.193 169.757  1.00  0.00              
ATOM   3555  O   THR   447     129.533 153.318 170.519  1.00  0.00              
ATOM   3556  OG1 THR   447     131.921 153.378 166.758  1.00  0.00           O  
ATOM   3557  CG2 THR   447     132.190 152.663 169.056  1.00  0.00           C  
ATOM   3558  N   VAL   448     130.164 155.443 170.188  1.00  0.00              
ATOM   3559  CA  VAL   448     130.044 155.703 171.594  1.00  0.00              
ATOM   3560  CB  VAL   448     130.412 157.115 171.941  1.00  0.00              
ATOM   3561  C   VAL   448     128.633 155.492 172.035  1.00  0.00              
ATOM   3562  O   VAL   448     128.358 154.793 173.009  1.00  0.00              
ATOM   3563  CG1 VAL   448     130.230 157.316 173.455  1.00  0.00           C  
ATOM   3564  CG2 VAL   448     131.840 157.384 171.436  1.00  0.00           C  
ATOM   3565  N   LEU   449     127.698 156.075 171.277  1.00  0.00              
ATOM   3566  CA  LEU   449     126.309 156.078 171.611  1.00  0.00              
ATOM   3567  CB  LEU   449     125.503 156.953 170.643  1.00  0.00              
ATOM   3568  C   LEU   449     125.749 154.691 171.574  1.00  0.00              
ATOM   3569  O   LEU   449     124.769 154.406 172.254  1.00  0.00              
ATOM   3570  CG  LEU   449     125.961 158.422 170.675  1.00  0.00           C  
ATOM   3571  CD1 LEU   449     125.146 159.280 169.703  1.00  0.00           C  
ATOM   3572  CD2 LEU   449     125.959 158.981 172.108  1.00  0.00           C  
ATOM   3573  N   GLU   450     126.289 153.824 170.702  1.00  0.00              
ATOM   3574  CA  GLU   450     125.820 152.475 170.558  1.00  0.00              
ATOM   3575  CB  GLU   450     126.412 151.801 169.301  1.00  0.00              
ATOM   3576  C   GLU   450     126.170 151.641 171.750  1.00  0.00              
ATOM   3577  O   GLU   450     125.354 150.847 172.210  1.00  0.00              
ATOM   3578  CG  GLU   450     125.754 150.474 168.903  1.00  0.00           C  
ATOM   3579  CD  GLU   450     126.608 149.315 169.403  1.00  0.00           C  
ATOM   3580  OE1 GLU   450     126.849 149.234 170.635  1.00  0.00           O  
ATOM   3581  OE2 GLU   450     127.026 148.484 168.553  1.00  0.00           O  
ATOM   3582  N   LEU   451     127.413 151.790 172.243  1.00  0.00              
ATOM   3583  CA  LEU   451     128.023 151.043 173.307  1.00  0.00              
ATOM   3584  CB  LEU   451     129.554 151.104 173.282  1.00  0.00              
ATOM   3585  C   LEU   451     127.544 151.378 174.675  1.00  0.00              
ATOM   3586  O   LEU   451     127.741 150.572 175.581  1.00  0.00              
ATOM   3587  CG  LEU   451     130.140 150.201 172.182  1.00  0.00           C  
ATOM   3588  CD1 LEU   451     129.657 150.594 170.779  1.00  0.00           C  
ATOM   3589  CD2 LEU   451     131.667 150.139 172.286  1.00  0.00           C  
ATOM   3590  N   PHE   452     126.935 152.560 174.882  1.00  0.00              
ATOM   3591  CA  PHE   452     126.655 152.989 176.222  1.00  0.00              
ATOM   3592  CB  PHE   452     125.869 154.307 176.334  1.00  0.00              
ATOM   3593  C   PHE   452     125.886 151.967 177.012  1.00  0.00              
ATOM   3594  O   PHE   452     126.253 151.693 178.152  1.00  0.00              
ATOM   3595  CG  PHE   452     125.733 154.558 177.802  1.00  0.00           C  
ATOM   3596  CD1 PHE   452     126.761 155.142 178.507  1.00  0.00           C  
ATOM   3597  CD2 PHE   452     124.587 154.206 178.479  1.00  0.00           C  
ATOM   3598  CE1 PHE   452     126.649 155.373 179.859  1.00  0.00           C  
ATOM   3599  CE2 PHE   452     124.469 154.435 179.831  1.00  0.00           C  
ATOM   3600  CZ  PHE   452     125.501 155.019 180.525  1.00  0.00           C  
ATOM   3601  N   ASP   453     124.816 151.368 176.460  1.00  0.00              
ATOM   3602  CA  ASP   453     124.070 150.407 177.227  1.00  0.00              
ATOM   3603  CB  ASP   453     122.757 149.960 176.553  1.00  0.00              
ATOM   3604  C   ASP   453     124.924 149.219 177.558  1.00  0.00              
ATOM   3605  O   ASP   453     124.879 148.718 178.679  1.00  0.00              
ATOM   3606  CG  ASP   453     123.035 149.356 175.186  1.00  0.00           C  
ATOM   3607  OD1 ASP   453     124.048 149.746 174.547  1.00  0.00           O  
ATOM   3608  OD2 ASP   453     122.218 148.500 174.755  1.00  0.00           O  
ATOM   3609  N   TYR   454     125.745 148.747 176.603  1.00  0.00              
ATOM   3610  CA  TYR   454     126.585 147.604 176.823  1.00  0.00              
ATOM   3611  CB  TYR   454     127.438 147.264 175.589  1.00  0.00              
ATOM   3612  C   TYR   454     127.540 147.952 177.916  1.00  0.00              
ATOM   3613  O   TYR   454     127.755 147.173 178.844  1.00  0.00              
ATOM   3614  CG  TYR   454     128.236 146.041 175.881  1.00  0.00           C  
ATOM   3615  CD1 TYR   454     129.412 146.110 176.592  1.00  0.00           C  
ATOM   3616  CD2 TYR   454     127.805 144.817 175.426  1.00  0.00           C  
ATOM   3617  CE1 TYR   454     130.140 144.976 176.856  1.00  0.00           C  
ATOM   3618  CE2 TYR   454     128.529 143.679 175.685  1.00  0.00           C  
ATOM   3619  CZ  TYR   454     129.697 143.758 176.402  1.00  0.00           C  
ATOM   3620  OH  TYR   454     130.441 142.590 176.671  1.00  0.00           O  
ATOM   3621  N   ALA   455     128.129 149.158 177.832  1.00  0.00              
ATOM   3622  CA  ALA   455     129.109 149.564 178.789  1.00  0.00              
ATOM   3623  CB  ALA   455     129.639 150.983 178.529  1.00  0.00              
ATOM   3624  C   ALA   455     128.448 149.566 180.133  1.00  0.00              
ATOM   3625  O   ALA   455     129.008 149.071 181.110  1.00  0.00              
ATOM   3626  N   TYR   456     127.215 150.104 180.207  1.00  0.00              
ATOM   3627  CA  TYR   456     126.515 150.184 181.457  1.00  0.00              
ATOM   3628  CB  TYR   456     125.182 150.945 181.326  1.00  0.00              
ATOM   3629  C   TYR   456     126.251 148.781 181.927  1.00  0.00              
ATOM   3630  O   TYR   456     126.479 148.470 183.096  1.00  0.00              
ATOM   3631  CG  TYR   456     124.563 151.081 182.676  1.00  0.00           C  
ATOM   3632  CD1 TYR   456     124.993 152.064 183.538  1.00  0.00           C  
ATOM   3633  CD2 TYR   456     123.567 150.226 183.087  1.00  0.00           C  
ATOM   3634  CE1 TYR   456     124.432 152.201 184.786  1.00  0.00           C  
ATOM   3635  CE2 TYR   456     123.001 150.358 184.334  1.00  0.00           C  
ATOM   3636  CZ  TYR   456     123.432 151.347 185.186  1.00  0.00           C  
ATOM   3637  OH  TYR   456     122.853 151.484 186.465  1.00  0.00           O  
ATOM   3638  N   GLU   457     125.760 147.913 181.010  1.00  0.00              
ATOM   3639  CA  GLU   457     125.575 146.491 181.184  1.00  0.00              
ATOM   3640  CB  GLU   457     126.504 145.876 182.249  1.00  0.00              
ATOM   3641  C   GLU   457     124.160 146.107 181.534  1.00  0.00              
ATOM   3642  O   GLU   457     123.954 145.141 182.267  1.00  0.00              
ATOM   3643  CG  GLU   457     126.661 144.361 182.147  1.00  0.00           C  
ATOM   3644  CD  GLU   457     127.696 144.087 181.065  1.00  0.00           C  
ATOM   3645  OE1 GLU   457     128.037 145.043 180.318  1.00  0.00           O  
ATOM   3646  OE2 GLU   457     128.164 142.921 180.974  1.00  0.00           O  
ATOM   3647  N   VAL   458     123.142 146.830 181.025  1.00  0.00              
ATOM   3648  CA  VAL   458     121.769 146.453 181.268  1.00  0.00              
ATOM   3649  CB  VAL   458     120.803 147.564 180.976  1.00  0.00              
ATOM   3650  C   VAL   458     121.375 145.269 180.436  1.00  0.00              
ATOM   3651  O   VAL   458     120.732 144.341 180.920  1.00  0.00              
ATOM   3652  CG1 VAL   458     121.080 148.719 181.954  1.00  0.00           C  
ATOM   3653  CG2 VAL   458     120.936 147.959 179.496  1.00  0.00           C  
ATOM   3654  N   ILE   459     121.782 145.265 179.153  1.00  0.00              
ATOM   3655  CA  ILE   459     121.347 144.279 178.200  1.00  0.00              
ATOM   3656  CB  ILE   459     121.852 144.548 176.810  1.00  0.00              
ATOM   3657  C   ILE   459     121.792 142.915 178.604  1.00  0.00              
ATOM   3658  O   ILE   459     121.035 141.953 178.486  1.00  0.00              
ATOM   3659  CG2 ILE   459     121.263 145.890 176.343  1.00  0.00           C  
ATOM   3660  CG1 ILE   459     123.387 144.490 176.761  1.00  0.00           C  
ATOM   3661  CD1 ILE   459     123.945 144.470 175.339  1.00  0.00           C  
ATOM   3662  N   LYS   460     123.018 142.796 179.132  1.00  0.00              
ATOM   3663  CA  LYS   460     123.575 141.505 179.401  1.00  0.00              
ATOM   3664  CB  LYS   460     124.950 141.580 180.077  1.00  0.00              
ATOM   3665  C   LYS   460     122.681 140.712 180.298  1.00  0.00              
ATOM   3666  O   LYS   460     122.520 139.510 180.094  1.00  0.00              
ATOM   3667  CG  LYS   460     126.067 141.964 179.109  1.00  0.00           C  
ATOM   3668  CD  LYS   460     126.245 140.956 177.971  1.00  0.00           C  
ATOM   3669  CE  LYS   460     127.383 141.313 177.017  1.00  0.00           C  
ATOM   3670  NZ  LYS   460     127.522 140.268 175.979  1.00  0.00           N  
ATOM   3671  N   HIS   461     122.050 141.341 181.303  1.00  0.00              
ATOM   3672  CA  HIS   461     121.312 140.518 182.214  1.00  0.00              
ATOM   3673  CB  HIS   461     120.746 141.258 183.447  1.00  0.00              
ATOM   3674  C   HIS   461     120.191 139.799 181.518  1.00  0.00              
ATOM   3675  O   HIS   461     119.969 138.615 181.764  1.00  0.00              
ATOM   3676  ND1 HIS   461     118.258 141.588 183.043  1.00  0.00           N  
ATOM   3677  CG  HIS   461     119.524 142.100 183.219  1.00  0.00           C  
ATOM   3678  NE2 HIS   461     118.059 143.802 182.995  1.00  0.00           N  
ATOM   3679  CD2 HIS   461     119.384 143.453 183.186  1.00  0.00           C  
ATOM   3680  CE1 HIS   461     117.421 142.649 182.915  1.00  0.00           C  
ATOM   3681  N   ARG   462     119.462 140.479 180.614  1.00  0.00              
ATOM   3682  CA  ARG   462     118.310 139.885 179.988  1.00  0.00              
ATOM   3683  CB  ARG   462     117.571 140.869 179.062  1.00  0.00              
ATOM   3684  C   ARG   462     118.686 138.697 179.150  1.00  0.00              
ATOM   3685  O   ARG   462     118.021 137.664 179.198  1.00  0.00              
ATOM   3686  CG  ARG   462     117.063 142.125 179.776  1.00  0.00           C  
ATOM   3687  CD  ARG   462     115.715 141.953 180.481  1.00  0.00           C  
ATOM   3688  NE  ARG   462     114.670 141.782 179.432  1.00  0.00           N  
ATOM   3689  CZ  ARG   462     113.357 141.996 179.740  1.00  0.00           C  
ATOM   3690  NH1 ARG   462     113.007 142.381 181.003  1.00  0.00           N  
ATOM   3691  NH2 ARG   462     112.394 141.830 178.787  1.00  0.00           N  
ATOM   3692  N   LEU   463     119.780 138.804 178.375  1.00  0.00              
ATOM   3693  CA  LEU   463     120.167 137.777 177.446  1.00  0.00              
ATOM   3694  CB  LEU   463     121.385 138.168 176.590  1.00  0.00              
ATOM   3695  C   LEU   463     120.494 136.511 178.156  1.00  0.00              
ATOM   3696  O   LEU   463     120.246 135.430 177.622  1.00  0.00              
ATOM   3697  CG  LEU   463     121.074 139.247 175.535  1.00  0.00           C  
ATOM   3698  CD1 LEU   463     120.571 140.545 176.181  1.00  0.00           C  
ATOM   3699  CD2 LEU   463     122.276 139.475 174.605  1.00  0.00           C  
ATOM   3700  N   CYS   464     121.056 136.606 179.375  1.00  0.00              
ATOM   3701  CA  CYS   464     121.473 135.425 180.069  1.00  0.00              
ATOM   3702  CB  CYS   464     121.987 135.725 181.486  1.00  0.00              
ATOM   3703  C   CYS   464     120.293 134.525 180.199  1.00  0.00              
ATOM   3704  O   CYS   464     120.389 133.333 179.913  1.00  0.00              
ATOM   3705  SG  CYS   464     123.478 136.765 181.472  1.00  0.00           S  
ATOM   3706  N   ARG   465     119.135 135.064 180.618  1.00  0.00              
ATOM   3707  CA  ARG   465     118.009 134.186 180.641  1.00  0.00              
ATOM   3708  CB  ARG   465     116.776 134.743 181.370  1.00  0.00              
ATOM   3709  C   ARG   465     117.608 134.049 179.214  1.00  0.00              
ATOM   3710  O   ARG   465     117.398 135.044 178.522  1.00  0.00              
ATOM   3711  CG  ARG   465     116.948 134.949 182.874  1.00  0.00           C  
ATOM   3712  CD  ARG   465     115.632 135.317 183.564  1.00  0.00           C  
ATOM   3713  NE  ARG   465     115.909 135.496 185.015  1.00  0.00           N  
ATOM   3714  CZ  ARG   465     116.300 136.717 185.481  1.00  0.00           C  
ATOM   3715  NH1 ARG   465     116.433 137.764 184.616  1.00  0.00           N  
ATOM   3716  NH2 ARG   465     116.552 136.891 186.811  1.00  0.00           N  
ATOM   3717  N   ARG   466     117.513 132.803 178.721  1.00  0.00              
ATOM   3718  CA  ARG   466     117.077 132.632 177.371  1.00  0.00              
ATOM   3719  CB  ARG   466     118.104 131.916 176.469  1.00  0.00              
ATOM   3720  C   ARG   466     115.848 131.783 177.456  1.00  0.00              
ATOM   3721  O   ARG   466     115.853 130.754 178.131  1.00  0.00              
ATOM   3722  CG  ARG   466     118.498 130.507 176.929  1.00  0.00           C  
ATOM   3723  CD  ARG   466     119.508 129.828 175.997  1.00  0.00           C  
ATOM   3724  NE  ARG   466     119.772 128.451 176.508  1.00  0.00           N  
ATOM   3725  CZ  ARG   466     120.912 128.173 177.209  1.00  0.00           C  
ATOM   3726  NH1 ARG   466     121.821 129.159 177.464  1.00  0.00           N  
ATOM   3727  NH2 ARG   466     121.149 126.900 177.642  1.00  0.00           N  
ATOM   3728  N   GLY   467     114.746 132.191 176.791  1.00  0.00              
ATOM   3729  CA  GLY   467     113.566 131.383 176.914  1.00  0.00              
ATOM   3730  C   GLY   467     112.572 131.755 175.859  1.00  0.00              
ATOM   3731  O   GLY   467     112.599 132.857 175.314  1.00  0.00              
ATOM   3732  N   LYS   468     111.657 130.808 175.554  1.00  0.00              
ATOM   3733  CA  LYS   468     110.641 130.992 174.556  1.00  0.00              
ATOM   3734  CB  LYS   468     109.748 129.750 174.393  1.00  0.00              
ATOM   3735  C   LYS   468     109.706 132.116 174.963  1.00  0.00              
ATOM   3736  O   LYS   468     109.542 133.075 174.211  1.00  0.00              
ATOM   3737  CG  LYS   468     108.614 129.953 173.387  1.00  0.00           C  
ATOM   3738  CD  LYS   468     107.788 128.694 173.115  1.00  0.00           C  
ATOM   3739  CE  LYS   468     106.578 128.953 172.215  1.00  0.00           C  
ATOM   3740  NZ  LYS   468     105.660 129.914 172.867  1.00  0.00           N  
ATOM   3741  N   CYS   469     109.092 132.051 176.178  1.00  0.00              
ATOM   3742  CA  CYS   469     108.123 133.024 176.667  1.00  0.00              
ATOM   3743  CB  CYS   469     108.749 134.369 177.075  1.00  0.00              
ATOM   3744  C   CYS   469     107.077 133.282 175.606  1.00  0.00              
ATOM   3745  O   CYS   469     107.063 132.650 174.551  1.00  0.00              
ATOM   3746  SG  CYS   469     109.858 134.217 178.507  1.00  0.00           S  
ATOM   3747  N   GLN   470     106.114 134.192 175.879  1.00  0.00              
ATOM   3748  CA  GLN   470     105.112 134.454 174.878  1.00  0.00              
ATOM   3749  CB  GLN   470     103.804 133.690 175.144  1.00  0.00              
ATOM   3750  C   GLN   470     104.765 135.907 174.906  1.00  0.00              
ATOM   3751  O   GLN   470     104.266 136.417 175.908  1.00  0.00              
ATOM   3752  CG  GLN   470     103.981 132.170 175.158  1.00  0.00           C  
ATOM   3753  CD  GLN   470     102.662 131.541 175.585  1.00  0.00           C  
ATOM   3754  OE1 GLN   470     102.215 130.553 175.004  1.00  0.00           O  
ATOM   3755  NE2 GLN   470     102.025 132.118 176.639  1.00  0.00           N  
ATOM   3756  N   LYS   471     105.044 136.621 173.798  1.00  0.00              
ATOM   3757  CA  LYS   471     104.695 138.009 173.706  1.00  0.00              
ATOM   3758  CB  LYS   471     105.386 138.728 172.523  1.00  0.00              
ATOM   3759  C   LYS   471     103.214 138.153 173.583  1.00  0.00              
ATOM   3760  O   LYS   471     102.621 139.011 174.235  1.00  0.00              
ATOM   3761  CG  LYS   471     105.153 138.124 171.130  1.00  0.00           C  
ATOM   3762  CD  LYS   471     103.791 138.423 170.496  1.00  0.00           C  
ATOM   3763  CE  LYS   471     103.758 139.684 169.631  1.00  0.00           C  
ATOM   3764  NZ  LYS   471     102.420 139.836 169.017  1.00  0.00           N  
ATOM   3765  N   GLU   472     102.556 137.307 172.762  1.00  0.00              
ATOM   3766  CA  GLU   472     101.159 137.566 172.591  1.00  0.00              
ATOM   3767  CB  GLU   472     100.766 137.984 171.164  1.00  0.00              
ATOM   3768  C   GLU   472     100.322 136.402 172.948  1.00  0.00              
ATOM   3769  O   GLU   472      99.863 135.678 172.066  1.00  0.00              
ATOM   3770  CG  GLU   472      99.263 138.236 171.017  1.00  0.00           C  
ATOM   3771  CD  GLU   472      98.866 139.379 171.942  1.00  0.00           C  
ATOM   3772  OE1 GLU   472      99.750 140.213 172.275  1.00  0.00           O  
ATOM   3773  OE2 GLU   472      97.668 139.431 172.330  1.00  0.00           O  
ATOM   3774  N   ALA   473     100.083 136.246 174.264  1.00  0.00              
ATOM   3775  CA  ALA   473      99.146 135.303 174.788  1.00  0.00              
ATOM   3776  CB  ALA   473      97.688 135.787 174.702  1.00  0.00              
ATOM   3777  C   ALA   473      99.239 133.982 174.113  1.00  0.00              
ATOM   3778  O   ALA   473     100.245 133.629 173.499  1.00  0.00              
ATOM   3779  N   LYS   474      98.172 133.185 174.291  1.00  0.00              
ATOM   3780  CA  LYS   474      98.104 131.902 173.676  1.00  0.00              
ATOM   3781  CB  LYS   474      97.321 130.915 174.551  1.00  0.00              
ATOM   3782  C   LYS   474      97.440 132.078 172.367  1.00  0.00              
ATOM   3783  O   LYS   474      96.272 131.736 172.188  1.00  0.00              
ATOM   3784  CG  LYS   474      98.076 130.639 175.855  1.00  0.00           C  
ATOM   3785  CD  LYS   474      97.207 130.156 177.017  1.00  0.00           C  
ATOM   3786  CE  LYS   474      96.472 128.842 176.762  1.00  0.00           C  
ATOM   3787  NZ  LYS   474      95.674 128.486 177.957  1.00  0.00           N  
ATOM   3788  N   ARG   475      98.197 132.632 171.407  1.00  0.00              
ATOM   3789  CA  ARG   475      97.645 132.735 170.103  1.00  0.00              
ATOM   3790  CB  ARG   475      98.437 133.653 169.154  1.00  0.00              
ATOM   3791  C   ARG   475      97.797 131.359 169.579  1.00  0.00              
ATOM   3792  O   ARG   475      98.911 130.839 169.541  1.00  0.00              
ATOM   3793  CG  ARG   475      98.325 135.144 169.471  1.00  0.00           C  
ATOM   3794  CD  ARG   475      99.126 136.027 168.510  1.00  0.00           C  
ATOM   3795  NE  ARG   475      98.693 135.696 167.122  1.00  0.00           N  
ATOM   3796  CZ  ARG   475      99.599 135.235 166.210  1.00  0.00           C  
ATOM   3797  NH1 ARG   475     100.914 135.105 166.554  1.00  0.00           N  
ATOM   3798  NH2 ARG   475      99.190 134.910 164.948  1.00  0.00           N  
ATOM   3799  N   SER   476      96.690 130.704 169.193  1.00  0.00              
ATOM   3800  CA  SER   476      96.920 129.408 168.644  1.00  0.00              
ATOM   3801  CB  SER   476      95.635 128.588 168.441  1.00  0.00              
ATOM   3802  C   SER   476      97.477 129.727 167.310  1.00  0.00              
ATOM   3803  O   SER   476      96.744 130.031 166.369  1.00  0.00              
ATOM   3804  OG  SER   476      95.021 128.331 169.695  1.00  0.00           O  
ATOM   3805  N   SER   477      98.812 129.678 167.203  1.00  0.00              
ATOM   3806  CA  SER   477      99.395 130.073 165.969  1.00  0.00              
ATOM   3807  CB  SER   477     100.933 130.041 165.975  1.00  0.00              
ATOM   3808  C   SER   477      98.914 129.108 164.945  1.00  0.00              
ATOM   3809  O   SER   477      98.563 129.461 163.820  1.00  0.00              
ATOM   3810  OG  SER   477     101.437 131.065 166.819  1.00  0.00           O  
ATOM   3811  N   ALA   478      98.869 127.845 165.377  1.00  0.00              
ATOM   3812  CA  ALA   478      98.453 126.682 164.663  1.00  0.00              
ATOM   3813  CB  ALA   478      99.599 125.950 163.948  1.00  0.00              
ATOM   3814  C   ALA   478      98.052 125.843 165.814  1.00  0.00              
ATOM   3815  O   ALA   478      97.576 126.389 166.809  1.00  0.00              
ATOM   3816  N   ASP   479      98.171 124.509 165.713  1.00  0.00              
ATOM   3817  CA  ASP   479      97.886 123.788 166.912  1.00  0.00              
ATOM   3818  CB  ASP   479      97.996 122.257 166.770  1.00  0.00              
ATOM   3819  C   ASP   479      98.888 124.273 167.912  1.00  0.00              
ATOM   3820  O   ASP   479      98.549 124.573 169.056  1.00  0.00              
ATOM   3821  CG  ASP   479      99.424 121.867 166.418  1.00  0.00           C  
ATOM   3822  OD1 ASP   479     100.010 122.507 165.504  1.00  0.00           O  
ATOM   3823  OD2 ASP   479      99.943 120.913 167.056  1.00  0.00           O  
ATOM   3824  N   LYS   480     100.156 124.379 167.476  1.00  0.00              
ATOM   3825  CA  LYS   480     101.182 124.987 168.266  1.00  0.00              
ATOM   3826  CB  LYS   480     101.732 124.091 169.390  1.00  0.00              
ATOM   3827  C   LYS   480     102.309 125.229 167.331  1.00  0.00              
ATOM   3828  O   LYS   480     103.249 124.438 167.262  1.00  0.00              
ATOM   3829  CG  LYS   480     100.748 123.842 170.533  1.00  0.00           C  
ATOM   3830  CD  LYS   480     101.233 122.780 171.522  1.00  0.00           C  
ATOM   3831  CE  LYS   480     100.316 122.600 172.733  1.00  0.00           C  
ATOM   3832  NZ  LYS   480     100.909 121.617 173.667  1.00  0.00           N  
ATOM   3833  N   GLY   481     102.244 126.331 166.568  1.00  0.00              
ATOM   3834  CA  GLY   481     103.367 126.608 165.734  1.00  0.00              
ATOM   3835  C   GLY   481     104.369 127.123 166.703  1.00  0.00              
ATOM   3836  O   GLY   481     104.002 127.561 167.792  1.00  0.00              
ATOM   3837  N   VAL   482     105.665 127.103 166.360  1.00  0.00              
ATOM   3838  CA  VAL   482     106.535 127.568 167.389  1.00  0.00              
ATOM   3839  CB  VAL   482     107.886 126.912 167.391  1.00  0.00              
ATOM   3840  C   VAL   482     106.709 129.038 167.229  1.00  0.00              
ATOM   3841  O   VAL   482     107.371 129.497 166.301  1.00  0.00              
ATOM   3842  CG1 VAL   482     108.731 127.539 168.513  1.00  0.00           C  
ATOM   3843  CG2 VAL   482     107.687 125.393 167.546  1.00  0.00           C  
ATOM   3844  N   ALA   483     106.088 129.817 168.138  1.00  0.00              
ATOM   3845  CA  ALA   483     106.247 131.242 168.145  1.00  0.00              
ATOM   3846  CB  ALA   483     105.190 131.987 168.978  1.00  0.00              
ATOM   3847  C   ALA   483     107.570 131.447 168.780  1.00  0.00              
ATOM   3848  O   ALA   483     108.143 130.515 169.341  1.00  0.00              
ATOM   3849  N   LEU   484     108.101 132.675 168.671  1.00  0.00              
ATOM   3850  CA  LEU   484     109.377 133.022 169.214  1.00  0.00              
ATOM   3851  CB  LEU   484     109.570 132.453 170.644  1.00  0.00              
ATOM   3852  C   LEU   484     110.417 132.547 168.298  1.00  0.00              
ATOM   3853  O   LEU   484     111.586 132.921 168.369  1.00  0.00              
ATOM   3854  CG  LEU   484     110.786 132.956 171.460  1.00  0.00           C  
ATOM   3855  CD1 LEU   484     112.121 132.364 170.986  1.00  0.00           C  
ATOM   3856  CD2 LEU   484     110.801 134.492 171.533  1.00  0.00           C  
ATOM   3857  N   SER   485     109.966 131.746 167.345  1.00  0.00              
ATOM   3858  CA  SER   485     110.828 131.405 166.295  1.00  0.00              
ATOM   3859  CB  SER   485     110.059 130.530 165.313  1.00  0.00              
ATOM   3860  C   SER   485     111.088 132.738 165.680  1.00  0.00              
ATOM   3861  O   SER   485     112.192 133.043 165.232  1.00  0.00              
ATOM   3862  OG  SER   485     108.837 131.171 165.003  1.00  0.00           O  
ATOM   3863  N   LEU   486     110.031 133.576 165.693  1.00  0.00              
ATOM   3864  CA  LEU   486     110.097 134.935 165.252  1.00  0.00              
ATOM   3865  CB  LEU   486     108.714 135.536 164.957  1.00  0.00              
ATOM   3866  C   LEU   486     110.685 135.695 166.384  1.00  0.00              
ATOM   3867  O   LEU   486     110.237 135.562 167.522  1.00  0.00              
ATOM   3868  CG  LEU   486     108.753 137.018 164.547  1.00  0.00           C  
ATOM   3869  CD1 LEU   486     109.520 137.217 163.230  1.00  0.00           C  
ATOM   3870  CD2 LEU   486     107.339 137.622 164.517  1.00  0.00           C  
ATOM   3871  N   ASP   487     111.725 136.507 166.118  1.00  0.00              
ATOM   3872  CA  ASP   487     112.291 137.150 167.257  1.00  0.00              
ATOM   3873  CB  ASP   487     113.156 136.163 168.073  1.00  0.00              
ATOM   3874  C   ASP   487     113.182 138.258 166.824  1.00  0.00              
ATOM   3875  O   ASP   487     114.185 138.045 166.145  1.00  0.00              
ATOM   3876  CG  ASP   487     113.459 136.700 169.465  1.00  0.00           C  
ATOM   3877  OD1 ASP   487     112.849 137.727 169.860  1.00  0.00           O  
ATOM   3878  OD2 ASP   487     114.309 136.078 170.158  1.00  0.00           O  
ATOM   3879  N   ASP   488     112.805 139.488 167.210  1.00  0.00              
ATOM   3880  CA  ASP   488     113.689 140.608 167.123  1.00  0.00              
ATOM   3881  CB  ASP   488     112.970 141.964 167.113  1.00  0.00              
ATOM   3882  C   ASP   488     114.330 140.449 168.459  1.00  0.00              
ATOM   3883  O   ASP   488     114.592 139.328 168.894  1.00  0.00              
ATOM   3884  CG  ASP   488     113.974 143.008 166.655  1.00  0.00           C  
ATOM   3885  OD1 ASP   488     114.575 142.810 165.565  1.00  0.00           O  
ATOM   3886  OD2 ASP   488     114.165 144.008 167.395  1.00  0.00           O  
ATOM   3887  N   VAL   489     114.648 141.525 169.177  1.00  0.00              
ATOM   3888  CA  VAL   489     115.052 141.128 170.486  1.00  0.00              
ATOM   3889  CB  VAL   489     115.803 142.196 171.226  1.00  0.00              
ATOM   3890  C   VAL   489     113.751 140.914 171.199  1.00  0.00              
ATOM   3891  O   VAL   489     112.993 141.863 171.397  1.00  0.00              
ATOM   3892  CG1 VAL   489     116.088 141.703 172.654  1.00  0.00           C  
ATOM   3893  CG2 VAL   489     117.065 142.553 170.421  1.00  0.00           C  
ATOM   3894  N   LYS   490     113.433 139.660 171.596  1.00  0.00              
ATOM   3895  CA  LYS   490     112.137 139.423 172.179  1.00  0.00              
ATOM   3896  CB  LYS   490     111.851 140.305 173.407  1.00  0.00              
ATOM   3897  C   LYS   490     111.160 139.752 171.091  1.00  0.00              
ATOM   3898  O   LYS   490     111.553 139.902 169.934  1.00  0.00              
ATOM   3899  CG  LYS   490     110.562 139.942 174.146  1.00  0.00           C  
ATOM   3900  CD  LYS   490     110.481 140.553 175.547  1.00  0.00           C  
ATOM   3901  CE  LYS   490     109.203 140.197 176.309  1.00  0.00           C  
ATOM   3902  NZ  LYS   490     109.223 140.828 177.648  1.00  0.00           N  
ATOM   3903  N   ARG   491     109.850 139.821 171.403  1.00  0.00              
ATOM   3904  CA  ARG   491     108.945 140.213 170.359  1.00  0.00              
ATOM   3905  CB  ARG   491     107.487 140.353 170.838  1.00  0.00              
ATOM   3906  C   ARG   491     109.399 141.576 169.963  1.00  0.00              
ATOM   3907  O   ARG   491     109.596 141.874 168.786  1.00  0.00              
ATOM   3908  CG  ARG   491     106.495 140.782 169.748  1.00  0.00           C  
ATOM   3909  CD  ARG   491     106.602 142.261 169.352  1.00  0.00           C  
ATOM   3910  NE  ARG   491     105.535 142.557 168.354  1.00  0.00           N  
ATOM   3911  CZ  ARG   491     104.348 143.095 168.762  1.00  0.00           C  
ATOM   3912  NH1 ARG   491     104.157 143.408 170.077  1.00  0.00           N  
ATOM   3913  NH2 ARG   491     103.357 143.333 167.854  1.00  0.00           N  
ATOM   3914  N   HIS   492     109.597 142.430 170.979  1.00  0.00              
ATOM   3915  CA  HIS   492     110.106 143.752 170.801  1.00  0.00              
ATOM   3916  CB  HIS   492     109.042 144.749 170.312  1.00  0.00              
ATOM   3917  C   HIS   492     110.514 144.186 172.163  1.00  0.00              
ATOM   3918  O   HIS   492     109.683 144.411 173.041  1.00  0.00              
ATOM   3919  ND1 HIS   492     110.248 146.573 169.006  1.00  0.00           N  
ATOM   3920  CG  HIS   492     109.566 146.141 170.121  1.00  0.00           C  
ATOM   3921  NE2 HIS   492     110.101 148.319 170.375  1.00  0.00           N  
ATOM   3922  CD2 HIS   492     109.486 147.220 170.948  1.00  0.00           C  
ATOM   3923  CE1 HIS   492     110.544 147.882 169.210  1.00  0.00           C  
ATOM   3924  N   ASN   493     111.830 144.295 172.362  1.00  0.00              
ATOM   3925  CA  ASN   493     112.407 144.736 173.588  1.00  0.00              
ATOM   3926  CB  ASN   493     113.133 143.588 174.316  1.00  0.00              
ATOM   3927  C   ASN   493     113.339 145.784 173.043  1.00  0.00              
ATOM   3928  O   ASN   493     112.817 146.725 172.447  1.00  0.00              
ATOM   3929  CG  ASN   493     113.231 143.964 175.790  1.00  0.00           C  
ATOM   3930  OD1 ASN   493     113.712 143.188 176.614  1.00  0.00           O  
ATOM   3931  ND2 ASN   493     112.758 145.193 176.130  1.00  0.00           N  
ATOM   3932  N   PRO   494     114.643 145.771 173.146  1.00  0.00              
ATOM   3933  CA  PRO   494     115.307 146.729 172.316  1.00  0.00              
ATOM   3934  CB  PRO   494     116.754 146.770 172.795  1.00  0.00              
ATOM   3935  C   PRO   494     115.093 146.265 170.911  1.00  0.00              
ATOM   3936  O   PRO   494     114.675 145.122 170.730  1.00  0.00              
ATOM   3937  CD  PRO   494     115.359 145.603 174.406  1.00  0.00           C  
ATOM   3938  CG  PRO   494     116.623 146.473 174.298  1.00  0.00           C  
ATOM   3939  N   CYS   495     115.331 147.136 169.912  1.00  0.00              
ATOM   3940  CA  CYS   495     115.083 146.794 168.540  1.00  0.00              
ATOM   3941  CB  CYS   495     115.177 148.005 167.593  1.00  0.00              
ATOM   3942  C   CYS   495     116.110 145.792 168.135  1.00  0.00              
ATOM   3943  O   CYS   495     116.329 144.808 168.838  1.00  0.00              
ATOM   3944  SG  CYS   495     114.553 147.659 165.919  1.00  0.00           S  
ATOM   3945  N   GLU   496     116.739 145.984 166.960  1.00  0.00              
ATOM   3946  CA  GLU   496     117.733 145.039 166.556  1.00  0.00              
ATOM   3947  CB  GLU   496     118.142 145.205 165.082  1.00  0.00              
ATOM   3948  C   GLU   496     118.904 145.301 167.432  1.00  0.00              
ATOM   3949  O   GLU   496     119.807 146.053 167.070  1.00  0.00              
ATOM   3950  CG  GLU   496     116.986 144.900 164.125  1.00  0.00           C  
ATOM   3951  CD  GLU   496     117.412 145.240 162.704  1.00  0.00           C  
ATOM   3952  OE1 GLU   496     118.283 144.516 162.153  1.00  0.00           O  
ATOM   3953  OE2 GLU   496     116.866 146.231 162.149  1.00  0.00           O  
ATOM   3954  N   SER   497     118.922 144.652 168.614  1.00  0.00              
ATOM   3955  CA  SER   497     119.945 144.973 169.554  1.00  0.00              
ATOM   3956  CB  SER   497     121.363 144.854 168.986  1.00  0.00              
ATOM   3957  C   SER   497     119.647 146.390 169.882  1.00  0.00              
ATOM   3958  O   SER   497     118.491 146.750 170.099  1.00  0.00              
ATOM   3959  OG  SER   497     122.335 145.165 169.974  1.00  0.00           O  
ATOM   3960  N   LEU   498     120.680 147.243 169.936  1.00  0.00              
ATOM   3961  CA  LEU   498     120.414 148.637 170.098  1.00  0.00              
ATOM   3962  CB  LEU   498     121.652 149.425 170.579  1.00  0.00              
ATOM   3963  C   LEU   498     120.087 149.020 168.679  1.00  0.00              
ATOM   3964  O   LEU   498     119.301 148.346 168.016  1.00  0.00              
ATOM   3965  CG  LEU   498     121.379 150.802 171.233  1.00  0.00           C  
ATOM   3966  CD1 LEU   498     122.697 151.554 171.477  1.00  0.00           C  
ATOM   3967  CD2 LEU   498     120.324 151.646 170.503  1.00  0.00           C  
ATOM   3968  N   ARG   499     120.612 150.132 168.152  1.00  0.00              
ATOM   3969  CA  ARG   499     120.301 150.404 166.778  1.00  0.00              
ATOM   3970  CB  ARG   499     120.861 151.772 166.350  1.00  0.00              
ATOM   3971  C   ARG   499     120.968 149.356 165.946  1.00  0.00              
ATOM   3972  O   ARG   499     120.358 148.764 165.058  1.00  0.00              
ATOM   3973  CG  ARG   499     120.178 152.417 165.143  1.00  0.00           C  
ATOM   3974  CD  ARG   499     120.186 151.585 163.862  1.00  0.00           C  
ATOM   3975  NE  ARG   499     119.721 152.491 162.773  1.00  0.00           N  
ATOM   3976  CZ  ARG   499     118.800 152.072 161.857  1.00  0.00           C  
ATOM   3977  NH1 ARG   499     118.251 150.826 161.951  1.00  0.00           N  
ATOM   3978  NH2 ARG   499     118.428 152.908 160.844  1.00  0.00           N  
ATOM   3979  N   GLY   500     122.259 149.100 166.240  1.00  0.00              
ATOM   3980  CA  GLY   500     123.027 148.104 165.550  1.00  0.00              
ATOM   3981  C   GLY   500     124.198 147.841 166.425  1.00  0.00              
ATOM   3982  O   GLY   500     125.223 148.518 166.373  1.00  0.00              
ATOM   3983  N   HIS   501     124.032 146.811 167.259  1.00  0.00              
ATOM   3984  CA  HIS   501     124.969 146.344 168.225  1.00  0.00              
ATOM   3985  CB  HIS   501     124.569 146.870 169.618  1.00  0.00              
ATOM   3986  C   HIS   501     124.669 144.894 168.164  1.00  0.00              
ATOM   3987  O   HIS   501     123.663 144.523 167.558  1.00  0.00              
ATOM   3988  ND1 HIS   501     125.400 147.411 171.934  1.00  0.00           N  
ATOM   3989  CG  HIS   501     125.495 146.662 170.782  1.00  0.00           C  
ATOM   3990  NE2 HIS   501     127.048 145.958 172.262  1.00  0.00           N  
ATOM   3991  CD2 HIS   501     126.507 145.780 171.002  1.00  0.00           C  
ATOM   3992  CE1 HIS   501     126.350 146.949 172.783  1.00  0.00           C  
ATOM   3993  N   PRO   502     125.468 144.030 168.671  1.00  0.00              
ATOM   3994  CA  PRO   502     125.031 142.675 168.539  1.00  0.00              
ATOM   3995  CB  PRO   502     126.295 141.831 168.341  1.00  0.00              
ATOM   3996  C   PRO   502     124.190 142.157 169.643  1.00  0.00              
ATOM   3997  O   PRO   502     124.260 142.669 170.757  1.00  0.00              
ATOM   3998  CD  PRO   502     126.899 144.151 168.447  1.00  0.00           C  
ATOM   3999  CG  PRO   502     127.444 142.757 168.764  1.00  0.00           C  
ATOM   4000  N   ALA   503     123.377 141.133 169.325  1.00  0.00              
ATOM   4001  CA  ALA   503     122.712 140.406 170.352  1.00  0.00              
ATOM   4002  CB  ALA   503     121.570 139.509 169.842  1.00  0.00              
ATOM   4003  C   ALA   503     123.815 139.529 170.839  1.00  0.00              
ATOM   4004  O   ALA   503     124.728 139.221 170.073  1.00  0.00              
ATOM   4005  N   GLY   504     123.809 139.108 172.114  1.00  0.00              
ATOM   4006  CA  GLY   504     124.947 138.321 172.484  1.00  0.00              
ATOM   4007  C   GLY   504     124.484 136.947 172.818  1.00  0.00              
ATOM   4008  O   GLY   504     125.048 136.276 173.680  1.00  0.00              
ATOM   4009  N   MET   505     123.420 136.498 172.137  1.00  0.00              
ATOM   4010  CA  MET   505     122.952 135.161 172.308  1.00  0.00              
ATOM   4011  CB  MET   505     122.750 134.769 173.781  1.00  0.00              
ATOM   4012  C   MET   505     121.603 135.133 171.700  1.00  0.00              
ATOM   4013  O   MET   505     120.601 135.330 172.386  1.00  0.00              
ATOM   4014  CG  MET   505     122.229 133.343 173.955  1.00  0.00           C  
ATOM   4015  SD  MET   505     123.454 132.054 173.596  1.00  0.00           S  
ATOM   4016  CE  MET   505     124.391 132.349 175.123  1.00  0.00           C  
ATOM   4017  N   THR   506     121.537 134.906 170.384  1.00  0.00              
ATOM   4018  CA  THR   506     120.241 134.788 169.812  1.00  0.00              
ATOM   4019  CB  THR   506     119.847 135.976 168.969  1.00  0.00              
ATOM   4020  C   THR   506     120.276 133.535 168.973  1.00  0.00              
ATOM   4021  O   THR   506     120.917 133.483 167.923  1.00  0.00              
ATOM   4022  OG1 THR   506     118.543 135.792 168.438  1.00  0.00           O  
ATOM   4023  CG2 THR   506     120.879 136.212 167.850  1.00  0.00           C  
ATOM   4024  N   TYR   507     119.613 132.454 169.441  1.00  0.00              
ATOM   4025  CA  TYR   507     119.706 131.220 168.709  1.00  0.00              
ATOM   4026  CB  TYR   507     120.578 130.221 169.519  1.00  0.00              
ATOM   4027  C   TYR   507     118.347 130.625 168.500  1.00  0.00              
ATOM   4028  O   TYR   507     118.151 129.424 168.673  1.00  0.00              
ATOM   4029  CG  TYR   507     119.842 129.834 170.772  1.00  0.00           C  
ATOM   4030  CD1 TYR   507     119.568 130.758 171.757  1.00  0.00           C  
ATOM   4031  CD2 TYR   507     119.377 128.547 170.946  1.00  0.00           C  
ATOM   4032  CE1 TYR   507     118.864 130.399 172.887  1.00  0.00           C  
ATOM   4033  CE2 TYR   507     118.675 128.182 172.072  1.00  0.00           C  
ATOM   4034  CZ  TYR   507     118.415 129.110 173.050  1.00  0.00           C  
ATOM   4035  OH  TYR   507     117.688 128.741 174.203  1.00  0.00           O  
ATOM   4036  N   ALA   508     117.374 131.396 168.001  1.00  0.00              
ATOM   4037  CA  ALA   508     116.092 130.765 168.008  1.00  0.00              
ATOM   4038  CB  ALA   508     115.003 131.590 168.719  1.00  0.00              
ATOM   4039  C   ALA   508     115.626 130.495 166.620  1.00  0.00              
ATOM   4040  O   ALA   508     115.506 129.326 166.247  1.00  0.00              
ATOM   4041  N   ALA   509     115.409 131.593 165.852  1.00  0.00              
ATOM   4042  CA  ALA   509     114.803 131.703 164.545  1.00  0.00              
ATOM   4043  CB  ALA   509     115.741 132.279 163.471  1.00  0.00              
ATOM   4044  C   ALA   509     114.283 130.430 164.107  1.00  0.00              
ATOM   4045  O   ALA   509     115.028 129.528 163.721  1.00  0.00              
ATOM   4046  N   ASN   510     112.957 130.360 164.277  1.00  0.00              
ATOM   4047  CA  ASN   510     112.206 129.286 163.778  1.00  0.00              
ATOM   4048  CB  ASN   510     112.757 128.759 162.465  1.00  0.00              
ATOM   4049  C   ASN   510     112.295 128.192 164.705  1.00  0.00              
ATOM   4050  O   ASN   510     112.069 128.309 165.910  1.00  0.00              
ATOM   4051  CG  ASN   510     111.583 128.384 161.642  1.00  0.00           C  
ATOM   4052  OD1 ASN   510     110.920 129.300 161.168  1.00  0.00           O  
ATOM   4053  ND2 ASN   510     111.330 127.059 161.458  1.00  0.00           N  
ATOM   4054  N   ILE   511     112.643 127.078 164.073  1.00  0.00              
ATOM   4055  CA  ILE   511     112.726 125.865 164.756  1.00  0.00              
ATOM   4056  CB  ILE   511     113.152 124.725 163.878  1.00  0.00              
ATOM   4057  C   ILE   511     113.590 126.048 165.913  1.00  0.00              
ATOM   4058  O   ILE   511     114.527 126.844 165.925  1.00  0.00              
ATOM   4059  CG2 ILE   511     114.661 124.831 163.605  1.00  0.00           C  
ATOM   4060  CG1 ILE   511     112.691 123.400 164.500  1.00  0.00           C  
ATOM   4061  CD1 ILE   511     112.763 122.214 163.549  1.00  0.00           C  
ATOM   4062  N   LEU   512     113.210 125.305 166.945  1.00  0.00              
ATOM   4063  CA  LEU   512     113.868 125.355 168.184  1.00  0.00              
ATOM   4064  CB  LEU   512     113.319 124.346 169.209  1.00  0.00              
ATOM   4065  C   LEU   512     115.330 125.049 167.966  1.00  0.00              
ATOM   4066  O   LEU   512     116.090 125.380 168.875  1.00  0.00              
ATOM   4067  CG  LEU   512     111.849 124.602 169.589  1.00  0.00           C  
ATOM   4068  CD1 LEU   512     111.412 123.675 170.734  1.00  0.00           C  
ATOM   4069  CD2 LEU   512     111.583 126.087 169.885  1.00  0.00           C  
ATOM   4070  N   PRO   513     115.804 124.427 166.883  1.00  0.00              
ATOM   4071  CA  PRO   513     117.217 124.198 166.775  1.00  0.00              
ATOM   4072  CB  PRO   513     117.419 123.465 165.457  1.00  0.00              
ATOM   4073  C   PRO   513     118.183 125.245 167.151  1.00  0.00              
ATOM   4074  O   PRO   513     118.372 126.247 166.459  1.00  0.00              
ATOM   4075  CD  PRO   513     115.122 123.292 166.274  1.00  0.00           C  
ATOM   4076  CG  PRO   513     116.180 122.549 165.431  1.00  0.00           C  
ATOM   4077  N   HIS   514     118.780 124.939 168.314  1.00  0.00              
ATOM   4078  CA  HIS   514     119.761 125.645 169.058  1.00  0.00              
ATOM   4079  CB  HIS   514     120.069 124.831 170.327  1.00  0.00              
ATOM   4080  C   HIS   514     121.016 125.685 168.241  1.00  0.00              
ATOM   4081  O   HIS   514     121.559 126.752 167.958  1.00  0.00              
ATOM   4082  ND1 HIS   514     122.350 125.637 171.111  1.00  0.00           N  
ATOM   4083  CG  HIS   514     121.002 125.448 171.318  1.00  0.00           C  
ATOM   4084  NE2 HIS   514     121.915 126.347 173.173  1.00  0.00           N  
ATOM   4085  CD2 HIS   514     120.753 125.888 172.581  1.00  0.00           C  
ATOM   4086  CE1 HIS   514     122.846 126.177 172.253  1.00  0.00           C  
ATOM   4087  N   HIS   515     121.488 124.491 167.833  1.00  0.00              
ATOM   4088  CA  HIS   515     122.650 124.326 167.002  1.00  0.00              
ATOM   4089  CB  HIS   515     122.704 125.367 165.869  1.00  0.00              
ATOM   4090  C   HIS   515     123.868 124.441 167.870  1.00  0.00              
ATOM   4091  O   HIS   515     123.870 125.200 168.841  1.00  0.00              
ATOM   4092  ND1 HIS   515     124.691 124.554 164.468  1.00  0.00           N  
ATOM   4093  CG  HIS   515     123.358 124.865 164.614  1.00  0.00           C  
ATOM   4094  NE2 HIS   515     123.729 124.172 162.497  1.00  0.00           N  
ATOM   4095  CD2 HIS   515     122.786 124.625 163.401  1.00  0.00           C  
ATOM   4096  CE1 HIS   515     124.857 124.145 163.183  1.00  0.00           C  
ATOM   4097  N   PRO   516     124.904 123.689 167.577  1.00  0.00              
ATOM   4098  CA  PRO   516     126.106 123.764 168.368  1.00  0.00              
ATOM   4099  CB  PRO   516     126.934 122.527 168.016  1.00  0.00              
ATOM   4100  C   PRO   516     126.743 125.071 168.098  1.00  0.00              
ATOM   4101  O   PRO   516     126.801 125.472 166.939  1.00  0.00              
ATOM   4102  CD  PRO   516     124.764 122.399 166.932  1.00  0.00           C  
ATOM   4103  CG  PRO   516     126.217 121.911 166.798  1.00  0.00           C  
ATOM   4104  N   ALA   517     127.214 125.772 169.153  1.00  0.00              
ATOM   4105  CA  ALA   517     127.668 127.106 168.906  1.00  0.00              
ATOM   4106  CB  ALA   517     128.732 127.222 167.799  1.00  0.00              
ATOM   4107  C   ALA   517     126.416 127.812 168.445  1.00  0.00              
ATOM   4108  O   ALA   517     125.301 127.303 168.564  1.00  0.00              
ATOM   4109  N   ARG   518     126.501 129.063 167.989  1.00  0.00              
ATOM   4110  CA  ARG   518     125.278 129.522 167.401  1.00  0.00              
ATOM   4111  CB  ARG   518     125.353 131.018 167.036  1.00  0.00              
ATOM   4112  C   ARG   518     125.148 128.661 166.181  1.00  0.00              
ATOM   4113  O   ARG   518     124.067 128.201 165.814  1.00  0.00              
ATOM   4114  CG  ARG   518     125.517 131.889 168.292  1.00  0.00           C  
ATOM   4115  CD  ARG   518     125.131 133.364 168.133  1.00  0.00           C  
ATOM   4116  NE  ARG   518     126.216 134.076 167.401  1.00  0.00           N  
ATOM   4117  CZ  ARG   518     126.895 135.090 168.015  1.00  0.00           C  
ATOM   4118  NH1 ARG   518     126.612 135.416 169.310  1.00  0.00           N  
ATOM   4119  NH2 ARG   518     127.847 135.789 167.329  1.00  0.00           N  
ATOM   4120  N   GLY   519     126.319 128.405 165.567  1.00  0.00              
ATOM   4121  CA  GLY   519     126.576 127.605 164.401  1.00  0.00              
ATOM   4122  C   GLY   519     127.767 128.307 163.855  1.00  0.00              
ATOM   4123  O   GLY   519     127.663 129.459 163.436  1.00  0.00              
ATOM   4124  N   THR   520     128.941 127.652 163.819  1.00  0.00              
ATOM   4125  CA  THR   520     130.045 128.477 163.445  1.00  0.00              
ATOM   4126  CB  THR   520     131.265 128.342 164.323  1.00  0.00              
ATOM   4127  C   THR   520     130.425 128.276 162.019  1.00  0.00              
ATOM   4128  O   THR   520     131.036 127.275 161.646  1.00  0.00              
ATOM   4129  OG1 THR   520     132.225 129.322 163.955  1.00  0.00           O  
ATOM   4130  CG2 THR   520     131.866 126.929 164.228  1.00  0.00           C  
ATOM   4131  N   PHE   521     130.045 129.242 161.159  1.00  0.00              
ATOM   4132  CA  PHE   521     130.539 129.137 159.827  1.00  0.00              
ATOM   4133  CB  PHE   521     129.521 129.273 158.669  1.00  0.00              
ATOM   4134  C   PHE   521     131.659 130.115 159.682  1.00  0.00              
ATOM   4135  O   PHE   521     131.472 131.328 159.749  1.00  0.00              
ATOM   4136  CG  PHE   521     128.636 130.468 158.781  1.00  0.00           C  
ATOM   4137  CD1 PHE   521     129.077 131.737 158.479  1.00  0.00           C  
ATOM   4138  CD2 PHE   521     127.335 130.298 159.196  1.00  0.00           C  
ATOM   4139  CE1 PHE   521     128.226 132.813 158.590  1.00  0.00           C  
ATOM   4140  CE2 PHE   521     126.480 131.368 159.306  1.00  0.00           C  
ATOM   4141  CZ  PHE   521     126.927 132.631 159.002  1.00  0.00           C  
ATOM   4142  N   GLU   522     132.884 129.575 159.525  1.00  0.00              
ATOM   4143  CA  GLU   522     134.070 130.369 159.406  1.00  0.00              
ATOM   4144  CB  GLU   522     135.345 129.504 159.360  1.00  0.00              
ATOM   4145  C   GLU   522     134.027 131.136 158.125  1.00  0.00              
ATOM   4146  O   GLU   522     134.294 132.337 158.102  1.00  0.00              
ATOM   4147  CG  GLU   522     136.642 130.308 159.228  1.00  0.00           C  
ATOM   4148  CD  GLU   522     137.805 129.326 159.147  1.00  0.00           C  
ATOM   4149  OE1 GLU   522     137.565 128.145 158.777  1.00  0.00           O  
ATOM   4150  OE2 GLU   522     138.952 129.747 159.454  1.00  0.00           O  
ATOM   4151  N   ASP   523     133.669 130.457 157.018  1.00  0.00              
ATOM   4152  CA  ASP   523     133.649 131.129 155.754  1.00  0.00              
ATOM   4153  CB  ASP   523     133.269 130.220 154.570  1.00  0.00              
ATOM   4154  C   ASP   523     132.578 132.159 155.848  1.00  0.00              
ATOM   4155  O   ASP   523     131.421 131.837 156.116  1.00  0.00              
ATOM   4156  CG  ASP   523     134.376 129.201 154.350  1.00  0.00           C  
ATOM   4157  OD1 ASP   523     135.403 129.275 155.075  1.00  0.00           O  
ATOM   4158  OD2 ASP   523     134.207 128.331 153.454  1.00  0.00           O  
ATOM   4159  N   PHE   524     132.932 133.440 155.651  1.00  0.00              
ATOM   4160  CA  PHE   524     131.892 134.414 155.733  1.00  0.00              
ATOM   4161  CB  PHE   524     132.375 135.883 155.746  1.00  0.00              
ATOM   4162  C   PHE   524     130.954 134.184 154.597  1.00  0.00              
ATOM   4163  O   PHE   524     129.737 134.199 154.777  1.00  0.00              
ATOM   4164  CG  PHE   524     133.113 136.266 154.506  1.00  0.00           C  
ATOM   4165  CD1 PHE   524     132.438 136.646 153.368  1.00  0.00           C  
ATOM   4166  CD2 PHE   524     134.489 136.278 154.492  1.00  0.00           C  
ATOM   4167  CE1 PHE   524     133.128 137.011 152.234  1.00  0.00           C  
ATOM   4168  CE2 PHE   524     135.182 136.642 153.361  1.00  0.00           C  
ATOM   4169  CZ  PHE   524     134.501 137.009 152.227  1.00  0.00           C  
ATOM   4170  N   THR   525     131.493 133.944 153.387  1.00  0.00              
ATOM   4171  CA  THR   525     130.606 133.653 152.304  1.00  0.00              
ATOM   4172  CB  THR   525     130.996 134.243 150.979  1.00  0.00              
ATOM   4173  C   THR   525     130.611 132.170 152.140  1.00  0.00              
ATOM   4174  O   THR   525     131.662 131.554 151.972  1.00  0.00              
ATOM   4175  OG1 THR   525     131.007 135.660 151.050  1.00  0.00           O  
ATOM   4176  CG2 THR   525     129.985 133.775 149.919  1.00  0.00           C  
ATOM   4177  N   CYS   526     129.416 131.555 152.210  1.00  0.00              
ATOM   4178  CA  CYS   526     129.323 130.134 152.071  1.00  0.00              
ATOM   4179  CB  CYS   526     128.010 129.559 152.630  1.00  0.00              
ATOM   4180  C   CYS   526     129.352 129.835 150.579  1.00  0.00              
ATOM   4181  O   CYS   526     129.291 128.629 150.219  1.00  0.00              
ATOM   4182  SG  CYS   526     126.547 130.191 151.756  1.00  0.00           S  
ATOM   4183  OXT CYS   526     129.432 130.806 149.780  1.00  0.00           O  
TER
