# Supplementary material for: A Na+ leak channel cloned from Trichoplax adhaerens extends extracellular pH and Ca2+ sensing for the DEG/ENaC family close to the base of Metazoa
Source: J Biol Chem. 2019 Sep 15;294(44):16320–36. doi: 10.1074/jbc.RA119.010542 (PMC6827283; doi:10.1074/jbc.RA119.010542)
Supplement: Supporting Information [file supp_RA119.010542_155050_1_supp_391149_pxf4hm.zip › SupplementaryFile2/rASIC5.pdb]

REMARK  99  Chain ID : 1
REMARK  99  Residues : 495
REMARK  99  Atoms    : 3984
REMARK  99  File     : final.sc.pdb
ATOM      1  N   MET     1     -14.963 -30.131  -5.280  1.00  0.00              
ATOM      2  CA  MET     1     -14.290 -28.926  -5.815  1.00  0.00              
ATOM      3  CB  MET     1     -15.300 -28.036  -6.562  1.00  0.00              
ATOM      4  C   MET     1     -13.724 -28.149  -4.691  1.00  0.00              
ATOM      5  O   MET     1     -13.853 -28.519  -3.525  1.00  0.00              
ATOM      6  CG  MET     1     -15.964 -28.710  -7.767  1.00  0.00           C  
ATOM      7  SD  MET     1     -14.841 -29.156  -9.126  1.00  0.00           S  
ATOM      8  CE  MET     1     -14.119 -30.577  -8.256  1.00  0.00           C  
ATOM      9  N   GLU     2     -13.053 -27.044  -5.036  1.00  0.00              
ATOM     10  CA  GLU     2     -12.516 -26.195  -4.030  1.00  0.00              
ATOM     11  CB  GLU     2     -11.637 -25.075  -4.606  1.00  0.00              
ATOM     12  C   GLU     2     -13.708 -25.526  -3.515  1.00  0.00              
ATOM     13  O   GLU     2     -14.770 -25.595  -4.123  1.00  0.00              
ATOM     14  CG  GLU     2     -10.562 -25.571  -5.565  1.00  0.00           C  
ATOM     15  CD  GLU     2     -11.200 -25.654  -6.939  1.00  0.00           C  
ATOM     16  OE1 GLU     2     -11.381 -24.576  -7.567  1.00  0.00           O  
ATOM     17  OE2 GLU     2     -11.517 -26.792  -7.376  1.00  0.00           O  
ATOM     18  N   HIS     3     -13.582 -24.951  -2.328  1.00  0.00              
ATOM     19  CA  HIS     3     -14.605 -24.119  -1.822  1.00  0.00              
ATOM     20  CB  HIS     3     -14.582 -22.755  -2.502  1.00  0.00              
ATOM     21  C   HIS     3     -15.909 -24.838  -1.743  1.00  0.00              
ATOM     22  O   HIS     3     -16.965 -24.218  -1.624  1.00  0.00              
ATOM     23  ND1 HIS     3     -12.615 -21.944  -1.122  1.00  0.00           N  
ATOM     24  CG  HIS     3     -13.204 -22.186  -2.343  1.00  0.00           C  
ATOM     25  NE2 HIS     3     -11.102 -21.435  -2.667  1.00  0.00           N  
ATOM     26  CD2 HIS     3     -12.266 -21.867  -3.276  1.00  0.00           C  
ATOM     27  CE1 HIS     3     -11.357 -21.501  -1.374  1.00  0.00           C  
ATOM     28  N   THR     4     -15.871 -26.188  -1.792  1.00  0.00              
ATOM     29  CA  THR     4     -17.056 -26.907  -1.427  1.00  0.00              
ATOM     30  CB  THR     4     -16.948 -28.396  -1.581  1.00  0.00              
ATOM     31  C   THR     4     -17.081 -26.659   0.033  1.00  0.00              
ATOM     32  O   THR     4     -18.096 -26.332   0.645  1.00  0.00              
ATOM     33  OG1 THR     4     -16.636 -28.752  -2.918  1.00  0.00           O  
ATOM     34  CG2 THR     4     -18.293 -29.019  -1.167  1.00  0.00           C  
ATOM     35  N   GLU     5     -15.868 -26.815   0.587  1.00  0.00              
ATOM     36  CA  GLU     5     -15.497 -26.534   1.931  1.00  0.00              
ATOM     37  CB  GLU     5     -14.842 -27.721   2.658  1.00  0.00              
ATOM     38  C   GLU     5     -14.471 -25.487   1.741  1.00  0.00              
ATOM     39  O   GLU     5     -13.861 -25.388   0.677  1.00  0.00              
ATOM     40  CG  GLU     5     -14.349 -27.373   4.064  1.00  0.00           C  
ATOM     41  CD  GLU     5     -15.546 -26.928   4.892  1.00  0.00           C  
ATOM     42  OE1 GLU     5     -16.300 -27.814   5.376  1.00  0.00           O  
ATOM     43  OE2 GLU     5     -15.725 -25.690   5.045  1.00  0.00           O  
ATOM     44  N   LYS     6     -14.262 -24.657   2.763  1.00  0.00              
ATOM     45  CA  LYS     6     -13.278 -23.631   2.664  1.00  0.00              
ATOM     46  CB  LYS     6     -13.352 -22.665   3.856  1.00  0.00              
ATOM     47  C   LYS     6     -11.957 -24.309   2.707  1.00  0.00              
ATOM     48  O   LYS     6     -11.861 -25.521   2.511  1.00  0.00              
ATOM     49  CG  LYS     6     -13.351 -23.410   5.194  1.00  0.00           C  
ATOM     50  CD  LYS     6     -13.261 -22.508   6.426  1.00  0.00           C  
ATOM     51  CE  LYS     6     -13.419 -23.273   7.743  1.00  0.00           C  
ATOM     52  NZ  LYS     6     -13.327 -22.340   8.888  1.00  0.00           N  
ATOM     53  N   SER     7     -10.888 -23.517   2.900  1.00  0.00              
ATOM     54  CA  SER     7      -9.606 -24.128   3.030  1.00  0.00              
ATOM     55  CB  SER     7      -8.490 -23.144   3.411  1.00  0.00              
ATOM     56  C   SER     7      -9.751 -25.073   4.159  1.00  0.00              
ATOM     57  O   SER     7     -10.542 -24.830   5.070  1.00  0.00              
ATOM     58  OG  SER     7      -7.323 -23.861   3.784  1.00  0.00           O  
ATOM     59  N   LYS     8      -9.025 -26.200   4.093  1.00  0.00              
ATOM     60  CA  LYS     8      -9.197 -27.169   5.120  1.00  0.00              
ATOM     61  CB  LYS     8      -8.279 -28.395   4.970  1.00  0.00              
ATOM     62  C   LYS     8      -8.840 -26.498   6.399  1.00  0.00              
ATOM     63  O   LYS     8      -7.738 -25.979   6.567  1.00  0.00              
ATOM     64  CG  LYS     8      -8.597 -29.261   3.750  1.00  0.00           C  
ATOM     65  CD  LYS     8      -9.985 -29.904   3.795  1.00  0.00           C  
ATOM     66  CE  LYS     8     -11.132 -28.916   3.582  1.00  0.00           C  
ATOM     67  NZ  LYS     8     -12.429 -29.628   3.636  1.00  0.00           N  
ATOM     68  N   GLY     9      -9.807 -26.487   7.331  1.00  0.00              
ATOM     69  CA  GLY     9      -9.610 -25.874   8.603  1.00  0.00              
ATOM     70  C   GLY     9      -9.131 -26.973   9.495  1.00  0.00              
ATOM     71  O   GLY     9      -8.478 -27.888   8.995  1.00  0.00              
ATOM     72  N   PRO    10      -9.395 -26.988  10.782  1.00  0.00              
ATOM     73  CA  PRO    10     -10.073 -25.909  11.467  1.00  0.00              
ATOM     74  CB  PRO    10     -10.993 -26.555  12.501  1.00  0.00              
ATOM     75  C   PRO    10      -9.081 -25.022  12.165  1.00  0.00              
ATOM     76  O   PRO    10      -7.879 -25.262  12.063  1.00  0.00              
ATOM     77  CD  PRO    10      -9.832 -28.278  11.294  1.00  0.00           C  
ATOM     78  CG  PRO    10     -11.148 -28.005  12.030  1.00  0.00           C  
ATOM     79  N   ALA    11      -9.586 -24.006  12.901  1.00  0.00              
ATOM     80  CA  ALA    11      -8.793 -23.105  13.697  1.00  0.00              
ATOM     81  CB  ALA    11      -7.995 -22.087  12.875  1.00  0.00              
ATOM     82  C   ALA    11      -9.780 -22.299  14.489  1.00  0.00              
ATOM     83  O   ALA    11     -10.975 -22.592  14.487  1.00  0.00              
ATOM     84  N   GLU    12      -9.296 -21.263  15.207  1.00  0.00              
ATOM     85  CA  GLU    12     -10.172 -20.449  16.003  1.00  0.00              
ATOM     86  CB  GLU    12      -9.458 -19.731  17.163  1.00  0.00              
ATOM     87  C   GLU    12     -10.771 -19.379  15.144  1.00  0.00              
ATOM     88  O   GLU    12     -10.066 -18.494  14.662  1.00  0.00              
ATOM     89  CG  GLU    12     -10.386 -18.860  18.016  1.00  0.00           C  
ATOM     90  CD  GLU    12      -9.542 -18.171  19.081  1.00  0.00           C  
ATOM     91  OE1 GLU    12      -8.580 -18.812  19.581  1.00  0.00           O  
ATOM     92  OE2 GLU    12      -9.845 -16.991  19.403  1.00  0.00           O  
ATOM     93  N   LYS    13     -12.114 -19.392  15.011  1.00  0.00              
ATOM     94  CA  LYS    13     -12.812 -18.498  14.129  1.00  0.00              
ATOM     95  CB  LYS    13     -12.767 -17.028  14.578  1.00  0.00              
ATOM     96  C   LYS    13     -12.105 -18.606  12.832  1.00  0.00              
ATOM     97  O   LYS    13     -11.611 -17.624  12.280  1.00  0.00              
ATOM     98  CG  LYS    13     -13.338 -16.810  15.980  1.00  0.00           C  
ATOM     99  CD  LYS    13     -14.770 -17.315  16.151  1.00  0.00           C  
ATOM    100  CE  LYS    13     -15.261 -17.260  17.598  1.00  0.00           C  
ATOM    101  NZ  LYS    13     -16.549 -17.979  17.723  1.00  0.00           N  
ATOM    102  N   GLY    14     -12.042 -19.845  12.321  1.00  0.00              
ATOM    103  CA  GLY    14     -11.385 -20.082  11.081  1.00  0.00              
ATOM    104  C   GLY    14      -9.934 -19.947  11.340  1.00  0.00              
ATOM    105  O   GLY    14      -9.541 -19.488  12.408  1.00  0.00              
ATOM    106  N   LEU    15      -9.070 -20.381  10.406  1.00  0.00              
ATOM    107  CA  LEU    15      -7.758 -19.907  10.679  1.00  0.00              
ATOM    108  CB  LEU    15      -6.658 -20.486   9.780  1.00  0.00              
ATOM    109  C   LEU    15      -8.010 -18.465  10.392  1.00  0.00              
ATOM    110  O   LEU    15      -8.544 -18.128   9.337  1.00  0.00              
ATOM    111  CG  LEU    15      -6.359 -21.991   9.911  1.00  0.00           C  
ATOM    112  CD1 LEU    15      -5.589 -22.314  11.201  1.00  0.00           C  
ATOM    113  CD2 LEU    15      -7.632 -22.831   9.727  1.00  0.00           C  
ATOM    114  N   LEU    16      -7.669 -17.576  11.337  1.00  0.00              
ATOM    115  CA  LEU    16      -8.200 -16.249  11.237  1.00  0.00              
ATOM    116  CB  LEU    16      -7.766 -15.318  12.385  1.00  0.00              
ATOM    117  C   LEU    16      -7.811 -15.571  10.005  1.00  0.00              
ATOM    118  O   LEU    16      -6.656 -15.203   9.798  1.00  0.00              
ATOM    119  CG  LEU    16      -8.238 -15.762  13.781  1.00  0.00           C  
ATOM    120  CD1 LEU    16      -7.598 -17.099  14.188  1.00  0.00           C  
ATOM    121  CD2 LEU    16      -8.007 -14.656  14.823  1.00  0.00           C  
ATOM    122  N   GLY    17      -8.822 -15.407   9.141  1.00  0.00              
ATOM    123  CA  GLY    17      -8.633 -14.710   7.924  1.00  0.00              
ATOM    124  C   GLY    17      -7.522 -15.397   7.205  1.00  0.00              
ATOM    125  O   GLY    17      -6.810 -14.788   6.412  1.00  0.00              
ATOM    126  N   LYS    18      -7.323 -16.702   7.498  1.00  0.00              
ATOM    127  CA  LYS    18      -6.429 -17.551   6.770  1.00  0.00              
ATOM    128  CB  LYS    18      -6.185 -18.915   7.393  1.00  0.00              
ATOM    129  C   LYS    18      -7.165 -17.756   5.522  1.00  0.00              
ATOM    130  O   LYS    18      -6.633 -18.072   4.459  1.00  0.00              
ATOM    131  CG  LYS    18      -5.003 -19.711   6.831  1.00  0.00           C  
ATOM    132  CD  LYS    18      -5.182 -20.200   5.394  1.00  0.00           C  
ATOM    133  CE  LYS    18      -4.073 -21.148   4.932  1.00  0.00           C  
ATOM    134  NZ  LYS    18      -4.439 -21.761   3.637  1.00  0.00           N  
ATOM    135  N   ILE    19      -8.470 -17.506   5.680  1.00  0.00              
ATOM    136  CA  ILE    19      -9.390 -17.455   4.625  1.00  0.00              
ATOM    137  CB  ILE    19     -10.705 -16.858   5.040  1.00  0.00              
ATOM    138  C   ILE    19      -8.737 -16.503   3.655  1.00  0.00              
ATOM    139  O   ILE    19      -8.846 -16.672   2.443  1.00  0.00              
ATOM    140  CG2 ILE    19     -11.333 -17.770   6.106  1.00  0.00           C  
ATOM    141  CG1 ILE    19     -10.506 -15.403   5.501  1.00  0.00           C  
ATOM    142  CD1 ILE    19     -11.810 -14.629   5.684  1.00  0.00           C  
ATOM    143  N   ARG    20      -8.017 -15.476   4.165  1.00  0.00              
ATOM    144  CA  ARG    20      -7.334 -14.536   3.326  1.00  0.00              
ATOM    145  CB  ARG    20      -6.610 -13.400   4.071  1.00  0.00              
ATOM    146  C   ARG    20      -6.322 -15.188   2.424  1.00  0.00              
ATOM    147  O   ARG    20      -6.252 -14.833   1.248  1.00  0.00              
ATOM    148  CG  ARG    20      -7.565 -12.394   4.715  1.00  0.00           C  
ATOM    149  CD  ARG    20      -6.864 -11.195   5.356  1.00  0.00           C  
ATOM    150  NE  ARG    20      -6.141 -11.683   6.563  1.00  0.00           N  
ATOM    151  CZ  ARG    20      -5.814 -10.802   7.553  1.00  0.00           C  
ATOM    152  NH1 ARG    20      -6.147  -9.484   7.426  1.00  0.00           N  
ATOM    153  NH2 ARG    20      -5.161 -11.237   8.670  1.00  0.00           N  
ATOM    154  N   ARG    21      -5.511 -16.150   2.913  1.00  0.00              
ATOM    155  CA  ARG    21      -4.531 -16.746   2.038  1.00  0.00              
ATOM    156  CB  ARG    21      -3.670 -17.823   2.719  1.00  0.00              
ATOM    157  C   ARG    21      -5.285 -17.379   0.962  1.00  0.00              
ATOM    158  O   ARG    21      -4.890 -17.352  -0.202  1.00  0.00              
ATOM    159  CG  ARG    21      -2.810 -17.277   3.860  1.00  0.00           C  
ATOM    160  CD  ARG    21      -1.686 -18.223   4.286  1.00  0.00           C  
ATOM    161  NE  ARG    21      -0.540 -17.981   3.364  1.00  0.00           N  
ATOM    162  CZ  ARG    21       0.360 -16.995   3.647  1.00  0.00           C  
ATOM    163  NH1 ARG    21       0.231 -16.265   4.793  1.00  0.00           N  
ATOM    164  NH2 ARG    21       1.387 -16.736   2.786  1.00  0.00           N  
ATOM    165  N   TYR    22      -6.428 -17.959   1.325  1.00  0.00              
ATOM    166  CA  TYR    22      -7.076 -18.545   0.227  1.00  0.00              
ATOM    167  CB  TYR    22      -7.514 -20.011   0.465  1.00  0.00              
ATOM    168  C   TYR    22      -8.224 -17.746  -0.190  1.00  0.00              
ATOM    169  O   TYR    22      -9.344 -17.906   0.288  1.00  0.00              
ATOM    170  CG  TYR    22      -8.384 -20.133   1.674  1.00  0.00           C  
ATOM    171  CD1 TYR    22      -7.833 -20.123   2.935  1.00  0.00           C  
ATOM    172  CD2 TYR    22      -9.747 -20.294   1.554  1.00  0.00           C  
ATOM    173  CE1 TYR    22      -8.627 -20.244   4.052  1.00  0.00           C  
ATOM    174  CE2 TYR    22     -10.547 -20.415   2.665  1.00  0.00           C  
ATOM    175  CZ  TYR    22      -9.987 -20.387   3.918  1.00  0.00           C  
ATOM    176  OH  TYR    22     -10.807 -20.511   5.060  1.00  0.00           O  
ATOM    177  N   LEU    23      -7.972 -16.835  -1.131  1.00  0.00              
ATOM    178  CA  LEU    23      -9.165 -16.246  -1.574  1.00  0.00              
ATOM    179  CB  LEU    23      -9.085 -14.835  -2.180  1.00  0.00              
ATOM    180  C   LEU    23      -9.789 -17.207  -2.509  1.00  0.00              
ATOM    181  O   LEU    23      -9.115 -18.001  -3.163  1.00  0.00              
ATOM    182  CG  LEU    23      -8.999 -13.761  -1.077  1.00  0.00           C  
ATOM    183  CD1 LEU    23      -9.150 -12.343  -1.647  1.00  0.00           C  
ATOM    184  CD2 LEU    23     -10.011 -14.051   0.047  1.00  0.00           C  
ATOM    185  N   SER    24     -11.123 -17.181  -2.551  1.00  0.00              
ATOM    186  CA  SER    24     -11.868 -18.083  -3.360  1.00  0.00              
ATOM    187  CB  SER    24     -13.074 -18.572  -2.545  1.00  0.00              
ATOM    188  C   SER    24     -12.356 -17.210  -4.463  1.00  0.00              
ATOM    189  O   SER    24     -12.745 -16.073  -4.204  1.00  0.00              
ATOM    190  OG  SER    24     -12.672 -18.970  -1.244  1.00  0.00           O  
ATOM    191  N   LYS    25     -12.329 -17.657  -5.732  1.00  0.00              
ATOM    192  CA  LYS    25     -12.847 -16.679  -6.647  1.00  0.00              
ATOM    193  CB  LYS    25     -12.415 -16.797  -8.104  1.00  0.00              
ATOM    194  C   LYS    25     -14.339 -16.734  -6.634  1.00  0.00              
ATOM    195  O   LYS    25     -14.960 -17.268  -7.550  1.00  0.00              
ATOM    196  CG  LYS    25     -12.944 -15.597  -8.888  1.00  0.00           C  
ATOM    197  CD  LYS    25     -12.353 -14.263  -8.439  1.00  0.00           C  
ATOM    198  CE  LYS    25     -12.838 -13.090  -9.281  1.00  0.00           C  
ATOM    199  NZ  LYS    25     -14.248 -12.810  -8.946  1.00  0.00           N  
ATOM    200  N   ARG    26     -14.952 -16.096  -5.618  1.00  0.00              
ATOM    201  CA  ARG    26     -16.369 -16.195  -5.392  1.00  0.00              
ATOM    202  CB  ARG    26     -16.824 -15.449  -4.110  1.00  0.00              
ATOM    203  C   ARG    26     -17.172 -15.653  -6.536  1.00  0.00              
ATOM    204  O   ARG    26     -18.091 -16.331  -6.995  1.00  0.00              
ATOM    205  CG  ARG    26     -16.147 -15.912  -2.817  1.00  0.00           C  
ATOM    206  CD  ARG    26     -14.788 -15.253  -2.561  1.00  0.00           C  
ATOM    207  NE  ARG    26     -14.989 -14.216  -1.505  1.00  0.00           N  
ATOM    208  CZ  ARG    26     -15.462 -12.974  -1.823  1.00  0.00           C  
ATOM    209  NH1 ARG    26     -15.774 -12.673  -3.117  1.00  0.00           N  
ATOM    210  NH2 ARG    26     -15.632 -12.033  -0.847  1.00  0.00           N  
ATOM    211  N   PRO    27     -16.896 -14.479  -7.039  1.00  0.00              
ATOM    212  CA  PRO    27     -17.705 -14.009  -8.126  1.00  0.00              
ATOM    213  CB  PRO    27     -17.475 -12.501  -8.209  1.00  0.00              
ATOM    214  C   PRO    27     -17.444 -14.689  -9.413  1.00  0.00              
ATOM    215  O   PRO    27     -18.314 -14.662 -10.281  1.00  0.00              
ATOM    216  CD  PRO    27     -16.382 -13.377  -6.238  1.00  0.00           C  
ATOM    217  CG  PRO    27     -17.056 -12.112  -6.784  1.00  0.00           C  
ATOM    218  N   LEU    28     -16.268 -15.308  -9.582  1.00  0.00              
ATOM    219  CA  LEU    28     -16.033 -15.748 -10.912  1.00  0.00              
ATOM    220  CB  LEU    28     -14.704 -15.288 -11.484  1.00  0.00              
ATOM    221  C   LEU    28     -16.381 -17.184 -11.148  1.00  0.00              
ATOM    222  O   LEU    28     -16.434 -18.030 -10.258  1.00  0.00              
ATOM    223  CG  LEU    28     -14.619 -13.828 -11.908  1.00  0.00           C  
ATOM    224  CD1 LEU    28     -13.226 -13.534 -12.476  1.00  0.00           C  
ATOM    225  CD2 LEU    28     -15.727 -13.481 -12.904  1.00  0.00           C  
ATOM    226  N   PRO    29     -16.661 -17.414 -12.405  1.00  0.00              
ATOM    227  CA  PRO    29     -17.150 -18.669 -12.909  1.00  0.00              
ATOM    228  CB  PRO    29     -17.573 -18.407 -14.358  1.00  0.00              
ATOM    229  C   PRO    29     -16.198 -19.794 -12.746  1.00  0.00              
ATOM    230  O   PRO    29     -15.016 -19.551 -12.555  1.00  0.00              
ATOM    231  CD  PRO    29     -16.874 -16.327 -13.342  1.00  0.00           C  
ATOM    232  CG  PRO    29     -16.974 -17.030 -14.703  1.00  0.00           C  
ATOM    233  N   SER    30     -16.690 -21.041 -12.823  1.00  0.00              
ATOM    234  CA  SER    30     -15.865 -22.154 -12.467  1.00  0.00              
ATOM    235  CB  SER    30     -16.704 -23.300 -11.895  1.00  0.00              
ATOM    236  C   SER    30     -15.162 -22.785 -13.615  1.00  0.00              
ATOM    237  O   SER    30     -15.636 -23.811 -14.098  1.00  0.00              
ATOM    238  OG  SER    30     -15.885 -24.424 -11.606  1.00  0.00           O  
ATOM    239  N   PRO    31     -14.070 -22.286 -14.110  1.00  0.00              
ATOM    240  CA  PRO    31     -13.363 -23.258 -14.886  1.00  0.00              
ATOM    241  CB  PRO    31     -12.882 -22.585 -16.152  1.00  0.00              
ATOM    242  C   PRO    31     -12.384 -23.776 -13.908  1.00  0.00              
ATOM    243  O   PRO    31     -12.423 -23.257 -12.816  1.00  0.00              
ATOM    244  CD  PRO    31     -14.131 -21.004 -14.800  1.00  0.00           C  
ATOM    245  CG  PRO    31     -13.748 -21.315 -16.256  1.00  0.00           C  
ATOM    246  N   THR    32     -11.615 -24.842 -14.133  1.00  0.00              
ATOM    247  CA  THR    32     -10.653 -25.211 -13.127  1.00  0.00              
ATOM    248  CB  THR    32     -10.343 -26.672 -13.204  1.00  0.00              
ATOM    249  C   THR    32      -9.368 -24.467 -13.297  1.00  0.00              
ATOM    250  O   THR    32      -8.683 -24.119 -12.334  1.00  0.00              
ATOM    251  OG1 THR    32      -9.804 -26.994 -14.476  1.00  0.00           O  
ATOM    252  CG2 THR    32     -11.640 -27.464 -12.966  1.00  0.00           C  
ATOM    253  N   ASP    33      -9.027 -24.170 -14.560  1.00  0.00              
ATOM    254  CA  ASP    33      -7.722 -23.676 -14.864  1.00  0.00              
ATOM    255  CB  ASP    33      -7.545 -23.518 -16.380  1.00  0.00              
ATOM    256  C   ASP    33      -7.360 -22.382 -14.187  1.00  0.00              
ATOM    257  O   ASP    33      -6.512 -22.399 -13.299  1.00  0.00              
ATOM    258  CG  ASP    33      -7.532 -24.911 -16.998  1.00  0.00           C  
ATOM    259  OD1 ASP    33      -7.727 -25.900 -16.241  1.00  0.00           O  
ATOM    260  OD2 ASP    33      -7.322 -25.007 -18.237  1.00  0.00           O  
ATOM    261  N   ARG    34      -8.030 -21.266 -14.525  1.00  0.00              
ATOM    262  CA  ARG    34      -7.675 -19.918 -14.153  1.00  0.00              
ATOM    263  CB  ARG    34      -8.743 -18.889 -14.503  1.00  0.00              
ATOM    264  C   ARG    34      -7.465 -19.626 -12.735  1.00  0.00              
ATOM    265  O   ARG    34      -6.387 -19.235 -12.292  1.00  0.00              
ATOM    266  CG  ARG    34      -8.738 -17.585 -13.703  1.00  0.00           C  
ATOM    267  CD  ARG    34      -9.859 -16.645 -14.142  1.00  0.00           C  
ATOM    268  NE  ARG    34      -9.791 -15.412 -13.311  1.00  0.00           N  
ATOM    269  CZ  ARG    34     -10.117 -14.212 -13.872  1.00  0.00           C  
ATOM    270  NH1 ARG    34     -10.526 -14.158 -15.172  1.00  0.00           N  
ATOM    271  NH2 ARG    34     -10.019 -13.065 -13.140  1.00  0.00           N  
ATOM    272  N   LYS    35      -8.517 -19.801 -11.965  1.00  0.00              
ATOM    273  CA  LYS    35      -8.390 -19.538 -10.594  1.00  0.00              
ATOM    274  CB  LYS    35      -9.684 -19.491  -9.769  1.00  0.00              
ATOM    275  C   LYS    35      -7.396 -20.513 -10.098  1.00  0.00              
ATOM    276  O   LYS    35      -6.757 -20.285  -9.081  1.00  0.00              
ATOM    277  CG  LYS    35     -10.301 -18.090  -9.695  1.00  0.00           C  
ATOM    278  CD  LYS    35      -9.316 -17.012  -9.248  1.00  0.00           C  
ATOM    279  CE  LYS    35      -9.890 -15.599  -9.302  1.00  0.00           C  
ATOM    280  NZ  LYS    35     -10.598 -15.381 -10.585  1.00  0.00           N  
ATOM    281  N   LYS    36      -7.200 -21.638 -10.803  1.00  0.00              
ATOM    282  CA  LYS    36      -6.266 -22.507 -10.181  1.00  0.00              
ATOM    283  CB  LYS    36      -6.215 -23.946 -10.707  1.00  0.00              
ATOM    284  C   LYS    36      -4.893 -21.980 -10.121  1.00  0.00              
ATOM    285  O   LYS    36      -4.287 -22.038  -9.054  1.00  0.00              
ATOM    286  CG  LYS    36      -5.379 -24.815  -9.758  1.00  0.00           C  
ATOM    287  CD  LYS    36      -5.876 -24.791  -8.313  1.00  0.00           C  
ATOM    288  CE  LYS    36      -5.349 -25.908  -7.419  1.00  0.00           C  
ATOM    289  NZ  LYS    36      -3.946 -25.641  -7.040  1.00  0.00           N  
ATOM    290  N   PHE    37      -4.345 -21.441 -11.218  1.00  0.00              
ATOM    291  CA  PHE    37      -3.036 -20.956 -10.926  1.00  0.00              
ATOM    292  CB  PHE    37      -1.974 -20.756 -12.029  1.00  0.00              
ATOM    293  C   PHE    37      -3.068 -19.802 -10.021  1.00  0.00              
ATOM    294  O   PHE    37      -2.172 -19.702  -9.182  1.00  0.00              
ATOM    295  CG  PHE    37      -1.157 -22.017 -12.028  1.00  0.00           C  
ATOM    296  CD1 PHE    37      -0.794 -22.590 -10.826  1.00  0.00           C  
ATOM    297  CD2 PHE    37      -0.669 -22.579 -13.188  1.00  0.00           C  
ATOM    298  CE1 PHE    37      -0.037 -23.736 -10.787  1.00  0.00           C  
ATOM    299  CE2 PHE    37       0.084 -23.723 -13.168  1.00  0.00           C  
ATOM    300  CZ  PHE    37       0.385 -24.297 -11.965  1.00  0.00           C  
ATOM    301  N   ASP    38      -4.118 -18.961 -10.130  1.00  0.00              
ATOM    302  CA  ASP    38      -4.153 -17.771  -9.337  1.00  0.00              
ATOM    303  CB  ASP    38      -5.507 -17.038  -9.385  1.00  0.00              
ATOM    304  C   ASP    38      -3.986 -18.145  -7.909  1.00  0.00              
ATOM    305  O   ASP    38      -3.102 -17.674  -7.193  1.00  0.00              
ATOM    306  CG  ASP    38      -5.712 -16.419 -10.757  1.00  0.00           C  
ATOM    307  OD1 ASP    38      -4.737 -16.423 -11.555  1.00  0.00           O  
ATOM    308  OD2 ASP    38      -6.845 -15.932 -11.024  1.00  0.00           O  
ATOM    309  N   HIS    39      -4.835 -19.035  -7.424  1.00  0.00              
ATOM    310  CA  HIS    39      -4.596 -19.288  -6.052  1.00  0.00              
ATOM    311  CB  HIS    39      -5.818 -19.634  -5.244  1.00  0.00              
ATOM    312  C   HIS    39      -3.534 -20.311  -5.789  1.00  0.00              
ATOM    313  O   HIS    39      -3.053 -20.387  -4.664  1.00  0.00              
ATOM    314  ND1 HIS    39      -5.926 -21.032  -3.151  1.00  0.00           N  
ATOM    315  CG  HIS    39      -5.635 -19.851  -3.783  1.00  0.00           C  
ATOM    316  NE2 HIS    39      -5.249 -19.626  -1.586  1.00  0.00           N  
ATOM    317  CD2 HIS    39      -5.221 -19.002  -2.812  1.00  0.00           C  
ATOM    318  CE1 HIS    39      -5.688 -20.843  -1.837  1.00  0.00           C  
ATOM    319  N   ASP    40      -3.159 -21.149  -6.774  1.00  0.00              
ATOM    320  CA  ASP    40      -2.273 -22.256  -6.485  1.00  0.00              
ATOM    321  CB  ASP    40      -1.934 -23.105  -7.731  1.00  0.00              
ATOM    322  C   ASP    40      -1.058 -21.681  -5.959  1.00  0.00              
ATOM    323  O   ASP    40      -0.337 -22.313  -5.187  1.00  0.00              
ATOM    324  CG  ASP    40      -1.319 -24.441  -7.315  1.00  0.00           C  
ATOM    325  OD1 ASP    40      -0.954 -24.592  -6.119  1.00  0.00           O  
ATOM    326  OD2 ASP    40      -1.219 -25.337  -8.196  1.00  0.00           O  
ATOM    327  N   PHE    41      -0.790 -20.478  -6.463  1.00  0.00              
ATOM    328  CA  PHE    41       0.260 -19.752  -5.898  1.00  0.00              
ATOM    329  CB  PHE    41       0.692 -18.601  -6.815  1.00  0.00              
ATOM    330  C   PHE    41      -0.129 -19.188  -4.570  1.00  0.00              
ATOM    331  O   PHE    41       0.546 -19.504  -3.594  1.00  0.00              
ATOM    332  CG  PHE    41       2.132 -18.406  -6.535  1.00  0.00           C  
ATOM    333  CD1 PHE    41       3.017 -19.316  -7.061  1.00  0.00           C  
ATOM    334  CD2 PHE    41       2.599 -17.355  -5.783  1.00  0.00           C  
ATOM    335  CE1 PHE    41       4.363 -19.188  -6.835  1.00  0.00           C  
ATOM    336  CE2 PHE    41       3.948 -17.222  -5.554  1.00  0.00           C  
ATOM    337  CZ  PHE    41       4.829 -18.138  -6.079  1.00  0.00           C  
ATOM    338  N   ALA    42      -1.292 -18.473  -4.485  1.00  0.00              
ATOM    339  CA  ALA    42      -1.661 -17.690  -3.320  1.00  0.00              
ATOM    340  CB  ALA    42      -3.056 -17.061  -3.415  1.00  0.00              
ATOM    341  C   ALA    42      -1.583 -18.610  -2.179  1.00  0.00              
ATOM    342  O   ALA    42      -0.999 -18.297  -1.151  1.00  0.00              
ATOM    343  N   ILE    43      -2.155 -19.796  -2.300  1.00  0.00              
ATOM    344  CA  ILE    43      -1.694 -20.706  -1.310  1.00  0.00              
ATOM    345  CB  ILE    43      -2.132 -20.437   0.111  1.00  0.00              
ATOM    346  C   ILE    43      -2.254 -22.008  -1.684  1.00  0.00              
ATOM    347  O   ILE    43      -3.228 -22.063  -2.417  1.00  0.00              
ATOM    348  CG2 ILE    43      -3.589 -20.851   0.324  1.00  0.00           C  
ATOM    349  CG1 ILE    43      -1.224 -21.195   1.077  1.00  0.00           C  
ATOM    350  CD1 ILE    43      -1.560 -20.882   2.530  1.00  0.00           C  
ATOM    351  N   SER    44      -1.668 -23.112  -1.230  1.00  0.00              
ATOM    352  CA  SER    44      -2.373 -24.308  -1.562  1.00  0.00              
ATOM    353  CB  SER    44      -1.577 -25.604  -1.467  1.00  0.00              
ATOM    354  C   SER    44      -3.484 -24.430  -0.543  1.00  0.00              
ATOM    355  O   SER    44      -3.348 -23.926   0.564  1.00  0.00              
ATOM    356  OG  SER    44      -1.692 -26.126  -0.154  1.00  0.00           O  
ATOM    357  N   THR    45      -4.626 -25.056  -0.908  1.00  0.00              
ATOM    358  CA  THR    45      -5.816 -25.332  -0.118  1.00  0.00              
ATOM    359  CB  THR    45      -6.590 -24.119   0.350  1.00  0.00              
ATOM    360  C   THR    45      -6.737 -26.000  -1.097  1.00  0.00              
ATOM    361  O   THR    45      -6.327 -26.921  -1.797  1.00  0.00              
ATOM    362  OG1 THR    45      -6.867 -23.251  -0.742  1.00  0.00           O  
ATOM    363  CG2 THR    45      -5.857 -23.377   1.472  1.00  0.00           C  
ATOM    364  N   SER    46      -8.034 -25.606  -1.116  1.00  0.00              
ATOM    365  CA  SER    46      -8.908 -26.042  -2.183  1.00  0.00              
ATOM    366  CB  SER    46     -10.391 -25.698  -2.018  1.00  0.00              
ATOM    367  C   SER    46      -8.375 -25.330  -3.353  1.00  0.00              
ATOM    368  O   SER    46      -8.133 -25.954  -4.378  1.00  0.00              
ATOM    369  OG  SER    46     -11.003 -26.630  -1.141  1.00  0.00           O  
ATOM    370  N   PHE    47      -8.183 -24.001  -3.193  1.00  0.00              
ATOM    371  CA  PHE    47      -7.528 -23.142  -4.157  1.00  0.00              
ATOM    372  CB  PHE    47      -6.728 -23.814  -5.301  1.00  0.00              
ATOM    373  C   PHE    47      -8.524 -22.255  -4.854  1.00  0.00              
ATOM    374  O   PHE    47      -9.741 -22.367  -4.698  1.00  0.00              
ATOM    375  CG  PHE    47      -5.454 -24.461  -4.853  1.00  0.00           C  
ATOM    376  CD1 PHE    47      -4.284 -23.739  -4.831  1.00  0.00           C  
ATOM    377  CD2 PHE    47      -5.408 -25.787  -4.480  1.00  0.00           C  
ATOM    378  CE1 PHE    47      -3.105 -24.327  -4.442  1.00  0.00           C  
ATOM    379  CE2 PHE    47      -4.234 -26.385  -4.092  1.00  0.00           C  
ATOM    380  CZ  PHE    47      -3.077 -25.651  -4.076  1.00  0.00           C  
ATOM    381  N   HIS    48      -7.983 -21.293  -5.626  1.00  0.00              
ATOM    382  CA  HIS    48      -8.749 -20.442  -6.477  1.00  0.00              
ATOM    383  CB  HIS    48      -8.102 -19.165  -7.029  1.00  0.00              
ATOM    384  C   HIS    48      -9.284 -21.327  -7.537  1.00  0.00              
ATOM    385  O   HIS    48     -10.469 -21.286  -7.862  1.00  0.00              
ATOM    386  ND1 HIS    48      -9.590 -17.321  -6.187  1.00  0.00           N  
ATOM    387  CG  HIS    48      -8.370 -17.956  -6.188  1.00  0.00           C  
ATOM    388  NE2 HIS    48      -8.269 -16.161  -4.827  1.00  0.00           N  
ATOM    389  CD2 HIS    48      -7.575 -17.235  -5.351  1.00  0.00           C  
ATOM    390  CE1 HIS    48      -9.474 -16.254  -5.359  1.00  0.00           C  
ATOM    391  N   GLY    49      -8.424 -22.209  -8.064  1.00  0.00              
ATOM    392  CA  GLY    49      -8.867 -23.077  -9.106  1.00  0.00              
ATOM    393  C   GLY    49      -8.779 -24.460  -8.647  1.00  0.00              
ATOM    394  O   GLY    49      -8.483 -24.721  -7.487  1.00  0.00              
ATOM    395  N   ILE    50      -9.112 -25.401  -9.534  1.00  0.00              
ATOM    396  CA  ILE    50      -9.106 -26.690  -8.968  1.00  0.00              
ATOM    397  CB  ILE    50     -10.010 -27.711  -9.572  1.00  0.00              
ATOM    398  C   ILE    50      -7.747 -27.352  -8.815  1.00  0.00              
ATOM    399  O   ILE    50      -7.423 -27.785  -7.713  1.00  0.00              
ATOM    400  CG2 ILE    50      -9.385 -28.189 -10.883  1.00  0.00           C  
ATOM    401  CG1 ILE    50     -10.163 -28.862  -8.563  1.00  0.00           C  
ATOM    402  CD1 ILE    50     -11.340 -29.786  -8.840  1.00  0.00           C  
ATOM    403  N   HIS    51      -6.878 -27.382  -9.863  1.00  0.00              
ATOM    404  CA  HIS    51      -5.816 -28.369  -9.868  1.00  0.00              
ATOM    405  CB  HIS    51      -5.324 -28.813 -11.253  1.00  0.00              
ATOM    406  C   HIS    51      -4.627 -28.303  -8.977  1.00  0.00              
ATOM    407  O   HIS    51      -3.788 -27.419  -9.064  1.00  0.00              
ATOM    408  ND1 HIS    51      -5.353 -31.311 -11.001  1.00  0.00           N  
ATOM    409  CG  HIS    51      -5.848 -30.168 -11.590  1.00  0.00           C  
ATOM    410  NE2 HIS    51      -6.946 -31.955 -12.410  1.00  0.00           N  
ATOM    411  CD2 HIS    51      -6.820 -30.577 -12.447  1.00  0.00           C  
ATOM    412  CE1 HIS    51      -6.045 -32.350 -11.527  1.00  0.00           C  
ATOM    413  N   ASN    52      -4.457 -29.380  -8.183  1.00  0.00              
ATOM    414  CA  ASN    52      -3.342 -29.500  -7.309  1.00  0.00              
ATOM    415  CB  ASN    52      -3.664 -30.148  -5.967  1.00  0.00              
ATOM    416  C   ASN    52      -2.422 -30.354  -8.083  1.00  0.00              
ATOM    417  O   ASN    52      -2.688 -31.521  -8.358  1.00  0.00              
ATOM    418  CG  ASN    52      -2.677 -29.549  -4.987  1.00  0.00           C  
ATOM    419  OD1 ASN    52      -2.511 -30.046  -3.877  1.00  0.00           O  
ATOM    420  ND2 ASN    52      -2.018 -28.432  -5.398  1.00  0.00           N  
ATOM    421  N   ILE    53      -1.293 -29.740  -8.426  1.00  0.00              
ATOM    422  CA  ILE    53      -0.333 -30.194  -9.355  1.00  0.00              
ATOM    423  CB  ILE    53       0.838 -30.852  -8.729  1.00  0.00              
ATOM    424  C   ILE    53      -0.968 -30.842 -10.546  1.00  0.00              
ATOM    425  O   ILE    53      -1.432 -31.981 -10.515  1.00  0.00              
ATOM    426  CG2 ILE    53       1.897 -31.131  -9.810  1.00  0.00           C  
ATOM    427  CG1 ILE    53       1.309 -29.854  -7.644  1.00  0.00           C  
ATOM    428  CD1 ILE    53       1.360 -28.385  -8.098  1.00  0.00           C  
ATOM    429  N   ALA    54      -0.952 -30.053 -11.654  1.00  0.00              
ATOM    430  CA  ALA    54      -1.598 -30.311 -12.913  1.00  0.00              
ATOM    431  CB  ALA    54      -2.818 -31.243 -12.813  1.00  0.00              
ATOM    432  C   ALA    54      -2.091 -28.968 -13.422  1.00  0.00              
ATOM    433  O   ALA    54      -1.566 -27.931 -13.026  1.00  0.00              
ATOM    434  N   GLN    55      -3.133 -28.972 -14.295  1.00  0.00              
ATOM    435  CA  GLN    55      -3.687 -27.862 -15.058  1.00  0.00              
ATOM    436  CB  GLN    55      -4.776 -28.348 -16.022  1.00  0.00              
ATOM    437  C   GLN    55      -4.295 -26.761 -14.260  1.00  0.00              
ATOM    438  O   GLN    55      -5.337 -26.965 -13.646  1.00  0.00              
ATOM    439  CG  GLN    55      -4.274 -29.417 -16.992  1.00  0.00           C  
ATOM    440  CD  GLN    55      -5.475 -29.974 -17.741  1.00  0.00           C  
ATOM    441  OE1 GLN    55      -6.468 -30.373 -17.135  1.00  0.00           O  
ATOM    442  NE2 GLN    55      -5.387 -30.003 -19.097  1.00  0.00           N  
ATOM    443  N   ASN    56      -3.703 -25.537 -14.325  1.00  0.00              
ATOM    444  CA  ASN    56      -4.219 -24.440 -13.559  1.00  0.00              
ATOM    445  CB  ASN    56      -3.390 -24.229 -12.275  1.00  0.00              
ATOM    446  C   ASN    56      -4.069 -23.142 -14.300  1.00  0.00              
ATOM    447  O   ASN    56      -3.272 -22.323 -13.869  1.00  0.00              
ATOM    448  CG  ASN    56      -3.177 -25.577 -11.594  1.00  0.00           C  
ATOM    449  OD1 ASN    56      -4.074 -26.408 -11.535  1.00  0.00           O  
ATOM    450  ND2 ASN    56      -1.944 -25.837 -11.089  1.00  0.00           N  
ATOM    451  N   GLN    57      -4.872 -22.845 -15.341  1.00  0.00              
ATOM    452  CA  GLN    57      -4.734 -21.610 -16.079  1.00  0.00              
ATOM    453  CB  GLN    57      -5.598 -21.554 -17.354  1.00  0.00              
ATOM    454  C   GLN    57      -5.023 -20.436 -15.204  1.00  0.00              
ATOM    455  O   GLN    57      -5.002 -20.510 -13.981  1.00  0.00              
ATOM    456  CG  GLN    57      -5.277 -20.430 -18.340  1.00  0.00           C  
ATOM    457  CD  GLN    57      -5.953 -20.802 -19.649  1.00  0.00           C  
ATOM    458  OE1 GLN    57      -6.461 -19.948 -20.373  1.00  0.00           O  
ATOM    459  NE2 GLN    57      -5.950 -22.124 -19.966  1.00  0.00           N  
ATOM    460  N   ASN    58      -5.236 -19.252 -15.787  1.00  0.00              
ATOM    461  CA  ASN    58      -5.534 -18.151 -14.926  1.00  0.00              
ATOM    462  CB  ASN    58      -4.301 -17.280 -14.750  1.00  0.00              
ATOM    463  C   ASN    58      -6.539 -17.305 -15.630  1.00  0.00              
ATOM    464  O   ASN    58      -6.753 -16.151 -15.265  1.00  0.00              
ATOM    465  CG  ASN    58      -3.129 -18.117 -14.273  1.00  0.00           C  
ATOM    466  OD1 ASN    58      -2.428 -18.720 -15.084  1.00  0.00           O  
ATOM    467  ND2 ASN    58      -2.876 -18.122 -12.937  1.00  0.00           N  
ATOM    468  N   LYS    59      -7.215 -17.876 -16.641  1.00  0.00              
ATOM    469  CA  LYS    59      -8.204 -17.117 -17.340  1.00  0.00              
ATOM    470  CB  LYS    59      -8.004 -17.111 -18.866  1.00  0.00              
ATOM    471  C   LYS    59      -9.515 -17.764 -17.098  1.00  0.00              
ATOM    472  O   LYS    59     -10.497 -17.101 -16.770  1.00  0.00              
ATOM    473  CG  LYS    59      -6.740 -16.383 -19.331  1.00  0.00           C  
ATOM    474  CD  LYS    59      -6.436 -16.581 -20.819  1.00  0.00           C  
ATOM    475  CE  LYS    59      -5.174 -15.857 -21.292  1.00  0.00           C  
ATOM    476  NZ  LYS    59      -5.307 -14.401 -21.064  1.00  0.00           N  
ATOM    477  N   VAL    60      -9.567 -19.098 -17.255  1.00  0.00              
ATOM    478  CA  VAL    60     -10.822 -19.722 -17.007  1.00  0.00              
ATOM    479  CB  VAL    60     -11.313 -20.542 -18.172  1.00  0.00              
ATOM    480  C   VAL    60     -10.730 -20.582 -15.806  1.00  0.00              
ATOM    481  O   VAL    60     -10.229 -21.703 -15.838  1.00  0.00              
ATOM    482  CG1 VAL    60     -11.651 -19.582 -19.326  1.00  0.00           C  
ATOM    483  CG2 VAL    60     -10.233 -21.566 -18.567  1.00  0.00           C  
ATOM    484  N   ARG    61     -11.262 -20.069 -14.691  1.00  0.00              
ATOM    485  CA  ARG    61     -11.389 -20.843 -13.505  1.00  0.00              
ATOM    486  CB  ARG    61     -10.256 -21.721 -13.006  1.00  0.00              
ATOM    487  C   ARG    61     -11.668 -20.027 -12.377  1.00  0.00              
ATOM    488  O   ARG    61     -10.986 -19.043 -12.138  1.00  0.00              
ATOM    489  CG  ARG    61     -10.145 -21.963 -11.477  1.00  0.00           C  
ATOM    490  CD  ARG    61     -11.258 -22.511 -10.582  1.00  0.00           C  
ATOM    491  NE  ARG    61     -11.178 -23.990 -10.593  1.00  0.00           N  
ATOM    492  CZ  ARG    61     -12.307 -24.741 -10.462  1.00  0.00           C  
ATOM    493  NH1 ARG    61     -13.518 -24.125 -10.347  1.00  0.00           N  
ATOM    494  NH2 ARG    61     -12.227 -26.103 -10.460  1.00  0.00           N  
ATOM    495  N   LYS    62     -12.728 -20.432 -11.689  1.00  0.00              
ATOM    496  CA  LYS    62     -12.932 -19.947 -10.392  1.00  0.00              
ATOM    497  CB  LYS    62     -13.723 -18.649 -10.322  1.00  0.00              
ATOM    498  C   LYS    62     -13.637 -21.037  -9.698  1.00  0.00              
ATOM    499  O   LYS    62     -14.734 -21.370 -10.136  1.00  0.00              
ATOM    500  CG  LYS    62     -12.977 -17.550 -11.076  1.00  0.00           C  
ATOM    501  CD  LYS    62     -13.200 -17.531 -12.601  1.00  0.00           C  
ATOM    502  CE  LYS    62     -12.667 -16.305 -13.339  1.00  0.00           C  
ATOM    503  NZ  LYS    62     -13.412 -16.154 -14.608  1.00  0.00           N  
ATOM    504  N   VAL    63     -13.002 -21.570  -8.615  1.00  0.00              
ATOM    505  CA  VAL    63     -13.395 -22.730  -7.852  1.00  0.00              
ATOM    506  CB  VAL    63     -12.950 -22.609  -6.444  1.00  0.00              
ATOM    507  C   VAL    63     -14.867 -22.708  -7.847  1.00  0.00              
ATOM    508  O   VAL    63     -15.459 -21.789  -7.288  1.00  0.00              
ATOM    509  CG1 VAL    63     -13.081 -21.130  -6.052  1.00  0.00           C  
ATOM    510  CG2 VAL    63     -13.895 -23.480  -5.618  1.00  0.00           C  
ATOM    511  N   ILE    64     -15.439 -23.788  -8.415  1.00  0.00              
ATOM    512  CA  ILE    64     -16.738 -23.840  -9.022  1.00  0.00              
ATOM    513  CB  ILE    64     -17.196 -25.245  -9.280  1.00  0.00              
ATOM    514  C   ILE    64     -17.795 -23.100  -8.305  1.00  0.00              
ATOM    515  O   ILE    64     -18.694 -23.650  -7.671  1.00  0.00              
ATOM    516  CG2 ILE    64     -17.314 -25.994  -7.941  1.00  0.00           C  
ATOM    517  CG1 ILE    64     -18.475 -25.224 -10.129  1.00  0.00           C  
ATOM    518  CD1 ILE    64     -18.849 -26.589 -10.704  1.00  0.00           C  
ATOM    519  N   TRP    65     -17.764 -21.760  -8.441  1.00  0.00              
ATOM    520  CA  TRP    65     -18.565 -20.832  -7.694  1.00  0.00              
ATOM    521  CB  TRP    65     -19.969 -20.700  -8.334  1.00  0.00              
ATOM    522  C   TRP    65     -18.701 -21.277  -6.249  1.00  0.00              
ATOM    523  O   TRP    65     -19.583 -20.821  -5.532  1.00  0.00              
ATOM    524  CG  TRP    65     -20.960 -19.725  -7.728  1.00  0.00           C  
ATOM    525  CD2 TRP    65     -21.151 -18.370  -8.176  1.00  0.00           C  
ATOM    526  CD1 TRP    65     -21.877 -19.932  -6.737  1.00  0.00           C  
ATOM    527  NE1 TRP    65     -22.612 -18.789  -6.528  1.00  0.00           N  
ATOM    528  CE2 TRP    65     -22.181 -17.821  -7.411  1.00  0.00           C  
ATOM    529  CE3 TRP    65     -20.529 -17.644  -9.152  1.00  0.00           C  
ATOM    530  CZ2 TRP    65     -22.606 -16.537  -7.612  1.00  0.00           C  
ATOM    531  CZ3 TRP    65     -20.953 -16.346  -9.343  1.00  0.00           C  
ATOM    532  CH2 TRP    65     -21.972 -15.802  -8.589  1.00  0.00           C  
ATOM    533  N   LEU    66     -17.811 -22.173  -5.787  1.00  0.00              
ATOM    534  CA  LEU    66     -17.727 -22.770  -4.515  1.00  0.00              
ATOM    535  CB  LEU    66     -17.036 -24.133  -4.489  1.00  0.00              
ATOM    536  C   LEU    66     -17.077 -21.807  -3.651  1.00  0.00              
ATOM    537  O   LEU    66     -17.210 -21.825  -2.434  1.00  0.00              
ATOM    538  CG  LEU    66     -18.014 -25.330  -4.464  1.00  0.00           C  
ATOM    539  CD1 LEU    66     -19.142 -25.221  -5.494  1.00  0.00           C  
ATOM    540  CD2 LEU    66     -17.252 -26.649  -4.626  1.00  0.00           C  
ATOM    541  N   SER    67     -16.244 -21.001  -4.298  1.00  0.00              
ATOM    542  CA  SER    67     -15.537 -19.956  -3.656  1.00  0.00              
ATOM    543  CB  SER    67     -14.851 -19.159  -4.770  1.00  0.00              
ATOM    544  C   SER    67     -16.559 -19.083  -3.032  1.00  0.00              
ATOM    545  O   SER    67     -16.533 -18.815  -1.831  1.00  0.00              
ATOM    546  OG  SER    67     -15.774 -18.977  -5.831  1.00  0.00           O  
ATOM    547  N   VAL    68     -17.508 -18.627  -3.861  1.00  0.00              
ATOM    548  CA  VAL    68     -18.499 -17.735  -3.370  1.00  0.00              
ATOM    549  CB  VAL    68     -19.309 -17.081  -4.455  1.00  0.00              
ATOM    550  C   VAL    68     -19.408 -18.462  -2.454  1.00  0.00              
ATOM    551  O   VAL    68     -19.874 -17.905  -1.460  1.00  0.00              
ATOM    552  CG1 VAL    68     -20.078 -18.147  -5.238  1.00  0.00           C  
ATOM    553  CG2 VAL    68     -20.223 -16.036  -3.803  1.00  0.00           C  
ATOM    554  N   VAL    69     -19.674 -19.740  -2.776  1.00  0.00              
ATOM    555  CA  VAL    69     -20.557 -20.497  -1.952  1.00  0.00              
ATOM    556  CB  VAL    69     -20.715 -21.921  -2.412  1.00  0.00              
ATOM    557  C   VAL    69     -19.927 -20.497  -0.603  1.00  0.00              
ATOM    558  O   VAL    69     -20.616 -20.310   0.395  1.00  0.00              
ATOM    559  CG1 VAL    69     -21.503 -22.706  -1.350  1.00  0.00           C  
ATOM    560  CG2 VAL    69     -21.400 -21.911  -3.790  1.00  0.00           C  
ATOM    561  N   LEU    70     -18.583 -20.633  -0.568  1.00  0.00              
ATOM    562  CA  LEU    70     -17.803 -20.704   0.636  1.00  0.00              
ATOM    563  CB  LEU    70     -16.295 -20.899   0.413  1.00  0.00              
ATOM    564  C   LEU    70     -17.942 -19.463   1.434  1.00  0.00              
ATOM    565  O   LEU    70     -18.102 -19.556   2.640  1.00  0.00              
ATOM    566  CG  LEU    70     -15.518 -20.938   1.745  1.00  0.00           C  
ATOM    567  CD1 LEU    70     -15.977 -22.110   2.626  1.00  0.00           C  
ATOM    568  CD2 LEU    70     -13.999 -20.922   1.518  1.00  0.00           C  
ATOM    569  N   GLY    71     -17.879 -18.266   0.829  1.00  0.00              
ATOM    570  CA  GLY    71     -17.958 -17.109   1.682  1.00  0.00              
ATOM    571  C   GLY    71     -19.305 -17.061   2.341  1.00  0.00              
ATOM    572  O   GLY    71     -19.424 -16.828   3.545  1.00  0.00              
ATOM    573  N   SER    72     -20.371 -17.305   1.561  1.00  0.00              
ATOM    574  CA  SER    72     -21.685 -17.222   2.133  1.00  0.00              
ATOM    575  CB  SER    72     -22.788 -17.527   1.103  1.00  0.00              
ATOM    576  C   SER    72     -21.728 -18.267   3.174  1.00  0.00              
ATOM    577  O   SER    72     -22.436 -18.175   4.178  1.00  0.00              
ATOM    578  OG  SER    72     -24.069 -17.436   1.709  1.00  0.00           O  
ATOM    579  N   VAL    73     -20.948 -19.314   2.907  1.00  0.00              
ATOM    580  CA  VAL    73     -20.784 -20.399   3.800  1.00  0.00              
ATOM    581  CB  VAL    73     -20.096 -21.604   3.207  1.00  0.00              
ATOM    582  C   VAL    73     -20.030 -19.969   5.011  1.00  0.00              
ATOM    583  O   VAL    73     -20.301 -20.522   6.055  1.00  0.00              
ATOM    584  CG1 VAL    73     -19.713 -22.571   4.338  1.00  0.00           C  
ATOM    585  CG2 VAL    73     -21.065 -22.284   2.227  1.00  0.00           C  
ATOM    586  N   SER    74     -19.083 -19.008   4.953  1.00  0.00              
ATOM    587  CA  SER    74     -18.246 -18.700   6.084  1.00  0.00              
ATOM    588  CB  SER    74     -17.161 -17.649   5.784  1.00  0.00              
ATOM    589  C   SER    74     -19.098 -18.218   7.202  1.00  0.00              
ATOM    590  O   SER    74     -18.928 -18.630   8.349  1.00  0.00              
ATOM    591  OG  SER    74     -17.746 -16.401   5.453  1.00  0.00           O  
ATOM    592  N   LEU    75     -20.064 -17.343   6.895  1.00  0.00              
ATOM    593  CA  LEU    75     -20.889 -16.860   7.959  1.00  0.00              
ATOM    594  CB  LEU    75     -21.933 -15.834   7.491  1.00  0.00              
ATOM    595  C   LEU    75     -21.642 -18.016   8.504  1.00  0.00              
ATOM    596  O   LEU    75     -21.782 -18.223   9.711  1.00  0.00              
ATOM    597  CG  LEU    75     -21.324 -14.540   6.929  1.00  0.00           C  
ATOM    598  CD1 LEU    75     -20.522 -14.806   5.646  1.00  0.00           C  
ATOM    599  CD2 LEU    75     -22.400 -13.465   6.737  1.00  0.00           C  
ATOM    600  N   LEU    76     -22.116 -18.840   7.574  1.00  0.00              
ATOM    601  CA  LEU    76     -22.898 -19.967   7.921  1.00  0.00              
ATOM    602  CB  LEU    76     -23.373 -20.725   6.666  1.00  0.00              
ATOM    603  C   LEU    76     -22.019 -20.854   8.758  1.00  0.00              
ATOM    604  O   LEU    76     -22.514 -21.603   9.589  1.00  0.00              
ATOM    605  CG  LEU    76     -24.328 -21.904   6.923  1.00  0.00           C  
ATOM    606  CD1 LEU    76     -25.624 -21.446   7.610  1.00  0.00           C  
ATOM    607  CD2 LEU    76     -24.607 -22.666   5.615  1.00  0.00           C  
ATOM    608  N   VAL    77     -20.689 -20.775   8.557  1.00  0.00              
ATOM    609  CA  VAL    77     -19.669 -21.610   9.126  1.00  0.00              
ATOM    610  CB  VAL    77     -18.266 -21.273   8.693  1.00  0.00              
ATOM    611  C   VAL    77     -19.660 -21.502  10.595  1.00  0.00              
ATOM    612  O   VAL    77     -19.489 -22.509  11.278  1.00  0.00              
ATOM    613  CG1 VAL    77     -17.295 -22.052   9.596  1.00  0.00           C  
ATOM    614  CG2 VAL    77     -18.081 -21.622   7.208  1.00  0.00           C  
ATOM    615  N   TRP    78     -19.797 -20.284  11.136  1.00  0.00              
ATOM    616  CA  TRP    78     -19.750 -20.250  12.559  1.00  0.00              
ATOM    617  CB  TRP    78     -19.840 -18.841  13.172  1.00  0.00              
ATOM    618  C   TRP    78     -20.921 -21.015  13.068  1.00  0.00              
ATOM    619  O   TRP    78     -20.788 -21.901  13.912  1.00  0.00              
ATOM    620  CG  TRP    78     -19.744 -18.852  14.683  1.00  0.00           C  
ATOM    621  CD2 TRP    78     -20.863 -18.900  15.586  1.00  0.00           C  
ATOM    622  CD1 TRP    78     -18.624 -18.830  15.463  1.00  0.00           C  
ATOM    623  NE1 TRP    78     -18.973 -18.870  16.791  1.00  0.00           N  
ATOM    624  CE2 TRP    78     -20.347 -18.911  16.883  1.00  0.00           C  
ATOM    625  CE3 TRP    78     -22.209 -18.933  15.356  1.00  0.00           C  
ATOM    626  CZ2 TRP    78     -21.171 -18.956  17.971  1.00  0.00           C  
ATOM    627  CZ3 TRP    78     -23.037 -18.977  16.457  1.00  0.00           C  
ATOM    628  CH2 TRP    78     -22.528 -18.988  17.740  1.00  0.00           C  
ATOM    629  N   GLN    79     -22.103 -20.713  12.508  1.00  0.00              
ATOM    630  CA  GLN    79     -23.308 -21.307  13.000  1.00  0.00              
ATOM    631  CB  GLN    79     -24.566 -20.742  12.314  1.00  0.00              
ATOM    632  C   GLN    79     -23.306 -22.790  12.787  1.00  0.00              
ATOM    633  O   GLN    79     -23.674 -23.554  13.678  1.00  0.00              
ATOM    634  CG  GLN    79     -25.869 -21.335  12.852  1.00  0.00           C  
ATOM    635  CD  GLN    79     -26.051 -20.828  14.276  1.00  0.00           C  
ATOM    636  OE1 GLN    79     -25.608 -19.733  14.618  1.00  0.00           O  
ATOM    637  NE2 GLN    79     -26.716 -21.648  15.134  1.00  0.00           N  
ATOM    638  N   ILE    80     -22.892 -23.236  11.591  1.00  0.00              
ATOM    639  CA  ILE    80     -22.918 -24.629  11.251  1.00  0.00              
ATOM    640  CB  ILE    80     -22.584 -24.928   9.819  1.00  0.00              
ATOM    641  C   ILE    80     -21.943 -25.402  12.063  1.00  0.00              
ATOM    642  O   ILE    80     -22.253 -26.509  12.483  1.00  0.00              
ATOM    643  CG2 ILE    80     -22.356 -26.443   9.698  1.00  0.00           C  
ATOM    644  CG1 ILE    80     -23.668 -24.399   8.871  1.00  0.00           C  
ATOM    645  CD1 ILE    80     -23.321 -24.631   7.402  1.00  0.00           C  
ATOM    646  N   TYR    81     -20.723 -24.880  12.278  1.00  0.00              
ATOM    647  CA  TYR    81     -19.760 -25.651  13.008  1.00  0.00              
ATOM    648  CB  TYR    81     -18.366 -25.010  13.083  1.00  0.00              
ATOM    649  C   TYR    81     -20.198 -25.889  14.398  1.00  0.00              
ATOM    650  O   TYR    81     -20.099 -27.007  14.900  1.00  0.00              
ATOM    651  CG  TYR    81     -17.625 -25.445  11.875  1.00  0.00           C  
ATOM    652  CD1 TYR    81     -17.719 -24.765  10.687  1.00  0.00           C  
ATOM    653  CD2 TYR    81     -16.838 -26.572  11.947  1.00  0.00           C  
ATOM    654  CE1 TYR    81     -17.019 -25.205   9.587  1.00  0.00           C  
ATOM    655  CE2 TYR    81     -16.137 -27.014  10.854  1.00  0.00           C  
ATOM    656  CZ  TYR    81     -16.227 -26.326   9.670  1.00  0.00           C  
ATOM    657  OH  TYR    81     -15.509 -26.774   8.541  1.00  0.00           O  
ATOM    658  N   SER    82     -20.689 -24.841  15.068  1.00  0.00              
ATOM    659  CA  SER    82     -21.061 -25.058  16.423  1.00  0.00              
ATOM    660  CB  SER    82     -21.579 -23.777  17.103  1.00  0.00              
ATOM    661  C   SER    82     -22.164 -26.065  16.443  1.00  0.00              
ATOM    662  O   SER    82     -22.094 -27.081  17.132  1.00  0.00              
ATOM    663  OG  SER    82     -20.552 -22.797  17.151  1.00  0.00           O  
ATOM    664  N   ARG    83     -23.203 -25.809  15.636  1.00  0.00              
ATOM    665  CA  ARG    83     -24.390 -26.609  15.639  1.00  0.00              
ATOM    666  CB  ARG    83     -25.495 -25.981  14.777  1.00  0.00              
ATOM    667  C   ARG    83     -24.168 -28.020  15.166  1.00  0.00              
ATOM    668  O   ARG    83     -24.710 -28.961  15.740  1.00  0.00              
ATOM    669  CG  ARG    83     -25.909 -24.602  15.294  1.00  0.00           C  
ATOM    670  CD  ARG    83     -27.074 -24.637  16.285  1.00  0.00           C  
ATOM    671  NE  ARG    83     -26.779 -25.666  17.323  1.00  0.00           N  
ATOM    672  CZ  ARG    83     -26.071 -25.347  18.446  1.00  0.00           C  
ATOM    673  NH1 ARG    83     -25.529 -24.103  18.589  1.00  0.00           N  
ATOM    674  NH2 ARG    83     -25.915 -26.273  19.436  1.00  0.00           N  
ATOM    675  N   LEU    84     -23.401 -28.204  14.081  1.00  0.00              
ATOM    676  CA  LEU    84     -23.167 -29.480  13.458  1.00  0.00              
ATOM    677  CB  LEU    84     -22.452 -29.344  12.104  1.00  0.00              
ATOM    678  C   LEU    84     -22.325 -30.377  14.307  1.00  0.00              
ATOM    679  O   LEU    84     -22.586 -31.575  14.401  1.00  0.00              
ATOM    680  CG  LEU    84     -22.187 -30.692  11.409  1.00  0.00           C  
ATOM    681  CD1 LEU    84     -23.503 -31.390  11.029  1.00  0.00           C  
ATOM    682  CD2 LEU    84     -21.224 -30.530  10.222  1.00  0.00           C  
ATOM    683  N   VAL    85     -21.271 -29.824  14.931  1.00  0.00              
ATOM    684  CA  VAL    85     -20.371 -30.640  15.689  1.00  0.00              
ATOM    685  CB  VAL    85     -19.214 -29.870  16.256  1.00  0.00              
ATOM    686  C   VAL    85     -21.131 -31.208  16.827  1.00  0.00              
ATOM    687  O   VAL    85     -21.009 -32.389  17.149  1.00  0.00              
ATOM    688  CG1 VAL    85     -18.398 -30.815  17.155  1.00  0.00           C  
ATOM    689  CG2 VAL    85     -18.408 -29.263  15.092  1.00  0.00           C  
ATOM    690  N   ASN    86     -21.966 -30.362  17.449  1.00  0.00              
ATOM    691  CA  ASN    86     -22.685 -30.786  18.601  1.00  0.00              
ATOM    692  CB  ASN    86     -23.405 -29.664  19.378  1.00  0.00              
ATOM    693  C   ASN    86     -23.675 -31.861  18.252  1.00  0.00              
ATOM    694  O   ASN    86     -23.923 -32.747  19.063  1.00  0.00              
ATOM    695  CG  ASN    86     -24.510 -29.050  18.544  1.00  0.00           C  
ATOM    696  OD1 ASN    86     -24.365 -27.941  18.038  1.00  0.00           O  
ATOM    697  ND2 ASN    86     -25.651 -29.776  18.407  1.00  0.00           N  
ATOM    698  N   TYR    87     -24.251 -31.846  17.035  1.00  0.00              
ATOM    699  CA  TYR    87     -25.263 -32.803  16.669  1.00  0.00              
ATOM    700  CB  TYR    87     -25.691 -32.640  15.197  1.00  0.00              
ATOM    701  C   TYR    87     -24.715 -34.187  16.826  1.00  0.00              
ATOM    702  O   TYR    87     -25.376 -35.070  17.374  1.00  0.00              
ATOM    703  CG  TYR    87     -26.631 -33.739  14.832  1.00  0.00           C  
ATOM    704  CD1 TYR    87     -27.983 -33.620  15.059  1.00  0.00           C  
ATOM    705  CD2 TYR    87     -26.154 -34.896  14.258  1.00  0.00           C  
ATOM    706  CE1 TYR    87     -28.842 -34.639  14.717  1.00  0.00           C  
ATOM    707  CE2 TYR    87     -27.007 -35.918  13.914  1.00  0.00           C  
ATOM    708  CZ  TYR    87     -28.355 -35.790  14.144  1.00  0.00           C  
ATOM    709  OH  TYR    87     -29.233 -36.837  13.791  1.00  0.00           O  
ATOM    710  N   PHE    88     -23.470 -34.399  16.374  1.00  0.00              
ATOM    711  CA  PHE    88     -22.854 -35.694  16.394  1.00  0.00              
ATOM    712  CB  PHE    88     -21.492 -35.742  15.683  1.00  0.00              
ATOM    713  C   PHE    88     -22.658 -36.197  17.786  1.00  0.00              
ATOM    714  O   PHE    88     -22.733 -37.401  18.022  1.00  0.00              
ATOM    715  CG  PHE    88     -21.774 -35.747  14.223  1.00  0.00           C  
ATOM    716  CD1 PHE    88     -22.141 -36.921  13.606  1.00  0.00           C  
ATOM    717  CD2 PHE    88     -21.672 -34.598  13.474  1.00  0.00           C  
ATOM    718  CE1 PHE    88     -22.405 -36.949  12.258  1.00  0.00           C  
ATOM    719  CE2 PHE    88     -21.935 -34.621  12.125  1.00  0.00           C  
ATOM    720  CZ  PHE    88     -22.302 -35.797  11.515  1.00  0.00           C  
ATOM    721  N   MET    89     -22.380 -35.301  18.744  1.00  0.00              
ATOM    722  CA  MET    89     -22.100 -35.706  20.091  1.00  0.00              
ATOM    723  CB  MET    89     -21.635 -34.557  21.006  1.00  0.00              
ATOM    724  C   MET    89     -23.316 -36.345  20.700  1.00  0.00              
ATOM    725  O   MET    89     -23.199 -37.157  21.615  1.00  0.00              
ATOM    726  CG  MET    89     -22.727 -33.562  21.388  1.00  0.00           C  
ATOM    727  SD  MET    89     -22.163 -32.233  22.487  1.00  0.00           S  
ATOM    728  CE  MET    89     -22.010 -33.301  23.948  1.00  0.00           C  
ATOM    729  N   TRP    90     -24.520 -35.991  20.212  1.00  0.00              
ATOM    730  CA  TRP    90     -25.755 -36.477  20.768  1.00  0.00              
ATOM    731  CB  TRP    90     -25.937 -38.001  20.622  1.00  0.00              
ATOM    732  C   TRP    90     -25.840 -36.100  22.225  1.00  0.00              
ATOM    733  O   TRP    90     -26.115 -36.939  23.083  1.00  0.00              
ATOM    734  CG  TRP    90     -26.056 -38.458  19.184  1.00  0.00           C  
ATOM    735  CD2 TRP    90     -26.447 -39.778  18.773  1.00  0.00           C  
ATOM    736  CD1 TRP    90     -25.827 -37.751  18.039  1.00  0.00           C  
ATOM    737  NE1 TRP    90     -26.044 -38.547  16.941  1.00  0.00           N  
ATOM    738  CE2 TRP    90     -26.429 -39.797  17.377  1.00  0.00           C  
ATOM    739  CE3 TRP    90     -26.794 -40.882  19.497  1.00  0.00           C  
ATOM    740  CZ2 TRP    90     -26.758 -40.925  16.684  1.00  0.00           C  
ATOM    741  CZ3 TRP    90     -27.124 -42.021  18.794  1.00  0.00           C  
ATOM    742  CH2 TRP    90     -27.106 -42.040  17.415  1.00  0.00           C  
ATOM    743  N   PRO    91     -25.606 -34.834  22.509  1.00  0.00              
ATOM    744  CA  PRO    91     -25.623 -34.300  23.843  1.00  0.00              
ATOM    745  CB  PRO    91     -25.204 -32.845  23.679  1.00  0.00              
ATOM    746  C   PRO    91     -26.999 -34.325  24.427  1.00  0.00              
ATOM    747  O   PRO    91     -27.974 -34.394  23.679  1.00  0.00              
ATOM    748  CD  PRO    91     -25.809 -33.776  21.527  1.00  0.00           C  
ATOM    749  CG  PRO    91     -25.839 -32.464  22.329  1.00  0.00           C  
ATOM    750  N   THR    92     -27.079 -34.274  25.772  1.00  0.00              
ATOM    751  CA  THR    92     -28.341 -34.224  26.438  1.00  0.00              
ATOM    752  CB  THR    92     -28.692 -35.482  27.179  1.00  0.00              
ATOM    753  C   THR    92     -28.234 -33.169  27.494  1.00  0.00              
ATOM    754  O   THR    92     -27.144 -32.855  27.969  1.00  0.00              
ATOM    755  OG1 THR    92     -28.706 -36.597  26.307  1.00  0.00           O  
ATOM    756  CG2 THR    92     -30.083 -35.302  27.795  1.00  0.00           C  
ATOM    757  N   THR    93     -29.380 -32.572  27.869  1.00  0.00              
ATOM    758  CA  THR    93     -29.416 -31.629  28.946  1.00  0.00              
ATOM    759  CB  THR    93     -29.772 -30.236  28.513  1.00  0.00              
ATOM    760  C   THR    93     -30.506 -32.103  29.851  1.00  0.00              
ATOM    761  O   THR    93     -31.456 -32.734  29.393  1.00  0.00              
ATOM    762  OG1 THR    93     -31.067 -30.219  27.930  1.00  0.00           O  
ATOM    763  CG2 THR    93     -28.725 -29.748  27.497  1.00  0.00           C  
ATOM    764  N   THR    94     -30.395 -31.847  31.169  1.00  0.00              
ATOM    765  CA  THR    94     -31.472 -32.270  32.018  1.00  0.00              
ATOM    766  CB  THR    94     -31.052 -33.021  33.245  1.00  0.00              
ATOM    767  C   THR    94     -32.193 -31.043  32.437  1.00  0.00              
ATOM    768  O   THR    94     -31.615 -30.107  32.984  1.00  0.00              
ATOM    769  OG1 THR    94     -30.317 -34.180  32.879  1.00  0.00           O  
ATOM    770  CG2 THR    94     -32.323 -33.428  34.011  1.00  0.00           C  
ATOM    771  N   SER    95     -33.508 -31.008  32.196  1.00  0.00              
ATOM    772  CA  SER    95     -34.141 -29.769  32.490  1.00  0.00              
ATOM    773  CB  SER    95     -34.462 -28.930  31.239  1.00  0.00              
ATOM    774  C   SER    95     -35.434 -30.029  33.143  1.00  0.00              
ATOM    775  O   SER    95     -35.657 -31.076  33.753  1.00  0.00              
ATOM    776  OG  SER    95     -35.515 -29.534  30.502  1.00  0.00           O  
ATOM    777  N   ILE    96     -36.281 -28.992  33.055  1.00  0.00              
ATOM    778  CA  ILE    96     -37.619 -29.022  33.527  1.00  0.00              
ATOM    779  CB  ILE    96     -38.274 -30.366  33.509  1.00  0.00              
ATOM    780  C   ILE    96     -37.641 -28.367  34.864  1.00  0.00              
ATOM    781  O   ILE    96     -36.605 -28.072  35.463  1.00  0.00              
ATOM    782  CG2 ILE    96     -39.767 -30.113  33.723  1.00  0.00           C  
ATOM    783  CG1 ILE    96     -38.045 -31.075  32.166  1.00  0.00           C  
ATOM    784  CD1 ILE    96     -38.635 -30.324  30.976  1.00  0.00           C  
ATOM    785  N   GLU    97     -38.845 -27.999  35.312  1.00  0.00              
ATOM    786  CA  GLU    97     -38.916 -27.246  36.512  1.00  0.00              
ATOM    787  CB  GLU    97     -39.257 -25.776  36.240  1.00  0.00              
ATOM    788  C   GLU    97     -40.009 -27.764  37.370  1.00  0.00              
ATOM    789  O   GLU    97     -40.613 -28.807  37.119  1.00  0.00              
ATOM    790  CG  GLU    97     -38.205 -25.046  35.409  1.00  0.00           C  
ATOM    791  CD  GLU    97     -38.845 -23.779  34.866  1.00  0.00           C  
ATOM    792  OE1 GLU    97     -40.018 -23.862  34.412  1.00  0.00           O  
ATOM    793  OE2 GLU    97     -38.175 -22.712  34.898  1.00  0.00           O  
ATOM    794  N   VAL    98     -40.236 -27.018  38.462  1.00  0.00              
ATOM    795  CA  VAL    98     -41.285 -27.320  39.374  1.00  0.00              
ATOM    796  CB  VAL    98     -40.866 -27.179  40.806  1.00  0.00              
ATOM    797  C   VAL    98     -42.359 -26.313  39.122  1.00  0.00              
ATOM    798  O   VAL    98     -42.097 -25.111  39.100  1.00  0.00              
ATOM    799  CG1 VAL    98     -42.066 -27.498  41.711  1.00  0.00           C  
ATOM    800  CG2 VAL    98     -39.643 -28.080  41.040  1.00  0.00           C  
ATOM    801  N   GLN    99     -43.606 -26.781  38.913  1.00  0.00              
ATOM    802  CA  GLN    99     -44.673 -25.868  38.620  1.00  0.00              
ATOM    803  CB  GLN    99     -44.982 -25.777  37.116  1.00  0.00              
ATOM    804  C   GLN    99     -45.916 -26.346  39.302  1.00  0.00              
ATOM    805  O   GLN    99     -45.968 -27.443  39.856  1.00  0.00              
ATOM    806  CG  GLN    99     -43.808 -25.254  36.283  1.00  0.00           C  
ATOM    807  CD  GLN    99     -43.659 -23.762  36.547  1.00  0.00           C  
ATOM    808  OE1 GLN    99     -44.539 -23.131  37.131  1.00  0.00           O  
ATOM    809  NE2 GLN    99     -42.516 -23.177  36.099  1.00  0.00           N  
ATOM    810  N   TYR   100     -46.959 -25.498  39.278  1.00  0.00              
ATOM    811  CA  TYR   100     -48.228 -25.818  39.860  1.00  0.00              
ATOM    812  CB  TYR   100     -48.821 -24.588  40.567  1.00  0.00              
ATOM    813  C   TYR   100     -49.097 -26.238  38.719  1.00  0.00              
ATOM    814  O   TYR   100     -49.512 -25.422  37.898  1.00  0.00              
ATOM    815  CG  TYR   100     -50.259 -24.783  40.878  1.00  0.00           C  
ATOM    816  CD1 TYR   100     -50.683 -25.711  41.802  1.00  0.00           C  
ATOM    817  CD2 TYR   100     -51.182 -23.983  40.249  1.00  0.00           C  
ATOM    818  CE1 TYR   100     -52.025 -25.848  42.073  1.00  0.00           C  
ATOM    819  CE2 TYR   100     -52.520 -24.114  40.516  1.00  0.00           C  
ATOM    820  CZ  TYR   100     -52.940 -25.048  41.427  1.00  0.00           C  
ATOM    821  OH  TYR   100     -54.317 -25.166  41.691  1.00  0.00           O  
ATOM    822  N   VAL   101     -49.375 -27.556  38.645  1.00  0.00              
ATOM    823  CA  VAL   101     -50.128 -28.126  37.562  1.00  0.00              
ATOM    824  CB  VAL   101     -49.771 -29.546  37.224  1.00  0.00              
ATOM    825  C   VAL   101     -51.578 -28.155  37.903  1.00  0.00              
ATOM    826  O   VAL   101     -51.975 -27.982  39.053  1.00  0.00              
ATOM    827  CG1 VAL   101     -48.312 -29.601  36.760  1.00  0.00           C  
ATOM    828  CG2 VAL   101     -50.083 -30.439  38.435  1.00  0.00           C  
ATOM    829  N   GLU   102     -52.412 -28.345  36.863  1.00  0.00              
ATOM    830  CA  GLU   102     -53.829 -28.466  37.025  1.00  0.00              
ATOM    831  CB  GLU   102     -54.631 -27.455  36.187  1.00  0.00              
ATOM    832  C   GLU   102     -54.190 -29.829  36.516  1.00  0.00              
ATOM    833  O   GLU   102     -53.428 -30.445  35.773  1.00  0.00              
ATOM    834  CG  GLU   102     -54.430 -26.000  36.615  1.00  0.00           C  
ATOM    835  CD  GLU   102     -55.272 -25.122  35.699  1.00  0.00           C  
ATOM    836  OE1 GLU   102     -56.301 -25.625  35.173  1.00  0.00           O  
ATOM    837  OE2 GLU   102     -54.893 -23.935  35.510  1.00  0.00           O  
ATOM    838  N   LYS   103     -55.358 -30.352  36.939  1.00  0.00              
ATOM    839  CA  LYS   103     -55.830 -31.628  36.479  1.00  0.00              
ATOM    840  CB  LYS   103     -56.225 -31.642  34.991  1.00  0.00              
ATOM    841  C   LYS   103     -54.766 -32.664  36.674  1.00  0.00              
ATOM    842  O   LYS   103     -54.527 -33.487  35.792  1.00  0.00              
ATOM    843  CG  LYS   103     -57.455 -30.796  34.659  1.00  0.00           C  
ATOM    844  CD  LYS   103     -57.677 -30.623  33.155  1.00  0.00           C  
ATOM    845  CE  LYS   103     -58.922 -29.805  32.804  1.00  0.00           C  
ATOM    846  NZ  LYS   103     -59.052 -29.691  31.334  1.00  0.00           N  
ATOM    847  N   ILE   104     -54.115 -32.669  37.851  1.00  0.00              
ATOM    848  CA  ILE   104     -53.054 -33.605  38.094  1.00  0.00              
ATOM    849  CB  ILE   104     -52.061 -33.103  39.105  1.00  0.00              
ATOM    850  C   ILE   104     -53.659 -34.893  38.576  1.00  0.00              
ATOM    851  O   ILE   104     -54.610 -34.892  39.358  1.00  0.00              
ATOM    852  CG2 ILE   104     -52.720 -33.160  40.491  1.00  0.00           C  
ATOM    853  CG1 ILE   104     -50.736 -33.873  39.013  1.00  0.00           C  
ATOM    854  CD1 ILE   104     -49.596 -33.194  39.769  1.00  0.00           C  
ATOM    855  N   GLU   105     -53.142 -36.040  38.080  1.00  0.00              
ATOM    856  CA  GLU   105     -53.715 -37.310  38.436  1.00  0.00              
ATOM    857  CB  GLU   105     -53.318 -38.472  37.499  1.00  0.00              
ATOM    858  C   GLU   105     -53.259 -37.701  39.809  1.00  0.00              
ATOM    859  O   GLU   105     -52.070 -37.677  40.118  1.00  0.00              
ATOM    860  CG  GLU   105     -51.944 -39.100  37.778  1.00  0.00           C  
ATOM    861  CD  GLU   105     -50.819 -38.254  37.201  1.00  0.00           C  
ATOM    862  OE1 GLU   105     -51.073 -37.081  36.815  1.00  0.00           O  
ATOM    863  OE2 GLU   105     -49.677 -38.785  37.143  1.00  0.00           O  
ATOM    864  N   PHE   106     -54.209 -38.104  40.672  1.00  0.00              
ATOM    865  CA  PHE   106     -53.869 -38.510  42.010  1.00  0.00              
ATOM    866  CB  PHE   106     -55.086 -38.522  42.951  1.00  0.00              
ATOM    867  C   PHE   106     -53.303 -39.903  41.914  1.00  0.00              
ATOM    868  O   PHE   106     -53.736 -40.700  41.083  1.00  0.00              
ATOM    869  CG  PHE   106     -54.602 -38.481  44.361  1.00  0.00           C  
ATOM    870  CD1 PHE   106     -54.176 -37.286  44.896  1.00  0.00           C  
ATOM    871  CD2 PHE   106     -54.592 -39.609  45.151  1.00  0.00           C  
ATOM    872  CE1 PHE   106     -53.726 -37.216  46.191  1.00  0.00           C  
ATOM    873  CE2 PHE   106     -54.143 -39.546  46.450  1.00  0.00           C  
ATOM    874  CZ  PHE   106     -53.709 -38.349  46.966  1.00  0.00           C  
ATOM    875  N   PRO   107     -52.325 -40.202  42.738  1.00  0.00              
ATOM    876  CA  PRO   107     -51.705 -41.509  42.720  1.00  0.00              
ATOM    877  CB  PRO   107     -50.345 -41.358  43.394  1.00  0.00              
ATOM    878  C   PRO   107     -52.519 -42.543  43.417  1.00  0.00              
ATOM    879  O   PRO   107     -53.571 -42.224  43.970  1.00  0.00              
ATOM    880  CD  PRO   107     -51.362 -39.176  43.103  1.00  0.00           C  
ATOM    881  CG  PRO   107     -50.000 -39.889  43.181  1.00  0.00           C  
ATOM    882  N   ALA   108     -52.047 -43.806  43.377  1.00  0.00              
ATOM    883  CA  ALA   108     -52.706 -44.870  44.070  1.00  0.00              
ATOM    884  CB  ALA   108     -52.538 -46.246  43.403  1.00  0.00              
ATOM    885  C   ALA   108     -52.064 -44.941  45.415  1.00  0.00              
ATOM    886  O   ALA   108     -50.865 -44.696  45.550  1.00  0.00              
ATOM    887  N   VAL   109     -52.859 -45.237  46.463  1.00  0.00              
ATOM    888  CA  VAL   109     -52.250 -45.309  47.756  1.00  0.00              
ATOM    889  CB  VAL   109     -52.736 -44.206  48.671  1.00  0.00              
ATOM    890  C   VAL   109     -52.529 -46.680  48.305  1.00  0.00              
ATOM    891  O   VAL   109     -53.676 -47.112  48.414  1.00  0.00              
ATOM    892  CG1 VAL   109     -54.042 -44.589  49.382  1.00  0.00           C  
ATOM    893  CG2 VAL   109     -51.578 -43.770  49.572  1.00  0.00           C  
ATOM    894  N   THR   110     -51.459 -47.422  48.653  1.00  0.00              
ATOM    895  CA  THR   110     -51.641 -48.757  49.145  1.00  0.00              
ATOM    896  CB  THR   110     -50.795 -49.774  48.433  1.00  0.00              
ATOM    897  C   THR   110     -51.213 -48.760  50.574  1.00  0.00              
ATOM    898  O   THR   110     -50.236 -48.103  50.930  1.00  0.00              
ATOM    899  OG1 THR   110     -51.047 -49.727  47.038  1.00  0.00           O  
ATOM    900  CG2 THR   110     -51.143 -51.173  48.973  1.00  0.00           C  
ATOM    901  N   PHE   111     -51.962 -49.464  51.452  1.00  0.00              
ATOM    902  CA  PHE   111     -51.489 -49.514  52.802  1.00  0.00              
ATOM    903  CB  PHE   111     -52.018 -48.404  53.725  1.00  0.00              
ATOM    904  C   PHE   111     -51.810 -50.848  53.380  1.00  0.00              
ATOM    905  O   PHE   111     -52.731 -51.536  52.935  1.00  0.00              
ATOM    906  CG  PHE   111     -53.434 -48.638  54.094  1.00  0.00           C  
ATOM    907  CD1 PHE   111     -53.709 -49.394  55.208  1.00  0.00           C  
ATOM    908  CD2 PHE   111     -54.466 -48.105  53.356  1.00  0.00           C  
ATOM    909  CE1 PHE   111     -55.003 -49.627  55.593  1.00  0.00           C  
ATOM    910  CE2 PHE   111     -55.765 -48.334  53.735  1.00  0.00           C  
ATOM    911  CZ  PHE   111     -56.021 -49.092  54.852  1.00  0.00           C  
ATOM    912  N   CYS   112     -51.022 -51.259  54.391  1.00  0.00              
ATOM    913  CA  CYS   112     -51.237 -52.561  54.925  1.00  0.00              
ATOM    914  CB  CYS   112     -50.282 -53.569  54.271  1.00  0.00              
ATOM    915  C   CYS   112     -50.994 -52.474  56.400  1.00  0.00              
ATOM    916  O   CYS   112     -50.218 -51.645  56.877  1.00  0.00              
ATOM    917  SG  CYS   112     -50.948 -55.248  54.126  1.00  0.00           S  
ATOM    918  N   ASN   113     -51.707 -53.310  57.173  1.00  0.00              
ATOM    919  CA  ASN   113     -51.515 -53.340  58.590  1.00  0.00              
ATOM    920  CB  ASN   113     -52.657 -54.075  59.317  1.00  0.00              
ATOM    921  C   ASN   113     -50.241 -54.093  58.796  1.00  0.00              
ATOM    922  O   ASN   113     -49.927 -55.017  58.048  1.00  0.00              
ATOM    923  CG  ASN   113     -52.609 -53.763  60.805  1.00  0.00           C  
ATOM    924  OD1 ASN   113     -51.561 -53.852  61.443  1.00  0.00           O  
ATOM    925  ND2 ASN   113     -53.784 -53.387  61.377  1.00  0.00           N  
ATOM    926  N   LEU   114     -49.460 -53.699  59.813  1.00  0.00              
ATOM    927  CA  LEU   114     -48.210 -54.340  60.091  1.00  0.00              
ATOM    928  CB  LEU   114     -47.408 -53.648  61.204  1.00  0.00              
ATOM    929  C   LEU   114     -48.486 -55.744  60.508  1.00  0.00              
ATOM    930  O   LEU   114     -47.654 -56.619  60.291  1.00  0.00              
ATOM    931  CG  LEU   114     -46.929 -52.242  60.798  1.00  0.00           C  
ATOM    932  CD1 LEU   114     -46.125 -51.574  61.923  1.00  0.00           C  
ATOM    933  CD2 LEU   114     -46.171 -52.278  59.460  1.00  0.00           C  
ATOM    934  N   ASN   115     -49.646 -55.981  61.153  1.00  0.00              
ATOM    935  CA  ASN   115     -50.023 -57.295  61.599  1.00  0.00              
ATOM    936  CB  ASN   115     -51.003 -57.245  62.774  1.00  0.00              
ATOM    937  C   ASN   115     -50.699 -58.004  60.460  1.00  0.00              
ATOM    938  O   ASN   115     -51.649 -57.499  59.865  1.00  0.00              
ATOM    939  CG  ASN   115     -51.233 -58.651  63.296  1.00  0.00           C  
ATOM    940  OD1 ASN   115     -52.345 -59.169  63.233  1.00  0.00           O  
ATOM    941  ND2 ASN   115     -50.159 -59.292  63.824  1.00  0.00           N  
ATOM    942  N   ARG   116     -50.150 -59.180  60.098  1.00  0.00              
ATOM    943  CA  ARG   116     -50.570 -60.001  58.993  1.00  0.00              
ATOM    944  CB  ARG   116     -49.429 -60.980  58.663  1.00  0.00              
ATOM    945  C   ARG   116     -51.859 -60.748  59.247  1.00  0.00              
ATOM    946  O   ARG   116     -52.723 -60.808  58.370  1.00  0.00              
ATOM    947  CG  ARG   116     -49.361 -61.473  57.224  1.00  0.00           C  
ATOM    948  CD  ARG   116     -47.943 -61.899  56.817  1.00  0.00           C  
ATOM    949  NE  ARG   116     -47.085 -60.674  56.761  1.00  0.00           N  
ATOM    950  CZ  ARG   116     -45.757 -60.771  56.450  1.00  0.00           C  
ATOM    951  NH1 ARG   116     -45.190 -61.998  56.260  1.00  0.00           N  
ATOM    952  NH2 ARG   116     -44.997 -59.646  56.314  1.00  0.00           N  
ATOM    953  N   PHE   117     -52.042 -61.340  60.452  1.00  0.00              
ATOM    954  CA  PHE   117     -53.226 -62.144  60.628  1.00  0.00              
ATOM    955  CB  PHE   117     -52.899 -63.640  60.775  1.00  0.00              
ATOM    956  C   PHE   117     -53.907 -61.736  61.901  1.00  0.00              
ATOM    957  O   PHE   117     -53.266 -61.511  62.923  1.00  0.00              
ATOM    958  CG  PHE   117     -51.963 -64.003  59.671  1.00  0.00           C  
ATOM    959  CD1 PHE   117     -52.387 -64.120  58.366  1.00  0.00           C  
ATOM    960  CD2 PHE   117     -50.637 -64.238  59.959  1.00  0.00           C  
ATOM    961  CE1 PHE   117     -51.499 -64.454  57.367  1.00  0.00           C  
ATOM    962  CE2 PHE   117     -49.746 -64.574  58.968  1.00  0.00           C  
ATOM    963  CZ  PHE   117     -50.177 -64.682  57.667  1.00  0.00           C  
ATOM    964  N   GLN   118     -55.250 -61.652  61.876  1.00  0.00              
ATOM    965  CA  GLN   118     -56.008 -61.280  63.040  1.00  0.00              
ATOM    966  CB  GLN   118     -57.462 -60.903  62.700  1.00  0.00              
ATOM    967  C   GLN   118     -56.028 -62.465  63.957  1.00  0.00              
ATOM    968  O   GLN   118     -56.255 -63.593  63.523  1.00  0.00              
ATOM    969  CG  GLN   118     -57.573 -59.680  61.784  1.00  0.00           C  
ATOM    970  CD  GLN   118     -59.037 -59.488  61.408  1.00  0.00           C  
ATOM    971  OE1 GLN   118     -59.681 -60.395  60.884  1.00  0.00           O  
ATOM    972  NE2 GLN   118     -59.583 -58.273  61.681  1.00  0.00           N  
ATOM    973  N   THR   119     -55.797 -62.230  65.264  1.00  0.00              
ATOM    974  CA  THR   119     -55.736 -63.291  66.227  1.00  0.00              
ATOM    975  CB  THR   119     -55.386 -62.806  67.603  1.00  0.00              
ATOM    976  C   THR   119     -57.056 -63.994  66.314  1.00  0.00              
ATOM    977  O   THR   119     -57.106 -65.219  66.392  1.00  0.00              
ATOM    978  OG1 THR   119     -54.133 -62.138  67.582  1.00  0.00           O  
ATOM    979  CG2 THR   119     -55.315 -64.021  68.543  1.00  0.00           C  
ATOM    980  N   GLU   120     -58.165 -63.235  66.298  1.00  0.00              
ATOM    981  CA  GLU   120     -59.485 -63.793  66.445  1.00  0.00              
ATOM    982  CB  GLU   120     -60.587 -62.720  66.482  1.00  0.00              
ATOM    983  C   GLU   120     -59.803 -64.703  65.294  1.00  0.00              
ATOM    984  O   GLU   120     -60.500 -65.701  65.466  1.00  0.00              
ATOM    985  CG  GLU   120     -60.712 -61.922  65.183  1.00  0.00           C  
ATOM    986  CD  GLU   120     -61.879 -60.960  65.341  1.00  0.00           C  
ATOM    987  OE1 GLU   120     -62.305 -60.739  66.506  1.00  0.00           O  
ATOM    988  OE2 GLU   120     -62.359 -60.431  64.302  1.00  0.00           O  
ATOM    989  N   ALA   121     -59.341 -64.335  64.085  1.00  0.00              
ATOM    990  CA  ALA   121     -59.561 -65.023  62.839  1.00  0.00              
ATOM    991  CB  ALA   121     -59.092 -64.205  61.624  1.00  0.00              
ATOM    992  C   ALA   121     -58.867 -66.350  62.765  1.00  0.00              
ATOM    993  O   ALA   121     -59.336 -67.243  62.061  1.00  0.00              
ATOM    994  N   VAL   122     -57.702 -66.502  63.426  1.00  0.00              
ATOM    995  CA  VAL   122     -56.932 -67.702  63.266  1.00  0.00              
ATOM    996  CB  VAL   122     -55.609 -67.645  63.977  1.00  0.00              
ATOM    997  C   VAL   122     -57.688 -68.851  63.833  1.00  0.00              
ATOM    998  O   VAL   122     -57.863 -68.956  65.045  1.00  0.00              
ATOM    999  CG1 VAL   122     -54.881 -68.985  63.783  1.00  0.00           C  
ATOM   1000  CG2 VAL   122     -54.823 -66.428  63.462  1.00  0.00           C  
ATOM   1001  N   SER   123     -58.148 -69.761  62.952  1.00  0.00              
ATOM   1002  CA  SER   123     -58.866 -70.900  63.420  1.00  0.00              
ATOM   1003  CB  SER   123     -59.763 -71.549  62.352  1.00  0.00              
ATOM   1004  C   SER   123     -57.846 -71.890  63.826  1.00  0.00              
ATOM   1005  O   SER   123     -56.748 -71.964  63.269  1.00  0.00              
ATOM   1006  OG  SER   123     -58.966 -72.074  61.300  1.00  0.00           O  
ATOM   1007  N   ARG   124     -58.185 -72.654  64.865  1.00  0.00              
ATOM   1008  CA  ARG   124     -57.275 -73.646  65.306  1.00  0.00              
ATOM   1009  CB  ARG   124     -57.757 -74.269  66.617  1.00  0.00              
ATOM   1010  C   ARG   124     -57.168 -74.652  64.224  1.00  0.00              
ATOM   1011  O   ARG   124     -56.066 -74.941  63.751  1.00  0.00              
ATOM   1012  CG  ARG   124     -57.864 -73.205  67.718  1.00  0.00           C  
ATOM   1013  CD  ARG   124     -58.986 -72.182  67.529  1.00  0.00           C  
ATOM   1014  NE  ARG   124     -58.933 -71.246  68.687  1.00  0.00           N  
ATOM   1015  CZ  ARG   124     -58.076 -70.183  68.675  1.00  0.00           C  
ATOM   1016  NH1 ARG   124     -57.248 -69.982  67.609  1.00  0.00           N  
ATOM   1017  NH2 ARG   124     -58.046 -69.323  69.735  1.00  0.00           N  
ATOM   1018  N   PHE   125     -58.348 -75.072  63.719  1.00  0.00              
ATOM   1019  CA  PHE   125     -58.412 -76.256  62.917  1.00  0.00              
ATOM   1020  CB  PHE   125     -59.804 -76.423  62.278  1.00  0.00              
ATOM   1021  C   PHE   125     -57.480 -76.169  61.756  1.00  0.00              
ATOM   1022  O   PHE   125     -56.388 -76.731  61.791  1.00  0.00              
ATOM   1023  CG  PHE   125     -60.876 -76.187  63.293  1.00  0.00           C  
ATOM   1024  CD1 PHE   125     -61.228 -74.898  63.626  1.00  0.00           C  
ATOM   1025  CD2 PHE   125     -61.555 -77.223  63.889  1.00  0.00           C  
ATOM   1026  CE1 PHE   125     -62.216 -74.649  64.549  1.00  0.00           C  
ATOM   1027  CE2 PHE   125     -62.544 -76.985  64.813  1.00  0.00           C  
ATOM   1028  CZ  PHE   125     -62.876 -75.695  65.148  1.00  0.00           C  
ATOM   1029  N   GLY   126     -57.851 -75.405  60.711  1.00  0.00              
ATOM   1030  CA  GLY   126     -56.999 -75.486  59.560  1.00  0.00              
ATOM   1031  C   GLY   126     -55.720 -74.726  59.720  1.00  0.00              
ATOM   1032  O   GLY   126     -54.611 -75.255  59.607  1.00  0.00              
ATOM   1033  N   ILE   127     -55.900 -73.444  60.070  1.00  0.00              
ATOM   1034  CA  ILE   127     -54.896 -72.426  60.019  1.00  0.00              
ATOM   1035  CB  ILE   127     -55.423 -71.102  60.474  1.00  0.00              
ATOM   1036  C   ILE   127     -53.755 -72.633  60.944  1.00  0.00              
ATOM   1037  O   ILE   127     -52.616 -72.399  60.556  1.00  0.00              
ATOM   1038  CG2 ILE   127     -54.241 -70.129  60.423  1.00  0.00           C  
ATOM   1039  CG1 ILE   127     -56.690 -70.661  59.719  1.00  0.00           C  
ATOM   1040  CD1 ILE   127     -56.549 -70.484  58.215  1.00  0.00           C  
ATOM   1041  N   ILE   128     -54.045 -72.976  62.209  1.00  0.00              
ATOM   1042  CA  ILE   128     -53.043 -73.088  63.225  1.00  0.00              
ATOM   1043  CB  ILE   128     -53.638 -73.340  64.584  1.00  0.00              
ATOM   1044  C   ILE   128     -52.068 -74.210  63.032  1.00  0.00              
ATOM   1045  O   ILE   128     -50.867 -74.004  63.131  1.00  0.00              
ATOM   1046  CG2 ILE   128     -52.572 -73.998  65.462  1.00  0.00           C  
ATOM   1047  CG1 ILE   128     -54.338 -72.095  65.152  1.00  0.00           C  
ATOM   1048  CD1 ILE   128     -54.954 -72.316  66.530  1.00  0.00           C  
ATOM   1049  N   PHE   129     -52.532 -75.440  62.780  1.00  0.00              
ATOM   1050  CA  PHE   129     -51.639 -76.571  62.757  1.00  0.00              
ATOM   1051  CB  PHE   129     -52.357 -77.919  62.604  1.00  0.00              
ATOM   1052  C   PHE   129     -50.719 -76.426  61.609  1.00  0.00              
ATOM   1053  O   PHE   129     -49.511 -76.614  61.726  1.00  0.00              
ATOM   1054  CG  PHE   129     -51.311 -78.983  62.683  1.00  0.00           C  
ATOM   1055  CD1 PHE   129     -50.757 -79.312  63.898  1.00  0.00           C  
ATOM   1056  CD2 PHE   129     -50.892 -79.663  61.561  1.00  0.00           C  
ATOM   1057  CE1 PHE   129     -49.795 -80.288  63.998  1.00  0.00           C  
ATOM   1058  CE2 PHE   129     -49.929 -80.643  61.655  1.00  0.00           C  
ATOM   1059  CZ  PHE   129     -49.376 -80.957  62.874  1.00  0.00           C  
ATOM   1060  N   PHE   130     -51.292 -76.089  60.447  1.00  0.00              
ATOM   1061  CA  PHE   130     -50.492 -75.772  59.313  1.00  0.00              
ATOM   1062  CB  PHE   130     -51.321 -75.711  58.026  1.00  0.00              
ATOM   1063  C   PHE   130     -50.099 -74.393  59.707  1.00  0.00              
ATOM   1064  O   PHE   130     -50.645 -73.882  60.632  1.00  0.00              
ATOM   1065  CG  PHE   130     -51.776 -77.078  57.693  1.00  0.00           C  
ATOM   1066  CD1 PHE   130     -52.899 -77.599  58.286  1.00  0.00           C  
ATOM   1067  CD2 PHE   130     -51.080 -77.833  56.781  1.00  0.00           C  
ATOM   1068  CE1 PHE   130     -53.319 -78.869  57.975  1.00  0.00           C  
ATOM   1069  CE2 PHE   130     -51.497 -79.104  56.466  1.00  0.00           C  
ATOM   1070  CZ  PHE   130     -52.619 -79.623  57.065  1.00  0.00           C  
ATOM   1071  N   LEU   131     -49.100 -73.701  59.230  1.00  0.00              
ATOM   1072  CA  LEU   131     -49.015 -72.321  59.679  1.00  0.00              
ATOM   1073  CB  LEU   131     -50.270 -71.442  59.488  1.00  0.00              
ATOM   1074  C   LEU   131     -48.586 -72.044  61.106  1.00  0.00              
ATOM   1075  O   LEU   131     -48.068 -70.962  61.348  1.00  0.00              
ATOM   1076  CG  LEU   131     -50.438 -70.810  58.111  1.00  0.00           C  
ATOM   1077  CD1 LEU   131     -51.717 -69.983  58.067  1.00  0.00           C  
ATOM   1078  CD2 LEU   131     -49.184 -70.027  57.706  1.00  0.00           C  
ATOM   1079  N   TRP   132     -48.742 -72.918  62.115  1.00  0.00              
ATOM   1080  CA  TRP   132     -48.305 -72.451  63.402  1.00  0.00              
ATOM   1081  CB  TRP   132     -48.823 -73.106  64.681  1.00  0.00              
ATOM   1082  C   TRP   132     -46.842 -72.379  63.510  1.00  0.00              
ATOM   1083  O   TRP   132     -46.333 -71.531  64.232  1.00  0.00              
ATOM   1084  CG  TRP   132     -50.024 -72.354  65.155  1.00  0.00           C  
ATOM   1085  CD2 TRP   132     -50.459 -72.277  66.517  1.00  0.00           C  
ATOM   1086  CD1 TRP   132     -50.859 -71.562  64.434  1.00  0.00           C  
ATOM   1087  NE1 TRP   132     -51.806 -71.016  65.255  1.00  0.00           N  
ATOM   1088  CE2 TRP   132     -51.572 -71.445  66.541  1.00  0.00           C  
ATOM   1089  CE3 TRP   132     -49.977 -72.858  67.650  1.00  0.00           C  
ATOM   1090  CZ2 TRP   132     -52.230 -71.187  67.707  1.00  0.00           C  
ATOM   1091  CZ3 TRP   132     -50.625 -72.587  68.830  1.00  0.00           C  
ATOM   1092  CH2 TRP   132     -51.731 -71.768  68.851  1.00  0.00           C  
ATOM   1093  N   ASP   133     -46.104 -73.287  62.864  1.00  0.00              
ATOM   1094  CA  ASP   133     -44.692 -73.127  63.018  1.00  0.00              
ATOM   1095  CB  ASP   133     -43.818 -74.212  62.364  1.00  0.00              
ATOM   1096  C   ASP   133     -44.287 -71.836  62.393  1.00  0.00              
ATOM   1097  O   ASP   133     -43.433 -71.130  62.928  1.00  0.00              
ATOM   1098  CG  ASP   133     -43.549 -75.329  63.360  1.00  0.00           C  
ATOM   1099  OD1 ASP   133     -44.511 -75.890  63.948  1.00  0.00           O  
ATOM   1100  OD2 ASP   133     -42.337 -75.607  63.561  1.00  0.00           O  
ATOM   1101  N   ILE   134     -44.920 -71.492  61.253  1.00  0.00              
ATOM   1102  CA  ILE   134     -44.538 -70.349  60.473  1.00  0.00              
ATOM   1103  CB  ILE   134     -45.302 -70.255  59.166  1.00  0.00              
ATOM   1104  C   ILE   134     -44.744 -69.115  61.304  1.00  0.00              
ATOM   1105  O   ILE   134     -43.943 -68.185  61.252  1.00  0.00              
ATOM   1106  CG2 ILE   134     -46.677 -69.627  59.423  1.00  0.00           C  
ATOM   1107  CG1 ILE   134     -44.519 -69.472  58.101  1.00  0.00           C  
ATOM   1108  CD1 ILE   134     -44.303 -68.002  58.430  1.00  0.00           C  
ATOM   1109  N   VAL   135     -45.852 -69.092  62.070  1.00  0.00              
ATOM   1110  CA  VAL   135     -46.283 -68.073  62.986  1.00  0.00              
ATOM   1111  CB  VAL   135     -47.692 -68.308  63.458  1.00  0.00              
ATOM   1112  C   VAL   135     -45.408 -68.127  64.207  1.00  0.00              
ATOM   1113  O   VAL   135     -45.426 -67.220  65.031  1.00  0.00              
ATOM   1114  CG1 VAL   135     -48.098 -67.196  64.435  1.00  0.00           C  
ATOM   1115  CG2 VAL   135     -48.612 -68.431  62.243  1.00  0.00           C  
ATOM   1116  N   SER   136     -44.666 -69.227  64.407  1.00  0.00              
ATOM   1117  CA  SER   136     -43.844 -69.392  65.579  1.00  0.00              
ATOM   1118  CB  SER   136     -43.000 -68.151  65.922  1.00  0.00              
ATOM   1119  C   SER   136     -44.708 -69.706  66.762  1.00  0.00              
ATOM   1120  O   SER   136     -44.235 -69.711  67.900  1.00  0.00              
ATOM   1121  OG  SER   136     -41.988 -67.959  64.944  1.00  0.00           O  
ATOM   1122  N   LYS   137     -46.008 -69.971  66.528  1.00  0.00              
ATOM   1123  CA  LYS   137     -46.859 -70.372  67.604  1.00  0.00              
ATOM   1124  CB  LYS   137     -48.356 -70.241  67.293  1.00  0.00              
ATOM   1125  C   LYS   137     -46.558 -71.785  68.043  1.00  0.00              
ATOM   1126  O   LYS   137     -46.690 -72.107  69.222  1.00  0.00              
ATOM   1127  CG  LYS   137     -48.771 -68.781  67.106  1.00  0.00           C  
ATOM   1128  CD  LYS   137     -50.253 -68.588  66.794  1.00  0.00           C  
ATOM   1129  CE  LYS   137     -51.102 -68.486  68.066  1.00  0.00           C  
ATOM   1130  NZ  LYS   137     -52.524 -68.276  67.723  1.00  0.00           N  
ATOM   1131  N   VAL   138     -46.183 -72.700  67.123  1.00  0.00              
ATOM   1132  CA  VAL   138     -45.865 -74.034  67.579  1.00  0.00              
ATOM   1133  CB  VAL   138     -46.730 -75.155  67.067  1.00  0.00              
ATOM   1134  C   VAL   138     -44.465 -74.409  67.227  1.00  0.00              
ATOM   1135  O   VAL   138     -43.826 -73.813  66.364  1.00  0.00              
ATOM   1136  CG1 VAL   138     -48.098 -75.108  67.756  1.00  0.00           C  
ATOM   1137  CG2 VAL   138     -46.803 -75.063  65.538  1.00  0.00           C  
ATOM   1138  N   LEU   139     -43.958 -75.425  67.953  1.00  0.00              
ATOM   1139  CA  LEU   139     -42.653 -75.978  67.764  1.00  0.00              
ATOM   1140  CB  LEU   139     -42.093 -76.658  69.028  1.00  0.00              
ATOM   1141  C   LEU   139     -42.793 -77.017  66.697  1.00  0.00              
ATOM   1142  O   LEU   139     -43.841 -77.141  66.067  1.00  0.00              
ATOM   1143  CG  LEU   139     -41.880 -75.686  70.206  1.00  0.00           C  
ATOM   1144  CD1 LEU   139     -41.317 -76.410  71.440  1.00  0.00           C  
ATOM   1145  CD2 LEU   139     -41.022 -74.481  69.789  1.00  0.00           C  
ATOM   1146  N   ARG   140     -41.704 -77.759  66.437  1.00  0.00              
ATOM   1147  CA  ARG   140     -41.672 -78.780  65.432  1.00  0.00              
ATOM   1148  CB  ARG   140     -40.260 -79.344  65.202  1.00  0.00              
ATOM   1149  C   ARG   140     -42.599 -79.906  65.785  1.00  0.00              
ATOM   1150  O   ARG   140     -43.126 -80.572  64.894  1.00  0.00              
ATOM   1151  CG  ARG   140     -39.597 -79.908  66.458  1.00  0.00           C  
ATOM   1152  CD  ARG   140     -38.784 -78.870  67.234  1.00  0.00           C  
ATOM   1153  NE  ARG   140     -37.803 -78.272  66.283  1.00  0.00           N  
ATOM   1154  CZ  ARG   140     -38.133 -77.141  65.592  1.00  0.00           C  
ATOM   1155  NH1 ARG   140     -39.323 -76.520  65.834  1.00  0.00           N  
ATOM   1156  NH2 ARG   140     -37.271 -76.626  64.666  1.00  0.00           N  
ATOM   1157  N   LEU   141     -42.807 -80.194  67.085  1.00  0.00              
ATOM   1158  CA  LEU   141     -43.663 -81.312  67.372  1.00  0.00              
ATOM   1159  CB  LEU   141     -43.190 -82.127  68.587  1.00  0.00              
ATOM   1160  C   LEU   141     -45.036 -80.806  67.685  1.00  0.00              
ATOM   1161  O   LEU   141     -45.689 -81.296  68.606  1.00  0.00              
ATOM   1162  CG  LEU   141     -41.801 -82.764  68.393  1.00  0.00           C  
ATOM   1163  CD1 LEU   141     -41.396 -83.605  69.614  1.00  0.00           C  
ATOM   1164  CD2 LEU   141     -41.722 -83.549  67.073  1.00  0.00           C  
ATOM   1165  N   GLN   142     -45.506 -79.816  66.902  1.00  0.00              
ATOM   1166  CA  GLN   142     -46.822 -79.255  67.015  1.00  0.00              
ATOM   1167  CB  GLN   142     -47.932 -80.011  66.262  1.00  0.00              
ATOM   1168  C   GLN   142     -47.213 -79.019  68.435  1.00  0.00              
ATOM   1169  O   GLN   142     -48.333 -79.341  68.828  1.00  0.00              
ATOM   1170  CG  GLN   142     -48.073 -81.491  66.602  1.00  0.00           C  
ATOM   1171  CD  GLN   142     -47.248 -82.230  65.559  1.00  0.00           C  
ATOM   1172  OE1 GLN   142     -46.970 -81.700  64.485  1.00  0.00           O  
ATOM   1173  NE2 GLN   142     -46.839 -83.485  65.878  1.00  0.00           N  
ATOM   1174  N   GLU   143     -46.308 -78.401  69.220  1.00  0.00              
ATOM   1175  CA  GLU   143     -46.545 -78.104  70.604  1.00  0.00              
ATOM   1176  CB  GLU   143     -45.469 -78.652  71.546  1.00  0.00              
ATOM   1177  C   GLU   143     -46.499 -76.618  70.755  1.00  0.00              
ATOM   1178  O   GLU   143     -46.072 -75.907  69.850  1.00  0.00              
ATOM   1179  CG  GLU   143     -45.464 -80.172  71.637  1.00  0.00           C  
ATOM   1180  CD  GLU   143     -44.270 -80.557  72.489  1.00  0.00           C  
ATOM   1181  OE1 GLU   143     -43.546 -79.631  72.944  1.00  0.00           O  
ATOM   1182  OE2 GLU   143     -44.065 -81.783  72.693  1.00  0.00           O  
ATOM   1183  N   ILE   144     -46.923 -76.119  71.932  1.00  0.00              
ATOM   1184  CA  ILE   144     -47.063 -74.715  72.200  1.00  0.00              
ATOM   1185  CB  ILE   144     -47.702 -74.425  73.528  1.00  0.00              
ATOM   1186  C   ILE   144     -45.789 -73.930  72.133  1.00  0.00              
ATOM   1187  O   ILE   144     -45.835 -72.808  71.655  1.00  0.00              
ATOM   1188  CG2 ILE   144     -47.558 -72.918  73.793  1.00  0.00           C  
ATOM   1189  CG1 ILE   144     -49.166 -74.903  73.541  1.00  0.00           C  
ATOM   1190  CD1 ILE   144     -50.058 -74.178  72.532  1.00  0.00           C  
ATOM   1191  N   SER   145     -44.661 -74.437  72.664  1.00  0.00              
ATOM   1192  CA  SER   145     -43.348 -73.828  72.689  1.00  0.00              
ATOM   1193  CB  SER   145     -43.140 -72.545  71.857  1.00  0.00              
ATOM   1194  C   SER   145     -43.016 -73.490  74.106  1.00  0.00              
ATOM   1195  O   SER   145     -43.894 -73.264  74.936  1.00  0.00              
ATOM   1196  OG  SER   145     -41.806 -72.081  71.993  1.00  0.00           O  
ATOM   1197  N   GLY   146     -41.707 -73.461  74.404  1.00  0.00              
ATOM   1198  CA  GLY   146     -41.192 -73.178  75.711  1.00  0.00              
ATOM   1199  C   GLY   146     -41.436 -71.751  76.113  1.00  0.00              
ATOM   1200  O   GLY   146     -41.637 -71.471  77.293  1.00  0.00              
ATOM   1201  N   ASN   147     -41.397 -70.804  75.152  1.00  0.00              
ATOM   1202  CA  ASN   147     -41.407 -69.407  75.510  1.00  0.00              
ATOM   1203  CB  ASN   147     -41.377 -68.489  74.275  1.00  0.00              
ATOM   1204  C   ASN   147     -42.612 -69.018  76.323  1.00  0.00              
ATOM   1205  O   ASN   147     -42.488 -68.677  77.500  1.00  0.00              
ATOM   1206  CG  ASN   147     -40.016 -68.634  73.608  1.00  0.00           C  
ATOM   1207  OD1 ASN   147     -39.005 -68.839  74.278  1.00  0.00           O  
ATOM   1208  ND2 ASN   147     -39.984 -68.526  72.252  1.00  0.00           N  
ATOM   1209  N   ASN   148     -43.812 -69.140  75.728  1.00  0.00              
ATOM   1210  CA  ASN   148     -45.088 -68.816  76.313  1.00  0.00              
ATOM   1211  CB  ASN   148     -45.478 -69.725  77.489  1.00  0.00              
ATOM   1212  C   ASN   148     -45.234 -67.392  76.757  1.00  0.00              
ATOM   1213  O   ASN   148     -45.725 -67.141  77.855  1.00  0.00              
ATOM   1214  CG  ASN   148     -45.917 -71.052  76.895  1.00  0.00           C  
ATOM   1215  OD1 ASN   148     -46.770 -71.091  76.009  1.00  0.00           O  
ATOM   1216  ND2 ASN   148     -45.315 -72.169  77.383  1.00  0.00           N  
ATOM   1217  N   THR   149     -44.867 -66.402  75.923  1.00  0.00              
ATOM   1218  CA  THR   149     -45.124 -65.070  76.383  1.00  0.00              
ATOM   1219  CB  THR   149     -44.247 -64.030  75.754  1.00  0.00              
ATOM   1220  C   THR   149     -46.544 -64.757  76.010  1.00  0.00              
ATOM   1221  O   THR   149     -46.881 -64.570  74.840  1.00  0.00              
ATOM   1222  OG1 THR   149     -42.881 -64.312  76.015  1.00  0.00           O  
ATOM   1223  CG2 THR   149     -44.621 -62.667  76.352  1.00  0.00           C  
ATOM   1224  N   GLY   150     -47.439 -64.723  77.015  1.00  0.00              
ATOM   1225  CA  GLY   150     -48.807 -64.391  76.728  1.00  0.00              
ATOM   1226  C   GLY   150     -49.661 -64.876  77.848  1.00  0.00              
ATOM   1227  O   GLY   150     -50.616 -65.632  77.657  1.00  0.00              
ATOM   1228  N   SER   151     -49.376 -64.335  79.041  1.00  0.00              
ATOM   1229  CA  SER   151     -50.001 -64.681  80.282  1.00  0.00              
ATOM   1230  CB  SER   151     -49.418 -63.876  81.458  1.00  0.00              
ATOM   1231  C   SER   151     -51.485 -64.454  80.268  1.00  0.00              
ATOM   1232  O   SER   151     -52.175 -65.105  81.052  1.00  0.00              
ATOM   1233  OG  SER   151     -49.612 -62.489  81.235  1.00  0.00           O  
ATOM   1234  N   PRO   152     -52.059 -63.623  79.440  1.00  0.00              
ATOM   1235  CA  PRO   152     -53.487 -63.485  79.504  1.00  0.00              
ATOM   1236  CB  PRO   152     -53.839 -62.194  78.752  1.00  0.00              
ATOM   1237  C   PRO   152     -54.208 -64.681  79.003  1.00  0.00              
ATOM   1238  O   PRO   152     -53.624 -65.760  78.939  1.00  0.00              
ATOM   1239  CD  PRO   152     -51.455 -62.361  79.038  1.00  0.00           C  
ATOM   1240  CG  PRO   152     -52.515 -61.723  78.131  1.00  0.00           C  
ATOM   1241  N   GLU   153     -55.506 -64.492  78.705  1.00  0.00              
ATOM   1242  CA  GLU   153     -56.416 -65.485  78.222  1.00  0.00              
ATOM   1243  CB  GLU   153     -57.817 -64.912  77.968  1.00  0.00              
ATOM   1244  C   GLU   153     -55.883 -65.995  76.928  1.00  0.00              
ATOM   1245  O   GLU   153     -56.130 -67.142  76.564  1.00  0.00              
ATOM   1246  CG  GLU   153     -58.521 -64.473  79.253  1.00  0.00           C  
ATOM   1247  CD  GLU   153     -59.866 -63.872  78.875  1.00  0.00           C  
ATOM   1248  OE1 GLU   153     -60.056 -63.555  77.670  1.00  0.00           O  
ATOM   1249  OE2 GLU   153     -60.720 -63.717  79.788  1.00  0.00           O  
ATOM   1250  N   ALA   154     -55.163 -65.151  76.167  1.00  0.00              
ATOM   1251  CA  ALA   154     -54.565 -65.676  74.975  1.00  0.00              
ATOM   1252  CB  ALA   154     -53.722 -64.657  74.186  1.00  0.00              
ATOM   1253  C   ALA   154     -53.643 -66.721  75.489  1.00  0.00              
ATOM   1254  O   ALA   154     -53.236 -66.626  76.624  1.00  0.00              
ATOM   1255  N   LEU   155     -53.269 -67.748  74.720  1.00  0.00              
ATOM   1256  CA  LEU   155     -52.481 -68.836  75.238  1.00  0.00              
ATOM   1257  CB  LEU   155     -51.287 -68.466  76.149  1.00  0.00              
ATOM   1258  C   LEU   155     -53.377 -69.782  75.955  1.00  0.00              
ATOM   1259  O   LEU   155     -53.031 -70.945  76.146  1.00  0.00              
ATOM   1260  CG  LEU   155     -50.103 -67.820  75.404  1.00  0.00           C  
ATOM   1261  CD1 LEU   155     -49.448 -68.817  74.432  1.00  0.00           C  
ATOM   1262  CD2 LEU   155     -50.516 -66.505  74.726  1.00  0.00           C  
ATOM   1263  N   ASP   156     -54.577 -69.327  76.346  1.00  0.00              
ATOM   1264  CA  ASP   156     -55.491 -70.242  76.954  1.00  0.00              
ATOM   1265  CB  ASP   156     -56.690 -69.583  77.653  1.00  0.00              
ATOM   1266  C   ASP   156     -56.051 -71.132  75.889  1.00  0.00              
ATOM   1267  O   ASP   156     -56.247 -72.323  76.122  1.00  0.00              
ATOM   1268  CG  ASP   156     -56.174 -68.862  78.889  1.00  0.00           C  
ATOM   1269  OD1 ASP   156     -55.066 -69.220  79.370  1.00  0.00           O  
ATOM   1270  OD2 ASP   156     -56.883 -67.938  79.366  1.00  0.00           O  
ATOM   1271  N   PHE   157     -56.309 -70.602  74.671  1.00  0.00              
ATOM   1272  CA  PHE   157     -57.062 -71.473  73.805  1.00  0.00              
ATOM   1273  CB  PHE   157     -58.516 -71.001  73.619  1.00  0.00              
ATOM   1274  C   PHE   157     -56.494 -71.677  72.415  1.00  0.00              
ATOM   1275  O   PHE   157     -56.169 -70.702  71.746  1.00  0.00              
ATOM   1276  CG  PHE   157     -59.255 -72.023  72.822  1.00  0.00           C  
ATOM   1277  CD1 PHE   157     -59.708 -73.173  73.425  1.00  0.00           C  
ATOM   1278  CD2 PHE   157     -59.511 -71.828  71.483  1.00  0.00           C  
ATOM   1279  CE1 PHE   157     -60.394 -74.122  72.704  1.00  0.00           C  
ATOM   1280  CE2 PHE   157     -60.198 -72.774  70.757  1.00  0.00           C  
ATOM   1281  CZ  PHE   157     -60.639 -73.924  71.367  1.00  0.00           C  
ATOM   1282  N   VAL   158     -56.342 -72.971  71.983  1.00  0.00              
ATOM   1283  CA  VAL   158     -56.100 -73.456  70.602  1.00  0.00              
ATOM   1284  CB  VAL   158     -54.697 -73.233  70.103  1.00  0.00              
ATOM   1285  C   VAL   158     -56.422 -74.989  70.399  1.00  0.00              
ATOM   1286  O   VAL   158     -55.709 -75.784  71.015  1.00  0.00              
ATOM   1287  CG1 VAL   158     -54.492 -71.733  69.854  1.00  0.00           C  
ATOM   1288  CG2 VAL   158     -53.701 -73.818  71.118  1.00  0.00           C  
ATOM   1289  N   ALA   159     -57.372 -75.373  69.422  1.00  0.00              
ATOM   1290  CA  ALA   159     -58.202 -76.539  68.908  1.00  0.00              
ATOM   1291  CB  ALA   159     -59.485 -76.054  68.207  1.00  0.00              
ATOM   1292  C   ALA   159     -57.638 -77.669  67.973  1.00  0.00              
ATOM   1293  O   ALA   159     -56.519 -78.131  68.186  1.00  0.00              
ATOM   1294  N   SER   160     -58.489 -78.271  67.018  1.00  0.00              
ATOM   1295  CA  SER   160     -58.117 -79.403  66.111  1.00  0.00              
ATOM   1296  CB  SER   160     -58.413 -80.781  66.726  1.00  0.00              
ATOM   1297  C   SER   160     -58.662 -79.499  64.636  1.00  0.00              
ATOM   1298  O   SER   160     -59.840 -79.296  64.342  1.00  0.00              
ATOM   1299  OG  SER   160     -58.037 -81.807  65.817  1.00  0.00           O  
ATOM   1300  N   HIS   161     -57.791 -80.090  63.743  1.00  0.00              
ATOM   1301  CA  HIS   161     -57.538 -80.296  62.287  1.00  0.00              
ATOM   1302  CB  HIS   161     -56.594 -81.502  62.097  1.00  0.00              
ATOM   1303  C   HIS   161     -58.629 -80.435  61.204  1.00  0.00              
ATOM   1304  O   HIS   161     -59.679 -81.049  61.412  1.00  0.00              
ATOM   1305  ND1 HIS   161     -56.790 -82.189  59.650  1.00  0.00           N  
ATOM   1306  CG  HIS   161     -56.056 -81.703  60.710  1.00  0.00           C  
ATOM   1307  NE2 HIS   161     -54.728 -81.844  58.891  1.00  0.00           N  
ATOM   1308  CD2 HIS   161     -54.799 -81.497  60.229  1.00  0.00           C  
ATOM   1309  CE1 HIS   161     -55.947 -82.253  58.588  1.00  0.00           C  
ATOM   1310  N   ARG   162     -58.296 -79.863  59.977  1.00  0.00              
ATOM   1311  CA  ARG   162     -58.977 -79.769  58.667  1.00  0.00              
ATOM   1312  CB  ARG   162     -60.086 -78.700  58.624  1.00  0.00              
ATOM   1313  C   ARG   162     -57.986 -79.418  57.515  1.00  0.00              
ATOM   1314  O   ARG   162     -56.769 -79.468  57.684  1.00  0.00              
ATOM   1315  CG  ARG   162     -61.265 -78.986  59.558  1.00  0.00           C  
ATOM   1316  CD  ARG   162     -62.489 -78.109  59.281  1.00  0.00           C  
ATOM   1317  NE  ARG   162     -62.062 -76.686  59.399  1.00  0.00           N  
ATOM   1318  CZ  ARG   162     -62.992 -75.689  59.336  1.00  0.00           C  
ATOM   1319  NH1 ARG   162     -64.315 -76.000  59.204  1.00  0.00           N  
ATOM   1320  NH2 ARG   162     -62.603 -74.382  59.403  1.00  0.00           N  
ATOM   1321  N   ASN   163     -58.484 -79.080  56.277  1.00  0.00              
ATOM   1322  CA  ASN   163     -57.679 -78.786  55.073  1.00  0.00              
ATOM   1323  CB  ASN   163     -58.387 -79.223  53.778  1.00  0.00              
ATOM   1324  C   ASN   163     -57.319 -77.305  54.941  1.00  0.00              
ATOM   1325  O   ASN   163     -58.068 -76.458  55.421  1.00  0.00              
ATOM   1326  CG  ASN   163     -57.359 -79.286  52.660  1.00  0.00           C  
ATOM   1327  OD1 ASN   163     -57.188 -78.334  51.901  1.00  0.00           O  
ATOM   1328  ND2 ASN   163     -56.647 -80.441  52.559  1.00  0.00           N  
ATOM   1329  N   PHE   164     -56.200 -76.937  54.225  1.00  0.00              
ATOM   1330  CA  PHE   164     -55.704 -75.562  54.286  1.00  0.00              
ATOM   1331  CB  PHE   164     -54.649 -75.506  55.407  1.00  0.00              
ATOM   1332  C   PHE   164     -55.059 -75.001  53.014  1.00  0.00              
ATOM   1333  O   PHE   164     -54.472 -75.732  52.216  1.00  0.00              
ATOM   1334  CG  PHE   164     -54.212 -74.116  55.677  1.00  0.00           C  
ATOM   1335  CD1 PHE   164     -54.917 -73.329  56.552  1.00  0.00           C  
ATOM   1336  CD2 PHE   164     -53.089 -73.606  55.073  1.00  0.00           C  
ATOM   1337  CE1 PHE   164     -54.507 -72.044  56.808  1.00  0.00           C  
ATOM   1338  CE2 PHE   164     -52.684 -72.318  55.330  1.00  0.00           C  
ATOM   1339  CZ  PHE   164     -53.392 -71.530  56.200  1.00  0.00           C  
ATOM   1340  N   SER   165     -55.145 -73.646  52.811  1.00  0.00              
ATOM   1341  CA  SER   165     -54.527 -72.925  51.699  1.00  0.00              
ATOM   1342  CB  SER   165     -55.451 -72.761  50.479  1.00  0.00              
ATOM   1343  C   SER   165     -54.168 -71.519  52.149  1.00  0.00              
ATOM   1344  O   SER   165     -54.957 -70.847  52.810  1.00  0.00              
ATOM   1345  OG  SER   165     -56.529 -71.891  50.792  1.00  0.00           O  
ATOM   1346  N   ILE   166     -52.971 -71.019  51.756  1.00  0.00              
ATOM   1347  CA  ILE   166     -52.425 -69.748  52.197  1.00  0.00              
ATOM   1348  CB  ILE   166     -50.990 -69.561  51.783  1.00  0.00              
ATOM   1349  C   ILE   166     -53.197 -68.545  51.715  1.00  0.00              
ATOM   1350  O   ILE   166     -53.409 -67.597  52.473  1.00  0.00              
ATOM   1351  CG2 ILE   166     -50.919 -69.334  50.262  1.00  0.00           C  
ATOM   1352  CG1 ILE   166     -50.364 -68.429  52.605  1.00  0.00           C  
ATOM   1353  CD1 ILE   166     -50.173 -68.785  54.077  1.00  0.00           C  
ATOM   1354  N   THR   167     -53.617 -68.531  50.437  1.00  0.00              
ATOM   1355  CA  THR   167     -54.277 -67.381  49.886  1.00  0.00              
ATOM   1356  CB  THR   167     -54.678 -67.612  48.459  1.00  0.00              
ATOM   1357  C   THR   167     -55.536 -67.151  50.654  1.00  0.00              
ATOM   1358  O   THR   167     -55.842 -66.026  51.046  1.00  0.00              
ATOM   1359  OG1 THR   167     -53.536 -67.919  47.675  1.00  0.00           O  
ATOM   1360  CG2 THR   167     -55.374 -66.353  47.920  1.00  0.00           C  
ATOM   1361  N   GLU   168     -56.292 -68.234  50.900  1.00  0.00              
ATOM   1362  CA  GLU   168     -57.540 -68.117  51.590  1.00  0.00              
ATOM   1363  CB  GLU   168     -58.341 -69.433  51.634  1.00  0.00              
ATOM   1364  C   GLU   168     -57.271 -67.659  52.988  1.00  0.00              
ATOM   1365  O   GLU   168     -58.039 -66.886  53.556  1.00  0.00              
ATOM   1366  CG  GLU   168     -59.749 -69.284  52.222  1.00  0.00           C  
ATOM   1367  CD  GLU   168     -59.648 -69.439  53.732  1.00  0.00           C  
ATOM   1368  OE1 GLU   168     -58.678 -70.100  54.188  1.00  0.00           O  
ATOM   1369  OE2 GLU   168     -60.536 -68.910  54.451  1.00  0.00           O  
ATOM   1370  N   PHE   169     -56.158 -68.131  53.576  1.00  0.00              
ATOM   1371  CA  PHE   169     -55.799 -67.783  54.921  1.00  0.00              
ATOM   1372  CB  PHE   169     -54.516 -68.503  55.356  1.00  0.00              
ATOM   1373  C   PHE   169     -55.571 -66.307  55.024  1.00  0.00              
ATOM   1374  O   PHE   169     -56.066 -65.657  55.944  1.00  0.00              
ATOM   1375  CG  PHE   169     -54.114 -68.005  56.696  1.00  0.00           C  
ATOM   1376  CD1 PHE   169     -54.996 -68.038  57.742  1.00  0.00           C  
ATOM   1377  CD2 PHE   169     -52.842 -67.541  56.917  1.00  0.00           C  
ATOM   1378  CE1 PHE   169     -54.628 -67.599  58.986  1.00  0.00           C  
ATOM   1379  CE2 PHE   169     -52.469 -67.108  58.167  1.00  0.00           C  
ATOM   1380  CZ  PHE   169     -53.360 -67.131  59.209  1.00  0.00           C  
ATOM   1381  N   VAL   170     -54.810 -65.738  54.074  1.00  0.00              
ATOM   1382  CA  VAL   170     -54.519 -64.334  54.082  1.00  0.00              
ATOM   1383  CB  VAL   170     -53.654 -63.940  52.917  1.00  0.00              
ATOM   1384  C   VAL   170     -55.799 -63.586  53.934  1.00  0.00              
ATOM   1385  O   VAL   170     -56.056 -62.624  54.655  1.00  0.00              
ATOM   1386  CG1 VAL   170     -53.579 -62.405  52.834  1.00  0.00           C  
ATOM   1387  CG2 VAL   170     -52.288 -64.624  53.080  1.00  0.00           C  
ATOM   1388  N   LYS   171     -56.647 -64.032  52.992  1.00  0.00              
ATOM   1389  CA  LYS   171     -57.848 -63.312  52.707  1.00  0.00              
ATOM   1390  CB  LYS   171     -58.627 -63.889  51.514  1.00  0.00              
ATOM   1391  C   LYS   171     -58.756 -63.295  53.900  1.00  0.00              
ATOM   1392  O   LYS   171     -59.350 -62.263  54.208  1.00  0.00              
ATOM   1393  CG  LYS   171     -59.768 -62.972  51.076  1.00  0.00           C  
ATOM   1394  CD  LYS   171     -60.320 -63.278  49.685  1.00  0.00           C  
ATOM   1395  CE  LYS   171     -61.315 -62.228  49.189  1.00  0.00           C  
ATOM   1396  NZ  LYS   171     -61.809 -62.600  47.846  1.00  0.00           N  
ATOM   1397  N   ASN   172     -58.933 -64.447  54.576  1.00  0.00              
ATOM   1398  CA  ASN   172     -59.830 -64.521  55.698  1.00  0.00              
ATOM   1399  CB  ASN   172     -60.179 -65.969  56.075  1.00  0.00              
ATOM   1400  C   ASN   172     -59.294 -63.860  56.943  1.00  0.00              
ATOM   1401  O   ASN   172     -59.975 -63.052  57.570  1.00  0.00              
ATOM   1402  CG  ASN   172     -61.302 -65.927  57.101  1.00  0.00           C  
ATOM   1403  OD1 ASN   172     -61.157 -66.416  58.220  1.00  0.00           O  
ATOM   1404  ND2 ASN   172     -62.455 -65.321  56.714  1.00  0.00           N  
ATOM   1405  N   ASN   173     -58.059 -64.211  57.351  1.00  0.00              
ATOM   1406  CA  ASN   173     -57.459 -63.726  58.569  1.00  0.00              
ATOM   1407  CB  ASN   173     -56.255 -64.552  59.048  1.00  0.00              
ATOM   1408  C   ASN   173     -57.010 -62.305  58.463  1.00  0.00              
ATOM   1409  O   ASN   173     -56.965 -61.588  59.463  1.00  0.00              
ATOM   1410  CG  ASN   173     -56.800 -65.766  59.785  1.00  0.00           C  
ATOM   1411  OD1 ASN   173     -57.801 -66.357  59.385  1.00  0.00           O  
ATOM   1412  ND2 ASN   173     -56.138 -66.132  60.915  1.00  0.00           N  
ATOM   1413  N   GLY   174     -56.646 -61.862  57.250  1.00  0.00              
ATOM   1414  CA  GLY   174     -56.087 -60.551  57.097  1.00  0.00              
ATOM   1415  C   GLY   174     -57.050 -59.542  57.631  1.00  0.00              
ATOM   1416  O   GLY   174     -58.255 -59.777  57.698  1.00  0.00              
ATOM   1417  N   PHE   175     -56.514 -58.369  58.028  1.00  0.00              
ATOM   1418  CA  PHE   175     -57.333 -57.340  58.593  1.00  0.00              
ATOM   1419  CB  PHE   175     -56.553 -56.131  59.143  1.00  0.00              
ATOM   1420  C   PHE   175     -58.278 -56.856  57.548  1.00  0.00              
ATOM   1421  O   PHE   175     -57.966 -56.838  56.358  1.00  0.00              
ATOM   1422  CG  PHE   175     -55.831 -56.578  60.371  1.00  0.00           C  
ATOM   1423  CD1 PHE   175     -56.465 -56.555  61.592  1.00  0.00           C  
ATOM   1424  CD2 PHE   175     -54.532 -57.031  60.312  1.00  0.00           C  
ATOM   1425  CE1 PHE   175     -55.818 -56.964  62.735  1.00  0.00           C  
ATOM   1426  CE2 PHE   175     -53.881 -57.441  61.454  1.00  0.00           C  
ATOM   1427  CZ  PHE   175     -54.521 -57.408  62.668  1.00  0.00           C  
ATOM   1428  N   TYR   176     -59.487 -56.463  57.986  1.00  0.00              
ATOM   1429  CA  TYR   176     -60.460 -56.004  57.045  1.00  0.00              
ATOM   1430  CB  TYR   176     -61.886 -56.471  57.369  1.00  0.00              
ATOM   1431  C   TYR   176     -60.456 -54.515  57.086  1.00  0.00              
ATOM   1432  O   TYR   176     -61.028 -53.904  57.987  1.00  0.00              
ATOM   1433  CG  TYR   176     -61.908 -57.935  57.120  1.00  0.00           C  
ATOM   1434  CD1 TYR   176     -61.521 -58.827  58.093  1.00  0.00           C  
ATOM   1435  CD2 TYR   176     -62.308 -58.404  55.893  1.00  0.00           C  
ATOM   1436  CE1 TYR   176     -61.546 -60.179  57.842  1.00  0.00           C  
ATOM   1437  CE2 TYR   176     -62.335 -59.752  55.637  1.00  0.00           C  
ATOM   1438  CZ  TYR   176     -61.955 -60.639  56.613  1.00  0.00           C  
ATOM   1439  OH  TYR   176     -61.987 -62.021  56.340  1.00  0.00           O  
ATOM   1440  N   LEU   177     -59.743 -53.895  56.126  1.00  0.00              
ATOM   1441  CA  LEU   177     -59.740 -52.466  56.016  1.00  0.00              
ATOM   1442  CB  LEU   177     -58.761 -51.888  54.990  1.00  0.00              
ATOM   1443  C   LEU   177     -61.063 -51.985  55.523  1.00  0.00              
ATOM   1444  O   LEU   177     -61.604 -50.995  56.011  1.00  0.00              
ATOM   1445  CG  LEU   177     -59.046 -50.384  54.804  1.00  0.00           C  
ATOM   1446  CD1 LEU   177     -58.661 -49.580  56.056  1.00  0.00           C  
ATOM   1447  CD2 LEU   177     -58.492 -49.845  53.476  1.00  0.00           C  
ATOM   1448  N   ASN   178     -61.622 -52.687  54.525  1.00  0.00              
ATOM   1449  CA  ASN   178     -62.844 -52.234  53.939  1.00  0.00              
ATOM   1450  CB  ASN   178     -63.305 -53.147  52.778  1.00  0.00              
ATOM   1451  C   ASN   178     -63.875 -52.177  55.027  1.00  0.00              
ATOM   1452  O   ASN   178     -64.724 -51.293  55.079  1.00  0.00              
ATOM   1453  CG  ASN   178     -63.467 -54.587  53.244  1.00  0.00           C  
ATOM   1454  OD1 ASN   178     -63.045 -54.958  54.337  1.00  0.00           O  
ATOM   1455  ND2 ASN   178     -64.074 -55.437  52.372  1.00  0.00           N  
ATOM   1456  N   HIS   179     -63.815 -53.088  55.996  1.00  0.00              
ATOM   1457  CA  HIS   179     -64.896 -53.042  56.923  1.00  0.00              
ATOM   1458  CB  HIS   179     -65.406 -54.444  57.286  1.00  0.00              
ATOM   1459  C   HIS   179     -64.483 -52.354  58.194  1.00  0.00              
ATOM   1460  O   HIS   179     -64.835 -51.199  58.424  1.00  0.00              
ATOM   1461  ND1 HIS   179     -67.933 -54.271  57.217  1.00  0.00           N  
ATOM   1462  CG  HIS   179     -66.760 -54.416  57.924  1.00  0.00           C  
ATOM   1463  NE2 HIS   179     -68.499 -54.446  59.359  1.00  0.00           N  
ATOM   1464  CD2 HIS   179     -67.123 -54.521  59.230  1.00  0.00           C  
ATOM   1465  CE1 HIS   179     -68.941 -54.295  58.124  1.00  0.00           C  
ATOM   1466  N   ASP   180     -63.767 -53.083  59.070  1.00  0.00              
ATOM   1467  CA  ASP   180     -63.415 -52.671  60.405  1.00  0.00              
ATOM   1468  CB  ASP   180     -62.921 -53.852  61.254  1.00  0.00              
ATOM   1469  C   ASP   180     -62.380 -51.587  60.540  1.00  0.00              
ATOM   1470  O   ASP   180     -62.496 -50.749  61.431  1.00  0.00              
ATOM   1471  CG  ASP   180     -64.114 -54.751  61.529  1.00  0.00           C  
ATOM   1472  OD1 ASP   180     -65.078 -54.276  62.188  1.00  0.00           O  
ATOM   1473  OD2 ASP   180     -64.074 -55.929  61.088  1.00  0.00           O  
ATOM   1474  N   THR   181     -61.309 -51.605  59.726  1.00  0.00              
ATOM   1475  CA  THR   181     -60.231 -50.662  59.894  1.00  0.00              
ATOM   1476  CB  THR   181     -59.040 -51.004  59.046  1.00  0.00              
ATOM   1477  C   THR   181     -60.628 -49.258  59.541  1.00  0.00              
ATOM   1478  O   THR   181     -60.286 -48.316  60.255  1.00  0.00              
ATOM   1479  OG1 THR   181     -58.556 -52.296  59.381  1.00  0.00           O  
ATOM   1480  CG2 THR   181     -57.946 -49.950  59.280  1.00  0.00           C  
ATOM   1481  N   LEU   182     -61.377 -49.083  58.436  1.00  0.00              
ATOM   1482  CA  LEU   182     -61.667 -47.778  57.905  1.00  0.00              
ATOM   1483  CB  LEU   182     -62.130 -47.868  56.437  1.00  0.00              
ATOM   1484  C   LEU   182     -62.772 -47.135  58.684  1.00  0.00              
ATOM   1485  O   LEU   182     -63.948 -47.424  58.467  1.00  0.00              
ATOM   1486  CG  LEU   182     -62.429 -46.525  55.751  1.00  0.00           C  
ATOM   1487  CD1 LEU   182     -61.141 -45.718  55.526  1.00  0.00           C  
ATOM   1488  CD2 LEU   182     -63.237 -46.730  54.459  1.00  0.00           C  
ATOM   1489  N   VAL   183     -62.402 -46.264  59.647  1.00  0.00              
ATOM   1490  CA  VAL   183     -63.349 -45.525  60.432  1.00  0.00              
ATOM   1491  CB  VAL   183     -62.735 -44.925  61.664  1.00  0.00              
ATOM   1492  C   VAL   183     -63.941 -44.414  59.615  1.00  0.00              
ATOM   1493  O   VAL   183     -65.138 -44.144  59.702  1.00  0.00              
ATOM   1494  CG1 VAL   183     -63.809 -44.109  62.403  1.00  0.00           C  
ATOM   1495  CG2 VAL   183     -62.131 -46.061  62.509  1.00  0.00           C  
ATOM   1496  N   HIS   184     -63.104 -43.722  58.810  1.00  0.00              
ATOM   1497  CA  HIS   184     -63.582 -42.605  58.042  1.00  0.00              
ATOM   1498  CB  HIS   184     -63.502 -41.292  58.841  1.00  0.00              
ATOM   1499  C   HIS   184     -62.720 -42.471  56.817  1.00  0.00              
ATOM   1500  O   HIS   184     -61.533 -42.794  56.847  1.00  0.00              
ATOM   1501  ND1 HIS   184     -63.429 -39.186  57.426  1.00  0.00           N  
ATOM   1502  CG  HIS   184     -64.128 -40.110  58.168  1.00  0.00           C  
ATOM   1503  NE2 HIS   184     -65.556 -38.538  57.406  1.00  0.00           N  
ATOM   1504  CD2 HIS   184     -65.426 -39.700  58.145  1.00  0.00           C  
ATOM   1505  CE1 HIS   184     -64.331 -38.268  56.995  1.00  0.00           C  
ATOM   1506  N   CYS   185     -63.309 -41.999  55.693  1.00  0.00              
ATOM   1507  CA  CYS   185     -62.567 -41.854  54.469  1.00  0.00              
ATOM   1508  CB  CYS   185     -62.733 -43.084  53.542  1.00  0.00              
ATOM   1509  C   CYS   185     -63.121 -40.668  53.739  1.00  0.00              
ATOM   1510  O   CYS   185     -64.330 -40.576  53.531  1.00  0.00              
ATOM   1511  SG  CYS   185     -61.780 -43.035  51.991  1.00  0.00           S  
ATOM   1512  N   GLU   186     -62.249 -39.717  53.339  1.00  0.00              
ATOM   1513  CA  GLU   186     -62.735 -38.579  52.610  1.00  0.00              
ATOM   1514  CB  GLU   186     -62.988 -37.341  53.487  1.00  0.00              
ATOM   1515  C   GLU   186     -61.717 -38.204  51.579  1.00  0.00              
ATOM   1516  O   GLU   186     -60.515 -38.207  51.844  1.00  0.00              
ATOM   1517  CG  GLU   186     -63.686 -36.200  52.743  1.00  0.00           C  
ATOM   1518  CD  GLU   186     -63.958 -35.084  53.742  1.00  0.00           C  
ATOM   1519  OE1 GLU   186     -63.345 -35.111  54.842  1.00  0.00           O  
ATOM   1520  OE2 GLU   186     -64.783 -34.189  53.418  1.00  0.00           O  
ATOM   1521  N   PHE   187     -62.189 -37.893  50.354  1.00  0.00              
ATOM   1522  CA  PHE   187     -61.321 -37.486  49.288  1.00  0.00              
ATOM   1523  CB  PHE   187     -61.167 -38.612  48.245  1.00  0.00              
ATOM   1524  C   PHE   187     -61.986 -36.309  48.638  1.00  0.00              
ATOM   1525  O   PHE   187     -63.090 -36.426  48.108  1.00  0.00              
ATOM   1526  CG  PHE   187     -60.144 -38.292  47.207  1.00  0.00           C  
ATOM   1527  CD1 PHE   187     -58.799 -38.384  47.489  1.00  0.00           C  
ATOM   1528  CD2 PHE   187     -60.532 -37.936  45.936  1.00  0.00           C  
ATOM   1529  CE1 PHE   187     -57.856 -38.108  46.528  1.00  0.00           C  
ATOM   1530  CE2 PHE   187     -59.594 -37.660  44.969  1.00  0.00           C  
ATOM   1531  CZ  PHE   187     -58.255 -37.745  45.265  1.00  0.00           C  
ATOM   1532  N   PHE   188     -61.329 -35.132  48.677  1.00  0.00              
ATOM   1533  CA  PHE   188     -61.848 -33.947  48.049  1.00  0.00              
ATOM   1534  CB  PHE   188     -61.915 -34.037  46.512  1.00  0.00              
ATOM   1535  C   PHE   188     -63.237 -33.628  48.523  1.00  0.00              
ATOM   1536  O   PHE   188     -64.061 -33.161  47.738  1.00  0.00              
ATOM   1537  CG  PHE   188     -60.549 -33.920  45.927  1.00  0.00           C  
ATOM   1538  CD1 PHE   188     -59.626 -34.928  46.075  1.00  0.00           C  
ATOM   1539  CD2 PHE   188     -60.199 -32.806  45.197  1.00  0.00           C  
ATOM   1540  CE1 PHE   188     -58.372 -34.817  45.520  1.00  0.00           C  
ATOM   1541  CE2 PHE   188     -58.948 -32.692  44.639  1.00  0.00           C  
ATOM   1542  CZ  PHE   188     -58.030 -33.700  44.800  1.00  0.00           C  
ATOM   1543  N   GLY   189     -63.552 -33.871  49.807  1.00  0.00              
ATOM   1544  CA  GLY   189     -64.842 -33.478  50.313  1.00  0.00              
ATOM   1545  C   GLY   189     -65.842 -34.573  50.105  1.00  0.00              
ATOM   1546  O   GLY   189     -66.932 -34.532  50.675  1.00  0.00              
ATOM   1547  N   LYS   190     -65.508 -35.588  49.287  1.00  0.00              
ATOM   1548  CA  LYS   190     -66.452 -36.644  49.056  1.00  0.00              
ATOM   1549  CB  LYS   190     -66.402 -37.214  47.629  1.00  0.00              
ATOM   1550  C   LYS   190     -66.112 -37.765  49.980  1.00  0.00              
ATOM   1551  O   LYS   190     -64.941 -38.051  50.221  1.00  0.00              
ATOM   1552  CG  LYS   190     -66.865 -36.224  46.561  1.00  0.00           C  
ATOM   1553  CD  LYS   190     -66.489 -36.636  45.137  1.00  0.00           C  
ATOM   1554  CE  LYS   190     -66.952 -35.634  44.077  1.00  0.00           C  
ATOM   1555  NZ  LYS   190     -66.416 -36.009  42.749  1.00  0.00           N  
ATOM   1556  N   THR   191     -67.142 -38.433  50.532  1.00  0.00              
ATOM   1557  CA  THR   191     -66.882 -39.521  51.426  1.00  0.00              
ATOM   1558  CB  THR   191     -68.012 -39.803  52.374  1.00  0.00              
ATOM   1559  C   THR   191     -66.656 -40.749  50.609  1.00  0.00              
ATOM   1560  O   THR   191     -67.349 -41.000  49.624  1.00  0.00              
ATOM   1561  OG1 THR   191     -68.280 -38.658  53.169  1.00  0.00           O  
ATOM   1562  CG2 THR   191     -67.624 -40.992  53.270  1.00  0.00           C  
ATOM   1563  N   CYS   192     -65.651 -41.547  51.014  1.00  0.00              
ATOM   1564  CA  CYS   192     -65.322 -42.769  50.345  1.00  0.00              
ATOM   1565  CB  CYS   192     -63.876 -42.776  49.823  1.00  0.00              
ATOM   1566  C   CYS   192     -65.575 -43.907  51.283  1.00  0.00              
ATOM   1567  O   CYS   192     -65.583 -43.741  52.502  1.00  0.00              
ATOM   1568  SG  CYS   192     -62.773 -41.729  50.817  1.00  0.00           S  
ATOM   1569  N   ASP   193     -65.839 -45.099  50.714  1.00  0.00              
ATOM   1570  CA  ASP   193     -66.180 -46.254  51.493  1.00  0.00              
ATOM   1571  CB  ASP   193     -67.585 -46.772  51.139  1.00  0.00              
ATOM   1572  C   ASP   193     -65.183 -47.336  51.192  1.00  0.00              
ATOM   1573  O   ASP   193     -64.227 -47.135  50.447  1.00  0.00              
ATOM   1574  CG  ASP   193     -68.591 -45.734  51.616  1.00  0.00           C  
ATOM   1575  OD1 ASP   193     -68.199 -44.864  52.439  1.00  0.00           O  
ATOM   1576  OD2 ASP   193     -69.766 -45.795  51.165  1.00  0.00           O  
ATOM   1577  N   PRO   194     -65.382 -48.492  51.767  1.00  0.00              
ATOM   1578  CA  PRO   194     -64.511 -49.613  51.555  1.00  0.00              
ATOM   1579  CB  PRO   194     -65.083 -50.735  52.390  1.00  0.00              
ATOM   1580  C   PRO   194     -64.490 -50.012  50.122  1.00  0.00              
ATOM   1581  O   PRO   194     -63.527 -50.649  49.698  1.00  0.00              
ATOM   1582  CD  PRO   194     -66.126 -48.641  53.005  1.00  0.00           C  
ATOM   1583  CG  PRO   194     -66.347 -50.156  53.061  1.00  0.00           C  
ATOM   1584  N   LYS   195     -65.557 -49.677  49.386  1.00  0.00              
ATOM   1585  CA  LYS   195     -65.697 -50.055  48.014  1.00  0.00              
ATOM   1586  CB  LYS   195     -67.028 -49.577  47.411  1.00  0.00              
ATOM   1587  C   LYS   195     -64.594 -49.421  47.231  1.00  0.00              
ATOM   1588  O   LYS   195     -64.104 -49.988  46.258  1.00  0.00              
ATOM   1589  CG  LYS   195     -67.256 -50.054  45.979  1.00  0.00           C  
ATOM   1590  CD  LYS   195     -68.692 -49.847  45.494  1.00  0.00           C  
ATOM   1591  CE  LYS   195     -68.933 -50.321  44.060  1.00  0.00           C  
ATOM   1592  NZ  LYS   195     -69.184 -51.779  44.040  1.00  0.00           N  
ATOM   1593  N   ASP   196     -64.184 -48.214  47.651  1.00  0.00              
ATOM   1594  CA  ASP   196     -63.182 -47.436  46.984  1.00  0.00              
ATOM   1595  CB  ASP   196     -63.062 -46.005  47.532  1.00  0.00              
ATOM   1596  C   ASP   196     -61.842 -48.101  47.071  1.00  0.00              
ATOM   1597  O   ASP   196     -60.929 -47.724  46.340  1.00  0.00              
ATOM   1598  CG  ASP   196     -64.261 -45.235  46.997  1.00  0.00           C  
ATOM   1599  OD1 ASP   196     -64.761 -45.611  45.903  1.00  0.00           O  
ATOM   1600  OD2 ASP   196     -64.696 -44.264  47.669  1.00  0.00           O  
ATOM   1601  N   PHE   197     -61.650 -49.058  48.002  1.00  0.00              
ATOM   1602  CA  PHE   197     -60.354 -49.671  48.131  1.00  0.00              
ATOM   1603  CB  PHE   197     -59.935 -49.874  49.597  1.00  0.00              
ATOM   1604  C   PHE   197     -60.321 -51.023  47.470  1.00  0.00              
ATOM   1605  O   PHE   197     -61.195 -51.861  47.682  1.00  0.00              
ATOM   1606  CG  PHE   197     -59.690 -48.534  50.205  1.00  0.00           C  
ATOM   1607  CD1 PHE   197     -60.736 -47.795  50.709  1.00  0.00           C  
ATOM   1608  CD2 PHE   197     -58.418 -48.012  50.263  1.00  0.00           C  
ATOM   1609  CE1 PHE   197     -60.516 -46.558  51.268  1.00  0.00           C  
ATOM   1610  CE2 PHE   197     -58.192 -46.775  50.823  1.00  0.00           C  
ATOM   1611  CZ  PHE   197     -59.243 -46.047  51.327  1.00  0.00           C  
ATOM   1612  N   LYS   198     -59.269 -51.265  46.654  1.00  0.00              
ATOM   1613  CA  LYS   198     -59.086 -52.513  45.965  1.00  0.00              
ATOM   1614  CB  LYS   198     -58.421 -52.360  44.588  1.00  0.00              
ATOM   1615  C   LYS   198     -58.169 -53.371  46.781  1.00  0.00              
ATOM   1616  O   LYS   198     -57.129 -52.914  47.255  1.00  0.00              
ATOM   1617  CG  LYS   198     -58.221 -53.694  43.871  1.00  0.00           C  
ATOM   1618  CD  LYS   198     -57.737 -53.564  42.428  1.00  0.00           C  
ATOM   1619  CE  LYS   198     -57.535 -54.918  41.746  1.00  0.00           C  
ATOM   1620  NZ  LYS   198     -57.242 -54.720  40.312  1.00  0.00           N  
ATOM   1621  N   HIS   199     -58.545 -54.654  46.963  1.00  0.00              
ATOM   1622  CA  HIS   199     -57.743 -55.562  47.734  1.00  0.00              
ATOM   1623  CB  HIS   199     -58.462 -56.871  48.094  1.00  0.00              
ATOM   1624  C   HIS   199     -56.568 -55.992  46.913  1.00  0.00              
ATOM   1625  O   HIS   199     -56.726 -56.419  45.770  1.00  0.00              
ATOM   1626  ND1 HIS   199     -59.697 -57.013  50.316  1.00  0.00           N  
ATOM   1627  CG  HIS   199     -59.670 -56.727  48.969  1.00  0.00           C  
ATOM   1628  NE2 HIS   199     -61.765 -56.422  49.750  1.00  0.00           N  
ATOM   1629  CD2 HIS   199     -60.939 -56.364  48.642  1.00  0.00           C  
ATOM   1630  CE1 HIS   199     -60.976 -56.817  50.731  1.00  0.00           C  
ATOM   1631  N   VAL   200     -55.349 -55.912  47.490  1.00  0.00              
ATOM   1632  CA  VAL   200     -54.182 -56.392  46.797  1.00  0.00              
ATOM   1633  CB  VAL   200     -53.280 -55.319  46.259  1.00  0.00              
ATOM   1634  C   VAL   200     -53.362 -57.147  47.796  1.00  0.00              
ATOM   1635  O   VAL   200     -53.250 -56.728  48.947  1.00  0.00              
ATOM   1636  CG1 VAL   200     -54.046 -54.504  45.210  1.00  0.00           C  
ATOM   1637  CG2 VAL   200     -52.728 -54.492  47.432  1.00  0.00           C  
ATOM   1638  N   PHE   201     -52.737 -58.276  47.391  1.00  0.00              
ATOM   1639  CA  PHE   201     -51.985 -59.001  48.378  1.00  0.00              
ATOM   1640  CB  PHE   201     -51.968 -60.542  48.273  1.00  0.00              
ATOM   1641  C   PHE   201     -50.552 -58.632  48.216  1.00  0.00              
ATOM   1642  O   PHE   201     -50.061 -58.487  47.098  1.00  0.00              
ATOM   1643  CG  PHE   201     -53.345 -61.095  48.134  1.00  0.00           C  
ATOM   1644  CD1 PHE   201     -54.422 -60.557  48.796  1.00  0.00           C  
ATOM   1645  CD2 PHE   201     -53.576 -62.140  47.275  1.00  0.00           C  
ATOM   1646  CE1 PHE   201     -55.689 -61.078  48.642  1.00  0.00           C  
ATOM   1647  CE2 PHE   201     -54.839 -62.664  47.124  1.00  0.00           C  
ATOM   1648  CZ  PHE   201     -55.909 -62.142  47.805  1.00  0.00           C  
ATOM   1649  N   THR   202     -49.840 -58.461  49.348  1.00  0.00              
ATOM   1650  CA  THR   202     -48.430 -58.205  49.296  1.00  0.00              
ATOM   1651  CB  THR   202     -47.995 -56.828  49.632  1.00  0.00              
ATOM   1652  C   THR   202     -47.773 -59.134  50.267  1.00  0.00              
ATOM   1653  O   THR   202     -48.376 -60.093  50.741  1.00  0.00              
ATOM   1654  OG1 THR   202     -48.327 -56.552  50.978  1.00  0.00           O  
ATOM   1655  CG2 THR   202     -48.692 -55.871  48.652  1.00  0.00           C  
ATOM   1656  N   GLU   203     -46.487 -58.887  50.564  1.00  0.00              
ATOM   1657  CA  GLU   203     -45.792 -59.730  51.489  1.00  0.00              
ATOM   1658  CB  GLU   203     -44.308 -59.371  51.670  1.00  0.00              
ATOM   1659  C   GLU   203     -46.456 -59.604  52.816  1.00  0.00              
ATOM   1660  O   GLU   203     -46.411 -60.520  53.635  1.00  0.00              
ATOM   1661  CG  GLU   203     -43.413 -59.833  50.515  1.00  0.00           C  
ATOM   1662  CD  GLU   203     -43.345 -61.360  50.516  1.00  0.00           C  
ATOM   1663  OE1 GLU   203     -42.755 -61.942  51.466  1.00  0.00           O  
ATOM   1664  OE2 GLU   203     -43.884 -61.965  49.551  1.00  0.00           O  
ATOM   1665  N   TYR   204     -47.041 -58.424  53.076  1.00  0.00              
ATOM   1666  CA  TYR   204     -47.756 -58.147  54.287  1.00  0.00              
ATOM   1667  CB  TYR   204     -48.167 -56.672  54.412  1.00  0.00              
ATOM   1668  C   TYR   204     -48.988 -58.996  54.366  1.00  0.00              
ATOM   1669  O   TYR   204     -49.392 -59.394  55.454  1.00  0.00              
ATOM   1670  CG  TYR   204     -46.951 -55.898  54.798  1.00  0.00           C  
ATOM   1671  CD1 TYR   204     -46.005 -55.542  53.866  1.00  0.00           C  
ATOM   1672  CD2 TYR   204     -46.738 -55.560  56.115  1.00  0.00           C  
ATOM   1673  CE1 TYR   204     -44.891 -54.827  54.232  1.00  0.00           C  
ATOM   1674  CE2 TYR   204     -45.623 -54.847  56.489  1.00  0.00           C  
ATOM   1675  CZ  TYR   204     -44.699 -54.473  55.545  1.00  0.00           C  
ATOM   1676  OH  TYR   204     -43.555 -53.738  55.922  1.00  0.00           O  
ATOM   1677  N   GLY   205     -49.665 -59.259  53.232  1.00  0.00              
ATOM   1678  CA  GLY   205     -50.856 -60.060  53.319  1.00  0.00              
ATOM   1679  C   GLY   205     -51.940 -59.349  52.573  1.00  0.00              
ATOM   1680  O   GLY   205     -51.736 -58.895  51.448  1.00  0.00              
ATOM   1681  N   ASN   206     -53.141 -59.247  53.182  1.00  0.00              
ATOM   1682  CA  ASN   206     -54.227 -58.584  52.520  1.00  0.00              
ATOM   1683  CB  ASN   206     -55.618 -59.056  52.978  1.00  0.00              
ATOM   1684  C   ASN   206     -54.099 -57.114  52.784  1.00  0.00              
ATOM   1685  O   ASN   206     -54.220 -56.649  53.917  1.00  0.00              
ATOM   1686  CG  ASN   206     -56.661 -58.473  52.034  1.00  0.00           C  
ATOM   1687  OD1 ASN   206     -56.431 -57.459  51.377  1.00  0.00           O  
ATOM   1688  ND2 ASN   206     -57.853 -59.126  51.973  1.00  0.00           N  
ATOM   1689  N   CYS   207     -53.850 -56.340  51.708  1.00  0.00              
ATOM   1690  CA  CYS   207     -53.630 -54.928  51.835  1.00  0.00              
ATOM   1691  CB  CYS   207     -52.211 -54.534  51.396  1.00  0.00              
ATOM   1692  C   CYS   207     -54.624 -54.238  50.942  1.00  0.00              
ATOM   1693  O   CYS   207     -55.398 -54.896  50.249  1.00  0.00              
ATOM   1694  SG  CYS   207     -50.961 -55.642  52.125  1.00  0.00           S  
ATOM   1695  N   PHE   208     -54.647 -52.885  50.944  1.00  0.00              
ATOM   1696  CA  PHE   208     -55.647 -52.211  50.159  1.00  0.00              
ATOM   1697  CB  PHE   208     -56.789 -51.659  51.019  1.00  0.00              
ATOM   1698  C   PHE   208     -55.077 -51.046  49.406  1.00  0.00              
ATOM   1699  O   PHE   208     -54.154 -50.376  49.864  1.00  0.00              
ATOM   1700  CG  PHE   208     -57.508 -52.846  51.542  1.00  0.00           C  
ATOM   1701  CD1 PHE   208     -57.058 -53.514  52.657  1.00  0.00           C  
ATOM   1702  CD2 PHE   208     -58.638 -53.287  50.901  1.00  0.00           C  
ATOM   1703  CE1 PHE   208     -57.731 -54.616  53.128  1.00  0.00           C  
ATOM   1704  CE2 PHE   208     -59.309 -54.383  51.372  1.00  0.00           C  
ATOM   1705  CZ  PHE   208     -58.862 -55.053  52.483  1.00  0.00           C  
ATOM   1706  N   THR   209     -55.648 -50.776  48.209  1.00  0.00              
ATOM   1707  CA  THR   209     -55.222 -49.667  47.398  1.00  0.00              
ATOM   1708  CB  THR   209     -54.747 -50.033  46.021  1.00  0.00              
ATOM   1709  C   THR   209     -56.371 -48.756  47.130  1.00  0.00              
ATOM   1710  O   THR   209     -57.411 -49.167  46.622  1.00  0.00              
ATOM   1711  OG1 THR   209     -55.732 -50.815  45.370  1.00  0.00           O  
ATOM   1712  CG2 THR   209     -53.427 -50.789  46.077  1.00  0.00           C  
ATOM   1713  N   PHE   210     -56.184 -47.467  47.454  1.00  0.00              
ATOM   1714  CA  PHE   210     -57.151 -46.464  47.134  1.00  0.00              
ATOM   1715  CB  PHE   210     -57.103 -45.286  48.127  1.00  0.00              
ATOM   1716  C   PHE   210     -56.755 -45.959  45.779  1.00  0.00              
ATOM   1717  O   PHE   210     -55.568 -45.875  45.466  1.00  0.00              
ATOM   1718  CG  PHE   210     -58.023 -44.200  47.686  1.00  0.00           C  
ATOM   1719  CD1 PHE   210     -59.378 -44.290  47.902  1.00  0.00           C  
ATOM   1720  CD2 PHE   210     -57.516 -43.076  47.074  1.00  0.00           C  
ATOM   1721  CE1 PHE   210     -60.219 -43.279  47.498  1.00  0.00           C  
ATOM   1722  CE2 PHE   210     -58.352 -42.063  46.668  1.00  0.00           C  
ATOM   1723  CZ  PHE   210     -59.706 -42.165  46.879  1.00  0.00           C  
ATOM   1724  N   ASN   211     -57.753 -45.629  44.935  1.00  0.00              
ATOM   1725  CA  ASN   211     -57.538 -45.080  43.622  1.00  0.00              
ATOM   1726  CB  ASN   211     -56.930 -43.666  43.657  1.00  0.00              
ATOM   1727  C   ASN   211     -56.643 -45.961  42.794  1.00  0.00              
ATOM   1728  O   ASN   211     -55.700 -45.478  42.169  1.00  0.00              
ATOM   1729  CG  ASN   211     -57.147 -43.011  42.299  1.00  0.00           C  
ATOM   1730  OD1 ASN   211     -57.742 -43.597  41.397  1.00  0.00           O  
ATOM   1731  ND2 ASN   211     -56.651 -41.754  42.149  1.00  0.00           N  
ATOM   1732  N   TYR   212     -56.910 -47.283  42.775  1.00  0.00              
ATOM   1733  CA  TYR   212     -56.155 -48.209  41.968  1.00  0.00              
ATOM   1734  CB  TYR   212     -56.533 -49.676  42.233  1.00  0.00              
ATOM   1735  C   TYR   212     -56.410 -47.949  40.509  1.00  0.00              
ATOM   1736  O   TYR   212     -55.484 -47.928  39.701  1.00  0.00              
ATOM   1737  CG  TYR   212     -55.694 -50.525  41.338  1.00  0.00           C  
ATOM   1738  CD1 TYR   212     -54.403 -50.849  41.685  1.00  0.00           C  
ATOM   1739  CD2 TYR   212     -56.202 -51.000  40.149  1.00  0.00           C  
ATOM   1740  CE1 TYR   212     -53.630 -51.633  40.861  1.00  0.00           C  
ATOM   1741  CE2 TYR   212     -55.434 -51.784  39.321  1.00  0.00           C  
ATOM   1742  CZ  TYR   212     -54.145 -52.102  39.676  1.00  0.00           C  
ATOM   1743  OH  TYR   212     -53.353 -52.907  38.829  1.00  0.00           O  
ATOM   1744  N   GLY   213     -57.682 -47.772  40.109  1.00  0.00              
ATOM   1745  CA  GLY   213     -57.951 -47.475  38.726  1.00  0.00              
ATOM   1746  C   GLY   213     -59.382 -47.824  38.465  1.00  0.00              
ATOM   1747  O   GLY   213     -59.686 -48.798  37.779  1.00  0.00              
ATOM   1748  N   GLU   214     -60.303 -47.037  39.043  1.00  0.00              
ATOM   1749  CA  GLU   214     -61.705 -47.327  38.933  1.00  0.00              
ATOM   1750  CB  GLU   214     -62.504 -46.587  40.012  1.00  0.00              
ATOM   1751  C   GLU   214     -62.318 -46.981  37.606  1.00  0.00              
ATOM   1752  O   GLU   214     -62.950 -47.822  36.961  1.00  0.00              
ATOM   1753  CG  GLU   214     -62.133 -47.048  41.421  1.00  0.00           C  
ATOM   1754  CD  GLU   214     -62.880 -46.177  42.418  1.00  0.00           C  
ATOM   1755  OE1 GLU   214     -63.477 -45.156  41.984  1.00  0.00           O  
ATOM   1756  OE2 GLU   214     -62.858 -46.519  43.630  1.00  0.00           O  
ATOM   1757  N   ASN   215     -62.122 -45.719  37.168  1.00  0.00              
ATOM   1758  CA  ASN   215     -62.777 -45.202  35.997  1.00  0.00              
ATOM   1759  CB  ASN   215     -64.226 -44.733  36.244  1.00  0.00              
ATOM   1760  C   ASN   215     -62.040 -43.969  35.571  1.00  0.00              
ATOM   1761  O   ASN   215     -60.893 -44.013  35.132  1.00  0.00              
ATOM   1762  CG  ASN   215     -65.150 -45.935  36.377  1.00  0.00           C  
ATOM   1763  OD1 ASN   215     -65.142 -46.836  35.539  1.00  0.00           O  
ATOM   1764  ND2 ASN   215     -65.977 -45.949  37.457  1.00  0.00           N  
ATOM   1765  N   VAL   216     -62.726 -42.817  35.706  1.00  0.00              
ATOM   1766  CA  VAL   216     -62.249 -41.522  35.307  1.00  0.00              
ATOM   1767  CB  VAL   216     -63.228 -40.430  35.617  1.00  0.00              
ATOM   1768  C   VAL   216     -60.992 -41.222  36.056  1.00  0.00              
ATOM   1769  O   VAL   216     -60.124 -40.491  35.583  1.00  0.00              
ATOM   1770  CG1 VAL   216     -62.636 -39.087  35.159  1.00  0.00           C  
ATOM   1771  CG2 VAL   216     -64.576 -40.784  34.968  1.00  0.00           C  
ATOM   1772  N   GLN   217     -60.885 -41.743  37.284  1.00  0.00              
ATOM   1773  CA  GLN   217     -59.705 -41.536  38.062  1.00  0.00              
ATOM   1774  CB  GLN   217     -58.380 -41.730  37.298  1.00  0.00              
ATOM   1775  C   GLN   217     -59.764 -40.148  38.596  1.00  0.00              
ATOM   1776  O   GLN   217     -60.132 -39.202  37.901  1.00  0.00              
ATOM   1777  CG  GLN   217     -58.227 -43.113  36.651  1.00  0.00           C  
ATOM   1778  CD  GLN   217     -58.214 -44.203  37.719  1.00  0.00           C  
ATOM   1779  OE1 GLN   217     -59.214 -44.448  38.391  1.00  0.00           O  
ATOM   1780  NE2 GLN   217     -57.051 -44.892  37.869  1.00  0.00           N  
ATOM   1781  N   SER   218     -59.395 -40.003  39.876  1.00  0.00              
ATOM   1782  CA  SER   218     -59.520 -38.746  40.546  1.00  0.00              
ATOM   1783  CB  SER   218     -59.529 -38.896  42.073  1.00  0.00              
ATOM   1784  C   SER   218     -58.397 -37.818  40.186  1.00  0.00              
ATOM   1785  O   SER   218     -57.280 -38.241  39.894  1.00  0.00              
ATOM   1786  OG  SER   218     -58.309 -39.482  42.500  1.00  0.00           O  
ATOM   1787  N   LYS   219     -58.689 -36.497  40.226  1.00  0.00              
ATOM   1788  CA  LYS   219     -57.724 -35.486  39.893  1.00  0.00              
ATOM   1789  CB  LYS   219     -58.118 -34.639  38.669  1.00  0.00              
ATOM   1790  C   LYS   219     -57.601 -34.533  41.050  1.00  0.00              
ATOM   1791  O   LYS   219     -58.477 -34.462  41.912  1.00  0.00              
ATOM   1792  CG  LYS   219     -58.120 -35.412  37.348  1.00  0.00           C  
ATOM   1793  CD  LYS   219     -58.828 -34.672  36.210  1.00  0.00           C  
ATOM   1794  CE  LYS   219     -58.806 -35.427  34.879  1.00  0.00           C  
ATOM   1795  NZ  LYS   219     -57.438 -35.413  34.314  1.00  0.00           N  
ATOM   1796  N   ASN   220     -56.472 -33.789  41.106  1.00  0.00              
ATOM   1797  CA  ASN   220     -56.247 -32.825  42.154  1.00  0.00              
ATOM   1798  CB  ASN   220     -55.064 -33.199  43.063  1.00  0.00              
ATOM   1799  C   ASN   220     -55.914 -31.505  41.516  1.00  0.00              
ATOM   1800  O   ASN   220     -55.073 -31.440  40.621  1.00  0.00              
ATOM   1801  CG  ASN   220     -55.037 -32.239  44.242  1.00  0.00           C  
ATOM   1802  OD1 ASN   220     -55.714 -31.213  44.242  1.00  0.00           O  
ATOM   1803  ND2 ASN   220     -54.219 -32.578  45.274  1.00  0.00           N  
ATOM   1804  N   LYS   221     -56.670 -30.444  41.874  1.00  0.00              
ATOM   1805  CA  LYS   221     -56.456 -29.109  41.375  1.00  0.00              
ATOM   1806  CB  LYS   221     -57.758 -28.295  41.343  1.00  0.00              
ATOM   1807  C   LYS   221     -55.425 -28.283  42.099  1.00  0.00              
ATOM   1808  O   LYS   221     -54.533 -27.718  41.468  1.00  0.00              
ATOM   1809  CG  LYS   221     -58.785 -28.873  40.368  1.00  0.00           C  
ATOM   1810  CD  LYS   221     -60.190 -28.291  40.532  1.00  0.00           C  
ATOM   1811  CE  LYS   221     -61.211 -28.874  39.554  1.00  0.00           C  
ATOM   1812  NZ  LYS   221     -60.844 -28.517  38.165  1.00  0.00           N  
ATOM   1813  N   VAL   222     -55.497 -28.215  43.450  1.00  0.00              
ATOM   1814  CA  VAL   222     -54.710 -27.239  44.166  1.00  0.00              
ATOM   1815  CB  VAL   222     -55.549 -26.149  44.768  1.00  0.00              
ATOM   1816  C   VAL   222     -53.989 -27.876  45.314  1.00  0.00              
ATOM   1817  O   VAL   222     -54.140 -29.062  45.596  1.00  0.00              
ATOM   1818  CG1 VAL   222     -56.277 -25.390  43.647  1.00  0.00           C  
ATOM   1819  CG2 VAL   222     -56.505 -26.789  45.788  1.00  0.00           C  
ATOM   1820  N   SER   223     -53.136 -27.073  45.982  1.00  0.00              
ATOM   1821  CA  SER   223     -52.371 -27.526  47.106  1.00  0.00              
ATOM   1822  CB  SER   223     -51.141 -26.653  47.364  1.00  0.00              
ATOM   1823  C   SER   223     -53.208 -27.424  48.332  1.00  0.00              
ATOM   1824  O   SER   223     -54.085 -26.568  48.386  1.00  0.00              
ATOM   1825  OG  SER   223     -50.483 -27.075  48.547  1.00  0.00           O  
ATOM   1826  N   VAL   224     -52.953 -28.329  49.310  1.00  0.00              
ATOM   1827  CA  VAL   224     -53.516 -28.378  50.639  1.00  0.00              
ATOM   1828  CB  VAL   224     -54.554 -27.350  51.031  1.00  0.00              
ATOM   1829  C   VAL   224     -54.142 -29.711  50.888  1.00  0.00              
ATOM   1830  O   VAL   224     -54.349 -30.513  49.979  1.00  0.00              
ATOM   1831  CG1 VAL   224     -53.927 -25.943  51.030  1.00  0.00           C  
ATOM   1832  CG2 VAL   224     -55.839 -27.556  50.206  1.00  0.00           C  
ATOM   1833  N   SER   225     -54.483 -29.951  52.169  1.00  0.00              
ATOM   1834  CA  SER   225     -55.063 -31.183  52.618  1.00  0.00              
ATOM   1835  CB  SER   225     -55.234 -31.234  54.146  1.00  0.00              
ATOM   1836  C   SER   225     -56.420 -31.346  52.012  1.00  0.00              
ATOM   1837  O   SER   225     -56.876 -32.467  51.791  1.00  0.00              
ATOM   1838  OG  SER   225     -56.165 -30.247  54.567  1.00  0.00           O  
ATOM   1839  N   GLY   226     -57.092 -30.223  51.707  1.00  0.00              
ATOM   1840  CA  GLY   226     -58.438 -30.255  51.212  1.00  0.00              
ATOM   1841  C   GLY   226     -58.505 -30.996  49.915  1.00  0.00              
ATOM   1842  O   GLY   226     -59.480 -31.700  49.655  1.00  0.00              
ATOM   1843  N   ARG   227     -57.489 -30.841  49.045  1.00  0.00              
ATOM   1844  CA  ARG   227     -57.582 -31.490  47.769  1.00  0.00              
ATOM   1845  CB  ARG   227     -56.930 -30.667  46.650  1.00  0.00              
ATOM   1846  C   ARG   227     -56.888 -32.813  47.818  1.00  0.00              
ATOM   1847  O   ARG   227     -56.269 -33.229  46.841  1.00  0.00              
ATOM   1848  CG  ARG   227     -57.772 -29.457  46.256  1.00  0.00           C  
ATOM   1849  CD  ARG   227     -58.714 -29.784  45.100  1.00  0.00           C  
ATOM   1850  NE  ARG   227     -59.658 -28.650  44.926  1.00  0.00           N  
ATOM   1851  CZ  ARG   227     -60.887 -28.695  45.516  1.00  0.00           C  
ATOM   1852  NH1 ARG   227     -61.220 -29.744  46.321  1.00  0.00           N  
ATOM   1853  NH2 ARG   227     -61.792 -27.700  45.284  1.00  0.00           N  
ATOM   1854  N   GLY   228     -57.057 -33.567  48.918  1.00  0.00              
ATOM   1855  CA  GLY   228     -56.354 -34.813  49.006  1.00  0.00              
ATOM   1856  C   GLY   228     -57.195 -35.808  49.739  1.00  0.00              
ATOM   1857  O   GLY   228     -58.401 -35.632  49.904  1.00  0.00              
ATOM   1858  N   LEU   229     -56.548 -36.903  50.188  1.00  0.00              
ATOM   1859  CA  LEU   229     -57.224 -37.980  50.853  1.00  0.00              
ATOM   1860  CB  LEU   229     -56.719 -39.357  50.379  1.00  0.00              
ATOM   1861  C   LEU   229     -56.983 -37.907  52.329  1.00  0.00              
ATOM   1862  O   LEU   229     -55.881 -37.593  52.778  1.00  0.00              
ATOM   1863  CG  LEU   229     -57.366 -40.580  51.057  1.00  0.00           C  
ATOM   1864  CD1 LEU   229     -58.856 -40.714  50.707  1.00  0.00           C  
ATOM   1865  CD2 LEU   229     -56.566 -41.857  50.751  1.00  0.00           C  
ATOM   1866  N   LYS   230     -58.042 -38.180  53.123  1.00  0.00              
ATOM   1867  CA  LYS   230     -57.920 -38.216  54.554  1.00  0.00              
ATOM   1868  CB  LYS   230     -58.633 -37.051  55.262  1.00  0.00              
ATOM   1869  C   LYS   230     -58.571 -39.485  55.022  1.00  0.00              
ATOM   1870  O   LYS   230     -59.700 -39.791  54.639  1.00  0.00              
ATOM   1871  CG  LYS   230     -58.374 -37.005  56.769  1.00  0.00           C  
ATOM   1872  CD  LYS   230     -58.797 -35.688  57.425  1.00  0.00           C  
ATOM   1873  CE  LYS   230     -58.535 -35.647  58.932  1.00  0.00           C  
ATOM   1874  NZ  LYS   230     -58.968 -34.348  59.492  1.00  0.00           N  
ATOM   1875  N   LEU   231     -57.864 -40.272  55.859  1.00  0.00              
ATOM   1876  CA  LEU   231     -58.422 -41.504  56.346  1.00  0.00              
ATOM   1877  CB  LEU   231     -57.822 -42.758  55.689  1.00  0.00              
ATOM   1878  C   LEU   231     -58.145 -41.652  57.809  1.00  0.00              
ATOM   1879  O   LEU   231     -57.077 -41.284  58.294  1.00  0.00              
ATOM   1880  CG  LEU   231     -58.333 -42.974  54.265  1.00  0.00           C  
ATOM   1881  CD1 LEU   231     -57.732 -44.228  53.611  1.00  0.00           C  
ATOM   1882  CD2 LEU   231     -59.859 -43.010  54.302  1.00  0.00           C  
ATOM   1883  N   LEU   232     -59.129 -42.202  58.550  1.00  0.00              
ATOM   1884  CA  LEU   232     -58.958 -42.502  59.943  1.00  0.00              
ATOM   1885  CB  LEU   232     -60.077 -41.934  60.835  1.00  0.00              
ATOM   1886  C   LEU   232     -58.998 -44.000  60.049  1.00  0.00              
ATOM   1887  O   LEU   232     -59.898 -44.638  59.504  1.00  0.00              
ATOM   1888  CG  LEU   232     -59.903 -42.250  62.333  1.00  0.00           C  
ATOM   1889  CD1 LEU   232     -58.610 -41.635  62.891  1.00  0.00           C  
ATOM   1890  CD2 LEU   232     -61.149 -41.840  63.136  1.00  0.00           C  
ATOM   1891  N   LEU   233     -58.015 -44.610  60.749  1.00  0.00              
ATOM   1892  CA  LEU   233     -57.958 -46.051  60.785  1.00  0.00              
ATOM   1893  CB  LEU   233     -56.755 -46.615  60.005  1.00  0.00              
ATOM   1894  C   LEU   233     -57.768 -46.566  62.184  1.00  0.00              
ATOM   1895  O   LEU   233     -57.099 -45.936  63.003  1.00  0.00              
ATOM   1896  CG  LEU   233     -56.784 -46.381  58.484  1.00  0.00           C  
ATOM   1897  CD1 LEU   233     -55.534 -46.978  57.816  1.00  0.00           C  
ATOM   1898  CD2 LEU   233     -58.082 -46.918  57.859  1.00  0.00           C  
ATOM   1899  N   ASP   234     -58.389 -47.731  62.503  1.00  0.00              
ATOM   1900  CA  ASP   234     -58.031 -48.355  63.745  1.00  0.00              
ATOM   1901  CB  ASP   234     -59.126 -48.623  64.811  1.00  0.00              
ATOM   1902  C   ASP   234     -57.282 -49.609  63.391  1.00  0.00              
ATOM   1903  O   ASP   234     -57.728 -50.468  62.632  1.00  0.00              
ATOM   1904  CG  ASP   234     -60.057 -49.760  64.465  1.00  0.00           C  
ATOM   1905  OD1 ASP   234     -60.138 -50.112  63.265  1.00  0.00           O  
ATOM   1906  OD2 ASP   234     -60.707 -50.294  65.403  1.00  0.00           O  
ATOM   1907  N   VAL   235     -56.056 -49.684  63.919  1.00  0.00              
ATOM   1908  CA  VAL   235     -55.066 -50.695  63.687  1.00  0.00              
ATOM   1909  CB  VAL   235     -53.771 -50.308  64.329  1.00  0.00              
ATOM   1910  C   VAL   235     -55.497 -52.001  64.291  1.00  0.00              
ATOM   1911  O   VAL   235     -55.054 -53.061  63.851  1.00  0.00              
ATOM   1912  CG1 VAL   235     -52.740 -51.401  64.063  1.00  0.00           C  
ATOM   1913  CG2 VAL   235     -53.364 -48.923  63.828  1.00  0.00           C  
ATOM   1914  N   HIS   236     -56.356 -51.961  65.330  1.00  0.00              
ATOM   1915  CA  HIS   236     -56.808 -53.155  65.997  1.00  0.00              
ATOM   1916  CB  HIS   236     -57.535 -54.134  65.062  1.00  0.00              
ATOM   1917  C   HIS   236     -55.677 -53.941  66.608  1.00  0.00              
ATOM   1918  O   HIS   236     -55.448 -55.098  66.259  1.00  0.00              
ATOM   1919  ND1 HIS   236     -59.891 -53.193  64.987  1.00  0.00           N  
ATOM   1920  CG  HIS   236     -58.724 -53.557  64.358  1.00  0.00           C  
ATOM   1921  NE2 HIS   236     -60.195 -52.813  62.818  1.00  0.00           N  
ATOM   1922  CD2 HIS   236     -58.925 -53.317  63.034  1.00  0.00           C  
ATOM   1923  CE1 HIS   236     -60.737 -52.758  64.020  1.00  0.00           C  
ATOM   1924  N   GLN   237     -54.957 -53.339  67.574  1.00  0.00              
ATOM   1925  CA  GLN   237     -53.848 -53.970  68.245  1.00  0.00              
ATOM   1926  CB  GLN   237     -53.105 -53.035  69.210  1.00  0.00              
ATOM   1927  C   GLN   237     -54.298 -55.182  69.005  1.00  0.00              
ATOM   1928  O   GLN   237     -53.528 -56.125  69.201  1.00  0.00              
ATOM   1929  CG  GLN   237     -52.385 -51.896  68.488  1.00  0.00           C  
ATOM   1930  CD  GLN   237     -51.367 -51.316  69.456  1.00  0.00           C  
ATOM   1931  OE1 GLN   237     -50.387 -51.970  69.809  1.00  0.00           O  
ATOM   1932  NE2 GLN   237     -51.599 -50.055  69.901  1.00  0.00           N  
ATOM   1933  N   GLU   238     -55.560 -55.187  69.467  1.00  0.00              
ATOM   1934  CA  GLU   238     -56.064 -56.291  70.236  1.00  0.00              
ATOM   1935  CB  GLU   238     -57.578 -56.181  70.480  1.00  0.00              
ATOM   1936  C   GLU   238     -55.878 -57.527  69.406  1.00  0.00              
ATOM   1937  O   GLU   238     -55.547 -58.593  69.921  1.00  0.00              
ATOM   1938  CG  GLU   238     -58.006 -54.960  71.293  1.00  0.00           C  
ATOM   1939  CD  GLU   238     -59.525 -54.875  71.215  1.00  0.00           C  
ATOM   1940  OE1 GLU   238     -60.075 -55.161  70.117  1.00  0.00           O  
ATOM   1941  OE2 GLU   238     -60.157 -54.526  72.247  1.00  0.00           O  
ATOM   1942  N   GLU   239     -56.095 -57.387  68.088  1.00  0.00              
ATOM   1943  CA  GLU   239     -56.067 -58.421  67.086  1.00  0.00              
ATOM   1944  CB  GLU   239     -56.640 -57.951  65.743  1.00  0.00              
ATOM   1945  C   GLU   239     -54.684 -58.951  66.810  1.00  0.00              
ATOM   1946  O   GLU   239     -54.548 -60.002  66.187  1.00  0.00              
ATOM   1947  CG  GLU   239     -58.137 -57.660  65.807  1.00  0.00           C  
ATOM   1948  CD  GLU   239     -58.861 -58.986  65.974  1.00  0.00           C  
ATOM   1949  OE1 GLU   239     -58.176 -60.039  66.079  1.00  0.00           O  
ATOM   1950  OE2 GLU   239     -60.120 -58.959  65.999  1.00  0.00           O  
ATOM   1951  N   PHE   240     -53.616 -58.224  67.184  1.00  0.00              
ATOM   1952  CA  PHE   240     -52.295 -58.634  66.790  1.00  0.00              
ATOM   1953  CB  PHE   240     -51.174 -57.671  67.222  1.00  0.00              
ATOM   1954  C   PHE   240     -51.916 -60.016  67.269  1.00  0.00              
ATOM   1955  O   PHE   240     -52.243 -60.452  68.372  1.00  0.00              
ATOM   1956  CG  PHE   240     -51.473 -56.353  66.598  1.00  0.00           C  
ATOM   1957  CD1 PHE   240     -52.048 -56.309  65.353  1.00  0.00           C  
ATOM   1958  CD2 PHE   240     -51.134 -55.172  67.216  1.00  0.00           C  
ATOM   1959  CE1 PHE   240     -52.324 -55.112  64.738  1.00  0.00           C  
ATOM   1960  CE2 PHE   240     -51.404 -53.968  66.607  1.00  0.00           C  
ATOM   1961  CZ  PHE   240     -52.003 -53.937  65.371  1.00  0.00           C  
ATOM   1962  N   THR   241     -51.172 -60.743  66.406  1.00  0.00              
ATOM   1963  CA  THR   241     -50.750 -62.095  66.655  1.00  0.00              
ATOM   1964  CB  THR   241     -50.521 -62.843  65.358  1.00  0.00              
ATOM   1965  C   THR   241     -49.446 -62.038  67.423  1.00  0.00              
ATOM   1966  O   THR   241     -48.916 -60.967  67.710  1.00  0.00              
ATOM   1967  OG1 THR   241     -51.679 -62.728  64.547  1.00  0.00           O  
ATOM   1968  CG2 THR   241     -50.275 -64.344  65.608  1.00  0.00           C  
ATOM   1969  N   ASP   242     -48.933 -63.229  67.792  1.00  0.00              
ATOM   1970  CA  ASP   242     -47.761 -63.553  68.576  1.00  0.00              
ATOM   1971  CB  ASP   242     -47.744 -65.047  68.941  1.00  0.00              
ATOM   1972  C   ASP   242     -46.348 -63.167  68.091  1.00  0.00              
ATOM   1973  O   ASP   242     -45.663 -62.729  68.984  1.00  0.00              
ATOM   1974  CG  ASP   242     -48.903 -65.272  69.910  1.00  0.00           C  
ATOM   1975  OD1 ASP   242     -49.405 -64.255  70.461  1.00  0.00           O  
ATOM   1976  OD2 ASP   242     -49.302 -66.451  70.113  1.00  0.00           O  
ATOM   1977  N   ASN   243     -45.785 -63.376  66.846  1.00  0.00              
ATOM   1978  CA  ASN   243     -44.487 -62.806  66.288  1.00  0.00              
ATOM   1979  CB  ASN   243     -43.848 -61.733  67.192  1.00  0.00              
ATOM   1980  C   ASN   243     -43.272 -63.650  65.670  1.00  0.00              
ATOM   1981  O   ASN   243     -42.514 -64.189  66.493  1.00  0.00              
ATOM   1982  CG  ASN   243     -44.664 -60.455  67.031  1.00  0.00           C  
ATOM   1983  OD1 ASN   243     -45.318 -60.248  66.009  1.00  0.00           O  
ATOM   1984  ND2 ASN   243     -44.621 -59.566  68.059  1.00  0.00           N  
ATOM   1985  N   PRO   244     -43.115 -63.772  64.252  1.00  0.00              
ATOM   1986  CA  PRO   244     -42.004 -64.300  63.340  1.00  0.00              
ATOM   1987  CB  PRO   244     -42.576 -65.579  62.747  1.00  0.00              
ATOM   1988  C   PRO   244     -41.477 -63.386  62.163  1.00  0.00              
ATOM   1989  O   PRO   244     -41.480 -62.173  62.323  1.00  0.00              
ATOM   1990  CD  PRO   244     -44.381 -64.279  63.741  1.00  0.00           C  
ATOM   1991  CG  PRO   244     -44.064 -65.239  62.583  1.00  0.00           C  
ATOM   1992  N   VAL   245     -40.960 -63.923  60.979  1.00  0.00              
ATOM   1993  CA  VAL   245     -40.669 -63.140  59.761  1.00  0.00              
ATOM   1994  CB  VAL   245     -39.822 -63.814  58.689  1.00  0.00              
ATOM   1995  C   VAL   245     -41.985 -62.619  59.219  1.00  0.00              
ATOM   1996  O   VAL   245     -42.021 -61.545  58.610  1.00  0.00              
ATOM   1997  CG1 VAL   245     -38.386 -63.911  59.224  1.00  0.00           C  
ATOM   1998  CG2 VAL   245     -40.363 -65.192  58.281  1.00  0.00           C  
ATOM   1999  N   PRO   246     -43.084 -63.335  59.357  1.00  0.00              
ATOM   2000  CA  PRO   246     -44.366 -62.749  59.106  1.00  0.00              
ATOM   2001  CB  PRO   246     -45.363 -63.899  58.952  1.00  0.00              
ATOM   2002  C   PRO   246     -44.649 -61.845  60.257  1.00  0.00              
ATOM   2003  O   PRO   246     -45.542 -61.010  60.144  1.00  0.00              
ATOM   2004  CD  PRO   246     -43.154 -64.789  59.303  1.00  0.00           C  
ATOM   2005  CG  PRO   246     -44.636 -65.121  59.526  1.00  0.00           C  
ATOM   2006  N   GLY   247     -43.912 -62.029  61.374  1.00  0.00              
ATOM   2007  CA  GLY   247     -44.083 -61.272  62.589  1.00  0.00              
ATOM   2008  C   GLY   247     -43.375 -59.942  62.499  1.00  0.00              
ATOM   2009  O   GLY   247     -42.443 -59.752  61.713  1.00  0.00              
ATOM   2010  N   PHE   248     -43.818 -58.969  63.334  1.00  0.00              
ATOM   2011  CA  PHE   248     -43.167 -57.692  63.356  1.00  0.00              
ATOM   2012  CB  PHE   248     -43.849 -56.635  62.470  1.00  0.00              
ATOM   2013  C   PHE   248     -43.208 -57.134  64.746  1.00  0.00              
ATOM   2014  O   PHE   248     -44.180 -57.312  65.478  1.00  0.00              
ATOM   2015  CG  PHE   248     -43.736 -57.068  61.050  1.00  0.00           C  
ATOM   2016  CD1 PHE   248     -44.627 -57.975  60.524  1.00  0.00           C  
ATOM   2017  CD2 PHE   248     -42.746 -56.562  60.240  1.00  0.00           C  
ATOM   2018  CE1 PHE   248     -44.530 -58.377  59.213  1.00  0.00           C  
ATOM   2019  CE2 PHE   248     -42.645 -56.961  58.928  1.00  0.00           C  
ATOM   2020  CZ  PHE   248     -43.537 -57.870  58.411  1.00  0.00           C  
ATOM   2021  N   ALA   249     -42.138 -56.430  65.164  1.00  0.00              
ATOM   2022  CA  ALA   249     -42.245 -55.828  66.455  1.00  0.00              
ATOM   2023  CB  ALA   249     -40.940 -55.881  67.265  1.00  0.00              
ATOM   2024  C   ALA   249     -42.533 -54.397  66.165  1.00  0.00              
ATOM   2025  O   ALA   249     -41.642 -53.555  66.199  1.00  0.00              
ATOM   2026  N   ASP   250     -43.803 -54.079  65.870  1.00  0.00              
ATOM   2027  CA  ASP   250     -44.146 -52.722  65.603  1.00  0.00              
ATOM   2028  CB  ASP   250     -43.362 -52.076  64.442  1.00  0.00              
ATOM   2029  C   ASP   250     -45.604 -52.677  65.305  1.00  0.00              
ATOM   2030  O   ASP   250     -46.156 -53.582  64.678  1.00  0.00              
ATOM   2031  CG  ASP   250     -43.626 -52.811  63.136  1.00  0.00           C  
ATOM   2032  OD1 ASP   250     -44.149 -53.956  63.169  1.00  0.00           O  
ATOM   2033  OD2 ASP   250     -43.298 -52.219  62.074  1.00  0.00           O  
ATOM   2034  N   ALA   251     -46.275 -51.622  65.794  1.00  0.00              
ATOM   2035  CA  ALA   251     -47.672 -51.478  65.535  1.00  0.00              
ATOM   2036  CB  ALA   251     -48.512 -51.223  66.799  1.00  0.00              
ATOM   2037  C   ALA   251     -47.812 -50.282  64.656  1.00  0.00              
ATOM   2038  O   ALA   251     -47.092 -49.298  64.819  1.00  0.00              
ATOM   2039  N   GLY   252     -48.736 -50.345  63.679  1.00  0.00              
ATOM   2040  CA  GLY   252     -48.916 -49.236  62.791  1.00  0.00              
ATOM   2041  C   GLY   252     -49.252 -49.796  61.447  1.00  0.00              
ATOM   2042  O   GLY   252     -49.696 -50.936  61.330  1.00  0.00              
ATOM   2043  N   VAL   253     -49.058 -48.984  60.389  1.00  0.00              
ATOM   2044  CA  VAL   253     -49.346 -49.422  59.056  1.00  0.00              
ATOM   2045  CB  VAL   253     -50.654 -48.897  58.546  1.00  0.00              
ATOM   2046  C   VAL   253     -48.245 -48.960  58.157  1.00  0.00              
ATOM   2047  O   VAL   253     -47.465 -48.075  58.505  1.00  0.00              
ATOM   2048  CG1 VAL   253     -51.797 -49.625  59.272  1.00  0.00           C  
ATOM   2049  CG2 VAL   253     -50.687 -47.395  58.844  1.00  0.00           C  
ATOM   2050  N   ILE   254     -48.146 -49.597  56.975  1.00  0.00              
ATOM   2051  CA  ILE   254     -47.139 -49.265  56.009  1.00  0.00              
ATOM   2052  CB  ILE   254     -46.388 -50.467  55.507  1.00  0.00              
ATOM   2053  C   ILE   254     -47.884 -48.677  54.853  1.00  0.00              
ATOM   2054  O   ILE   254     -48.949 -49.174  54.488  1.00  0.00              
ATOM   2055  CG2 ILE   254     -45.401 -49.998  54.425  1.00  0.00           C  
ATOM   2056  CG1 ILE   254     -45.704 -51.199  56.674  1.00  0.00           C  
ATOM   2057  CD1 ILE   254     -44.690 -50.339  57.426  1.00  0.00           C  
ATOM   2058  N   PHE   255     -47.370 -47.571  54.274  1.00  0.00              
ATOM   2059  CA  PHE   255     -48.060 -46.967  53.169  1.00  0.00              
ATOM   2060  CB  PHE   255     -48.566 -45.538  53.434  1.00  0.00              
ATOM   2061  C   PHE   255     -47.095 -46.783  52.043  1.00  0.00              
ATOM   2062  O   PHE   255     -45.893 -46.623  52.254  1.00  0.00              
ATOM   2063  CG  PHE   255     -49.540 -45.547  54.553  1.00  0.00           C  
ATOM   2064  CD1 PHE   255     -50.878 -45.756  54.318  1.00  0.00           C  
ATOM   2065  CD2 PHE   255     -49.104 -45.341  55.837  1.00  0.00           C  
ATOM   2066  CE1 PHE   255     -51.780 -45.763  55.354  1.00  0.00           C  
ATOM   2067  CE2 PHE   255     -50.002 -45.343  56.870  1.00  0.00           C  
ATOM   2068  CZ  PHE   255     -51.339 -45.557  56.636  1.00  0.00           C  
ATOM   2069  N   VAL   256     -47.614 -46.819  50.798  1.00  0.00              
ATOM   2070  CA  VAL   256     -46.791 -46.550  49.656  1.00  0.00              
ATOM   2071  CB  VAL   256     -46.275 -47.791  48.982  1.00  0.00              
ATOM   2072  C   VAL   256     -47.618 -45.791  48.662  1.00  0.00              
ATOM   2073  O   VAL   256     -48.732 -46.192  48.327  1.00  0.00              
ATOM   2074  CG1 VAL   256     -47.466 -48.621  48.474  1.00  0.00           C  
ATOM   2075  CG2 VAL   256     -45.293 -47.371  47.876  1.00  0.00           C  
ATOM   2076  N   ILE   257     -47.078 -44.666  48.151  1.00  0.00              
ATOM   2077  CA  ILE   257     -47.785 -43.894  47.167  1.00  0.00              
ATOM   2078  CB  ILE   257     -47.736 -42.411  47.413  1.00  0.00              
ATOM   2079  C   ILE   257     -47.102 -44.185  45.868  1.00  0.00              
ATOM   2080  O   ILE   257     -45.891 -44.009  45.748  1.00  0.00              
ATOM   2081  CG2 ILE   257     -48.296 -41.692  46.175  1.00  0.00           C  
ATOM   2082  CG1 ILE   257     -48.482 -42.066  48.716  1.00  0.00           C  
ATOM   2083  CD1 ILE   257     -48.247 -40.636  49.204  1.00  0.00           C  
ATOM   2084  N   HIS   258     -47.868 -44.667  44.866  1.00  0.00              
ATOM   2085  CA  HIS   258     -47.270 -45.062  43.621  1.00  0.00              
ATOM   2086  CB  HIS   258     -46.933 -46.560  43.595  1.00  0.00              
ATOM   2087  C   HIS   258     -48.223 -44.802  42.493  1.00  0.00              
ATOM   2088  O   HIS   258     -49.400 -44.516  42.705  1.00  0.00              
ATOM   2089  ND1 HIS   258     -49.000 -47.936  43.036  1.00  0.00           N  
ATOM   2090  CG  HIS   258     -48.117 -47.409  43.952  1.00  0.00           C  
ATOM   2091  NE2 HIS   258     -49.716 -48.569  45.043  1.00  0.00           N  
ATOM   2092  CD2 HIS   258     -48.569 -47.806  45.174  1.00  0.00           C  
ATOM   2093  CE1 HIS   258     -49.935 -48.620  43.742  1.00  0.00           C  
ATOM   2094  N   SER   259     -47.710 -44.900  41.245  1.00  0.00              
ATOM   2095  CA  SER   259     -48.510 -44.669  40.073  1.00  0.00              
ATOM   2096  CB  SER   259     -47.680 -44.563  38.785  1.00  0.00              
ATOM   2097  C   SER   259     -49.451 -45.822  39.940  1.00  0.00              
ATOM   2098  O   SER   259     -49.168 -46.923  40.410  1.00  0.00              
ATOM   2099  OG  SER   259     -48.522 -44.296  37.674  1.00  0.00           O  
ATOM   2100  N   PRO   260     -50.576 -45.602  39.313  1.00  0.00              
ATOM   2101  CA  PRO   260     -51.545 -46.649  39.125  1.00  0.00              
ATOM   2102  CB  PRO   260     -52.804 -45.953  38.587  1.00  0.00              
ATOM   2103  C   PRO   260     -51.005 -47.749  38.268  1.00  0.00              
ATOM   2104  O   PRO   260     -51.466 -48.883  38.394  1.00  0.00              
ATOM   2105  CD  PRO   260     -51.138 -44.276  39.106  1.00  0.00           C  
ATOM   2106  CG  PRO   260     -52.348 -44.532  38.193  1.00  0.00           C  
ATOM   2107  N   LYS   261     -50.057 -47.417  37.372  1.00  0.00              
ATOM   2108  CA  LYS   261     -49.417 -48.310  36.448  1.00  0.00              
ATOM   2109  CB  LYS   261     -48.610 -47.571  35.365  1.00  0.00              
ATOM   2110  C   LYS   261     -48.464 -49.237  37.144  1.00  0.00              
ATOM   2111  O   LYS   261     -48.130 -50.286  36.599  1.00  0.00              
ATOM   2112  CG  LYS   261     -49.475 -46.733  34.422  1.00  0.00           C  
ATOM   2113  CD  LYS   261     -48.664 -45.761  33.563  1.00  0.00           C  
ATOM   2114  CE  LYS   261     -49.525 -44.845  32.691  1.00  0.00           C  
ATOM   2115  NZ  LYS   261     -50.195 -43.830  33.535  1.00  0.00           N  
ATOM   2116  N   LYS   262     -47.919 -48.867  38.320  1.00  0.00              
ATOM   2117  CA  LYS   262     -46.956 -49.776  38.876  1.00  0.00              
ATOM   2118  CB  LYS   262     -45.539 -49.176  39.007  1.00  0.00              
ATOM   2119  C   LYS   262     -47.425 -50.401  40.160  1.00  0.00              
ATOM   2120  O   LYS   262     -48.137 -49.790  40.954  1.00  0.00              
ATOM   2121  CG  LYS   262     -45.445 -47.785  39.632  1.00  0.00           C  
ATOM   2122  CD  LYS   262     -45.500 -47.768  41.157  1.00  0.00           C  
ATOM   2123  CE  LYS   262     -44.165 -48.145  41.806  1.00  0.00           C  
ATOM   2124  NZ  LYS   262     -43.110 -47.187  41.402  1.00  0.00           N  
ATOM   2125  N   GLU   263     -47.034 -51.680  40.364  1.00  0.00              
ATOM   2126  CA  GLU   263     -47.426 -52.456  41.509  1.00  0.00              
ATOM   2127  CB  GLU   263     -47.177 -53.970  41.340  1.00  0.00              
ATOM   2128  C   GLU   263     -46.636 -52.021  42.700  1.00  0.00              
ATOM   2129  O   GLU   263     -45.559 -51.444  42.581  1.00  0.00              
ATOM   2130  CG  GLU   263     -48.158 -54.640  40.383  1.00  0.00           C  
ATOM   2131  CD  GLU   263     -49.456 -54.864  41.143  1.00  0.00           C  
ATOM   2132  OE1 GLU   263     -49.493 -55.805  41.979  1.00  0.00           O  
ATOM   2133  OE2 GLU   263     -50.426 -54.097  40.903  1.00  0.00           O  
ATOM   2134  N   PRO   264     -47.186 -52.253  43.862  1.00  0.00              
ATOM   2135  CA  PRO   264     -46.514 -51.878  45.074  1.00  0.00              
ATOM   2136  CB  PRO   264     -47.603 -51.725  46.137  1.00  0.00              
ATOM   2137  C   PRO   264     -45.455 -52.863  45.463  1.00  0.00              
ATOM   2138  O   PRO   264     -45.533 -54.030  45.078  1.00  0.00              
ATOM   2139  CD  PRO   264     -48.629 -52.311  44.029  1.00  0.00           C  
ATOM   2140  CG  PRO   264     -48.825 -52.451  45.546  1.00  0.00           C  
ATOM   2141  N   GLN   265     -44.431 -52.382  46.192  1.00  0.00              
ATOM   2142  CA  GLN   265     -43.429 -53.202  46.801  1.00  0.00              
ATOM   2143  CB  GLN   265     -42.059 -53.112  46.103  1.00  0.00              
ATOM   2144  C   GLN   265     -43.284 -52.573  48.144  1.00  0.00              
ATOM   2145  O   GLN   265     -42.200 -52.140  48.534  1.00  0.00              
ATOM   2146  CG  GLN   265     -42.052 -53.733  44.707  1.00  0.00           C  
ATOM   2147  CD  GLN   265     -42.277 -55.223  44.894  1.00  0.00           C  
ATOM   2148  OE1 GLN   265     -41.389 -55.953  45.333  1.00  0.00           O  
ATOM   2149  NE2 GLN   265     -43.512 -55.686  44.569  1.00  0.00           N  
ATOM   2150  N   PHE   266     -44.392 -52.545  48.906  1.00  0.00              
ATOM   2151  CA  PHE   266     -44.383 -51.766  50.106  1.00  0.00              
ATOM   2152  CB  PHE   266     -45.723 -51.182  50.576  1.00  0.00              
ATOM   2153  C   PHE   266     -43.563 -52.346  51.203  1.00  0.00              
ATOM   2154  O   PHE   266     -43.175 -51.617  52.115  1.00  0.00              
ATOM   2155  CG  PHE   266     -46.668 -52.188  51.072  1.00  0.00           C  
ATOM   2156  CD1 PHE   266     -47.465 -52.872  50.197  1.00  0.00           C  
ATOM   2157  CD2 PHE   266     -46.754 -52.407  52.421  1.00  0.00           C  
ATOM   2158  CE1 PHE   266     -48.348 -53.789  50.688  1.00  0.00           C  
ATOM   2159  CE2 PHE   266     -47.638 -53.320  52.913  1.00  0.00           C  
ATOM   2160  CZ  PHE   266     -48.427 -54.006  52.037  1.00  0.00           C  
ATOM   2161  N   ASP   267     -43.316 -53.669  51.190  1.00  0.00              
ATOM   2162  CA  ASP   267     -42.490 -54.219  52.223  1.00  0.00              
ATOM   2163  CB  ASP   267     -42.172 -55.707  51.971  1.00  0.00              
ATOM   2164  C   ASP   267     -41.179 -53.480  52.199  1.00  0.00              
ATOM   2165  O   ASP   267     -40.675 -53.066  53.242  1.00  0.00              
ATOM   2166  CG  ASP   267     -41.420 -56.291  53.161  1.00  0.00           C  
ATOM   2167  OD1 ASP   267     -41.383 -55.632  54.235  1.00  0.00           O  
ATOM   2168  OD2 ASP   267     -40.870 -57.414  53.007  1.00  0.00           O  
ATOM   2169  N   GLY   268     -40.552 -53.351  51.013  1.00  0.00              
ATOM   2170  CA  GLY   268     -39.309 -52.628  50.927  1.00  0.00              
ATOM   2171  C   GLY   268     -39.441 -51.121  50.937  1.00  0.00              
ATOM   2172  O   GLY   268     -38.802 -50.436  51.735  1.00  0.00              
ATOM   2173  N   LEU   269     -40.270 -50.596  50.007  1.00  0.00              
ATOM   2174  CA  LEU   269     -40.468 -49.204  49.653  1.00  0.00              
ATOM   2175  CB  LEU   269     -41.271 -49.027  48.361  1.00  0.00              
ATOM   2176  C   LEU   269     -41.240 -48.351  50.616  1.00  0.00              
ATOM   2177  O   LEU   269     -40.960 -47.160  50.745  1.00  0.00              
ATOM   2178  CG  LEU   269     -40.576 -49.425  47.062  1.00  0.00           C  
ATOM   2179  CD1 LEU   269     -40.126 -50.893  47.076  1.00  0.00           C  
ATOM   2180  CD2 LEU   269     -41.517 -49.096  45.896  1.00  0.00           C  
ATOM   2181  N   GLY   270     -42.257 -48.915  51.282  1.00  0.00              
ATOM   2182  CA  GLY   270     -43.229 -48.107  51.971  1.00  0.00              
ATOM   2183  C   GLY   270     -42.665 -47.322  53.110  1.00  0.00              
ATOM   2184  O   GLY   270     -41.530 -47.514  53.544  1.00  0.00              
ATOM   2185  N   LEU   271     -43.501 -46.377  53.595  1.00  0.00              
ATOM   2186  CA  LEU   271     -43.169 -45.504  54.678  1.00  0.00              
ATOM   2187  CB  LEU   271     -43.303 -44.031  54.255  1.00  0.00              
ATOM   2188  C   LEU   271     -44.158 -45.821  55.767  1.00  0.00              
ATOM   2189  O   LEU   271     -45.281 -46.237  55.484  1.00  0.00              
ATOM   2190  CG  LEU   271     -42.608 -43.033  55.189  1.00  0.00           C  
ATOM   2191  CD1 LEU   271     -43.300 -42.927  56.553  1.00  0.00           C  
ATOM   2192  CD2 LEU   271     -41.109 -43.362  55.289  1.00  0.00           C  
ATOM   2193  N   SER   272     -43.755 -45.670  57.046  1.00  0.00              
ATOM   2194  CA  SER   272     -44.605 -46.062  58.136  1.00  0.00              
ATOM   2195  CB  SER   272     -43.809 -46.632  59.325  1.00  0.00              
ATOM   2196  C   SER   272     -45.433 -44.919  58.644  1.00  0.00              
ATOM   2197  O   SER   272     -45.112 -43.748  58.444  1.00  0.00              
ATOM   2198  OG  SER   272     -44.684 -47.025  60.371  1.00  0.00           O  
ATOM   2199  N   SER   273     -46.554 -45.264  59.314  1.00  0.00              
ATOM   2200  CA  SER   273     -47.402 -44.293  59.949  1.00  0.00              
ATOM   2201  CB  SER   273     -48.717 -44.061  59.188  1.00  0.00              
ATOM   2202  C   SER   273     -47.724 -44.849  61.308  1.00  0.00              
ATOM   2203  O   SER   273     -48.194 -45.982  61.428  1.00  0.00              
ATOM   2204  OG  SER   273     -49.454 -43.003  59.781  1.00  0.00           O  
ATOM   2205  N   PRO   274     -47.453 -44.084  62.340  1.00  0.00              
ATOM   2206  CA  PRO   274     -47.702 -44.537  63.691  1.00  0.00              
ATOM   2207  CB  PRO   274     -46.661 -43.838  64.571  1.00  0.00              
ATOM   2208  C   PRO   274     -49.098 -44.321  64.190  1.00  0.00              
ATOM   2209  O   PRO   274     -49.774 -43.396  63.741  1.00  0.00              
ATOM   2210  CD  PRO   274     -46.356 -43.132  62.284  1.00  0.00           C  
ATOM   2211  CG  PRO   274     -46.187 -42.643  63.731  1.00  0.00           C  
ATOM   2212  N   VAL   275     -49.534 -45.153  65.157  1.00  0.00              
ATOM   2213  CA  VAL   275     -50.835 -45.027  65.745  1.00  0.00              
ATOM   2214  CB  VAL   275     -51.286 -46.285  66.425  1.00  0.00              
ATOM   2215  C   VAL   275     -50.754 -43.962  66.794  1.00  0.00              
ATOM   2216  O   VAL   275     -49.713 -43.785  67.424  1.00  0.00              
ATOM   2217  CG1 VAL   275     -51.361 -47.407  65.375  1.00  0.00           C  
ATOM   2218  CG2 VAL   275     -50.322 -46.588  67.586  1.00  0.00           C  
ATOM   2219  N   GLY   276     -51.858 -43.215  67.010  1.00  0.00              
ATOM   2220  CA  GLY   276     -51.853 -42.211  68.035  1.00  0.00              
ATOM   2221  C   GLY   276     -51.365 -40.913  67.476  1.00  0.00              
ATOM   2222  O   GLY   276     -50.966 -40.026  68.229  1.00  0.00              
ATOM   2223  N   MET   277     -51.360 -40.766  66.138  1.00  0.00              
ATOM   2224  CA  MET   277     -50.922 -39.518  65.587  1.00  0.00              
ATOM   2225  CB  MET   277     -49.437 -39.515  65.190  1.00  0.00              
ATOM   2226  C   MET   277     -51.706 -39.253  64.343  1.00  0.00              
ATOM   2227  O   MET   277     -52.314 -40.154  63.767  1.00  0.00              
ATOM   2228  CG  MET   277     -48.491 -39.634  66.386  1.00  0.00           C  
ATOM   2229  SD  MET   277     -46.733 -39.724  65.943  1.00  0.00           S  
ATOM   2230  CE  MET   277     -46.131 -39.812  67.653  1.00  0.00           C  
ATOM   2231  N   HIS   278     -51.744 -37.968  63.937  1.00  0.00              
ATOM   2232  CA  HIS   278     -52.324 -37.576  62.688  1.00  0.00              
ATOM   2233  CB  HIS   278     -53.140 -36.271  62.724  1.00  0.00              
ATOM   2234  C   HIS   278     -51.131 -37.268  61.855  1.00  0.00              
ATOM   2235  O   HIS   278     -50.323 -36.419  62.227  1.00  0.00              
ATOM   2236  ND1 HIS   278     -55.323 -35.314  63.583  1.00  0.00           N  
ATOM   2237  CG  HIS   278     -54.482 -36.385  63.379  1.00  0.00           C  
ATOM   2238  NE2 HIS   278     -56.372 -37.105  64.377  1.00  0.00           N  
ATOM   2239  CD2 HIS   278     -55.137 -37.471  63.871  1.00  0.00           C  
ATOM   2240  CE1 HIS   278     -56.438 -35.801  64.182  1.00  0.00           C  
ATOM   2241  N   ALA   279     -50.973 -37.957  60.712  1.00  0.00              
ATOM   2242  CA  ALA   279     -49.791 -37.707  59.944  1.00  0.00              
ATOM   2243  CB  ALA   279     -49.037 -38.987  59.541  1.00  0.00              
ATOM   2244  C   ALA   279     -50.165 -36.998  58.684  1.00  0.00              
ATOM   2245  O   ALA   279     -51.100 -37.384  57.984  1.00  0.00              
ATOM   2246  N   ARG   280     -49.415 -35.927  58.367  1.00  0.00              
ATOM   2247  CA  ARG   280     -49.669 -35.164  57.182  1.00  0.00              
ATOM   2248  CB  ARG   280     -49.637 -33.648  57.434  1.00  0.00              
ATOM   2249  C   ARG   280     -48.574 -35.474  56.217  1.00  0.00              
ATOM   2250  O   ARG   280     -47.394 -35.390  56.557  1.00  0.00              
ATOM   2251  CG  ARG   280     -49.888 -32.797  56.190  1.00  0.00           C  
ATOM   2252  CD  ARG   280     -49.818 -31.295  56.471  1.00  0.00           C  
ATOM   2253  NE  ARG   280     -50.046 -30.582  55.183  1.00  0.00           N  
ATOM   2254  CZ  ARG   280     -50.215 -29.228  55.182  1.00  0.00           C  
ATOM   2255  NH1 ARG   280     -50.184 -28.537  56.359  1.00  0.00           N  
ATOM   2256  NH2 ARG   280     -50.413 -28.566  54.005  1.00  0.00           N  
ATOM   2257  N   VAL   281     -48.942 -35.871  54.982  1.00  0.00              
ATOM   2258  CA  VAL   281     -47.931 -36.152  54.008  1.00  0.00              
ATOM   2259  CB  VAL   281     -48.012 -37.548  53.465  1.00  0.00              
ATOM   2260  C   VAL   281     -48.120 -35.196  52.872  1.00  0.00              
ATOM   2261  O   VAL   281     -49.073 -35.306  52.102  1.00  0.00              
ATOM   2262  CG1 VAL   281     -46.891 -37.745  52.432  1.00  0.00           C  
ATOM   2263  CG2 VAL   281     -47.948 -38.532  54.645  1.00  0.00           C  
ATOM   2264  N   THR   282     -47.183 -34.239  52.725  1.00  0.00              
ATOM   2265  CA  THR   282     -47.269 -33.286  51.656  1.00  0.00              
ATOM   2266  CB  THR   282     -46.722 -31.934  52.016  1.00  0.00              
ATOM   2267  C   THR   282     -46.433 -33.846  50.551  1.00  0.00              
ATOM   2268  O   THR   282     -45.277 -34.209  50.765  1.00  0.00              
ATOM   2269  OG1 THR   282     -47.429 -31.399  53.125  1.00  0.00           O  
ATOM   2270  CG2 THR   282     -46.861 -31.002  50.800  1.00  0.00           C  
ATOM   2271  N   ILE   283     -46.997 -33.925  49.329  1.00  0.00              
ATOM   2272  CA  ILE   283     -46.291 -34.604  48.281  1.00  0.00              
ATOM   2273  CB  ILE   283     -46.946 -35.897  47.875  1.00  0.00              
ATOM   2274  C   ILE   283     -46.152 -33.763  47.052  1.00  0.00              
ATOM   2275  O   ILE   283     -46.849 -32.768  46.860  1.00  0.00              
ATOM   2276  CG2 ILE   283     -46.932 -36.842  49.086  1.00  0.00           C  
ATOM   2277  CG1 ILE   283     -48.354 -35.652  47.313  1.00  0.00           C  
ATOM   2278  CD1 ILE   283     -49.051 -36.941  46.883  1.00  0.00           C  
ATOM   2279  N   ARG   284     -45.161 -34.141  46.215  1.00  0.00              
ATOM   2280  CA  ARG   284     -44.923 -33.536  44.934  1.00  0.00              
ATOM   2281  CB  ARG   284     -43.538 -32.909  44.732  1.00  0.00              
ATOM   2282  C   ARG   284     -44.825 -34.662  43.959  1.00  0.00              
ATOM   2283  O   ARG   284     -44.195 -35.676  44.242  1.00  0.00              
ATOM   2284  CG  ARG   284     -43.219 -31.606  45.442  1.00  0.00           C  
ATOM   2285  CD  ARG   284     -41.912 -31.022  44.904  1.00  0.00           C  
ATOM   2286  NE  ARG   284     -41.510 -29.890  45.778  1.00  0.00           N  
ATOM   2287  CZ  ARG   284     -40.337 -29.237  45.535  1.00  0.00           C  
ATOM   2288  NH1 ARG   284     -39.565 -29.596  44.469  1.00  0.00           N  
ATOM   2289  NH2 ARG   284     -39.936 -28.225  46.358  1.00  0.00           N  
ATOM   2290  N   GLN   285     -45.418 -34.525  42.764  1.00  0.00              
ATOM   2291  CA  GLN   285     -45.217 -35.585  41.823  1.00  0.00              
ATOM   2292  CB  GLN   285     -46.393 -35.822  40.857  1.00  0.00              
ATOM   2293  C   GLN   285     -44.023 -35.208  41.012  1.00  0.00              
ATOM   2294  O   GLN   285     -43.885 -34.061  40.588  1.00  0.00              
ATOM   2295  CG  GLN   285     -46.140 -36.966  39.870  1.00  0.00           C  
ATOM   2296  CD  GLN   285     -47.364 -37.107  38.977  1.00  0.00           C  
ATOM   2297  OE1 GLN   285     -48.395 -36.478  39.212  1.00  0.00           O  
ATOM   2298  NE2 GLN   285     -47.253 -37.959  37.923  1.00  0.00           N  
ATOM   2299  N   LEU   286     -43.101 -36.168  40.807  1.00  0.00              
ATOM   2300  CA  LEU   286     -41.937 -35.880  40.025  1.00  0.00              
ATOM   2301  CB  LEU   286     -40.626 -36.042  40.816  1.00  0.00              
ATOM   2302  C   LEU   286     -41.910 -36.848  38.886  1.00  0.00              
ATOM   2303  O   LEU   286     -41.867 -38.061  39.084  1.00  0.00              
ATOM   2304  CG  LEU   286     -39.355 -35.737  40.001  1.00  0.00           C  
ATOM   2305  CD1 LEU   286     -39.308 -34.265  39.560  1.00  0.00           C  
ATOM   2306  CD2 LEU   286     -38.090 -36.166  40.760  1.00  0.00           C  
ATOM   2307  N   LYS   287     -41.941 -36.325  37.647  1.00  0.00              
ATOM   2308  CA  LYS   287     -41.886 -37.180  36.499  1.00  0.00              
ATOM   2309  CB  LYS   287     -42.777 -36.706  35.337  1.00  0.00              
ATOM   2310  C   LYS   287     -40.471 -37.156  36.018  1.00  0.00              
ATOM   2311  O   LYS   287     -39.924 -36.092  35.728  1.00  0.00              
ATOM   2312  CG  LYS   287     -42.730 -37.614  34.105  1.00  0.00           C  
ATOM   2313  CD  LYS   287     -43.783 -37.272  33.046  1.00  0.00           C  
ATOM   2314  CE  LYS   287     -43.650 -38.096  31.763  1.00  0.00           C  
ATOM   2315  NZ  LYS   287     -44.628 -37.630  30.754  1.00  0.00           N  
ATOM   2316  N   THR   288     -39.840 -38.345  35.927  1.00  0.00              
ATOM   2317  CA  THR   288     -38.469 -38.411  35.511  1.00  0.00              
ATOM   2318  CB  THR   288     -37.596 -39.156  36.478  1.00  0.00              
ATOM   2319  C   THR   288     -38.413 -39.142  34.211  1.00  0.00              
ATOM   2320  O   THR   288     -38.971 -40.229  34.060  1.00  0.00              
ATOM   2321  OG1 THR   288     -37.622 -38.522  37.748  1.00  0.00           O  
ATOM   2322  CG2 THR   288     -36.160 -39.197  35.931  1.00  0.00           C  
ATOM   2323  N   ILE   289     -37.726 -38.540  33.225  1.00  0.00              
ATOM   2324  CA  ILE   289     -37.609 -39.155  31.940  1.00  0.00              
ATOM   2325  CB  ILE   289     -38.205 -38.339  30.829  1.00  0.00              
ATOM   2326  C   ILE   289     -36.146 -39.284  31.640  1.00  0.00              
ATOM   2327  O   ILE   289     -35.367 -38.366  31.890  1.00  0.00              
ATOM   2328  CG2 ILE   289     -37.893 -39.054  29.504  1.00  0.00           C  
ATOM   2329  CG1 ILE   289     -39.709 -38.115  31.062  1.00  0.00           C  
ATOM   2330  CD1 ILE   289     -40.526 -39.404  31.071  1.00  0.00           C  
ATOM   2331  N   HIS   290     -35.739 -40.452  31.105  1.00  0.00              
ATOM   2332  CA  HIS   290     -34.368 -40.698  30.746  1.00  0.00              
ATOM   2333  CB  HIS   290     -33.751 -41.870  31.524  1.00  0.00              
ATOM   2334  C   HIS   290     -34.342 -41.049  29.287  1.00  0.00              
ATOM   2335  O   HIS   290     -35.383 -41.297  28.684  1.00  0.00              
ATOM   2336  ND1 HIS   290     -32.781 -40.906  33.666  1.00  0.00           N  
ATOM   2337  CG  HIS   290     -33.753 -41.620  33.002  1.00  0.00           C  
ATOM   2338  NE2 HIS   290     -34.267 -41.533  35.197  1.00  0.00           N  
ATOM   2339  CD2 HIS   290     -34.653 -41.996  33.951  1.00  0.00           C  
ATOM   2340  CE1 HIS   290     -33.138 -40.885  34.975  1.00  0.00           C  
ATOM   2341  N   GLN   291     -33.157 -41.035  28.644  1.00  0.00              
ATOM   2342  CA  GLN   291     -33.195 -41.429  27.262  1.00  0.00              
ATOM   2343  CB  GLN   291     -32.746 -40.394  26.222  1.00  0.00              
ATOM   2344  C   GLN   291     -32.383 -42.655  27.060  1.00  0.00              
ATOM   2345  O   GLN   291     -31.451 -42.963  27.802  1.00  0.00              
ATOM   2346  CG  GLN   291     -31.332 -39.896  26.439  1.00  0.00           C  
ATOM   2347  CD  GLN   291     -31.550 -38.614  27.199  1.00  0.00           C  
ATOM   2348  OE1 GLN   291     -30.609 -37.984  27.668  1.00  0.00           O  
ATOM   2349  NE2 GLN   291     -32.843 -38.209  27.301  1.00  0.00           N  
ATOM   2350  N   GLU   292     -32.764 -43.394  26.010  1.00  0.00              
ATOM   2351  CA  GLU   292     -32.166 -44.644  25.682  1.00  0.00              
ATOM   2352  CB  GLU   292     -33.110 -45.544  24.874  1.00  0.00              
ATOM   2353  C   GLU   292     -30.962 -44.351  24.852  1.00  0.00              
ATOM   2354  O   GLU   292     -30.694 -43.202  24.502  1.00  0.00              
ATOM   2355  CG  GLU   292     -32.872 -47.024  25.144  1.00  0.00           C  
ATOM   2356  CD  GLU   292     -33.418 -47.293  26.540  1.00  0.00           C  
ATOM   2357  OE1 GLU   292     -33.103 -46.503  27.469  1.00  0.00           O  
ATOM   2358  OE2 GLU   292     -34.174 -48.288  26.696  1.00  0.00           O  
ATOM   2359  N   TYR   293     -30.163 -45.385  24.550  1.00  0.00              
ATOM   2360  CA  TYR   293     -29.006 -45.096  23.753  1.00  0.00              
ATOM   2361  CB  TYR   293     -28.084 -46.308  23.548  1.00  0.00              
ATOM   2362  C   TYR   293     -29.459 -44.570  22.416  1.00  0.00              
ATOM   2363  O   TYR   293     -29.001 -43.514  22.000  1.00  0.00              
ATOM   2364  CG  TYR   293     -27.035 -45.911  22.567  1.00  0.00           C  
ATOM   2365  CD1 TYR   293     -25.965 -45.135  22.949  1.00  0.00           C  
ATOM   2366  CD2 TYR   293     -27.125 -46.326  21.258  1.00  0.00           C  
ATOM   2367  CE1 TYR   293     -25.002 -44.775  22.036  1.00  0.00           C  
ATOM   2368  CE2 TYR   293     -26.166 -45.970  20.341  1.00  0.00           C  
ATOM   2369  CZ  TYR   293     -25.103 -45.192  20.730  1.00  0.00           C  
ATOM   2370  OH  TYR   293     -24.117 -44.824  19.790  1.00  0.00           O  
ATOM   2371  N   PRO   294     -30.352 -45.195  21.711  1.00  0.00              
ATOM   2372  CA  PRO   294     -30.744 -44.667  20.428  1.00  0.00              
ATOM   2373  CB  PRO   294     -31.419 -45.807  19.681  1.00  0.00              
ATOM   2374  C   PRO   294     -31.688 -43.542  20.653  1.00  0.00              
ATOM   2375  O   PRO   294     -32.201 -43.004  19.673  1.00  0.00              
ATOM   2376  CD  PRO   294     -30.495 -46.644  21.759  1.00  0.00           C  
ATOM   2377  CG  PRO   294     -30.833 -47.071  20.324  1.00  0.00           C  
ATOM   2378  N   TRP   295     -31.930 -43.182  21.924  1.00  0.00              
ATOM   2379  CA  TRP   295     -32.933 -42.209  22.204  1.00  0.00              
ATOM   2380  CB  TRP   295     -32.871 -40.931  21.340  1.00  0.00              
ATOM   2381  C   TRP   295     -34.220 -42.884  21.846  1.00  0.00              
ATOM   2382  O   TRP   295     -35.160 -42.240  21.380  1.00  0.00              
ATOM   2383  CG  TRP   295     -31.619 -40.083  21.424  1.00  0.00           C  
ATOM   2384  CD2 TRP   295     -31.313 -39.130  22.455  1.00  0.00           C  
ATOM   2385  CD1 TRP   295     -30.579 -40.037  20.542  1.00  0.00           C  
ATOM   2386  NE1 TRP   295     -29.652 -39.112  20.951  1.00  0.00           N  
ATOM   2387  CE2 TRP   295     -30.087 -38.547  22.127  1.00  0.00           C  
ATOM   2388  CE3 TRP   295     -31.994 -38.766  23.579  1.00  0.00           C  
ATOM   2389  CZ2 TRP   295     -29.523 -37.590  22.918  1.00  0.00           C  
ATOM   2390  CZ3 TRP   295     -31.420 -37.797  24.372  1.00  0.00           C  
ATOM   2391  CH2 TRP   295     -30.210 -37.221  24.049  1.00  0.00           C  
ATOM   2392  N   GLY   296     -34.265 -44.222  22.052  1.00  0.00              
ATOM   2393  CA  GLY   296     -35.411 -45.047  21.768  1.00  0.00              
ATOM   2394  C   GLY   296     -36.372 -45.009  22.927  1.00  0.00              
ATOM   2395  O   GLY   296     -36.172 -44.284  23.901  1.00  0.00              
ATOM   2396  N   GLU   297     -37.443 -45.832  22.840  1.00  0.00              
ATOM   2397  CA  GLU   297     -38.528 -45.807  23.796  1.00  0.00              
ATOM   2398  CB  GLU   297     -39.685 -46.758  23.472  1.00  0.00              
ATOM   2399  C   GLU   297     -38.122 -46.138  25.187  1.00  0.00              
ATOM   2400  O   GLU   297     -38.443 -45.346  26.057  1.00  0.00              
ATOM   2401  CG  GLU   297     -40.782 -46.624  24.527  1.00  0.00           C  
ATOM   2402  CD  GLU   297     -41.895 -47.602  24.222  1.00  0.00           C  
ATOM   2403  OE1 GLU   297     -41.775 -48.366  23.227  1.00  0.00           O  
ATOM   2404  OE2 GLU   297     -42.891 -47.586  24.991  1.00  0.00           O  
ATOM   2405  N   CYS   298     -37.413 -47.266  25.419  1.00  0.00              
ATOM   2406  CA  CYS   298     -36.873 -47.784  26.661  1.00  0.00              
ATOM   2407  CB  CYS   298     -36.339 -46.719  27.618  1.00  0.00              
ATOM   2408  C   CYS   298     -37.885 -48.457  27.569  1.00  0.00              
ATOM   2409  O   CYS   298     -37.459 -49.131  28.506  1.00  0.00              
ATOM   2410  SG  CYS   298     -35.606 -45.237  26.892  1.00  0.00           S  
ATOM   2411  N   ASN   299     -39.216 -48.348  27.358  1.00  0.00              
ATOM   2412  CA  ASN   299     -40.097 -48.907  28.355  1.00  0.00              
ATOM   2413  CB  ASN   299     -41.583 -48.585  28.132  1.00  0.00              
ATOM   2414  C   ASN   299     -39.947 -50.396  28.411  1.00  0.00              
ATOM   2415  O   ASN   299     -39.631 -50.877  29.488  1.00  0.00              
ATOM   2416  CG  ASN   299     -41.784 -47.082  28.213  1.00  0.00           C  
ATOM   2417  OD1 ASN   299     -41.296 -46.334  27.368  1.00  0.00           O  
ATOM   2418  ND2 ASN   299     -42.538 -46.627  29.248  1.00  0.00           N  
ATOM   2419  N   PRO   300     -40.112 -51.226  27.415  1.00  0.00              
ATOM   2420  CA  PRO   300     -40.592 -50.918  26.094  1.00  0.00              
ATOM   2421  CB  PRO   300     -40.214 -52.115  25.221  1.00  0.00              
ATOM   2422  C   PRO   300     -42.069 -50.679  26.139  1.00  0.00              
ATOM   2423  O   PRO   300     -42.595 -50.091  25.212  1.00  0.00              
ATOM   2424  CD  PRO   300     -39.474 -52.530  27.480  1.00  0.00           C  
ATOM   2425  CG  PRO   300     -39.960 -53.258  26.220  1.00  0.00           C  
ATOM   2426  N   ASP   301     -42.744 -51.046  27.236  1.00  0.00              
ATOM   2427  CA  ASP   301     -44.162 -50.970  27.473  1.00  0.00              
ATOM   2428  CB  ASP   301     -44.839 -49.581  27.326  1.00  0.00              
ATOM   2429  C   ASP   301     -44.960 -51.986  26.707  1.00  0.00              
ATOM   2430  O   ASP   301     -46.115 -51.741  26.356  1.00  0.00              
ATOM   2431  CG  ASP   301     -45.077 -49.097  25.894  1.00  0.00           C  
ATOM   2432  OD1 ASP   301     -45.100 -49.907  24.930  1.00  0.00           O  
ATOM   2433  OD2 ASP   301     -45.288 -47.862  25.766  1.00  0.00           O  
ATOM   2434  N   ILE   302     -44.388 -53.172  26.418  1.00  0.00              
ATOM   2435  CA  ILE   302     -45.239 -54.126  25.769  1.00  0.00              
ATOM   2436  CB  ILE   302     -44.944 -54.257  24.301  1.00  0.00              
ATOM   2437  C   ILE   302     -45.039 -55.496  26.340  1.00  0.00              
ATOM   2438  O   ILE   302     -45.977 -56.295  26.337  1.00  0.00              
ATOM   2439  CG2 ILE   302     -45.789 -55.413  23.745  1.00  0.00           C  
ATOM   2440  CG1 ILE   302     -45.182 -52.926  23.570  1.00  0.00           C  
ATOM   2441  CD1 ILE   302     -44.629 -52.912  22.147  1.00  0.00           C  
ATOM   2442  N   LYS   303     -43.836 -55.770  26.902  1.00  0.00              
ATOM   2443  CA  LYS   303     -43.453 -57.133  27.193  1.00  0.00              
ATOM   2444  CB  LYS   303     -42.108 -57.206  27.935  1.00  0.00              
ATOM   2445  C   LYS   303     -44.482 -57.807  28.041  1.00  0.00              
ATOM   2446  O   LYS   303     -45.068 -58.801  27.619  1.00  0.00              
ATOM   2447  CG  LYS   303     -41.587 -58.632  28.127  1.00  0.00           C  
ATOM   2448  CD  LYS   303     -41.149 -59.309  26.826  1.00  0.00           C  
ATOM   2449  CE  LYS   303     -39.730 -58.940  26.389  1.00  0.00           C  
ATOM   2450  NZ  LYS   303     -39.664 -57.504  26.035  1.00  0.00           N  
ATOM   2451  N   LEU   304     -44.776 -57.253  29.224  1.00  0.00              
ATOM   2452  CA  LEU   304     -45.872 -57.736  30.012  1.00  0.00              
ATOM   2453  CB  LEU   304     -47.202 -57.296  29.374  1.00  0.00              
ATOM   2454  C   LEU   304     -45.836 -59.233  30.205  1.00  0.00              
ATOM   2455  O   LEU   304     -46.680 -59.982  29.699  1.00  0.00              
ATOM   2456  CG  LEU   304     -48.430 -57.289  30.292  1.00  0.00           C  
ATOM   2457  CD1 LEU   304     -49.675 -56.859  29.509  1.00  0.00           C  
ATOM   2458  CD2 LEU   304     -48.619 -58.606  31.043  1.00  0.00           C  
ATOM   2459  N   ARG   305     -44.781 -59.708  30.898  1.00  0.00              
ATOM   2460  CA  ARG   305     -44.699 -61.085  31.279  1.00  0.00              
ATOM   2461  CB  ARG   305     -43.357 -61.420  31.943  1.00  0.00              
ATOM   2462  C   ARG   305     -45.790 -61.305  32.276  1.00  0.00              
ATOM   2463  O   ARG   305     -46.470 -62.332  32.270  1.00  0.00              
ATOM   2464  CG  ARG   305     -42.193 -61.331  30.957  1.00  0.00           C  
ATOM   2465  CD  ARG   305     -40.825 -61.574  31.591  1.00  0.00           C  
ATOM   2466  NE  ARG   305     -39.839 -61.665  30.479  1.00  0.00           N  
ATOM   2467  CZ  ARG   305     -39.677 -62.860  29.843  1.00  0.00           C  
ATOM   2468  NH1 ARG   305     -40.439 -63.926  30.223  1.00  0.00           N  
ATOM   2469  NH2 ARG   305     -38.765 -62.990  28.836  1.00  0.00           N  
ATOM   2470  N   ASN   306     -45.968 -60.310  33.168  1.00  0.00              
ATOM   2471  CA  ASN   306     -46.972 -60.356  34.186  1.00  0.00              
ATOM   2472  CB  ASN   306     -46.372 -60.574  35.585  1.00  0.00              
ATOM   2473  C   ASN   306     -47.660 -59.023  34.203  1.00  0.00              
ATOM   2474  O   ASN   306     -48.866 -58.951  34.435  1.00  0.00              
ATOM   2475  CG  ASN   306     -45.802 -61.985  35.624  1.00  0.00           C  
ATOM   2476  OD1 ASN   306     -46.536 -62.967  35.523  1.00  0.00           O  
ATOM   2477  ND2 ASN   306     -44.453 -62.092  35.763  1.00  0.00           N  
ATOM   2478  N   PHE   307     -46.912 -57.923  33.952  1.00  0.00              
ATOM   2479  CA  PHE   307     -47.522 -56.620  34.021  1.00  0.00              
ATOM   2480  CB  PHE   307     -46.977 -55.751  35.167  1.00  0.00              
ATOM   2481  C   PHE   307     -47.282 -55.889  32.726  1.00  0.00              
ATOM   2482  O   PHE   307     -46.229 -56.008  32.107  1.00  0.00              
ATOM   2483  CG  PHE   307     -47.380 -56.399  36.451  1.00  0.00           C  
ATOM   2484  CD1 PHE   307     -46.586 -57.359  37.035  1.00  0.00           C  
ATOM   2485  CD2 PHE   307     -48.558 -56.048  37.070  1.00  0.00           C  
ATOM   2486  CE1 PHE   307     -46.958 -57.955  38.218  1.00  0.00           C  
ATOM   2487  CE2 PHE   307     -48.937 -56.640  38.252  1.00  0.00           C  
ATOM   2488  CZ  PHE   307     -48.136 -57.596  38.829  1.00  0.00           C  
ATOM   2489  N   THR   308     -48.281 -55.091  32.302  1.00  0.00              
ATOM   2490  CA  THR   308     -48.336 -54.369  31.062  1.00  0.00              
ATOM   2491  CB  THR   308     -49.671 -53.723  30.855  1.00  0.00              
ATOM   2492  C   THR   308     -47.294 -53.284  30.986  1.00  0.00              
ATOM   2493  O   THR   308     -46.721 -53.052  29.922  1.00  0.00              
ATOM   2494  OG1 THR   308     -50.704 -54.695  30.924  1.00  0.00           O  
ATOM   2495  CG2 THR   308     -49.673 -53.062  29.469  1.00  0.00           C  
ATOM   2496  N   THR   309     -47.019 -52.565  32.092  1.00  0.00              
ATOM   2497  CA  THR   309     -46.077 -51.487  31.982  1.00  0.00              
ATOM   2498  CB  THR   309     -46.512 -50.239  32.689  1.00  0.00              
ATOM   2499  C   THR   309     -44.783 -51.919  32.588  1.00  0.00              
ATOM   2500  O   THR   309     -44.747 -52.687  33.544  1.00  0.00              
ATOM   2501  OG1 THR   309     -47.758 -49.797  32.171  1.00  0.00           O  
ATOM   2502  CG2 THR   309     -45.440 -49.156  32.480  1.00  0.00           C  
ATOM   2503  N   TYR   310     -43.665 -51.439  32.020  1.00  0.00              
ATOM   2504  CA  TYR   310     -42.380 -51.808  32.534  1.00  0.00              
ATOM   2505  CB  TYR   310     -41.342 -51.831  31.406  1.00  0.00              
ATOM   2506  C   TYR   310     -41.977 -50.794  33.555  1.00  0.00              
ATOM   2507  O   TYR   310     -41.956 -49.599  33.272  1.00  0.00              
ATOM   2508  CG  TYR   310     -39.967 -52.093  31.908  1.00  0.00           C  
ATOM   2509  CD1 TYR   310     -39.494 -53.374  32.071  1.00  0.00           C  
ATOM   2510  CD2 TYR   310     -39.142 -51.027  32.180  1.00  0.00           C  
ATOM   2511  CE1 TYR   310     -38.208 -53.581  32.513  1.00  0.00           C  
ATOM   2512  CE2 TYR   310     -37.860 -51.228  32.621  1.00  0.00           C  
ATOM   2513  CZ  TYR   310     -37.393 -52.507  32.786  1.00  0.00           C  
ATOM   2514  OH  TYR   310     -36.073 -52.701  33.234  1.00  0.00           O  
ATOM   2515  N   SER   311     -41.671 -51.269  34.784  1.00  0.00              
ATOM   2516  CA  SER   311     -41.220 -50.450  35.873  1.00  0.00              
ATOM   2517  CB  SER   311     -42.268 -50.198  36.973  1.00  0.00              
ATOM   2518  C   SER   311     -40.187 -51.264  36.573  1.00  0.00              
ATOM   2519  O   SER   311     -40.042 -52.457  36.300  1.00  0.00              
ATOM   2520  OG  SER   311     -43.366 -49.453  36.481  1.00  0.00           O  
ATOM   2521  N   THR   312     -39.439 -50.623  37.494  1.00  0.00              
ATOM   2522  CA  THR   312     -38.439 -51.324  38.237  1.00  0.00              
ATOM   2523  CB  THR   312     -37.654 -50.430  39.153  1.00  0.00              
ATOM   2524  C   THR   312     -39.124 -52.336  39.096  1.00  0.00              
ATOM   2525  O   THR   312     -38.704 -53.488  39.158  1.00  0.00              
ATOM   2526  OG1 THR   312     -37.012 -49.402  38.412  1.00  0.00           O  
ATOM   2527  CG2 THR   312     -36.607 -51.285  39.888  1.00  0.00           C  
ATOM   2528  N   TYR   313     -40.220 -51.931  39.768  1.00  0.00              
ATOM   2529  CA  TYR   313     -40.895 -52.803  40.685  1.00  0.00              
ATOM   2530  CB  TYR   313     -41.964 -52.076  41.512  1.00  0.00              
ATOM   2531  C   TYR   313     -41.489 -53.968  39.967  1.00  0.00              
ATOM   2532  O   TYR   313     -41.397 -55.100  40.438  1.00  0.00              
ATOM   2533  CG  TYR   313     -41.136 -51.126  42.299  1.00  0.00           C  
ATOM   2534  CD1 TYR   313     -40.511 -51.543  43.449  1.00  0.00           C  
ATOM   2535  CD2 TYR   313     -40.942 -49.837  41.862  1.00  0.00           C  
ATOM   2536  CE1 TYR   313     -39.727 -50.674  44.167  1.00  0.00           C  
ATOM   2537  CE2 TYR   313     -40.159 -48.964  42.580  1.00  0.00           C  
ATOM   2538  CZ  TYR   313     -39.550 -49.383  43.736  1.00  0.00           C  
ATOM   2539  OH  TYR   313     -38.745 -48.496  44.483  1.00  0.00           O  
ATOM   2540  N   GLY   314     -42.103 -53.736  38.798  1.00  0.00              
ATOM   2541  CA  GLY   314     -42.702 -54.823  38.083  1.00  0.00              
ATOM   2542  C   GLY   314     -41.627 -55.795  37.721  1.00  0.00              
ATOM   2543  O   GLY   314     -41.836 -57.006  37.719  1.00  0.00              
ATOM   2544  N   CYS   315     -40.446 -55.266  37.367  1.00  0.00              
ATOM   2545  CA  CYS   315     -39.344 -56.068  36.930  1.00  0.00              
ATOM   2546  CB  CYS   315     -38.173 -55.195  36.490  1.00  0.00              
ATOM   2547  C   CYS   315     -38.870 -56.931  38.047  1.00  0.00              
ATOM   2548  O   CYS   315     -38.579 -58.109  37.848  1.00  0.00              
ATOM   2549  SG  CYS   315     -36.844 -56.152  35.733  1.00  0.00           S  
ATOM   2550  N   LEU   316     -38.755 -56.351  39.254  1.00  0.00              
ATOM   2551  CA  LEU   316     -38.277 -57.117  40.357  1.00  0.00              
ATOM   2552  CB  LEU   316     -37.851 -56.273  41.568  1.00  0.00              
ATOM   2553  C   LEU   316     -39.244 -58.183  40.756  1.00  0.00              
ATOM   2554  O   LEU   316     -38.828 -59.294  41.076  1.00  0.00              
ATOM   2555  CG  LEU   316     -36.463 -55.633  41.345  1.00  0.00           C  
ATOM   2556  CD1 LEU   316     -36.448 -54.676  40.147  1.00  0.00           C  
ATOM   2557  CD2 LEU   316     -35.928 -54.984  42.626  1.00  0.00           C  
ATOM   2558  N   LYS   317     -40.557 -57.885  40.752  1.00  0.00              
ATOM   2559  CA  LYS   317     -41.513 -58.889  41.119  1.00  0.00              
ATOM   2560  CB  LYS   317     -42.963 -58.386  41.176  1.00  0.00              
ATOM   2561  C   LYS   317     -41.460 -60.000  40.125  1.00  0.00              
ATOM   2562  O   LYS   317     -41.553 -61.168  40.501  1.00  0.00              
ATOM   2563  CG  LYS   317     -43.228 -57.572  42.435  1.00  0.00           C  
ATOM   2564  CD  LYS   317     -42.941 -58.359  43.715  1.00  0.00           C  
ATOM   2565  CE  LYS   317     -44.195 -58.904  44.396  1.00  0.00           C  
ATOM   2566  NZ  LYS   317     -44.883 -59.854  43.496  1.00  0.00           N  
ATOM   2567  N   GLU   318     -41.299 -59.676  38.827  1.00  0.00              
ATOM   2568  CA  GLU   318     -41.324 -60.734  37.861  1.00  0.00              
ATOM   2569  CB  GLU   318     -41.303 -60.285  36.383  1.00  0.00              
ATOM   2570  C   GLU   318     -40.184 -61.675  38.110  1.00  0.00              
ATOM   2571  O   GLU   318     -40.366 -62.889  38.056  1.00  0.00              
ATOM   2572  CG  GLU   318     -40.020 -59.624  35.885  1.00  0.00           C  
ATOM   2573  CD  GLU   318     -40.185 -59.401  34.387  1.00  0.00           C  
ATOM   2574  OE1 GLU   318     -41.263 -58.890  33.979  1.00  0.00           O  
ATOM   2575  OE2 GLU   318     -39.239 -59.748  33.632  1.00  0.00           O  
ATOM   2576  N   CYS   319     -38.978 -61.143  38.393  1.00  0.00              
ATOM   2577  CA  CYS   319     -37.813 -61.949  38.647  1.00  0.00              
ATOM   2578  CB  CYS   319     -36.511 -61.137  38.736  1.00  0.00              
ATOM   2579  C   CYS   319     -37.953 -62.668  39.947  1.00  0.00              
ATOM   2580  O   CYS   319     -37.437 -63.772  40.102  1.00  0.00              
ATOM   2581  SG  CYS   319     -35.951 -60.533  37.121  1.00  0.00           S  
ATOM   2582  N   LYS   320     -38.607 -62.040  40.940  1.00  0.00              
ATOM   2583  CA  LYS   320     -38.741 -62.676  42.213  1.00  0.00              
ATOM   2584  CB  LYS   320     -39.394 -61.777  43.285  1.00  0.00              
ATOM   2585  C   LYS   320     -39.575 -63.910  42.050  1.00  0.00              
ATOM   2586  O   LYS   320     -39.285 -64.934  42.664  1.00  0.00              
ATOM   2587  CG  LYS   320     -38.477 -60.655  43.792  1.00  0.00           C  
ATOM   2588  CD  LYS   320     -39.170 -59.646  44.714  1.00  0.00           C  
ATOM   2589  CE  LYS   320     -38.214 -58.652  45.383  1.00  0.00           C  
ATOM   2590  NZ  LYS   320     -38.961 -57.765  46.304  1.00  0.00           N  
ATOM   2591  N   ALA   321     -40.641 -63.843  41.225  1.00  0.00              
ATOM   2592  CA  ALA   321     -41.525 -64.958  41.001  1.00  0.00              
ATOM   2593  CB  ALA   321     -42.730 -64.598  40.113  1.00  0.00              
ATOM   2594  C   ALA   321     -40.795 -66.081  40.325  1.00  0.00              
ATOM   2595  O   ALA   321     -40.938 -67.245  40.700  1.00  0.00              
ATOM   2596  N   LYS   322     -39.972 -65.752  39.315  1.00  0.00              
ATOM   2597  CA  LYS   322     -39.275 -66.744  38.544  1.00  0.00              
ATOM   2598  CB  LYS   322     -38.292 -66.123  37.536  1.00  0.00              
ATOM   2599  C   LYS   322     -38.391 -67.511  39.470  1.00  0.00              
ATOM   2600  O   LYS   322     -38.341 -68.739  39.426  1.00  0.00              
ATOM   2601  CG  LYS   322     -38.893 -65.257  36.430  1.00  0.00           C  
ATOM   2602  CD  LYS   322     -39.781 -66.014  35.445  1.00  0.00           C  
ATOM   2603  CE  LYS   322     -40.009 -65.238  34.147  1.00  0.00           C  
ATOM   2604  NZ  LYS   322     -40.521 -63.886  34.454  1.00  0.00           N  
ATOM   2605  N   HIS   323     -37.670 -66.780  40.341  1.00  0.00              
ATOM   2606  CA  HIS   323     -36.686 -67.362  41.201  1.00  0.00              
ATOM   2607  CB  HIS   323     -35.936 -66.297  42.019  1.00  0.00              
ATOM   2608  C   HIS   323     -37.323 -68.315  42.162  1.00  0.00              
ATOM   2609  O   HIS   323     -36.816 -69.415  42.370  1.00  0.00              
ATOM   2610  ND1 HIS   323     -34.854 -64.063  41.456  1.00  0.00           N  
ATOM   2611  CG  HIS   323     -35.122 -65.380  41.154  1.00  0.00           C  
ATOM   2612  NE2 HIS   323     -33.838 -64.493  39.524  1.00  0.00           N  
ATOM   2613  CD2 HIS   323     -34.494 -65.626  39.972  1.00  0.00           C  
ATOM   2614  CE1 HIS   323     -34.084 -63.581  40.448  1.00  0.00           C  
ATOM   2615  N   ILE   324     -38.455 -67.914  42.769  1.00  0.00              
ATOM   2616  CA  ILE   324     -39.127 -68.716  43.751  1.00  0.00              
ATOM   2617  CB  ILE   324     -40.312 -68.012  44.352  1.00  0.00              
ATOM   2618  C   ILE   324     -39.615 -69.980  43.118  1.00  0.00              
ATOM   2619  O   ILE   324     -39.535 -71.055  43.709  1.00  0.00              
ATOM   2620  CG2 ILE   324     -40.993 -68.972  45.339  1.00  0.00           C  
ATOM   2621  CG1 ILE   324     -39.875 -66.697  45.017  1.00  0.00           C  
ATOM   2622  CD1 ILE   324     -41.048 -65.786  45.373  1.00  0.00           C  
ATOM   2623  N   GLN   325     -40.161 -69.881  41.895  1.00  0.00              
ATOM   2624  CA  GLN   325     -40.662 -71.049  41.232  1.00  0.00              
ATOM   2625  CB  GLN   325     -41.324 -70.730  39.886  1.00  0.00              
ATOM   2626  C   GLN   325     -39.522 -71.978  40.970  1.00  0.00              
ATOM   2627  O   GLN   325     -39.639 -73.188  41.154  1.00  0.00              
ATOM   2628  CG  GLN   325     -41.862 -71.968  39.170  1.00  0.00           C  
ATOM   2629  CD  GLN   325     -42.740 -71.479  38.031  1.00  0.00           C  
ATOM   2630  OE1 GLN   325     -43.772 -70.851  38.260  1.00  0.00           O  
ATOM   2631  NE2 GLN   325     -42.323 -71.764  36.768  1.00  0.00           N  
ATOM   2632  N   ARG   326     -38.375 -71.426  40.537  1.00  0.00              
ATOM   2633  CA  ARG   326     -37.265 -72.259  40.189  1.00  0.00              
ATOM   2634  CB  ARG   326     -36.047 -71.438  39.718  1.00  0.00              
ATOM   2635  C   ARG   326     -36.813 -73.007  41.404  1.00  0.00              
ATOM   2636  O   ARG   326     -36.651 -74.225  41.377  1.00  0.00              
ATOM   2637  CG  ARG   326     -36.351 -70.456  38.582  1.00  0.00           C  
ATOM   2638  CD  ARG   326     -35.202 -70.315  37.579  1.00  0.00           C  
ATOM   2639  NE  ARG   326     -35.552 -69.222  36.627  1.00  0.00           N  
ATOM   2640  CZ  ARG   326     -36.305 -69.461  35.511  1.00  0.00           C  
ATOM   2641  NH1 ARG   326     -36.714 -70.726  35.202  1.00  0.00           N  
ATOM   2642  NH2 ARG   326     -36.666 -68.420  34.706  1.00  0.00           N  
ATOM   2643  N   LEU   327     -36.579 -72.271  42.502  1.00  0.00              
ATOM   2644  CA  LEU   327     -36.043 -72.844  43.698  1.00  0.00              
ATOM   2645  CB  LEU   327     -35.413 -71.795  44.626  1.00  0.00              
ATOM   2646  C   LEU   327     -37.017 -73.639  44.508  1.00  0.00              
ATOM   2647  O   LEU   327     -36.636 -74.631  45.127  1.00  0.00              
ATOM   2648  CG  LEU   327     -34.172 -71.154  43.988  1.00  0.00           C  
ATOM   2649  CD1 LEU   327     -33.486 -70.176  44.952  1.00  0.00           C  
ATOM   2650  CD2 LEU   327     -33.224 -72.234  43.445  1.00  0.00           C  
ATOM   2651  N   CYS   328     -38.294 -73.214  44.587  1.00  0.00              
ATOM   2652  CA  CYS   328     -39.097 -73.859  45.582  1.00  0.00              
ATOM   2653  CB  CYS   328     -39.471 -72.820  46.621  1.00  0.00              
ATOM   2654  C   CYS   328     -40.305 -74.477  44.976  1.00  0.00              
ATOM   2655  O   CYS   328     -41.106 -75.096  45.677  1.00  0.00              
ATOM   2656  SG  CYS   328     -37.932 -71.884  46.776  1.00  0.00           S  
ATOM   2657  N   GLY   329     -40.453 -74.330  43.648  1.00  0.00              
ATOM   2658  CA  GLY   329     -41.527 -74.956  42.940  1.00  0.00              
ATOM   2659  C   GLY   329     -42.811 -74.360  43.412  1.00  0.00              
ATOM   2660  O   GLY   329     -43.858 -75.005  43.346  1.00  0.00              
ATOM   2661  N   CYS   330     -42.773 -73.111  43.910  1.00  0.00              
ATOM   2662  CA  CYS   330     -43.989 -72.556  44.413  1.00  0.00              
ATOM   2663  CB  CYS   330     -44.207 -72.853  45.909  1.00  0.00              
ATOM   2664  C   CYS   330     -43.913 -71.072  44.271  1.00  0.00              
ATOM   2665  O   CYS   330     -42.843 -70.515  44.033  1.00  0.00              
ATOM   2666  SG  CYS   330     -43.209 -71.809  47.010  1.00  0.00           S  
ATOM   2667  N   LEU   331     -45.072 -70.397  44.393  1.00  0.00              
ATOM   2668  CA  LEU   331     -45.113 -68.966  44.335  1.00  0.00              
ATOM   2669  CB  LEU   331     -45.939 -68.428  43.148  1.00  0.00              
ATOM   2670  C   LEU   331     -45.791 -68.503  45.593  1.00  0.00              
ATOM   2671  O   LEU   331     -46.613 -69.208  46.179  1.00  0.00              
ATOM   2672  CG  LEU   331     -45.346 -68.776  41.765  1.00  0.00           C  
ATOM   2673  CD1 LEU   331     -46.217 -68.230  40.622  1.00  0.00           C  
ATOM   2674  CD2 LEU   331     -43.881 -68.321  41.650  1.00  0.00           C  
ATOM   2675  N   PRO   332     -45.423 -67.342  46.050  1.00  0.00              
ATOM   2676  CA  PRO   332     -46.031 -66.808  47.245  1.00  0.00              
ATOM   2677  CB  PRO   332     -45.061 -65.751  47.767  1.00  0.00              
ATOM   2678  C   PRO   332     -47.381 -66.268  46.850  1.00  0.00              
ATOM   2679  O   PRO   332     -47.624 -66.115  45.655  1.00  0.00              
ATOM   2680  CD  PRO   332     -44.035 -66.926  45.910  1.00  0.00           C  
ATOM   2681  CG  PRO   332     -43.695 -66.202  47.221  1.00  0.00           C  
ATOM   2682  N   PHE   333     -48.274 -65.961  47.812  1.00  0.00              
ATOM   2683  CA  PHE   333     -49.605 -65.535  47.461  1.00  0.00              
ATOM   2684  CB  PHE   333     -50.629 -65.549  48.615  1.00  0.00              
ATOM   2685  C   PHE   333     -49.596 -64.210  46.747  1.00  0.00              
ATOM   2686  O   PHE   333     -50.493 -63.926  45.957  1.00  0.00              
ATOM   2687  CG  PHE   333     -50.239 -64.574  49.657  1.00  0.00           C  
ATOM   2688  CD1 PHE   333     -50.596 -63.255  49.531  1.00  0.00           C  
ATOM   2689  CD2 PHE   333     -49.534 -64.986  50.762  1.00  0.00           C  
ATOM   2690  CE1 PHE   333     -50.240 -62.350  50.500  1.00  0.00           C  
ATOM   2691  CE2 PHE   333     -49.176 -64.084  51.734  1.00  0.00           C  
ATOM   2692  CZ  PHE   333     -49.523 -62.761  51.599  1.00  0.00           C  
ATOM   2693  N   LEU   334     -48.607 -63.350  47.047  1.00  0.00              
ATOM   2694  CA  LEU   334     -48.434 -62.023  46.514  1.00  0.00              
ATOM   2695  CB  LEU   334     -47.260 -61.335  47.245  1.00  0.00              
ATOM   2696  C   LEU   334     -48.098 -62.078  45.032  1.00  0.00              
ATOM   2697  O   LEU   334     -48.481 -61.196  44.265  1.00  0.00              
ATOM   2698  CG  LEU   334     -47.225 -59.797  47.195  1.00  0.00           C  
ATOM   2699  CD1 LEU   334     -45.938 -59.225  47.811  1.00  0.00           C  
ATOM   2700  CD2 LEU   334     -47.565 -59.188  45.840  1.00  0.00           C  
ATOM   2701  N   LEU   335     -47.357 -63.111  44.573  1.00  0.00              
ATOM   2702  CA  LEU   335     -46.858 -63.114  43.217  1.00  0.00              
ATOM   2703  CB  LEU   335     -45.606 -63.980  43.018  1.00  0.00              
ATOM   2704  C   LEU   335     -47.866 -63.519  42.176  1.00  0.00              
ATOM   2705  O   LEU   335     -48.880 -64.173  42.421  1.00  0.00              
ATOM   2706  CG  LEU   335     -44.433 -63.506  43.890  1.00  0.00           C  
ATOM   2707  CD1 LEU   335     -44.631 -63.903  45.360  1.00  0.00           C  
ATOM   2708  CD2 LEU   335     -43.092 -63.957  43.308  1.00  0.00           C  
ATOM   2709  N   PRO   336     -47.550 -63.046  40.992  1.00  0.00              
ATOM   2710  CA  PRO   336     -48.316 -63.260  39.784  1.00  0.00              
ATOM   2711  CB  PRO   336     -47.982 -62.080  38.871  1.00  0.00              
ATOM   2712  C   PRO   336     -47.962 -64.574  39.143  1.00  0.00              
ATOM   2713  O   PRO   336     -47.051 -65.242  39.625  1.00  0.00              
ATOM   2714  CD  PRO   336     -46.713 -61.859  40.903  1.00  0.00           C  
ATOM   2715  CG  PRO   336     -46.648 -61.535  39.406  1.00  0.00           C  
ATOM   2716  N   GLY   337     -48.672 -64.955  38.053  1.00  0.00              
ATOM   2717  CA  GLY   337     -48.356 -66.167  37.344  1.00  0.00              
ATOM   2718  C   GLY   337     -49.338 -67.232  37.691  1.00  0.00              
ATOM   2719  O   GLY   337     -50.359 -66.967  38.322  1.00  0.00              
ATOM   2720  N   ASN   338     -49.072 -68.459  37.190  1.00  0.00              
ATOM   2721  CA  ASN   338     -49.888 -69.603  37.474  1.00  0.00              
ATOM   2722  CB  ASN   338     -50.641 -70.127  36.247  1.00  0.00              
ATOM   2723  C   ASN   338     -49.005 -70.706  37.948  1.00  0.00              
ATOM   2724  O   ASN   338     -48.679 -71.640  37.220  1.00  0.00              
ATOM   2725  CG  ASN   338     -51.900 -69.294  36.134  1.00  0.00           C  
ATOM   2726  OD1 ASN   338     -52.774 -69.379  36.994  1.00  0.00           O  
ATOM   2727  ND2 ASN   338     -51.997 -68.458  35.066  1.00  0.00           N  
ATOM   2728  N   GLY   339     -48.613 -70.637  39.221  1.00  0.00              
ATOM   2729  CA  GLY   339     -47.841 -71.685  39.804  1.00  0.00              
ATOM   2730  C   GLY   339     -48.579 -71.973  41.064  1.00  0.00              
ATOM   2731  O   GLY   339     -49.323 -71.123  41.548  1.00  0.00              
ATOM   2732  N   VAL   340     -48.403 -73.171  41.641  1.00  0.00              
ATOM   2733  CA  VAL   340     -49.147 -73.469  42.831  1.00  0.00              
ATOM   2734  CB  VAL   340     -48.996 -74.900  43.267  1.00  0.00              
ATOM   2735  C   VAL   340     -48.653 -72.571  43.925  1.00  0.00              
ATOM   2736  O   VAL   340     -47.467 -72.248  43.987  1.00  0.00              
ATOM   2737  CG1 VAL   340     -49.784 -75.124  44.568  1.00  0.00           C  
ATOM   2738  CG2 VAL   340     -49.444 -75.809  42.109  1.00  0.00           C  
ATOM   2739  N   GLU   341     -49.577 -72.106  44.796  1.00  0.00              
ATOM   2740  CA  GLU   341     -49.212 -71.272  45.908  1.00  0.00              
ATOM   2741  CB  GLU   341     -50.404 -70.525  46.545  1.00  0.00              
ATOM   2742  C   GLU   341     -48.514 -72.137  46.917  1.00  0.00              
ATOM   2743  O   GLU   341     -48.839 -73.312  47.077  1.00  0.00              
ATOM   2744  CG  GLU   341     -51.594 -71.419  46.899  1.00  0.00           C  
ATOM   2745  CD  GLU   341     -52.476 -71.570  45.664  1.00  0.00           C  
ATOM   2746  OE1 GLU   341     -52.195 -72.473  44.832  1.00  0.00           O  
ATOM   2747  OE2 GLU   341     -53.451 -70.782  45.540  1.00  0.00           O  
ATOM   2748  N   CYS   342     -47.511 -71.568  47.621  1.00  0.00              
ATOM   2749  CA  CYS   342     -46.701 -72.341  48.525  1.00  0.00              
ATOM   2750  CB  CYS   342     -45.485 -71.592  49.101  1.00  0.00              
ATOM   2751  C   CYS   342     -47.518 -72.712  49.714  1.00  0.00              
ATOM   2752  O   CYS   342     -48.425 -71.979  50.105  1.00  0.00              
ATOM   2753  SG  CYS   342     -44.589 -70.588  47.876  1.00  0.00           S  
ATOM   2754  N   ASP   343     -47.220 -73.888  50.303  1.00  0.00              
ATOM   2755  CA  ASP   343     -47.837 -74.295  51.525  1.00  0.00              
ATOM   2756  CB  ASP   343     -47.666 -75.798  51.818  1.00  0.00              
ATOM   2757  C   ASP   343     -47.078 -73.548  52.587  1.00  0.00              
ATOM   2758  O   ASP   343     -46.065 -72.906  52.310  1.00  0.00              
ATOM   2759  CG  ASP   343     -48.332 -76.596  50.704  1.00  0.00           C  
ATOM   2760  OD1 ASP   343     -49.155 -76.002  49.958  1.00  0.00           O  
ATOM   2761  OD2 ASP   343     -48.021 -77.812  50.583  1.00  0.00           O  
ATOM   2762  N   LEU   344     -47.556 -73.610  53.842  1.00  0.00              
ATOM   2763  CA  LEU   344     -46.947 -72.928  54.945  1.00  0.00              
ATOM   2764  CB  LEU   344     -47.827 -73.174  56.159  1.00  0.00              
ATOM   2765  C   LEU   344     -45.585 -73.513  55.145  1.00  0.00              
ATOM   2766  O   LEU   344     -44.619 -72.809  55.441  1.00  0.00              
ATOM   2767  CG  LEU   344     -49.259 -72.915  55.673  1.00  0.00           C  
ATOM   2768  CD1 LEU   344     -50.289 -73.340  56.696  1.00  0.00           C  
ATOM   2769  CD2 LEU   344     -49.447 -71.477  55.169  1.00  0.00           C  
ATOM   2770  N   LEU   345     -45.478 -74.839  54.962  1.00  0.00              
ATOM   2771  CA  LEU   345     -44.234 -75.540  55.133  1.00  0.00              
ATOM   2772  CB  LEU   345     -44.442 -77.064  54.973  1.00  0.00              
ATOM   2773  C   LEU   345     -43.246 -75.020  54.129  1.00  0.00              
ATOM   2774  O   LEU   345     -42.061 -74.872  54.435  1.00  0.00              
ATOM   2775  CG  LEU   345     -43.252 -77.991  55.315  1.00  0.00           C  
ATOM   2776  CD1 LEU   345     -43.644 -79.473  55.158  1.00  0.00           C  
ATOM   2777  CD2 LEU   345     -41.994 -77.661  54.498  1.00  0.00           C  
ATOM   2778  N   LYS   346     -43.698 -74.750  52.887  1.00  0.00              
ATOM   2779  CA  LYS   346     -42.799 -74.227  51.888  1.00  0.00              
ATOM   2780  CB  LYS   346     -43.365 -74.227  50.454  1.00  0.00              
ATOM   2781  C   LYS   346     -42.417 -72.830  52.255  1.00  0.00              
ATOM   2782  O   LYS   346     -41.289 -72.399  52.009  1.00  0.00              
ATOM   2783  CG  LYS   346     -43.352 -75.614  49.804  1.00  0.00           C  
ATOM   2784  CD  LYS   346     -41.955 -76.239  49.747  1.00  0.00           C  
ATOM   2785  CE  LYS   346     -41.195 -76.035  48.435  1.00  0.00           C  
ATOM   2786  NZ  LYS   346     -41.583 -77.083  47.466  1.00  0.00           N  
ATOM   2787  N   TYR   347     -43.353 -72.069  52.852  1.00  0.00              
ATOM   2788  CA  TYR   347     -43.005 -70.723  53.193  1.00  0.00              
ATOM   2789  CB  TYR   347     -44.183 -69.931  53.821  1.00  0.00              
ATOM   2790  C   TYR   347     -41.869 -70.724  54.180  1.00  0.00              
ATOM   2791  O   TYR   347     -40.916 -69.966  53.988  1.00  0.00              
ATOM   2792  CG  TYR   347     -45.093 -69.236  52.835  1.00  0.00           C  
ATOM   2793  CD1 TYR   347     -45.620 -69.843  51.712  1.00  0.00           C  
ATOM   2794  CD2 TYR   347     -45.481 -67.939  53.101  1.00  0.00           C  
ATOM   2795  CE1 TYR   347     -46.470 -69.167  50.860  1.00  0.00           C  
ATOM   2796  CE2 TYR   347     -46.329 -67.255  52.264  1.00  0.00           C  
ATOM   2797  CZ  TYR   347     -46.817 -67.867  51.140  1.00  0.00           C  
ATOM   2798  OH  TYR   347     -47.685 -67.147  50.296  1.00  0.00           O  
ATOM   2799  N   TYR   348     -41.892 -71.522  55.280  1.00  0.00              
ATOM   2800  CA  TYR   348     -40.712 -71.279  56.072  1.00  0.00              
ATOM   2801  CB  TYR   348     -40.758 -71.298  57.637  1.00  0.00              
ATOM   2802  C   TYR   348     -39.480 -71.924  55.504  1.00  0.00              
ATOM   2803  O   TYR   348     -38.395 -71.366  55.649  1.00  0.00              
ATOM   2804  CG  TYR   348     -40.310 -72.494  58.414  1.00  0.00           C  
ATOM   2805  CD1 TYR   348     -39.042 -72.991  58.227  1.00  0.00           C  
ATOM   2806  CD2 TYR   348     -41.122 -73.102  59.346  1.00  0.00           C  
ATOM   2807  CE1 TYR   348     -38.585 -74.073  58.939  1.00  0.00           C  
ATOM   2808  CE2 TYR   348     -40.666 -74.187  60.066  1.00  0.00           C  
ATOM   2809  CZ  TYR   348     -39.396 -74.677  59.865  1.00  0.00           C  
ATOM   2810  OH  TYR   348     -38.920 -75.788  60.596  1.00  0.00           O  
ATOM   2811  N   ASN   349     -39.589 -73.116  54.876  1.00  0.00              
ATOM   2812  CA  ASN   349     -38.435 -73.774  54.301  1.00  0.00              
ATOM   2813  CB  ASN   349     -38.744 -75.155  53.718  1.00  0.00              
ATOM   2814  C   ASN   349     -37.846 -72.999  53.167  1.00  0.00              
ATOM   2815  O   ASN   349     -36.626 -72.873  53.074  1.00  0.00              
ATOM   2816  CG  ASN   349     -38.576 -76.150  54.842  1.00  0.00           C  
ATOM   2817  OD1 ASN   349     -39.155 -77.234  54.825  1.00  0.00           O  
ATOM   2818  ND2 ASN   349     -37.741 -75.776  55.847  1.00  0.00           N  
ATOM   2819  N   CYS   350     -38.665 -72.461  52.250  1.00  0.00              
ATOM   2820  CA  CYS   350     -37.996 -71.810  51.160  1.00  0.00              
ATOM   2821  CB  CYS   350     -38.186 -72.438  49.776  1.00  0.00              
ATOM   2822  C   CYS   350     -38.451 -70.410  50.891  1.00  0.00              
ATOM   2823  O   CYS   350     -37.640 -69.482  50.853  1.00  0.00              
ATOM   2824  SG  CYS   350     -37.965 -71.078  48.589  1.00  0.00           S  
ATOM   2825  N   VAL   351     -39.769 -70.227  50.693  1.00  0.00              
ATOM   2826  CA  VAL   351     -40.206 -69.011  50.077  1.00  0.00              
ATOM   2827  CB  VAL   351     -41.690 -68.984  49.816  1.00  0.00              
ATOM   2828  C   VAL   351     -39.781 -67.788  50.835  1.00  0.00              
ATOM   2829  O   VAL   351     -39.446 -66.787  50.210  1.00  0.00              
ATOM   2830  CG1 VAL   351     -42.420 -68.227  50.932  1.00  0.00           C  
ATOM   2831  CG2 VAL   351     -41.915 -68.466  48.389  1.00  0.00           C  
ATOM   2832  N   SER   352     -39.800 -67.793  52.184  1.00  0.00              
ATOM   2833  CA  SER   352     -39.353 -66.608  52.878  1.00  0.00              
ATOM   2834  CB  SER   352     -39.787 -66.571  54.359  1.00  0.00              
ATOM   2835  C   SER   352     -37.861 -66.393  52.798  1.00  0.00              
ATOM   2836  O   SER   352     -37.409 -65.277  52.523  1.00  0.00              
ATOM   2837  OG  SER   352     -41.201 -66.447  54.450  1.00  0.00           O  
ATOM   2838  N   PRO   353     -37.059 -67.397  53.039  1.00  0.00              
ATOM   2839  CA  PRO   353     -35.635 -67.188  52.955  1.00  0.00              
ATOM   2840  CB  PRO   353     -35.006 -68.459  53.514  1.00  0.00              
ATOM   2841  C   PRO   353     -35.237 -66.814  51.580  1.00  0.00              
ATOM   2842  O   PRO   353     -34.354 -65.971  51.415  1.00  0.00              
ATOM   2843  CD  PRO   353     -37.401 -68.443  53.988  1.00  0.00           C  
ATOM   2844  CG  PRO   353     -36.054 -68.946  54.535  1.00  0.00           C  
ATOM   2845  N   ILE   354     -35.875 -67.444  50.579  1.00  0.00              
ATOM   2846  CA  ILE   354     -35.671 -67.036  49.234  1.00  0.00              
ATOM   2847  CB  ILE   354     -36.231 -67.987  48.220  1.00  0.00              
ATOM   2848  C   ILE   354     -36.440 -65.772  49.207  1.00  0.00              
ATOM   2849  O   ILE   354     -37.300 -65.538  50.016  1.00  0.00              
ATOM   2850  CG2 ILE   354     -36.116 -67.342  46.829  1.00  0.00           C  
ATOM   2851  CG1 ILE   354     -35.492 -69.331  48.332  1.00  0.00           C  
ATOM   2852  CD1 ILE   354     -33.976 -69.205  48.179  1.00  0.00           C  
ATOM   2853  N   LEU   355     -36.138 -64.809  48.390  1.00  0.00              
ATOM   2854  CA  LEU   355     -36.905 -63.595  48.485  1.00  0.00              
ATOM   2855  CB  LEU   355     -38.451 -63.706  48.361  1.00  0.00              
ATOM   2856  C   LEU   355     -36.444 -62.785  49.658  1.00  0.00              
ATOM   2857  O   LEU   355     -36.307 -61.575  49.521  1.00  0.00              
ATOM   2858  CG  LEU   355     -39.215 -62.358  48.390  1.00  0.00           C  
ATOM   2859  CD1 LEU   355     -40.668 -62.527  47.919  1.00  0.00           C  
ATOM   2860  CD2 LEU   355     -39.182 -61.715  49.785  1.00  0.00           C  
ATOM   2861  N   ASP   356     -36.154 -63.383  50.832  1.00  0.00              
ATOM   2862  CA  ASP   356     -35.458 -62.613  51.812  1.00  0.00              
ATOM   2863  CB  ASP   356     -35.474 -63.156  53.253  1.00  0.00              
ATOM   2864  C   ASP   356     -34.077 -62.533  51.299  1.00  0.00              
ATOM   2865  O   ASP   356     -33.400 -61.560  51.579  1.00  0.00              
ATOM   2866  CG  ASP   356     -36.751 -62.633  53.912  1.00  0.00           C  
ATOM   2867  OD1 ASP   356     -37.592 -62.042  53.183  1.00  0.00           O  
ATOM   2868  OD2 ASP   356     -36.894 -62.792  55.154  1.00  0.00           O  
ATOM   2869  N   HIS   357     -33.607 -63.589  50.598  1.00  0.00              
ATOM   2870  CA  HIS   357     -32.316 -63.588  49.956  1.00  0.00              
ATOM   2871  CB  HIS   357     -31.816 -64.983  49.559  1.00  0.00              
ATOM   2872  C   HIS   357     -32.355 -62.758  48.709  1.00  0.00              
ATOM   2873  O   HIS   357     -31.339 -62.232  48.273  1.00  0.00              
ATOM   2874  ND1 HIS   357     -29.367 -64.316  49.438  1.00  0.00           N  
ATOM   2875  CG  HIS   357     -30.483 -64.901  48.881  1.00  0.00           C  
ATOM   2876  NE2 HIS   357     -28.771 -65.030  47.418  1.00  0.00           N  
ATOM   2877  CD2 HIS   357     -30.101 -65.332  47.648  1.00  0.00           C  
ATOM   2878  CE1 HIS   357     -28.373 -64.420  48.520  1.00  0.00           C  
ATOM   2879  N   ILE   358     -33.485 -62.700  47.993  1.00  0.00              
ATOM   2880  CA  ILE   358     -33.439 -61.791  46.884  1.00  0.00              
ATOM   2881  CB  ILE   358     -34.591 -61.952  45.929  1.00  0.00              
ATOM   2882  C   ILE   358     -33.450 -60.434  47.486  1.00  0.00              
ATOM   2883  O   ILE   358     -32.815 -59.503  46.990  1.00  0.00              
ATOM   2884  CG2 ILE   358     -35.886 -61.482  46.608  1.00  0.00           C  
ATOM   2885  CG1 ILE   358     -34.284 -61.237  44.606  1.00  0.00           C  
ATOM   2886  CD1 ILE   358     -35.205 -61.667  43.465  1.00  0.00           C  
ATOM   2887  N   GLU   359     -34.232 -60.317  48.578  1.00  0.00              
ATOM   2888  CA  GLU   359     -34.348 -59.118  49.335  1.00  0.00              
ATOM   2889  CB  GLU   359     -35.668 -58.988  50.119  1.00  0.00              
ATOM   2890  C   GLU   359     -33.287 -59.137  50.356  1.00  0.00              
ATOM   2891  O   GLU   359     -33.403 -58.481  51.394  1.00  0.00              
ATOM   2892  CG  GLU   359     -36.893 -58.786  49.226  1.00  0.00           C  
ATOM   2893  CD  GLU   359     -38.120 -58.621  50.114  1.00  0.00           C  
ATOM   2894  OE1 GLU   359     -37.974 -58.686  51.364  1.00  0.00           O  
ATOM   2895  OE2 GLU   359     -39.226 -58.423  49.545  1.00  0.00           O  
ATOM   2896  N   ARG   360     -32.205 -59.870  50.030  1.00  0.00              
ATOM   2897  CA  ARG   360     -30.954 -59.998  50.719  1.00  0.00              
ATOM   2898  CB  ARG   360     -30.692 -61.261  51.584  1.00  0.00              
ATOM   2899  C   ARG   360     -30.038 -60.271  49.596  1.00  0.00              
ATOM   2900  O   ARG   360     -29.399 -61.317  49.575  1.00  0.00              
ATOM   2901  CG  ARG   360     -31.132 -61.236  53.051  1.00  0.00           C  
ATOM   2902  CD  ARG   360     -30.657 -62.438  53.864  1.00  0.00           C  
ATOM   2903  NE  ARG   360     -31.379 -63.633  53.350  1.00  0.00           N  
ATOM   2904  CZ  ARG   360     -30.809 -64.869  53.446  1.00  0.00           C  
ATOM   2905  NH1 ARG   360     -29.564 -65.008  53.989  1.00  0.00           N  
ATOM   2906  NH2 ARG   360     -31.487 -65.962  52.992  1.00  0.00           N  
ATOM   2907  N   LYS   361     -29.947 -59.359  48.623  1.00  0.00              
ATOM   2908  CA  LYS   361     -29.064 -59.694  47.551  1.00  0.00              
ATOM   2909  CB  LYS   361     -29.800 -60.376  46.383  1.00  0.00              
ATOM   2910  C   LYS   361     -28.455 -58.435  47.022  1.00  0.00              
ATOM   2911  O   LYS   361     -28.260 -58.250  45.824  1.00  0.00              
ATOM   2912  CG  LYS   361     -28.875 -61.029  45.358  1.00  0.00           C  
ATOM   2913  CD  LYS   361     -28.108 -62.225  45.925  1.00  0.00           C  
ATOM   2914  CE  LYS   361     -27.232 -62.941  44.898  1.00  0.00           C  
ATOM   2915  NZ  LYS   361     -28.085 -63.511  43.842  1.00  0.00           N  
ATOM   2916  N   GLY   362     -28.092 -57.519  47.940  1.00  0.00              
ATOM   2917  CA  GLY   362     -27.447 -56.291  47.560  1.00  0.00              
ATOM   2918  C   GLY   362     -28.494 -55.564  46.800  1.00  0.00              
ATOM   2919  O   GLY   362     -28.233 -54.660  46.008  1.00  0.00              
ATOM   2920  N   LEU   363     -29.733 -55.987  47.080  1.00  0.00              
ATOM   2921  CA  LEU   363     -30.912 -55.633  46.391  1.00  0.00              
ATOM   2922  CB  LEU   363     -31.438 -56.785  45.510  1.00  0.00              
ATOM   2923  C   LEU   363     -31.909 -55.442  47.456  1.00  0.00              
ATOM   2924  O   LEU   363     -31.958 -54.336  47.999  1.00  0.00              
ATOM   2925  CG  LEU   363     -32.606 -56.466  44.545  1.00  0.00           C  
ATOM   2926  CD1 LEU   363     -33.116 -57.764  43.902  1.00  0.00           C  
ATOM   2927  CD2 LEU   363     -33.744 -55.644  45.176  1.00  0.00           C  
ATOM   2928  N   CYS   364     -32.795 -56.452  47.739  1.00  0.00              
ATOM   2929  CA  CYS   364     -33.488 -55.963  48.875  1.00  0.00              
ATOM   2930  CB  CYS   364     -34.965 -56.317  49.126  1.00  0.00              
ATOM   2931  C   CYS   364     -32.586 -55.943  50.087  1.00  0.00              
ATOM   2932  O   CYS   364     -32.656 -55.001  50.868  1.00  0.00              
ATOM   2933  SG  CYS   364     -36.086 -55.614  47.881  1.00  0.00           S  
ATOM   2934  N   THR   365     -31.668 -56.920  50.261  1.00  0.00              
ATOM   2935  CA  THR   365     -30.715 -56.786  51.325  1.00  0.00              
ATOM   2936  CB  THR   365     -31.033 -57.147  52.772  1.00  0.00              
ATOM   2937  C   THR   365     -29.333 -57.155  50.820  1.00  0.00              
ATOM   2938  O   THR   365     -28.738 -56.309  50.157  1.00  0.00              
ATOM   2939  OG1 THR   365     -31.381 -58.494  52.978  1.00  0.00           O  
ATOM   2940  CG2 THR   365     -32.179 -56.245  53.259  1.00  0.00           C  
ATOM   2941  N   MET   366     -28.725 -58.343  51.087  1.00  0.00              
ATOM   2942  CA  MET   366     -27.397 -58.460  50.505  1.00  0.00              
ATOM   2943  CB  MET   366     -26.275 -58.299  51.545  1.00  0.00              
ATOM   2944  C   MET   366     -27.038 -59.726  49.737  1.00  0.00              
ATOM   2945  O   MET   366     -27.072 -60.847  50.225  1.00  0.00              
ATOM   2946  CG  MET   366     -24.879 -58.237  50.921  1.00  0.00           C  
ATOM   2947  SD  MET   366     -23.516 -58.111  52.117  1.00  0.00           S  
ATOM   2948  CE  MET   366     -23.678 -59.824  52.698  1.00  0.00           C  
ATOM   2949  N   GLY   367     -26.451 -59.548  48.542  1.00  0.00              
ATOM   2950  CA  GLY   367     -26.276 -60.594  47.572  1.00  0.00              
ATOM   2951  C   GLY   367     -25.718 -59.934  46.351  1.00  0.00              
ATOM   2952  O   GLY   367     -24.909 -59.015  46.459  1.00  0.00              
ATOM   2953  N   THR   368     -26.144 -60.349  45.141  1.00  0.00              
ATOM   2954  CA  THR   368     -25.435 -59.787  44.035  1.00  0.00              
ATOM   2955  CB  THR   368     -24.318 -60.676  43.581  1.00  0.00              
ATOM   2956  C   THR   368     -26.306 -59.498  42.864  1.00  0.00              
ATOM   2957  O   THR   368     -26.963 -58.461  42.808  1.00  0.00              
ATOM   2958  OG1 THR   368     -23.463 -60.980  44.673  1.00  0.00           O  
ATOM   2959  CG2 THR   368     -23.512 -59.913  42.523  1.00  0.00           C  
ATOM   2960  N   HIS   369     -26.286 -60.388  41.854  1.00  0.00              
ATOM   2961  CA  HIS   369     -26.941 -59.997  40.642  1.00  0.00              
ATOM   2962  CB  HIS   369     -25.943 -59.818  39.491  1.00  0.00              
ATOM   2963  C   HIS   369     -27.961 -60.984  40.142  1.00  0.00              
ATOM   2964  O   HIS   369     -28.096 -61.128  38.928  1.00  0.00              
ATOM   2965  ND1 HIS   369     -24.074 -61.502  39.842  1.00  0.00           N  
ATOM   2966  CG  HIS   369     -25.218 -61.095  39.192  1.00  0.00           C  
ATOM   2967  NE2 HIS   369     -24.574 -63.096  38.375  1.00  0.00           N  
ATOM   2968  CD2 HIS   369     -25.509 -62.080  38.299  1.00  0.00           C  
ATOM   2969  CE1 HIS   369     -23.732 -62.704  39.315  1.00  0.00           C  
ATOM   2970  N   ASN   370     -28.720 -61.692  41.002  1.00  0.00              
ATOM   2971  CA  ASN   370     -29.710 -62.545  40.398  1.00  0.00              
ATOM   2972  CB  ASN   370     -30.394 -63.523  41.372  1.00  0.00              
ATOM   2973  C   ASN   370     -30.795 -61.714  39.780  1.00  0.00              
ATOM   2974  O   ASN   370     -31.150 -61.918  38.621  1.00  0.00              
ATOM   2975  CG  ASN   370     -29.465 -64.708  41.594  1.00  0.00           C  
ATOM   2976  OD1 ASN   370     -28.302 -64.686  41.194  1.00  0.00           O  
ATOM   2977  ND2 ASN   370     -29.992 -65.779  42.247  1.00  0.00           N  
ATOM   2978  N   SER   371     -31.358 -60.738  40.526  1.00  0.00              
ATOM   2979  CA  SER   371     -32.405 -59.964  39.923  1.00  0.00              
ATOM   2980  CB  SER   371     -33.726 -60.048  40.711  1.00  0.00              
ATOM   2981  C   SER   371     -32.002 -58.521  39.895  1.00  0.00              
ATOM   2982  O   SER   371     -32.279 -57.774  40.830  1.00  0.00              
ATOM   2983  OG  SER   371     -34.731 -59.269  40.082  1.00  0.00           O  
ATOM   2984  N   SER   372     -31.364 -58.086  38.790  1.00  0.00              
ATOM   2985  CA  SER   372     -31.004 -56.704  38.624  1.00  0.00              
ATOM   2986  CB  SER   372     -29.507 -56.457  38.361  1.00  0.00              
ATOM   2987  C   SER   372     -31.749 -56.233  37.428  1.00  0.00              
ATOM   2988  O   SER   372     -31.847 -56.952  36.436  1.00  0.00              
ATOM   2989  OG  SER   372     -28.752 -56.692  39.540  1.00  0.00           O  
ATOM   2990  N   CYS   373     -32.303 -55.008  37.479  1.00  0.00              
ATOM   2991  CA  CYS   373     -33.100 -54.630  36.350  1.00  0.00              
ATOM   2992  CB  CYS   373     -34.568 -54.453  36.717  1.00  0.00              
ATOM   2993  C   CYS   373     -32.573 -53.345  35.778  1.00  0.00              
ATOM   2994  O   CYS   373     -31.856 -52.594  36.437  1.00  0.00              
ATOM   2995  SG  CYS   373     -35.572 -54.671  35.239  1.00  0.00           S  
ATOM   2996  N   PRO   374     -32.890 -53.125  34.521  1.00  0.00              
ATOM   2997  CA  PRO   374     -32.467 -51.921  33.851  1.00  0.00              
ATOM   2998  CB  PRO   374     -32.349 -52.269  32.363  1.00  0.00              
ATOM   2999  C   PRO   374     -33.386 -50.776  34.120  1.00  0.00              
ATOM   3000  O   PRO   374     -34.493 -50.999  34.610  1.00  0.00              
ATOM   3001  CD  PRO   374     -32.974 -54.240  33.596  1.00  0.00           C  
ATOM   3002  CG  PRO   374     -33.114 -53.592  32.212  1.00  0.00           C  
ATOM   3003  N   VAL   375     -32.954 -49.540  33.793  1.00  0.00              
ATOM   3004  CA  VAL   375     -33.746 -48.371  34.053  1.00  0.00              
ATOM   3005  CB  VAL   375     -32.989 -47.078  33.940  1.00  0.00              
ATOM   3006  C   VAL   375     -34.897 -48.290  33.088  1.00  0.00              
ATOM   3007  O   VAL   375     -34.834 -48.683  31.920  1.00  0.00              
ATOM   3008  CG1 VAL   375     -33.970 -45.919  34.186  1.00  0.00           C  
ATOM   3009  CG2 VAL   375     -31.813 -47.112  34.930  1.00  0.00           C  
ATOM   3010  N   PRO   376     -35.979 -47.826  33.656  1.00  0.00              
ATOM   3011  CA  PRO   376     -37.227 -47.648  32.945  1.00  0.00              
ATOM   3012  CB  PRO   376     -38.315 -47.606  34.016  1.00  0.00              
ATOM   3013  C   PRO   376     -37.365 -46.504  31.982  1.00  0.00              
ATOM   3014  O   PRO   376     -38.331 -46.471  31.236  1.00  0.00              
ATOM   3015  CD  PRO   376     -36.204 -48.148  35.059  1.00  0.00           C  
ATOM   3016  CG  PRO   376     -37.713 -48.383  35.195  1.00  0.00           C  
ATOM   3017  N   CYS   377     -36.511 -45.490  32.002  1.00  0.00              
ATOM   3018  CA  CYS   377     -36.658 -44.443  31.029  1.00  0.00              
ATOM   3019  CB  CYS   377     -36.719 -45.019  29.596  1.00  0.00              
ATOM   3020  C   CYS   377     -37.883 -43.607  31.357  1.00  0.00              
ATOM   3021  O   CYS   377     -38.029 -42.496  30.848  1.00  0.00              
ATOM   3022  SG  CYS   377     -36.332 -43.900  28.223  1.00  0.00           S  
ATOM   3023  N   GLU   378     -38.773 -44.073  32.268  1.00  0.00              
ATOM   3024  CA  GLU   378     -39.907 -43.277  32.656  1.00  0.00              
ATOM   3025  CB  GLU   378     -41.170 -43.502  31.807  1.00  0.00              
ATOM   3026  C   GLU   378     -40.231 -43.686  34.045  1.00  0.00              
ATOM   3027  O   GLU   378     -40.573 -44.841  34.291  1.00  0.00              
ATOM   3028  CG  GLU   378     -42.341 -42.629  32.263  1.00  0.00           C  
ATOM   3029  CD  GLU   378     -43.488 -42.789  31.276  1.00  0.00           C  
ATOM   3030  OE1 GLU   378     -43.324 -43.556  30.290  1.00  0.00           O  
ATOM   3031  OE2 GLU   378     -44.546 -42.140  31.496  1.00  0.00           O  
ATOM   3032  N   GLU   379     -40.130 -42.749  35.004  1.00  0.00              
ATOM   3033  CA  GLU   379     -40.424 -43.144  36.343  1.00  0.00              
ATOM   3034  CB  GLU   379     -39.189 -43.587  37.150  1.00  0.00              
ATOM   3035  C   GLU   379     -41.091 -42.019  37.054  1.00  0.00              
ATOM   3036  O   GLU   379     -40.797 -40.846  36.819  1.00  0.00              
ATOM   3037  CG  GLU   379     -38.103 -42.522  37.291  1.00  0.00           C  
ATOM   3038  CD  GLU   379     -36.902 -43.179  37.958  1.00  0.00           C  
ATOM   3039  OE1 GLU   379     -36.649 -44.378  37.668  1.00  0.00           O  
ATOM   3040  OE2 GLU   379     -36.219 -42.493  38.764  1.00  0.00           O  
ATOM   3041  N   THR   380     -42.044 -42.359  37.942  1.00  0.00              
ATOM   3042  CA  THR   380     -42.686 -41.313  38.675  1.00  0.00              
ATOM   3043  CB  THR   380     -44.190 -41.312  38.563  1.00  0.00              
ATOM   3044  C   THR   380     -42.282 -41.464  40.110  1.00  0.00              
ATOM   3045  O   THR   380     -42.388 -42.537  40.704  1.00  0.00              
ATOM   3046  OG1 THR   380     -44.699 -40.059  38.991  1.00  0.00           O  
ATOM   3047  CG2 THR   380     -44.797 -42.433  39.420  1.00  0.00           C  
ATOM   3048  N   GLU   381     -41.761 -40.372  40.701  1.00  0.00              
ATOM   3049  CA  GLU   381     -41.343 -40.416  42.071  1.00  0.00              
ATOM   3050  CB  GLU   381     -39.887 -39.975  42.307  1.00  0.00              
ATOM   3051  C   GLU   381     -42.193 -39.453  42.829  1.00  0.00              
ATOM   3052  O   GLU   381     -42.652 -38.450  42.283  1.00  0.00              
ATOM   3053  CG  GLU   381     -38.833 -40.937  41.759  1.00  0.00           C  
ATOM   3054  CD  GLU   381     -37.468 -40.345  42.081  1.00  0.00           C  
ATOM   3055  OE1 GLU   381     -37.430 -39.275  42.746  1.00  0.00           O  
ATOM   3056  OE2 GLU   381     -36.445 -40.952  41.666  1.00  0.00           O  
ATOM   3057  N   TYR   382     -42.455 -39.749  44.117  1.00  0.00              
ATOM   3058  CA  TYR   382     -43.245 -38.820  44.865  1.00  0.00              
ATOM   3059  CB  TYR   382     -44.540 -39.440  45.420  1.00  0.00              
ATOM   3060  C   TYR   382     -42.436 -38.330  46.028  1.00  0.00              
ATOM   3061  O   TYR   382     -42.152 -39.085  46.957  1.00  0.00              
ATOM   3062  CG  TYR   382     -45.376 -39.834  44.248  1.00  0.00           C  
ATOM   3063  CD1 TYR   382     -46.119 -38.892  43.574  1.00  0.00           C  
ATOM   3064  CD2 TYR   382     -45.422 -41.143  43.824  1.00  0.00           C  
ATOM   3065  CE1 TYR   382     -46.890 -39.248  42.493  1.00  0.00           C  
ATOM   3066  CE2 TYR   382     -46.192 -41.506  42.743  1.00  0.00           C  
ATOM   3067  CZ  TYR   382     -46.927 -40.557  42.075  1.00  0.00           C  
ATOM   3068  OH  TYR   382     -47.718 -40.923  40.966  1.00  0.00           O  
ATOM   3069  N   PRO   383     -42.039 -37.081  45.998  1.00  0.00              
ATOM   3070  CA  PRO   383     -41.322 -36.558  47.126  1.00  0.00              
ATOM   3071  CB  PRO   383     -40.672 -35.260  46.655  1.00  0.00              
ATOM   3072  C   PRO   383     -42.310 -36.384  48.227  1.00  0.00              
ATOM   3073  O   PRO   383     -43.466 -36.078  47.936  1.00  0.00              
ATOM   3074  CD  PRO   383     -41.553 -36.497  44.755  1.00  0.00           C  
ATOM   3075  CG  PRO   383     -40.443 -35.507  45.155  1.00  0.00           C  
ATOM   3076  N   ALA   384     -41.897 -36.574  49.493  1.00  0.00              
ATOM   3077  CA  ALA   384     -42.878 -36.430  50.520  1.00  0.00              
ATOM   3078  CB  ALA   384     -43.485 -37.770  50.974  1.00  0.00              
ATOM   3079  C   ALA   384     -42.254 -35.812  51.726  1.00  0.00              
ATOM   3080  O   ALA   384     -41.089 -36.050  52.042  1.00  0.00              
ATOM   3081  N   THR   385     -43.041 -34.972  52.423  1.00  0.00              
ATOM   3082  CA  THR   385     -42.601 -34.408  53.659  1.00  0.00              
ATOM   3083  CB  THR   385     -42.557 -32.905  53.663  1.00  0.00              
ATOM   3084  C   THR   385     -43.611 -34.881  54.657  1.00  0.00              
ATOM   3085  O   THR   385     -44.813 -34.839  54.403  1.00  0.00              
ATOM   3086  OG1 THR   385     -41.850 -32.447  54.804  1.00  0.00           O  
ATOM   3087  CG2 THR   385     -43.987 -32.338  53.659  1.00  0.00           C  
ATOM   3088  N   ILE   386     -43.157 -35.374  55.821  1.00  0.00              
ATOM   3089  CA  ILE   386     -44.102 -35.938  56.741  1.00  0.00              
ATOM   3090  CB  ILE   386     -43.858 -37.411  56.952  1.00  0.00              
ATOM   3091  C   ILE   386     -44.019 -35.212  58.048  1.00  0.00              
ATOM   3092  O   ILE   386     -42.934 -34.862  58.508  1.00  0.00              
ATOM   3093  CG2 ILE   386     -42.457 -37.558  57.558  1.00  0.00           C  
ATOM   3094  CG1 ILE   386     -44.978 -38.104  57.751  1.00  0.00           C  
ATOM   3095  CD1 ILE   386     -45.061 -37.705  59.224  1.00  0.00           C  
ATOM   3096  N   ALA   387     -45.195 -34.939  58.660  1.00  0.00              
ATOM   3097  CA  ALA   387     -45.266 -34.260  59.924  1.00  0.00              
ATOM   3098  CB  ALA   387     -45.613 -32.767  59.799  1.00  0.00              
ATOM   3099  C   ALA   387     -46.361 -34.903  60.718  1.00  0.00              
ATOM   3100  O   ALA   387     -47.248 -35.548  60.161  1.00  0.00              
ATOM   3101  N   TYR   388     -46.314 -34.779  62.060  1.00  0.00              
ATOM   3102  CA  TYR   388     -47.364 -35.389  62.820  1.00  0.00              
ATOM   3103  CB  TYR   388     -47.052 -36.828  63.271  1.00  0.00              
ATOM   3104  C   TYR   388     -47.783 -34.559  63.991  1.00  0.00              
ATOM   3105  O   TYR   388     -47.045 -33.707  64.485  1.00  0.00              
ATOM   3106  CG  TYR   388     -45.654 -36.865  63.776  1.00  0.00           C  
ATOM   3107  CD1 TYR   388     -45.364 -36.590  65.089  1.00  0.00           C  
ATOM   3108  CD2 TYR   388     -44.626 -37.169  62.915  1.00  0.00           C  
ATOM   3109  CE1 TYR   388     -44.065 -36.628  65.537  1.00  0.00           C  
ATOM   3110  CE2 TYR   388     -43.325 -37.209  63.355  1.00  0.00           C  
ATOM   3111  CZ  TYR   388     -43.044 -36.938  64.672  1.00  0.00           C  
ATOM   3112  OH  TYR   388     -41.712 -36.976  65.137  1.00  0.00           O  
ATOM   3113  N   SER   389     -49.036 -34.801  64.426  1.00  0.00              
ATOM   3114  CA  SER   389     -49.668 -34.168  65.548  1.00  0.00              
ATOM   3115  CB  SER   389     -50.832 -33.252  65.133  1.00  0.00              
ATOM   3116  C   SER   389     -50.242 -35.290  66.364  1.00  0.00              
ATOM   3117  O   SER   389     -50.458 -36.386  65.848  1.00  0.00              
ATOM   3118  OG  SER   389     -51.423 -32.652  66.275  1.00  0.00           O  
ATOM   3119  N   THR   390     -50.499 -35.051  67.666  1.00  0.00              
ATOM   3120  CA  THR   390     -50.966 -36.099  68.535  1.00  0.00              
ATOM   3121  CB  THR   390     -50.662 -35.848  69.982  1.00  0.00              
ATOM   3122  C   THR   390     -52.449 -36.275  68.429  1.00  0.00              
ATOM   3123  O   THR   390     -53.204 -35.329  68.211  1.00  0.00              
ATOM   3124  OG1 THR   390     -49.261 -35.730  70.175  1.00  0.00           O  
ATOM   3125  CG2 THR   390     -51.223 -37.015  70.814  1.00  0.00           C  
ATOM   3126  N   PHE   391     -52.894 -37.537  68.593  1.00  0.00              
ATOM   3127  CA  PHE   391     -54.283 -37.889  68.551  1.00  0.00              
ATOM   3128  CB  PHE   391     -54.628 -38.474  67.167  1.00  0.00              
ATOM   3129  C   PHE   391     -54.481 -38.948  69.595  1.00  0.00              
ATOM   3130  O   PHE   391     -53.604 -39.804  69.729  1.00  0.00              
ATOM   3131  CG  PHE   391     -56.042 -38.924  67.081  1.00  0.00           C  
ATOM   3132  CD1 PHE   391     -57.071 -38.020  66.958  1.00  0.00           C  
ATOM   3133  CD2 PHE   391     -56.330 -40.268  67.092  1.00  0.00           C  
ATOM   3134  CE1 PHE   391     -58.371 -38.454  66.863  1.00  0.00           C  
ATOM   3135  CE2 PHE   391     -57.626 -40.709  66.997  1.00  0.00           C  
ATOM   3136  CZ  PHE   391     -58.647 -39.800  66.883  1.00  0.00           C  
ATOM   3137  N   PRO   392     -55.578 -38.994  70.331  1.00  0.00              
ATOM   3138  CA  PRO   392     -56.669 -38.046  70.322  1.00  0.00              
ATOM   3139  CB  PRO   392     -57.827 -38.725  71.057  1.00  0.00              
ATOM   3140  C   PRO   392     -56.481 -36.636  70.762  1.00  0.00              
ATOM   3141  O   PRO   392     -56.468 -35.780  69.900  1.00  0.00              
ATOM   3142  CD  PRO   392     -55.918 -40.206  71.058  1.00  0.00           C  
ATOM   3143  CG  PRO   392     -57.153 -39.829  71.890  1.00  0.00           C  
ATOM   3144  N   SER   393     -56.288 -36.376  72.069  1.00  0.00              
ATOM   3145  CA  SER   393     -56.242 -35.068  72.668  1.00  0.00              
ATOM   3146  CB  SER   393     -56.991 -33.971  71.886  1.00  0.00              
ATOM   3147  C   SER   393     -57.015 -35.293  73.916  1.00  0.00              
ATOM   3148  O   SER   393     -57.908 -36.138  73.949  1.00  0.00              
ATOM   3149  OG  SER   393     -56.993 -32.755  72.618  1.00  0.00           O  
ATOM   3150  N   GLN   394     -56.717 -34.545  74.981  1.00  0.00              
ATOM   3151  CA  GLN   394     -57.417 -34.812  76.200  1.00  0.00              
ATOM   3152  CB  GLN   394     -56.924 -33.945  77.372  1.00  0.00              
ATOM   3153  C   GLN   394     -58.868 -34.506  76.014  1.00  0.00              
ATOM   3154  O   GLN   394     -59.733 -35.251  76.470  1.00  0.00              
ATOM   3155  CG  GLN   394     -57.666 -34.220  78.681  1.00  0.00           C  
ATOM   3156  CD  GLN   394     -57.097 -33.302  79.755  1.00  0.00           C  
ATOM   3157  OE1 GLN   394     -57.617 -33.234  80.868  1.00  0.00           O  
ATOM   3158  NE2 GLN   394     -56.002 -32.572  79.414  1.00  0.00           N  
ATOM   3159  N   ARG   395     -59.173 -33.390  75.330  1.00  0.00              
ATOM   3160  CA  ARG   395     -60.536 -32.967  75.199  1.00  0.00              
ATOM   3161  CB  ARG   395     -60.667 -31.622  74.465  1.00  0.00              
ATOM   3162  C   ARG   395     -61.345 -33.960  74.421  1.00  0.00              
ATOM   3163  O   ARG   395     -62.456 -34.295  74.821  1.00  0.00              
ATOM   3164  CG  ARG   395     -60.059 -30.442  75.224  1.00  0.00           C  
ATOM   3165  CD  ARG   395     -60.202 -29.110  74.485  1.00  0.00           C  
ATOM   3166  NE  ARG   395     -61.661 -28.837  74.357  1.00  0.00           N  
ATOM   3167  CZ  ARG   395     -62.336 -28.253  75.389  1.00  0.00           C  
ATOM   3168  NH1 ARG   395     -61.671 -27.916  76.533  1.00  0.00           N  
ATOM   3169  NH2 ARG   395     -63.675 -28.013  75.281  1.00  0.00           N  
ATOM   3170  N   ALA   396     -60.799 -34.405  73.273  1.00  0.00              
ATOM   3171  CA  ALA   396     -61.370 -35.269  72.269  1.00  0.00              
ATOM   3172  CB  ALA   396     -60.564 -35.243  70.959  1.00  0.00              
ATOM   3173  C   ALA   396     -61.539 -36.719  72.644  1.00  0.00              
ATOM   3174  O   ALA   396     -62.467 -37.367  72.165  1.00  0.00              
ATOM   3175  N   THR   397     -60.656 -37.284  73.488  1.00  0.00              
ATOM   3176  CA  THR   397     -60.590 -38.713  73.666  1.00  0.00              
ATOM   3177  CB  THR   397     -59.632 -39.110  74.753  1.00  0.00              
ATOM   3178  C   THR   397     -61.917 -39.328  74.005  1.00  0.00              
ATOM   3179  O   THR   397     -62.296 -40.334  73.408  1.00  0.00              
ATOM   3180  OG1 THR   397     -58.328 -38.634  74.454  1.00  0.00           O  
ATOM   3181  CG2 THR   397     -59.619 -40.644  74.870  1.00  0.00           C  
ATOM   3182  N   LYS   398     -62.669 -38.760  74.960  1.00  0.00              
ATOM   3183  CA  LYS   398     -63.899 -39.381  75.365  1.00  0.00              
ATOM   3184  CB  LYS   398     -64.472 -38.771  76.653  1.00  0.00              
ATOM   3185  C   LYS   398     -64.912 -39.394  74.255  1.00  0.00              
ATOM   3186  O   LYS   398     -65.680 -40.346  74.125  1.00  0.00              
ATOM   3187  CG  LYS   398     -63.610 -39.179  77.853  1.00  0.00           C  
ATOM   3188  CD  LYS   398     -63.832 -38.368  79.127  1.00  0.00           C  
ATOM   3189  CE  LYS   398     -62.943 -38.824  80.286  1.00  0.00           C  
ATOM   3190  NZ  LYS   398     -63.205 -37.998  81.486  1.00  0.00           N  
ATOM   3191  N   PHE   399     -64.946 -38.343  73.418  1.00  0.00              
ATOM   3192  CA  PHE   399     -65.895 -38.265  72.342  1.00  0.00              
ATOM   3193  CB  PHE   399     -65.742 -36.952  71.555  1.00  0.00              
ATOM   3194  C   PHE   399     -65.682 -39.404  71.387  1.00  0.00              
ATOM   3195  O   PHE   399     -66.627 -40.093  71.005  1.00  0.00              
ATOM   3196  CG  PHE   399     -66.746 -36.930  70.457  1.00  0.00           C  
ATOM   3197  CD1 PHE   399     -68.053 -36.586  70.710  1.00  0.00           C  
ATOM   3198  CD2 PHE   399     -66.372 -37.242  69.170  1.00  0.00           C  
ATOM   3199  CE1 PHE   399     -68.977 -36.562  69.694  1.00  0.00           C  
ATOM   3200  CE2 PHE   399     -67.293 -37.219  68.150  1.00  0.00           C  
ATOM   3201  CZ  PHE   399     -68.598 -36.880  68.412  1.00  0.00           C  
ATOM   3202  N   LEU   400     -64.418 -39.633  70.990  1.00  0.00              
ATOM   3203  CA  LEU   400     -64.020 -40.640  70.045  1.00  0.00              
ATOM   3204  CB  LEU   400     -62.512 -40.564  69.762  1.00  0.00              
ATOM   3205  C   LEU   400     -64.304 -41.993  70.612  1.00  0.00              
ATOM   3206  O   LEU   400     -64.717 -42.901  69.891  1.00  0.00              
ATOM   3207  CG  LEU   400     -62.099 -39.250  69.080  1.00  0.00           C  
ATOM   3208  CD1 LEU   400     -60.574 -39.130  68.989  1.00  0.00           C  
ATOM   3209  CD2 LEU   400     -62.783 -39.098  67.712  1.00  0.00           C  
ATOM   3210  N   ALA   401     -64.074 -42.168  71.925  1.00  0.00              
ATOM   3211  CA  ALA   401     -64.245 -43.459  72.518  1.00  0.00              
ATOM   3212  CB  ALA   401     -63.894 -43.476  74.016  1.00  0.00              
ATOM   3213  C   ALA   401     -65.679 -43.853  72.387  1.00  0.00              
ATOM   3214  O   ALA   401     -65.989 -44.989  72.033  1.00  0.00              
ATOM   3215  N   LYS   402     -66.590 -42.905  72.666  1.00  0.00              
ATOM   3216  CA  LYS   402     -67.997 -43.171  72.635  1.00  0.00              
ATOM   3217  CB  LYS   402     -68.828 -41.994  73.179  1.00  0.00              
ATOM   3218  C   LYS   402     -68.449 -43.459  71.234  1.00  0.00              
ATOM   3219  O   LYS   402     -69.220 -44.389  71.008  1.00  0.00              
ATOM   3220  CG  LYS   402     -70.294 -42.346  73.438  1.00  0.00           C  
ATOM   3221  CD  LYS   402     -71.024 -41.324  74.313  1.00  0.00           C  
ATOM   3222  CE  LYS   402     -72.489 -41.682  74.569  1.00  0.00           C  
ATOM   3223  NZ  LYS   402     -72.574 -42.993  75.251  1.00  0.00           N  
ATOM   3224  N   LYS   403     -67.962 -42.682  70.246  1.00  0.00              
ATOM   3225  CA  LYS   403     -68.442 -42.847  68.901  1.00  0.00              
ATOM   3226  CB  LYS   403     -67.761 -41.891  67.907  1.00  0.00              
ATOM   3227  C   LYS   403     -68.150 -44.234  68.419  1.00  0.00              
ATOM   3228  O   LYS   403     -69.021 -44.921  67.888  1.00  0.00              
ATOM   3229  CG  LYS   403     -68.169 -40.429  68.071  1.00  0.00           C  
ATOM   3230  CD  LYS   403     -69.661 -40.192  67.841  1.00  0.00           C  
ATOM   3231  CE  LYS   403     -70.164 -40.722  66.496  1.00  0.00           C  
ATOM   3232  NZ  LYS   403     -69.510 -39.997  65.383  1.00  0.00           N  
ATOM   3233  N   LEU   404     -66.887 -44.653  68.578  1.00  0.00              
ATOM   3234  CA  LEU   404     -66.358 -45.925  68.173  1.00  0.00              
ATOM   3235  CB  LEU   404     -64.834 -45.902  67.973  1.00  0.00              
ATOM   3236  C   LEU   404     -66.755 -47.033  69.099  1.00  0.00              
ATOM   3237  O   LEU   404     -66.598 -48.203  68.756  1.00  0.00              
ATOM   3238  CG  LEU   404     -64.451 -44.993  66.788  1.00  0.00           C  
ATOM   3239  CD1 LEU   404     -62.958 -45.089  66.440  1.00  0.00           C  
ATOM   3240  CD2 LEU   404     -65.364 -45.255  65.579  1.00  0.00           C  
ATOM   3241  N   ASN   405     -67.237 -46.705  70.314  1.00  0.00              
ATOM   3242  CA  ASN   405     -67.577 -47.719  71.274  1.00  0.00              
ATOM   3243  CB  ASN   405     -68.629 -48.722  70.769  1.00  0.00              
ATOM   3244  C   ASN   405     -66.349 -48.465  71.674  1.00  0.00              
ATOM   3245  O   ASN   405     -66.273 -49.688  71.572  1.00  0.00              
ATOM   3246  CG  ASN   405     -69.965 -47.994  70.722  1.00  0.00           C  
ATOM   3247  OD1 ASN   405     -70.177 -47.020  71.443  1.00  0.00           O  
ATOM   3248  ND2 ASN   405     -70.894 -48.478  69.855  1.00  0.00           N  
ATOM   3249  N   GLN   406     -65.328 -47.713  72.124  1.00  0.00              
ATOM   3250  CA  GLN   406     -64.133 -48.331  72.607  1.00  0.00              
ATOM   3251  CB  GLN   406     -63.124 -48.596  71.491  1.00  0.00              
ATOM   3252  C   GLN   406     -63.576 -47.515  73.728  1.00  0.00              
ATOM   3253  O   GLN   406     -64.029 -46.401  73.990  1.00  0.00              
ATOM   3254  CG  GLN   406     -62.791 -47.378  70.646  1.00  0.00           C  
ATOM   3255  CD  GLN   406     -62.309 -47.986  69.348  1.00  0.00           C  
ATOM   3256  OE1 GLN   406     -62.060 -49.188  69.283  1.00  0.00           O  
ATOM   3257  NE2 GLN   406     -62.206 -47.155  68.279  1.00  0.00           N  
ATOM   3258  N   SER   407     -62.599 -48.091  74.454  1.00  0.00              
ATOM   3259  CA  SER   407     -62.028 -47.451  75.603  1.00  0.00              
ATOM   3260  CB  SER   407     -61.120 -48.382  76.425  1.00  0.00              
ATOM   3261  C   SER   407     -61.193 -46.300  75.149  1.00  0.00              
ATOM   3262  O   SER   407     -60.724 -46.265  74.014  1.00  0.00              
ATOM   3263  OG  SER   407     -60.587 -47.685  77.541  1.00  0.00           O  
ATOM   3264  N   GLN   408     -61.009 -45.305  76.039  1.00  0.00              
ATOM   3265  CA  GLN   408     -60.212 -44.168  75.701  1.00  0.00              
ATOM   3266  CB  GLN   408     -60.410 -42.946  76.625  1.00  0.00              
ATOM   3267  C   GLN   408     -58.782 -44.587  75.551  1.00  0.00              
ATOM   3268  O   GLN   408     -58.053 -44.029  74.734  1.00  0.00              
ATOM   3269  CG  GLN   408     -60.110 -43.126  78.109  1.00  0.00           C  
ATOM   3270  CD  GLN   408     -60.543 -41.832  78.794  1.00  0.00           C  
ATOM   3271  OE1 GLN   408     -60.217 -40.735  78.342  1.00  0.00           O  
ATOM   3272  NE2 GLN   408     -61.318 -41.959  79.904  1.00  0.00           N  
ATOM   3273  N   GLU   409     -58.338 -45.590  76.330  1.00  0.00              
ATOM   3274  CA  GLU   409     -56.991 -46.077  76.206  1.00  0.00              
ATOM   3275  CB  GLU   409     -56.647 -47.210  77.188  1.00  0.00              
ATOM   3276  C   GLU   409     -56.828 -46.644  74.827  1.00  0.00              
ATOM   3277  O   GLU   409     -55.791 -46.461  74.193  1.00  0.00              
ATOM   3278  CG  GLU   409     -56.528 -46.762  78.644  1.00  0.00           C  
ATOM   3279  CD  GLU   409     -56.159 -47.981  79.478  1.00  0.00           C  
ATOM   3280  OE1 GLU   409     -56.738 -49.071  79.225  1.00  0.00           O  
ATOM   3281  OE2 GLU   409     -55.286 -47.840  80.375  1.00  0.00           O  
ATOM   3282  N   TYR   410     -57.870 -47.333  74.324  1.00  0.00              
ATOM   3283  CA  TYR   410     -57.843 -48.008  73.053  1.00  0.00              
ATOM   3284  CB  TYR   410     -59.193 -48.697  72.756  1.00  0.00              
ATOM   3285  C   TYR   410     -57.617 -46.990  71.979  1.00  0.00              
ATOM   3286  O   TYR   410     -56.797 -47.189  71.085  1.00  0.00              
ATOM   3287  CG  TYR   410     -59.197 -49.411  71.439  1.00  0.00           C  
ATOM   3288  CD1 TYR   410     -59.320 -48.732  70.245  1.00  0.00           C  
ATOM   3289  CD2 TYR   410     -59.113 -50.784  71.400  1.00  0.00           C  
ATOM   3290  CE1 TYR   410     -59.339 -49.406  69.043  1.00  0.00           C  
ATOM   3291  CE2 TYR   410     -59.132 -51.464  70.204  1.00  0.00           C  
ATOM   3292  CZ  TYR   410     -59.245 -50.777  69.021  1.00  0.00           C  
ATOM   3293  OH  TYR   410     -59.264 -51.477  67.796  1.00  0.00           O  
ATOM   3294  N   ILE   411     -58.318 -45.846  72.048  1.00  0.00              
ATOM   3295  CA  ILE   411     -58.198 -44.886  70.995  1.00  0.00              
ATOM   3296  CB  ILE   411     -59.110 -43.724  71.158  1.00  0.00              
ATOM   3297  C   ILE   411     -56.800 -44.374  70.887  1.00  0.00              
ATOM   3298  O   ILE   411     -56.273 -44.234  69.786  1.00  0.00              
ATOM   3299  CG2 ILE   411     -58.665 -42.599  70.210  1.00  0.00           C  
ATOM   3300  CG1 ILE   411     -60.541 -44.212  70.938  1.00  0.00           C  
ATOM   3301  CD1 ILE   411     -61.554 -43.105  71.128  1.00  0.00           C  
ATOM   3302  N   ARG   412     -56.154 -44.082  72.025  1.00  0.00              
ATOM   3303  CA  ARG   412     -54.824 -43.550  72.001  1.00  0.00              
ATOM   3304  CB  ARG   412     -54.321 -43.182  73.406  1.00  0.00              
ATOM   3305  C   ARG   412     -53.882 -44.544  71.390  1.00  0.00              
ATOM   3306  O   ARG   412     -52.901 -44.165  70.754  1.00  0.00              
ATOM   3307  CG  ARG   412     -55.108 -42.013  74.002  1.00  0.00           C  
ATOM   3308  CD  ARG   412     -54.661 -41.591  75.401  1.00  0.00           C  
ATOM   3309  NE  ARG   412     -55.534 -40.453  75.806  1.00  0.00           N  
ATOM   3310  CZ  ARG   412     -55.570 -40.040  77.106  1.00  0.00           C  
ATOM   3311  NH1 ARG   412     -54.814 -40.677  78.048  1.00  0.00           N  
ATOM   3312  NH2 ARG   412     -56.361 -38.986  77.462  1.00  0.00           N  
ATOM   3313  N   GLU   413     -54.113 -45.841  71.644  1.00  0.00              
ATOM   3314  CA  GLU   413     -53.290 -46.919  71.164  1.00  0.00              
ATOM   3315  CB  GLU   413     -53.411 -48.190  72.030  1.00  0.00              
ATOM   3316  C   GLU   413     -53.497 -47.275  69.718  1.00  0.00              
ATOM   3317  O   GLU   413     -52.548 -47.719  69.073  1.00  0.00              
ATOM   3318  CG  GLU   413     -54.822 -48.762  72.157  1.00  0.00           C  
ATOM   3319  CD  GLU   413     -54.779 -49.858  73.214  1.00  0.00           C  
ATOM   3320  OE1 GLU   413     -53.726 -49.981  73.895  1.00  0.00           O  
ATOM   3321  OE2 GLU   413     -55.800 -50.581  73.360  1.00  0.00           O  
ATOM   3322  N   ASN   414     -54.715 -47.172  69.140  1.00  0.00              
ATOM   3323  CA  ASN   414     -54.668 -47.622  67.779  1.00  0.00              
ATOM   3324  CB  ASN   414     -54.989 -49.115  67.558  1.00  0.00              
ATOM   3325  C   ASN   414     -55.377 -46.758  66.773  1.00  0.00              
ATOM   3326  O   ASN   414     -55.509 -47.166  65.619  1.00  0.00              
ATOM   3327  CG  ASN   414     -56.337 -49.473  68.115  1.00  0.00           C  
ATOM   3328  OD1 ASN   414     -57.198 -49.960  67.388  1.00  0.00           O  
ATOM   3329  ND2 ASN   414     -56.508 -49.266  69.447  1.00  0.00           N  
ATOM   3330  N   LEU   415     -55.809 -45.532  67.134  1.00  0.00              
ATOM   3331  CA  LEU   415     -56.414 -44.688  66.138  1.00  0.00              
ATOM   3332  CB  LEU   415     -57.468 -43.714  66.689  1.00  0.00              
ATOM   3333  C   LEU   415     -55.339 -43.899  65.447  1.00  0.00              
ATOM   3334  O   LEU   415     -54.335 -43.527  66.056  1.00  0.00              
ATOM   3335  CG  LEU   415     -58.728 -44.426  67.221  1.00  0.00           C  
ATOM   3336  CD1 LEU   415     -59.816 -43.420  67.626  1.00  0.00           C  
ATOM   3337  CD2 LEU   415     -59.242 -45.472  66.220  1.00  0.00           C  
ATOM   3338  N   VAL   416     -55.530 -43.634  64.134  1.00  0.00              
ATOM   3339  CA  VAL   416     -54.550 -42.927  63.357  1.00  0.00              
ATOM   3340  CB  VAL   416     -53.619 -43.872  62.653  1.00  0.00              
ATOM   3341  C   VAL   416     -55.276 -42.175  62.283  1.00  0.00              
ATOM   3342  O   VAL   416     -56.304 -42.628  61.784  1.00  0.00              
ATOM   3343  CG1 VAL   416     -52.642 -43.073  61.785  1.00  0.00           C  
ATOM   3344  CG2 VAL   416     -52.938 -44.762  63.700  1.00  0.00           C  
ATOM   3345  N   ASN   417     -54.751 -40.994  61.899  1.00  0.00              
ATOM   3346  CA  ASN   417     -55.349 -40.222  60.848  1.00  0.00              
ATOM   3347  CB  ASN   417     -55.867 -38.851  61.312  1.00  0.00              
ATOM   3348  C   ASN   417     -54.269 -39.986  59.844  1.00  0.00              
ATOM   3349  O   ASN   417     -53.153 -39.612  60.203  1.00  0.00              
ATOM   3350  CG  ASN   417     -56.649 -38.228  60.166  1.00  0.00           C  
ATOM   3351  OD1 ASN   417     -56.092 -37.906  59.118  1.00  0.00           O  
ATOM   3352  ND2 ASN   417     -57.984 -38.063  60.368  1.00  0.00           N  
ATOM   3353  N   ILE   418     -54.574 -40.213  58.552  1.00  0.00              
ATOM   3354  CA  ILE   418     -53.553 -40.058  57.559  1.00  0.00              
ATOM   3355  CB  ILE   418     -53.184 -41.380  56.926  1.00  0.00              
ATOM   3356  C   ILE   418     -54.048 -39.095  56.524  1.00  0.00              
ATOM   3357  O   ILE   418     -55.178 -39.195  56.046  1.00  0.00              
ATOM   3358  CG2 ILE   418     -54.304 -41.789  55.958  1.00  0.00           C  
ATOM   3359  CG1 ILE   418     -51.790 -41.345  56.280  1.00  0.00           C  
ATOM   3360  CD1 ILE   418     -51.666 -40.403  55.090  1.00  0.00           C  
ATOM   3361  N   GLU   419     -53.210 -38.098  56.181  1.00  0.00              
ATOM   3362  CA  GLU   419     -53.595 -37.124  55.202  1.00  0.00              
ATOM   3363  CB  GLU   419     -53.684 -35.706  55.791  1.00  0.00              
ATOM   3364  C   GLU   419     -52.562 -37.107  54.122  1.00  0.00              
ATOM   3365  O   GLU   419     -51.394 -36.810  54.365  1.00  0.00              
ATOM   3366  CG  GLU   419     -54.045 -34.625  54.774  1.00  0.00           C  
ATOM   3367  CD  GLU   419     -55.474 -34.837  54.304  1.00  0.00           C  
ATOM   3368  OE1 GLU   419     -56.399 -34.756  55.154  1.00  0.00           O  
ATOM   3369  OE2 GLU   419     -55.656 -35.078  53.080  1.00  0.00           O  
ATOM   3370  N   ILE   420     -52.975 -37.449  52.886  1.00  0.00              
ATOM   3371  CA  ILE   420     -52.078 -37.369  51.771  1.00  0.00              
ATOM   3372  CB  ILE   420     -51.712 -38.693  51.145  1.00  0.00              
ATOM   3373  C   ILE   420     -52.598 -36.380  50.781  1.00  0.00              
ATOM   3374  O   ILE   420     -53.727 -36.467  50.299  1.00  0.00              
ATOM   3375  CG2 ILE   420     -50.598 -39.326  51.980  1.00  0.00           C  
ATOM   3376  CG1 ILE   420     -52.931 -39.594  50.919  1.00  0.00           C  
ATOM   3377  CD1 ILE   420     -53.841 -39.158  49.788  1.00  0.00           C  
ATOM   3378  N   ASN   421     -51.754 -35.369  50.491  1.00  0.00              
ATOM   3379  CA  ASN   421     -52.108 -34.299  49.607  1.00  0.00              
ATOM   3380  CB  ASN   421     -52.775 -33.119  50.334  1.00  0.00              
ATOM   3381  C   ASN   421     -50.855 -33.787  48.966  1.00  0.00              
ATOM   3382  O   ASN   421     -49.763 -34.287  49.226  1.00  0.00              
ATOM   3383  CG  ASN   421     -51.806 -32.606  51.391  1.00  0.00           C  
ATOM   3384  OD1 ASN   421     -50.762 -32.036  51.077  1.00  0.00           O  
ATOM   3385  ND2 ASN   421     -52.162 -32.811  52.688  1.00  0.00           N  
ATOM   3386  N   TYR   422     -50.995 -32.759  48.103  1.00  0.00              
ATOM   3387  CA  TYR   422     -49.873 -32.185  47.412  1.00  0.00              
ATOM   3388  CB  TYR   422     -50.007 -32.140  45.883  1.00  0.00              
ATOM   3389  C   TYR   422     -49.741 -30.747  47.802  1.00  0.00              
ATOM   3390  O   TYR   422     -50.718 -30.086  48.150  1.00  0.00              
ATOM   3391  CG  TYR   422     -49.811 -33.484  45.284  1.00  0.00           C  
ATOM   3392  CD1 TYR   422     -50.865 -34.347  45.093  1.00  0.00           C  
ATOM   3393  CD2 TYR   422     -48.546 -33.865  44.909  1.00  0.00           C  
ATOM   3394  CE1 TYR   422     -50.651 -35.578  44.520  1.00  0.00           C  
ATOM   3395  CE2 TYR   422     -48.326 -35.091  44.337  1.00  0.00           C  
ATOM   3396  CZ  TYR   422     -49.381 -35.942  44.141  1.00  0.00           C  
ATOM   3397  OH  TYR   422     -49.146 -37.196  43.553  1.00  0.00           O  
ATOM   3398  N   SER   423     -48.491 -30.239  47.758  1.00  0.00              
ATOM   3399  CA  SER   423     -48.203 -28.864  48.046  1.00  0.00              
ATOM   3400  CB  SER   423     -46.725 -28.607  48.391  1.00  0.00              
ATOM   3401  C   SER   423     -48.542 -28.068  46.823  1.00  0.00              
ATOM   3402  O   SER   423     -48.986 -28.617  45.816  1.00  0.00              
ATOM   3403  OG  SER   423     -45.901 -28.942  47.285  1.00  0.00           O  
ATOM   3404  N   ASP   424     -48.363 -26.731  46.896  1.00  0.00              
ATOM   3405  CA  ASP   424     -48.758 -25.875  45.811  1.00  0.00              
ATOM   3406  CB  ASP   424     -48.510 -24.385  46.097  1.00  0.00              
ATOM   3407  C   ASP   424     -47.985 -26.228  44.579  1.00  0.00              
ATOM   3408  O   ASP   424     -48.574 -26.397  43.511  1.00  0.00              
ATOM   3409  CG  ASP   424     -49.217 -23.584  45.013  1.00  0.00           C  
ATOM   3410  OD1 ASP   424     -50.042 -24.184  44.274  1.00  0.00           O  
ATOM   3411  OD2 ASP   424     -48.939 -22.360  44.905  1.00  0.00           O  
ATOM   3412  N   LEU   425     -46.646 -26.366  44.688  1.00  0.00              
ATOM   3413  CA  LEU   425     -45.887 -26.728  43.523  1.00  0.00              
ATOM   3414  CB  LEU   425     -44.411 -26.296  43.583  1.00  0.00              
ATOM   3415  C   LEU   425     -45.905 -28.220  43.485  1.00  0.00              
ATOM   3416  O   LEU   425     -44.963 -28.890  43.904  1.00  0.00              
ATOM   3417  CG  LEU   425     -44.196 -24.771  43.560  1.00  0.00           C  
ATOM   3418  CD1 LEU   425     -42.699 -24.423  43.619  1.00  0.00           C  
ATOM   3419  CD2 LEU   425     -44.902 -24.124  42.356  1.00  0.00           C  
ATOM   3420  N   ASN   426     -47.018 -28.756  42.964  1.00  0.00              
ATOM   3421  CA  ASN   426     -47.348 -30.149  42.902  1.00  0.00              
ATOM   3422  CB  ASN   426     -48.859 -30.373  42.694  1.00  0.00              
ATOM   3423  C   ASN   426     -46.583 -30.939  41.879  1.00  0.00              
ATOM   3424  O   ASN   426     -46.413 -32.144  42.060  1.00  0.00              
ATOM   3425  CG  ASN   426     -49.318 -29.653  41.433  1.00  0.00           C  
ATOM   3426  OD1 ASN   426     -48.526 -29.029  40.729  1.00  0.00           O  
ATOM   3427  ND2 ASN   426     -50.647 -29.720  41.153  1.00  0.00           N  
ATOM   3428  N   TYR   427     -46.125 -30.329  40.766  1.00  0.00              
ATOM   3429  CA  TYR   427     -45.582 -31.173  39.733  1.00  0.00              
ATOM   3430  CB  TYR   427     -46.514 -31.151  38.504  1.00  0.00              
ATOM   3431  C   TYR   427     -44.203 -30.732  39.344  1.00  0.00              
ATOM   3432  O   TYR   427     -43.945 -29.549  39.130  1.00  0.00              
ATOM   3433  CG  TYR   427     -46.130 -32.120  37.437  1.00  0.00           C  
ATOM   3434  CD1 TYR   427     -46.220 -33.476  37.650  1.00  0.00           C  
ATOM   3435  CD2 TYR   427     -45.739 -31.668  36.198  1.00  0.00           C  
ATOM   3436  CE1 TYR   427     -45.885 -34.368  36.656  1.00  0.00           C  
ATOM   3437  CE2 TYR   427     -45.405 -32.554  35.202  1.00  0.00           C  
ATOM   3438  CZ  TYR   427     -45.473 -33.906  35.430  1.00  0.00           C  
ATOM   3439  OH  TYR   427     -45.130 -34.814  34.406  1.00  0.00           O  
ATOM   3440  N   LYS   428     -43.264 -31.701  39.257  1.00  0.00              
ATOM   3441  CA  LYS   428     -41.924 -31.385  38.850  1.00  0.00              
ATOM   3442  CB  LYS   428     -40.881 -31.448  39.977  1.00  0.00              
ATOM   3443  C   LYS   428     -41.495 -32.380  37.830  1.00  0.00              
ATOM   3444  O   LYS   428     -41.745 -33.577  37.961  1.00  0.00              
ATOM   3445  CG  LYS   428     -39.489 -31.098  39.450  1.00  0.00           C  
ATOM   3446  CD  LYS   428     -38.419 -30.852  40.510  1.00  0.00           C  
ATOM   3447  CE  LYS   428     -37.064 -30.508  39.884  1.00  0.00           C  
ATOM   3448  NZ  LYS   428     -36.103 -30.113  40.937  1.00  0.00           N  
ATOM   3449  N   ILE   429     -40.827 -31.909  36.763  1.00  0.00              
ATOM   3450  CA  ILE   429     -40.377 -32.879  35.818  1.00  0.00              
ATOM   3451  CB  ILE   429     -40.894 -32.710  34.418  1.00  0.00              
ATOM   3452  C   ILE   429     -38.894 -32.751  35.760  1.00  0.00              
ATOM   3453  O   ILE   429     -38.342 -31.660  35.895  1.00  0.00              
ATOM   3454  CG2 ILE   429     -40.401 -33.908  33.589  1.00  0.00           C  
ATOM   3455  CG1 ILE   429     -42.418 -32.532  34.395  1.00  0.00           C  
ATOM   3456  CD1 ILE   429     -42.848 -31.133  34.843  1.00  0.00           C  
ATOM   3457  N   THR   430     -38.199 -33.896  35.659  1.00  0.00              
ATOM   3458  CA  THR   430     -36.785 -33.846  35.465  1.00  0.00              
ATOM   3459  CB  THR   430     -36.015 -34.396  36.624  1.00  0.00              
ATOM   3460  C   THR   430     -36.551 -34.731  34.296  1.00  0.00              
ATOM   3461  O   THR   430     -36.534 -35.952  34.429  1.00  0.00              
ATOM   3462  OG1 THR   430     -36.330 -33.662  37.798  1.00  0.00           O  
ATOM   3463  CG2 THR   430     -34.513 -34.285  36.317  1.00  0.00           C  
ATOM   3464  N   GLN   431     -36.363 -34.137  33.107  1.00  0.00              
ATOM   3465  CA  GLN   431     -36.236 -34.991  31.973  1.00  0.00              
ATOM   3466  CB  GLN   431     -37.347 -34.777  30.924  1.00  0.00              
ATOM   3467  C   GLN   431     -34.938 -34.728  31.307  1.00  0.00              
ATOM   3468  O   GLN   431     -34.549 -33.578  31.105  1.00  0.00              
ATOM   3469  CG  GLN   431     -37.229 -35.686  29.696  1.00  0.00           C  
ATOM   3470  CD  GLN   431     -38.384 -35.372  28.751  1.00  0.00           C  
ATOM   3471  OE1 GLN   431     -39.518 -35.176  29.184  1.00  0.00           O  
ATOM   3472  NE2 GLN   431     -38.093 -35.325  27.423  1.00  0.00           N  
ATOM   3473  N   GLN   432     -34.205 -35.808  30.978  1.00  0.00              
ATOM   3474  CA  GLN   432     -33.039 -35.553  30.207  1.00  0.00              
ATOM   3475  CB  GLN   432     -31.918 -36.588  30.379  1.00  0.00              
ATOM   3476  C   GLN   432     -33.531 -35.413  28.810  1.00  0.00              
ATOM   3477  O   GLN   432     -34.299 -36.238  28.321  1.00  0.00              
ATOM   3478  CG  GLN   432     -32.301 -38.032  30.107  1.00  0.00           C  
ATOM   3479  CD  GLN   432     -31.061 -38.829  30.463  1.00  0.00           C  
ATOM   3480  OE1 GLN   432     -30.063 -38.271  30.916  1.00  0.00           O  
ATOM   3481  NE2 GLN   432     -31.112 -40.168  30.255  1.00  0.00           N  
ATOM   3482  N   GLN   433     -33.139 -34.318  28.140  1.00  0.00              
ATOM   3483  CA  GLN   433     -33.717 -34.079  26.856  1.00  0.00              
ATOM   3484  CB  GLN   433     -34.474 -32.740  26.801  1.00  0.00              
ATOM   3485  C   GLN   433     -32.625 -34.057  25.856  1.00  0.00              
ATOM   3486  O   GLN   433     -31.514 -33.617  26.146  1.00  0.00              
ATOM   3487  CG  GLN   433     -35.352 -32.559  25.564  1.00  0.00           C  
ATOM   3488  CD  GLN   433     -36.050 -31.210  25.687  1.00  0.00           C  
ATOM   3489  OE1 GLN   433     -35.603 -30.329  26.420  1.00  0.00           O  
ATOM   3490  NE2 GLN   433     -37.181 -31.043  24.950  1.00  0.00           N  
ATOM   3491  N   LYS   434     -32.907 -34.569  24.643  1.00  0.00              
ATOM   3492  CA  LYS   434     -31.864 -34.493  23.678  1.00  0.00              
ATOM   3493  CB  LYS   434     -32.078 -35.314  22.391  1.00  0.00              
ATOM   3494  C   LYS   434     -31.735 -33.053  23.384  1.00  0.00              
ATOM   3495  O   LYS   434     -32.712 -32.364  23.093  1.00  0.00              
ATOM   3496  CG  LYS   434     -33.455 -35.185  21.752  1.00  0.00           C  
ATOM   3497  CD  LYS   434     -34.575 -35.740  22.630  1.00  0.00           C  
ATOM   3498  CE  LYS   434     -34.482 -37.248  22.867  1.00  0.00           C  
ATOM   3499  NZ  LYS   434     -35.591 -37.685  23.744  1.00  0.00           N  
ATOM   3500  N   ALA   435     -30.501 -32.553  23.512  1.00  0.00              
ATOM   3501  CA  ALA   435     -30.301 -31.159  23.342  1.00  0.00              
ATOM   3502  CB  ALA   435     -28.843 -30.731  23.577  1.00  0.00              
ATOM   3503  C   ALA   435     -30.647 -30.816  21.938  1.00  0.00              
ATOM   3504  O   ALA   435     -31.312 -29.810  21.703  1.00  0.00              
ATOM   3505  N   VAL   436     -30.228 -31.651  20.962  1.00  0.00              
ATOM   3506  CA  VAL   436     -30.466 -31.224  19.616  1.00  0.00              
ATOM   3507  CB  VAL   436     -29.208 -30.747  18.951  1.00  0.00              
ATOM   3508  C   VAL   436     -31.026 -32.307  18.748  1.00  0.00              
ATOM   3509  O   VAL   436     -30.360 -33.293  18.434  1.00  0.00              
ATOM   3510  CG1 VAL   436     -29.527 -30.341  17.504  1.00  0.00           C  
ATOM   3511  CG2 VAL   436     -28.606 -29.619  19.806  1.00  0.00           C  
ATOM   3512  N   SER   437     -32.276 -32.098  18.294  1.00  0.00              
ATOM   3513  CA  SER   437     -32.933 -32.977  17.374  1.00  0.00              
ATOM   3514  CB  SER   437     -34.465 -32.938  17.511  1.00  0.00              
ATOM   3515  C   SER   437     -32.584 -32.495  15.996  1.00  0.00              
ATOM   3516  O   SER   437     -32.044 -31.403  15.838  1.00  0.00              
ATOM   3517  OG  SER   437     -35.068 -33.816  16.577  1.00  0.00           O  
ATOM   3518  N   VAL   438     -32.859 -33.305  14.950  1.00  0.00              
ATOM   3519  CA  VAL   438     -32.538 -32.862  13.618  1.00  0.00              
ATOM   3520  CB  VAL   438     -32.618 -33.923  12.547  1.00  0.00              
ATOM   3521  C   VAL   438     -33.329 -31.644  13.228  1.00  0.00              
ATOM   3522  O   VAL   438     -32.732 -30.736  12.648  1.00  0.00              
ATOM   3523  CG1 VAL   438     -31.455 -34.895  12.776  1.00  0.00           C  
ATOM   3524  CG2 VAL   438     -33.980 -34.628  12.559  1.00  0.00           C  
ATOM   3525  N   PRO   439     -34.612 -31.509  13.470  1.00  0.00              
ATOM   3526  CA  PRO   439     -35.310 -30.316  13.087  1.00  0.00              
ATOM   3527  CB  PRO   439     -36.783 -30.562  13.419  1.00  0.00              
ATOM   3528  C   PRO   439     -34.722 -29.151  13.814  1.00  0.00              
ATOM   3529  O   PRO   439     -34.816 -28.029  13.318  1.00  0.00              
ATOM   3530  CD  PRO   439     -35.493 -32.501  14.066  1.00  0.00           C  
ATOM   3531  CG  PRO   439     -36.762 -31.716  14.436  1.00  0.00           C  
ATOM   3532  N   GLU   440     -34.139 -29.403  15.000  1.00  0.00              
ATOM   3533  CA  GLU   440     -33.539 -28.370  15.782  1.00  0.00              
ATOM   3534  CB  GLU   440     -33.046 -28.887  17.141  1.00  0.00              
ATOM   3535  C   GLU   440     -32.330 -27.870  15.051  1.00  0.00              
ATOM   3536  O   GLU   440     -32.061 -26.671  15.025  1.00  0.00              
ATOM   3537  CG  GLU   440     -34.152 -29.460  18.028  1.00  0.00           C  
ATOM   3538  CD  GLU   440     -35.074 -28.320  18.423  1.00  0.00           C  
ATOM   3539  OE1 GLU   440     -34.882 -27.195  17.892  1.00  0.00           O  
ATOM   3540  OE2 GLU   440     -35.982 -28.558  19.262  1.00  0.00           O  
ATOM   3541  N   LEU   441     -31.561 -28.797  14.445  1.00  0.00              
ATOM   3542  CA  LEU   441     -30.330 -28.466  13.786  1.00  0.00              
ATOM   3543  CB  LEU   441     -29.613 -29.742  13.282  1.00  0.00              
ATOM   3544  C   LEU   441     -30.627 -27.579  12.622  1.00  0.00              
ATOM   3545  O   LEU   441     -30.016 -26.525  12.453  1.00  0.00              
ATOM   3546  CG  LEU   441     -28.163 -29.592  12.759  1.00  0.00           C  
ATOM   3547  CD1 LEU   441     -27.616 -30.956  12.304  1.00  0.00           C  
ATOM   3548  CD2 LEU   441     -28.017 -28.529  11.659  1.00  0.00           C  
ATOM   3549  N   LEU   442     -31.607 -27.975  11.796  1.00  0.00              
ATOM   3550  CA  LEU   442     -31.915 -27.210  10.628  1.00  0.00              
ATOM   3551  CB  LEU   442     -32.923 -27.904   9.701  1.00  0.00              
ATOM   3552  C   LEU   442     -32.454 -25.876  11.020  1.00  0.00              
ATOM   3553  O   LEU   442     -32.148 -24.870  10.386  1.00  0.00              
ATOM   3554  CG  LEU   442     -32.333 -29.158   9.031  1.00  0.00           C  
ATOM   3555  CD1 LEU   442     -31.960 -30.230  10.065  1.00  0.00           C  
ATOM   3556  CD2 LEU   442     -33.256 -29.685   7.925  1.00  0.00           C  
ATOM   3557  N   ALA   443     -33.278 -25.826  12.078  1.00  0.00              
ATOM   3558  CA  ALA   443     -33.864 -24.578  12.471  1.00  0.00              
ATOM   3559  CB  ALA   443     -34.830 -24.726  13.659  1.00  0.00              
ATOM   3560  C   ALA   443     -32.787 -23.622  12.886  1.00  0.00              
ATOM   3561  O   ALA   443     -32.832 -22.442  12.544  1.00  0.00              
ATOM   3562  N   ASP   444     -31.786 -24.108  13.644  1.00  0.00              
ATOM   3563  CA  ASP   444     -30.752 -23.254  14.157  1.00  0.00              
ATOM   3564  CB  ASP   444     -29.821 -23.971  15.147  1.00  0.00              
ATOM   3565  C   ASP   444     -29.913 -22.710  13.050  1.00  0.00              
ATOM   3566  O   ASP   444     -29.506 -21.551  13.087  1.00  0.00              
ATOM   3567  CG  ASP   444     -30.591 -24.165  16.446  1.00  0.00           C  
ATOM   3568  OD1 ASP   444     -31.672 -23.534  16.592  1.00  0.00           O  
ATOM   3569  OD2 ASP   444     -30.106 -24.940  17.312  1.00  0.00           O  
ATOM   3570  N   VAL   445     -29.573 -23.558  12.068  1.00  0.00              
ATOM   3571  CA  VAL   445     -28.801 -23.124  10.943  1.00  0.00              
ATOM   3572  CB  VAL   445     -28.171 -24.235  10.147  1.00  0.00              
ATOM   3573  C   VAL   445     -29.651 -22.320  10.007  1.00  0.00              
ATOM   3574  O   VAL   445     -29.156 -21.456   9.288  1.00  0.00              
ATOM   3575  CG1 VAL   445     -27.086 -24.903  11.003  1.00  0.00           C  
ATOM   3576  CG2 VAL   445     -29.264 -25.203   9.677  1.00  0.00           C  
ATOM   3577  N   GLY   446     -30.970 -22.568  10.018  1.00  0.00              
ATOM   3578  CA  GLY   446     -31.870 -22.065   9.020  1.00  0.00              
ATOM   3579  C   GLY   446     -31.794 -20.580   8.872  1.00  0.00              
ATOM   3580  O   GLY   446     -31.814 -20.079   7.748  1.00  0.00              
ATOM   3581  N   GLY   447     -31.717 -19.817   9.973  1.00  0.00              
ATOM   3582  CA  GLY   447     -31.739 -18.398   9.759  1.00  0.00              
ATOM   3583  C   GLY   447     -30.551 -17.960   8.948  1.00  0.00              
ATOM   3584  O   GLY   447     -30.696 -17.287   7.927  1.00  0.00              
ATOM   3585  N   GLN   448     -29.341 -18.376   9.368  1.00  0.00              
ATOM   3586  CA  GLN   448     -28.112 -17.993   8.726  1.00  0.00              
ATOM   3587  CB  GLN   448     -26.876 -18.529   9.469  1.00  0.00              
ATOM   3588  C   GLN   448     -28.125 -18.599   7.370  1.00  0.00              
ATOM   3589  O   GLN   448     -27.621 -18.056   6.384  1.00  0.00              
ATOM   3590  CG  GLN   448     -25.549 -18.036   8.893  1.00  0.00           C  
ATOM   3591  CD  GLN   448     -25.376 -16.583   9.310  1.00  0.00           C  
ATOM   3592  OE1 GLN   448     -24.430 -15.914   8.898  1.00  0.00           O  
ATOM   3593  NE2 GLN   448     -26.317 -16.080  10.153  1.00  0.00           N  
ATOM   3594  N   LEU   449     -28.745 -19.776   7.318  1.00  0.00              
ATOM   3595  CA  LEU   449     -28.825 -20.545   6.130  1.00  0.00              
ATOM   3596  CB  LEU   449     -29.590 -21.865   6.326  1.00  0.00              
ATOM   3597  C   LEU   449     -29.556 -19.753   5.098  1.00  0.00              
ATOM   3598  O   LEU   449     -29.268 -19.903   3.917  1.00  0.00              
ATOM   3599  CG  LEU   449     -29.682 -22.709   5.043  1.00  0.00           C  
ATOM   3600  CD1 LEU   449     -28.289 -23.183   4.599  1.00  0.00           C  
ATOM   3601  CD2 LEU   449     -30.685 -23.863   5.198  1.00  0.00           C  
ATOM   3602  N   GLY   450     -30.525 -18.906   5.497  1.00  0.00              
ATOM   3603  CA  GLY   450     -31.307 -18.167   4.542  1.00  0.00              
ATOM   3604  C   GLY   450     -30.434 -17.270   3.709  1.00  0.00              
ATOM   3605  O   GLY   450     -30.607 -17.167   2.495  1.00  0.00              
ATOM   3606  N   LEU   451     -29.460 -16.584   4.325  1.00  0.00              
ATOM   3607  CA  LEU   451     -28.653 -15.695   3.539  1.00  0.00              
ATOM   3608  CB  LEU   451     -27.591 -14.937   4.358  1.00  0.00              
ATOM   3609  C   LEU   451     -27.934 -16.505   2.512  1.00  0.00              
ATOM   3610  O   LEU   451     -27.805 -16.127   1.348  1.00  0.00              
ATOM   3611  CG  LEU   451     -28.171 -13.858   5.290  1.00  0.00           C  
ATOM   3612  CD1 LEU   451     -28.796 -12.707   4.484  1.00  0.00           C  
ATOM   3613  CD2 LEU   451     -29.137 -14.462   6.321  1.00  0.00           C  
ATOM   3614  N   PHE   452     -27.451 -17.675   2.928  1.00  0.00              
ATOM   3615  CA  PHE   452     -26.755 -18.543   2.038  1.00  0.00              
ATOM   3616  CB  PHE   452     -26.238 -19.805   2.749  1.00  0.00              
ATOM   3617  C   PHE   452     -27.763 -18.971   1.037  1.00  0.00              
ATOM   3618  O   PHE   452     -27.453 -19.239  -0.123  1.00  0.00              
ATOM   3619  CG  PHE   452     -25.499 -20.622   1.750  1.00  0.00           C  
ATOM   3620  CD1 PHE   452     -26.171 -21.451   0.881  1.00  0.00           C  
ATOM   3621  CD2 PHE   452     -24.127 -20.561   1.689  1.00  0.00           C  
ATOM   3622  CE1 PHE   452     -25.483 -22.203  -0.040  1.00  0.00           C  
ATOM   3623  CE2 PHE   452     -23.434 -21.312   0.770  1.00  0.00           C  
ATOM   3624  CZ  PHE   452     -24.112 -22.134  -0.096  1.00  0.00           C  
ATOM   3625  N   CYS   453     -29.021 -19.003   1.498  1.00  0.00              
ATOM   3626  CA  CYS   453     -30.098 -19.584   0.786  1.00  0.00              
ATOM   3627  CB  CYS   453     -31.514 -19.479   1.392  1.00  0.00              
ATOM   3628  C   CYS   453     -30.172 -19.149  -0.587  1.00  0.00              
ATOM   3629  O   CYS   453     -29.906 -18.034  -1.047  1.00  0.00              
ATOM   3630  SG  CYS   453     -31.793 -20.627   2.772  1.00  0.00           S  
ATOM   3631  N   GLY   454     -30.550 -20.178  -1.294  1.00  0.00              
ATOM   3632  CA  GLY   454     -30.674 -20.024  -2.670  1.00  0.00              
ATOM   3633  C   GLY   454     -29.344 -20.344  -3.215  1.00  0.00              
ATOM   3634  O   GLY   454     -29.210 -20.352  -4.438  1.00  0.00              
ATOM   3635  N   ALA   455     -28.357 -20.608  -2.304  1.00  0.00              
ATOM   3636  CA  ALA   455     -26.991 -20.875  -2.675  1.00  0.00              
ATOM   3637  CB  ALA   455     -26.788 -22.209  -3.407  1.00  0.00              
ATOM   3638  C   ALA   455     -26.727 -19.778  -3.593  1.00  0.00              
ATOM   3639  O   ALA   455     -26.260 -19.929  -4.720  1.00  0.00              
ATOM   3640  N   SER   456     -27.131 -18.614  -3.105  1.00  0.00              
ATOM   3641  CA  SER   456     -27.169 -17.534  -3.987  1.00  0.00              
ATOM   3642  CB  SER   456     -25.796 -17.222  -4.603  1.00  0.00              
ATOM   3643  C   SER   456     -28.149 -17.914  -5.062  1.00  0.00              
ATOM   3644  O   SER   456     -27.831 -18.508  -6.092  1.00  0.00              
ATOM   3645  OG  SER   456     -24.857 -16.962  -3.568  1.00  0.00           O  
ATOM   3646  N   LEU   457     -29.427 -17.528  -4.835  1.00  0.00              
ATOM   3647  CA  LEU   457     -30.392 -17.478  -5.904  1.00  0.00              
ATOM   3648  CB  LEU   457     -31.810 -17.117  -5.436  1.00  0.00              
ATOM   3649  C   LEU   457     -29.831 -16.317  -6.638  1.00  0.00              
ATOM   3650  O   LEU   457     -29.881 -16.168  -7.858  1.00  0.00              
ATOM   3651  CG  LEU   457     -32.828 -17.068  -6.591  1.00  0.00           C  
ATOM   3652  CD1 LEU   457     -32.975 -18.441  -7.266  1.00  0.00           C  
ATOM   3653  CD2 LEU   457     -34.175 -16.491  -6.126  1.00  0.00           C  
ATOM   3654  N   ILE   458     -29.210 -15.503  -5.778  1.00  0.00              
ATOM   3655  CA  ILE   458     -28.372 -14.384  -5.967  1.00  0.00              
ATOM   3656  CB  ILE   458     -27.870 -13.819  -4.662  1.00  0.00              
ATOM   3657  C   ILE   458     -27.220 -14.873  -6.814  1.00  0.00              
ATOM   3658  O   ILE   458     -26.402 -14.087  -7.263  1.00  0.00              
ATOM   3659  CG2 ILE   458     -26.800 -12.744  -4.926  1.00  0.00           C  
ATOM   3660  CG1 ILE   458     -29.067 -13.289  -3.853  1.00  0.00           C  
ATOM   3661  CD1 ILE   458     -28.719 -12.905  -2.417  1.00  0.00           C  
ATOM   3662  N   THR   459     -26.996 -16.193  -6.952  1.00  0.00              
ATOM   3663  CA  THR   459     -25.963 -16.583  -7.880  1.00  0.00              
ATOM   3664  CB  THR   459     -25.818 -18.066  -8.100  1.00  0.00              
ATOM   3665  C   THR   459     -26.330 -16.005  -9.203  1.00  0.00              
ATOM   3666  O   THR   459     -25.496 -15.409  -9.887  1.00  0.00              
ATOM   3667  OG1 THR   459     -25.404 -18.725  -6.913  1.00  0.00           O  
ATOM   3668  CG2 THR   459     -24.788 -18.287  -9.223  1.00  0.00           C  
ATOM   3669  N   ILE   460     -27.604 -16.156  -9.599  1.00  0.00              
ATOM   3670  CA  ILE   460     -27.973 -15.576 -10.856  1.00  0.00              
ATOM   3671  CB  ILE   460     -29.361 -15.928 -11.310  1.00  0.00              
ATOM   3672  C   ILE   460     -27.922 -14.086 -10.760  1.00  0.00              
ATOM   3673  O   ILE   460     -27.357 -13.414 -11.626  1.00  0.00              
ATOM   3674  CG2 ILE   460     -29.701 -15.036 -12.517  1.00  0.00           C  
ATOM   3675  CG1 ILE   460     -29.475 -17.431 -11.605  1.00  0.00           C  
ATOM   3676  CD1 ILE   460     -30.909 -17.888 -11.872  1.00  0.00           C  
ATOM   3677  N   ILE   461     -28.479 -13.535  -9.664  1.00  0.00              
ATOM   3678  CA  ILE   461     -28.584 -12.105  -9.581  1.00  0.00              
ATOM   3679  CB  ILE   461     -29.217 -11.632  -8.305  1.00  0.00              
ATOM   3680  C   ILE   461     -27.217 -11.524  -9.645  1.00  0.00              
ATOM   3681  O   ILE   461     -27.003 -10.486 -10.266  1.00  0.00              
ATOM   3682  CG2 ILE   461     -29.112 -10.099  -8.265  1.00  0.00           C  
ATOM   3683  CG1 ILE   461     -30.661 -12.149  -8.201  1.00  0.00           C  
ATOM   3684  CD1 ILE   461     -31.295 -11.909  -6.832  1.00  0.00           C  
ATOM   3685  N   GLU   462     -26.271 -12.182  -8.963  1.00  0.00              
ATOM   3686  CA  GLU   462     -24.894 -11.803  -8.895  1.00  0.00              
ATOM   3687  CB  GLU   462     -24.095 -12.707  -7.943  1.00  0.00              
ATOM   3688  C   GLU   462     -24.274 -11.911 -10.246  1.00  0.00              
ATOM   3689  O   GLU   462     -23.626 -10.975 -10.706  1.00  0.00              
ATOM   3690  CG  GLU   462     -22.617 -12.336  -7.839  1.00  0.00           C  
ATOM   3691  CD  GLU   462     -21.996 -13.230  -6.781  1.00  0.00           C  
ATOM   3692  OE1 GLU   462     -22.729 -13.629  -5.837  1.00  0.00           O  
ATOM   3693  OE2 GLU   462     -20.777 -13.519  -6.901  1.00  0.00           O  
ATOM   3694  N   ILE   463     -24.482 -13.044 -10.939  1.00  0.00              
ATOM   3695  CA  ILE   463     -23.828 -13.208 -12.208  1.00  0.00              
ATOM   3696  CB  ILE   463     -24.007 -14.604 -12.746  1.00  0.00              
ATOM   3697  C   ILE   463     -24.333 -12.207 -13.190  1.00  0.00              
ATOM   3698  O   ILE   463     -23.518 -11.577 -13.870  1.00  0.00              
ATOM   3699  CG2 ILE   463     -25.493 -14.834 -13.059  1.00  0.00           C  
ATOM   3700  CG1 ILE   463     -23.052 -14.863 -13.918  1.00  0.00           C  
ATOM   3701  CD1 ILE   463     -21.588 -14.964 -13.492  1.00  0.00           C  
ATOM   3702  N   ILE   464     -25.679 -12.019 -13.203  1.00  0.00              
ATOM   3703  CA  ILE   464     -26.465 -11.228 -14.120  1.00  0.00              
ATOM   3704  CB  ILE   464     -27.500 -10.357 -13.466  1.00  0.00              
ATOM   3705  C   ILE   464     -25.647 -10.366 -15.000  1.00  0.00              
ATOM   3706  O   ILE   464     -24.854  -9.534 -14.552  1.00  0.00              
ATOM   3707  CG2 ILE   464     -28.094  -9.439 -14.550  1.00  0.00           C  
ATOM   3708  CG1 ILE   464     -28.556 -11.216 -12.751  1.00  0.00           C  
ATOM   3709  CD1 ILE   464     -29.309 -12.159 -13.688  1.00  0.00           C  
ATOM   3710  N   GLU   465     -25.847 -10.577 -16.312  1.00  0.00              
ATOM   3711  CA  GLU   465     -25.081  -9.842 -17.254  1.00  0.00              
ATOM   3712  CB  GLU   465     -25.235  -8.315 -17.126  1.00  0.00              
ATOM   3713  C   GLU   465     -23.683 -10.178 -16.939  1.00  0.00              
ATOM   3714  O   GLU   465     -23.361 -11.227 -16.391  1.00  0.00              
ATOM   3715  CG  GLU   465     -26.627  -7.784 -17.472  1.00  0.00           C  
ATOM   3716  CD  GLU   465     -26.680  -6.329 -17.027  1.00  0.00           C  
ATOM   3717  OE1 GLU   465     -25.683  -5.862 -16.414  1.00  0.00           O  
ATOM   3718  OE2 GLU   465     -27.718  -5.665 -17.289  1.00  0.00           O  
ATOM   3719  N   TYR   466     -22.788  -9.287 -17.331  1.00  0.00              
ATOM   3720  CA  TYR   466     -21.464  -9.421 -16.854  1.00  0.00              
ATOM   3721  CB  TYR   466     -20.488  -8.426 -17.495  1.00  0.00              
ATOM   3722  C   TYR   466     -21.674  -9.000 -15.451  1.00  0.00              
ATOM   3723  O   TYR   466     -22.684  -8.349 -15.185  1.00  0.00              
ATOM   3724  CG  TYR   466     -20.662  -8.541 -18.969  1.00  0.00           C  
ATOM   3725  CD1 TYR   466     -21.726  -7.908 -19.566  1.00  0.00           C  
ATOM   3726  CD2 TYR   466     -19.787  -9.260 -19.751  1.00  0.00           C  
ATOM   3727  CE1 TYR   466     -21.921  -7.987 -20.923  1.00  0.00           C  
ATOM   3728  CE2 TYR   466     -19.978  -9.343 -21.112  1.00  0.00           C  
ATOM   3729  CZ  TYR   466     -21.046  -8.707 -21.699  1.00  0.00           C  
ATOM   3730  OH  TYR   466     -21.243  -8.790 -23.094  1.00  0.00           O  
ATOM   3731  N   LEU   467     -20.742  -9.335 -14.540  1.00  0.00              
ATOM   3732  CA  LEU   467     -20.926  -9.087 -13.135  1.00  0.00              
ATOM   3733  CB  LEU   467     -19.668  -9.334 -12.288  1.00  0.00              
ATOM   3734  C   LEU   467     -21.306  -7.662 -12.967  1.00  0.00              
ATOM   3735  O   LEU   467     -22.029  -7.272 -12.051  1.00  0.00              
ATOM   3736  CG  LEU   467     -19.245 -10.812 -12.201  1.00  0.00           C  
ATOM   3737  CD1 LEU   467     -18.808 -11.359 -13.568  1.00  0.00           C  
ATOM   3738  CD2 LEU   467     -18.190 -11.021 -11.103  1.00  0.00           C  
ATOM   3739  N   PHE   468     -20.800  -6.830 -13.866  1.00  0.00              
ATOM   3740  CA  PHE   468     -21.292  -5.501 -13.892  1.00  0.00              
ATOM   3741  CB  PHE   468     -20.265  -4.472 -13.381  1.00  0.00              
ATOM   3742  C   PHE   468     -21.465  -5.324 -15.346  1.00  0.00              
ATOM   3743  O   PHE   468     -21.501  -6.301 -16.088  1.00  0.00              
ATOM   3744  CG  PHE   468     -20.940  -3.158 -13.168  1.00  0.00           C  
ATOM   3745  CD1 PHE   468     -21.807  -2.988 -12.112  1.00  0.00           C  
ATOM   3746  CD2 PHE   468     -20.686  -2.087 -13.995  1.00  0.00           C  
ATOM   3747  CE1 PHE   468     -22.428  -1.780 -11.897  1.00  0.00           C  
ATOM   3748  CE2 PHE   468     -21.304  -0.876 -13.785  1.00  0.00           C  
ATOM   3749  CZ  PHE   468     -22.179  -0.721 -12.736  1.00  0.00           C  
ATOM   3750  N   THR   469     -21.589  -4.086 -15.806  1.00  0.00              
ATOM   3751  CA  THR   469     -21.743  -3.905 -17.209  1.00  0.00              
ATOM   3752  CB  THR   469     -21.810  -2.457 -17.576  1.00  0.00              
ATOM   3753  C   THR   469     -20.539  -4.478 -17.876  1.00  0.00              
ATOM   3754  O   THR   469     -20.645  -5.116 -18.923  1.00  0.00              
ATOM   3755  OG1 THR   469     -20.587  -1.820 -17.236  1.00  0.00           O  
ATOM   3756  CG2 THR   469     -22.972  -1.808 -16.803  1.00  0.00           C  
ATOM   3757  N   SER   470     -19.351  -4.269 -17.283  1.00  0.00              
ATOM   3758  CA  SER   470     -18.190  -4.827 -17.900  1.00  0.00              
ATOM   3759  CB  SER   470     -17.230  -3.778 -18.488  1.00  0.00              
ATOM   3760  C   SER   470     -17.431  -5.560 -16.858  1.00  0.00              
ATOM   3761  O   SER   470     -17.651  -5.395 -15.658  1.00  0.00              
ATOM   3762  OG  SER   470     -16.664  -2.992 -17.449  1.00  0.00           O  
ATOM   3763  N   PHE   471     -16.500  -6.405 -17.321  1.00  0.00              
ATOM   3764  CA  PHE   471     -15.695  -7.159 -16.426  1.00  0.00              
ATOM   3765  CB  PHE   471     -14.653  -8.017 -17.162  1.00  0.00              
ATOM   3766  C   PHE   471     -15.047  -6.226 -15.469  1.00  0.00              
ATOM   3767  O   PHE   471     -14.609  -5.133 -15.824  1.00  0.00              
ATOM   3768  CG  PHE   471     -14.136  -7.157 -18.262  1.00  0.00           C  
ATOM   3769  CD1 PHE   471     -13.129  -6.241 -18.072  1.00  0.00           C  
ATOM   3770  CD2 PHE   471     -14.704  -7.277 -19.509  1.00  0.00           C  
ATOM   3771  CE1 PHE   471     -12.696  -5.466 -19.124  1.00  0.00           C  
ATOM   3772  CE2 PHE   471     -14.276  -6.506 -20.562  1.00  0.00           C  
ATOM   3773  CZ  PHE   471     -13.267  -5.596 -20.368  1.00  0.00           C  
ATOM   3774  N   TYR   472     -15.011  -6.656 -14.197  1.00  0.00              
ATOM   3775  CA  TYR   472     -14.507  -5.835 -13.147  1.00  0.00              
ATOM   3776  CB  TYR   472     -15.279  -6.156 -11.854  1.00  0.00              
ATOM   3777  C   TYR   472     -13.090  -6.244 -12.985  1.00  0.00              
ATOM   3778  O   TYR   472     -12.656  -6.651 -11.909  1.00  0.00              
ATOM   3779  CG  TYR   472     -14.976  -5.191 -10.765  1.00  0.00           C  
ATOM   3780  CD1 TYR   472     -15.696  -4.023 -10.676  1.00  0.00           C  
ATOM   3781  CD2 TYR   472     -13.996  -5.446  -9.836  1.00  0.00           C  
ATOM   3782  CE1 TYR   472     -15.449  -3.113  -9.677  1.00  0.00           C  
ATOM   3783  CE2 TYR   472     -13.744  -4.540  -8.832  1.00  0.00           C  
ATOM   3784  CZ  TYR   472     -14.470  -3.374  -8.752  1.00  0.00           C  
ATOM   3785  OH  TYR   472     -14.213  -2.444  -7.722  1.00  0.00           O  
ATOM   3786  N   TRP   473     -12.321  -6.118 -14.079  1.00  0.00              
ATOM   3787  CA  TRP   473     -10.937  -6.458 -14.012  1.00  0.00              
ATOM   3788  CB  TRP   473     -10.465  -7.321 -15.198  1.00  0.00              
ATOM   3789  C   TRP   473     -10.205  -5.176 -14.063  1.00  0.00              
ATOM   3790  O   TRP   473      -9.722  -4.769 -15.120  1.00  0.00              
ATOM   3791  CG  TRP   473      -8.979  -7.602 -15.264  1.00  0.00           C  
ATOM   3792  CD2 TRP   473      -8.425  -8.825 -15.769  1.00  0.00           C  
ATOM   3793  CD1 TRP   473      -7.920  -6.825 -14.896  1.00  0.00           C  
ATOM   3794  NE1 TRP   473      -6.742  -7.480 -15.150  1.00  0.00           N  
ATOM   3795  CE2 TRP   473      -7.037  -8.715 -15.684  1.00  0.00           C  
ATOM   3796  CE3 TRP   473      -9.023  -9.948 -16.261  1.00  0.00           C  
ATOM   3797  CZ2 TRP   473      -6.222  -9.732 -16.091  1.00  0.00           C  
ATOM   3798  CZ3 TRP   473      -8.199 -10.971 -16.673  1.00  0.00           C  
ATOM   3799  CH2 TRP   473      -6.825 -10.865 -16.590  1.00  0.00           C  
ATOM   3800  N   VAL   474     -10.190  -4.453 -12.932  1.00  0.00              
ATOM   3801  CA  VAL   474      -9.358  -3.293 -12.902  1.00  0.00              
ATOM   3802  CB  VAL   474      -9.740  -2.281 -11.863  1.00  0.00              
ATOM   3803  C   VAL   474      -7.931  -3.704 -12.659  1.00  0.00              
ATOM   3804  O   VAL   474      -7.023  -3.198 -13.313  1.00  0.00              
ATOM   3805  CG1 VAL   474      -8.661  -1.181 -11.869  1.00  0.00           C  
ATOM   3806  CG2 VAL   474     -11.161  -1.762 -12.164  1.00  0.00           C  
ATOM   3807  N   PHE   475      -7.706  -4.666 -11.727  1.00  0.00              
ATOM   3808  CA  PHE   475      -6.388  -5.052 -11.254  1.00  0.00              
ATOM   3809  CB  PHE   475      -6.436  -5.760  -9.891  1.00  0.00              
ATOM   3810  C   PHE   475      -5.751  -6.026 -12.185  1.00  0.00              
ATOM   3811  O   PHE   475      -6.331  -7.059 -12.504  1.00  0.00              
ATOM   3812  CG  PHE   475      -6.906  -4.776  -8.885  1.00  0.00           C  
ATOM   3813  CD1 PHE   475      -5.995  -3.972  -8.241  1.00  0.00           C  
ATOM   3814  CD2 PHE   475      -8.246  -4.667  -8.587  1.00  0.00           C  
ATOM   3815  CE1 PHE   475      -6.415  -3.058  -7.308  1.00  0.00           C  
ATOM   3816  CE2 PHE   475      -8.678  -3.754  -7.655  1.00  0.00           C  
ATOM   3817  CZ  PHE   475      -7.756  -2.953  -7.022  1.00  0.00           C  
ATOM   3818  N   ILE   476      -4.532  -5.717 -12.664  1.00  0.00              
ATOM   3819  CA  ILE   476      -3.949  -6.611 -13.614  1.00  0.00              
ATOM   3820  CB  ILE   476      -2.900  -5.944 -14.465  1.00  0.00              
ATOM   3821  C   ILE   476      -3.417  -7.876 -12.950  1.00  0.00              
ATOM   3822  O   ILE   476      -3.719  -9.003 -13.340  1.00  0.00              
ATOM   3823  CG2 ILE   476      -1.514  -6.146 -13.829  1.00  0.00           C  
ATOM   3824  CG1 ILE   476      -2.991  -6.513 -15.884  1.00  0.00           C  
ATOM   3825  CD1 ILE   476      -2.999  -8.034 -15.877  1.00  0.00           C  
ATOM   3826  N   PHE   477      -2.717  -7.714 -11.816  1.00  0.00              
ATOM   3827  CA  PHE   477      -2.005  -8.747 -11.120  1.00  0.00              
ATOM   3828  CB  PHE   477      -1.560  -8.275  -9.725  1.00  0.00              
ATOM   3829  C   PHE   477      -2.919  -9.883 -10.828  1.00  0.00              
ATOM   3830  O   PHE   477      -2.455 -10.998 -10.610  1.00  0.00              
ATOM   3831  CG  PHE   477      -0.315  -7.457  -9.751  1.00  0.00           C  
ATOM   3832  CD1 PHE   477       0.909  -8.087  -9.653  1.00  0.00           C  
ATOM   3833  CD2 PHE   477      -0.371  -6.083  -9.843  1.00  0.00           C  
ATOM   3834  CE1 PHE   477       2.074  -7.359  -9.656  1.00  0.00           C  
ATOM   3835  CE2 PHE   477       0.783  -5.339  -9.849  1.00  0.00           C  
ATOM   3836  CZ  PHE   477       1.993  -5.989  -9.752  1.00  0.00           C  
ATOM   3837  N   PHE   478      -4.227  -9.603 -10.750  1.00  0.00              
ATOM   3838  CA  PHE   478      -5.253 -10.474 -10.253  1.00  0.00              
ATOM   3839  CB  PHE   478      -5.782 -11.586 -11.169  1.00  0.00              
ATOM   3840  C   PHE   478      -4.703 -10.972  -8.966  1.00  0.00              
ATOM   3841  O   PHE   478      -4.810 -12.132  -8.575  1.00  0.00              
ATOM   3842  CG  PHE   478      -7.229 -11.449 -10.809  1.00  0.00           C  
ATOM   3843  CD1 PHE   478      -7.738 -12.003  -9.659  1.00  0.00           C  
ATOM   3844  CD2 PHE   478      -8.078 -10.707 -11.606  1.00  0.00           C  
ATOM   3845  CE1 PHE   478      -9.066 -11.846  -9.322  1.00  0.00           C  
ATOM   3846  CE2 PHE   478      -9.406 -10.548 -11.272  1.00  0.00           C  
ATOM   3847  CZ  PHE   478      -9.909 -11.113 -10.123  1.00  0.00           C  
ATOM   3848  N   LEU   479      -4.118  -9.983  -8.270  1.00  0.00              
ATOM   3849  CA  LEU   479      -3.521 -10.029  -6.977  1.00  0.00              
ATOM   3850  CB  LEU   479      -4.476 -10.180  -5.776  1.00  0.00              
ATOM   3851  C   LEU   479      -2.321 -10.900  -6.867  1.00  0.00              
ATOM   3852  O   LEU   479      -1.817 -11.067  -5.757  1.00  0.00              
ATOM   3853  CG  LEU   479      -5.204  -8.851  -5.457  1.00  0.00           C  
ATOM   3854  CD1 LEU   479      -6.161  -8.447  -6.593  1.00  0.00           C  
ATOM   3855  CD2 LEU   479      -5.845  -8.861  -4.055  1.00  0.00           C  
ATOM   3856  N   LEU   480      -1.829 -11.423  -8.013  1.00  0.00              
ATOM   3857  CA  LEU   480      -0.622 -12.204  -8.128  1.00  0.00              
ATOM   3858  CB  LEU   480      -0.086 -12.878  -6.844  1.00  0.00              
ATOM   3859  C   LEU   480      -0.763 -13.181  -9.245  1.00  0.00              
ATOM   3860  O   LEU   480       0.141 -13.317 -10.069  1.00  0.00              
ATOM   3861  CG  LEU   480       0.769 -11.890  -6.011  1.00  0.00           C  
ATOM   3862  CD1 LEU   480       1.429 -12.555  -4.797  1.00  0.00           C  
ATOM   3863  CD2 LEU   480       1.785 -11.161  -6.901  1.00  0.00           C  
ATOM   3864  N   LYS   481      -1.898 -13.902  -9.296  1.00  0.00              
ATOM   3865  CA  LYS   481      -2.153 -14.755 -10.416  1.00  0.00              
ATOM   3866  CB  LYS   481      -2.060 -14.082 -11.800  1.00  0.00              
ATOM   3867  C   LYS   481      -1.082 -15.732 -10.609  1.00  0.00              
ATOM   3868  O   LYS   481      -0.694 -16.525  -9.752  1.00  0.00              
ATOM   3869  CG  LYS   481      -3.134 -13.093 -12.209  1.00  0.00           C  
ATOM   3870  CD  LYS   481      -3.494 -13.320 -13.669  1.00  0.00           C  
ATOM   3871  CE  LYS   481      -4.412 -14.537 -13.783  1.00  0.00           C  
ATOM   3872  NZ  LYS   481      -5.845 -14.182 -13.643  1.00  0.00           N  
ATOM   3873  N   ILE   482      -0.679 -15.684 -11.887  1.00  0.00              
ATOM   3874  CA  ILE   482       0.369 -16.420 -12.470  1.00  0.00              
ATOM   3875  CB  ILE   482      -0.066 -17.014 -13.805  1.00  0.00              
ATOM   3876  C   ILE   482       1.424 -15.356 -12.623  1.00  0.00              
ATOM   3877  O   ILE   482       1.165 -14.303 -13.207  1.00  0.00              
ATOM   3878  CG2 ILE   482      -0.151 -15.954 -14.916  1.00  0.00           C  
ATOM   3879  CG1 ILE   482       0.775 -18.239 -14.154  1.00  0.00           C  
ATOM   3880  CD1 ILE   482       0.324 -19.431 -13.320  1.00  0.00           C  
ATOM   3881  N   LEU   483       2.621 -15.530 -12.017  1.00  0.00              
ATOM   3882  CA  LEU   483       3.536 -14.423 -12.125  1.00  0.00              
ATOM   3883  CB  LEU   483       4.881 -14.627 -11.391  1.00  0.00              
ATOM   3884  C   LEU   483       3.874 -14.226 -13.566  1.00  0.00              
ATOM   3885  O   LEU   483       3.554 -13.201 -14.165  1.00  0.00              
ATOM   3886  CG  LEU   483       4.829 -14.593  -9.850  1.00  0.00           C  
ATOM   3887  CD1 LEU   483       6.231 -14.798  -9.247  1.00  0.00           C  
ATOM   3888  CD2 LEU   483       4.157 -13.309  -9.338  1.00  0.00           C  
ATOM   3889  N   GLU   484       4.506 -15.250 -14.159  1.00  0.00              
ATOM   3890  CA  GLU   484       4.795 -15.307 -15.559  1.00  0.00              
ATOM   3891  CB  GLU   484       6.007 -14.491 -16.038  1.00  0.00              
ATOM   3892  C   GLU   484       5.163 -16.728 -15.761  1.00  0.00              
ATOM   3893  O   GLU   484       6.223 -17.037 -16.302  1.00  0.00              
ATOM   3894  CG  GLU   484       5.820 -12.976 -15.991  1.00  0.00           C  
ATOM   3895  CD  GLU   484       6.460 -12.471 -14.711  1.00  0.00           C  
ATOM   3896  OE1 GLU   484       7.705 -12.619 -14.586  1.00  0.00           O  
ATOM   3897  OE2 GLU   484       5.725 -11.926 -13.846  1.00  0.00           O  
ATOM   3898  N   MET   485       4.262 -17.631 -15.337  1.00  0.00              
ATOM   3899  CA  MET   485       4.514 -19.029 -15.468  1.00  0.00              
ATOM   3900  CB  MET   485       4.635 -19.463 -16.941  1.00  0.00              
ATOM   3901  C   MET   485       5.845 -19.329 -14.851  1.00  0.00              
ATOM   3902  O   MET   485       6.654 -20.039 -15.446  1.00  0.00              
ATOM   3903  CG  MET   485       3.437 -19.098 -17.821  1.00  0.00           C  
ATOM   3904  SD  MET   485       1.923 -20.060 -17.539  1.00  0.00           S  
ATOM   3905  CE  MET   485       0.925 -19.081 -18.699  1.00  0.00           C  
ATOM   3906  N   ILE   486       6.124 -18.808 -13.643  1.00  0.00              
ATOM   3907  CA  ILE   486       7.419 -19.069 -13.084  1.00  0.00              
ATOM   3908  CB  ILE   486       7.985 -17.874 -12.373  1.00  0.00              
ATOM   3909  C   ILE   486       7.256 -20.183 -12.096  1.00  0.00              
ATOM   3910  O   ILE   486       6.526 -20.048 -11.115  1.00  0.00              
ATOM   3911  CG2 ILE   486       9.319 -18.273 -11.721  1.00  0.00           C  
ATOM   3912  CG1 ILE   486       8.110 -16.702 -13.362  1.00  0.00           C  
ATOM   3913  CD1 ILE   486       8.383 -15.356 -12.694  1.00  0.00           C  
ATOM   3914  N   GLN   487       7.939 -21.321 -12.359  1.00  0.00              
ATOM   3915  CA  GLN   487       7.908 -22.484 -11.513  1.00  0.00              
ATOM   3916  CB  GLN   487       8.728 -22.324 -10.220  1.00  0.00              
ATOM   3917  C   GLN   487       6.508 -22.783 -11.139  1.00  0.00              
ATOM   3918  O   GLN   487       6.124 -22.748  -9.971  1.00  0.00              
ATOM   3919  CG  GLN   487      10.234 -22.198 -10.459  1.00  0.00           C  
ATOM   3920  CD  GLN   487      10.903 -21.998  -9.106  1.00  0.00           C  
ATOM   3921  OE1 GLN   487      10.430 -21.221  -8.278  1.00  0.00           O  
ATOM   3922  NE2 GLN   487      12.028 -22.724  -8.867  1.00  0.00           N  
ATOM   3923  N   ARG   488       5.711 -23.079 -12.166  1.00  0.00              
ATOM   3924  CA  ARG   488       4.329 -23.362 -12.012  1.00  0.00              
ATOM   3925  CB  ARG   488       3.612 -23.356 -13.367  1.00  0.00              
ATOM   3926  C   ARG   488       4.212 -24.715 -11.441  1.00  0.00              
ATOM   3927  O   ARG   488       5.215 -25.369 -11.159  1.00  0.00              
ATOM   3928  CG  ARG   488       3.818 -22.032 -14.097  1.00  0.00           C  
ATOM   3929  CD  ARG   488       2.749 -21.013 -13.753  1.00  0.00           C  
ATOM   3930  NE  ARG   488       2.214 -21.373 -12.407  1.00  0.00           N  
ATOM   3931  CZ  ARG   488       2.743 -20.833 -11.271  1.00  0.00           C  
ATOM   3932  NH1 ARG   488       3.824 -20.002 -11.340  1.00  0.00           N  
ATOM   3933  NH2 ARG   488       2.167 -21.111 -10.065  1.00  0.00           N  
ATOM   3934  N   THR   489       2.955 -25.123 -11.201  1.00  0.00              
ATOM   3935  CA  THR   489       2.719 -26.462 -10.797  1.00  0.00              
ATOM   3936  CB  THR   489       1.294 -26.874 -10.901  1.00  0.00              
ATOM   3937  C   THR   489       3.382 -27.270 -11.833  1.00  0.00              
ATOM   3938  O   THR   489       4.191 -28.148 -11.537  1.00  0.00              
ATOM   3939  OG1 THR   489       0.505 -26.329  -9.854  1.00  0.00           O  
ATOM   3940  CG2 THR   489       1.246 -28.394 -11.029  1.00  0.00           C  
ATOM   3941  N   SER   490       3.066 -26.975 -13.099  1.00  0.00              
ATOM   3942  CA  SER   490       3.796 -27.709 -14.061  1.00  0.00              
ATOM   3943  CB  SER   490       3.098 -29.010 -14.492  1.00  0.00              
ATOM   3944  C   SER   490       3.973 -26.886 -15.278  1.00  0.00              
ATOM   3945  O   SER   490       3.091 -26.691 -16.112  1.00  0.00              
ATOM   3946  OG  SER   490       3.029 -29.912 -13.398  1.00  0.00           O  
ATOM   3947  N   PRO   491       5.160 -26.400 -15.311  1.00  0.00              
ATOM   3948  CA  PRO   491       5.653 -25.666 -16.435  1.00  0.00              
ATOM   3949  CB  PRO   491       6.599 -24.610 -15.846  1.00  0.00              
ATOM   3950  C   PRO   491       6.328 -26.727 -17.260  1.00  0.00              
ATOM   3951  O   PRO   491       6.085 -27.887 -16.931  1.00  0.00              
ATOM   3952  CD  PRO   491       5.759 -25.963 -14.060  1.00  0.00           C  
ATOM   3953  CG  PRO   491       6.993 -25.156 -14.470  1.00  0.00           C  
ATOM   3954  N   PRO   492       7.143 -26.489 -18.264  1.00  0.00              
ATOM   3955  CA  PRO   492       7.474 -25.163 -18.716  1.00  0.00              
ATOM   3956  CB  PRO   492       8.946 -25.195 -19.130  1.00  0.00              
ATOM   3957  C   PRO   492       6.593 -24.681 -19.817  1.00  0.00              
ATOM   3958  O   PRO   492       5.913 -25.485 -20.453  1.00  0.00              
ATOM   3959  CD  PRO   492       8.268 -27.396 -18.437  1.00  0.00           C  
ATOM   3960  CG  PRO   492       9.227 -26.679 -19.396  1.00  0.00           C  
ATOM   3961  N   GLN   493       6.595 -23.354 -20.031  1.00  0.00              
ATOM   3962  CA  GLN   493       5.955 -22.709 -21.136  1.00  0.00              
ATOM   3963  CB  GLN   493       6.750 -22.821 -22.449  1.00  0.00              
ATOM   3964  C   GLN   493       4.578 -23.235 -21.350  1.00  0.00              
ATOM   3965  O   GLN   493       4.207 -23.571 -22.473  1.00  0.00              
ATOM   3966  CG  GLN   493       6.156 -21.995 -23.591  1.00  0.00           C  
ATOM   3967  CD  GLN   493       7.098 -22.092 -24.781  1.00  0.00           C  
ATOM   3968  OE1 GLN   493       8.085 -22.824 -24.751  1.00  0.00           O  
ATOM   3969  NE2 GLN   493       6.786 -21.328 -25.862  1.00  0.00           N  
ATOM   3970  N   THR   494       3.766 -23.326 -20.285  1.00  0.00              
ATOM   3971  CA  THR   494       2.423 -23.728 -20.558  1.00  0.00              
ATOM   3972  CB  THR   494       1.822 -24.600 -19.486  1.00  0.00              
ATOM   3973  C   THR   494       1.654 -22.452 -20.654  1.00  0.00              
ATOM   3974  O   THR   494       0.984 -22.022 -19.716  1.00  0.00              
ATOM   3975  OG1 THR   494       1.823 -23.943 -18.226  1.00  0.00           O  
ATOM   3976  CG2 THR   494       2.638 -25.901 -19.402  1.00  0.00           C  
ATOM   3977  N   VAL   495       1.745 -21.807 -21.831  1.00  0.00              
ATOM   3978  CA  VAL   495       1.075 -20.563 -22.043  1.00  0.00              
ATOM   3979  CB  VAL   495       1.403 -19.941 -23.369  1.00  0.00              
ATOM   3980  C   VAL   495      -0.416 -20.861 -22.022  1.00  0.00              
ATOM   3981  O   VAL   495      -1.162 -20.081 -21.372  1.00  0.00              
ATOM   3982  CG1 VAL   495       0.948 -20.889 -24.492  1.00  0.00           C  
ATOM   3983  CG2 VAL   495       0.745 -18.552 -23.428  1.00  0.00           C  
ATOM   3984  OXT VAL   495      -0.831 -21.872 -22.649  1.00  0.00           O  
TER
