# Supplementary material for: A Na+ leak channel cloned from Trichoplax adhaerens extends extracellular pH and Ca2+ sensing for the DEG/ENaC family close to the base of Metazoa
Source: J Biol Chem. 2019 Sep 15;294(44):16320–36. doi: 10.1074/jbc.RA119.010542 (PMC6827283; doi:10.1074/jbc.RA119.010542)
Supplement: Supporting Information [file supp_RA119.010542_155050_1_supp_391149_pxf4hm.zip › SupplementaryFile2/TadASIC10.pdb]

REMARK  99  Chain ID : 1
REMARK  99  Residues : 616
REMARK  99  Atoms    : 4790
REMARK  99  File     : final.sc.pdb
ATOM      1  N   MET     1     203.984 296.618 293.207  1.00  0.00              
ATOM      2  CA  MET     1     203.720 297.190 294.552  1.00  0.00              
ATOM      3  CB  MET     1     204.774 296.682 295.549  1.00  0.00              
ATOM      4  C   MET     1     203.809 298.667 294.460  1.00  0.00              
ATOM      5  O   MET     1     204.783 299.284 294.887  1.00  0.00              
ATOM      6  CG  MET     1     204.739 295.162 295.730  1.00  0.00           C  
ATOM      7  SD  MET     1     205.964 294.503 296.899  1.00  0.00           S  
ATOM      8  CE  MET     1     205.111 295.138 298.370  1.00  0.00           C  
ATOM      9  N   PRO     2     202.774 299.217 293.888  1.00  0.00              
ATOM     10  CA  PRO     2     202.681 300.635 293.728  1.00  0.00              
ATOM     11  CB  PRO     2     201.262 300.906 293.245  1.00  0.00              
ATOM     12  C   PRO     2     202.940 301.294 295.021  1.00  0.00              
ATOM     13  O   PRO     2     202.107 301.204 295.920  1.00  0.00              
ATOM     14  CD  PRO     2     201.454 298.604 293.980  1.00  0.00           C  
ATOM     15  CG  PRO     2     200.460 299.776 293.918  1.00  0.00           C  
ATOM     16  N   THR     3     204.092 301.967 295.139  1.00  0.00              
ATOM     17  CA  THR     3     204.230 302.767 296.299  1.00  0.00              
ATOM     18  CB  THR     3     205.656 303.009 296.728  1.00  0.00              
ATOM     19  C   THR     3     203.619 304.009 295.795  1.00  0.00              
ATOM     20  O   THR     3     203.991 304.492 294.727  1.00  0.00              
ATOM     21  OG1 THR     3     205.684 303.811 297.899  1.00  0.00           O  
ATOM     22  CG2 THR     3     206.453 303.675 295.594  1.00  0.00           C  
ATOM     23  N   LYS     4     202.600 304.534 296.489  1.00  0.00              
ATOM     24  CA  LYS     4     202.050 305.719 295.923  1.00  0.00              
ATOM     25  CB  LYS     4     200.587 305.966 296.329  1.00  0.00              
ATOM     26  C   LYS     4     202.887 306.812 296.440  1.00  0.00              
ATOM     27  O   LYS     4     202.449 307.684 297.188  1.00  0.00              
ATOM     28  CG  LYS     4     199.637 304.931 295.720  1.00  0.00           C  
ATOM     29  CD  LYS     4     198.233 304.919 296.327  1.00  0.00           C  
ATOM     30  CE  LYS     4     197.315 303.872 295.691  1.00  0.00           C  
ATOM     31  NZ  LYS     4     195.977 303.913 296.322  1.00  0.00           N  
ATOM     32  N   GLN     5     204.154 306.753 296.023  1.00  0.00              
ATOM     33  CA  GLN     5     205.090 307.741 296.362  1.00  0.00              
ATOM     34  CB  GLN     5     206.482 307.213 296.753  1.00  0.00              
ATOM     35  C   GLN     5     205.225 308.522 295.136  1.00  0.00              
ATOM     36  O   GLN     5     204.968 308.045 294.032  1.00  0.00              
ATOM     37  CG  GLN     5     206.501 306.486 298.100  1.00  0.00           C  
ATOM     38  CD  GLN     5     207.931 306.045 298.383  1.00  0.00           C  
ATOM     39  OE1 GLN     5     208.792 306.084 297.505  1.00  0.00           O  
ATOM     40  NE2 GLN     5     208.195 305.617 299.647  1.00  0.00           N  
ATOM     41  N   LEU     6     205.616 309.774 295.315  1.00  0.00              
ATOM     42  CA  LEU     6     205.750 310.574 294.167  1.00  0.00              
ATOM     43  CB  LEU     6     206.167 312.019 294.485  1.00  0.00              
ATOM     44  C   LEU     6     206.819 309.952 293.342  1.00  0.00              
ATOM     45  O   LEU     6     206.830 310.089 292.122  1.00  0.00              
ATOM     46  CG  LEU     6     206.314 312.905 293.234  1.00  0.00           C  
ATOM     47  CD1 LEU     6     204.982 313.048 292.483  1.00  0.00           C  
ATOM     48  CD2 LEU     6     206.947 314.261 293.588  1.00  0.00           C  
ATOM     49  N   LYS     7     207.742 309.233 294.005  1.00  0.00              
ATOM     50  CA  LYS     7     208.916 308.689 293.387  1.00  0.00              
ATOM     51  CB  LYS     7     209.752 307.841 294.359  1.00  0.00              
ATOM     52  C   LYS     7     208.605 307.806 292.224  1.00  0.00              
ATOM     53  O   LYS     7     209.229 307.938 291.172  1.00  0.00              
ATOM     54  CG  LYS     7     210.350 308.637 295.520  1.00  0.00           C  
ATOM     55  CD  LYS     7     210.897 307.751 296.640  1.00  0.00           C  
ATOM     56  CE  LYS     7     211.498 308.538 297.806  1.00  0.00           C  
ATOM     57  NZ  LYS     7     211.962 307.606 298.858  1.00  0.00           N  
ATOM     58  N   VAL     8     207.654 306.871 292.358  1.00  0.00              
ATOM     59  CA  VAL     8     207.413 306.010 291.238  1.00  0.00              
ATOM     60  CB  VAL     8     206.366 304.975 291.523  1.00  0.00              
ATOM     61  C   VAL     8     206.922 306.843 290.122  1.00  0.00              
ATOM     62  O   VAL     8     207.372 306.722 288.984  1.00  0.00              
ATOM     63  CG1 VAL     8     206.092 304.185 290.232  1.00  0.00           C  
ATOM     64  CG2 VAL     8     206.846 304.108 292.699  1.00  0.00           C  
ATOM     65  N   MET     9     205.982 307.743 290.442  1.00  0.00              
ATOM     66  CA  MET     9     205.493 308.646 289.457  1.00  0.00              
ATOM     67  CB  MET     9     204.283 309.467 289.930  1.00  0.00              
ATOM     68  C   MET     9     206.617 309.596 289.261  1.00  0.00              
ATOM     69  O   MET     9     207.693 309.445 289.837  1.00  0.00              
ATOM     70  CG  MET     9     203.062 308.615 290.281  1.00  0.00           C  
ATOM     71  SD  MET     9     201.646 309.561 290.918  1.00  0.00           S  
ATOM     72  CE  MET     9     200.694 308.099 291.422  1.00  0.00           C  
ATOM     73  N   SER    10     206.433 310.595 288.399  1.00  0.00              
ATOM     74  CA  SER    10     207.514 311.509 288.249  1.00  0.00              
ATOM     75  CB  SER    10     207.948 312.161 289.577  1.00  0.00              
ATOM     76  C   SER    10     208.676 310.787 287.657  1.00  0.00              
ATOM     77  O   SER    10     209.812 311.256 287.693  1.00  0.00              
ATOM     78  OG  SER    10     209.025 313.061 289.360  1.00  0.00           O  
ATOM     79  N   GLN    11     208.398 309.615 287.071  1.00  0.00              
ATOM     80  CA  GLN    11     209.393 308.835 286.407  1.00  0.00              
ATOM     81  CB  GLN    11     209.683 307.503 287.118  1.00  0.00              
ATOM     82  C   GLN    11     208.761 308.512 285.107  1.00  0.00              
ATOM     83  O   GLN    11     209.292 308.812 284.038  1.00  0.00              
ATOM     84  CG  GLN    11     210.751 306.662 286.416  1.00  0.00           C  
ATOM     85  CD  GLN    11     212.082 307.386 286.550  1.00  0.00           C  
ATOM     86  OE1 GLN    11     212.166 308.451 287.160  1.00  0.00           O  
ATOM     87  NE2 GLN    11     213.156 306.793 285.964  1.00  0.00           N  
ATOM     88  N   HIS    12     207.569 307.895 285.187  1.00  0.00              
ATOM     89  CA  HIS    12     206.869 307.555 283.995  1.00  0.00              
ATOM     90  CB  HIS    12     205.990 306.303 284.147  1.00  0.00              
ATOM     91  C   HIS    12     205.969 308.692 283.656  1.00  0.00              
ATOM     92  O   HIS    12     204.752 308.602 283.810  1.00  0.00              
ATOM     93  ND1 HIS    12     207.258 304.702 285.661  1.00  0.00           N  
ATOM     94  CG  HIS    12     206.784 305.060 284.418  1.00  0.00           C  
ATOM     95  NE2 HIS    12     207.912 303.112 284.251  1.00  0.00           N  
ATOM     96  CD2 HIS    12     207.193 304.077 283.569  1.00  0.00           C  
ATOM     97  CE1 HIS    12     207.925 303.530 285.504  1.00  0.00           C  
ATOM     98  N   ASN    13     206.556 309.807 283.186  1.00  0.00              
ATOM     99  CA  ASN    13     205.737 310.883 282.725  1.00  0.00              
ATOM    100  CB  ASN    13     206.488 312.217 282.569  1.00  0.00              
ATOM    101  C   ASN    13     205.315 310.414 281.376  1.00  0.00              
ATOM    102  O   ASN    13     205.979 309.573 280.774  1.00  0.00              
ATOM    103  CG  ASN    13     205.474 313.297 282.220  1.00  0.00           C  
ATOM    104  OD1 ASN    13     205.276 313.628 281.052  1.00  0.00           O  
ATOM    105  ND2 ASN    13     204.801 313.856 283.262  1.00  0.00           N  
ATOM    106  N   GLY    14     204.188 310.925 280.864  1.00  0.00              
ATOM    107  CA  GLY    14     203.724 310.427 279.607  1.00  0.00              
ATOM    108  C   GLY    14     202.596 309.517 279.940  1.00  0.00              
ATOM    109  O   GLY    14     201.706 309.287 279.123  1.00  0.00              
ATOM    110  N   GLY    15     202.608 308.969 281.170  1.00  0.00              
ATOM    111  CA  GLY    15     201.478 308.191 281.563  1.00  0.00              
ATOM    112  C   GLY    15     200.403 309.215 281.641  1.00  0.00              
ATOM    113  O   GLY    15     200.638 310.319 282.129  1.00  0.00              
ATOM    114  N   ILE    16     199.186 308.902 281.169  1.00  0.00              
ATOM    115  CA  ILE    16     198.245 309.974 281.206  1.00  0.00              
ATOM    116  CB  ILE    16     197.437 310.102 279.947  1.00  0.00              
ATOM    117  C   ILE    16     197.291 309.749 282.330  1.00  0.00              
ATOM    118  O   ILE    16     196.299 309.034 282.200  1.00  0.00              
ATOM    119  CG2 ILE    16     196.357 311.170 280.184  1.00  0.00           C  
ATOM    120  CG1 ILE    16     198.358 310.409 278.754  1.00  0.00           C  
ATOM    121  CD1 ILE    16     197.671 310.264 277.396  1.00  0.00           C  
ATOM    122  N   SER    17     197.605 310.367 283.480  1.00  0.00              
ATOM    123  CA  SER    17     196.753 310.402 284.629  1.00  0.00              
ATOM    124  CB  SER    17     197.198 309.469 285.767  1.00  0.00              
ATOM    125  C   SER    17     196.948 311.801 285.098  1.00  0.00              
ATOM    126  O   SER    17     198.087 312.229 285.268  1.00  0.00              
ATOM    127  OG  SER    17     198.463 309.878 286.266  1.00  0.00           O  
ATOM    128  N   VAL    18     195.854 312.548 285.326  1.00  0.00              
ATOM    129  CA  VAL    18     196.018 313.950 285.547  1.00  0.00              
ATOM    130  CB  VAL    18     194.734 314.720 285.592  1.00  0.00              
ATOM    131  C   VAL    18     196.792 314.319 286.774  1.00  0.00              
ATOM    132  O   VAL    18     197.799 315.013 286.683  1.00  0.00              
ATOM    133  CG1 VAL    18     194.041 314.589 284.227  1.00  0.00           C  
ATOM    134  CG2 VAL    18     193.905 314.236 286.787  1.00  0.00           C  
ATOM    135  N   ARG    19     196.441 313.862 287.980  1.00  0.00              
ATOM    136  CA  ARG    19     197.184 314.605 288.955  1.00  0.00              
ATOM    137  CB  ARG    19     196.703 316.073 288.968  1.00  0.00              
ATOM    138  C   ARG    19     197.010 314.037 290.324  1.00  0.00              
ATOM    139  O   ARG    19     196.987 312.825 290.521  1.00  0.00              
ATOM    140  CG  ARG    19     197.584 317.115 289.667  1.00  0.00           C  
ATOM    141  CD  ARG    19     196.795 318.386 289.967  1.00  0.00           C  
ATOM    142  NE  ARG    19     195.436 317.928 290.375  1.00  0.00           N  
ATOM    143  CZ  ARG    19     194.495 318.819 290.798  1.00  0.00           C  
ATOM    144  NH1 ARG    19     194.800 320.146 290.883  1.00  0.00           N  
ATOM    145  NH2 ARG    19     193.246 318.381 291.134  1.00  0.00           N  
ATOM    146  N   LYS    20     196.907 314.955 291.307  1.00  0.00              
ATOM    147  CA  LYS    20     196.870 314.675 292.707  1.00  0.00              
ATOM    148  CB  LYS    20     196.790 315.941 293.578  1.00  0.00              
ATOM    149  C   LYS    20     195.684 313.824 293.012  1.00  0.00              
ATOM    150  O   LYS    20     194.552 314.131 292.643  1.00  0.00              
ATOM    151  CG  LYS    20     197.361 315.767 294.988  1.00  0.00           C  
ATOM    152  CD  LYS    20     196.746 314.631 295.802  1.00  0.00           C  
ATOM    153  CE  LYS    20     197.347 314.492 297.203  1.00  0.00           C  
ATOM    154  NZ  LYS    20     198.779 314.131 297.108  1.00  0.00           N  
ATOM    155  N   LYS    21     195.938 312.734 293.755  1.00  0.00              
ATOM    156  CA  LYS    21     194.925 311.781 294.078  1.00  0.00              
ATOM    157  CB  LYS    21     195.462 310.609 294.923  1.00  0.00              
ATOM    158  C   LYS    21     193.846 312.467 294.851  1.00  0.00              
ATOM    159  O   LYS    21     192.665 312.187 294.645  1.00  0.00              
ATOM    160  CG  LYS    21     196.118 311.047 296.235  1.00  0.00           C  
ATOM    161  CD  LYS    21     196.394 309.901 297.212  1.00  0.00           C  
ATOM    162  CE  LYS    21     195.153 309.413 297.963  1.00  0.00           C  
ATOM    163  NZ  LYS    21     195.518 308.315 298.887  1.00  0.00           N  
ATOM    164  N   ARG    22     194.206 313.388 295.766  1.00  0.00              
ATOM    165  CA  ARG    22     193.145 313.984 296.522  1.00  0.00              
ATOM    166  CB  ARG    22     193.397 313.975 298.035  1.00  0.00              
ATOM    167  C   ARG    22     192.981 315.413 296.120  1.00  0.00              
ATOM    168  O   ARG    22     192.900 316.302 296.967  1.00  0.00              
ATOM    169  CG  ARG    22     192.127 314.246 298.840  1.00  0.00           C  
ATOM    170  CD  ARG    22     192.366 314.425 300.339  1.00  0.00           C  
ATOM    171  NE  ARG    22     192.477 315.888 300.593  1.00  0.00           N  
ATOM    172  CZ  ARG    22     191.343 316.629 300.761  1.00  0.00           C  
ATOM    173  NH1 ARG    22     190.120 316.027 300.682  1.00  0.00           N  
ATOM    174  NH2 ARG    22     191.430 317.969 301.005  1.00  0.00           N  
ATOM    175  N   LEU    23     192.884 315.660 294.803  1.00  0.00              
ATOM    176  CA  LEU    23     192.597 316.968 294.296  1.00  0.00              
ATOM    177  CB  LEU    23     191.132 317.387 294.508  1.00  0.00              
ATOM    178  C   LEU    23     193.469 318.045 294.869  1.00  0.00              
ATOM    179  O   LEU    23     192.960 319.037 295.388  1.00  0.00              
ATOM    180  CG  LEU    23     190.124 316.535 293.713  1.00  0.00           C  
ATOM    181  CD1 LEU    23     190.319 316.718 292.200  1.00  0.00           C  
ATOM    182  CD2 LEU    23     190.158 315.061 294.147  1.00  0.00           C  
ATOM    183  N   LEU    24     194.806 317.901 294.806  1.00  0.00              
ATOM    184  CA  LEU    24     195.614 319.011 295.234  1.00  0.00              
ATOM    185  CB  LEU    24     196.775 318.636 296.172  1.00  0.00              
ATOM    186  C   LEU    24     196.214 319.596 293.988  1.00  0.00              
ATOM    187  O   LEU    24     196.627 318.861 293.094  1.00  0.00              
ATOM    188  CG  LEU    24     196.316 318.148 297.558  1.00  0.00           C  
ATOM    189  CD1 LEU    24     195.545 316.825 297.466  1.00  0.00           C  
ATOM    190  CD2 LEU    24     197.492 318.081 298.540  1.00  0.00           C  
ATOM    191  N   ALA    25     196.267 320.942 293.884  1.00  0.00              
ATOM    192  CA  ALA    25     196.793 321.563 292.695  1.00  0.00              
ATOM    193  CB  ALA    25     195.821 322.560 292.041  1.00  0.00              
ATOM    194  C   ALA    25     198.018 322.341 293.063  1.00  0.00              
ATOM    195  O   ALA    25     198.098 322.931 294.138  1.00  0.00              
ATOM    196  N   ILE    26     199.019 322.344 292.160  1.00  0.00              
ATOM    197  CA  ILE    26     200.259 323.031 292.394  1.00  0.00              
ATOM    198  CB  ILE    26     201.216 322.181 293.208  1.00  0.00              
ATOM    199  C   ILE    26     200.827 323.388 291.044  1.00  0.00              
ATOM    200  O   ILE    26     200.091 323.533 290.069  1.00  0.00              
ATOM    201  CG2 ILE    26     201.539 320.910 292.419  1.00  0.00           C  
ATOM    202  CG1 ILE    26     202.457 322.958 293.665  1.00  0.00           C  
ATOM    203  CD1 ILE    26     202.119 324.149 294.548  1.00  0.00           C  
ATOM    204  N   THR    27     202.158 323.579 290.960  1.00  0.00              
ATOM    205  CA  THR    27     202.818 323.885 289.729  1.00  0.00              
ATOM    206  CB  THR    27     204.308 324.027 289.852  1.00  0.00              
ATOM    207  C   THR    27     202.532 322.736 288.825  1.00  0.00              
ATOM    208  O   THR    27     202.473 322.884 287.606  1.00  0.00              
ATOM    209  OG1 THR    27     204.884 322.835 290.363  1.00  0.00           O  
ATOM    210  CG2 THR    27     204.619 325.220 290.769  1.00  0.00           C  
ATOM    211  N   VAL    28     202.352 321.537 289.402  1.00  0.00              
ATOM    212  CA  VAL    28     202.044 320.412 288.574  1.00  0.00              
ATOM    213  CB  VAL    28     201.820 319.137 289.339  1.00  0.00              
ATOM    214  C   VAL    28     200.783 320.739 287.843  1.00  0.00              
ATOM    215  O   VAL    28     200.607 320.371 286.682  1.00  0.00              
ATOM    216  CG1 VAL    28     203.100 318.791 290.109  1.00  0.00           C  
ATOM    217  CG2 VAL    28     200.551 319.258 290.199  1.00  0.00           C  
ATOM    218  N   SER    29     199.858 321.429 288.530  1.00  0.00              
ATOM    219  CA  SER    29     198.630 321.830 287.917  1.00  0.00              
ATOM    220  CB  SER    29     197.664 322.503 288.908  1.00  0.00              
ATOM    221  C   SER    29     198.934 322.818 286.836  1.00  0.00              
ATOM    222  O   SER    29     198.375 322.734 285.743  1.00  0.00              
ATOM    223  OG  SER    29     196.466 322.879 288.245  1.00  0.00           O  
ATOM    224  N   ARG    30     199.849 323.779 287.095  1.00  0.00              
ATOM    225  CA  ARG    30     200.086 324.783 286.096  1.00  0.00              
ATOM    226  CB  ARG    30     200.984 325.948 286.568  1.00  0.00              
ATOM    227  C   ARG    30     200.627 324.164 284.843  1.00  0.00              
ATOM    228  O   ARG    30     200.175 324.507 283.752  1.00  0.00              
ATOM    229  CG  ARG    30     202.371 325.559 287.071  1.00  0.00           C  
ATOM    230  CD  ARG    30     203.216 326.745 287.534  1.00  0.00           C  
ATOM    231  NE  ARG    30     203.569 327.523 286.318  1.00  0.00           N  
ATOM    232  CZ  ARG    30     204.637 327.138 285.562  1.00  0.00           C  
ATOM    233  NH1 ARG    30     205.376 326.050 285.925  1.00  0.00           N  
ATOM    234  NH2 ARG    30     204.962 327.839 284.437  1.00  0.00           N  
ATOM    235  N   GLY    31     201.622 323.259 284.935  1.00  0.00              
ATOM    236  CA  GLY    31     202.103 322.684 283.709  1.00  0.00              
ATOM    237  C   GLY    31     201.104 321.753 283.070  1.00  0.00              
ATOM    238  O   GLY    31     200.710 321.954 281.923  1.00  0.00              
ATOM    239  N   PHE    32     200.685 320.681 283.778  1.00  0.00              
ATOM    240  CA  PHE    32     199.788 319.740 283.150  1.00  0.00              
ATOM    241  CB  PHE    32     199.911 318.263 283.590  1.00  0.00              
ATOM    242  C   PHE    32     198.341 320.130 283.122  1.00  0.00              
ATOM    243  O   PHE    32     197.692 319.990 282.087  1.00  0.00              
ATOM    244  CG  PHE    32     199.828 318.106 285.061  1.00  0.00           C  
ATOM    245  CD1 PHE    32     198.672 318.370 285.751  1.00  0.00           C  
ATOM    246  CD2 PHE    32     200.930 317.641 285.735  1.00  0.00           C  
ATOM    247  CE1 PHE    32     198.632 318.200 287.113  1.00  0.00           C  
ATOM    248  CE2 PHE    32     200.898 317.466 287.093  1.00  0.00           C  
ATOM    249  CZ  PHE    32     199.745 317.750 287.779  1.00  0.00           C  
ATOM    250  N   GLU    33     197.777 320.642 284.233  1.00  0.00              
ATOM    251  CA  GLU    33     196.358 320.848 284.185  1.00  0.00              
ATOM    252  CB  GLU    33     195.667 320.577 285.532  1.00  0.00              
ATOM    253  C   GLU    33     196.111 322.273 283.826  1.00  0.00              
ATOM    254  O   GLU    33     195.550 323.033 284.615  1.00  0.00              
ATOM    255  CG  GLU    33     195.714 319.105 285.948  1.00  0.00           C  
ATOM    256  CD  GLU    33     195.001 318.971 287.285  1.00  0.00           C  
ATOM    257  OE1 GLU    33     194.893 319.999 288.005  1.00  0.00           O  
ATOM    258  OE2 GLU    33     194.550 317.837 287.602  1.00  0.00           O  
ATOM    259  N   ASP    34     196.468 322.653 282.585  1.00  0.00              
ATOM    260  CA  ASP    34     196.340 324.019 282.176  1.00  0.00              
ATOM    261  CB  ASP    34     197.575 324.535 281.413  1.00  0.00              
ATOM    262  C   ASP    34     195.151 324.156 281.275  1.00  0.00              
ATOM    263  O   ASP    34     195.010 323.420 280.299  1.00  0.00              
ATOM    264  CG  ASP    34     197.454 326.043 281.229  1.00  0.00           C  
ATOM    265  OD1 ASP    34     196.369 326.601 281.544  1.00  0.00           O  
ATOM    266  OD2 ASP    34     198.451 326.659 280.766  1.00  0.00           O  
ATOM    267  N   CYS    35     194.234 325.083 281.627  1.00  0.00              
ATOM    268  CA  CYS    35     193.059 325.353 280.844  1.00  0.00              
ATOM    269  CB  CYS    35     192.091 326.317 281.550  1.00  0.00              
ATOM    270  C   CYS    35     193.425 325.985 279.535  1.00  0.00              
ATOM    271  O   CYS    35     193.015 325.513 278.477  1.00  0.00              
ATOM    272  SG  CYS    35     191.425 325.620 283.091  1.00  0.00           S  
ATOM    273  N   GLY    36     194.244 327.056 279.563  1.00  0.00              
ATOM    274  CA  GLY    36     194.529 327.736 278.333  1.00  0.00              
ATOM    275  C   GLY    36     195.772 327.152 277.762  1.00  0.00              
ATOM    276  O   GLY    36     196.877 327.401 278.241  1.00  0.00              
ATOM    277  N   ALA    37     195.605 326.368 276.684  1.00  0.00              
ATOM    278  CA  ALA    37     196.719 325.741 276.049  1.00  0.00              
ATOM    279  CB  ALA    37     196.337 324.500 275.224  1.00  0.00              
ATOM    280  C   ALA    37     197.340 326.729 275.117  1.00  0.00              
ATOM    281  O   ALA    37     196.744 327.751 274.780  1.00  0.00              
ATOM    282  N   GLN    38     198.567 326.412 274.664  1.00  0.00              
ATOM    283  CA  GLN    38     199.282 327.223 273.722  1.00  0.00              
ATOM    284  CB  GLN    38     198.631 327.230 272.327  1.00  0.00              
ATOM    285  C   GLN    38     199.356 328.659 274.145  1.00  0.00              
ATOM    286  O   GLN    38     198.694 329.513 273.558  1.00  0.00              
ATOM    287  CG  GLN    38     198.566 325.867 271.637  1.00  0.00           C  
ATOM    288  CD  GLN    38     197.804 326.064 270.332  1.00  0.00           C  
ATOM    289  OE1 GLN    38     197.278 327.143 270.065  1.00  0.00           O  
ATOM    290  NE2 GLN    38     197.735 324.993 269.497  1.00  0.00           N  
ATOM    291  N   GLY    39     200.159 328.967 275.186  1.00  0.00              
ATOM    292  CA  GLY    39     200.340 330.346 275.542  1.00  0.00              
ATOM    293  C   GLY    39     199.817 330.600 276.919  1.00  0.00              
ATOM    294  O   GLY    39     199.181 329.747 277.534  1.00  0.00              
ATOM    295  N   ILE    40     200.097 331.823 277.419  1.00  0.00              
ATOM    296  CA  ILE    40     199.717 332.312 278.716  1.00  0.00              
ATOM    297  CB  ILE    40     198.231 332.411 278.910  1.00  0.00              
ATOM    298  C   ILE    40     200.285 331.434 279.788  1.00  0.00              
ATOM    299  O   ILE    40     199.971 330.248 279.891  1.00  0.00              
ATOM    300  CG2 ILE    40     197.965 332.807 280.372  1.00  0.00           C  
ATOM    301  CG1 ILE    40     197.627 333.393 277.892  1.00  0.00           C  
ATOM    302  CD1 ILE    40     196.102 333.332 277.818  1.00  0.00           C  
ATOM    303  N   SER    41     201.142 332.036 280.638  1.00  0.00              
ATOM    304  CA  SER    41     201.801 331.347 281.707  1.00  0.00              
ATOM    305  CB  SER    41     203.250 331.812 281.911  1.00  0.00              
ATOM    306  C   SER    41     201.061 331.595 282.986  1.00  0.00              
ATOM    307  O   SER    41     199.961 332.144 282.998  1.00  0.00              
ATOM    308  OG  SER    41     203.263 333.190 282.251  1.00  0.00           O  
ATOM    309  N   ASN    42     201.673 331.161 284.106  1.00  0.00              
ATOM    310  CA  ASN    42     201.130 331.303 285.428  1.00  0.00              
ATOM    311  CB  ASN    42     200.969 329.950 286.141  1.00  0.00              
ATOM    312  C   ASN    42     202.164 332.066 286.185  1.00  0.00              
ATOM    313  O   ASN    42     202.130 333.295 286.235  1.00  0.00              
ATOM    314  CG  ASN    42     199.973 329.115 285.349  1.00  0.00           C  
ATOM    315  OD1 ASN    42     200.346 328.158 284.673  1.00  0.00           O  
ATOM    316  ND2 ASN    42     198.668 329.485 285.431  1.00  0.00           N  
ATOM    317  N   MET    43     203.081 331.336 286.851  1.00  0.00              
ATOM    318  CA  MET    43     204.191 331.985 287.483  1.00  0.00              
ATOM    319  CB  MET    43     204.508 331.453 288.888  1.00  0.00              
ATOM    320  C   MET    43     205.368 331.620 286.637  1.00  0.00              
ATOM    321  O   MET    43     206.060 330.644 286.919  1.00  0.00              
ATOM    322  CG  MET    43     203.388 331.675 289.901  1.00  0.00           C  
ATOM    323  SD  MET    43     201.915 330.660 289.587  1.00  0.00           S  
ATOM    324  CE  MET    43     202.803 329.089 289.789  1.00  0.00           C  
ATOM    325  N   ALA    44     205.615 332.406 285.572  1.00  0.00              
ATOM    326  CA  ALA    44     206.682 332.142 284.649  1.00  0.00              
ATOM    327  CB  ALA    44     206.885 330.654 284.309  1.00  0.00              
ATOM    328  C   ALA    44     206.309 332.817 283.364  1.00  0.00              
ATOM    329  O   ALA    44     205.522 333.761 283.351  1.00  0.00              
ATOM    330  N   ARG    45     206.913 332.364 282.248  1.00  0.00              
ATOM    331  CA  ARG    45     206.619 332.913 280.952  1.00  0.00              
ATOM    332  CB  ARG    45     207.758 333.823 280.470  1.00  0.00              
ATOM    333  C   ARG    45     206.513 331.739 280.015  1.00  0.00              
ATOM    334  O   ARG    45     206.928 330.635 280.362  1.00  0.00              
ATOM    335  CG  ARG    45     207.554 334.462 279.102  1.00  0.00           C  
ATOM    336  CD  ARG    45     208.733 335.353 278.707  1.00  0.00           C  
ATOM    337  NE  ARG    45     209.978 334.591 279.017  1.00  0.00           N  
ATOM    338  CZ  ARG    45     211.194 335.062 278.611  1.00  0.00           C  
ATOM    339  NH1 ARG    45     211.275 336.227 277.906  1.00  0.00           N  
ATOM    340  NH2 ARG    45     212.329 334.366 278.912  1.00  0.00           N  
ATOM    341  N   ALA    46     205.913 331.917 278.813  1.00  0.00              
ATOM    342  CA  ALA    46     205.825 330.788 277.925  1.00  0.00              
ATOM    343  CB  ALA    46     204.391 330.258 277.755  1.00  0.00              
ATOM    344  C   ALA    46     206.318 331.169 276.558  1.00  0.00              
ATOM    345  O   ALA    46     205.805 332.095 275.931  1.00  0.00              
ATOM    346  N   GLN    47     207.322 330.429 276.040  1.00  0.00              
ATOM    347  CA  GLN    47     207.826 330.720 274.726  1.00  0.00              
ATOM    348  CB  GLN    47     209.329 330.448 274.549  1.00  0.00              
ATOM    349  C   GLN    47     207.087 329.858 273.754  1.00  0.00              
ATOM    350  O   GLN    47     206.787 328.698 274.034  1.00  0.00              
ATOM    351  CG  GLN    47     210.215 331.350 275.412  1.00  0.00           C  
ATOM    352  CD  GLN    47     210.143 332.762 274.846  1.00  0.00           C  
ATOM    353  OE1 GLN    47     209.734 332.964 273.703  1.00  0.00           O  
ATOM    354  NE2 GLN    47     210.552 333.767 275.665  1.00  0.00           N  
ATOM    355  N   THR    48     206.778 330.408 272.564  1.00  0.00              
ATOM    356  CA  THR    48     206.033 329.638 271.614  1.00  0.00              
ATOM    357  CB  THR    48     205.111 330.481 270.781  1.00  0.00              
ATOM    358  C   THR    48     207.004 328.940 270.714  1.00  0.00              
ATOM    359  O   THR    48     207.335 329.410 269.627  1.00  0.00              
ATOM    360  OG1 THR    48     205.844 331.465 270.065  1.00  0.00           O  
ATOM    361  CG2 THR    48     204.097 331.160 271.718  1.00  0.00           C  
ATOM    362  N   THR    49     207.482 327.764 271.157  1.00  0.00              
ATOM    363  CA  THR    49     208.390 326.996 270.358  1.00  0.00              
ATOM    364  CB  THR    49     209.291 326.114 271.170  1.00  0.00              
ATOM    365  C   THR    49     207.563 326.127 269.466  1.00  0.00              
ATOM    366  O   THR    49     206.352 326.009 269.638  1.00  0.00              
ATOM    367  OG1 THR    49     208.517 325.281 272.020  1.00  0.00           O  
ATOM    368  CG2 THR    49     210.239 326.990 271.999  1.00  0.00           C  
ATOM    369  N   GLN    50     208.202 325.497 268.467  1.00  0.00              
ATOM    370  CA  GLN    50     207.455 324.693 267.543  1.00  0.00              
ATOM    371  CB  GLN    50     207.842 324.947 266.077  1.00  0.00              
ATOM    372  C   GLN    50     207.727 323.246 267.828  1.00  0.00              
ATOM    373  O   GLN    50     208.773 322.891 268.370  1.00  0.00              
ATOM    374  CG  GLN    50     207.055 324.103 265.074  1.00  0.00           C  
ATOM    375  CD  GLN    50     207.554 324.468 263.684  1.00  0.00           C  
ATOM    376  OE1 GLN    50     206.809 325.005 262.863  1.00  0.00           O  
ATOM    377  NE2 GLN    50     208.852 324.174 263.413  1.00  0.00           N  
ATOM    378  N   ALA    51     206.751 322.375 267.486  1.00  0.00              
ATOM    379  CA  ALA    51     206.846 320.949 267.678  1.00  0.00              
ATOM    380  CB  ALA    51     205.477 320.255 267.757  1.00  0.00              
ATOM    381  C   ALA    51     207.605 320.336 266.533  1.00  0.00              
ATOM    382  O   ALA    51     207.633 320.882 265.432  1.00  0.00              
ATOM    383  N   ARG    52     208.258 319.174 266.765  1.00  0.00              
ATOM    384  CA  ARG    52     209.017 318.566 265.701  1.00  0.00              
ATOM    385  CB  ARG    52     210.531 318.535 265.968  1.00  0.00              
ATOM    386  C   ARG    52     208.641 317.103 265.571  1.00  0.00              
ATOM    387  O   ARG    52     208.742 316.330 266.524  1.00  0.00              
ATOM    388  CG  ARG    52     211.164 319.884 266.302  1.00  0.00           C  
ATOM    389  CD  ARG    52     210.621 320.483 267.600  1.00  0.00           C  
ATOM    390  NE  ARG    52     211.616 321.475 268.090  1.00  0.00           N  
ATOM    391  CZ  ARG    52     212.487 321.102 269.073  1.00  0.00           C  
ATOM    392  NH1 ARG    52     212.386 319.860 269.631  1.00  0.00           N  
ATOM    393  NH2 ARG    52     213.448 321.968 269.506  1.00  0.00           N  
ATOM    394  N   ILE    53     208.209 316.688 264.361  1.00  0.00              
ATOM    395  CA  ILE    53     207.894 315.323 263.999  1.00  0.00              
ATOM    396  CB  ILE    53     207.306 315.215 262.624  1.00  0.00              
ATOM    397  C   ILE    53     209.156 314.527 263.988  1.00  0.00              
ATOM    398  O   ILE    53     209.208 313.343 264.329  1.00  0.00              
ATOM    399  CG2 ILE    53     208.280 315.873 261.633  1.00  0.00           C  
ATOM    400  CG1 ILE    53     206.987 313.747 262.302  1.00  0.00           C  
ATOM    401  CD1 ILE    53     205.902 313.146 263.188  1.00  0.00           C  
ATOM    402  N   LEU    54     210.224 315.214 263.580  1.00  0.00              
ATOM    403  CA  LEU    54     211.531 314.686 263.384  1.00  0.00              
ATOM    404  CB  LEU    54     212.536 315.756 262.921  1.00  0.00              
ATOM    405  C   LEU    54     212.031 314.158 264.695  1.00  0.00              
ATOM    406  O   LEU    54     213.066 313.489 264.749  1.00  0.00              
ATOM    407  CG  LEU    54     212.175 316.418 261.577  1.00  0.00           C  
ATOM    408  CD1 LEU    54     213.219 317.474 261.178  1.00  0.00           C  
ATOM    409  CD2 LEU    54     211.940 315.371 260.477  1.00  0.00           C  
ATOM    410  N   TRP    55     211.332 314.528 265.789  1.00  0.00              
ATOM    411  CA  TRP    55     211.650 314.103 267.119  1.00  0.00              
ATOM    412  CB  TRP    55     210.493 314.415 268.082  1.00  0.00              
ATOM    413  C   TRP    55     211.745 312.685 266.997  1.00  0.00              
ATOM    414  O   TRP    55     212.710 312.010 267.370  1.00  0.00              
ATOM    415  CG  TRP    55     210.713 314.038 269.524  1.00  0.00           C  
ATOM    416  CD2 TRP    55     211.120 314.977 270.528  1.00  0.00           C  
ATOM    417  CD1 TRP    55     210.536 312.843 270.157  1.00  0.00           C  
ATOM    418  NE1 TRP    55     210.817 312.977 271.495  1.00  0.00           N  
ATOM    419  CE2 TRP    55     211.174 314.287 271.737  1.00  0.00           C  
ATOM    420  CE3 TRP    55     211.417 316.308 270.445  1.00  0.00           C  
ATOM    421  CZ2 TRP    55     211.528 314.922 272.892  1.00  0.00           C  
ATOM    422  CZ3 TRP    55     211.778 316.946 271.609  1.00  0.00           C  
ATOM    423  CH2 TRP    55     211.831 316.263 272.805  1.00  0.00           C  
ATOM    424  N   ALA    56     210.731 312.143 266.383  1.00  0.00              
ATOM    425  CA  ALA    56     211.203 310.855 266.415  1.00  0.00              
ATOM    426  CB  ALA    56     210.155 309.936 267.040  1.00  0.00              
ATOM    427  C   ALA    56     211.358 310.391 265.028  1.00  0.00              
ATOM    428  O   ALA    56     210.731 309.417 264.605  1.00  0.00              
ATOM    429  N   ILE    57     212.237 311.076 264.292  1.00  0.00              
ATOM    430  CA  ILE    57     212.614 310.504 263.064  1.00  0.00              
ATOM    431  CB  ILE    57     213.580 311.325 262.265  1.00  0.00              
ATOM    432  C   ILE    57     213.281 309.305 263.595  1.00  0.00              
ATOM    433  O   ILE    57     213.100 308.158 263.183  1.00  0.00              
ATOM    434  CG2 ILE    57     214.108 310.454 261.112  1.00  0.00           C  
ATOM    435  CG1 ILE    57     212.889 312.615 261.794  1.00  0.00           C  
ATOM    436  CD1 ILE    57     211.620 312.366 260.977  1.00  0.00           C  
ATOM    437  N   LEU    58     214.038 309.620 264.642  1.00  0.00              
ATOM    438  CA  LEU    58     214.822 308.694 265.358  1.00  0.00              
ATOM    439  CB  LEU    58     215.858 309.398 266.254  1.00  0.00              
ATOM    440  C   LEU    58     214.065 307.739 266.221  1.00  0.00              
ATOM    441  O   LEU    58     214.529 306.613 266.362  1.00  0.00              
ATOM    442  CG  LEU    58     216.748 308.434 267.058  1.00  0.00           C  
ATOM    443  CD1 LEU    58     217.609 307.569 266.124  1.00  0.00           C  
ATOM    444  CD2 LEU    58     217.586 309.191 268.100  1.00  0.00           C  
ATOM    445  N   THR    59     212.932 308.122 266.857  1.00  0.00              
ATOM    446  CA  THR    59     212.349 307.161 267.770  1.00  0.00              
ATOM    447  CB  THR    59     211.134 307.618 268.515  1.00  0.00              
ATOM    448  C   THR    59     211.975 305.931 267.019  1.00  0.00              
ATOM    449  O   THR    59     212.190 304.818 267.498  1.00  0.00              
ATOM    450  OG1 THR    59     211.434 308.780 269.275  1.00  0.00           O  
ATOM    451  CG2 THR    59     210.670 306.482 269.442  1.00  0.00           C  
ATOM    452  N   ILE    60     211.419 306.093 265.809  1.00  0.00              
ATOM    453  CA  ILE    60     211.048 304.919 265.077  1.00  0.00              
ATOM    454  CB  ILE    60     210.355 305.238 263.783  1.00  0.00              
ATOM    455  C   ILE    60     212.280 304.145 264.737  1.00  0.00              
ATOM    456  O   ILE    60     212.345 302.929 264.928  1.00  0.00              
ATOM    457  CG2 ILE    60     210.163 303.922 263.010  1.00  0.00           C  
ATOM    458  CG1 ILE    60     209.042 305.994 264.048  1.00  0.00           C  
ATOM    459  CD1 ILE    60     208.431 306.614 262.792  1.00  0.00           C  
ATOM    460  N   ALA    61     213.315 304.848 264.249  1.00  0.00              
ATOM    461  CA  ALA    61     214.489 304.153 263.813  1.00  0.00              
ATOM    462  CB  ALA    61     215.567 305.095 263.250  1.00  0.00              
ATOM    463  C   ALA    61     215.093 303.422 264.967  1.00  0.00              
ATOM    464  O   ALA    61     215.511 302.270 264.841  1.00  0.00              
ATOM    465  N   ALA    62     215.107 304.065 266.146  1.00  0.00              
ATOM    466  CA  ALA    62     215.773 303.480 267.272  1.00  0.00              
ATOM    467  CB  ALA    62     215.644 304.330 268.547  1.00  0.00              
ATOM    468  C   ALA    62     215.166 302.150 267.564  1.00  0.00              
ATOM    469  O   ALA    62     215.874 301.199 267.890  1.00  0.00              
ATOM    470  N   ILE    63     213.830 302.053 267.476  1.00  0.00              
ATOM    471  CA  ILE    63     213.186 300.802 267.756  1.00  0.00              
ATOM    472  CB  ILE    63     211.689 300.915 267.782  1.00  0.00              
ATOM    473  C   ILE    63     213.555 299.801 266.710  1.00  0.00              
ATOM    474  O   ILE    63     213.817 298.637 267.008  1.00  0.00              
ATOM    475  CG2 ILE    63     211.104 299.501 267.931  1.00  0.00           C  
ATOM    476  CG1 ILE    63     211.250 301.878 268.898  1.00  0.00           C  
ATOM    477  CD1 ILE    63     209.773 302.262 268.826  1.00  0.00           C  
ATOM    478  N   SER    64     213.589 300.227 265.437  1.00  0.00              
ATOM    479  CA  SER    64     213.836 299.267 264.401  1.00  0.00              
ATOM    480  CB  SER    64     213.817 299.898 262.998  1.00  0.00              
ATOM    481  C   SER    64     215.180 298.648 264.591  1.00  0.00              
ATOM    482  O   SER    64     215.341 297.431 264.499  1.00  0.00              
ATOM    483  OG  SER    64     212.531 300.433 262.721  1.00  0.00           O  
ATOM    484  N   LEU    65     216.183 299.481 264.899  1.00  0.00              
ATOM    485  CA  LEU    65     217.524 298.996 264.994  1.00  0.00              
ATOM    486  CB  LEU    65     218.525 300.117 265.317  1.00  0.00              
ATOM    487  C   LEU    65     217.616 297.984 266.089  1.00  0.00              
ATOM    488  O   LEU    65     218.282 296.960 265.940  1.00  0.00              
ATOM    489  CG  LEU    65     218.535 301.239 264.263  1.00  0.00           C  
ATOM    490  CD1 LEU    65     219.611 302.289 264.574  1.00  0.00           C  
ATOM    491  CD2 LEU    65     218.639 300.670 262.839  1.00  0.00           C  
ATOM    492  N   CYS    66     216.945 298.233 267.225  1.00  0.00              
ATOM    493  CA  CYS    66     217.091 297.327 268.327  1.00  0.00              
ATOM    494  CB  CYS    66     216.418 297.804 269.630  1.00  0.00              
ATOM    495  C   CYS    66     216.532 295.987 267.974  1.00  0.00              
ATOM    496  O   CYS    66     217.086 294.959 268.362  1.00  0.00              
ATOM    497  SG  CYS    66     214.604 297.722 269.603  1.00  0.00           S  
ATOM    498  N   THR    67     215.421 295.955 267.217  1.00  0.00              
ATOM    499  CA  THR    67     214.807 294.691 266.937  1.00  0.00              
ATOM    500  CB  THR    67     213.578 294.814 266.085  1.00  0.00              
ATOM    501  C   THR    67     215.761 293.815 266.194  1.00  0.00              
ATOM    502  O   THR    67     215.935 292.644 266.531  1.00  0.00              
ATOM    503  OG1 THR    67     212.614 295.635 266.726  1.00  0.00           O  
ATOM    504  CG2 THR    67     213.005 293.405 265.847  1.00  0.00           C  
ATOM    505  N   VAL    68     216.416 294.369 265.160  1.00  0.00              
ATOM    506  CA  VAL    68     217.284 293.559 264.360  1.00  0.00              
ATOM    507  CB  VAL    68     217.883 294.311 263.207  1.00  0.00              
ATOM    508  C   VAL    68     218.417 293.053 265.193  1.00  0.00              
ATOM    509  O   VAL    68     218.733 291.862 265.176  1.00  0.00              
ATOM    510  CG1 VAL    68     218.879 293.387 262.485  1.00  0.00           C  
ATOM    511  CG2 VAL    68     216.744 294.823 262.309  1.00  0.00           C  
ATOM    512  N   MET    69     219.038 293.950 265.979  1.00  0.00              
ATOM    513  CA  MET    69     220.210 293.566 266.712  1.00  0.00              
ATOM    514  CB  MET    69     220.814 294.733 267.513  1.00  0.00              
ATOM    515  C   MET    69     219.895 292.475 267.688  1.00  0.00              
ATOM    516  O   MET    69     220.650 291.512 267.824  1.00  0.00              
ATOM    517  CG  MET    69     221.377 295.849 266.632  1.00  0.00           C  
ATOM    518  SD  MET    69     222.824 295.368 265.642  1.00  0.00           S  
ATOM    519  CE  MET    69     223.978 295.349 267.045  1.00  0.00           C  
ATOM    520  N   ALA    70     218.767 292.586 268.404  1.00  0.00              
ATOM    521  CA  ALA    70     218.493 291.587 269.396  1.00  0.00              
ATOM    522  CB  ALA    70     217.218 291.888 270.201  1.00  0.00              
ATOM    523  C   ALA    70     218.306 290.254 268.751  1.00  0.00              
ATOM    524  O   ALA    70     218.852 289.251 269.210  1.00  0.00              
ATOM    525  N   VAL    71     217.546 290.212 267.644  1.00  0.00              
ATOM    526  CA  VAL    71     217.235 288.936 267.077  1.00  0.00              
ATOM    527  CB  VAL    71     216.250 289.019 265.939  1.00  0.00              
ATOM    528  C   VAL    71     218.475 288.238 266.609  1.00  0.00              
ATOM    529  O   VAL    71     218.682 287.067 266.924  1.00  0.00              
ATOM    530  CG1 VAL    71     216.884 289.743 264.739  1.00  0.00           C  
ATOM    531  CG2 VAL    71     215.757 287.599 265.626  1.00  0.00           C  
ATOM    532  N   ASP    72     219.345 288.937 265.856  1.00  0.00              
ATOM    533  CA  ASP    72     220.499 288.294 265.293  1.00  0.00              
ATOM    534  CB  ASP    72     221.223 289.183 264.272  1.00  0.00              
ATOM    535  C   ASP    72     221.492 287.887 266.342  1.00  0.00              
ATOM    536  O   ASP    72     222.002 286.767 266.319  1.00  0.00              
ATOM    537  CG  ASP    72     220.324 289.265 263.047  1.00  0.00           C  
ATOM    538  OD1 ASP    72     219.436 288.381 262.913  1.00  0.00           O  
ATOM    539  OD2 ASP    72     220.510 290.207 262.231  1.00  0.00           O  
ATOM    540  N   LEU    73     221.795 288.791 267.290  1.00  0.00              
ATOM    541  CA  LEU    73     222.786 288.540 268.303  1.00  0.00              
ATOM    542  CB  LEU    73     223.045 289.781 269.164  1.00  0.00              
ATOM    543  C   LEU    73     222.338 287.440 269.193  1.00  0.00              
ATOM    544  O   LEU    73     223.109 286.549 269.546  1.00  0.00              
ATOM    545  CG  LEU    73     223.851 290.864 268.425  1.00  0.00           C  
ATOM    546  CD1 LEU    73     223.258 291.199 267.051  1.00  0.00           C  
ATOM    547  CD2 LEU    73     223.973 292.117 269.298  1.00  0.00           C  
ATOM    548  N   ILE    74     221.051 287.471 269.570  1.00  0.00              
ATOM    549  CA  ILE    74     220.456 286.406 270.311  1.00  0.00              
ATOM    550  CB  ILE    74     219.105 286.722 270.883  1.00  0.00              
ATOM    551  C   ILE    74     220.293 285.375 269.260  1.00  0.00              
ATOM    552  O   ILE    74     220.672 285.599 268.121  1.00  0.00              
ATOM    553  CG2 ILE    74     218.084 286.672 269.735  1.00  0.00           C  
ATOM    554  CG1 ILE    74     218.772 285.757 272.034  1.00  0.00           C  
ATOM    555  CD1 ILE    74     219.644 285.966 273.273  1.00  0.00           C  
ATOM    556  N   GLN    75     219.854 284.170 269.596  1.00  0.00              
ATOM    557  CA  GLN    75     219.723 283.188 268.556  1.00  0.00              
ATOM    558  CB  GLN    75     218.972 283.665 267.284  1.00  0.00              
ATOM    559  C   GLN    75     221.085 282.613 268.257  1.00  0.00              
ATOM    560  O   GLN    75     221.308 281.421 268.450  1.00  0.00              
ATOM    561  CG  GLN    75     218.829 282.624 266.176  1.00  0.00           C  
ATOM    562  CD  GLN    75     219.942 282.868 265.168  1.00  0.00           C  
ATOM    563  OE1 GLN    75     220.237 284.009 264.815  1.00  0.00           O  
ATOM    564  NE2 GLN    75     220.577 281.765 264.689  1.00  0.00           N  
ATOM    565  N   LYS    76     222.040 283.442 267.786  1.00  0.00              
ATOM    566  CA  LYS    76     223.383 283.035 267.503  1.00  0.00              
ATOM    567  CB  LYS    76     224.233 284.157 266.881  1.00  0.00              
ATOM    568  C   LYS    76     224.013 282.602 268.785  1.00  0.00              
ATOM    569  O   LYS    76     224.801 281.659 268.813  1.00  0.00              
ATOM    570  CG  LYS    76     223.800 284.484 265.450  1.00  0.00           C  
ATOM    571  CD  LYS    76     224.366 285.793 264.898  1.00  0.00           C  
ATOM    572  CE  LYS    76     223.910 286.081 263.465  1.00  0.00           C  
ATOM    573  NZ  LYS    76     224.490 287.358 262.991  1.00  0.00           N  
ATOM    574  N   TYR    77     223.665 283.285 269.889  1.00  0.00              
ATOM    575  CA  TYR    77     224.195 282.963 271.181  1.00  0.00              
ATOM    576  CB  TYR    77     223.670 283.913 272.268  1.00  0.00              
ATOM    577  C   TYR    77     223.788 281.567 271.535  1.00  0.00              
ATOM    578  O   TYR    77     224.579 280.792 272.075  1.00  0.00              
ATOM    579  CG  TYR    77     224.060 283.369 273.597  1.00  0.00           C  
ATOM    580  CD1 TYR    77     225.372 283.382 274.010  1.00  0.00           C  
ATOM    581  CD2 TYR    77     223.098 282.861 274.439  1.00  0.00           C  
ATOM    582  CE1 TYR    77     225.719 282.884 275.243  1.00  0.00           C  
ATOM    583  CE2 TYR    77     223.439 282.362 275.672  1.00  0.00           C  
ATOM    584  CZ  TYR    77     224.752 282.373 276.075  1.00  0.00           C  
ATOM    585  OH  TYR    77     225.103 281.862 277.342  1.00  0.00           O  
ATOM    586  N   TYR    78     222.539 281.205 271.199  1.00  0.00              
ATOM    587  CA  TYR    78     221.992 279.915 271.523  1.00  0.00              
ATOM    588  CB  TYR    78     220.519 279.741 271.125  1.00  0.00              
ATOM    589  C   TYR    78     222.783 278.833 270.866  1.00  0.00              
ATOM    590  O   TYR    78     222.807 277.700 271.343  1.00  0.00              
ATOM    591  CG  TYR    78     219.739 280.573 272.078  1.00  0.00           C  
ATOM    592  CD1 TYR    78     219.338 280.038 273.279  1.00  0.00           C  
ATOM    593  CD2 TYR    78     219.427 281.881 271.787  1.00  0.00           C  
ATOM    594  CE1 TYR    78     218.620 280.791 274.175  1.00  0.00           C  
ATOM    595  CE2 TYR    78     218.708 282.639 272.681  1.00  0.00           C  
ATOM    596  CZ  TYR    78     218.302 282.093 273.876  1.00  0.00           C  
ATOM    597  OH  TYR    78     217.564 282.869 274.795  1.00  0.00           O  
ATOM    598  N   ARG    79     223.395 279.140 269.714  1.00  0.00              
ATOM    599  CA  ARG    79     224.170 278.182 268.975  1.00  0.00              
ATOM    600  CB  ARG    79     224.687 278.792 267.659  1.00  0.00              
ATOM    601  C   ARG    79     225.337 277.716 269.815  1.00  0.00              
ATOM    602  O   ARG    79     225.758 276.562 269.724  1.00  0.00              
ATOM    603  CG  ARG    79     223.537 279.336 266.801  1.00  0.00           C  
ATOM    604  CD  ARG    79     223.968 280.218 265.627  1.00  0.00           C  
ATOM    605  NE  ARG    79     223.675 279.490 264.360  1.00  0.00           N  
ATOM    606  CZ  ARG    79     223.218 280.189 263.280  1.00  0.00           C  
ATOM    607  NH1 ARG    79     223.020 281.537 263.371  1.00  0.00           N  
ATOM    608  NH2 ARG    79     222.961 279.542 262.106  1.00  0.00           N  
ATOM    609  N   PHE    80     225.881 278.595 270.681  1.00  0.00              
ATOM    610  CA  PHE    80     227.016 278.252 271.504  1.00  0.00              
ATOM    611  CB  PHE    80     226.761 277.133 272.537  1.00  0.00              
ATOM    612  C   PHE    80     228.163 277.815 270.648  1.00  0.00              
ATOM    613  O   PHE    80     228.817 276.810 270.930  1.00  0.00              
ATOM    614  CG  PHE    80     225.734 277.606 273.508  1.00  0.00           C  
ATOM    615  CD1 PHE    80     226.043 278.535 274.472  1.00  0.00           C  
ATOM    616  CD2 PHE    80     224.449 277.129 273.441  1.00  0.00           C  
ATOM    617  CE1 PHE    80     225.080 278.967 275.355  1.00  0.00           C  
ATOM    618  CE2 PHE    80     223.480 277.555 274.317  1.00  0.00           C  
ATOM    619  CZ  PHE    80     223.797 278.479 275.280  1.00  0.00           C  
ATOM    620  N   GLU    81     228.437 278.589 269.579  1.00  0.00              
ATOM    621  CA  GLU    81     229.477 278.291 268.635  1.00  0.00              
ATOM    622  CB  GLU    81     229.391 279.163 267.374  1.00  0.00              
ATOM    623  C   GLU    81     230.824 278.520 269.250  1.00  0.00              
ATOM    624  O   GLU    81     230.975 279.290 270.198  1.00  0.00              
ATOM    625  CG  GLU    81     228.125 278.908 266.556  1.00  0.00           C  
ATOM    626  CD  GLU    81     228.018 280.009 265.514  1.00  0.00           C  
ATOM    627  OE1 GLU    81     228.524 281.130 265.786  1.00  0.00           O  
ATOM    628  OE2 GLU    81     227.426 279.747 264.434  1.00  0.00           O  
ATOM    629  N   TYR    82     231.842 277.802 268.729  1.00  0.00              
ATOM    630  CA  TYR    82     233.188 277.957 269.197  1.00  0.00              
ATOM    631  CB  TYR    82     233.679 276.788 270.070  1.00  0.00              
ATOM    632  C   TYR    82     234.075 278.048 267.996  1.00  0.00              
ATOM    633  O   TYR    82     233.769 277.488 266.945  1.00  0.00              
ATOM    634  CG  TYR    82     233.632 275.541 269.255  1.00  0.00           C  
ATOM    635  CD1 TYR    82     234.688 275.188 268.447  1.00  0.00           C  
ATOM    636  CD2 TYR    82     232.525 274.724 269.300  1.00  0.00           C  
ATOM    637  CE1 TYR    82     234.642 274.037 267.697  1.00  0.00           C  
ATOM    638  CE2 TYR    82     232.473 273.572 268.552  1.00  0.00           C  
ATOM    639  CZ  TYR    82     233.533 273.226 267.750  1.00  0.00           C  
ATOM    640  OH  TYR    82     233.482 272.044 266.981  1.00  0.00           O  
ATOM    641  N   ASP    83     235.193 278.793 268.127  1.00  0.00              
ATOM    642  CA  ASP    83     236.131 278.965 267.055  1.00  0.00              
ATOM    643  CB  ASP    83     236.503 280.431 266.786  1.00  0.00              
ATOM    644  C   ASP    83     237.395 278.297 267.464  1.00  0.00              
ATOM    645  O   ASP    83     237.705 278.198 268.649  1.00  0.00              
ATOM    646  CG  ASP    83     235.305 281.138 266.183  1.00  0.00           C  
ATOM    647  OD1 ASP    83     234.903 280.774 265.045  1.00  0.00           O  
ATOM    648  OD2 ASP    83     234.780 282.066 266.853  1.00  0.00           O  
ATOM    649  N   VAL    84     238.167 277.801 266.484  1.00  0.00              
ATOM    650  CA  VAL    84     239.389 277.186 266.884  1.00  0.00              
ATOM    651  CB  VAL    84     239.600 275.820 266.296  1.00  0.00              
ATOM    652  C   VAL    84     240.491 278.089 266.439  1.00  0.00              
ATOM    653  O   VAL    84     240.470 278.616 265.327  1.00  0.00              
ATOM    654  CG1 VAL    84     239.999 275.959 264.819  1.00  0.00           C  
ATOM    655  CG2 VAL    84     240.615 275.064 267.165  1.00  0.00           C  
ATOM    656  N   THR    85     241.482 278.312 267.323  1.00  0.00              
ATOM    657  CA  THR    85     242.566 279.173 266.970  1.00  0.00              
ATOM    658  CB  THR    85     242.858 280.205 268.029  1.00  0.00              
ATOM    659  C   THR    85     243.745 278.276 266.784  1.00  0.00              
ATOM    660  O   THR    85     243.990 277.372 267.582  1.00  0.00              
ATOM    661  OG1 THR    85     243.592 281.282 267.474  1.00  0.00           O  
ATOM    662  CG2 THR    85     243.658 279.569 269.177  1.00  0.00           C  
ATOM    663  N   LEU    86     244.492 278.468 265.684  1.00  0.00              
ATOM    664  CA  LEU    86     245.574 277.564 265.451  1.00  0.00              
ATOM    665  CB  LEU    86     245.412 276.783 264.135  1.00  0.00              
ATOM    666  C   LEU    86     246.841 278.345 265.370  1.00  0.00              
ATOM    667  O   LEU    86     246.926 279.347 264.661  1.00  0.00              
ATOM    668  CG  LEU    86     246.553 275.795 263.844  1.00  0.00           C  
ATOM    669  CD1 LEU    86     246.608 274.685 264.903  1.00  0.00           C  
ATOM    670  CD2 LEU    86     246.456 275.239 262.416  1.00  0.00           C  
ATOM    671  N   LYS    87     247.860 277.908 266.133  1.00  0.00              
ATOM    672  CA  LYS    87     249.140 278.544 266.072  1.00  0.00              
ATOM    673  CB  LYS    87     249.516 279.294 267.358  1.00  0.00              
ATOM    674  C   LYS    87     250.151 277.454 265.873  1.00  0.00              
ATOM    675  O   LYS    87     250.214 276.500 266.646  1.00  0.00              
ATOM    676  CG  LYS    87     250.833 280.057 267.231  1.00  0.00           C  
ATOM    677  CD  LYS    87     251.073 281.066 268.353  1.00  0.00           C  
ATOM    678  CE  LYS    87     252.395 281.822 268.211  1.00  0.00           C  
ATOM    679  NZ  LYS    87     252.556 282.777 269.329  1.00  0.00           N  
ATOM    680  N   ILE    88     250.971 277.577 264.813  1.00  0.00              
ATOM    681  CA  ILE    88     251.967 276.604 264.454  1.00  0.00              
ATOM    682  CB  ILE    88     251.737 276.167 263.029  1.00  0.00              
ATOM    683  C   ILE    88     253.288 277.295 264.572  1.00  0.00              
ATOM    684  O   ILE    88     253.513 278.316 263.927  1.00  0.00              
ATOM    685  CG2 ILE    88     252.970 275.510 262.425  1.00  0.00           C  
ATOM    686  CG1 ILE    88     250.486 275.287 262.948  1.00  0.00           C  
ATOM    687  CD1 ILE    88     250.119 274.923 261.512  1.00  0.00           C  
ATOM    688  N   SER    89     254.211 276.770 265.407  1.00  0.00              
ATOM    689  CA  SER    89     255.437 277.500 265.555  1.00  0.00              
ATOM    690  CB  SER    89     255.327 278.597 266.631  1.00  0.00              
ATOM    691  C   SER    89     256.569 276.598 265.949  1.00  0.00              
ATOM    692  O   SER    89     256.382 275.441 266.317  1.00  0.00              
ATOM    693  OG  SER    89     256.549 279.306 266.759  1.00  0.00           O  
ATOM    694  N   PHE    90     257.801 277.138 265.849  1.00  0.00              
ATOM    695  CA  PHE    90     259.003 276.453 266.241  1.00  0.00              
ATOM    696  CB  PHE    90     260.210 276.903 265.395  1.00  0.00              
ATOM    697  C   PHE    90     259.255 276.870 267.656  1.00  0.00              
ATOM    698  O   PHE    90     259.605 278.020 267.919  1.00  0.00              
ATOM    699  CG  PHE    90     261.485 276.403 265.985  1.00  0.00           C  
ATOM    700  CD1 PHE    90     261.945 275.135 265.724  1.00  0.00           C  
ATOM    701  CD2 PHE    90     262.242 277.219 266.794  1.00  0.00           C  
ATOM    702  CE1 PHE    90     263.123 274.678 266.263  1.00  0.00           C  
ATOM    703  CE2 PHE    90     263.424 276.770 267.338  1.00  0.00           C  
ATOM    704  CZ  PHE    90     263.868 275.497 267.075  1.00  0.00           C  
ATOM    705  N   LYS    91     259.090 275.933 268.612  1.00  0.00              
ATOM    706  CA  LYS    91     259.223 276.269 270.004  1.00  0.00              
ATOM    707  CB  LYS    91     258.207 275.545 270.908  1.00  0.00              
ATOM    708  C   LYS    91     260.573 275.858 270.507  1.00  0.00              
ATOM    709  O   LYS    91     261.175 274.902 270.026  1.00  0.00              
ATOM    710  CG  LYS    91     256.749 275.984 270.745  1.00  0.00           C  
ATOM    711  CD  LYS    91     256.471 277.430 271.164  1.00  0.00           C  
ATOM    712  CE  LYS    91     254.985 277.795 271.151  1.00  0.00           C  
ATOM    713  NZ  LYS    91     254.803 279.202 271.571  1.00  0.00           N  
ATOM    714  N   PRO    92     261.094 276.621 271.429  1.00  0.00              
ATOM    715  CA  PRO    92     262.328 276.253 272.071  1.00  0.00              
ATOM    716  CB  PRO    92     263.077 277.555 272.352  1.00  0.00              
ATOM    717  C   PRO    92     262.032 275.498 273.330  1.00  0.00              
ATOM    718  O   PRO    92     260.891 275.519 273.789  1.00  0.00              
ATOM    719  CD  PRO    92     260.944 278.067 271.357  1.00  0.00           C  
ATOM    720  CG  PRO    92     261.980 278.628 272.345  1.00  0.00           C  
ATOM    721  N   GLN    93     263.048 274.825 273.900  1.00  0.00              
ATOM    722  CA  GLN    93     262.917 274.164 275.167  1.00  0.00              
ATOM    723  CB  GLN    93     262.751 275.135 276.346  1.00  0.00              
ATOM    724  C   GLN    93     261.720 273.282 275.165  1.00  0.00              
ATOM    725  O   GLN    93     261.013 273.196 276.168  1.00  0.00              
ATOM    726  CG  GLN    93     263.967 276.021 276.600  1.00  0.00           C  
ATOM    727  CD  GLN    93     263.631 276.911 277.788  1.00  0.00           C  
ATOM    728  OE1 GLN    93     262.772 276.581 278.603  1.00  0.00           O  
ATOM    729  NE2 GLN    93     264.327 278.075 277.891  1.00  0.00           N  
ATOM    730  N   LEU    94     261.467 272.583 274.049  1.00  0.00              
ATOM    731  CA  LEU    94     260.321 271.726 274.009  1.00  0.00              
ATOM    732  CB  LEU    94     259.980 271.320 272.564  1.00  0.00              
ATOM    733  C   LEU    94     260.698 270.510 274.795  1.00  0.00              
ATOM    734  O   LEU    94     261.812 270.004 274.666  1.00  0.00              
ATOM    735  CG  LEU    94     258.606 270.662 272.356  1.00  0.00           C  
ATOM    736  CD1 LEU    94     258.399 270.309 270.879  1.00  0.00           C  
ATOM    737  CD2 LEU    94     258.382 269.460 273.273  1.00  0.00           C  
ATOM    738  N   ASP    95     259.798 270.003 275.661  1.00  0.00              
ATOM    739  CA  ASP    95     260.243 268.865 276.407  1.00  0.00              
ATOM    740  CB  ASP    95     259.682 268.738 277.843  1.00  0.00              
ATOM    741  C   ASP    95     259.991 267.622 275.622  1.00  0.00              
ATOM    742  O   ASP    95     258.932 267.426 275.024  1.00  0.00              
ATOM    743  CG  ASP    95     258.174 268.563 277.857  1.00  0.00           C  
ATOM    744  OD1 ASP    95     257.540 268.620 276.771  1.00  0.00           O  
ATOM    745  OD2 ASP    95     257.631 268.379 278.978  1.00  0.00           O  
ATOM    746  N   PHE    96     261.010 266.745 275.596  1.00  0.00              
ATOM    747  CA  PHE    96     260.962 265.523 274.843  1.00  0.00              
ATOM    748  CB  PHE    96     262.336 264.848 274.795  1.00  0.00              
ATOM    749  C   PHE    96     259.974 264.629 275.534  1.00  0.00              
ATOM    750  O   PHE    96     259.934 264.524 276.758  1.00  0.00              
ATOM    751  CG  PHE    96     262.366 263.769 273.767  1.00  0.00           C  
ATOM    752  CD1 PHE    96     262.395 264.089 272.429  1.00  0.00           C  
ATOM    753  CD2 PHE    96     262.395 262.445 274.139  1.00  0.00           C  
ATOM    754  CE1 PHE    96     262.432 263.102 271.473  1.00  0.00           C  
ATOM    755  CE2 PHE    96     262.434 261.455 273.187  1.00  0.00           C  
ATOM    756  CZ  PHE    96     262.450 261.781 271.852  1.00  0.00           C  
ATOM    757  N   PRO    97     259.157 264.007 274.724  1.00  0.00              
ATOM    758  CA  PRO    97     258.145 263.117 275.238  1.00  0.00              
ATOM    759  CB  PRO    97     257.116 262.964 274.119  1.00  0.00              
ATOM    760  C   PRO    97     258.707 261.809 275.659  1.00  0.00              
ATOM    761  O   PRO    97     259.866 261.520 275.357  1.00  0.00              
ATOM    762  CD  PRO    97     258.696 264.717 273.556  1.00  0.00           C  
ATOM    763  CG  PRO    97     257.237 264.276 273.339  1.00  0.00           C  
ATOM    764  N   VAL    98     257.910 261.015 276.397  1.00  0.00              
ATOM    765  CA  VAL    98     258.318 259.697 276.781  1.00  0.00              
ATOM    766  CB  VAL    98     257.481 259.093 277.869  1.00  0.00              
ATOM    767  C   VAL    98     258.156 258.816 275.592  1.00  0.00              
ATOM    768  O   VAL    98     257.170 258.900 274.860  1.00  0.00              
ATOM    769  CG1 VAL    98     257.782 259.786 279.195  1.00  0.00           C  
ATOM    770  CG2 VAL    98     256.008 259.256 277.475  1.00  0.00           C  
ATOM    771  N   ILE    99     259.152 257.947 275.359  1.00  0.00              
ATOM    772  CA  ILE    99     259.035 257.028 274.267  1.00  0.00              
ATOM    773  CB  ILE    99     260.120 257.197 273.250  1.00  0.00              
ATOM    774  C   ILE    99     259.072 255.655 274.842  1.00  0.00              
ATOM    775  O   ILE    99     260.053 255.242 275.459  1.00  0.00              
ATOM    776  CG2 ILE    99     260.031 256.060 272.220  1.00  0.00           C  
ATOM    777  CG1 ILE    99     259.974 258.600 272.637  1.00  0.00           C  
ATOM    778  CD1 ILE    99     261.146 259.036 271.772  1.00  0.00           C  
ATOM    779  N   THR   100     257.973 254.907 274.641  1.00  0.00              
ATOM    780  CA  THR   100     257.869 253.587 275.189  1.00  0.00              
ATOM    781  CB  THR   100     256.530 253.342 275.820  1.00  0.00              
ATOM    782  C   THR   100     258.063 252.598 274.075  1.00  0.00              
ATOM    783  O   THR   100     257.502 252.748 272.990  1.00  0.00              
ATOM    784  OG1 THR   100     256.291 254.315 276.826  1.00  0.00           O  
ATOM    785  CG2 THR   100     256.517 251.943 276.449  1.00  0.00           C  
ATOM    786  N   ILE   101     258.900 251.562 274.322  1.00  0.00              
ATOM    787  CA  ILE   101     259.184 250.576 273.314  1.00  0.00              
ATOM    788  CB  ILE   101     260.635 250.557 272.926  1.00  0.00              
ATOM    789  C   ILE   101     258.877 249.214 273.856  1.00  0.00              
ATOM    790  O   ILE   101     259.418 248.826 274.891  1.00  0.00              
ATOM    791  CG2 ILE   101     260.858 249.393 271.954  1.00  0.00           C  
ATOM    792  CG1 ILE   101     261.070 251.916 272.358  1.00  0.00           C  
ATOM    793  CD1 ILE   101     262.586 252.052 272.222  1.00  0.00           C  
ATOM    794  N   CYS   102     258.020 248.440 273.147  1.00  0.00              
ATOM    795  CA  CYS   102     257.665 247.120 273.607  1.00  0.00              
ATOM    796  CB  CYS   102     256.182 246.955 274.011  1.00  0.00              
ATOM    797  C   CYS   102     257.861 246.147 272.473  1.00  0.00              
ATOM    798  O   CYS   102     257.771 246.511 271.304  1.00  0.00              
ATOM    799  SG  CYS   102     255.461 248.180 275.161  1.00  0.00           S  
ATOM    800  N   ASN   103     258.146 244.869 272.802  1.00  0.00              
ATOM    801  CA  ASN   103     258.319 243.825 271.827  1.00  0.00              
ATOM    802  CB  ASN   103     259.310 242.742 272.300  1.00  0.00              
ATOM    803  C   ASN   103     256.977 243.175 271.657  1.00  0.00              
ATOM    804  O   ASN   103     256.203 243.084 272.608  1.00  0.00              
ATOM    805  CG  ASN   103     259.772 241.890 271.124  1.00  0.00           C  
ATOM    806  OD1 ASN   103     259.023 241.623 270.186  1.00  0.00           O  
ATOM    807  ND2 ASN   103     261.055 241.444 271.176  1.00  0.00           N  
ATOM    808  N   LEU   104     256.662 242.716 270.428  1.00  0.00              
ATOM    809  CA  LEU   104     255.419 242.053 270.133  1.00  0.00              
ATOM    810  CB  LEU   104     255.231 241.802 268.629  1.00  0.00              
ATOM    811  C   LEU   104     255.355 240.757 270.867  1.00  0.00              
ATOM    812  O   LEU   104     254.278 240.318 271.271  1.00  0.00              
ATOM    813  CG  LEU   104     254.802 243.064 267.858  1.00  0.00           C  
ATOM    814  CD1 LEU   104     253.311 243.358 268.082  1.00  0.00           C  
ATOM    815  CD2 LEU   104     255.676 244.275 268.218  1.00  0.00           C  
ATOM    816  N   ASN   105     256.515 240.094 271.045  1.00  0.00              
ATOM    817  CA  ASN   105     256.583 238.819 271.707  1.00  0.00              
ATOM    818  CB  ASN   105     257.879 238.078 271.346  1.00  0.00              
ATOM    819  C   ASN   105     256.586 239.025 273.199  1.00  0.00              
ATOM    820  O   ASN   105     257.466 239.684 273.751  1.00  0.00              
ATOM    821  CG  ASN   105     257.906 236.746 272.066  1.00  0.00           C  
ATOM    822  OD1 ASN   105     258.705 236.527 272.973  1.00  0.00           O  
ATOM    823  ND2 ASN   105     256.996 235.826 271.657  1.00  0.00           N  
ATOM    824  N   PRO   106     255.561 238.517 273.848  1.00  0.00              
ATOM    825  CA  PRO   106     255.387 238.596 275.278  1.00  0.00              
ATOM    826  CB  PRO   106     254.044 237.920 275.558  1.00  0.00              
ATOM    827  C   PRO   106     256.437 237.982 276.157  1.00  0.00              
ATOM    828  O   PRO   106     257.010 238.687 276.986  1.00  0.00              
ATOM    829  CD  PRO   106     254.677 237.530 273.248  1.00  0.00           C  
ATOM    830  CG  PRO   106     253.948 236.871 274.436  1.00  0.00           C  
ATOM    831  N   MET   107     256.699 236.670 275.988  1.00  0.00              
ATOM    832  CA  MET   107     257.616 235.994 276.870  1.00  0.00              
ATOM    833  CB  MET   107     256.959 234.992 277.834  1.00  0.00              
ATOM    834  C   MET   107     258.604 235.231 276.051  1.00  0.00              
ATOM    835  O   MET   107     258.291 234.759 274.961  1.00  0.00              
ATOM    836  CG  MET   107     256.153 235.658 278.949  1.00  0.00           C  
ATOM    837  SD  MET   107     255.779 234.568 280.354  1.00  0.00           S  
ATOM    838  CE  MET   107     255.085 235.888 281.388  1.00  0.00           C  
ATOM    839  N   LEU   108     259.847 235.106 276.562  1.00  0.00              
ATOM    840  CA  LEU   108     260.845 234.393 275.825  1.00  0.00              
ATOM    841  CB  LEU   108     262.294 234.720 276.230  1.00  0.00              
ATOM    842  C   LEU   108     260.595 232.925 275.945  1.00  0.00              
ATOM    843  O   LEU   108     260.326 232.407 277.027  1.00  0.00              
ATOM    844  CG  LEU   108     262.732 236.149 275.832  1.00  0.00           C  
ATOM    845  CD1 LEU   108     262.093 237.237 276.706  1.00  0.00           C  
ATOM    846  CD2 LEU   108     264.257 236.266 275.763  1.00  0.00           C  
ATOM    847  N   ARG   109     260.703 232.223 274.800  1.00  0.00              
ATOM    848  CA  ARG   109     260.413 230.823 274.691  1.00  0.00              
ATOM    849  CB  ARG   109     260.527 230.312 273.242  1.00  0.00              
ATOM    850  C   ARG   109     261.367 230.028 275.529  1.00  0.00              
ATOM    851  O   ARG   109     260.974 229.048 276.157  1.00  0.00              
ATOM    852  CG  ARG   109     260.218 228.820 273.092  1.00  0.00           C  
ATOM    853  CD  ARG   109     260.307 228.311 271.651  1.00  0.00           C  
ATOM    854  NE  ARG   109     261.748 228.269 271.274  1.00  0.00           N  
ATOM    855  CZ  ARG   109     262.504 227.177 271.590  1.00  0.00           C  
ATOM    856  NH1 ARG   109     261.939 226.122 272.246  1.00  0.00           N  
ATOM    857  NH2 ARG   109     263.827 227.143 271.253  1.00  0.00           N  
ATOM    858  N   SER   110     262.653 230.421 275.563  1.00  0.00              
ATOM    859  CA  SER   110     263.631 229.672 276.299  1.00  0.00              
ATOM    860  CB  SER   110     265.052 230.240 276.130  1.00  0.00              
ATOM    861  C   SER   110     263.291 229.698 277.759  1.00  0.00              
ATOM    862  O   SER   110     263.592 228.754 278.487  1.00  0.00              
ATOM    863  OG  SER   110     265.123 231.557 276.654  1.00  0.00           O  
ATOM    864  N   GLU   111     262.711 230.819 278.223  1.00  0.00              
ATOM    865  CA  GLU   111     262.357 231.052 279.598  1.00  0.00              
ATOM    866  CB  GLU   111     262.259 232.548 279.947  1.00  0.00              
ATOM    867  C   GLU   111     261.120 230.365 280.123  1.00  0.00              
ATOM    868  O   GLU   111     261.119 229.997 281.295  1.00  0.00              
ATOM    869  CG  GLU   111     263.603 233.170 280.338  1.00  0.00           C  
ATOM    870  CD  GLU   111     264.521 233.202 279.132  1.00  0.00           C  
ATOM    871  OE1 GLU   111     264.201 233.951 278.172  1.00  0.00           O  
ATOM    872  OE2 GLU   111     265.558 232.486 279.154  1.00  0.00           O  
ATOM    873  N   MET   112     260.019 230.176 279.355  1.00  0.00              
ATOM    874  CA  MET   112     258.902 229.622 280.079  1.00  0.00              
ATOM    875  CB  MET   112     257.497 229.799 279.457  1.00  0.00              
ATOM    876  C   MET   112     259.194 228.189 280.395  1.00  0.00              
ATOM    877  O   MET   112     259.630 227.418 279.542  1.00  0.00              
ATOM    878  CG  MET   112     257.187 229.046 278.169  1.00  0.00           C  
ATOM    879  SD  MET   112     255.420 229.095 277.736  1.00  0.00           S  
ATOM    880  CE  MET   112     255.313 230.908 277.646  1.00  0.00           C  
ATOM    881  N   ILE   113     258.934 227.779 281.653  1.00  0.00              
ATOM    882  CA  ILE   113     259.328 226.459 282.048  1.00  0.00              
ATOM    883  CB  ILE   113     260.185 226.346 283.286  1.00  0.00              
ATOM    884  C   ILE   113     258.131 225.618 282.279  1.00  0.00              
ATOM    885  O   ILE   113     257.020 226.007 281.938  1.00  0.00              
ATOM    886  CG2 ILE   113     261.517 227.040 282.976  1.00  0.00           C  
ATOM    887  CG1 ILE   113     259.510 226.876 284.566  1.00  0.00           C  
ATOM    888  CD1 ILE   113     259.524 228.398 284.701  1.00  0.00           C  
ATOM    889  N   LYS   114     258.350 224.414 282.846  1.00  0.00              
ATOM    890  CA  LYS   114     257.301 223.447 282.986  1.00  0.00              
ATOM    891  CB  LYS   114     257.683 222.188 283.797  1.00  0.00              
ATOM    892  C   LYS   114     256.155 224.028 283.746  1.00  0.00              
ATOM    893  O   LYS   114     255.007 223.783 283.387  1.00  0.00              
ATOM    894  CG  LYS   114     258.397 221.050 283.059  1.00  0.00           C  
ATOM    895  CD  LYS   114     259.870 221.293 282.733  1.00  0.00           C  
ATOM    896  CE  LYS   114     260.642 220.004 282.428  1.00  0.00           C  
ATOM    897  NZ  LYS   114     259.926 219.199 281.412  1.00  0.00           N  
ATOM    898  N   ARG   115     256.426 224.772 284.833  1.00  0.00              
ATOM    899  CA  ARG   115     255.387 225.347 285.640  1.00  0.00              
ATOM    900  CB  ARG   115     255.970 226.015 286.898  1.00  0.00              
ATOM    901  C   ARG   115     254.629 226.370 284.844  1.00  0.00              
ATOM    902  O   ARG   115     253.404 226.475 284.941  1.00  0.00              
ATOM    903  CG  ARG   115     254.937 226.525 287.897  1.00  0.00           C  
ATOM    904  CD  ARG   115     255.592 227.286 289.048  1.00  0.00           C  
ATOM    905  NE  ARG   115     256.644 226.389 289.599  1.00  0.00           N  
ATOM    906  CZ  ARG   115     257.962 226.736 289.530  1.00  0.00           C  
ATOM    907  NH1 ARG   115     258.332 227.925 288.971  1.00  0.00           N  
ATOM    908  NH2 ARG   115     258.913 225.889 290.019  1.00  0.00           N  
ATOM    909  N   PRO   116     255.314 227.170 284.085  1.00  0.00              
ATOM    910  CA  PRO   116     254.618 228.053 283.223  1.00  0.00              
ATOM    911  CB  PRO   116     255.666 228.999 282.643  1.00  0.00              
ATOM    912  C   PRO   116     253.872 227.230 282.275  1.00  0.00              
ATOM    913  O   PRO   116     252.755 227.600 282.019  1.00  0.00              
ATOM    914  CD  PRO   116     256.599 227.714 284.477  1.00  0.00           C  
ATOM    915  CG  PRO   116     256.720 229.072 283.761  1.00  0.00           C  
ATOM    916  N   ILE   117     254.366 226.104 281.755  1.00  0.00              
ATOM    917  CA  ILE   117     253.462 225.496 280.820  1.00  0.00              
ATOM    918  CB  ILE   117     254.043 224.439 279.926  1.00  0.00              
ATOM    919  C   ILE   117     252.226 225.004 281.507  1.00  0.00              
ATOM    920  O   ILE   117     251.159 225.408 281.117  1.00  0.00              
ATOM    921  CG2 ILE   117     252.891 223.633 279.304  1.00  0.00           C  
ATOM    922  CG1 ILE   117     254.942 225.128 278.881  1.00  0.00           C  
ATOM    923  CD1 ILE   117     255.612 224.178 277.890  1.00  0.00           C  
ATOM    924  N   PHE   118     252.254 224.278 282.621  1.00  0.00              
ATOM    925  CA  PHE   118     251.007 223.718 283.110  1.00  0.00              
ATOM    926  CB  PHE   118     251.298 222.914 284.389  1.00  0.00              
ATOM    927  C   PHE   118     249.937 224.758 283.442  1.00  0.00              
ATOM    928  O   PHE   118     248.763 224.573 283.116  1.00  0.00              
ATOM    929  CG  PHE   118     250.066 222.279 284.923  1.00  0.00           C  
ATOM    930  CD1 PHE   118     249.638 221.074 284.419  1.00  0.00           C  
ATOM    931  CD2 PHE   118     249.355 222.874 285.939  1.00  0.00           C  
ATOM    932  CE1 PHE   118     248.506 220.472 284.913  1.00  0.00           C  
ATOM    933  CE2 PHE   118     248.222 222.276 286.437  1.00  0.00           C  
ATOM    934  CZ  PHE   118     247.798 221.074 285.923  1.00  0.00           C  
ATOM    935  N   LYS   119     250.293 225.838 284.168  1.00  0.00              
ATOM    936  CA  LYS   119     249.379 226.891 284.556  1.00  0.00              
ATOM    937  CB  LYS   119     249.968 227.574 285.797  1.00  0.00              
ATOM    938  C   LYS   119     249.057 227.814 283.426  1.00  0.00              
ATOM    939  O   LYS   119     247.877 228.134 283.181  1.00  0.00              
ATOM    940  CG  LYS   119     250.229 226.575 286.908  1.00  0.00           C  
ATOM    941  CD  LYS   119     251.420 225.637 286.749  1.00  0.00           C  
ATOM    942  CE  LYS   119     251.678 224.904 288.060  1.00  0.00           C  
ATOM    943  NZ  LYS   119     250.417 224.893 288.842  1.00  0.00           N  
ATOM    944  N   PRO   120     250.127 228.295 282.801  1.00  0.00              
ATOM    945  CA  PRO   120     249.930 228.883 281.535  1.00  0.00              
ATOM    946  CB  PRO   120     251.167 229.678 281.142  1.00  0.00              
ATOM    947  C   PRO   120     249.261 228.066 280.521  1.00  0.00              
ATOM    948  O   PRO   120     248.043 228.032 280.540  1.00  0.00              
ATOM    949  CD  PRO   120     251.063 229.160 283.538  1.00  0.00           C  
ATOM    950  CG  PRO   120     251.654 230.168 282.521  1.00  0.00           C  
ATOM    951  N   LEU   121     250.029 227.302 279.757  1.00  0.00              
ATOM    952  CA  LEU   121     249.642 226.405 278.721  1.00  0.00              
ATOM    953  CB  LEU   121     249.313 225.032 279.312  1.00  0.00              
ATOM    954  C   LEU   121     248.355 226.771 278.042  1.00  0.00              
ATOM    955  O   LEU   121     248.338 227.281 276.925  1.00  0.00              
ATOM    956  CG  LEU   121     249.236 223.844 278.405  1.00  0.00           C  
ATOM    957  CD1 LEU   121     247.933 223.910 277.642  1.00  0.00           C  
ATOM    958  CD2 LEU   121     250.511 223.667 277.566  1.00  0.00           C  
ATOM    959  N   TYR   122     247.229 226.404 278.690  1.00  0.00              
ATOM    960  CA  TYR   122     245.928 226.518 278.133  1.00  0.00              
ATOM    961  CB  TYR   122     244.878 225.955 279.123  1.00  0.00              
ATOM    962  C   TYR   122     245.771 227.908 277.831  1.00  0.00              
ATOM    963  O   TYR   122     245.273 228.254 276.765  1.00  0.00              
ATOM    964  CG  TYR   122     243.464 226.245 278.745  1.00  0.00           C  
ATOM    965  CD1 TYR   122     242.923 225.820 277.555  1.00  0.00           C  
ATOM    966  CD2 TYR   122     242.672 226.974 279.600  1.00  0.00           C  
ATOM    967  CE1 TYR   122     241.615 226.107 277.237  1.00  0.00           C  
ATOM    968  CE2 TYR   122     241.365 227.265 279.290  1.00  0.00           C  
ATOM    969  CZ  TYR   122     240.832 226.828 278.104  1.00  0.00           C  
ATOM    970  OH  TYR   122     239.491 227.122 277.777  1.00  0.00           O  
ATOM    971  N   GLY   123     246.303 228.701 278.756  1.00  0.00              
ATOM    972  CA  GLY   123     246.345 230.081 278.594  1.00  0.00              
ATOM    973  C   GLY   123     246.910 230.385 277.248  1.00  0.00              
ATOM    974  O   GLY   123     246.152 230.754 276.360  1.00  0.00              
ATOM    975  N   ARG   124     248.188 230.074 276.994  1.00  0.00              
ATOM    976  CA  ARG   124     248.793 230.521 275.764  1.00  0.00              
ATOM    977  CB  ARG   124     250.266 230.922 275.934  1.00  0.00              
ATOM    978  C   ARG   124     248.853 229.398 274.781  1.00  0.00              
ATOM    979  O   ARG   124     249.896 229.197 274.160  1.00  0.00              
ATOM    980  CG  ARG   124     250.529 232.029 276.955  1.00  0.00           C  
ATOM    981  CD  ARG   124     250.371 231.573 278.405  1.00  0.00           C  
ATOM    982  NE  ARG   124     251.510 232.148 279.163  1.00  0.00           N  
ATOM    983  CZ  ARG   124     252.685 231.463 279.227  1.00  0.00           C  
ATOM    984  NH1 ARG   124     252.751 230.203 278.712  1.00  0.00           N  
ATOM    985  NH2 ARG   124     253.779 232.023 279.816  1.00  0.00           N  
ATOM    986  N   ASP   125     247.765 228.616 274.659  1.00  0.00              
ATOM    987  CA  ASP   125     247.618 227.578 273.679  1.00  0.00              
ATOM    988  CB  ASP   125     247.060 228.020 272.319  1.00  0.00              
ATOM    989  C   ASP   125     248.843 226.781 273.417  1.00  0.00              
ATOM    990  O   ASP   125     249.067 226.370 272.277  1.00  0.00              
ATOM    991  CG  ASP   125     245.545 227.996 272.413  1.00  0.00           C  
ATOM    992  OD1 ASP   125     245.012 227.709 273.518  1.00  0.00           O  
ATOM    993  OD2 ASP   125     244.899 228.266 271.368  1.00  0.00           O  
ATOM    994  N   PHE   126     249.697 226.557 274.422  1.00  0.00              
ATOM    995  CA  PHE   126     250.754 225.646 274.131  1.00  0.00              
ATOM    996  CB  PHE   126     251.960 225.667 275.069  1.00  0.00              
ATOM    997  C   PHE   126     250.135 224.304 274.188  1.00  0.00              
ATOM    998  O   PHE   126     250.497 223.406 273.435  1.00  0.00              
ATOM    999  CG  PHE   126     252.925 224.963 274.191  1.00  0.00           C  
ATOM   1000  CD1 PHE   126     253.625 225.668 273.239  1.00  0.00           C  
ATOM   1001  CD2 PHE   126     253.095 223.606 274.284  1.00  0.00           C  
ATOM   1002  CE1 PHE   126     254.506 225.033 272.396  1.00  0.00           C  
ATOM   1003  CE2 PHE   126     253.971 222.965 273.444  1.00  0.00           C  
ATOM   1004  CZ  PHE   126     254.678 223.675 272.501  1.00  0.00           C  
ATOM   1005  N   GLU   127     249.189 224.097 275.122  1.00  0.00              
ATOM   1006  CA  GLU   127     248.618 222.804 275.004  1.00  0.00              
ATOM   1007  CB  GLU   127     249.324 221.652 275.770  1.00  0.00              
ATOM   1008  C   GLU   127     247.130 222.930 275.015  1.00  0.00              
ATOM   1009  O   GLU   127     246.554 223.984 275.294  1.00  0.00              
ATOM   1010  CG  GLU   127     248.913 221.231 277.162  1.00  0.00           C  
ATOM   1011  CD  GLU   127     250.154 220.736 277.883  1.00  0.00           C  
ATOM   1012  OE1 GLU   127     251.226 220.653 277.229  1.00  0.00           O  
ATOM   1013  OE2 GLU   127     250.052 220.454 279.106  1.00  0.00           O  
ATOM   1014  N   SER   128     246.459 221.859 274.622  1.00  0.00              
ATOM   1015  CA  SER   128     245.056 221.934 274.453  1.00  0.00              
ATOM   1016  CB  SER   128     244.597 220.724 273.602  1.00  0.00              
ATOM   1017  C   SER   128     244.472 221.793 275.806  1.00  0.00              
ATOM   1018  O   SER   128     245.129 221.819 276.847  1.00  0.00              
ATOM   1019  OG  SER   128     243.199 220.688 273.372  1.00  0.00           O  
ATOM   1020  N   VAL   129     243.153 221.736 275.792  1.00  0.00              
ATOM   1021  CA  VAL   129     242.413 221.361 276.913  1.00  0.00              
ATOM   1022  CB  VAL   129     241.038 221.442 276.451  1.00  0.00              
ATOM   1023  C   VAL   129     242.785 219.914 277.079  1.00  0.00              
ATOM   1024  O   VAL   129     242.689 219.187 276.103  1.00  0.00              
ATOM   1025  CG1 VAL   129     240.365 220.509 277.364  1.00  0.00           C  
ATOM   1026  CG2 VAL   129     240.523 222.891 276.469  1.00  0.00           C  
ATOM   1027  N   ASN   130     243.071 219.430 278.312  1.00  0.00              
ATOM   1028  CA  ASN   130     243.605 218.120 278.666  1.00  0.00              
ATOM   1029  CB  ASN   130     243.245 216.942 277.718  1.00  0.00              
ATOM   1030  C   ASN   130     245.097 218.157 278.785  1.00  0.00              
ATOM   1031  O   ASN   130     245.754 217.118 278.840  1.00  0.00              
ATOM   1032  CG  ASN   130     244.093 216.877 276.441  1.00  0.00           C  
ATOM   1033  OD1 ASN   130     244.817 217.806 276.085  1.00  0.00           O  
ATOM   1034  ND2 ASN   130     243.981 215.733 275.714  1.00  0.00           N  
ATOM   1035  N   THR   131     245.656 219.376 278.843  1.00  0.00              
ATOM   1036  CA  THR   131     247.030 219.634 279.166  1.00  0.00              
ATOM   1037  CB  THR   131     247.310 219.415 280.622  1.00  0.00              
ATOM   1038  C   THR   131     247.980 218.751 278.385  1.00  0.00              
ATOM   1039  O   THR   131     248.918 218.187 278.949  1.00  0.00              
ATOM   1040  OG1 THR   131     247.107 218.049 280.953  1.00  0.00           O  
ATOM   1041  CG2 THR   131     246.355 220.302 281.439  1.00  0.00           C  
ATOM   1042  N   SER   132     247.788 218.641 277.053  1.00  0.00              
ATOM   1043  CA  SER   132     248.683 217.916 276.191  1.00  0.00              
ATOM   1044  CB  SER   132     248.079 216.615 275.640  1.00  0.00              
ATOM   1045  C   SER   132     248.897 218.796 274.994  1.00  0.00              
ATOM   1046  O   SER   132     248.001 219.560 274.643  1.00  0.00              
ATOM   1047  OG  SER   132     247.746 215.737 276.704  1.00  0.00           O  
ATOM   1048  N   GLN   133     250.058 218.720 274.301  1.00  0.00              
ATOM   1049  CA  GLN   133     250.153 219.667 273.224  1.00  0.00              
ATOM   1050  CB  GLN   133     251.551 219.979 272.684  1.00  0.00              
ATOM   1051  C   GLN   133     249.193 219.311 272.138  1.00  0.00              
ATOM   1052  O   GLN   133     248.970 218.146 271.806  1.00  0.00              
ATOM   1053  CG  GLN   133     252.310 218.856 272.008  1.00  0.00           C  
ATOM   1054  CD  GLN   133     253.588 219.554 271.597  1.00  0.00           C  
ATOM   1055  OE1 GLN   133     254.620 218.925 271.389  1.00  0.00           O  
ATOM   1056  NE2 GLN   133     253.518 220.909 271.495  1.00  0.00           N  
ATOM   1057  N   THR   134     248.612 220.376 271.555  1.00  0.00              
ATOM   1058  CA  THR   134     247.519 220.325 270.631  1.00  0.00              
ATOM   1059  CB  THR   134     247.005 221.691 270.273  1.00  0.00              
ATOM   1060  C   THR   134     247.888 219.598 269.387  1.00  0.00              
ATOM   1061  O   THR   134     249.051 219.497 268.995  1.00  0.00              
ATOM   1062  OG1 THR   134     245.880 221.584 269.416  1.00  0.00           O  
ATOM   1063  CG2 THR   134     248.129 222.490 269.595  1.00  0.00           C  
ATOM   1064  N   SER   135     246.849 219.045 268.725  1.00  0.00              
ATOM   1065  CA  SER   135     247.055 218.301 267.524  1.00  0.00              
ATOM   1066  CB  SER   135     245.751 217.796 266.899  1.00  0.00              
ATOM   1067  C   SER   135     247.711 219.222 266.557  1.00  0.00              
ATOM   1068  O   SER   135     248.597 218.796 265.823  1.00  0.00              
ATOM   1069  OG  SER   135     245.109 216.880 267.774  1.00  0.00           O  
ATOM   1070  N   PRO   136     247.285 220.462 266.480  1.00  0.00              
ATOM   1071  CA  PRO   136     247.934 221.319 265.533  1.00  0.00              
ATOM   1072  CB  PRO   136     246.958 222.446 265.201  1.00  0.00              
ATOM   1073  C   PRO   136     249.288 221.741 265.998  1.00  0.00              
ATOM   1074  O   PRO   136     249.401 222.600 266.880  1.00  0.00              
ATOM   1075  CD  PRO   136     245.882 220.813 266.633  1.00  0.00           C  
ATOM   1076  CG  PRO   136     245.837 222.303 266.248  1.00  0.00           C  
ATOM   1077  N   LEU   137     250.342 221.210 265.350  1.00  0.00              
ATOM   1078  CA  LEU   137     251.649 221.563 265.780  1.00  0.00              
ATOM   1079  CB  LEU   137     252.503 220.368 266.242  1.00  0.00              
ATOM   1080  C   LEU   137     252.354 222.182 264.635  1.00  0.00              
ATOM   1081  O   LEU   137     252.983 221.500 263.827  1.00  0.00              
ATOM   1082  CG  LEU   137     252.012 219.722 267.548  1.00  0.00           C  
ATOM   1083  CD1 LEU   137     252.902 218.537 267.953  1.00  0.00           C  
ATOM   1084  CD2 LEU   137     251.875 220.765 268.667  1.00  0.00           C  
ATOM   1085  N   VAL   138     252.277 223.515 264.557  1.00  0.00              
ATOM   1086  CA  VAL   138     252.989 224.199 263.536  1.00  0.00              
ATOM   1087  CB  VAL   138     252.523 225.609 263.338  1.00  0.00              
ATOM   1088  C   VAL   138     254.415 224.153 264.002  1.00  0.00              
ATOM   1089  O   VAL   138     254.672 223.843 265.161  1.00  0.00              
ATOM   1090  CG1 VAL   138     253.437 226.325 262.330  1.00  0.00           C  
ATOM   1091  CG2 VAL   138     251.062 225.515 262.870  1.00  0.00           C  
ATOM   1092  N   ASN   139     255.377 224.423 263.102  1.00  0.00              
ATOM   1093  CA  ASN   139     256.798 224.424 263.353  1.00  0.00              
ATOM   1094  CB  ASN   139     257.311 225.614 264.200  1.00  0.00              
ATOM   1095  C   ASN   139     257.391 223.149 263.871  1.00  0.00              
ATOM   1096  O   ASN   139     257.935 223.094 264.974  1.00  0.00              
ATOM   1097  CG  ASN   139     256.713 225.607 265.600  1.00  0.00           C  
ATOM   1098  OD1 ASN   139     257.270 225.023 266.528  1.00  0.00           O  
ATOM   1099  ND2 ASN   139     255.546 226.286 265.764  1.00  0.00           N  
ATOM   1100  N   ASN   140     257.342 222.088 263.042  1.00  0.00              
ATOM   1101  CA  ASN   140     257.924 220.837 263.428  1.00  0.00              
ATOM   1102  CB  ASN   140     257.417 219.660 262.580  1.00  0.00              
ATOM   1103  C   ASN   140     259.396 220.929 263.231  1.00  0.00              
ATOM   1104  O   ASN   140     259.989 220.199 262.437  1.00  0.00              
ATOM   1105  CG  ASN   140     255.919 219.534 262.817  1.00  0.00           C  
ATOM   1106  OD1 ASN   140     255.440 219.675 263.941  1.00  0.00           O  
ATOM   1107  ND2 ASN   140     255.152 219.272 261.725  1.00  0.00           N  
ATOM   1108  N   SER   141     260.014 221.856 263.972  1.00  0.00              
ATOM   1109  CA  SER   141     261.429 221.987 264.010  1.00  0.00              
ATOM   1110  CB  SER   141     261.895 223.450 264.155  1.00  0.00              
ATOM   1111  C   SER   141     261.778 221.240 265.249  1.00  0.00              
ATOM   1112  O   SER   141     260.962 220.474 265.761  1.00  0.00              
ATOM   1113  OG  SER   141     263.313 223.533 264.161  1.00  0.00           O  
ATOM   1114  N   SER   142     263.007 221.424 265.747  1.00  0.00              
ATOM   1115  CA  SER   142     263.446 220.773 266.941  1.00  0.00              
ATOM   1116  CB  SER   142     264.953 220.931 267.179  1.00  0.00              
ATOM   1117  C   SER   142     262.736 221.383 268.108  1.00  0.00              
ATOM   1118  O   SER   142     262.848 220.891 269.228  1.00  0.00              
ATOM   1119  OG  SER   142     265.319 220.266 268.377  1.00  0.00           O  
ATOM   1120  N   LEU   143     261.998 222.482 267.875  1.00  0.00              
ATOM   1121  CA  LEU   143     261.340 223.168 268.949  1.00  0.00              
ATOM   1122  CB  LEU   143     260.583 224.418 268.468  1.00  0.00              
ATOM   1123  C   LEU   143     260.345 222.248 269.576  1.00  0.00              
ATOM   1124  O   LEU   143     260.273 222.138 270.800  1.00  0.00              
ATOM   1125  CG  LEU   143     261.500 225.478 267.827  1.00  0.00           C  
ATOM   1126  CD1 LEU   143     260.700 226.704 267.361  1.00  0.00           C  
ATOM   1127  CD2 LEU   143     262.664 225.844 268.758  1.00  0.00           C  
ATOM   1128  N   SER   144     259.588 221.520 268.737  1.00  0.00              
ATOM   1129  CA  SER   144     258.527 220.681 269.206  1.00  0.00              
ATOM   1130  CB  SER   144     257.875 219.875 268.073  1.00  0.00              
ATOM   1131  C   SER   144     259.093 219.693 270.168  1.00  0.00              
ATOM   1132  O   SER   144     258.500 219.425 271.212  1.00  0.00              
ATOM   1133  OG  SER   144     257.355 220.758 267.093  1.00  0.00           O  
ATOM   1134  N   ASN   145     260.278 219.147 269.851  1.00  0.00              
ATOM   1135  CA  ASN   145     260.860 218.144 270.688  1.00  0.00              
ATOM   1136  CB  ASN   145     262.208 217.632 270.153  1.00  0.00              
ATOM   1137  C   ASN   145     261.093 218.713 272.054  1.00  0.00              
ATOM   1138  O   ASN   145     260.773 218.077 273.056  1.00  0.00              
ATOM   1139  CG  ASN   145     261.934 216.827 268.890  1.00  0.00           C  
ATOM   1140  OD1 ASN   145     260.826 216.334 268.682  1.00  0.00           O  
ATOM   1141  ND2 ASN   145     262.972 216.681 268.024  1.00  0.00           N  
ATOM   1142  N   ASN   146     261.638 219.941 272.133  1.00  0.00              
ATOM   1143  CA  ASN   146     261.965 220.527 273.403  1.00  0.00              
ATOM   1144  CB  ASN   146     262.673 221.885 273.269  1.00  0.00              
ATOM   1145  C   ASN   146     260.725 220.750 274.204  1.00  0.00              
ATOM   1146  O   ASN   146     260.693 220.485 275.406  1.00  0.00              
ATOM   1147  CG  ASN   146     264.047 221.633 272.663  1.00  0.00           C  
ATOM   1148  OD1 ASN   146     264.629 220.564 272.839  1.00  0.00           O  
ATOM   1149  ND2 ASN   146     264.583 222.646 271.930  1.00  0.00           N  
ATOM   1150  N   THR   147     259.662 221.248 273.556  1.00  0.00              
ATOM   1151  CA  THR   147     258.477 221.586 274.279  1.00  0.00              
ATOM   1152  CB  THR   147     257.504 222.397 273.496  1.00  0.00              
ATOM   1153  C   THR   147     257.795 220.358 274.800  1.00  0.00              
ATOM   1154  O   THR   147     257.200 220.383 275.874  1.00  0.00              
ATOM   1155  OG1 THR   147     256.575 222.961 274.403  1.00  0.00           O  
ATOM   1156  CG2 THR   147     256.790 221.507 272.467  1.00  0.00           C  
ATOM   1157  N   VAL   148     257.849 219.245 274.051  1.00  0.00              
ATOM   1158  CA  VAL   148     257.190 218.043 274.471  1.00  0.00              
ATOM   1159  CB  VAL   148     257.338 216.916 273.491  1.00  0.00              
ATOM   1160  C   VAL   148     257.788 217.598 275.766  1.00  0.00              
ATOM   1161  O   VAL   148     257.084 217.112 276.649  1.00  0.00              
ATOM   1162  CG1 VAL   148     256.669 215.665 274.084  1.00  0.00           C  
ATOM   1163  CG2 VAL   148     256.745 217.359 272.143  1.00  0.00           C  
ATOM   1164  N   GLY   149     259.117 217.739 275.910  1.00  0.00              
ATOM   1165  CA  GLY   149     259.773 217.313 277.111  1.00  0.00              
ATOM   1166  C   GLY   149     259.270 218.130 278.260  1.00  0.00              
ATOM   1167  O   GLY   149     259.051 217.614 279.352  1.00  0.00              
ATOM   1168  N   GLN   150     259.094 219.442 278.040  1.00  0.00              
ATOM   1169  CA  GLN   150     258.672 220.357 279.058  1.00  0.00              
ATOM   1170  CB  GLN   150     258.833 221.816 278.585  1.00  0.00              
ATOM   1171  C   GLN   150     257.245 220.052 279.414  1.00  0.00              
ATOM   1172  O   GLN   150     256.807 220.284 280.540  1.00  0.00              
ATOM   1173  CG  GLN   150     258.993 222.836 279.713  1.00  0.00           C  
ATOM   1174  CD  GLN   150     257.704 223.617 279.887  1.00  0.00           C  
ATOM   1175  OE1 GLN   150     257.678 224.831 279.688  1.00  0.00           O  
ATOM   1176  NE2 GLN   150     256.602 222.916 280.259  1.00  0.00           N  
ATOM   1177  N   SER   151     256.479 219.556 278.424  1.00  0.00              
ATOM   1178  CA  SER   151     255.087 219.223 278.529  1.00  0.00              
ATOM   1179  CB  SER   151     254.458 218.959 277.151  1.00  0.00              
ATOM   1180  C   SER   151     254.861 217.969 279.327  1.00  0.00              
ATOM   1181  O   SER   151     253.718 217.675 279.677  1.00  0.00              
ATOM   1182  OG  SER   151     254.671 220.072 276.297  1.00  0.00           O  
ATOM   1183  N   ASP   152     255.901 217.162 279.629  1.00  0.00              
ATOM   1184  CA  ASP   152     255.531 215.939 280.293  1.00  0.00              
ATOM   1185  CB  ASP   152     256.546 214.768 280.250  1.00  0.00              
ATOM   1186  C   ASP   152     255.209 216.245 281.726  1.00  0.00              
ATOM   1187  O   ASP   152     256.040 216.716 282.502  1.00  0.00              
ATOM   1188  CG  ASP   152     257.679 214.938 281.252  1.00  0.00           C  
ATOM   1189  OD1 ASP   152     258.514 215.865 281.098  1.00  0.00           O  
ATOM   1190  OD2 ASP   152     257.703 214.123 282.212  1.00  0.00           O  
ATOM   1191  N   SER   153     253.929 216.042 282.083  1.00  0.00              
ATOM   1192  CA  SER   153     253.424 216.275 283.405  1.00  0.00              
ATOM   1193  CB  SER   153     251.911 216.557 283.416  1.00  0.00              
ATOM   1194  C   SER   153     253.682 215.119 284.314  1.00  0.00              
ATOM   1195  O   SER   153     253.482 215.241 285.522  1.00  0.00              
ATOM   1196  OG  SER   153     251.198 215.438 282.913  1.00  0.00           O  
ATOM   1197  N   ASN   154     254.110 213.964 283.770  1.00  0.00              
ATOM   1198  CA  ASN   154     254.275 212.812 284.605  1.00  0.00              
ATOM   1199  CB  ASN   154     254.809 211.578 283.862  1.00  0.00              
ATOM   1200  C   ASN   154     255.214 213.135 285.715  1.00  0.00              
ATOM   1201  O   ASN   154     256.300 213.675 285.509  1.00  0.00              
ATOM   1202  CG  ASN   154     253.641 211.015 283.071  1.00  0.00           C  
ATOM   1203  OD1 ASN   154     252.547 210.849 283.608  1.00  0.00           O  
ATOM   1204  ND2 ASN   154     253.869 210.722 281.763  1.00  0.00           N  
ATOM   1205  N   SER   155     254.779 212.793 286.941  1.00  0.00              
ATOM   1206  CA  SER   155     255.543 213.007 288.132  1.00  0.00              
ATOM   1207  CB  SER   155     256.892 212.274 288.101  1.00  0.00              
ATOM   1208  C   SER   155     255.815 214.465 288.329  1.00  0.00              
ATOM   1209  O   SER   155     256.834 214.832 288.914  1.00  0.00              
ATOM   1210  OG  SER   155     256.675 210.877 287.975  1.00  0.00           O  
ATOM   1211  N   SER   156     254.900 215.347 287.883  1.00  0.00              
ATOM   1212  CA  SER   156     255.159 216.746 288.081  1.00  0.00              
ATOM   1213  CB  SER   156     255.007 217.586 286.798  1.00  0.00              
ATOM   1214  C   SER   156     254.166 217.252 289.082  1.00  0.00              
ATOM   1215  O   SER   156     252.995 216.877 289.055  1.00  0.00              
ATOM   1216  OG  SER   156     255.277 218.954 287.066  1.00  0.00           O  
ATOM   1217  N   THR   157     254.625 218.113 290.016  1.00  0.00              
ATOM   1218  CA  THR   157     253.739 218.669 290.993  1.00  0.00              
ATOM   1219  CB  THR   157     254.207 218.464 292.409  1.00  0.00              
ATOM   1220  C   THR   157     253.691 220.143 290.739  1.00  0.00              
ATOM   1221  O   THR   157     254.721 220.804 290.623  1.00  0.00              
ATOM   1222  OG1 THR   157     254.353 217.075 292.673  1.00  0.00           O  
ATOM   1223  CG2 THR   157     253.174 219.077 293.368  1.00  0.00           C  
ATOM   1224  N   PRO   158     252.495 220.658 290.655  1.00  0.00              
ATOM   1225  CA  PRO   158     252.296 222.060 290.402  1.00  0.00              
ATOM   1226  CB  PRO   158     250.811 222.208 290.086  1.00  0.00              
ATOM   1227  C   PRO   158     252.771 222.941 291.521  1.00  0.00              
ATOM   1228  O   PRO   158     252.739 222.517 292.676  1.00  0.00              
ATOM   1229  CD  PRO   158     251.394 219.855 290.144  1.00  0.00           C  
ATOM   1230  CG  PRO   158     250.430 220.847 289.478  1.00  0.00           C  
ATOM   1231  N   LEU   159     253.228 224.160 291.180  1.00  0.00              
ATOM   1232  CA  LEU   159     253.703 225.121 292.131  1.00  0.00              
ATOM   1233  CB  LEU   159     255.182 225.481 291.886  1.00  0.00              
ATOM   1234  C   LEU   159     252.803 226.323 292.008  1.00  0.00              
ATOM   1235  O   LEU   159     252.004 226.331 291.075  1.00  0.00              
ATOM   1236  CG  LEU   159     256.118 224.275 292.079  1.00  0.00           C  
ATOM   1237  CD1 LEU   159     255.939 223.243 290.956  1.00  0.00           C  
ATOM   1238  CD2 LEU   159     257.577 224.712 292.267  1.00  0.00           C  
ATOM   1239  N   PRO   160     252.849 227.323 292.884  1.00  0.00              
ATOM   1240  CA  PRO   160     251.961 228.465 292.785  1.00  0.00              
ATOM   1241  CB  PRO   160     252.475 229.488 293.795  1.00  0.00              
ATOM   1242  C   PRO   160     251.888 229.036 291.409  1.00  0.00              
ATOM   1243  O   PRO   160     252.914 229.450 290.874  1.00  0.00              
ATOM   1244  CD  PRO   160     254.063 227.673 293.608  1.00  0.00           C  
ATOM   1245  CG  PRO   160     253.981 229.188 293.858  1.00  0.00           C  
ATOM   1246  N   THR   161     250.647 229.060 290.880  1.00  0.00              
ATOM   1247  CA  THR   161     250.201 229.417 289.556  1.00  0.00              
ATOM   1248  CB  THR   161     251.162 228.938 288.507  1.00  0.00              
ATOM   1249  C   THR   161     248.827 228.733 289.485  1.00  0.00              
ATOM   1250  O   THR   161     248.142 228.761 290.507  1.00  0.00              
ATOM   1251  OG1 THR   161     251.723 227.702 288.917  1.00  0.00           O  
ATOM   1252  CG2 THR   161     252.263 229.977 288.276  1.00  0.00           C  
ATOM   1253  N   ASN   162     248.371 228.118 288.339  1.00  0.00              
ATOM   1254  CA  ASN   162     247.020 227.547 288.192  1.00  0.00              
ATOM   1255  CB  ASN   162     246.087 228.381 287.287  1.00  0.00              
ATOM   1256  C   ASN   162     246.975 226.151 287.524  1.00  0.00              
ATOM   1257  O   ASN   162     247.907 225.360 287.647  1.00  0.00              
ATOM   1258  CG  ASN   162     246.628 228.357 285.852  1.00  0.00           C  
ATOM   1259  OD1 ASN   162     247.652 228.961 285.555  1.00  0.00           O  
ATOM   1260  ND2 ASN   162     245.945 227.652 284.913  1.00  0.00           N  
ATOM   1261  N   GLU   163     245.818 225.788 286.860  1.00  0.00              
ATOM   1262  CA  GLU   163     245.573 224.535 286.130  1.00  0.00              
ATOM   1263  CB  GLU   163     245.179 223.398 287.097  1.00  0.00              
ATOM   1264  C   GLU   163     244.404 224.677 285.093  1.00  0.00              
ATOM   1265  O   GLU   163     244.036 225.804 284.781  1.00  0.00              
ATOM   1266  CG  GLU   163     245.058 222.006 286.472  1.00  0.00           C  
ATOM   1267  CD  GLU   163     244.544 221.053 287.543  1.00  0.00           C  
ATOM   1268  OE1 GLU   163     244.467 221.477 288.726  1.00  0.00           O  
ATOM   1269  OE2 GLU   163     244.218 219.888 287.189  1.00  0.00           O  
ATOM   1270  N   VAL   164     243.764 223.574 284.525  1.00  0.00              
ATOM   1271  CA  VAL   164     242.791 223.695 283.434  1.00  0.00              
ATOM   1272  CB  VAL   164     243.440 223.529 282.091  1.00  0.00              
ATOM   1273  C   VAL   164     241.572 222.731 283.440  1.00  0.00              
ATOM   1274  O   VAL   164     240.970 222.748 284.511  1.00  0.00              
ATOM   1275  CG1 VAL   164     244.435 224.682 281.880  1.00  0.00           C  
ATOM   1276  CG2 VAL   164     244.091 222.136 282.035  1.00  0.00           C  
ATOM   1277  N   PRO   165     241.002 221.862 282.513  1.00  0.00              
ATOM   1278  CA  PRO   165     241.313 221.515 281.121  1.00  0.00              
ATOM   1279  CB  PRO   165     241.763 220.061 281.139  1.00  0.00              
ATOM   1280  C   PRO   165     240.145 221.681 280.053  1.00  0.00              
ATOM   1281  O   PRO   165     240.126 222.554 279.161  1.00  0.00              
ATOM   1282  CD  PRO   165     240.675 220.629 283.220  1.00  0.00           C  
ATOM   1283  CG  PRO   165     240.871 219.467 282.234  1.00  0.00           C  
ATOM   1284  N   GLN   166     239.301 220.600 279.957  1.00  0.00              
ATOM   1285  CA  GLN   166     238.065 220.485 279.204  1.00  0.00              
ATOM   1286  CB  GLN   166     237.706 221.679 278.295  1.00  0.00              
ATOM   1287  C   GLN   166     238.039 219.221 278.344  1.00  0.00              
ATOM   1288  O   GLN   166     238.214 218.120 278.864  1.00  0.00              
ATOM   1289  CG  GLN   166     236.265 221.648 277.789  1.00  0.00           C  
ATOM   1290  CD  GLN   166     236.038 222.872 276.912  1.00  0.00           C  
ATOM   1291  OE1 GLN   166     236.935 223.692 276.722  1.00  0.00           O  
ATOM   1292  NE2 GLN   166     234.799 223.004 276.368  1.00  0.00           N  
ATOM   1293  N   ASP   167     237.789 219.403 276.996  1.00  0.00              
ATOM   1294  CA  ASP   167     238.068 218.443 275.952  1.00  0.00              
ATOM   1295  CB  ASP   167     239.116 217.387 276.388  1.00  0.00              
ATOM   1296  C   ASP   167     236.884 217.726 275.377  1.00  0.00              
ATOM   1297  O   ASP   167     236.934 216.503 275.255  1.00  0.00              
ATOM   1298  CG  ASP   167     239.656 216.639 275.175  1.00  0.00           C  
ATOM   1299  OD1 ASP   167     239.143 216.912 274.061  1.00  0.00           O  
ATOM   1300  OD2 ASP   167     240.568 215.785 275.341  1.00  0.00           O  
ATOM   1301  N   ALA   168     235.934 218.468 274.766  1.00  0.00              
ATOM   1302  CA  ALA   168     234.634 217.926 274.461  1.00  0.00              
ATOM   1303  CB  ALA   168     233.781 218.886 273.615  1.00  0.00              
ATOM   1304  C   ALA   168     234.735 216.649 273.720  1.00  0.00              
ATOM   1305  O   ALA   168     234.176 215.640 274.140  1.00  0.00              
ATOM   1306  N   THR   169     235.463 216.637 272.611  1.00  0.00              
ATOM   1307  CA  THR   169     235.833 215.378 272.071  1.00  0.00              
ATOM   1308  CB  THR   169     234.860 214.755 271.132  1.00  0.00              
ATOM   1309  C   THR   169     236.975 215.740 271.242  1.00  0.00              
ATOM   1310  O   THR   169     236.821 215.988 270.045  1.00  0.00              
ATOM   1311  OG1 THR   169     233.642 214.496 271.805  1.00  0.00           O  
ATOM   1312  CG2 THR   169     235.468 213.448 270.595  1.00  0.00           C  
ATOM   1313  N   ALA   170     238.135 215.867 271.892  1.00  0.00              
ATOM   1314  CA  ALA   170     239.267 216.067 271.077  1.00  0.00              
ATOM   1315  CB  ALA   170     240.205 217.184 271.558  1.00  0.00              
ATOM   1316  C   ALA   170     240.003 214.788 271.151  1.00  0.00              
ATOM   1317  O   ALA   170     241.141 214.717 271.610  1.00  0.00              
ATOM   1318  N   ALA   171     239.361 213.720 270.672  1.00  0.00              
ATOM   1319  CA  ALA   171     240.113 212.526 270.580  1.00  0.00              
ATOM   1320  CB  ALA   171     239.250 211.268 270.416  1.00  0.00              
ATOM   1321  C   ALA   171     240.876 212.751 269.334  1.00  0.00              
ATOM   1322  O   ALA   171     240.299 212.857 268.256  1.00  0.00              
ATOM   1323  N   ALA   172     242.203 212.895 269.459  1.00  0.00              
ATOM   1324  CA  ALA   172     243.022 213.017 268.290  1.00  0.00              
ATOM   1325  CB  ALA   172     244.407 213.627 268.560  1.00  0.00              
ATOM   1326  C   ALA   172     243.206 211.594 267.901  1.00  0.00              
ATOM   1327  O   ALA   172     242.405 210.747 268.290  1.00  0.00              
ATOM   1328  N   ALA   173     244.199 211.298 267.053  1.00  0.00              
ATOM   1329  CA  ALA   173     244.416 209.929 266.678  1.00  0.00              
ATOM   1330  CB  ALA   173     244.302 208.871 267.800  1.00  0.00              
ATOM   1331  C   ALA   173     243.440 209.641 265.597  1.00  0.00              
ATOM   1332  O   ALA   173     243.807 209.492 264.433  1.00  0.00              
ATOM   1333  N   ALA   174     242.157 209.531 265.984  1.00  0.00              
ATOM   1334  CA  ALA   174     241.110 209.317 265.037  1.00  0.00              
ATOM   1335  CB  ALA   174     239.720 209.162 265.678  1.00  0.00              
ATOM   1336  C   ALA   174     241.084 210.522 264.155  1.00  0.00              
ATOM   1337  O   ALA   174     241.809 211.494 264.355  1.00  0.00              
ATOM   1338  N   THR   175     240.275 210.474 263.094  1.00  0.00              
ATOM   1339  CA  THR   175     240.269 211.609 262.228  1.00  0.00              
ATOM   1340  CB  THR   175     239.363 211.450 261.043  1.00  0.00              
ATOM   1341  C   THR   175     239.793 212.784 263.016  1.00  0.00              
ATOM   1342  O   THR   175     239.060 212.664 263.995  1.00  0.00              
ATOM   1343  OG1 THR   175     239.533 212.534 260.142  1.00  0.00           O  
ATOM   1344  CG2 THR   175     237.911 211.390 261.545  1.00  0.00           C  
ATOM   1345  N   THR   176     240.223 213.972 262.577  1.00  0.00              
ATOM   1346  CA  THR   176     240.005 215.202 263.250  1.00  0.00              
ATOM   1347  CB  THR   176     241.157 216.147 263.077  1.00  0.00              
ATOM   1348  C   THR   176     238.752 215.879 262.823  1.00  0.00              
ATOM   1349  O   THR   176     237.649 215.421 263.098  1.00  0.00              
ATOM   1350  OG1 THR   176     241.419 216.347 261.697  1.00  0.00           O  
ATOM   1351  CG2 THR   176     242.395 215.551 263.766  1.00  0.00           C  
ATOM   1352  N   VAL   177     238.904 217.055 262.203  1.00  0.00              
ATOM   1353  CA  VAL   177     237.791 217.865 261.800  1.00  0.00              
ATOM   1354  CB  VAL   177     238.197 219.189 261.220  1.00  0.00              
ATOM   1355  C   VAL   177     236.820 217.268 260.876  1.00  0.00              
ATOM   1356  O   VAL   177     235.641 217.267 261.211  1.00  0.00              
ATOM   1357  CG1 VAL   177     239.041 218.944 259.968  1.00  0.00           C  
ATOM   1358  CG2 VAL   177     236.928 219.997 260.910  1.00  0.00           C  
ATOM   1359  N   ALA   178     237.237 216.787 259.697  1.00  0.00              
ATOM   1360  CA  ALA   178     236.213 216.214 258.891  1.00  0.00              
ATOM   1361  CB  ALA   178     235.492 215.024 259.552  1.00  0.00              
ATOM   1362  C   ALA   178     235.191 217.236 258.518  1.00  0.00              
ATOM   1363  O   ALA   178     235.477 218.427 258.427  1.00  0.00              
ATOM   1364  N   ALA   179     233.991 216.747 258.151  1.00  0.00              
ATOM   1365  CA  ALA   179     232.946 217.617 257.701  1.00  0.00              
ATOM   1366  CB  ALA   179     231.830 216.835 256.994  1.00  0.00              
ATOM   1367  C   ALA   179     232.242 218.503 258.703  1.00  0.00              
ATOM   1368  O   ALA   179     232.439 219.715 258.685  1.00  0.00              
ATOM   1369  N   ASN   180     231.490 217.959 259.691  1.00  0.00              
ATOM   1370  CA  ASN   180     230.618 218.931 260.319  1.00  0.00              
ATOM   1371  CB  ASN   180     229.174 218.845 259.791  1.00  0.00              
ATOM   1372  C   ASN   180     230.493 218.804 261.823  1.00  0.00              
ATOM   1373  O   ASN   180     230.098 219.773 262.468  1.00  0.00              
ATOM   1374  CG  ASN   180     229.152 219.320 258.346  1.00  0.00           C  
ATOM   1375  OD1 ASN   180     229.172 218.516 257.415  1.00  0.00           O  
ATOM   1376  ND2 ASN   180     229.107 220.665 258.150  1.00  0.00           N  
ATOM   1377  N   SER   181     230.782 217.630 262.423  1.00  0.00              
ATOM   1378  CA  SER   181     230.679 217.393 263.855  1.00  0.00              
ATOM   1379  CB  SER   181     230.891 215.912 264.202  1.00  0.00              
ATOM   1380  C   SER   181     231.776 218.177 264.575  1.00  0.00              
ATOM   1381  O   SER   181     231.915 218.228 265.818  1.00  0.00              
ATOM   1382  OG  SER   181     232.193 215.511 263.797  1.00  0.00           O  
ATOM   1383  N   GLN   182     232.629 218.781 263.734  1.00  0.00              
ATOM   1384  CA  GLN   182     233.723 219.556 264.178  1.00  0.00              
ATOM   1385  CB  GLN   182     234.829 219.774 263.130  1.00  0.00              
ATOM   1386  C   GLN   182     233.149 220.873 264.524  1.00  0.00              
ATOM   1387  O   GLN   182     232.866 221.690 263.646  1.00  0.00              
ATOM   1388  CG  GLN   182     236.171 220.184 263.746  1.00  0.00           C  
ATOM   1389  CD  GLN   182     236.036 221.516 264.466  1.00  0.00           C  
ATOM   1390  OE1 GLN   182     236.517 221.669 265.587  1.00  0.00           O  
ATOM   1391  NE2 GLN   182     235.391 222.515 263.808  1.00  0.00           N  
ATOM   1392  N   GLY   183     232.873 221.051 265.829  1.00  0.00              
ATOM   1393  CA  GLY   183     232.282 222.263 266.269  1.00  0.00              
ATOM   1394  C   GLY   183     233.261 223.344 266.345  1.00  0.00              
ATOM   1395  O   GLY   183     232.849 224.462 266.126  1.00  0.00              
ATOM   1396  N   GLY   184     234.507 223.102 266.814  1.00  0.00              
ATOM   1397  CA  GLY   184     235.504 224.137 266.792  1.00  0.00              
ATOM   1398  C   GLY   184     234.963 225.357 267.469  1.00  0.00              
ATOM   1399  O   GLY   184     235.304 226.493 267.146  1.00  0.00              
ATOM   1400  N   THR   185     234.004 225.131 268.370  1.00  0.00              
ATOM   1401  CA  THR   185     233.343 226.205 268.992  1.00  0.00              
ATOM   1402  CB  THR   185     231.851 225.989 269.099  1.00  0.00              
ATOM   1403  C   THR   185     233.949 226.056 270.302  1.00  0.00              
ATOM   1404  O   THR   185     235.147 225.808 270.424  1.00  0.00              
ATOM   1405  OG1 THR   185     231.545 224.775 269.769  1.00  0.00           O  
ATOM   1406  CG2 THR   185     231.230 226.018 267.695  1.00  0.00           C  
ATOM   1407  N   ALA   186     233.134 226.226 271.328  1.00  0.00              
ATOM   1408  CA  ALA   186     233.746 226.222 272.577  1.00  0.00              
ATOM   1409  CB  ALA   186     234.944 227.122 272.787  1.00  0.00              
ATOM   1410  C   ALA   186     232.689 226.596 273.493  1.00  0.00              
ATOM   1411  O   ALA   186     231.644 227.107 273.110  1.00  0.00              
ATOM   1412  N   ALA   187     232.936 226.358 274.759  1.00  0.00              
ATOM   1413  CA  ALA   187     231.862 226.603 275.608  1.00  0.00              
ATOM   1414  CB  ALA   187     231.199 225.236 275.871  1.00  0.00              
ATOM   1415  C   ALA   187     232.456 227.033 276.864  1.00  0.00              
ATOM   1416  O   ALA   187     233.019 226.127 277.433  1.00  0.00              
ATOM   1417  N   GLY   188     232.373 228.326 277.310  1.00  0.00              
ATOM   1418  CA  GLY   188     232.680 228.717 278.673  1.00  0.00              
ATOM   1419  C   GLY   188     231.515 229.169 279.560  1.00  0.00              
ATOM   1420  O   GLY   188     230.899 230.210 279.341  1.00  0.00              
ATOM   1421  N   SER   189     231.144 228.387 280.603  1.00  0.00              
ATOM   1422  CA  SER   189     230.074 228.823 281.467  1.00  0.00              
ATOM   1423  CB  SER   189     228.670 228.312 281.296  1.00  0.00              
ATOM   1424  C   SER   189     230.438 228.693 282.892  1.00  0.00              
ATOM   1425  O   SER   189     231.070 227.752 283.339  1.00  0.00              
ATOM   1426  OG  SER   189     227.858 228.718 282.388  1.00  0.00           O  
ATOM   1427  N   THR   190     230.001 229.623 283.723  1.00  0.00              
ATOM   1428  CA  THR   190     230.691 229.544 284.956  1.00  0.00              
ATOM   1429  CB  THR   190     230.833 230.903 285.567  1.00  0.00              
ATOM   1430  C   THR   190     229.971 228.755 285.972  1.00  0.00              
ATOM   1431  O   THR   190     228.957 229.198 286.496  1.00  0.00              
ATOM   1432  OG1 THR   190     231.320 231.843 284.622  1.00  0.00           O  
ATOM   1433  CG2 THR   190     231.843 230.777 286.707  1.00  0.00           C  
ATOM   1434  N   LYS   191     230.529 227.584 286.312  1.00  0.00              
ATOM   1435  CA  LYS   191     229.991 226.789 287.375  1.00  0.00              
ATOM   1436  CB  LYS   191     229.915 227.596 288.693  1.00  0.00              
ATOM   1437  C   LYS   191     228.581 226.390 287.083  1.00  0.00              
ATOM   1438  O   LYS   191     227.847 226.063 288.014  1.00  0.00              
ATOM   1439  CG  LYS   191     231.212 228.262 289.185  1.00  0.00           C  
ATOM   1440  CD  LYS   191     232.241 227.349 289.855  1.00  0.00           C  
ATOM   1441  CE  LYS   191     233.600 228.018 290.075  1.00  0.00           C  
ATOM   1442  NZ  LYS   191     234.532 227.072 290.727  1.00  0.00           N  
ATOM   1443  N   GLU   192     228.150 226.380 285.806  1.00  0.00              
ATOM   1444  CA  GLU   192     226.817 225.910 285.531  1.00  0.00              
ATOM   1445  CB  GLU   192     225.710 226.954 285.701  1.00  0.00              
ATOM   1446  C   GLU   192     226.727 225.518 284.103  1.00  0.00              
ATOM   1447  O   GLU   192     227.325 226.157 283.242  1.00  0.00              
ATOM   1448  CG  GLU   192     225.345 227.269 287.142  1.00  0.00           C  
ATOM   1449  CD  GLU   192     224.204 228.262 287.068  1.00  0.00           C  
ATOM   1450  OE1 GLU   192     223.688 228.474 285.939  1.00  0.00           O  
ATOM   1451  OE2 GLU   192     223.834 228.820 288.134  1.00  0.00           O  
ATOM   1452  N   SER   193     225.969 224.435 283.842  1.00  0.00              
ATOM   1453  CA  SER   193     225.748 223.917 282.522  1.00  0.00              
ATOM   1454  CB  SER   193     225.255 222.462 282.534  1.00  0.00              
ATOM   1455  C   SER   193     224.690 224.738 281.866  1.00  0.00              
ATOM   1456  O   SER   193     224.528 224.699 280.647  1.00  0.00              
ATOM   1457  OG  SER   193     225.055 222.007 281.204  1.00  0.00           O  
ATOM   1458  N   GLY   194     223.894 225.452 282.675  1.00  0.00              
ATOM   1459  CA  GLY   194     222.854 226.304 282.190  1.00  0.00              
ATOM   1460  C   GLY   194     223.348 227.584 281.586  1.00  0.00              
ATOM   1461  O   GLY   194     222.763 228.066 280.616  1.00  0.00              
ATOM   1462  N   LYS   195     224.407 228.186 282.173  1.00  0.00              
ATOM   1463  CA  LYS   195     224.842 229.495 281.765  1.00  0.00              
ATOM   1464  CB  LYS   195     225.586 230.274 282.864  1.00  0.00              
ATOM   1465  C   LYS   195     225.761 229.428 280.598  1.00  0.00              
ATOM   1466  O   LYS   195     226.774 230.117 280.517  1.00  0.00              
ATOM   1467  CG  LYS   195     224.685 230.763 283.999  1.00  0.00           C  
ATOM   1468  CD  LYS   195     225.462 231.376 285.166  1.00  0.00           C  
ATOM   1469  CE  LYS   195     224.573 232.067 286.203  1.00  0.00           C  
ATOM   1470  NZ  LYS   195     225.407 232.638 287.285  1.00  0.00           N  
ATOM   1471  N   THR   196     225.314 228.672 279.605  1.00  0.00              
ATOM   1472  CA  THR   196     225.930 228.385 278.363  1.00  0.00              
ATOM   1473  CB  THR   196     224.949 227.501 277.615  1.00  0.00              
ATOM   1474  C   THR   196     226.095 229.648 277.581  1.00  0.00              
ATOM   1475  O   THR   196     225.533 230.689 277.884  1.00  0.00              
ATOM   1476  OG1 THR   196     224.977 226.188 278.152  1.00  0.00           O  
ATOM   1477  CG2 THR   196     225.041 227.560 276.076  1.00  0.00           C  
ATOM   1478  N   ALA   197     226.934 229.596 276.548  1.00  0.00              
ATOM   1479  CA  ALA   197     227.110 230.694 275.673  1.00  0.00              
ATOM   1480  CB  ALA   197     228.230 231.652 276.094  1.00  0.00              
ATOM   1481  C   ALA   197     227.530 230.026 274.419  1.00  0.00              
ATOM   1482  O   ALA   197     227.484 228.802 274.341  1.00  0.00              
ATOM   1483  N   THR   198     227.872 230.785 273.371  1.00  0.00              
ATOM   1484  CA  THR   198     228.232 230.075 272.184  1.00  0.00              
ATOM   1485  CB  THR   198     226.987 229.714 271.392  1.00  0.00              
ATOM   1486  C   THR   198     229.028 231.003 271.314  1.00  0.00              
ATOM   1487  O   THR   198     228.491 231.383 270.284  1.00  0.00              
ATOM   1488  OG1 THR   198     226.095 228.947 272.186  1.00  0.00           O  
ATOM   1489  CG2 THR   198     227.322 228.923 270.118  1.00  0.00           C  
ATOM   1490  N   PRO   199     230.197 231.502 271.607  1.00  0.00              
ATOM   1491  CA  PRO   199     230.793 232.142 270.468  1.00  0.00              
ATOM   1492  CB  PRO   199     231.803 233.138 271.007  1.00  0.00              
ATOM   1493  C   PRO   199     231.222 231.278 269.326  1.00  0.00              
ATOM   1494  O   PRO   199     232.415 231.128 269.094  1.00  0.00              
ATOM   1495  CD  PRO   199     230.160 232.477 272.683  1.00  0.00           C  
ATOM   1496  CG  PRO   199     231.079 233.642 272.263  1.00  0.00           C  
ATOM   1497  N   THR   200     230.286 230.860 268.465  1.00  0.00              
ATOM   1498  CA  THR   200     230.558 229.796 267.532  1.00  0.00              
ATOM   1499  CB  THR   200     229.366 229.457 266.679  1.00  0.00              
ATOM   1500  C   THR   200     231.688 230.097 266.622  1.00  0.00              
ATOM   1501  O   THR   200     231.958 231.242 266.303  1.00  0.00              
ATOM   1502  OG1 THR   200     228.269 229.091 267.503  1.00  0.00           O  
ATOM   1503  CG2 THR   200     229.723 228.291 265.742  1.00  0.00           C  
ATOM   1504  N   GLY   201     232.408 229.049 266.187  1.00  0.00              
ATOM   1505  CA  GLY   201     233.486 229.221 265.259  1.00  0.00              
ATOM   1506  C   GLY   201     233.272 228.158 264.227  1.00  0.00              
ATOM   1507  O   GLY   201     233.289 226.963 264.532  1.00  0.00              
ATOM   1508  N   THR   202     233.000 228.579 262.978  1.00  0.00              
ATOM   1509  CA  THR   202     232.756 227.633 261.946  1.00  0.00              
ATOM   1510  CB  THR   202     232.162 228.263 260.727  1.00  0.00              
ATOM   1511  C   THR   202     234.007 226.949 261.530  1.00  0.00              
ATOM   1512  O   THR   202     234.063 225.723 261.446  1.00  0.00              
ATOM   1513  OG1 THR   202     230.966 228.949 261.065  1.00  0.00           O  
ATOM   1514  CG2 THR   202     231.843 227.139 259.732  1.00  0.00           C  
ATOM   1515  N   LYS   203     235.068 227.724 261.258  1.00  0.00              
ATOM   1516  CA  LYS   203     236.208 227.012 260.810  1.00  0.00              
ATOM   1517  CB  LYS   203     236.585 227.297 259.339  1.00  0.00              
ATOM   1518  C   LYS   203     237.297 227.129 261.830  1.00  0.00              
ATOM   1519  O   LYS   203     237.219 227.932 262.759  1.00  0.00              
ATOM   1520  CG  LYS   203     235.531 226.882 258.310  1.00  0.00           C  
ATOM   1521  CD  LYS   203     234.310 227.803 258.258  1.00  0.00           C  
ATOM   1522  CE  LYS   203     234.557 229.106 257.495  1.00  0.00           C  
ATOM   1523  NZ  LYS   203     233.325 229.927 257.483  1.00  0.00           N  
ATOM   1524  N   THR   204     238.406 226.403 261.637  1.00  0.00              
ATOM   1525  CA  THR   204     239.414 226.396 262.653  1.00  0.00              
ATOM   1526  CB  THR   204     240.104 225.078 262.649  1.00  0.00              
ATOM   1527  C   THR   204     240.431 227.545 262.735  1.00  0.00              
ATOM   1528  O   THR   204     240.858 227.860 263.838  1.00  0.00              
ATOM   1529  OG1 THR   204     239.153 224.044 262.440  1.00  0.00           O  
ATOM   1530  CG2 THR   204     240.596 224.874 264.081  1.00  0.00           C  
ATOM   1531  N   SER   205     240.865 228.195 261.625  1.00  0.00              
ATOM   1532  CA  SER   205     241.894 229.221 261.475  1.00  0.00              
ATOM   1533  CB  SER   205     241.819 229.968 260.107  1.00  0.00              
ATOM   1534  C   SER   205     241.904 230.278 262.543  1.00  0.00              
ATOM   1535  O   SER   205     242.330 230.035 263.655  1.00  0.00              
ATOM   1536  OG  SER   205     242.824 230.957 259.977  1.00  0.00           O  
ATOM   1537  N   LEU   206     241.419 231.495 262.300  1.00  0.00              
ATOM   1538  CA  LEU   206     241.549 232.494 263.315  1.00  0.00              
ATOM   1539  CB  LEU   206     241.252 233.897 262.784  1.00  0.00              
ATOM   1540  C   LEU   206     240.736 232.112 264.527  1.00  0.00              
ATOM   1541  O   LEU   206     240.971 232.583 265.634  1.00  0.00              
ATOM   1542  CG  LEU   206     242.199 234.210 261.600  1.00  0.00           C  
ATOM   1543  CD1 LEU   206     241.737 233.496 260.322  1.00  0.00           C  
ATOM   1544  CD2 LEU   206     242.471 235.706 261.403  1.00  0.00           C  
ATOM   1545  N   PRO   207     239.735 231.321 264.358  1.00  0.00              
ATOM   1546  CA  PRO   207     239.111 230.749 265.499  1.00  0.00              
ATOM   1547  CB  PRO   207     237.951 229.937 264.940  1.00  0.00              
ATOM   1548  C   PRO   207     239.991 229.963 266.355  1.00  0.00              
ATOM   1549  O   PRO   207     239.561 229.662 267.463  1.00  0.00              
ATOM   1550  CD  PRO   207     238.646 231.802 263.556  1.00  0.00           C  
ATOM   1551  CG  PRO   207     237.673 230.607 263.591  1.00  0.00           C  
ATOM   1552  N   ARG   208     241.140 229.492 265.864  1.00  0.00              
ATOM   1553  CA  ARG   208     241.940 229.063 266.921  1.00  0.00              
ATOM   1554  CB  ARG   208     241.715 227.655 267.547  1.00  0.00              
ATOM   1555  C   ARG   208     243.078 229.992 267.096  1.00  0.00              
ATOM   1556  O   ARG   208     243.926 229.711 267.928  1.00  0.00              
ATOM   1557  CG  ARG   208     241.693 226.416 266.645  1.00  0.00           C  
ATOM   1558  CD  ARG   208     241.490 225.142 267.474  1.00  0.00           C  
ATOM   1559  NE  ARG   208     241.634 223.959 266.583  1.00  0.00           N  
ATOM   1560  CZ  ARG   208     241.472 222.703 267.091  1.00  0.00           C  
ATOM   1561  NH1 ARG   208     241.188 222.534 268.415  1.00  0.00           N  
ATOM   1562  NH2 ARG   208     241.589 221.615 266.274  1.00  0.00           N  
ATOM   1563  N   VAL   209     243.020 231.157 266.360  1.00  0.00              
ATOM   1564  CA  VAL   209     243.769 232.348 266.674  1.00  0.00              
ATOM   1565  CB  VAL   209     244.207 233.398 265.626  1.00  0.00              
ATOM   1566  C   VAL   209     242.804 233.093 267.570  1.00  0.00              
ATOM   1567  O   VAL   209     242.968 234.280 267.790  1.00  0.00              
ATOM   1568  CG1 VAL   209     245.120 232.822 264.545  1.00  0.00           C  
ATOM   1569  CG2 VAL   209     243.057 234.256 265.084  1.00  0.00           C  
ATOM   1570  N   LYS   210     241.820 232.379 268.169  1.00  0.00              
ATOM   1571  CA  LYS   210     240.786 232.710 269.157  1.00  0.00              
ATOM   1572  CB  LYS   210     239.427 233.144 268.600  1.00  0.00              
ATOM   1573  C   LYS   210     240.440 231.289 269.452  1.00  0.00              
ATOM   1574  O   LYS   210     241.254 230.488 269.063  1.00  0.00              
ATOM   1575  CG  LYS   210     238.543 233.957 269.549  1.00  0.00           C  
ATOM   1576  CD  LYS   210     238.382 233.389 270.960  1.00  0.00           C  
ATOM   1577  CE  LYS   210     237.215 232.421 271.099  1.00  0.00           C  
ATOM   1578  NZ  LYS   210     236.772 232.346 272.510  1.00  0.00           N  
ATOM   1579  N   LYS   211     239.385 230.862 270.181  1.00  0.00              
ATOM   1580  CA  LYS   211     238.986 229.448 270.189  1.00  0.00              
ATOM   1581  CB  LYS   211     239.912 228.268 269.796  1.00  0.00              
ATOM   1582  C   LYS   211     238.430 229.098 271.526  1.00  0.00              
ATOM   1583  O   LYS   211     237.998 229.952 272.296  1.00  0.00              
ATOM   1584  CG  LYS   211     239.233 227.130 268.983  1.00  0.00           C  
ATOM   1585  CD  LYS   211     238.151 226.230 269.586  1.00  0.00           C  
ATOM   1586  CE  LYS   211     237.675 225.148 268.615  1.00  0.00           C  
ATOM   1587  NZ  LYS   211     236.934 224.094 269.343  1.00  0.00           N  
ATOM   1588  N   SER   212     238.525 227.801 271.858  1.00  0.00              
ATOM   1589  CA  SER   212     237.836 227.188 272.942  1.00  0.00              
ATOM   1590  CB  SER   212     238.234 225.745 273.288  1.00  0.00              
ATOM   1591  C   SER   212     237.872 227.951 274.210  1.00  0.00              
ATOM   1592  O   SER   212     238.916 228.254 274.776  1.00  0.00              
ATOM   1593  OG  SER   212     237.435 225.299 274.378  1.00  0.00           O  
ATOM   1594  N   LEU   213     236.660 228.239 274.703  1.00  0.00              
ATOM   1595  CA  LEU   213     236.468 228.900 275.948  1.00  0.00              
ATOM   1596  CB  LEU   213     235.508 230.095 275.829  1.00  0.00              
ATOM   1597  C   LEU   213     235.738 227.896 276.725  1.00  0.00              
ATOM   1598  O   LEU   213     235.022 227.139 276.102  1.00  0.00              
ATOM   1599  CG  LEU   213     235.372 230.898 277.129  1.00  0.00           C  
ATOM   1600  CD1 LEU   213     236.646 231.705 277.370  1.00  0.00           C  
ATOM   1601  CD2 LEU   213     234.108 231.766 277.167  1.00  0.00           C  
ATOM   1602  N   SER   214     235.904 227.798 278.053  1.00  0.00              
ATOM   1603  CA  SER   214     235.111 226.842 278.757  1.00  0.00              
ATOM   1604  CB  SER   214     235.746 225.450 278.877  1.00  0.00              
ATOM   1605  C   SER   214     234.846 227.327 280.101  1.00  0.00              
ATOM   1606  O   SER   214     235.653 228.060 280.658  1.00  0.00              
ATOM   1607  OG  SER   214     234.875 224.580 279.585  1.00  0.00           O  
ATOM   1608  N   ASN   215     233.675 226.993 280.661  1.00  0.00              
ATOM   1609  CA  ASN   215     233.712 227.394 282.013  1.00  0.00              
ATOM   1610  CB  ASN   215     233.309 228.834 282.336  1.00  0.00              
ATOM   1611  C   ASN   215     233.212 226.254 282.829  1.00  0.00              
ATOM   1612  O   ASN   215     232.854 225.208 282.284  1.00  0.00              
ATOM   1613  CG  ASN   215     233.917 229.115 283.690  1.00  0.00           C  
ATOM   1614  OD1 ASN   215     234.820 228.414 284.144  1.00  0.00           O  
ATOM   1615  ND2 ASN   215     233.415 230.178 284.357  1.00  0.00           N  
ATOM   1616  N   ASP   216     233.157 226.404 284.162  1.00  0.00              
ATOM   1617  CA  ASP   216     232.901 225.185 284.835  1.00  0.00              
ATOM   1618  CB  ASP   216     233.484 225.012 286.250  1.00  0.00              
ATOM   1619  C   ASP   216     231.501 224.721 284.729  1.00  0.00              
ATOM   1620  O   ASP   216     230.526 225.467 284.791  1.00  0.00              
ATOM   1621  CG  ASP   216     232.790 225.870 287.262  1.00  0.00           C  
ATOM   1622  OD1 ASP   216     232.937 227.120 287.216  1.00  0.00           O  
ATOM   1623  OD2 ASP   216     232.115 225.245 288.122  1.00  0.00           O  
ATOM   1624  N   VAL   217     231.425 223.399 284.546  1.00  0.00              
ATOM   1625  CA  VAL   217     230.256 222.612 284.370  1.00  0.00              
ATOM   1626  CB  VAL   217     229.443 222.349 285.605  1.00  0.00              
ATOM   1627  C   VAL   217     229.403 223.120 283.285  1.00  0.00              
ATOM   1628  O   VAL   217     228.192 223.137 283.455  1.00  0.00              
ATOM   1629  CG1 VAL   217     230.337 221.644 286.638  1.00  0.00           C  
ATOM   1630  CG2 VAL   217     228.805 223.647 286.085  1.00  0.00           C  
ATOM   1631  N   ASN   218     229.970 223.516 282.125  1.00  0.00              
ATOM   1632  CA  ASN   218     229.004 223.951 281.171  1.00  0.00              
ATOM   1633  CB  ASN   218     228.803 225.448 281.054  1.00  0.00              
ATOM   1634  C   ASN   218     229.132 223.344 279.838  1.00  0.00              
ATOM   1635  O   ASN   218     230.218 223.174 279.286  1.00  0.00              
ATOM   1636  CG  ASN   218     227.579 225.801 280.183  1.00  0.00           C  
ATOM   1637  OD1 ASN   218     227.502 225.472 279.008  1.00  0.00           O  
ATOM   1638  ND2 ASN   218     226.569 226.517 280.730  1.00  0.00           N  
ATOM   1639  N   GLU   219     227.944 222.970 279.334  1.00  0.00              
ATOM   1640  CA  GLU   219     227.765 222.369 278.071  1.00  0.00              
ATOM   1641  CB  GLU   219     226.308 221.937 277.838  1.00  0.00              
ATOM   1642  C   GLU   219     228.154 223.216 276.893  1.00  0.00              
ATOM   1643  O   GLU   219     229.142 222.940 276.214  1.00  0.00              
ATOM   1644  CG  GLU   219     225.834 220.842 278.795  1.00  0.00           C  
ATOM   1645  CD  GLU   219     226.526 219.542 278.415  1.00  0.00           C  
ATOM   1646  OE1 GLU   219     227.782 219.544 278.317  1.00  0.00           O  
ATOM   1647  OE2 GLU   219     225.805 218.528 278.213  1.00  0.00           O  
ATOM   1648  N   ASN   220     227.430 224.320 276.651  1.00  0.00              
ATOM   1649  CA  ASN   220     227.692 225.077 275.457  1.00  0.00              
ATOM   1650  CB  ASN   220     226.442 225.291 274.591  1.00  0.00              
ATOM   1651  C   ASN   220     228.068 226.368 275.937  1.00  0.00              
ATOM   1652  O   ASN   220     227.500 226.823 276.897  1.00  0.00              
ATOM   1653  CG  ASN   220     225.958 223.932 274.109  1.00  0.00           C  
ATOM   1654  OD1 ASN   220     226.726 223.142 273.563  1.00  0.00           O  
ATOM   1655  ND2 ASN   220     224.646 223.646 274.324  1.00  0.00           N  
ATOM   1656  N   ILE   221     229.099 227.008 275.433  1.00  0.00              
ATOM   1657  CA  ILE   221     229.351 228.205 276.152  1.00  0.00              
ATOM   1658  CB  ILE   221     229.811 227.965 277.589  1.00  0.00              
ATOM   1659  C   ILE   221     230.195 228.955 275.104  1.00  0.00              
ATOM   1660  O   ILE   221     229.964 228.796 273.908  1.00  0.00              
ATOM   1661  CG2 ILE   221     228.837 228.771 278.407  1.00  0.00           C  
ATOM   1662  CG1 ILE   221     229.877 226.491 278.142  1.00  0.00           C  
ATOM   1663  CD1 ILE   221     230.926 226.040 279.156  1.00  0.00           C  
ATOM   1664  N   ASP   222     231.191 229.789 275.406  1.00  0.00              
ATOM   1665  CA  ASP   222     231.739 230.539 274.292  1.00  0.00              
ATOM   1666  CB  ASP   222     232.516 231.808 274.690  1.00  0.00              
ATOM   1667  C   ASP   222     232.832 229.964 273.516  1.00  0.00              
ATOM   1668  O   ASP   222     233.584 229.120 273.960  1.00  0.00              
ATOM   1669  CG  ASP   222     231.702 232.951 275.230  1.00  0.00           C  
ATOM   1670  OD1 ASP   222     230.751 232.714 276.017  1.00  0.00           O  
ATOM   1671  OD2 ASP   222     232.058 234.102 274.867  1.00  0.00           O  
ATOM   1672  N   ARG   223     233.059 230.592 272.354  1.00  0.00              
ATOM   1673  CA  ARG   223     234.113 230.079 271.560  1.00  0.00              
ATOM   1674  CB  ARG   223     233.562 228.856 270.906  1.00  0.00              
ATOM   1675  C   ARG   223     234.633 231.095 270.614  1.00  0.00              
ATOM   1676  O   ARG   223     234.490 232.299 270.849  1.00  0.00              
ATOM   1677  CG  ARG   223     232.265 228.688 270.141  1.00  0.00           C  
ATOM   1678  CD  ARG   223     230.975 228.611 270.941  1.00  0.00           C  
ATOM   1679  NE  ARG   223     229.995 227.949 270.040  1.00  0.00           N  
ATOM   1680  CZ  ARG   223     229.349 226.810 270.430  1.00  0.00           C  
ATOM   1681  NH1 ARG   223     229.569 226.278 271.666  1.00  0.00           N  
ATOM   1682  NH2 ARG   223     228.471 226.204 269.578  1.00  0.00           N  
ATOM   1683  N   PRO   224     235.220 230.620 269.531  1.00  0.00              
ATOM   1684  CA  PRO   224     235.761 231.502 268.547  1.00  0.00              
ATOM   1685  CB  PRO   224     236.213 230.606 267.405  1.00  0.00              
ATOM   1686  C   PRO   224     234.922 232.685 268.194  1.00  0.00              
ATOM   1687  O   PRO   224     235.225 233.677 268.845  1.00  0.00              
ATOM   1688  CD  PRO   224     236.076 229.449 269.534  1.00  0.00           C  
ATOM   1689  CG  PRO   224     236.330 229.203 268.042  1.00  0.00           C  
ATOM   1690  N   THR   225     233.949 232.647 267.236  1.00  0.00              
ATOM   1691  CA  THR   225     232.910 233.670 267.149  1.00  0.00              
ATOM   1692  CB  THR   225     232.929 234.862 268.069  1.00  0.00              
ATOM   1693  C   THR   225     232.237 234.102 265.856  1.00  0.00              
ATOM   1694  O   THR   225     231.159 233.535 265.717  1.00  0.00              
ATOM   1695  OG1 THR   225     231.596 235.290 268.306  1.00  0.00           O  
ATOM   1696  CG2 THR   225     233.658 236.004 267.397  1.00  0.00           C  
ATOM   1697  N   PRO   226     232.440 234.954 264.839  1.00  0.00              
ATOM   1698  CA  PRO   226     233.439 235.958 264.424  1.00  0.00              
ATOM   1699  CB  PRO   226     233.424 235.945 262.902  1.00  0.00              
ATOM   1700  C   PRO   226     233.719 237.409 264.805  1.00  0.00              
ATOM   1701  O   PRO   226     234.720 237.844 264.239  1.00  0.00              
ATOM   1702  CD  PRO   226     231.704 234.486 263.678  1.00  0.00           C  
ATOM   1703  CG  PRO   226     232.035 235.436 262.535  1.00  0.00           C  
ATOM   1704  N   PRO   227     233.097 238.243 265.586  1.00  0.00              
ATOM   1705  CA  PRO   227     233.441 239.661 265.517  1.00  0.00              
ATOM   1706  CB  PRO   227     232.216 240.395 266.079  1.00  0.00              
ATOM   1707  C   PRO   227     234.716 240.386 265.917  1.00  0.00              
ATOM   1708  O   PRO   227     234.972 241.413 265.289  1.00  0.00              
ATOM   1709  CD  PRO   227     231.711 238.037 265.959  1.00  0.00           C  
ATOM   1710  CG  PRO   227     231.347 239.308 266.735  1.00  0.00           C  
ATOM   1711  N   SER   228     235.538 239.964 266.903  1.00  0.00              
ATOM   1712  CA  SER   228     236.601 240.876 267.292  1.00  0.00              
ATOM   1713  CB  SER   228     236.246 241.682 268.559  1.00  0.00              
ATOM   1714  C   SER   228     237.852 240.110 267.554  1.00  0.00              
ATOM   1715  O   SER   228     238.132 239.125 266.871  1.00  0.00              
ATOM   1716  OG  SER   228     237.141 242.771 268.739  1.00  0.00           O  
ATOM   1717  N   GLY   229     238.632 240.589 268.555  1.00  0.00              
ATOM   1718  CA  GLY   229     239.912 240.058 268.921  1.00  0.00              
ATOM   1719  C   GLY   229     239.787 238.603 268.984  1.00  0.00              
ATOM   1720  O   GLY   229     239.021 238.097 269.801  1.00  0.00              
ATOM   1721  N   VAL   230     240.545 237.961 268.065  1.00  0.00              
ATOM   1722  CA  VAL   230     240.767 236.559 267.902  1.00  0.00              
ATOM   1723  CB  VAL   230     241.411 235.996 269.155  1.00  0.00              
ATOM   1724  C   VAL   230     239.536 235.866 267.469  1.00  0.00              
ATOM   1725  O   VAL   230     239.656 234.980 266.622  1.00  0.00              
ATOM   1726  CG1 VAL   230     242.668 236.854 269.363  1.00  0.00           C  
ATOM   1727  CG2 VAL   230     240.523 235.933 270.402  1.00  0.00           C  
ATOM   1728  N   GLN   231     238.379 236.359 267.986  1.00  0.00              
ATOM   1729  CA  GLN   231     236.997 235.950 267.946  1.00  0.00              
ATOM   1730  CB  GLN   231     236.111 236.991 268.652  1.00  0.00              
ATOM   1731  C   GLN   231     236.480 235.734 266.612  1.00  0.00              
ATOM   1732  O   GLN   231     235.976 236.751 266.158  1.00  0.00              
ATOM   1733  CG  GLN   231     236.393 237.140 270.148  1.00  0.00           C  
ATOM   1734  CD  GLN   231     235.810 235.929 270.860  1.00  0.00           C  
ATOM   1735  OE1 GLN   231     236.490 235.265 271.641  1.00  0.00           O  
ATOM   1736  NE2 GLN   231     234.510 235.634 270.590  1.00  0.00           N  
ATOM   1737  N   PHE   232     236.525 234.480 266.007  1.00  0.00              
ATOM   1738  CA  PHE   232     235.912 234.458 264.703  1.00  0.00              
ATOM   1739  CB  PHE   232     236.309 235.659 263.766  1.00  0.00              
ATOM   1740  C   PHE   232     235.846 233.435 263.678  1.00  0.00              
ATOM   1741  O   PHE   232     235.453 232.282 263.822  1.00  0.00              
ATOM   1742  CG  PHE   232     237.759 236.009 263.602  1.00  0.00           C  
ATOM   1743  CD1 PHE   232     238.515 236.496 264.641  1.00  0.00           C  
ATOM   1744  CD2 PHE   232     238.322 235.920 262.352  1.00  0.00           C  
ATOM   1745  CE1 PHE   232     239.830 236.835 264.457  1.00  0.00           C  
ATOM   1746  CE2 PHE   232     239.635 236.261 262.154  1.00  0.00           C  
ATOM   1747  CZ  PHE   232     240.388 236.712 263.211  1.00  0.00           C  
ATOM   1748  N   GLU   233     235.937 234.178 262.543  1.00  0.00              
ATOM   1749  CA  GLU   233     235.916 234.014 261.134  1.00  0.00              
ATOM   1750  CB  GLU   233     236.214 235.301 260.344  1.00  0.00              
ATOM   1751  C   GLU   233     236.939 233.054 260.789  1.00  0.00              
ATOM   1752  O   GLU   233     238.089 233.206 261.186  1.00  0.00              
ATOM   1753  CG  GLU   233     235.103 236.349 260.416  1.00  0.00           C  
ATOM   1754  CD  GLU   233     235.530 237.559 259.598  1.00  0.00           C  
ATOM   1755  OE1 GLU   233     236.713 237.594 259.164  1.00  0.00           O  
ATOM   1756  OE2 GLU   233     234.679 238.466 259.397  1.00  0.00           O  
ATOM   1757  N   ASN   234     236.561 232.062 259.977  1.00  0.00              
ATOM   1758  CA  ASN   234     237.529 231.059 259.955  1.00  0.00              
ATOM   1759  CB  ASN   234     237.110 229.837 260.721  1.00  0.00              
ATOM   1760  C   ASN   234     237.949 230.521 258.609  1.00  0.00              
ATOM   1761  O   ASN   234     237.120 230.125 257.802  1.00  0.00              
ATOM   1762  CG  ASN   234     238.503 229.387 260.695  1.00  0.00           C  
ATOM   1763  OD1 ASN   234     238.909 228.424 260.050  1.00  0.00           O  
ATOM   1764  ND2 ASN   234     239.275 230.366 261.148  1.00  0.00           N  
ATOM   1765  N   LEU   235     239.280 230.426 258.347  1.00  0.00              
ATOM   1766  CA  LEU   235     239.688 229.632 257.248  1.00  0.00              
ATOM   1767  CB  LEU   235     240.548 230.414 256.239  1.00  0.00              
ATOM   1768  C   LEU   235     240.528 228.444 257.686  1.00  0.00              
ATOM   1769  O   LEU   235     240.011 227.380 258.024  1.00  0.00              
ATOM   1770  CG  LEU   235     239.804 231.581 255.566  1.00  0.00           C  
ATOM   1771  CD1 LEU   235     240.711 232.321 254.570  1.00  0.00           C  
ATOM   1772  CD2 LEU   235     238.481 231.113 254.938  1.00  0.00           C  
ATOM   1773  N   ASP   236     241.874 228.586 257.659  1.00  0.00              
ATOM   1774  CA  ASP   236     242.745 227.448 257.820  1.00  0.00              
ATOM   1775  CB  ASP   236     243.858 227.420 256.762  1.00  0.00              
ATOM   1776  C   ASP   236     243.452 227.291 259.149  1.00  0.00              
ATOM   1777  O   ASP   236     243.824 228.217 259.859  1.00  0.00              
ATOM   1778  CG  ASP   236     244.719 228.662 256.955  1.00  0.00           C  
ATOM   1779  OD1 ASP   236     244.309 229.550 257.749  1.00  0.00           O  
ATOM   1780  OD2 ASP   236     245.796 228.742 256.306  1.00  0.00           O  
ATOM   1781  N   LYS   237     243.846 226.037 259.404  1.00  0.00              
ATOM   1782  CA  LYS   237     244.349 225.534 260.650  1.00  0.00              
ATOM   1783  CB  LYS   237     244.796 224.069 260.526  1.00  0.00              
ATOM   1784  C   LYS   237     245.522 226.291 261.215  1.00  0.00              
ATOM   1785  O   LYS   237     245.668 226.332 262.435  1.00  0.00              
ATOM   1786  CG  LYS   237     243.671 223.124 260.098  1.00  0.00           C  
ATOM   1787  CD  LYS   237     244.175 221.758 259.631  1.00  0.00           C  
ATOM   1788  CE  LYS   237     244.965 221.818 258.322  1.00  0.00           C  
ATOM   1789  NZ  LYS   237     245.419 220.463 257.939  1.00  0.00           N  
ATOM   1790  N   SER   238     246.408 226.881 260.392  1.00  0.00              
ATOM   1791  CA  SER   238     247.576 227.526 260.945  1.00  0.00              
ATOM   1792  CB  SER   238     248.398 228.259 259.874  1.00  0.00              
ATOM   1793  C   SER   238     247.149 228.551 261.949  1.00  0.00              
ATOM   1794  O   SER   238     247.676 228.623 263.058  1.00  0.00              
ATOM   1795  OG  SER   238     248.839 227.337 258.888  1.00  0.00           O  
ATOM   1796  N   HIS   239     246.148 229.362 261.596  1.00  0.00              
ATOM   1797  CA  HIS   239     245.670 230.326 262.533  1.00  0.00              
ATOM   1798  CB  HIS   239     244.751 231.378 261.915  1.00  0.00              
ATOM   1799  C   HIS   239     244.954 229.614 263.629  1.00  0.00              
ATOM   1800  O   HIS   239     244.802 230.143 264.724  1.00  0.00              
ATOM   1801  ND1 HIS   239     246.340 233.157 261.046  1.00  0.00           N  
ATOM   1802  CG  HIS   239     245.459 232.122 260.825  1.00  0.00           C  
ATOM   1803  NE2 HIS   239     246.267 232.844 258.846  1.00  0.00           N  
ATOM   1804  CD2 HIS   239     245.426 231.945 259.476  1.00  0.00           C  
ATOM   1805  CE1 HIS   239     246.794 233.551 259.830  1.00  0.00           C  
ATOM   1806  N   GLU   240     244.394 228.417 263.361  1.00  0.00              
ATOM   1807  CA  GLU   240     243.613 227.730 264.357  1.00  0.00              
ATOM   1808  CB  GLU   240     243.121 226.341 263.925  1.00  0.00              
ATOM   1809  C   GLU   240     244.536 227.565 265.536  1.00  0.00              
ATOM   1810  O   GLU   240     244.176 227.525 266.693  1.00  0.00              
ATOM   1811  CG  GLU   240     244.017 225.145 264.233  1.00  0.00           C  
ATOM   1812  CD  GLU   240     243.478 223.988 263.406  1.00  0.00           C  
ATOM   1813  OE1 GLU   240     242.710 224.263 262.446  1.00  0.00           O  
ATOM   1814  OE2 GLU   240     243.834 222.818 263.711  1.00  0.00           O  
ATOM   1815  N   ASN   241     245.830 227.474 265.354  1.00  0.00              
ATOM   1816  CA  ASN   241     246.540 227.306 266.590  1.00  0.00              
ATOM   1817  CB  ASN   241     247.998 226.875 266.380  1.00  0.00              
ATOM   1818  C   ASN   241     246.569 228.528 267.505  1.00  0.00              
ATOM   1819  O   ASN   241     246.631 228.387 268.726  1.00  0.00              
ATOM   1820  CG  ASN   241     247.965 225.386 266.108  1.00  0.00           C  
ATOM   1821  OD1 ASN   241     247.445 224.624 266.921  1.00  0.00           O  
ATOM   1822  ND2 ASN   241     248.518 224.958 264.942  1.00  0.00           N  
ATOM   1823  N   TYR   242     246.414 229.757 266.984  1.00  0.00              
ATOM   1824  CA  TYR   242     246.812 230.930 267.726  1.00  0.00              
ATOM   1825  CB  TYR   242     246.862 232.196 266.843  1.00  0.00              
ATOM   1826  C   TYR   242     245.875 231.308 268.813  1.00  0.00              
ATOM   1827  O   TYR   242     245.565 230.487 269.660  1.00  0.00              
ATOM   1828  CG  TYR   242     247.839 232.084 265.717  1.00  0.00           C  
ATOM   1829  CD1 TYR   242     247.603 231.241 264.658  1.00  0.00           C  
ATOM   1830  CD2 TYR   242     248.973 232.864 265.684  1.00  0.00           C  
ATOM   1831  CE1 TYR   242     248.501 231.162 263.620  1.00  0.00           C  
ATOM   1832  CE2 TYR   242     249.875 232.789 264.651  1.00  0.00           C  
ATOM   1833  CZ  TYR   242     249.638 231.928 263.610  1.00  0.00           C  
ATOM   1834  OH  TYR   242     250.549 231.834 262.537  1.00  0.00           O  
ATOM   1835  N   HIS   243     245.399 232.565 268.780  1.00  0.00              
ATOM   1836  CA  HIS   243     244.640 233.288 269.762  1.00  0.00              
ATOM   1837  CB  HIS   243     244.767 234.827 269.692  1.00  0.00              
ATOM   1838  C   HIS   243     243.431 232.708 270.439  1.00  0.00              
ATOM   1839  O   HIS   243     242.635 233.450 271.009  1.00  0.00              
ATOM   1840  ND1 HIS   243     244.830 236.157 267.516  1.00  0.00           N  
ATOM   1841  CG  HIS   243     245.435 235.339 268.445  1.00  0.00           C  
ATOM   1842  NE2 HIS   243     246.892 235.776 266.779  1.00  0.00           N  
ATOM   1843  CD2 HIS   243     246.693 235.117 267.979  1.00  0.00           C  
ATOM   1844  CE1 HIS   243     245.746 236.387 266.542  1.00  0.00           C  
ATOM   1845  N   LEU   244     243.233 231.370 270.405  1.00  0.00              
ATOM   1846  CA  LEU   244     242.436 230.775 271.446  1.00  0.00              
ATOM   1847  CB  LEU   244     242.194 229.275 271.324  1.00  0.00              
ATOM   1848  C   LEU   244     243.413 230.857 272.540  1.00  0.00              
ATOM   1849  O   LEU   244     243.095 230.950 273.720  1.00  0.00              
ATOM   1850  CG  LEU   244     241.722 228.733 272.678  1.00  0.00           C  
ATOM   1851  CD1 LEU   244     240.695 229.691 273.292  1.00  0.00           C  
ATOM   1852  CD2 LEU   244     241.217 227.285 272.569  1.00  0.00           C  
ATOM   1853  N   PHE   245     244.667 230.774 272.071  1.00  0.00              
ATOM   1854  CA  PHE   245     245.903 230.879 272.766  1.00  0.00              
ATOM   1855  CB  PHE   245     247.083 231.089 271.783  1.00  0.00              
ATOM   1856  C   PHE   245     245.836 232.223 273.398  1.00  0.00              
ATOM   1857  O   PHE   245     246.287 232.437 274.517  1.00  0.00              
ATOM   1858  CG  PHE   245     248.447 231.478 272.265  1.00  0.00           C  
ATOM   1859  CD1 PHE   245     248.706 232.614 273.001  1.00  0.00           C  
ATOM   1860  CD2 PHE   245     249.510 230.685 271.924  1.00  0.00           C  
ATOM   1861  CE1 PHE   245     249.982 232.932 273.404  1.00  0.00           C  
ATOM   1862  CE2 PHE   245     250.792 230.994 272.316  1.00  0.00           C  
ATOM   1863  CZ  PHE   245     251.032 232.120 273.063  1.00  0.00           C  
ATOM   1864  N   SER   246     245.334 233.224 272.669  1.00  0.00              
ATOM   1865  CA  SER   246     245.456 234.492 273.320  1.00  0.00              
ATOM   1866  CB  SER   246     245.122 235.709 272.453  1.00  0.00              
ATOM   1867  C   SER   246     244.585 234.604 274.512  1.00  0.00              
ATOM   1868  O   SER   246     244.979 235.190 275.524  1.00  0.00              
ATOM   1869  OG  SER   246     245.277 236.897 273.210  1.00  0.00           O  
ATOM   1870  N   GLU   247     243.368 234.054 274.420  1.00  0.00              
ATOM   1871  CA  GLU   247     242.485 234.291 275.524  1.00  0.00              
ATOM   1872  CB  GLU   247     241.076 233.722 275.305  1.00  0.00              
ATOM   1873  C   GLU   247     243.038 233.686 276.707  1.00  0.00              
ATOM   1874  O   GLU   247     243.165 234.327 277.755  1.00  0.00              
ATOM   1875  CG  GLU   247     240.301 234.478 274.225  1.00  0.00           C  
ATOM   1876  CD  GLU   247     238.929 233.841 274.088  1.00  0.00           C  
ATOM   1877  OE1 GLU   247     238.760 232.680 274.548  1.00  0.00           O  
ATOM   1878  OE2 GLU   247     238.029 234.514 273.518  1.00  0.00           O  
ATOM   1879  N   ILE   248     243.474 232.448 276.490  1.00  0.00              
ATOM   1880  CA  ILE   248     243.837 231.755 277.641  1.00  0.00              
ATOM   1881  CB  ILE   248     243.696 230.304 277.432  1.00  0.00              
ATOM   1882  C   ILE   248     245.051 232.462 278.200  1.00  0.00              
ATOM   1883  O   ILE   248     245.283 232.455 279.410  1.00  0.00              
ATOM   1884  CG2 ILE   248     243.466 229.686 278.813  1.00  0.00           C  
ATOM   1885  CG1 ILE   248     242.462 230.027 276.565  1.00  0.00           C  
ATOM   1886  CD1 ILE   248     242.464 228.625 275.964  1.00  0.00           C  
ATOM   1887  N   SER   249     245.872 233.080 277.326  1.00  0.00              
ATOM   1888  CA  SER   249     247.186 233.536 277.687  1.00  0.00              
ATOM   1889  CB  SER   249     247.863 234.269 276.517  1.00  0.00              
ATOM   1890  C   SER   249     247.026 234.517 278.799  1.00  0.00              
ATOM   1891  O   SER   249     247.933 234.762 279.599  1.00  0.00              
ATOM   1892  OG  SER   249     249.145 234.729 276.904  1.00  0.00           O  
ATOM   1893  N   ALA   250     245.827 235.077 278.900  1.00  0.00              
ATOM   1894  CA  ALA   250     245.596 235.995 279.964  1.00  0.00              
ATOM   1895  CB  ALA   250     244.195 236.629 279.915  1.00  0.00              
ATOM   1896  C   ALA   250     245.742 235.349 281.304  1.00  0.00              
ATOM   1897  O   ALA   250     246.362 235.904 282.213  1.00  0.00              
ATOM   1898  N   GLU   251     245.207 234.128 281.419  1.00  0.00              
ATOM   1899  CA  GLU   251     244.981 233.459 282.679  1.00  0.00              
ATOM   1900  CB  GLU   251     244.295 232.105 282.485  1.00  0.00              
ATOM   1901  C   GLU   251     246.229 233.246 283.445  1.00  0.00              
ATOM   1902  O   GLU   251     246.478 233.805 284.503  1.00  0.00              
ATOM   1903  CG  GLU   251     242.885 232.243 281.910  1.00  0.00           C  
ATOM   1904  CD  GLU   251     242.473 230.853 281.484  1.00  0.00           C  
ATOM   1905  OE1 GLU   251     243.367 229.970 281.529  1.00  0.00           O  
ATOM   1906  OE2 GLU   251     241.287 230.644 281.114  1.00  0.00           O  
ATOM   1907  N   LEU   252     247.117 232.540 282.797  1.00  0.00              
ATOM   1908  CA  LEU   252     248.243 231.853 283.324  1.00  0.00              
ATOM   1909  CB  LEU   252     248.950 231.457 282.136  1.00  0.00              
ATOM   1910  C   LEU   252     249.140 232.853 283.919  1.00  0.00              
ATOM   1911  O   LEU   252     249.687 232.687 285.004  1.00  0.00              
ATOM   1912  CG  LEU   252     247.990 230.953 281.050  1.00  0.00           C  
ATOM   1913  CD1 LEU   252     246.724 230.164 281.499  1.00  0.00           C  
ATOM   1914  CD2 LEU   252     247.894 232.062 280.079  1.00  0.00           C  
ATOM   1915  N   PHE   253     249.303 233.944 283.179  1.00  0.00              
ATOM   1916  CA  PHE   253     250.204 234.950 283.590  1.00  0.00              
ATOM   1917  CB  PHE   253     250.356 236.148 282.629  1.00  0.00              
ATOM   1918  C   PHE   253     249.714 235.552 284.871  1.00  0.00              
ATOM   1919  O   PHE   253     250.466 236.218 285.582  1.00  0.00              
ATOM   1920  CG  PHE   253     250.960 235.703 281.343  1.00  0.00           C  
ATOM   1921  CD1 PHE   253     252.174 235.061 281.319  1.00  0.00           C  
ATOM   1922  CD2 PHE   253     250.334 235.973 280.149  1.00  0.00           C  
ATOM   1923  CE1 PHE   253     252.726 234.669 280.123  1.00  0.00           C  
ATOM   1924  CE2 PHE   253     250.890 235.583 278.952  1.00  0.00           C  
ATOM   1925  CZ  PHE   253     252.094 234.924 278.935  1.00  0.00           C  
ATOM   1926  N   ASN   254     248.404 235.434 285.132  1.00  0.00              
ATOM   1927  CA  ASN   254     247.794 236.028 286.291  1.00  0.00              
ATOM   1928  CB  ASN   254     246.273 235.822 286.341  1.00  0.00              
ATOM   1929  C   ASN   254     248.375 235.571 287.604  1.00  0.00              
ATOM   1930  O   ASN   254     248.884 236.402 288.356  1.00  0.00              
ATOM   1931  CG  ASN   254     245.684 236.656 285.211  1.00  0.00           C  
ATOM   1932  OD1 ASN   254     246.390 237.418 284.552  1.00  0.00           O  
ATOM   1933  ND2 ASN   254     244.351 236.521 284.984  1.00  0.00           N  
ATOM   1934  N   ARG   255     248.345 234.255 287.912  1.00  0.00              
ATOM   1935  CA  ARG   255     248.813 233.767 289.196  1.00  0.00              
ATOM   1936  CB  ARG   255     248.564 232.301 289.490  1.00  0.00              
ATOM   1937  C   ARG   255     250.280 233.865 289.241  1.00  0.00              
ATOM   1938  O   ARG   255     250.875 233.935 290.317  1.00  0.00              
ATOM   1939  CG  ARG   255     247.165 231.993 289.959  1.00  0.00           C  
ATOM   1940  CD  ARG   255     246.701 230.731 289.274  1.00  0.00           C  
ATOM   1941  NE  ARG   255     246.269 231.170 287.927  1.00  0.00           N  
ATOM   1942  CZ  ARG   255     247.093 231.272 286.846  1.00  0.00           C  
ATOM   1943  NH1 ARG   255     248.447 231.104 286.911  1.00  0.00           N  
ATOM   1944  NH2 ARG   255     246.517 231.406 285.620  1.00  0.00           N  
ATOM   1945  N   LEU   256     250.882 233.809 288.046  1.00  0.00              
ATOM   1946  CA  LEU   256     252.291 233.766 287.914  1.00  0.00              
ATOM   1947  CB  LEU   256     252.796 234.022 286.480  1.00  0.00              
ATOM   1948  C   LEU   256     252.857 234.858 288.691  1.00  0.00              
ATOM   1949  O   LEU   256     252.313 235.955 288.703  1.00  0.00              
ATOM   1950  CG  LEU   256     252.374 232.995 285.419  1.00  0.00           C  
ATOM   1951  CD1 LEU   256     252.937 233.358 284.036  1.00  0.00           C  
ATOM   1952  CD2 LEU   256     252.732 231.568 285.841  1.00  0.00           C  
ATOM   1953  N   THR   257     253.970 234.553 289.364  1.00  0.00              
ATOM   1954  CA  THR   257     254.594 235.524 290.193  1.00  0.00              
ATOM   1955  CB  THR   257     255.711 234.946 291.010  1.00  0.00              
ATOM   1956  C   THR   257     255.151 236.585 289.307  1.00  0.00              
ATOM   1957  O   THR   257     255.460 236.349 288.141  1.00  0.00              
ATOM   1958  OG1 THR   257     256.216 235.913 291.916  1.00  0.00           O  
ATOM   1959  CG2 THR   257     256.817 234.467 290.057  1.00  0.00           C  
ATOM   1960  N   ASP   258     255.277 237.809 289.846  1.00  0.00              
ATOM   1961  CA  ASP   258     255.769 238.885 289.050  1.00  0.00              
ATOM   1962  CB  ASP   258     255.748 240.237 289.782  1.00  0.00              
ATOM   1963  C   ASP   258     257.185 238.584 288.652  1.00  0.00              
ATOM   1964  O   ASP   258     257.589 238.930 287.545  1.00  0.00              
ATOM   1965  CG  ASP   258     254.310 240.738 289.794  1.00  0.00           C  
ATOM   1966  OD1 ASP   258     253.574 240.445 288.814  1.00  0.00           O  
ATOM   1967  OD2 ASP   258     253.929 241.422 290.781  1.00  0.00           O  
ATOM   1968  N   GLN   259     257.982 237.947 289.542  1.00  0.00              
ATOM   1969  CA  GLN   259     259.364 237.678 289.237  1.00  0.00              
ATOM   1970  CB  GLN   259     260.219 237.269 290.455  1.00  0.00              
ATOM   1971  C   GLN   259     259.545 236.671 288.124  1.00  0.00              
ATOM   1972  O   GLN   259     260.427 236.833 287.280  1.00  0.00              
ATOM   1973  CG  GLN   259     259.837 235.960 291.142  1.00  0.00           C  
ATOM   1974  CD  GLN   259     260.815 235.770 292.294  1.00  0.00           C  
ATOM   1975  OE1 GLN   259     260.958 234.671 292.828  1.00  0.00           O  
ATOM   1976  NE2 GLN   259     261.519 236.867 292.685  1.00  0.00           N  
ATOM   1977  N   ARG   260     258.736 235.594 288.061  1.00  0.00              
ATOM   1978  CA  ARG   260     258.951 234.677 286.984  1.00  0.00              
ATOM   1979  CB  ARG   260     258.050 233.443 287.069  1.00  0.00              
ATOM   1980  C   ARG   260     258.679 235.411 285.722  1.00  0.00              
ATOM   1981  O   ARG   260     259.349 235.197 284.716  1.00  0.00              
ATOM   1982  CG  ARG   260     258.610 232.434 288.067  1.00  0.00           C  
ATOM   1983  CD  ARG   260     257.621 231.353 288.483  1.00  0.00           C  
ATOM   1984  NE  ARG   260     256.944 230.841 287.261  1.00  0.00           N  
ATOM   1985  CZ  ARG   260     255.656 230.416 287.393  1.00  0.00           C  
ATOM   1986  NH1 ARG   260     255.049 230.544 288.608  1.00  0.00           N  
ATOM   1987  NH2 ARG   260     254.985 229.870 286.338  1.00  0.00           N  
ATOM   1988  N   MET   261     257.681 236.306 285.774  1.00  0.00              
ATOM   1989  CA  MET   261     257.219 237.097 284.664  1.00  0.00              
ATOM   1990  CB  MET   261     255.982 237.906 285.107  1.00  0.00              
ATOM   1991  C   MET   261     258.316 238.004 284.211  1.00  0.00              
ATOM   1992  O   MET   261     258.610 238.126 283.022  1.00  0.00              
ATOM   1993  CG  MET   261     255.095 238.517 284.020  1.00  0.00           C  
ATOM   1994  SD  MET   261     255.467 240.228 283.535  1.00  0.00           S  
ATOM   1995  CE  MET   261     256.710 239.933 282.256  1.00  0.00           C  
ATOM   1996  N   TYR   262     258.990 238.632 285.177  1.00  0.00              
ATOM   1997  CA  TYR   262     260.035 239.564 284.906  1.00  0.00              
ATOM   1998  CB  TYR   262     260.539 240.162 286.226  1.00  0.00              
ATOM   1999  C   TYR   262     261.166 238.831 284.232  1.00  0.00              
ATOM   2000  O   TYR   262     261.795 239.358 283.315  1.00  0.00              
ATOM   2001  CG  TYR   262     261.666 241.099 285.993  1.00  0.00           C  
ATOM   2002  CD1 TYR   262     261.441 242.377 285.539  1.00  0.00           C  
ATOM   2003  CD2 TYR   262     262.952 240.690 286.261  1.00  0.00           C  
ATOM   2004  CE1 TYR   262     262.502 243.232 285.349  1.00  0.00           C  
ATOM   2005  CE2 TYR   262     264.012 241.541 286.072  1.00  0.00           C  
ATOM   2006  CZ  TYR   262     263.786 242.815 285.615  1.00  0.00           C  
ATOM   2007  OH  TYR   262     264.879 243.688 285.425  1.00  0.00           O  
ATOM   2008  N   GLU   263     261.468 237.601 284.701  1.00  0.00              
ATOM   2009  CA  GLU   263     262.551 236.787 284.207  1.00  0.00              
ATOM   2010  CB  GLU   263     262.774 235.512 285.036  1.00  0.00              
ATOM   2011  C   GLU   263     262.319 236.325 282.796  1.00  0.00              
ATOM   2012  O   GLU   263     263.235 236.347 281.976  1.00  0.00              
ATOM   2013  CG  GLU   263     263.287 235.770 286.452  1.00  0.00           C  
ATOM   2014  CD  GLU   263     263.451 234.417 287.128  1.00  0.00           C  
ATOM   2015  OE1 GLU   263     263.396 233.384 286.408  1.00  0.00           O  
ATOM   2016  OE2 GLU   263     263.638 234.398 288.374  1.00  0.00           O  
ATOM   2017  N   LEU   264     261.089 235.870 282.489  1.00  0.00              
ATOM   2018  CA  LEU   264     260.725 235.326 281.211  1.00  0.00              
ATOM   2019  CB  LEU   264     259.316 234.706 281.233  1.00  0.00              
ATOM   2020  C   LEU   264     260.760 236.401 280.156  1.00  0.00              
ATOM   2021  O   LEU   264     261.069 236.136 278.996  1.00  0.00              
ATOM   2022  CG  LEU   264     259.162 233.561 282.259  1.00  0.00           C  
ATOM   2023  CD1 LEU   264     257.742 232.979 282.237  1.00  0.00           C  
ATOM   2024  CD2 LEU   264     260.225 232.471 282.076  1.00  0.00           C  
ATOM   2025  N   GLY   265     260.444 237.656 280.528  1.00  0.00              
ATOM   2026  CA  GLY   265     260.309 238.710 279.556  1.00  0.00              
ATOM   2027  C   GLY   265     261.628 239.091 278.971  1.00  0.00              
ATOM   2028  O   GLY   265     262.692 238.683 279.436  1.00  0.00              
ATOM   2029  N   THR   266     261.556 239.903 277.897  1.00  0.00              
ATOM   2030  CA  THR   266     262.717 240.377 277.209  1.00  0.00              
ATOM   2031  CB  THR   266     262.379 241.074 275.923  1.00  0.00              
ATOM   2032  C   THR   266     263.433 241.316 278.125  1.00  0.00              
ATOM   2033  O   THR   266     262.810 242.099 278.839  1.00  0.00              
ATOM   2034  OG1 THR   266     263.557 241.526 275.276  1.00  0.00           O  
ATOM   2035  CG2 THR   266     261.427 242.244 276.214  1.00  0.00           C  
ATOM   2036  N   GLN   267     264.778 241.242 278.136  1.00  0.00              
ATOM   2037  CA  GLN   267     265.529 242.053 279.052  1.00  0.00              
ATOM   2038  CB  GLN   267     266.736 241.305 279.649  1.00  0.00              
ATOM   2039  C   GLN   267     266.000 243.289 278.335  1.00  0.00              
ATOM   2040  O   GLN   267     266.120 243.308 277.112  1.00  0.00              
ATOM   2041  CG  GLN   267     267.198 241.840 281.001  1.00  0.00           C  
ATOM   2042  CD  GLN   267     266.316 241.213 282.073  1.00  0.00           C  
ATOM   2043  OE1 GLN   267     266.332 241.637 283.227  1.00  0.00           O  
ATOM   2044  NE2 GLN   267     265.524 240.174 281.689  1.00  0.00           N  
ATOM   2045  N   ALA   268     266.242 244.377 279.098  1.00  0.00              
ATOM   2046  CA  ALA   268     266.667 245.645 278.567  1.00  0.00              
ATOM   2047  CB  ALA   268     266.779 246.736 279.646  1.00  0.00              
ATOM   2048  C   ALA   268     268.016 245.509 277.941  1.00  0.00              
ATOM   2049  O   ALA   268     268.294 246.122 276.910  1.00  0.00              
ATOM   2050  N   SER   269     268.899 244.714 278.571  1.00  0.00              
ATOM   2051  CA  SER   269     270.244 244.572 278.102  1.00  0.00              
ATOM   2052  CB  SER   269     271.106 243.689 279.022  1.00  0.00              
ATOM   2053  C   SER   269     270.251 243.951 276.742  1.00  0.00              
ATOM   2054  O   SER   269     270.997 244.385 275.871  1.00  0.00              
ATOM   2055  OG  SER   269     270.594 242.364 279.055  1.00  0.00           O  
ATOM   2056  N   ASN   270     269.445 242.898 276.526  1.00  0.00              
ATOM   2057  CA  ASN   270     269.461 242.220 275.263  1.00  0.00              
ATOM   2058  CB  ASN   270     268.836 240.811 275.299  1.00  0.00              
ATOM   2059  C   ASN   270     268.825 243.005 274.152  1.00  0.00              
ATOM   2060  O   ASN   270     269.333 243.018 273.032  1.00  0.00              
ATOM   2061  CG  ASN   270     267.396 240.889 275.766  1.00  0.00           C  
ATOM   2062  OD1 ASN   270     267.135 240.990 276.961  1.00  0.00           O  
ATOM   2063  ND2 ASN   270     266.432 240.829 274.809  1.00  0.00           N  
ATOM   2064  N   PHE   271     267.690 243.662 274.450  1.00  0.00              
ATOM   2065  CA  PHE   271     266.830 244.361 273.534  1.00  0.00              
ATOM   2066  CB  PHE   271     265.542 244.770 274.265  1.00  0.00              
ATOM   2067  C   PHE   271     267.482 245.598 272.979  1.00  0.00              
ATOM   2068  O   PHE   271     267.347 245.881 271.788  1.00  0.00              
ATOM   2069  CG  PHE   271     264.471 245.003 273.269  1.00  0.00           C  
ATOM   2070  CD1 PHE   271     263.965 243.935 272.572  1.00  0.00           C  
ATOM   2071  CD2 PHE   271     263.948 246.256 273.059  1.00  0.00           C  
ATOM   2072  CE1 PHE   271     262.964 244.118 271.652  1.00  0.00           C  
ATOM   2073  CE2 PHE   271     262.945 246.444 272.138  1.00  0.00           C  
ATOM   2074  CZ  PHE   271     262.453 245.374 271.431  1.00  0.00           C  
ATOM   2075  N   ILE   272     268.202 246.370 273.826  1.00  0.00              
ATOM   2076  CA  ILE   272     268.727 247.653 273.425  1.00  0.00              
ATOM   2077  CB  ILE   272     268.533 248.699 274.493  1.00  0.00              
ATOM   2078  C   ILE   272     270.212 247.578 273.209  1.00  0.00              
ATOM   2079  O   ILE   272     270.980 247.429 274.157  1.00  0.00              
ATOM   2080  CG2 ILE   272     269.239 249.984 274.035  1.00  0.00           C  
ATOM   2081  CG1 ILE   272     267.045 248.908 274.826  1.00  0.00           C  
ATOM   2082  CD1 ILE   272     266.221 249.503 273.688  1.00  0.00           C  
ATOM   2083  N   ALA   273     270.655 247.603 271.935  1.00  0.00              
ATOM   2084  CA  ALA   273     272.057 247.635 271.627  1.00  0.00              
ATOM   2085  CB  ALA   273     272.353 247.245 270.169  1.00  0.00              
ATOM   2086  C   ALA   273     272.695 248.974 271.838  1.00  0.00              
ATOM   2087  O   ALA   273     273.735 249.083 272.486  1.00  0.00              
ATOM   2088  N   LYS   274     272.068 250.040 271.297  1.00  0.00              
ATOM   2089  CA  LYS   274     272.700 251.330 271.303  1.00  0.00              
ATOM   2090  CB  LYS   274     273.252 251.740 269.923  1.00  0.00              
ATOM   2091  C   LYS   274     271.653 252.358 271.570  1.00  0.00              
ATOM   2092  O   LYS   274     270.536 252.258 271.063  1.00  0.00              
ATOM   2093  CG  LYS   274     274.472 250.977 269.405  1.00  0.00           C  
ATOM   2094  CD  LYS   274     275.770 251.286 270.149  1.00  0.00           C  
ATOM   2095  CE  LYS   274     277.007 250.669 269.489  1.00  0.00           C  
ATOM   2096  NZ  LYS   274     277.270 251.329 268.190  1.00  0.00           N  
ATOM   2097  N   CYS   275     271.975 253.382 272.384  1.00  0.00              
ATOM   2098  CA  CYS   275     271.000 254.417 272.508  1.00  0.00              
ATOM   2099  CB  CYS   275     270.022 254.271 273.690  1.00  0.00              
ATOM   2100  C   CYS   275     271.706 255.733 272.577  1.00  0.00              
ATOM   2101  O   CYS   275     272.616 255.934 273.380  1.00  0.00              
ATOM   2102  SG  CYS   275     270.727 254.623 275.316  1.00  0.00           S  
ATOM   2103  N   THR   276     271.315 256.663 271.683  1.00  0.00              
ATOM   2104  CA  THR   276     271.899 257.970 271.664  1.00  0.00              
ATOM   2105  CB  THR   276     272.813 258.220 270.505  1.00  0.00              
ATOM   2106  C   THR   276     270.824 258.998 271.628  1.00  0.00              
ATOM   2107  O   THR   276     269.807 258.845 270.953  1.00  0.00              
ATOM   2108  OG1 THR   276     272.192 257.803 269.301  1.00  0.00           O  
ATOM   2109  CG2 THR   276     274.141 257.493 270.728  1.00  0.00           C  
ATOM   2110  N   PHE   277     271.031 260.079 272.403  1.00  0.00              
ATOM   2111  CA  PHE   277     270.096 261.159 272.437  1.00  0.00              
ATOM   2112  CB  PHE   277     269.166 261.107 273.664  1.00  0.00              
ATOM   2113  C   PHE   277     270.882 262.417 272.546  1.00  0.00              
ATOM   2114  O   PHE   277     271.582 262.641 273.532  1.00  0.00              
ATOM   2115  CG  PHE   277     268.237 262.274 273.624  1.00  0.00           C  
ATOM   2116  CD1 PHE   277     267.107 262.249 272.840  1.00  0.00           C  
ATOM   2117  CD2 PHE   277     268.491 263.394 274.385  1.00  0.00           C  
ATOM   2118  CE1 PHE   277     266.251 263.325 272.809  1.00  0.00           C  
ATOM   2119  CE2 PHE   277     267.639 264.473 274.358  1.00  0.00           C  
ATOM   2120  CZ  PHE   277     266.516 264.440 273.568  1.00  0.00           C  
ATOM   2121  N   LYS   278     270.759 263.285 271.530  1.00  0.00              
ATOM   2122  CA  LYS   278     271.402 264.563 271.570  1.00  0.00              
ATOM   2123  CB  LYS   278     270.842 265.446 272.700  1.00  0.00              
ATOM   2124  C   LYS   278     272.873 264.396 271.778  1.00  0.00              
ATOM   2125  O   LYS   278     273.492 265.168 272.507  1.00  0.00              
ATOM   2126  CG  LYS   278     271.348 266.888 272.700  1.00  0.00           C  
ATOM   2127  CD  LYS   278     270.531 267.800 273.619  1.00  0.00           C  
ATOM   2128  CE  LYS   278     271.011 269.252 273.642  1.00  0.00           C  
ATOM   2129  NZ  LYS   278     270.117 270.066 274.497  1.00  0.00           N  
ATOM   2130  N   GLN   279     273.469 263.394 271.110  1.00  0.00              
ATOM   2131  CA  GLN   279     274.885 263.157 271.158  1.00  0.00              
ATOM   2132  CB  GLN   279     275.704 264.401 270.770  1.00  0.00              
ATOM   2133  C   GLN   279     275.334 262.723 272.523  1.00  0.00              
ATOM   2134  O   GLN   279     276.531 262.738 272.800  1.00  0.00              
ATOM   2135  CG  GLN   279     275.460 264.871 269.335  1.00  0.00           C  
ATOM   2136  CD  GLN   279     276.325 266.099 269.089  1.00  0.00           C  
ATOM   2137  OE1 GLN   279     277.078 266.529 269.962  1.00  0.00           O  
ATOM   2138  NE2 GLN   279     276.219 266.680 267.864  1.00  0.00           N  
ATOM   2139  N   LYS   280     274.421 262.288 273.410  1.00  0.00              
ATOM   2140  CA  LYS   280     274.905 261.810 274.683  1.00  0.00              
ATOM   2141  CB  LYS   280     274.257 262.438 275.933  1.00  0.00              
ATOM   2142  C   LYS   280     274.611 260.357 274.773  1.00  0.00              
ATOM   2143  O   LYS   280     273.573 259.885 274.310  1.00  0.00              
ATOM   2144  CG  LYS   280     274.879 263.767 276.358  1.00  0.00           C  
ATOM   2145  CD  LYS   280     274.160 264.419 277.538  1.00  0.00           C  
ATOM   2146  CE  LYS   280     274.876 265.656 278.083  1.00  0.00           C  
ATOM   2147  NZ  LYS   280     274.111 266.224 279.215  1.00  0.00           N  
ATOM   2148  N   PRO   281     275.527 259.614 275.327  1.00  0.00              
ATOM   2149  CA  PRO   281     275.290 258.210 275.445  1.00  0.00              
ATOM   2150  CB  PRO   281     276.658 257.546 275.600  1.00  0.00              
ATOM   2151  C   PRO   281     274.374 257.966 276.590  1.00  0.00              
ATOM   2152  O   PRO   281     274.506 258.604 277.633  1.00  0.00              
ATOM   2153  CD  PRO   281     276.943 259.925 275.263  1.00  0.00           C  
ATOM   2154  CG  PRO   281     277.613 258.706 275.925  1.00  0.00           C  
ATOM   2155  N   CYS   282     273.440 257.021 276.411  1.00  0.00              
ATOM   2156  CA  CYS   282     272.542 256.656 277.453  1.00  0.00              
ATOM   2157  CB  CYS   282     271.079 257.018 277.154  1.00  0.00              
ATOM   2158  C   CYS   282     272.669 255.179 277.565  1.00  0.00              
ATOM   2159  O   CYS   282     273.206 254.527 276.670  1.00  0.00              
ATOM   2160  SG  CYS   282     270.585 256.639 275.448  1.00  0.00           S  
ATOM   2161  N   ALA   283     272.177 254.612 278.677  1.00  0.00              
ATOM   2162  CA  ALA   283     272.303 253.201 278.883  1.00  0.00              
ATOM   2163  CB  ALA   283     273.280 252.829 280.012  1.00  0.00              
ATOM   2164  C   ALA   283     270.952 252.684 279.268  1.00  0.00              
ATOM   2165  O   ALA   283     269.978 253.428 279.347  1.00  0.00              
ATOM   2166  N   ALA   284     270.864 251.357 279.460  1.00  0.00              
ATOM   2167  CA  ALA   284     269.662 250.672 279.840  1.00  0.00              
ATOM   2168  CB  ALA   284     269.841 249.147 279.894  1.00  0.00              
ATOM   2169  C   ALA   284     269.257 251.140 281.200  1.00  0.00              
ATOM   2170  O   ALA   284     268.075 251.145 281.538  1.00  0.00              
ATOM   2171  N   ASN   285     270.249 251.517 282.028  1.00  0.00              
ATOM   2172  CA  ASN   285     270.010 251.929 283.382  1.00  0.00              
ATOM   2173  CB  ASN   285     271.298 252.330 284.120  1.00  0.00              
ATOM   2174  C   ASN   285     269.101 253.116 283.406  1.00  0.00              
ATOM   2175  O   ASN   285     268.297 253.271 284.324  1.00  0.00              
ATOM   2176  CG  ASN   285     272.104 251.069 284.389  1.00  0.00           C  
ATOM   2177  OD1 ASN   285     272.382 250.282 283.486  1.00  0.00           O  
ATOM   2178  ND2 ASN   285     272.490 250.868 285.676  1.00  0.00           N  
ATOM   2179  N   ASN   286     269.233 254.008 282.413  1.00  0.00              
ATOM   2180  CA  ASN   286     268.417 255.190 282.361  1.00  0.00              
ATOM   2181  CB  ASN   286     268.830 256.140 281.229  1.00  0.00              
ATOM   2182  C   ASN   286     266.989 254.797 282.126  1.00  0.00              
ATOM   2183  O   ASN   286     266.059 255.424 282.630  1.00  0.00              
ATOM   2184  CG  ASN   286     270.226 256.642 281.563  1.00  0.00           C  
ATOM   2185  OD1 ASN   286     270.723 256.439 282.670  1.00  0.00           O  
ATOM   2186  ND2 ASN   286     270.878 257.319 280.581  1.00  0.00           N  
ATOM   2187  N   PHE   287     266.775 253.742 281.329  1.00  0.00              
ATOM   2188  CA  PHE   287     265.451 253.289 281.018  1.00  0.00              
ATOM   2189  CB  PHE   287     265.427 252.165 279.963  1.00  0.00              
ATOM   2190  C   PHE   287     264.818 252.742 282.261  1.00  0.00              
ATOM   2191  O   PHE   287     265.495 252.325 283.201  1.00  0.00              
ATOM   2192  CG  PHE   287     265.749 252.703 278.606  1.00  0.00           C  
ATOM   2193  CD1 PHE   287     267.035 253.007 278.223  1.00  0.00           C  
ATOM   2194  CD2 PHE   287     264.742 252.878 277.690  1.00  0.00           C  
ATOM   2195  CE1 PHE   287     267.303 253.491 276.962  1.00  0.00           C  
ATOM   2196  CE2 PHE   287     265.003 253.359 276.430  1.00  0.00           C  
ATOM   2197  CZ  PHE   287     266.286 253.671 276.059  1.00  0.00           C  
ATOM   2198  N   SER   288     263.471 252.754 282.286  1.00  0.00              
ATOM   2199  CA  SER   288     262.714 252.305 283.414  1.00  0.00              
ATOM   2200  CB  SER   288     261.722 253.357 283.926  1.00  0.00              
ATOM   2201  C   SER   288     261.922 251.116 282.996  1.00  0.00              
ATOM   2202  O   SER   288     261.663 250.914 281.811  1.00  0.00              
ATOM   2203  OG  SER   288     261.007 252.848 285.041  1.00  0.00           O  
ATOM   2204  N   ILE   289     261.504 250.304 283.986  1.00  0.00              
ATOM   2205  CA  ILE   289     260.848 249.070 283.689  1.00  0.00              
ATOM   2206  CB  ILE   289     261.380 247.929 284.512  1.00  0.00              
ATOM   2207  C   ILE   289     259.402 249.173 284.049  1.00  0.00              
ATOM   2208  O   ILE   289     259.041 249.448 285.193  1.00  0.00              
ATOM   2209  CG2 ILE   289     260.585 246.667 284.145  1.00  0.00           C  
ATOM   2210  CG1 ILE   289     262.898 247.764 284.329  1.00  0.00           C  
ATOM   2211  CD1 ILE   289     263.536 246.870 285.394  1.00  0.00           C  
ATOM   2212  N   SER   290     258.526 248.958 283.053  1.00  0.00              
ATOM   2213  CA  SER   290     257.128 248.906 283.335  1.00  0.00              
ATOM   2214  CB  SER   290     256.328 250.006 282.624  1.00  0.00              
ATOM   2215  C   SER   290     256.666 247.602 282.788  1.00  0.00              
ATOM   2216  O   SER   290     256.679 247.393 281.576  1.00  0.00              
ATOM   2217  OG  SER   290     254.940 249.820 282.851  1.00  0.00           O  
ATOM   2218  N   PHE   291     256.230 246.657 283.637  1.00  0.00              
ATOM   2219  CA  PHE   291     255.860 245.502 282.896  1.00  0.00              
ATOM   2220  CB  PHE   291     256.480 244.135 283.304  1.00  0.00              
ATOM   2221  C   PHE   291     254.396 245.475 282.668  1.00  0.00              
ATOM   2222  O   PHE   291     253.578 245.579 283.582  1.00  0.00              
ATOM   2223  CG  PHE   291     256.189 243.567 284.654  1.00  0.00           C  
ATOM   2224  CD1 PHE   291     255.004 242.924 284.907  1.00  0.00           C  
ATOM   2225  CD2 PHE   291     257.129 243.610 285.657  1.00  0.00           C  
ATOM   2226  CE1 PHE   291     254.744 242.362 286.136  1.00  0.00           C  
ATOM   2227  CE2 PHE   291     256.879 243.051 286.891  1.00  0.00           C  
ATOM   2228  CZ  PHE   291     255.682 242.422 287.138  1.00  0.00           C  
ATOM   2229  N   ASN   292     254.066 245.376 281.368  1.00  0.00              
ATOM   2230  CA  ASN   292     252.734 245.375 280.866  1.00  0.00              
ATOM   2231  CB  ASN   292     252.610 246.217 279.576  1.00  0.00              
ATOM   2232  C   ASN   292     252.426 243.940 280.544  1.00  0.00              
ATOM   2233  O   ASN   292     253.301 243.183 280.136  1.00  0.00              
ATOM   2234  CG  ASN   292     251.189 246.743 279.433  1.00  0.00           C  
ATOM   2235  OD1 ASN   292     250.543 247.069 280.429  1.00  0.00           O  
ATOM   2236  ND2 ASN   292     250.691 246.843 278.169  1.00  0.00           N  
ATOM   2237  N   TYR   293     251.181 243.503 280.795  1.00  0.00              
ATOM   2238  CA  TYR   293     250.723 242.160 280.559  1.00  0.00              
ATOM   2239  CB  TYR   293     249.541 241.767 281.450  1.00  0.00              
ATOM   2240  C   TYR   293     250.576 241.789 279.120  1.00  0.00              
ATOM   2241  O   TYR   293     250.636 240.605 278.801  1.00  0.00              
ATOM   2242  CG  TYR   293     250.271 241.170 282.606  1.00  0.00           C  
ATOM   2243  CD1 TYR   293     251.436 241.750 283.049  1.00  0.00           C  
ATOM   2244  CD2 TYR   293     249.809 240.047 283.248  1.00  0.00           C  
ATOM   2245  CE1 TYR   293     252.137 241.213 284.103  1.00  0.00           C  
ATOM   2246  CE2 TYR   293     250.503 239.507 284.307  1.00  0.00           C  
ATOM   2247  CZ  TYR   293     251.670 240.089 284.734  1.00  0.00           C  
ATOM   2248  OH  TYR   293     252.386 239.536 285.816  1.00  0.00           O  
ATOM   2249  N   LEU   294     250.247 242.752 278.243  1.00  0.00              
ATOM   2250  CA  LEU   294     250.116 242.461 276.846  1.00  0.00              
ATOM   2251  CB  LEU   294     249.251 243.510 276.111  1.00  0.00              
ATOM   2252  C   LEU   294     251.434 242.280 276.161  1.00  0.00              
ATOM   2253  O   LEU   294     251.627 241.333 275.396  1.00  0.00              
ATOM   2254  CG  LEU   294     247.771 243.561 276.582  1.00  0.00           C  
ATOM   2255  CD1 LEU   294     246.993 242.292 276.202  1.00  0.00           C  
ATOM   2256  CD2 LEU   294     247.654 243.864 278.085  1.00  0.00           C  
ATOM   2257  N   TYR   295     252.397 243.183 276.417  1.00  0.00              
ATOM   2258  CA  TYR   295     253.600 243.042 275.663  1.00  0.00              
ATOM   2259  CB  TYR   295     253.992 244.331 274.909  1.00  0.00              
ATOM   2260  C   TYR   295     254.765 242.748 276.563  1.00  0.00              
ATOM   2261  O   TYR   295     255.907 242.898 276.141  1.00  0.00              
ATOM   2262  CG  TYR   295     252.979 244.647 273.857  1.00  0.00           C  
ATOM   2263  CD1 TYR   295     252.900 243.889 272.713  1.00  0.00           C  
ATOM   2264  CD2 TYR   295     252.128 245.722 273.988  1.00  0.00           C  
ATOM   2265  CE1 TYR   295     251.974 244.178 271.738  1.00  0.00           C  
ATOM   2266  CE2 TYR   295     251.199 246.018 273.016  1.00  0.00           C  
ATOM   2267  CZ  TYR   295     251.118 245.242 271.888  1.00  0.00           C  
ATOM   2268  OH  TYR   295     250.167 245.538 270.889  1.00  0.00           O  
ATOM   2269  N   GLY   296     254.548 242.278 277.801  1.00  0.00              
ATOM   2270  CA  GLY   296     255.683 241.951 278.624  1.00  0.00              
ATOM   2271  C   GLY   296     256.354 243.181 279.150  1.00  0.00              
ATOM   2272  O   GLY   296     255.723 244.183 279.479  1.00  0.00              
ATOM   2273  N   ASN   297     257.691 243.085 279.273  1.00  0.00              
ATOM   2274  CA  ASN   297     258.535 244.108 279.794  1.00  0.00              
ATOM   2275  CB  ASN   297     259.914 243.545 280.152  1.00  0.00              
ATOM   2276  C   ASN   297     258.706 245.110 278.713  1.00  0.00              
ATOM   2277  O   ASN   297     259.112 244.784 277.600  1.00  0.00              
ATOM   2278  CG  ASN   297     260.657 244.555 280.996  1.00  0.00           C  
ATOM   2279  OD1 ASN   297     260.552 245.761 280.786  1.00  0.00           O  
ATOM   2280  ND2 ASN   297     261.435 244.042 281.985  1.00  0.00           N  
ATOM   2281  N   CYS   298     258.405 246.374 279.031  1.00  0.00              
ATOM   2282  CA  CYS   298     258.484 247.395 278.048  1.00  0.00              
ATOM   2283  CB  CYS   298     257.081 247.967 277.766  1.00  0.00              
ATOM   2284  C   CYS   298     259.399 248.419 278.643  1.00  0.00              
ATOM   2285  O   CYS   298     259.721 248.342 279.829  1.00  0.00              
ATOM   2286  SG  CYS   298     256.982 248.958 276.259  1.00  0.00           S  
ATOM   2287  N   PHE   299     259.895 249.380 277.841  1.00  0.00              
ATOM   2288  CA  PHE   299     260.818 250.316 278.416  1.00  0.00              
ATOM   2289  CB  PHE   299     262.244 250.099 277.896  1.00  0.00              
ATOM   2290  C   PHE   299     260.408 251.703 278.012  1.00  0.00              
ATOM   2291  O   PHE   299     259.880 251.904 276.919  1.00  0.00              
ATOM   2292  CG  PHE   299     262.615 248.705 278.264  1.00  0.00           C  
ATOM   2293  CD1 PHE   299     262.162 247.645 277.511  1.00  0.00           C  
ATOM   2294  CD2 PHE   299     263.415 248.459 279.354  1.00  0.00           C  
ATOM   2295  CE1 PHE   299     262.498 246.353 277.841  1.00  0.00           C  
ATOM   2296  CE2 PHE   299     263.754 247.170 279.689  1.00  0.00           C  
ATOM   2297  CZ  PHE   299     263.296 246.116 278.934  1.00  0.00           C  
ATOM   2298  N   SER   300     260.645 252.698 278.901  1.00  0.00              
ATOM   2299  CA  SER   300     260.308 254.065 278.611  1.00  0.00              
ATOM   2300  CB  SER   300     259.235 254.638 279.550  1.00  0.00              
ATOM   2301  C   SER   300     261.545 254.895 278.772  1.00  0.00              
ATOM   2302  O   SER   300     262.237 254.836 279.787  1.00  0.00              
ATOM   2303  OG  SER   300     258.000 253.968 279.344  1.00  0.00           O  
ATOM   2304  N   PHE   301     261.859 255.698 277.741  1.00  0.00              
ATOM   2305  CA  PHE   301     263.090 256.427 277.743  1.00  0.00              
ATOM   2306  CB  PHE   301     263.350 257.051 276.359  1.00  0.00              
ATOM   2307  C   PHE   301     263.172 257.490 278.788  1.00  0.00              
ATOM   2308  O   PHE   301     264.001 257.442 279.695  1.00  0.00              
ATOM   2309  CG  PHE   301     264.627 257.815 276.363  1.00  0.00           C  
ATOM   2310  CD1 PHE   301     265.845 257.176 276.406  1.00  0.00           C  
ATOM   2311  CD2 PHE   301     264.597 259.187 276.284  1.00  0.00           C  
ATOM   2312  CE1 PHE   301     267.013 257.903 276.398  1.00  0.00           C  
ATOM   2313  CE2 PHE   301     265.760 259.917 276.275  1.00  0.00           C  
ATOM   2314  CZ  PHE   301     266.973 259.276 276.335  1.00  0.00           C  
ATOM   2315  N   ASN   302     262.263 258.463 278.719  1.00  0.00              
ATOM   2316  CA  ASN   302     262.329 259.596 279.573  1.00  0.00              
ATOM   2317  CB  ASN   302     262.552 260.845 278.704  1.00  0.00              
ATOM   2318  C   ASN   302     260.999 259.730 280.243  1.00  0.00              
ATOM   2319  O   ASN   302     260.259 260.664 279.948  1.00  0.00              
ATOM   2320  CG  ASN   302     262.637 262.101 279.543  1.00  0.00           C  
ATOM   2321  OD1 ASN   302     263.278 262.127 280.589  1.00  0.00           O  
ATOM   2322  ND2 ASN   302     261.971 263.182 279.057  1.00  0.00           N  
ATOM   2323  N   THR   303     260.660 258.817 281.175  1.00  0.00              
ATOM   2324  CA  THR   303     259.415 258.951 281.888  1.00  0.00              
ATOM   2325  CB  THR   303     258.717 257.656 282.153  1.00  0.00              
ATOM   2326  C   THR   303     259.771 259.574 283.181  1.00  0.00              
ATOM   2327  O   THR   303     259.589 258.996 284.253  1.00  0.00              
ATOM   2328  OG1 THR   303     259.600 256.744 282.783  1.00  0.00           O  
ATOM   2329  CG2 THR   303     258.209 257.086 280.825  1.00  0.00           C  
ATOM   2330  N   GLY   304     260.184 260.846 283.055  1.00  0.00              
ATOM   2331  CA  GLY   304     260.826 261.642 284.051  1.00  0.00              
ATOM   2332  C   GLY   304     260.124 261.671 285.360  1.00  0.00              
ATOM   2333  O   GLY   304     259.215 262.462 285.598  1.00  0.00              
ATOM   2334  N   ASN   305     260.612 260.814 286.267  1.00  0.00              
ATOM   2335  CA  ASN   305     260.232 260.766 287.640  1.00  0.00              
ATOM   2336  CB  ASN   305     259.217 259.666 287.997  1.00  0.00              
ATOM   2337  C   ASN   305     261.502 260.450 288.340  1.00  0.00              
ATOM   2338  O   ASN   305     261.794 260.973 289.411  1.00  0.00              
ATOM   2339  CG  ASN   305     257.826 260.230 287.750  1.00  0.00           C  
ATOM   2340  OD1 ASN   305     257.642 261.445 287.700  1.00  0.00           O  
ATOM   2341  ND2 ASN   305     256.813 259.334 287.618  1.00  0.00           N  
ATOM   2342  N   SER   306     262.317 259.590 287.706  1.00  0.00              
ATOM   2343  CA  SER   306     263.558 259.197 288.298  1.00  0.00              
ATOM   2344  CB  SER   306     264.415 258.316 287.376  1.00  0.00              
ATOM   2345  C   SER   306     264.346 260.432 288.559  1.00  0.00              
ATOM   2346  O   SER   306     264.663 260.731 289.708  1.00  0.00              
ATOM   2347  OG  SER   306     263.741 257.100 287.094  1.00  0.00           O  
ATOM   2348  N   ARG   307     264.675 261.204 287.505  1.00  0.00              
ATOM   2349  CA  ARG   307     265.431 262.385 287.787  1.00  0.00              
ATOM   2350  CB  ARG   307     266.868 262.371 287.237  1.00  0.00              
ATOM   2351  C   ARG   307     264.744 263.601 287.266  1.00  0.00              
ATOM   2352  O   ARG   307     264.604 263.803 286.061  1.00  0.00              
ATOM   2353  CG  ARG   307     267.868 261.712 288.191  1.00  0.00           C  
ATOM   2354  CD  ARG   307     269.325 261.899 287.765  1.00  0.00           C  
ATOM   2355  NE  ARG   307     270.179 261.618 288.954  1.00  0.00           N  
ATOM   2356  CZ  ARG   307     270.545 262.649 289.771  1.00  0.00           C  
ATOM   2357  NH1 ARG   307     270.140 263.921 289.481  1.00  0.00           N  
ATOM   2358  NH2 ARG   307     271.314 262.415 290.875  1.00  0.00           N  
ATOM   2359  N   GLY   308     264.309 264.457 288.208  1.00  0.00              
ATOM   2360  CA  GLY   308     263.679 265.706 287.914  1.00  0.00              
ATOM   2361  C   GLY   308     264.700 266.590 287.277  1.00  0.00              
ATOM   2362  O   GLY   308     264.374 267.425 286.436  1.00  0.00              
ATOM   2363  N   LYS   309     265.965 266.447 287.716  1.00  0.00              
ATOM   2364  CA  LYS   309     267.076 267.236 287.254  1.00  0.00              
ATOM   2365  CB  LYS   309     268.396 266.873 287.965  1.00  0.00              
ATOM   2366  C   LYS   309     267.303 266.978 285.803  1.00  0.00              
ATOM   2367  O   LYS   309     267.625 267.890 285.044  1.00  0.00              
ATOM   2368  CG  LYS   309     268.446 267.173 289.468  1.00  0.00           C  
ATOM   2369  CD  LYS   309     268.442 268.660 289.833  1.00  0.00           C  
ATOM   2370  CE  LYS   309     268.494 268.909 291.343  1.00  0.00           C  
ATOM   2371  NZ  LYS   309     268.750 270.340 291.620  1.00  0.00           N  
ATOM   2372  N   ARG   310     267.148 265.712 285.383  1.00  0.00              
ATOM   2373  CA  ARG   310     267.417 265.357 284.027  1.00  0.00              
ATOM   2374  CB  ARG   310     267.815 263.873 283.891  1.00  0.00              
ATOM   2375  C   ARG   310     266.157 265.534 283.245  1.00  0.00              
ATOM   2376  O   ARG   310     265.216 264.755 283.370  1.00  0.00              
ATOM   2377  CG  ARG   310     268.113 263.401 282.468  1.00  0.00           C  
ATOM   2378  CD  ARG   310     269.538 263.665 281.980  1.00  0.00           C  
ATOM   2379  NE  ARG   310     269.617 263.172 280.576  1.00  0.00           N  
ATOM   2380  CZ  ARG   310     269.658 261.833 280.314  1.00  0.00           C  
ATOM   2381  NH1 ARG   310     269.568 260.931 281.335  1.00  0.00           N  
ATOM   2382  NH2 ARG   310     269.775 261.399 279.026  1.00  0.00           N  
ATOM   2383  N   ILE   311     266.108 266.595 282.424  1.00  0.00              
ATOM   2384  CA  ILE   311     265.026 266.798 281.505  1.00  0.00              
ATOM   2385  CB  ILE   311     264.384 268.156 281.569  1.00  0.00              
ATOM   2386  C   ILE   311     265.682 266.719 280.169  1.00  0.00              
ATOM   2387  O   ILE   311     266.742 267.303 279.958  1.00  0.00              
ATOM   2388  CG2 ILE   311     263.506 268.319 280.321  1.00  0.00           C  
ATOM   2389  CG1 ILE   311     263.600 268.333 282.874  1.00  0.00           C  
ATOM   2390  CD1 ILE   311     262.429 267.360 282.991  1.00  0.00           C  
ATOM   2391  N   GLU   312     265.083 265.963 279.239  1.00  0.00              
ATOM   2392  CA  GLU   312     265.721 265.734 277.974  1.00  0.00              
ATOM   2393  CB  GLU   312     264.935 264.708 277.155  1.00  0.00              
ATOM   2394  C   GLU   312     265.876 266.987 277.147  1.00  0.00              
ATOM   2395  O   GLU   312     267.000 267.357 276.830  1.00  0.00              
ATOM   2396  CG  GLU   312     264.912 263.342 277.840  1.00  0.00           C  
ATOM   2397  CD  GLU   312     266.278 262.715 277.633  1.00  0.00           C  
ATOM   2398  OE1 GLU   312     266.725 262.706 276.457  1.00  0.00           O  
ATOM   2399  OE2 GLU   312     266.893 262.245 278.627  1.00  0.00           O  
ATOM   2400  N   SER   313     264.766 267.693 276.833  1.00  0.00              
ATOM   2401  CA  SER   313     264.667 268.894 276.021  1.00  0.00              
ATOM   2402  CB  SER   313     265.328 270.146 276.615  1.00  0.00              
ATOM   2403  C   SER   313     265.197 268.752 274.625  1.00  0.00              
ATOM   2404  O   SER   313     266.256 268.171 274.398  1.00  0.00              
ATOM   2405  OG  SER   313     264.549 270.648 277.686  1.00  0.00           O  
ATOM   2406  N   VAL   314     264.443 269.334 273.657  1.00  0.00              
ATOM   2407  CA  VAL   314     264.782 269.371 272.258  1.00  0.00              
ATOM   2408  CB  VAL   314     263.753 268.701 271.388  1.00  0.00              
ATOM   2409  C   VAL   314     264.802 270.819 271.849  1.00  0.00              
ATOM   2410  O   VAL   314     263.823 271.546 272.019  1.00  0.00              
ATOM   2411  CG1 VAL   314     264.149 268.887 269.916  1.00  0.00           C  
ATOM   2412  CG2 VAL   314     263.620 267.231 271.810  1.00  0.00           C  
ATOM   2413  N   ASN   315     265.975 271.297 271.399  1.00  0.00              
ATOM   2414  CA  ASN   315     266.164 272.634 270.915  1.00  0.00              
ATOM   2415  CB  ASN   315     267.579 273.143 271.248  1.00  0.00              
ATOM   2416  C   ASN   315     265.821 272.854 269.461  1.00  0.00              
ATOM   2417  O   ASN   315     265.170 273.843 269.122  1.00  0.00              
ATOM   2418  CG  ASN   315     268.594 272.065 270.892  1.00  0.00           C  
ATOM   2419  OD1 ASN   315     268.290 271.096 270.199  1.00  0.00           O  
ATOM   2420  ND2 ASN   315     269.837 272.216 271.421  1.00  0.00           N  
ATOM   2421  N   TYR   316     266.222 271.938 268.554  1.00  0.00              
ATOM   2422  CA  TYR   316     266.029 272.209 267.154  1.00  0.00              
ATOM   2423  CB  TYR   316     267.319 272.633 266.421  1.00  0.00              
ATOM   2424  C   TYR   316     265.505 270.995 266.458  1.00  0.00              
ATOM   2425  O   TYR   316     265.357 269.912 267.018  1.00  0.00              
ATOM   2426  CG  TYR   316     267.722 273.977 266.930  1.00  0.00           C  
ATOM   2427  CD1 TYR   316     268.490 274.101 268.065  1.00  0.00           C  
ATOM   2428  CD2 TYR   316     267.333 275.117 266.264  1.00  0.00           C  
ATOM   2429  CE1 TYR   316     268.861 275.342 268.529  1.00  0.00           C  
ATOM   2430  CE2 TYR   316     267.701 276.360 266.722  1.00  0.00           C  
ATOM   2431  CZ  TYR   316     268.467 276.474 267.857  1.00  0.00           C  
ATOM   2432  OH  TYR   316     268.847 277.748 268.329  1.00  0.00           O  
ATOM   2433  N   PRO   317     265.147 271.212 265.228  1.00  0.00              
ATOM   2434  CA  PRO   317     264.615 270.152 264.419  1.00  0.00              
ATOM   2435  CB  PRO   317     263.786 270.837 263.349  1.00  0.00              
ATOM   2436  C   PRO   317     265.713 269.314 263.845  1.00  0.00              
ATOM   2437  O   PRO   317     266.839 269.798 263.740  1.00  0.00              
ATOM   2438  CD  PRO   317     264.676 272.518 264.808  1.00  0.00           C  
ATOM   2439  CG  PRO   317     264.234 272.305 263.358  1.00  0.00           C  
ATOM   2440  N   GLY   318     265.404 268.069 263.432  1.00  0.00              
ATOM   2441  CA  GLY   318     266.400 267.236 262.833  1.00  0.00              
ATOM   2442  C   GLY   318     266.680 266.054 263.715  1.00  0.00              
ATOM   2443  O   GLY   318     266.530 266.090 264.936  1.00  0.00              
ATOM   2444  N   PRO   319     267.102 265.000 263.062  1.00  0.00              
ATOM   2445  CA  PRO   319     267.442 263.743 263.678  1.00  0.00              
ATOM   2446  CB  PRO   319     267.843 262.824 262.523  1.00  0.00              
ATOM   2447  C   PRO   319     268.529 263.864 264.696  1.00  0.00              
ATOM   2448  O   PRO   319     268.577 263.049 265.619  1.00  0.00              
ATOM   2449  CD  PRO   319     267.528 265.071 261.673  1.00  0.00           C  
ATOM   2450  CG  PRO   319     268.365 263.798 261.452  1.00  0.00           C  
ATOM   2451  N   LEU   320     269.424 264.855 264.541  1.00  0.00              
ATOM   2452  CA  LEU   320     270.532 265.005 265.425  1.00  0.00              
ATOM   2453  CB  LEU   320     271.484 266.150 265.020  1.00  0.00              
ATOM   2454  C   LEU   320     270.057 265.319 266.811  1.00  0.00              
ATOM   2455  O   LEU   320     270.629 264.832 267.786  1.00  0.00              
ATOM   2456  CG  LEU   320     272.229 265.899 263.697  1.00  0.00           C  
ATOM   2457  CD1 LEU   320     273.155 267.076 263.350  1.00  0.00           C  
ATOM   2458  CD2 LEU   320     272.969 264.550 263.722  1.00  0.00           C  
ATOM   2459  N   PHE   321     269.007 266.155 266.950  1.00  0.00              
ATOM   2460  CA  PHE   321     268.597 266.515 268.280  1.00  0.00              
ATOM   2461  CB  PHE   321     268.130 267.976 268.383  1.00  0.00              
ATOM   2462  C   PHE   321     267.457 265.651 268.695  1.00  0.00              
ATOM   2463  O   PHE   321     266.490 266.125 269.289  1.00  0.00              
ATOM   2464  CG  PHE   321     269.309 268.834 268.076  1.00  0.00           C  
ATOM   2465  CD1 PHE   321     269.637 269.133 266.774  1.00  0.00           C  
ATOM   2466  CD2 PHE   321     270.089 269.339 269.090  1.00  0.00           C  
ATOM   2467  CE1 PHE   321     270.725 269.924 266.486  1.00  0.00           C  
ATOM   2468  CE2 PHE   321     271.178 270.130 268.809  1.00  0.00           C  
ATOM   2469  CZ  PHE   321     271.498 270.424 267.506  1.00  0.00           C  
ATOM   2470  N   GLY   322     267.589 264.332 268.484  1.00  0.00              
ATOM   2471  CA  GLY   322     266.509 263.463 268.824  1.00  0.00              
ATOM   2472  C   GLY   322     267.086 262.192 269.344  1.00  0.00              
ATOM   2473  O   GLY   322     268.263 262.116 269.688  1.00  0.00              
ATOM   2474  N   LEU   323     266.238 261.150 269.417  1.00  0.00              
ATOM   2475  CA  LEU   323     266.644 259.889 269.959  1.00  0.00              
ATOM   2476  CB  LEU   323     265.526 259.273 270.820  1.00  0.00              
ATOM   2477  C   LEU   323     266.952 258.937 268.835  1.00  0.00              
ATOM   2478  O   LEU   323     266.227 258.880 267.843  1.00  0.00              
ATOM   2479  CG  LEU   323     265.841 257.911 271.459  1.00  0.00           C  
ATOM   2480  CD1 LEU   323     266.999 258.013 272.467  1.00  0.00           C  
ATOM   2481  CD2 LEU   323     264.574 257.294 272.073  1.00  0.00           C  
ATOM   2482  N   GLN   324     268.076 258.192 268.953  1.00  0.00              
ATOM   2483  CA  GLN   324     268.421 257.163 268.003  1.00  0.00              
ATOM   2484  CB  GLN   324     269.768 257.340 267.277  1.00  0.00              
ATOM   2485  C   GLN   324     268.571 255.888 268.778  1.00  0.00              
ATOM   2486  O   GLN   324     269.262 255.851 269.795  1.00  0.00              
ATOM   2487  CG  GLN   324     269.781 258.379 266.159  1.00  0.00           C  
ATOM   2488  CD  GLN   324     271.099 258.214 265.411  1.00  0.00           C  
ATOM   2489  OE1 GLN   324     272.175 258.256 266.004  1.00  0.00           O  
ATOM   2490  NE2 GLN   324     271.015 258.004 264.070  1.00  0.00           N  
ATOM   2491  N   LEU   325     267.925 254.800 268.309  1.00  0.00              
ATOM   2492  CA  LEU   325     267.988 253.544 269.010  1.00  0.00              
ATOM   2493  CB  LEU   325     266.678 253.187 269.731  1.00  0.00              
ATOM   2494  C   LEU   325     268.221 252.425 268.039  1.00  0.00              
ATOM   2495  O   LEU   325     267.748 252.459 266.905  1.00  0.00              
ATOM   2496  CG  LEU   325     266.356 254.058 270.953  1.00  0.00           C  
ATOM   2497  CD1 LEU   325     265.033 253.633 271.607  1.00  0.00           C  
ATOM   2498  CD2 LEU   325     267.521 254.047 271.954  1.00  0.00           C  
ATOM   2499  N   TYR   326     268.976 251.396 268.482  1.00  0.00              
ATOM   2500  CA  TYR   326     269.188 250.205 267.702  1.00  0.00              
ATOM   2501  CB  TYR   326     270.670 249.950 267.375  1.00  0.00              
ATOM   2502  C   TYR   326     268.672 249.069 268.537  1.00  0.00              
ATOM   2503  O   TYR   326     269.128 248.853 269.659  1.00  0.00              
ATOM   2504  CG  TYR   326     271.104 251.086 266.511  1.00  0.00           C  
ATOM   2505  CD1 TYR   326     271.546 252.264 267.069  1.00  0.00           C  
ATOM   2506  CD2 TYR   326     271.058 250.977 265.139  1.00  0.00           C  
ATOM   2507  CE1 TYR   326     271.941 253.314 266.274  1.00  0.00           C  
ATOM   2508  CE2 TYR   326     271.451 252.024 264.338  1.00  0.00           C  
ATOM   2509  CZ  TYR   326     271.893 253.195 264.905  1.00  0.00           C  
ATOM   2510  OH  TYR   326     272.297 254.270 264.086  1.00  0.00           O  
ATOM   2511  N   LEU   327     267.700 248.304 267.997  1.00  0.00              
ATOM   2512  CA  LEU   327     267.038 247.268 268.752  1.00  0.00              
ATOM   2513  CB  LEU   327     265.508 247.422 268.723  1.00  0.00              
ATOM   2514  C   LEU   327     267.308 245.926 268.152  1.00  0.00              
ATOM   2515  O   LEU   327     267.523 245.798 266.950  1.00  0.00              
ATOM   2516  CG  LEU   327     264.995 248.739 269.330  1.00  0.00           C  
ATOM   2517  CD1 LEU   327     263.464 248.824 269.267  1.00  0.00           C  
ATOM   2518  CD2 LEU   327     265.526 248.936 270.757  1.00  0.00           C  
ATOM   2519  N   ASP   328     267.323 244.877 268.998  1.00  0.00              
ATOM   2520  CA  ASP   328     267.461 243.545 268.495  1.00  0.00              
ATOM   2521  CB  ASP   328     268.740 242.859 269.007  1.00  0.00              
ATOM   2522  C   ASP   328     266.281 242.759 268.985  1.00  0.00              
ATOM   2523  O   ASP   328     266.162 242.488 270.180  1.00  0.00              
ATOM   2524  CG  ASP   328     268.980 241.598 268.194  1.00  0.00           C  
ATOM   2525  OD1 ASP   328     268.056 241.194 267.440  1.00  0.00           O  
ATOM   2526  OD2 ASP   328     270.094 241.021 268.316  1.00  0.00           O  
ATOM   2527  N   ILE   329     265.355 242.386 268.076  1.00  0.00              
ATOM   2528  CA  ILE   329     264.273 241.565 268.528  1.00  0.00              
ATOM   2529  CB  ILE   329     262.893 241.893 268.003  1.00  0.00              
ATOM   2530  C   ILE   329     264.615 240.181 268.084  1.00  0.00              
ATOM   2531  O   ILE   329     264.754 239.907 266.893  1.00  0.00              
ATOM   2532  CG2 ILE   329     262.522 243.293 268.508  1.00  0.00           C  
ATOM   2533  CG1 ILE   329     262.762 241.751 266.479  1.00  0.00           C  
ATOM   2534  CD1 ILE   329     263.409 242.874 265.682  1.00  0.00           C  
ATOM   2535  N   ASN   330     264.791 239.281 269.068  1.00  0.00              
ATOM   2536  CA  ASN   330     265.125 237.904 268.841  1.00  0.00              
ATOM   2537  CB  ASN   330     265.520 237.117 270.098  1.00  0.00              
ATOM   2538  C   ASN   330     263.935 237.168 268.344  1.00  0.00              
ATOM   2539  O   ASN   330     263.079 236.748 269.122  1.00  0.00              
ATOM   2540  CG  ASN   330     267.008 237.220 270.335  1.00  0.00           C  
ATOM   2541  OD1 ASN   330     267.805 237.084 269.409  1.00  0.00           O  
ATOM   2542  ND2 ASN   330     267.395 237.433 271.620  1.00  0.00           N  
ATOM   2543  N   LYS   331     263.907 236.948 267.022  1.00  0.00              
ATOM   2544  CA  LYS   331     262.857 236.235 266.364  1.00  0.00              
ATOM   2545  CB  LYS   331     263.019 236.236 264.835  1.00  0.00              
ATOM   2546  C   LYS   331     262.888 234.813 266.829  1.00  0.00              
ATOM   2547  O   LYS   331     261.853 234.165 266.966  1.00  0.00              
ATOM   2548  CG  LYS   331     261.874 235.549 264.092  1.00  0.00           C  
ATOM   2549  CD  LYS   331     261.872 235.840 262.591  1.00  0.00           C  
ATOM   2550  CE  LYS   331     261.434 237.265 262.247  1.00  0.00           C  
ATOM   2551  NZ  LYS   331     261.459 237.464 260.781  1.00  0.00           N  
ATOM   2552  N   ASN   332     264.097 234.291 267.088  1.00  0.00              
ATOM   2553  CA  ASN   332     264.270 232.925 267.484  1.00  0.00              
ATOM   2554  CB  ASN   332     265.752 232.496 267.540  1.00  0.00              
ATOM   2555  C   ASN   332     263.600 232.661 268.809  1.00  0.00              
ATOM   2556  O   ASN   332     263.217 231.527 269.091  1.00  0.00              
ATOM   2557  CG  ASN   332     266.524 233.429 268.461  1.00  0.00           C  
ATOM   2558  OD1 ASN   332     266.198 233.578 269.637  1.00  0.00           O  
ATOM   2559  ND2 ASN   332     267.584 234.080 267.909  1.00  0.00           N  
ATOM   2560  N   GLU   333     263.504 233.691 269.674  1.00  0.00              
ATOM   2561  CA  GLU   333     262.940 233.641 271.001  1.00  0.00              
ATOM   2562  CB  GLU   333     263.367 234.839 271.866  1.00  0.00              
ATOM   2563  C   GLU   333     261.427 233.571 271.041  1.00  0.00              
ATOM   2564  O   GLU   333     260.860 233.122 272.035  1.00  0.00              
ATOM   2565  CG  GLU   333     264.854 234.832 272.224  1.00  0.00           C  
ATOM   2566  CD  GLU   333     265.110 233.698 273.208  1.00  0.00           C  
ATOM   2567  OE1 GLU   333     264.210 232.831 273.365  1.00  0.00           O  
ATOM   2568  OE2 GLU   333     266.212 233.683 273.818  1.00  0.00           O  
ATOM   2569  N   TYR   334     260.724 234.066 270.005  1.00  0.00              
ATOM   2570  CA  TYR   334     259.282 234.177 269.964  1.00  0.00              
ATOM   2571  CB  TYR   334     258.759 234.496 268.549  1.00  0.00              
ATOM   2572  C   TYR   334     258.551 232.945 270.431  1.00  0.00              
ATOM   2573  O   TYR   334     258.959 231.818 270.156  1.00  0.00              
ATOM   2574  CG  TYR   334     259.018 235.929 268.221  1.00  0.00           C  
ATOM   2575  CD1 TYR   334     260.287 236.458 268.239  1.00  0.00           C  
ATOM   2576  CD2 TYR   334     257.973 236.740 267.845  1.00  0.00           C  
ATOM   2577  CE1 TYR   334     260.502 237.780 267.921  1.00  0.00           C  
ATOM   2578  CE2 TYR   334     258.179 238.061 267.525  1.00  0.00           C  
ATOM   2579  CZ  TYR   334     259.446 238.585 267.566  1.00  0.00           C  
ATOM   2580  OH  TYR   334     259.658 239.941 267.238  1.00  0.00           O  
ATOM   2581  N   ILE   335     257.434 233.163 271.176  1.00  0.00              
ATOM   2582  CA  ILE   335     256.540 232.116 271.598  1.00  0.00              
ATOM   2583  CB  ILE   335     255.586 232.509 272.691  1.00  0.00              
ATOM   2584  C   ILE   335     255.705 231.891 270.398  1.00  0.00              
ATOM   2585  O   ILE   335     255.107 232.815 269.850  1.00  0.00              
ATOM   2586  CG2 ILE   335     254.561 231.373 272.857  1.00  0.00           C  
ATOM   2587  CG1 ILE   335     256.341 232.850 273.983  1.00  0.00           C  
ATOM   2588  CD1 ILE   335     257.121 231.672 274.559  1.00  0.00           C  
ATOM   2589  N   SER   336     255.657 230.648 269.921  1.00  0.00              
ATOM   2590  CA  SER   336     254.894 230.511 268.737  1.00  0.00              
ATOM   2591  CB  SER   336     255.086 229.161 268.031  1.00  0.00              
ATOM   2592  C   SER   336     253.489 230.545 269.167  1.00  0.00              
ATOM   2593  O   SER   336     253.143 229.835 270.110  1.00  0.00              
ATOM   2594  OG  SER   336     256.427 229.035 267.591  1.00  0.00           O  
ATOM   2595  N   ARG   337     252.704 231.443 268.531  1.00  0.00              
ATOM   2596  CA  ARG   337     251.290 231.426 268.591  1.00  0.00              
ATOM   2597  CB  ARG   337     250.602 230.214 269.236  1.00  0.00              
ATOM   2598  C   ARG   337     250.574 232.680 268.911  1.00  0.00              
ATOM   2599  O   ARG   337     249.508 232.929 268.357  1.00  0.00              
ATOM   2600  CG  ARG   337     250.469 229.132 268.170  1.00  0.00           C  
ATOM   2601  CD  ARG   337     250.315 229.802 266.802  1.00  0.00           C  
ATOM   2602  NE  ARG   337     250.112 228.771 265.754  1.00  0.00           N  
ATOM   2603  CZ  ARG   337     250.659 228.970 264.521  1.00  0.00           C  
ATOM   2604  NH1 ARG   337     251.586 229.953 264.325  1.00  0.00           N  
ATOM   2605  NH2 ARG   337     250.265 228.190 263.476  1.00  0.00           N  
ATOM   2606  N   GLU   338     251.032 233.498 269.849  1.00  0.00              
ATOM   2607  CA  GLU   338     250.139 234.592 270.020  1.00  0.00              
ATOM   2608  CB  GLU   338     250.299 235.376 271.327  1.00  0.00              
ATOM   2609  C   GLU   338     250.289 235.548 268.895  1.00  0.00              
ATOM   2610  O   GLU   338     249.301 236.014 268.334  1.00  0.00              
ATOM   2611  CG  GLU   338     251.486 236.329 271.374  1.00  0.00           C  
ATOM   2612  CD  GLU   338     251.145 237.313 272.480  1.00  0.00           C  
ATOM   2613  OE1 GLU   338     250.929 236.843 273.629  1.00  0.00           O  
ATOM   2614  OE2 GLU   338     251.071 238.538 272.189  1.00  0.00           O  
ATOM   2615  N   VAL   339     251.541 235.862 268.516  1.00  0.00              
ATOM   2616  CA  VAL   339     251.687 236.843 267.485  1.00  0.00              
ATOM   2617  CB  VAL   339     252.386 238.103 267.911  1.00  0.00              
ATOM   2618  C   VAL   339     252.522 236.294 266.390  1.00  0.00              
ATOM   2619  O   VAL   339     253.635 235.792 266.571  1.00  0.00              
ATOM   2620  CG1 VAL   339     251.485 238.892 268.865  1.00  0.00           C  
ATOM   2621  CG2 VAL   339     253.738 237.714 268.530  1.00  0.00           C  
ATOM   2622  N   PRO   340     251.926 236.361 265.241  1.00  0.00              
ATOM   2623  CA  PRO   340     252.644 236.055 264.042  1.00  0.00              
ATOM   2624  CB  PRO   340     251.589 235.652 263.008  1.00  0.00              
ATOM   2625  C   PRO   340     253.501 237.207 263.581  1.00  0.00              
ATOM   2626  O   PRO   340     254.337 236.993 262.707  1.00  0.00              
ATOM   2627  CD  PRO   340     250.493 236.162 265.094  1.00  0.00           C  
ATOM   2628  CG  PRO   340     250.261 236.185 263.575  1.00  0.00           C  
ATOM   2629  N   THR   341     253.312 238.414 264.161  1.00  0.00              
ATOM   2630  CA  THR   341     253.815 239.673 263.656  1.00  0.00              
ATOM   2631  CB  THR   341     253.255 240.825 264.438  1.00  0.00              
ATOM   2632  C   THR   341     255.305 239.891 263.514  1.00  0.00              
ATOM   2633  O   THR   341     255.749 240.170 262.415  1.00  0.00              
ATOM   2634  OG1 THR   341     253.539 242.051 263.786  1.00  0.00           O  
ATOM   2635  CG2 THR   341     253.862 240.809 265.848  1.00  0.00           C  
ATOM   2636  N   ALA   342     256.149 239.768 264.549  1.00  0.00              
ATOM   2637  CA  ALA   342     257.564 240.091 264.459  1.00  0.00              
ATOM   2638  CB  ALA   342     258.315 239.356 263.335  1.00  0.00              
ATOM   2639  C   ALA   342     257.726 241.572 264.251  1.00  0.00              
ATOM   2640  O   ALA   342     257.308 242.135 263.241  1.00  0.00              
ATOM   2641  N   GLY   343     258.399 242.247 265.203  1.00  0.00              
ATOM   2642  CA  GLY   343     258.582 243.664 265.106  1.00  0.00              
ATOM   2643  C   GLY   343     258.494 244.199 266.494  1.00  0.00              
ATOM   2644  O   GLY   343     258.429 243.445 267.462  1.00  0.00              
ATOM   2645  N   VAL   344     258.491 245.535 266.623  1.00  0.00              
ATOM   2646  CA  VAL   344     258.437 246.156 267.907  1.00  0.00              
ATOM   2647  CB  VAL   344     259.802 246.626 268.340  1.00  0.00              
ATOM   2648  C   VAL   344     257.461 247.285 267.818  1.00  0.00              
ATOM   2649  O   VAL   344     257.255 247.862 266.751  1.00  0.00              
ATOM   2650  CG1 VAL   344     260.471 247.353 267.167  1.00  0.00           C  
ATOM   2651  CG2 VAL   344     259.684 247.488 269.602  1.00  0.00           C  
ATOM   2652  N   ARG   345     256.799 247.608 268.947  1.00  0.00              
ATOM   2653  CA  ARG   345     255.808 248.645 268.924  1.00  0.00              
ATOM   2654  CB  ARG   345     254.488 248.246 269.608  1.00  0.00              
ATOM   2655  C   ARG   345     256.357 249.822 269.655  1.00  0.00              
ATOM   2656  O   ARG   345     256.985 249.679 270.703  1.00  0.00              
ATOM   2657  CG  ARG   345     253.878 246.985 268.993  1.00  0.00           C  
ATOM   2658  CD  ARG   345     253.167 247.214 267.658  1.00  0.00           C  
ATOM   2659  NE  ARG   345     251.716 247.424 267.922  1.00  0.00           N  
ATOM   2660  CZ  ARG   345     250.823 246.559 267.357  1.00  0.00           C  
ATOM   2661  NH1 ARG   345     251.276 245.559 266.545  1.00  0.00           N  
ATOM   2662  NH2 ARG   345     249.486 246.686 267.594  1.00  0.00           N  
ATOM   2663  N   ILE   346     256.142 251.030 269.097  1.00  0.00              
ATOM   2664  CA  ILE   346     256.647 252.218 269.716  1.00  0.00              
ATOM   2665  CB  ILE   346     257.712 252.891 268.899  1.00  0.00              
ATOM   2666  C   ILE   346     255.509 253.171 269.881  1.00  0.00              
ATOM   2667  O   ILE   346     254.658 253.302 269.003  1.00  0.00              
ATOM   2668  CG2 ILE   346     258.039 254.249 269.538  1.00  0.00           C  
ATOM   2669  CG1 ILE   346     258.932 251.963 268.770  1.00  0.00           C  
ATOM   2670  CD1 ILE   346     259.967 252.443 267.757  1.00  0.00           C  
ATOM   2671  N   ALA   347     255.447 253.844 271.047  1.00  0.00              
ATOM   2672  CA  ALA   347     254.393 254.791 271.252  1.00  0.00              
ATOM   2673  CB  ALA   347     253.318 254.306 272.240  1.00  0.00              
ATOM   2674  C   ALA   347     254.999 256.028 271.832  1.00  0.00              
ATOM   2675  O   ALA   347     255.841 255.958 272.725  1.00  0.00              
ATOM   2676  N   VAL   348     254.579 257.206 271.334  1.00  0.00              
ATOM   2677  CA  VAL   348     255.090 258.441 271.853  1.00  0.00              
ATOM   2678  CB  VAL   348     255.463 259.423 270.778  1.00  0.00              
ATOM   2679  C   VAL   348     253.976 259.050 272.649  1.00  0.00              
ATOM   2680  O   VAL   348     252.862 259.185 272.147  1.00  0.00              
ATOM   2681  CG1 VAL   348     255.959 260.718 271.439  1.00  0.00           C  
ATOM   2682  CG2 VAL   348     256.496 258.769 269.845  1.00  0.00           C  
ATOM   2683  N   THR   349     254.241 259.423 273.920  1.00  0.00              
ATOM   2684  CA  THR   349     253.186 259.960 274.736  1.00  0.00              
ATOM   2685  CB  THR   349     252.475 258.908 275.532  1.00  0.00              
ATOM   2686  C   THR   349     253.763 260.941 275.713  1.00  0.00              
ATOM   2687  O   THR   349     254.973 261.150 275.778  1.00  0.00              
ATOM   2688  OG1 THR   349     253.377 258.280 276.433  1.00  0.00           O  
ATOM   2689  CG2 THR   349     251.891 257.870 274.559  1.00  0.00           C  
ATOM   2690  N   PRO   350     252.890 261.575 276.458  1.00  0.00              
ATOM   2691  CA  PRO   350     253.309 262.541 277.440  1.00  0.00              
ATOM   2692  CB  PRO   350     252.064 263.342 277.804  1.00  0.00              
ATOM   2693  C   PRO   350     253.829 261.809 278.626  1.00  0.00              
ATOM   2694  O   PRO   350     253.481 260.644 278.803  1.00  0.00              
ATOM   2695  CD  PRO   350     251.558 261.859 275.949  1.00  0.00           C  
ATOM   2696  CG  PRO   350     251.163 263.209 276.568  1.00  0.00           C  
ATOM   2697  N   GLN   351     254.680 262.436 279.457  1.00  0.00              
ATOM   2698  CA  GLN   351     255.002 261.736 280.660  1.00  0.00              
ATOM   2699  CB  GLN   351     256.404 262.019 281.231  1.00  0.00              
ATOM   2700  C   GLN   351     253.952 262.215 281.585  1.00  0.00              
ATOM   2701  O   GLN   351     253.670 263.397 281.569  1.00  0.00              
ATOM   2702  CG  GLN   351     256.695 263.488 281.525  1.00  0.00           C  
ATOM   2703  CD  GLN   351     257.442 264.052 280.323  1.00  0.00           C  
ATOM   2704  OE1 GLN   351     257.600 263.385 279.303  1.00  0.00           O  
ATOM   2705  NE2 GLN   351     257.930 265.314 280.449  1.00  0.00           N  
ATOM   2706  N   GLY   352     253.318 261.360 282.402  1.00  0.00              
ATOM   2707  CA  GLY   352     252.206 261.849 283.176  1.00  0.00              
ATOM   2708  C   GLY   352     250.993 261.237 282.571  1.00  0.00              
ATOM   2709  O   GLY   352     249.891 261.348 283.107  1.00  0.00              
ATOM   2710  N   VAL   353     251.176 260.599 281.399  1.00  0.00              
ATOM   2711  CA  VAL   353     250.108 259.854 280.806  1.00  0.00              
ATOM   2712  CB  VAL   353     249.650 260.400 279.480  1.00  0.00              
ATOM   2713  C   VAL   353     250.673 258.482 280.598  1.00  0.00              
ATOM   2714  O   VAL   353     251.809 258.339 280.149  1.00  0.00              
ATOM   2715  CG1 VAL   353     250.745 260.181 278.424  1.00  0.00           C  
ATOM   2716  CG2 VAL   353     248.304 259.754 279.127  1.00  0.00           C  
ATOM   2717  N   ARG   354     249.916 257.421 280.945  1.00  0.00              
ATOM   2718  CA  ARG   354     250.481 256.114 280.774  1.00  0.00              
ATOM   2719  CB  ARG   354     249.804 254.986 281.558  1.00  0.00              
ATOM   2720  C   ARG   354     250.385 255.745 279.335  1.00  0.00              
ATOM   2721  O   ARG   354     249.508 256.207 278.603  1.00  0.00              
ATOM   2722  CG  ARG   354     249.939 255.095 283.074  1.00  0.00           C  
ATOM   2723  CD  ARG   354     250.023 253.727 283.748  1.00  0.00           C  
ATOM   2724  NE  ARG   354     249.035 252.840 283.073  1.00  0.00           N  
ATOM   2725  CZ  ARG   354     249.429 252.092 282.000  1.00  0.00           C  
ATOM   2726  NH1 ARG   354     250.723 252.152 281.564  1.00  0.00           N  
ATOM   2727  NH2 ARG   354     248.537 251.270 281.375  1.00  0.00           N  
ATOM   2728  N   PRO   355     251.328 254.953 278.903  1.00  0.00              
ATOM   2729  CA  PRO   355     251.305 254.473 277.556  1.00  0.00              
ATOM   2730  CB  PRO   355     252.718 253.968 277.254  1.00  0.00              
ATOM   2731  C   PRO   355     250.252 253.425 277.464  1.00  0.00              
ATOM   2732  O   PRO   355     250.221 252.545 278.327  1.00  0.00              
ATOM   2733  CD  PRO   355     252.662 254.927 279.475  1.00  0.00           C  
ATOM   2734  CG  PRO   355     253.395 253.868 278.634  1.00  0.00           C  
ATOM   2735  N   ASN   356     249.391 253.507 276.431  1.00  0.00              
ATOM   2736  CA  ASN   356     248.398 252.501 276.206  1.00  0.00              
ATOM   2737  CB  ASN   356     246.995 253.091 276.007  1.00  0.00              
ATOM   2738  C   ASN   356     248.809 251.851 274.919  1.00  0.00              
ATOM   2739  O   ASN   356     248.144 251.932 273.887  1.00  0.00              
ATOM   2740  CG  ASN   356     245.987 251.974 276.203  1.00  0.00           C  
ATOM   2741  OD1 ASN   356     246.242 251.010 276.922  1.00  0.00           O  
ATOM   2742  ND2 ASN   356     244.806 252.105 275.543  1.00  0.00           N  
ATOM   2743  N   PRO   357     249.912 251.175 275.009  1.00  0.00              
ATOM   2744  CA  PRO   357     250.550 250.538 273.893  1.00  0.00              
ATOM   2745  CB  PRO   357     251.779 249.850 274.485  1.00  0.00              
ATOM   2746  C   PRO   357     249.713 249.543 273.172  1.00  0.00              
ATOM   2747  O   PRO   357     249.882 249.397 271.961  1.00  0.00              
ATOM   2748  CD  PRO   357     250.352 250.614 276.278  1.00  0.00           C  
ATOM   2749  CG  PRO   357     251.324 249.483 275.908  1.00  0.00           C  
ATOM   2750  N   GLU   358     248.836 248.824 273.884  1.00  0.00              
ATOM   2751  CA  GLU   358     248.121 247.780 273.231  1.00  0.00              
ATOM   2752  CB  GLU   358     247.237 247.016 274.234  1.00  0.00              
ATOM   2753  C   GLU   358     247.286 248.349 272.143  1.00  0.00              
ATOM   2754  O   GLU   358     247.380 247.911 270.997  1.00  0.00              
ATOM   2755  CG  GLU   358     246.387 247.949 275.097  1.00  0.00           C  
ATOM   2756  CD  GLU   358     245.851 247.186 276.299  1.00  0.00           C  
ATOM   2757  OE1 GLU   358     246.677 246.647 277.084  1.00  0.00           O  
ATOM   2758  OE2 GLU   358     244.602 247.147 276.455  1.00  0.00           O  
ATOM   2759  N   ASP   359     246.451 249.344 272.481  1.00  0.00              
ATOM   2760  CA  ASP   359     245.562 249.909 271.514  1.00  0.00              
ATOM   2761  CB  ASP   359     244.406 250.686 272.161  1.00  0.00              
ATOM   2762  C   ASP   359     246.232 250.813 270.533  1.00  0.00              
ATOM   2763  O   ASP   359     246.061 250.644 269.326  1.00  0.00              
ATOM   2764  CG  ASP   359     243.454 249.648 272.739  1.00  0.00           C  
ATOM   2765  OD1 ASP   359     243.584 248.455 272.355  1.00  0.00           O  
ATOM   2766  OD2 ASP   359     242.584 250.031 273.565  1.00  0.00           O  
ATOM   2767  N   GLU   360     247.040 251.788 270.999  1.00  0.00              
ATOM   2768  CA  GLU   360     247.474 252.714 269.995  1.00  0.00              
ATOM   2769  CB  GLU   360     246.753 254.068 270.100  1.00  0.00              
ATOM   2770  C   GLU   360     248.939 252.962 270.025  1.00  0.00              
ATOM   2771  O   GLU   360     249.408 253.916 270.638  1.00  0.00              
ATOM   2772  CG  GLU   360     246.875 254.727 271.475  1.00  0.00           C  
ATOM   2773  CD  GLU   360     246.052 256.006 271.438  1.00  0.00           C  
ATOM   2774  OE1 GLU   360     246.390 256.901 270.620  1.00  0.00           O  
ATOM   2775  OE2 GLU   360     245.068 256.102 272.221  1.00  0.00           O  
ATOM   2776  N   GLY   361     249.688 252.143 269.271  1.00  0.00              
ATOM   2777  CA  GLY   361     251.101 252.297 269.138  1.00  0.00              
ATOM   2778  C   GLY   361     251.364 252.091 267.681  1.00  0.00              
ATOM   2779  O   GLY   361     250.475 251.642 266.959  1.00  0.00              
ATOM   2780  N   PHE   362     252.585 252.424 267.212  1.00  0.00              
ATOM   2781  CA  PHE   362     252.927 252.262 265.822  1.00  0.00              
ATOM   2782  CB  PHE   362     253.633 253.477 265.188  1.00  0.00              
ATOM   2783  C   PHE   362     253.934 251.165 265.745  1.00  0.00              
ATOM   2784  O   PHE   362     254.795 251.040 266.613  1.00  0.00              
ATOM   2785  CG  PHE   362     252.710 254.644 265.174  1.00  0.00           C  
ATOM   2786  CD1 PHE   362     252.641 255.484 266.259  1.00  0.00           C  
ATOM   2787  CD2 PHE   362     251.921 254.905 264.079  1.00  0.00           C  
ATOM   2788  CE1 PHE   362     251.792 256.566 266.255  1.00  0.00           C  
ATOM   2789  CE2 PHE   362     251.070 255.985 264.069  1.00  0.00           C  
ATOM   2790  CZ  PHE   362     251.003 256.819 265.159  1.00  0.00           C  
ATOM   2791  N   ASP   363     253.837 250.316 264.705  1.00  0.00              
ATOM   2792  CA  ASP   363     254.785 249.247 264.589  1.00  0.00              
ATOM   2793  CB  ASP   363     254.207 247.974 263.940  1.00  0.00              
ATOM   2794  C   ASP   363     255.984 249.678 263.803  1.00  0.00              
ATOM   2795  O   ASP   363     255.933 250.591 262.981  1.00  0.00              
ATOM   2796  CG  ASP   363     253.782 248.270 262.508  1.00  0.00           C  
ATOM   2797  OD1 ASP   363     253.837 249.459 262.094  1.00  0.00           O  
ATOM   2798  OD2 ASP   363     253.393 247.295 261.810  1.00  0.00           O  
ATOM   2799  N   VAL   364     257.127 249.018 264.075  1.00  0.00              
ATOM   2800  CA  VAL   364     258.327 249.216 263.319  1.00  0.00              
ATOM   2801  CB  VAL   364     259.400 249.980 264.037  1.00  0.00              
ATOM   2802  C   VAL   364     258.839 247.876 262.903  1.00  0.00              
ATOM   2803  O   VAL   364     258.917 246.935 263.696  1.00  0.00              
ATOM   2804  CG1 VAL   364     259.081 251.473 263.943  1.00  0.00           C  
ATOM   2805  CG2 VAL   364     259.393 249.522 265.496  1.00  0.00           C  
ATOM   2806  N   PRO   365     259.157 247.770 261.642  1.00  0.00              
ATOM   2807  CA  PRO   365     259.652 246.529 261.110  1.00  0.00              
ATOM   2808  CB  PRO   365     259.300 246.525 259.620  1.00  0.00              
ATOM   2809  C   PRO   365     261.103 246.278 261.368  1.00  0.00              
ATOM   2810  O   PRO   365     261.883 247.219 261.467  1.00  0.00              
ATOM   2811  CD  PRO   365     258.483 248.565 260.625  1.00  0.00           C  
ATOM   2812  CG  PRO   365     258.998 247.997 259.293  1.00  0.00           C  
ATOM   2813  N   PRO   366     261.449 245.026 261.481  1.00  0.00              
ATOM   2814  CA  PRO   366     262.822 244.668 261.694  1.00  0.00              
ATOM   2815  CB  PRO   366     262.815 243.284 262.349  1.00  0.00              
ATOM   2816  C   PRO   366     263.520 244.715 260.373  1.00  0.00              
ATOM   2817  O   PRO   366     262.892 244.422 259.357  1.00  0.00              
ATOM   2818  CD  PRO   366     260.541 244.032 262.023  1.00  0.00           C  
ATOM   2819  CG  PRO   366     261.390 242.753 262.113  1.00  0.00           C  
ATOM   2820  N   GLY   367     264.818 245.063 260.351  1.00  0.00              
ATOM   2821  CA  GLY   367     265.530 245.056 259.107  1.00  0.00              
ATOM   2822  C   GLY   367     265.418 246.387 258.434  1.00  0.00              
ATOM   2823  O   GLY   367     265.846 246.537 257.291  1.00  0.00              
ATOM   2824  N   ALA   368     264.838 247.398 259.108  1.00  0.00              
ATOM   2825  CA  ALA   368     264.747 248.671 258.452  1.00  0.00              
ATOM   2826  CB  ALA   368     263.362 248.953 257.847  1.00  0.00              
ATOM   2827  C   ALA   368     265.017 249.751 259.452  1.00  0.00              
ATOM   2828  O   ALA   368     264.914 249.541 260.659  1.00  0.00              
ATOM   2829  N   LEU   369     265.413 250.940 258.952  1.00  0.00              
ATOM   2830  CA  LEU   369     265.619 252.075 259.804  1.00  0.00              
ATOM   2831  CB  LEU   369     266.718 253.039 259.322  1.00  0.00              
ATOM   2832  C   LEU   369     264.357 252.859 259.678  1.00  0.00              
ATOM   2833  O   LEU   369     263.956 253.211 258.569  1.00  0.00              
ATOM   2834  CG  LEU   369     268.104 252.406 259.118  1.00  0.00           C  
ATOM   2835  CD1 LEU   369     269.162 253.478 258.817  1.00  0.00           C  
ATOM   2836  CD2 LEU   369     268.495 251.501 260.288  1.00  0.00           C  
ATOM   2837  N   THR   370     263.690 253.155 260.807  1.00  0.00              
ATOM   2838  CA  THR   370     262.458 253.875 260.703  1.00  0.00              
ATOM   2839  CB  THR   370     261.343 253.228 261.474  1.00  0.00              
ATOM   2840  C   THR   370     262.673 255.247 261.256  1.00  0.00              
ATOM   2841  O   THR   370     263.034 255.417 262.420  1.00  0.00              
ATOM   2842  OG1 THR   370     261.141 251.899 261.015  1.00  0.00           O  
ATOM   2843  CG2 THR   370     260.058 254.046 261.278  1.00  0.00           C  
ATOM   2844  N   SER   371     262.449 256.277 260.417  1.00  0.00              
ATOM   2845  CA  SER   371     262.624 257.623 260.874  1.00  0.00              
ATOM   2846  CB  SER   371     263.230 258.571 259.824  1.00  0.00              
ATOM   2847  C   SER   371     261.263 258.144 261.181  1.00  0.00              
ATOM   2848  O   SER   371     260.350 258.048 260.362  1.00  0.00              
ATOM   2849  OG  SER   371     264.571 258.208 259.537  1.00  0.00           O  
ATOM   2850  N   ILE   372     261.089 258.697 262.394  1.00  0.00              
ATOM   2851  CA  ILE   372     259.802 259.215 262.738  1.00  0.00              
ATOM   2852  CB  ILE   372     259.190 258.529 263.927  1.00  0.00              
ATOM   2853  C   ILE   372     259.956 260.666 263.056  1.00  0.00              
ATOM   2854  O   ILE   372     260.665 261.035 263.991  1.00  0.00              
ATOM   2855  CG2 ILE   372     257.905 259.279 264.316  1.00  0.00           C  
ATOM   2856  CG1 ILE   372     258.956 257.042 263.608  1.00  0.00           C  
ATOM   2857  CD1 ILE   372     258.581 256.198 264.824  1.00  0.00           C  
ATOM   2858  N   GLY   373     259.278 261.530 262.273  1.00  0.00              
ATOM   2859  CA  GLY   373     259.326 262.946 262.511  1.00  0.00              
ATOM   2860  C   GLY   373     258.067 263.283 263.244  1.00  0.00              
ATOM   2861  O   GLY   373     256.982 262.854 262.856  1.00  0.00              
ATOM   2862  N   LEU   374     258.174 264.092 264.317  1.00  0.00              
ATOM   2863  CA  LEU   374     257.016 264.323 265.134  1.00  0.00              
ATOM   2864  CB  LEU   374     257.173 263.762 266.557  1.00  0.00              
ATOM   2865  C   LEU   374     256.738 265.784 265.273  1.00  0.00              
ATOM   2866  O   LEU   374     257.586 266.637 265.009  1.00  0.00              
ATOM   2867  CG  LEU   374     257.309 262.228 266.610  1.00  0.00           C  
ATOM   2868  CD1 LEU   374     257.463 261.729 268.056  1.00  0.00           C  
ATOM   2869  CD2 LEU   374     256.143 261.541 265.881  1.00  0.00           C  
ATOM   2870  N   LYS   375     255.488 266.093 265.675  1.00  0.00              
ATOM   2871  CA  LYS   375     255.069 267.441 265.902  1.00  0.00              
ATOM   2872  CB  LYS   375     254.225 267.973 264.732  1.00  0.00              
ATOM   2873  C   LYS   375     254.210 267.407 267.135  1.00  0.00              
ATOM   2874  O   LYS   375     253.309 266.578 267.248  1.00  0.00              
ATOM   2875  CG  LYS   375     254.166 269.494 264.608  1.00  0.00           C  
ATOM   2876  CD  LYS   375     253.663 269.944 263.234  1.00  0.00           C  
ATOM   2877  CE  LYS   375     253.770 271.450 262.986  1.00  0.00           C  
ATOM   2878  NZ  LYS   375     253.260 271.779 261.635  1.00  0.00           N  
ATOM   2879  N   MET   376     254.480 268.304 268.105  1.00  0.00              
ATOM   2880  CA  MET   376     253.726 268.351 269.329  1.00  0.00              
ATOM   2881  CB  MET   376     254.462 269.106 270.451  1.00  0.00              
ATOM   2882  C   MET   376     252.458 269.099 269.078  1.00  0.00              
ATOM   2883  O   MET   376     252.475 270.246 268.634  1.00  0.00              
ATOM   2884  CG  MET   376     253.605 269.377 271.690  1.00  0.00           C  
ATOM   2885  SD  MET   376     253.349 267.971 272.808  1.00  0.00           S  
ATOM   2886  CE  MET   376     254.875 268.229 273.753  1.00  0.00           C  
ATOM   2887  N   ARG   377     251.312 268.461 269.376  1.00  0.00              
ATOM   2888  CA  ARG   377     250.041 269.098 269.196  1.00  0.00              
ATOM   2889  CB  ARG   377     249.024 268.249 268.416  1.00  0.00              
ATOM   2890  C   ARG   377     249.421 269.217 270.552  1.00  0.00              
ATOM   2891  O   ARG   377     249.263 268.223 271.258  1.00  0.00              
ATOM   2892  CG  ARG   377     249.260 268.062 266.918  1.00  0.00           C  
ATOM   2893  CD  ARG   377     248.217 267.106 266.331  1.00  0.00           C  
ATOM   2894  NE  ARG   377     248.280 267.152 264.846  1.00  0.00           N  
ATOM   2895  CZ  ARG   377     247.333 266.485 264.124  1.00  0.00           C  
ATOM   2896  NH1 ARG   377     246.394 265.730 264.766  1.00  0.00           N  
ATOM   2897  NH2 ARG   377     247.315 266.579 262.763  1.00  0.00           N  
ATOM   2898  N   ASN   378     249.030 270.439 270.952  1.00  0.00              
ATOM   2899  CA  ASN   378     248.386 270.592 272.225  1.00  0.00              
ATOM   2900  CB  ASN   378     249.038 271.683 273.091  1.00  0.00              
ATOM   2901  C   ASN   378     246.976 271.002 271.933  1.00  0.00              
ATOM   2902  O   ASN   378     246.747 271.875 271.099  1.00  0.00              
ATOM   2903  CG  ASN   378     248.533 271.529 274.514  1.00  0.00           C  
ATOM   2904  OD1 ASN   378     247.362 271.232 274.739  1.00  0.00           O  
ATOM   2905  ND2 ASN   378     249.438 271.730 275.509  1.00  0.00           N  
ATOM   2906  N   ILE   379     245.982 270.366 272.591  1.00  0.00              
ATOM   2907  CA  ILE   379     244.618 270.715 272.301  1.00  0.00              
ATOM   2908  CB  ILE   379     243.784 269.574 271.781  1.00  0.00              
ATOM   2909  C   ILE   379     243.955 271.176 273.556  1.00  0.00              
ATOM   2910  O   ILE   379     244.037 270.525 274.596  1.00  0.00              
ATOM   2911  CG2 ILE   379     242.340 270.080 271.641  1.00  0.00           C  
ATOM   2912  CG1 ILE   379     244.350 269.019 270.464  1.00  0.00           C  
ATOM   2913  CD1 ILE   379     245.628 268.206 270.643  1.00  0.00           C  
ATOM   2914  N   SER   380     243.276 272.338 273.476  1.00  0.00              
ATOM   2915  CA  SER   380     242.541 272.845 274.596  1.00  0.00              
ATOM   2916  CB  SER   380     242.896 274.291 274.976  1.00  0.00              
ATOM   2917  C   SER   380     241.108 272.860 274.174  1.00  0.00              
ATOM   2918  O   SER   380     240.782 273.257 273.054  1.00  0.00              
ATOM   2919  OG  SER   380     242.418 275.177 273.976  1.00  0.00           O  
ATOM   2920  N   ARG   381     240.210 272.432 275.080  1.00  0.00              
ATOM   2921  CA  ARG   381     238.818 272.323 274.741  1.00  0.00              
ATOM   2922  CB  ARG   381     238.315 270.874 274.747  1.00  0.00              
ATOM   2923  C   ARG   381     238.012 273.068 275.749  1.00  0.00              
ATOM   2924  O   ARG   381     238.485 273.389 276.837  1.00  0.00              
ATOM   2925  CG  ARG   381     238.919 270.011 273.640  1.00  0.00           C  
ATOM   2926  CD  ARG   381     238.402 268.574 273.672  1.00  0.00           C  
ATOM   2927  NE  ARG   381     238.903 267.875 272.457  1.00  0.00           N  
ATOM   2928  CZ  ARG   381     238.168 267.919 271.309  1.00  0.00           C  
ATOM   2929  NH1 ARG   381     237.032 268.673 271.262  1.00  0.00           N  
ATOM   2930  NH2 ARG   381     238.560 267.204 270.214  1.00  0.00           N  
ATOM   2931  N   LEU   382     236.747 273.364 275.390  1.00  0.00              
ATOM   2932  CA  LEU   382     235.896 274.111 276.259  1.00  0.00              
ATOM   2933  CB  LEU   382     235.009 275.131 275.525  1.00  0.00              
ATOM   2934  C   LEU   382     235.008 273.175 277.002  1.00  0.00              
ATOM   2935  O   LEU   382     234.648 272.100 276.526  1.00  0.00              
ATOM   2936  CG  LEU   382     235.814 276.270 274.868  1.00  0.00           C  
ATOM   2937  CD1 LEU   382     234.893 277.262 274.145  1.00  0.00           C  
ATOM   2938  CD2 LEU   382     236.731 276.965 275.887  1.00  0.00           C  
ATOM   2939  N   SER   383     234.617 273.616 278.208  1.00  0.00              
ATOM   2940  CA  SER   383     233.856 272.844 279.134  1.00  0.00              
ATOM   2941  CB  SER   383     233.938 273.373 280.576  1.00  0.00              
ATOM   2942  C   SER   383     232.419 272.813 278.727  1.00  0.00              
ATOM   2943  O   SER   383     232.077 272.736 277.548  1.00  0.00              
ATOM   2944  OG  SER   383     233.410 274.690 280.647  1.00  0.00           O  
ATOM   2945  N   ARG   384     231.561 272.900 279.758  1.00  0.00              
ATOM   2946  CA  ARG   384     230.168 272.581 279.763  1.00  0.00              
ATOM   2947  CB  ARG   384     229.539 272.776 281.156  1.00  0.00              
ATOM   2948  C   ARG   384     229.281 273.260 278.780  1.00  0.00              
ATOM   2949  O   ARG   384     228.575 272.545 278.075  1.00  0.00              
ATOM   2950  CG  ARG   384     228.121 272.209 281.278  1.00  0.00           C  
ATOM   2951  CD  ARG   384     227.483 272.418 282.655  1.00  0.00           C  
ATOM   2952  NE  ARG   384     228.215 271.570 283.641  1.00  0.00           N  
ATOM   2953  CZ  ARG   384     227.762 270.316 283.935  1.00  0.00           C  
ATOM   2954  NH1 ARG   384     226.641 269.833 283.324  1.00  0.00           N  
ATOM   2955  NH2 ARG   384     228.441 269.538 284.828  1.00  0.00           N  
ATOM   2956  N   PRO   385     229.213 274.538 278.629  1.00  0.00              
ATOM   2957  CA  PRO   385     228.202 274.972 277.712  1.00  0.00              
ATOM   2958  CB  PRO   385     228.031 276.465 277.973  1.00  0.00              
ATOM   2959  C   PRO   385     228.389 274.604 276.276  1.00  0.00              
ATOM   2960  O   PRO   385     227.424 274.205 275.627  1.00  0.00              
ATOM   2961  CD  PRO   385     229.367 275.455 279.745  1.00  0.00           C  
ATOM   2962  CG  PRO   385     228.376 276.600 279.469  1.00  0.00           C  
ATOM   2963  N   TYR   386     229.613 274.759 275.758  1.00  0.00              
ATOM   2964  CA  TYR   386     229.879 274.540 274.370  1.00  0.00              
ATOM   2965  CB  TYR   386     231.171 275.235 273.927  1.00  0.00              
ATOM   2966  C   TYR   386     229.955 273.104 273.973  1.00  0.00              
ATOM   2967  O   TYR   386     229.378 272.708 272.961  1.00  0.00              
ATOM   2968  CG  TYR   386     230.926 276.689 274.139  1.00  0.00           C  
ATOM   2969  CD1 TYR   386     230.209 277.417 273.218  1.00  0.00           C  
ATOM   2970  CD2 TYR   386     231.405 277.323 275.262  1.00  0.00           C  
ATOM   2971  CE1 TYR   386     229.978 278.758 273.413  1.00  0.00           C  
ATOM   2972  CE2 TYR   386     231.177 278.664 275.462  1.00  0.00           C  
ATOM   2973  CZ  TYR   386     230.463 279.384 274.536  1.00  0.00           C  
ATOM   2974  OH  TYR   386     230.226 280.761 274.737  1.00  0.00           O  
ATOM   2975  N   ASN   387     230.659 272.278 274.766  1.00  0.00              
ATOM   2976  CA  ASN   387     230.946 270.951 274.306  1.00  0.00              
ATOM   2977  CB  ASN   387     232.426 270.558 274.423  1.00  0.00              
ATOM   2978  C   ASN   387     230.180 269.925 275.049  1.00  0.00              
ATOM   2979  O   ASN   387     229.472 270.200 276.015  1.00  0.00              
ATOM   2980  CG  ASN   387     233.160 271.191 273.255  1.00  0.00           C  
ATOM   2981  OD1 ASN   387     233.147 270.668 272.142  1.00  0.00           O  
ATOM   2982  ND2 ASN   387     233.809 272.358 273.508  1.00  0.00           N  
ATOM   2983  N   LYS   388     230.346 268.677 274.580  1.00  0.00              
ATOM   2984  CA  LYS   388     229.637 267.555 275.098  1.00  0.00              
ATOM   2985  CB  LYS   388     229.774 267.434 276.619  1.00  0.00              
ATOM   2986  C   LYS   388     228.231 267.879 274.740  1.00  0.00              
ATOM   2987  O   LYS   388     227.518 268.546 275.489  1.00  0.00              
ATOM   2988  CG  LYS   388     231.240 267.515 277.040  1.00  0.00           C  
ATOM   2989  CD  LYS   388     232.142 266.559 276.260  1.00  0.00           C  
ATOM   2990  CE  LYS   388     232.662 267.107 274.929  1.00  0.00           C  
ATOM   2991  NZ  LYS   388     233.618 266.152 274.326  1.00  0.00           N  
ATOM   2992  N   GLU   389     227.807 267.385 273.562  1.00  0.00              
ATOM   2993  CA  GLU   389     226.543 267.756 273.007  1.00  0.00              
ATOM   2994  CB  GLU   389     226.188 266.958 271.739  1.00  0.00              
ATOM   2995  C   GLU   389     225.468 267.503 273.998  1.00  0.00              
ATOM   2996  O   GLU   389     225.058 266.362 274.184  1.00  0.00              
ATOM   2997  CG  GLU   389     224.839 267.337 271.127  1.00  0.00           C  
ATOM   2998  CD  GLU   389     224.999 268.677 270.426  1.00  0.00           C  
ATOM   2999  OE1 GLU   389     225.930 268.797 269.585  1.00  0.00           O  
ATOM   3000  OE2 GLU   389     224.196 269.600 270.725  1.00  0.00           O  
ATOM   3001  N   GLY   390     225.047 268.582 274.691  1.00  0.00              
ATOM   3002  CA  GLY   390     223.918 268.659 275.569  1.00  0.00              
ATOM   3003  C   GLY   390     223.692 267.388 276.307  1.00  0.00              
ATOM   3004  O   GLY   390     222.629 266.783 276.189  1.00  0.00              
ATOM   3005  N   CYS   391     224.689 266.928 277.066  1.00  0.00              
ATOM   3006  CA  CYS   391     224.547 265.690 277.765  1.00  0.00              
ATOM   3007  CB  CYS   391     225.862 265.188 278.380  1.00  0.00              
ATOM   3008  C   CYS   391     223.537 265.832 278.863  1.00  0.00              
ATOM   3009  O   CYS   391     222.901 264.852 279.232  1.00  0.00              
ATOM   3010  SG  CYS   391     225.728 263.461 278.927  1.00  0.00           S  
ATOM   3011  N   LEU   392     223.384 267.040 279.443  1.00  0.00              
ATOM   3012  CA  LEU   392     222.481 267.276 280.545  1.00  0.00              
ATOM   3013  CB  LEU   392     221.090 266.627 280.396  1.00  0.00              
ATOM   3014  C   LEU   392     223.109 266.740 281.783  1.00  0.00              
ATOM   3015  O   LEU   392     222.719 267.095 282.894  1.00  0.00              
ATOM   3016  CG  LEU   392     220.136 267.368 279.438  1.00  0.00           C  
ATOM   3017  CD1 LEU   392     219.762 268.753 279.990  1.00  0.00           C  
ATOM   3018  CD2 LEU   392     220.691 267.433 278.011  1.00  0.00           C  
ATOM   3019  N   LYS   393     224.131 265.887 281.624  1.00  0.00              
ATOM   3020  CA  LYS   393     224.833 265.424 282.778  1.00  0.00              
ATOM   3021  CB  LYS   393     224.136 264.257 283.499  1.00  0.00              
ATOM   3022  C   LYS   393     226.160 264.914 282.341  1.00  0.00              
ATOM   3023  O   LYS   393     226.237 263.860 281.715  1.00  0.00              
ATOM   3024  CG  LYS   393     222.800 264.633 284.142  1.00  0.00           C  
ATOM   3025  CD  LYS   393     221.975 263.420 284.576  1.00  0.00           C  
ATOM   3026  CE  LYS   393     220.635 263.784 285.219  1.00  0.00           C  
ATOM   3027  NZ  LYS   393     219.911 262.553 285.608  1.00  0.00           N  
ATOM   3028  N   HIS   394     227.231 265.662 282.672  1.00  0.00              
ATOM   3029  CA  HIS   394     228.595 265.263 282.424  1.00  0.00              
ATOM   3030  CB  HIS   394     228.860 263.746 282.485  1.00  0.00              
ATOM   3031  C   HIS   394     229.104 265.691 281.073  1.00  0.00              
ATOM   3032  O   HIS   394     228.327 265.899 280.142  1.00  0.00              
ATOM   3033  ND1 HIS   394     229.652 263.097 284.805  1.00  0.00           N  
ATOM   3034  CG  HIS   394     228.673 263.138 283.839  1.00  0.00           C  
ATOM   3035  NE2 HIS   394     227.864 262.098 285.670  1.00  0.00           N  
ATOM   3036  CD2 HIS   394     227.587 262.524 284.383  1.00  0.00           C  
ATOM   3037  CE1 HIS   394     229.115 262.465 285.878  1.00  0.00           C  
ATOM   3038  N   PRO   395     230.410 265.890 280.949  1.00  0.00              
ATOM   3039  CA  PRO   395     231.281 265.979 282.086  1.00  0.00              
ATOM   3040  CB  PRO   395     232.705 265.941 281.522  1.00  0.00              
ATOM   3041  C   PRO   395     230.737 267.258 282.663  1.00  0.00              
ATOM   3042  O   PRO   395     230.432 267.243 283.857  1.00  0.00              
ATOM   3043  CD  PRO   395     231.109 265.420 279.776  1.00  0.00           C  
ATOM   3044  CG  PRO   395     232.553 265.894 279.987  1.00  0.00           C  
ATOM   3045  N   PRO   396     230.556 268.324 281.865  1.00  0.00              
ATOM   3046  CA  PRO   396     231.403 268.610 280.731  1.00  0.00              
ATOM   3047  CB  PRO   396     230.677 269.637 279.894  1.00  0.00              
ATOM   3048  C   PRO   396     232.652 269.052 281.419  1.00  0.00              
ATOM   3049  O   PRO   396     233.739 268.973 280.852  1.00  0.00              
ATOM   3050  CD  PRO   396     229.233 268.899 281.702  1.00  0.00           C  
ATOM   3051  CG  PRO   396     229.196 269.426 280.257  1.00  0.00           C  
ATOM   3052  N   ASN   397     232.479 269.525 282.667  1.00  0.00              
ATOM   3053  CA  ASN   397     233.516 269.964 283.554  1.00  0.00              
ATOM   3054  CB  ASN   397     232.961 270.640 284.819  1.00  0.00              
ATOM   3055  C   ASN   397     234.281 268.754 284.009  1.00  0.00              
ATOM   3056  O   ASN   397     235.466 268.826 284.333  1.00  0.00              
ATOM   3057  CG  ASN   397     232.260 271.923 284.400  1.00  0.00           C  
ATOM   3058  OD1 ASN   397     232.796 272.712 283.623  1.00  0.00           O  
ATOM   3059  ND2 ASN   397     231.022 272.136 284.921  1.00  0.00           N  
ATOM   3060  N   ASN   398     233.591 267.598 284.042  1.00  0.00              
ATOM   3061  CA  ASN   398     234.114 266.331 284.479  1.00  0.00              
ATOM   3062  CB  ASN   398     233.033 265.228 284.442  1.00  0.00              
ATOM   3063  C   ASN   398     235.240 265.979 283.556  1.00  0.00              
ATOM   3064  O   ASN   398     235.999 265.048 283.818  1.00  0.00              
ATOM   3065  CG  ASN   398     233.368 264.119 285.431  1.00  0.00           C  
ATOM   3066  OD1 ASN   398     234.501 263.648 285.509  1.00  0.00           O  
ATOM   3067  ND2 ASN   398     232.342 263.694 286.218  1.00  0.00           N  
ATOM   3068  N   LYS   399     235.352 266.689 282.413  1.00  0.00              
ATOM   3069  CA  LYS   399     236.401 266.391 281.479  1.00  0.00              
ATOM   3070  CB  LYS   399     236.490 267.365 280.295  1.00  0.00              
ATOM   3071  C   LYS   399     237.732 266.492 282.157  1.00  0.00              
ATOM   3072  O   LYS   399     238.572 265.607 281.992  1.00  0.00              
ATOM   3073  CG  LYS   399     235.337 267.299 279.300  1.00  0.00           C  
ATOM   3074  CD  LYS   399     235.505 268.299 278.154  1.00  0.00           C  
ATOM   3075  CE  LYS   399     234.619 268.002 276.944  1.00  0.00           C  
ATOM   3076  NZ  LYS   399     234.955 268.897 275.811  1.00  0.00           N  
ATOM   3077  N   THR   400     237.963 267.566 282.941  1.00  0.00              
ATOM   3078  CA  THR   400     239.248 267.707 283.570  1.00  0.00              
ATOM   3079  CB  THR   400     239.712 269.129 283.684  1.00  0.00              
ATOM   3080  C   THR   400     239.141 267.178 284.956  1.00  0.00              
ATOM   3081  O   THR   400     238.551 267.813 285.826  1.00  0.00              
ATOM   3082  OG1 THR   400     239.812 269.719 282.396  1.00  0.00           O  
ATOM   3083  CG2 THR   400     241.081 269.142 284.387  1.00  0.00           C  
ATOM   3084  N   LEU   401     239.732 265.996 285.208  1.00  0.00              
ATOM   3085  CA  LEU   401     239.597 265.439 286.512  1.00  0.00              
ATOM   3086  CB  LEU   401     239.691 263.901 286.618  1.00  0.00              
ATOM   3087  C   LEU   401     240.654 265.942 287.421  1.00  0.00              
ATOM   3088  O   LEU   401     241.731 266.374 287.012  1.00  0.00              
ATOM   3089  CG  LEU   401     238.441 263.110 286.190  1.00  0.00           C  
ATOM   3090  CD1 LEU   401     238.677 261.598 286.353  1.00  0.00           C  
ATOM   3091  CD2 LEU   401     237.185 263.584 286.943  1.00  0.00           C  
ATOM   3092  N   ASN   402     240.320 265.890 288.719  1.00  0.00              
ATOM   3093  CA  ASN   402     241.213 266.230 289.770  1.00  0.00              
ATOM   3094  CB  ASN   402     240.531 266.909 290.977  1.00  0.00              
ATOM   3095  C   ASN   402     241.867 264.951 290.200  1.00  0.00              
ATOM   3096  O   ASN   402     241.834 263.939 289.502  1.00  0.00              
ATOM   3097  CG  ASN   402     239.477 265.984 291.572  1.00  0.00           C  
ATOM   3098  OD1 ASN   402     239.115 264.968 290.981  1.00  0.00           O  
ATOM   3099  ND2 ASN   402     238.954 266.358 292.771  1.00  0.00           N  
ATOM   3100  N   ILE   403     242.460 264.951 291.399  1.00  0.00              
ATOM   3101  CA  ILE   403     243.244 263.841 291.849  1.00  0.00              
ATOM   3102  CB  ILE   403     243.752 264.011 293.248  1.00  0.00              
ATOM   3103  C   ILE   403     242.463 262.567 291.831  1.00  0.00              
ATOM   3104  O   ILE   403     243.017 261.521 291.502  1.00  0.00              
ATOM   3105  CG2 ILE   403     244.661 265.246 293.252  1.00  0.00           C  
ATOM   3106  CG1 ILE   403     242.598 264.089 294.264  1.00  0.00           C  
ATOM   3107  CD1 ILE   403     241.694 265.310 294.094  1.00  0.00           C  
ATOM   3108  N   TYR   404     241.170 262.590 292.195  1.00  0.00              
ATOM   3109  CA  TYR   404     240.473 261.339 292.269  1.00  0.00              
ATOM   3110  CB  TYR   404     239.128 261.464 293.009  1.00  0.00              
ATOM   3111  C   TYR   404     240.207 260.747 290.917  1.00  0.00              
ATOM   3112  O   TYR   404     239.499 261.317 290.090  1.00  0.00              
ATOM   3113  CG  TYR   404     238.558 260.103 293.220  1.00  0.00           C  
ATOM   3114  CD1 TYR   404     239.016 259.317 294.253  1.00  0.00           C  
ATOM   3115  CD2 TYR   404     237.562 259.615 292.405  1.00  0.00           C  
ATOM   3116  CE1 TYR   404     238.499 258.060 294.465  1.00  0.00           C  
ATOM   3117  CE2 TYR   404     237.041 258.359 292.612  1.00  0.00           C  
ATOM   3118  CZ  TYR   404     237.510 257.579 293.642  1.00  0.00           C  
ATOM   3119  OH  TYR   404     236.977 256.289 293.855  1.00  0.00           O  
ATOM   3120  N   GLU   405     240.789 259.549 290.696  1.00  0.00              
ATOM   3121  CA  GLU   405     240.604 258.684 289.565  1.00  0.00              
ATOM   3122  CB  GLU   405     241.560 258.930 288.393  1.00  0.00              
ATOM   3123  C   GLU   405     240.915 257.344 290.133  1.00  0.00              
ATOM   3124  O   GLU   405     241.572 257.238 291.166  1.00  0.00              
ATOM   3125  CG  GLU   405     241.303 260.252 287.671  1.00  0.00           C  
ATOM   3126  CD  GLU   405     242.312 260.369 286.542  1.00  0.00           C  
ATOM   3127  OE1 GLU   405     242.603 259.324 285.902  1.00  0.00           O  
ATOM   3128  OE2 GLU   405     242.817 261.502 286.318  1.00  0.00           O  
ATOM   3129  N   ASN   406     240.454 256.270 289.489  1.00  0.00              
ATOM   3130  CA  ASN   406     240.649 255.002 290.125  1.00  0.00              
ATOM   3131  CB  ASN   406     239.999 253.831 289.362  1.00  0.00              
ATOM   3132  C   ASN   406     242.103 254.704 290.307  1.00  0.00              
ATOM   3133  O   ASN   406     242.523 254.392 291.420  1.00  0.00              
ATOM   3134  CG  ASN   406     240.658 253.656 287.999  1.00  0.00           C  
ATOM   3135  OD1 ASN   406     241.121 254.614 287.382  1.00  0.00           O  
ATOM   3136  ND2 ASN   406     240.694 252.388 287.509  1.00  0.00           N  
ATOM   3137  N   GLY   407     242.937 254.855 289.259  1.00  0.00              
ATOM   3138  CA  GLY   407     244.293 254.455 289.489  1.00  0.00              
ATOM   3139  C   GLY   407     245.233 255.296 288.699  1.00  0.00              
ATOM   3140  O   GLY   407     246.446 255.108 288.772  1.00  0.00              
ATOM   3141  N   SER   408     244.709 256.239 287.905  1.00  0.00              
ATOM   3142  CA  SER   408     245.621 257.069 287.197  1.00  0.00              
ATOM   3143  CB  SER   408     245.454 257.014 285.670  1.00  0.00              
ATOM   3144  C   SER   408     245.370 258.469 287.656  1.00  0.00              
ATOM   3145  O   SER   408     244.231 258.899 287.818  1.00  0.00              
ATOM   3146  OG  SER   408     245.820 255.727 285.192  1.00  0.00           O  
ATOM   3147  N   ASP   409     246.451 259.214 287.918  1.00  0.00              
ATOM   3148  CA  ASP   409     246.341 260.562 288.392  1.00  0.00              
ATOM   3149  CB  ASP   409     247.696 261.115 288.871  1.00  0.00              
ATOM   3150  C   ASP   409     245.749 261.500 287.366  1.00  0.00              
ATOM   3151  O   ASP   409     244.920 262.343 287.713  1.00  0.00              
ATOM   3152  CG  ASP   409     248.730 261.025 287.751  1.00  0.00           C  
ATOM   3153  OD1 ASP   409     248.466 260.357 286.714  1.00  0.00           O  
ATOM   3154  OD2 ASP   409     249.823 261.620 287.935  1.00  0.00           O  
ATOM   3155  N   ARG   410     246.142 261.383 286.077  1.00  0.00              
ATOM   3156  CA  ARG   410     245.679 262.298 285.063  1.00  0.00              
ATOM   3157  CB  ARG   410     246.765 262.764 284.076  1.00  0.00              
ATOM   3158  C   ARG   410     244.602 261.664 284.246  1.00  0.00              
ATOM   3159  O   ARG   410     244.595 260.455 284.022  1.00  0.00              
ATOM   3160  CG  ARG   410     247.760 263.763 284.670  1.00  0.00           C  
ATOM   3161  CD  ARG   410     248.784 263.141 285.619  1.00  0.00           C  
ATOM   3162  NE  ARG   410     249.609 264.253 286.169  1.00  0.00           N  
ATOM   3163  CZ  ARG   410     250.678 264.734 285.469  1.00  0.00           C  
ATOM   3164  NH1 ARG   410     250.985 264.214 284.245  1.00  0.00           N  
ATOM   3165  NH2 ARG   410     251.438 265.740 285.992  1.00  0.00           N  
ATOM   3166  N   TYR   411     243.670 262.510 283.762  1.00  0.00              
ATOM   3167  CA  TYR   411     242.496 262.098 283.047  1.00  0.00              
ATOM   3168  CB  TYR   411     241.401 263.175 283.138  1.00  0.00              
ATOM   3169  C   TYR   411     242.805 261.902 281.596  1.00  0.00              
ATOM   3170  O   TYR   411     243.467 262.729 280.969  1.00  0.00              
ATOM   3171  CG  TYR   411     240.138 262.737 282.476  1.00  0.00           C  
ATOM   3172  CD1 TYR   411     239.314 261.836 283.107  1.00  0.00           C  
ATOM   3173  CD2 TYR   411     239.758 263.246 281.254  1.00  0.00           C  
ATOM   3174  CE1 TYR   411     238.137 261.433 282.526  1.00  0.00           C  
ATOM   3175  CE2 TYR   411     238.579 262.848 280.666  1.00  0.00           C  
ATOM   3176  CZ  TYR   411     237.769 261.939 281.305  1.00  0.00           C  
ATOM   3177  OH  TYR   411     236.558 261.525 280.717  1.00  0.00           O  
ATOM   3178  N   SER   412     242.322 260.765 281.046  1.00  0.00              
ATOM   3179  CA  SER   412     242.459 260.407 279.663  1.00  0.00              
ATOM   3180  CB  SER   412     243.630 259.457 279.360  1.00  0.00              
ATOM   3181  C   SER   412     241.245 259.595 279.330  1.00  0.00              
ATOM   3182  O   SER   412     240.557 259.087 280.212  1.00  0.00              
ATOM   3183  OG  SER   412     244.871 260.079 279.633  1.00  0.00           O  
ATOM   3184  N   TYR   413     240.955 259.431 278.029  1.00  0.00              
ATOM   3185  CA  TYR   413     239.798 258.674 277.652  1.00  0.00              
ATOM   3186  CB  TYR   413     239.587 258.667 276.127  1.00  0.00              
ATOM   3187  C   TYR   413     239.977 257.260 278.102  1.00  0.00              
ATOM   3188  O   TYR   413     239.074 256.640 278.661  1.00  0.00              
ATOM   3189  CG  TYR   413     238.392 257.832 275.820  1.00  0.00           C  
ATOM   3190  CD1 TYR   413     237.121 258.337 275.971  1.00  0.00           C  
ATOM   3191  CD2 TYR   413     238.548 256.542 275.366  1.00  0.00           C  
ATOM   3192  CE1 TYR   413     236.022 257.561 275.683  1.00  0.00           C  
ATOM   3193  CE2 TYR   413     237.454 255.762 275.077  1.00  0.00           C  
ATOM   3194  CZ  TYR   413     236.188 256.272 275.236  1.00  0.00           C  
ATOM   3195  OH  TYR   413     235.063 255.474 274.940  1.00  0.00           O  
ATOM   3196  N   LYS   414     241.184 256.728 277.867  1.00  0.00              
ATOM   3197  CA  LYS   414     241.536 255.372 278.157  1.00  0.00              
ATOM   3198  CB  LYS   414     242.918 254.991 277.597  1.00  0.00              
ATOM   3199  C   LYS   414     241.516 255.081 279.627  1.00  0.00              
ATOM   3200  O   LYS   414     241.163 253.975 280.035  1.00  0.00              
ATOM   3201  CG  LYS   414     244.034 256.009 277.853  1.00  0.00           C  
ATOM   3202  CD  LYS   414     243.829 257.343 277.129  1.00  0.00           C  
ATOM   3203  CE  LYS   414     243.316 257.184 275.695  1.00  0.00           C  
ATOM   3204  NZ  LYS   414     242.972 258.505 275.124  1.00  0.00           N  
ATOM   3205  N   GLY   415     241.918 256.047 280.469  1.00  0.00              
ATOM   3206  CA  GLY   415     241.981 255.796 281.879  1.00  0.00              
ATOM   3207  C   GLY   415     240.604 255.525 282.391  1.00  0.00              
ATOM   3208  O   GLY   415     240.404 254.658 283.239  1.00  0.00              
ATOM   3209  N   CYS   416     239.619 256.293 281.896  1.00  0.00              
ATOM   3210  CA  CYS   416     238.261 256.209 282.337  1.00  0.00              
ATOM   3211  CB  CYS   416     237.446 257.307 281.648  1.00  0.00              
ATOM   3212  C   CYS   416     237.657 254.872 281.994  1.00  0.00              
ATOM   3213  O   CYS   416     236.996 254.247 282.823  1.00  0.00              
ATOM   3214  SG  CYS   416     235.890 257.729 282.462  1.00  0.00           S  
ATOM   3215  N   ILE   417     237.863 254.393 280.751  1.00  0.00              
ATOM   3216  CA  ILE   417     237.311 253.138 280.316  1.00  0.00              
ATOM   3217  CB  ILE   417     237.508 252.867 278.851  1.00  0.00              
ATOM   3218  C   ILE   417     237.899 252.000 281.090  1.00  0.00              
ATOM   3219  O   ILE   417     237.194 251.063 281.460  1.00  0.00              
ATOM   3220  CG2 ILE   417     237.303 251.361 278.622  1.00  0.00           C  
ATOM   3221  CG1 ILE   417     236.559 253.742 278.011  1.00  0.00           C  
ATOM   3222  CD1 ILE   417     236.760 255.244 278.179  1.00  0.00           C  
ATOM   3223  N   LYS   418     239.217 252.041 281.338  1.00  0.00              
ATOM   3224  CA  LYS   418     239.887 250.992 282.055  1.00  0.00              
ATOM   3225  CB  LYS   418     241.396 251.249 282.218  1.00  0.00              
ATOM   3226  C   LYS   418     239.334 250.911 283.440  1.00  0.00              
ATOM   3227  O   LYS   418     239.151 249.816 283.967  1.00  0.00              
ATOM   3228  CG  LYS   418     242.255 250.756 281.058  1.00  0.00           C  
ATOM   3229  CD  LYS   418     241.922 251.360 279.703  1.00  0.00           C  
ATOM   3230  CE  LYS   418     242.777 250.770 278.585  1.00  0.00           C  
ATOM   3231  NZ  LYS   418     242.220 251.170 277.278  1.00  0.00           N  
ATOM   3232  N   SER   419     239.059 252.066 284.072  1.00  0.00              
ATOM   3233  CA  SER   419     238.605 252.053 285.431  1.00  0.00              
ATOM   3234  CB  SER   419     238.390 253.462 286.020  1.00  0.00              
ATOM   3235  C   SER   419     237.300 251.323 285.527  1.00  0.00              
ATOM   3236  O   SER   419     237.120 250.462 286.387  1.00  0.00              
ATOM   3237  OG  SER   419     237.305 254.119 285.382  1.00  0.00           O  
ATOM   3238  N   CYS   420     236.365 251.653 284.620  1.00  0.00              
ATOM   3239  CA  CYS   420     235.031 251.116 284.568  1.00  0.00              
ATOM   3240  CB  CYS   420     234.219 251.757 283.418  1.00  0.00              
ATOM   3241  C   CYS   420     235.056 249.648 284.301  1.00  0.00              
ATOM   3242  O   CYS   420     234.299 248.885 284.901  1.00  0.00              
ATOM   3243  SG  CYS   420     232.630 250.934 283.099  1.00  0.00           S  
ATOM   3244  N   ILE   421     235.929 249.215 283.379  1.00  0.00              
ATOM   3245  CA  ILE   421     235.946 247.837 282.993  1.00  0.00              
ATOM   3246  CB  ILE   421     236.876 247.561 281.834  1.00  0.00              
ATOM   3247  C   ILE   421     236.337 246.999 284.166  1.00  0.00              
ATOM   3248  O   ILE   421     235.769 245.929 284.381  1.00  0.00              
ATOM   3249  CG2 ILE   421     238.333 247.610 282.318  1.00  0.00           C  
ATOM   3250  CG1 ILE   421     236.516 246.232 281.157  1.00  0.00           C  
ATOM   3251  CD1 ILE   421     237.199 246.052 279.801  1.00  0.00           C  
ATOM   3252  N   ALA   422     237.327 247.459 284.954  1.00  0.00              
ATOM   3253  CA  ALA   422     237.785 246.702 286.080  1.00  0.00              
ATOM   3254  CB  ALA   422     238.996 247.352 286.772  1.00  0.00              
ATOM   3255  C   ALA   422     236.694 246.568 287.102  1.00  0.00              
ATOM   3256  O   ALA   422     236.482 245.484 287.644  1.00  0.00              
ATOM   3257  N   SER   423     235.954 247.660 287.379  1.00  0.00              
ATOM   3258  CA  SER   423     234.954 247.623 288.410  1.00  0.00              
ATOM   3259  CB  SER   423     234.283 248.989 288.654  1.00  0.00              
ATOM   3260  C   SER   423     233.888 246.641 288.041  1.00  0.00              
ATOM   3261  O   SER   423     233.379 245.916 288.895  1.00  0.00              
ATOM   3262  OG  SER   423     233.568 249.410 287.502  1.00  0.00           O  
ATOM   3263  N   LEU   424     233.532 246.594 286.746  1.00  0.00              
ATOM   3264  CA  LEU   424     232.505 245.720 286.259  1.00  0.00              
ATOM   3265  CB  LEU   424     232.221 245.900 284.760  1.00  0.00              
ATOM   3266  C   LEU   424     232.937 244.304 286.444  1.00  0.00              
ATOM   3267  O   LEU   424     232.123 243.427 286.727  1.00  0.00              
ATOM   3268  CG  LEU   424     231.666 247.287 284.397  1.00  0.00           C  
ATOM   3269  CD1 LEU   424     231.379 247.387 282.890  1.00  0.00           C  
ATOM   3270  CD2 LEU   424     230.456 247.657 285.272  1.00  0.00           C  
ATOM   3271  N   GLN   425     234.237 244.036 286.239  1.00  0.00              
ATOM   3272  CA  GLN   425     234.741 242.702 286.349  1.00  0.00              
ATOM   3273  CB  GLN   425     236.207 242.593 285.898  1.00  0.00              
ATOM   3274  C   GLN   425     234.648 242.235 287.762  1.00  0.00              
ATOM   3275  O   GLN   425     234.218 241.112 288.007  1.00  0.00              
ATOM   3276  CG  GLN   425     236.377 242.850 284.399  1.00  0.00           C  
ATOM   3277  CD  GLN   425     237.851 242.732 284.043  1.00  0.00           C  
ATOM   3278  OE1 GLN   425     238.211 242.634 282.872  1.00  0.00           O  
ATOM   3279  NE2 GLN   425     238.734 242.746 285.076  1.00  0.00           N  
ATOM   3280  N   ASN   426     235.008 243.092 288.735  1.00  0.00              
ATOM   3281  CA  ASN   426     235.023 242.653 290.099  1.00  0.00              
ATOM   3282  CB  ASN   426     235.459 243.754 291.082  1.00  0.00              
ATOM   3283  C   ASN   426     233.643 242.228 290.471  1.00  0.00              
ATOM   3284  O   ASN   426     233.453 241.180 291.089  1.00  0.00              
ATOM   3285  CG  ASN   426     235.768 243.098 292.421  1.00  0.00           C  
ATOM   3286  OD1 ASN   426     236.577 242.175 292.502  1.00  0.00           O  
ATOM   3287  ND2 ASN   426     235.110 243.588 293.506  1.00  0.00           N  
ATOM   3288  N   LYS   427     232.630 243.028 290.095  1.00  0.00              
ATOM   3289  CA  LYS   427     231.303 242.672 290.489  1.00  0.00              
ATOM   3290  CB  LYS   427     230.264 243.789 290.258  1.00  0.00              
ATOM   3291  C   LYS   427     230.855 241.396 289.825  1.00  0.00              
ATOM   3292  O   LYS   427     230.280 240.533 290.486  1.00  0.00              
ATOM   3293  CG  LYS   427     230.087 244.262 288.815  1.00  0.00           C  
ATOM   3294  CD  LYS   427     228.893 245.207 288.656  1.00  0.00           C  
ATOM   3295  CE  LYS   427     228.699 245.740 287.236  1.00  0.00           C  
ATOM   3296  NZ  LYS   427     227.964 244.749 286.419  1.00  0.00           N  
ATOM   3297  N   THR   428     231.088 241.236 288.503  1.00  0.00              
ATOM   3298  CA  THR   428     230.629 240.053 287.820  1.00  0.00              
ATOM   3299  CB  THR   428     230.726 240.161 286.328  1.00  0.00              
ATOM   3300  C   THR   428     231.373 238.824 288.247  1.00  0.00              
ATOM   3301  O   THR   428     230.767 237.823 288.625  1.00  0.00              
ATOM   3302  OG1 THR   428     232.066 240.405 285.932  1.00  0.00           O  
ATOM   3303  CG2 THR   428     229.810 241.304 285.866  1.00  0.00           C  
ATOM   3304  N   CYS   429     232.717 238.855 288.196  1.00  0.00              
ATOM   3305  CA  CYS   429     233.470 237.716 288.632  1.00  0.00              
ATOM   3306  CB  CYS   429     234.193 236.970 287.495  1.00  0.00              
ATOM   3307  C   CYS   429     234.463 238.247 289.584  1.00  0.00              
ATOM   3308  O   CYS   429     235.204 239.150 289.225  1.00  0.00              
ATOM   3309  SG  CYS   429     235.078 238.072 286.358  1.00  0.00           S  
ATOM   3310  N   GLY   430     234.524 237.690 290.808  1.00  0.00              
ATOM   3311  CA  GLY   430     235.347 238.294 291.817  1.00  0.00              
ATOM   3312  C   GLY   430     236.784 237.984 291.558  1.00  0.00              
ATOM   3313  O   GLY   430     237.396 237.160 292.234  1.00  0.00              
ATOM   3314  N   CYS   431     237.357 238.698 290.578  1.00  0.00              
ATOM   3315  CA  CYS   431     238.719 238.612 290.188  1.00  0.00              
ATOM   3316  CB  CYS   431     238.988 237.611 289.054  1.00  0.00              
ATOM   3317  C   CYS   431     239.030 239.927 289.561  1.00  0.00              
ATOM   3318  O   CYS   431     238.127 240.657 289.154  1.00  0.00              
ATOM   3319  SG  CYS   431     238.674 235.861 289.418  1.00  0.00           S  
ATOM   3320  N   ILE   432     240.332 240.246 289.459  1.00  0.00              
ATOM   3321  CA  ILE   432     240.780 241.450 288.824  1.00  0.00              
ATOM   3322  CB  ILE   432     241.749 242.243 289.651  1.00  0.00              
ATOM   3323  C   ILE   432     241.541 240.998 287.622  1.00  0.00              
ATOM   3324  O   ILE   432     242.325 240.054 287.704  1.00  0.00              
ATOM   3325  CG2 ILE   432     242.379 243.312 288.749  1.00  0.00           C  
ATOM   3326  CG1 ILE   432     241.065 242.838 290.885  1.00  0.00           C  
ATOM   3327  CD1 ILE   432     240.012 243.890 290.544  1.00  0.00           C  
ATOM   3328  N   ALA   433     241.304 241.652 286.467  1.00  0.00              
ATOM   3329  CA  ALA   433     241.967 241.305 285.245  1.00  0.00              
ATOM   3330  CB  ALA   433     241.380 242.000 284.005  1.00  0.00              
ATOM   3331  C   ALA   433     243.388 241.719 285.371  1.00  0.00              
ATOM   3332  O   ALA   433     243.719 242.663 286.085  1.00  0.00              
ATOM   3333  N   ALA   434     244.298 241.012 284.686  1.00  0.00              
ATOM   3334  CA  ALA   434     245.639 241.440 284.912  1.00  0.00              
ATOM   3335  CB  ALA   434     246.622 240.261 285.006  1.00  0.00              
ATOM   3336  C   ALA   434     246.073 242.269 283.757  1.00  0.00              
ATOM   3337  O   ALA   434     247.250 242.281 283.426  1.00  0.00              
ATOM   3338  N   ARG   435     245.175 243.053 283.141  1.00  0.00              
ATOM   3339  CA  ARG   435     245.668 243.803 282.029  1.00  0.00              
ATOM   3340  CB  ARG   435     244.624 244.286 281.012  1.00  0.00              
ATOM   3341  C   ARG   435     246.541 244.916 282.487  1.00  0.00              
ATOM   3342  O   ARG   435     247.415 245.362 281.754  1.00  0.00              
ATOM   3343  CG  ARG   435     243.479 245.132 281.537  1.00  0.00           C  
ATOM   3344  CD  ARG   435     242.719 245.766 280.375  1.00  0.00           C  
ATOM   3345  NE  ARG   435     243.126 245.045 279.132  1.00  0.00           N  
ATOM   3346  CZ  ARG   435     242.464 243.927 278.708  1.00  0.00           C  
ATOM   3347  NH1 ARG   435     241.398 243.450 279.414  1.00  0.00           N  
ATOM   3348  NH2 ARG   435     242.868 243.290 277.569  1.00  0.00           N  
ATOM   3349  N   TYR   436     246.320 245.464 283.688  1.00  0.00              
ATOM   3350  CA  TYR   436     247.237 246.503 284.038  1.00  0.00              
ATOM   3351  CB  TYR   436     246.493 247.730 284.593  1.00  0.00              
ATOM   3352  C   TYR   436     247.996 245.925 285.186  1.00  0.00              
ATOM   3353  O   TYR   436     247.553 245.997 286.326  1.00  0.00              
ATOM   3354  CG  TYR   436     245.261 247.863 283.760  1.00  0.00           C  
ATOM   3355  CD1 TYR   436     245.267 248.423 282.502  1.00  0.00           C  
ATOM   3356  CD2 TYR   436     244.066 247.408 284.270  1.00  0.00           C  
ATOM   3357  CE1 TYR   436     244.100 248.505 281.768  1.00  0.00           C  
ATOM   3358  CE2 TYR   436     242.903 247.486 283.545  1.00  0.00           C  
ATOM   3359  CZ  TYR   436     242.914 248.031 282.288  1.00  0.00           C  
ATOM   3360  OH  TYR   436     241.703 248.092 281.563  1.00  0.00           O  
ATOM   3361  N   SER   437     249.173 245.333 284.940  1.00  0.00              
ATOM   3362  CA  SER   437     249.833 244.715 286.049  1.00  0.00              
ATOM   3363  CB  SER   437     250.815 243.630 285.658  1.00  0.00              
ATOM   3364  C   SER   437     250.413 245.678 287.029  1.00  0.00              
ATOM   3365  O   SER   437     250.747 245.263 288.138  1.00  0.00              
ATOM   3366  OG  SER   437     250.008 242.523 285.296  1.00  0.00           O  
ATOM   3367  N   PHE   438     250.601 246.966 286.677  1.00  0.00              
ATOM   3368  CA  PHE   438     250.941 247.828 287.788  1.00  0.00              
ATOM   3369  CB  PHE   438     251.201 249.294 287.434  1.00  0.00              
ATOM   3370  C   PHE   438     249.738 247.766 288.661  1.00  0.00              
ATOM   3371  O   PHE   438     248.690 248.332 288.352  1.00  0.00              
ATOM   3372  CG  PHE   438     252.623 249.423 287.026  1.00  0.00           C  
ATOM   3373  CD1 PHE   438     253.083 248.887 285.846  1.00  0.00           C  
ATOM   3374  CD2 PHE   438     253.488 250.118 287.838  1.00  0.00           C  
ATOM   3375  CE1 PHE   438     254.403 249.031 285.490  1.00  0.00           C  
ATOM   3376  CE2 PHE   438     254.806 250.266 287.487  1.00  0.00           C  
ATOM   3377  CZ  PHE   438     255.263 249.720 286.312  1.00  0.00           C  
ATOM   3378  N   THR   439     249.905 247.105 289.819  1.00  0.00              
ATOM   3379  CA  THR   439     248.815 246.738 290.695  1.00  0.00              
ATOM   3380  CB  THR   439     249.243 245.983 291.916  1.00  0.00              
ATOM   3381  C   THR   439     248.064 247.927 291.193  1.00  0.00              
ATOM   3382  O   THR   439     248.407 249.072 290.915  1.00  0.00              
ATOM   3383  OG1 THR   439     249.929 246.844 292.811  1.00  0.00           O  
ATOM   3384  CG2 THR   439     250.183 244.850 291.467  1.00  0.00           C  
ATOM   3385  N   SER   440     246.978 247.653 291.944  1.00  0.00              
ATOM   3386  CA  SER   440     246.093 248.660 292.413  1.00  0.00              
ATOM   3387  CB  SER   440     244.975 248.059 293.279  1.00  0.00              
ATOM   3388  C   SER   440     246.835 249.636 293.249  1.00  0.00              
ATOM   3389  O   SER   440     247.033 250.787 292.856  1.00  0.00              
ATOM   3390  OG  SER   440     244.275 247.066 292.545  1.00  0.00           O  
ATOM   3391  N   SER   441     247.268 249.156 294.427  1.00  0.00              
ATOM   3392  CA  SER   441     247.941 249.934 295.419  1.00  0.00              
ATOM   3393  CB  SER   441     247.574 251.431 295.456  1.00  0.00              
ATOM   3394  C   SER   441     247.428 249.356 296.665  1.00  0.00              
ATOM   3395  O   SER   441     247.677 248.198 296.981  1.00  0.00              
ATOM   3396  OG  SER   441     248.305 252.094 296.479  1.00  0.00           O  
ATOM   3397  N   THR   442     246.684 250.194 297.390  1.00  0.00              
ATOM   3398  CA  THR   442     246.029 249.825 298.595  1.00  0.00              
ATOM   3399  CB  THR   442     245.245 250.965 299.159  1.00  0.00              
ATOM   3400  C   THR   442     245.033 248.773 298.256  1.00  0.00              
ATOM   3401  O   THR   442     244.842 247.825 299.017  1.00  0.00              
ATOM   3402  OG1 THR   442     246.106 252.050 299.471  1.00  0.00           O  
ATOM   3403  CG2 THR   442     244.494 250.475 300.404  1.00  0.00           C  
ATOM   3404  N   LYS   443     244.390 248.915 297.081  1.00  0.00              
ATOM   3405  CA  LYS   443     243.325 248.040 296.686  1.00  0.00              
ATOM   3406  CB  LYS   443     242.791 248.282 295.266  1.00  0.00              
ATOM   3407  C   LYS   443     243.777 246.636 296.789  1.00  0.00              
ATOM   3408  O   LYS   443     244.937 246.314 296.534  1.00  0.00              
ATOM   3409  CG  LYS   443     241.983 249.574 295.175  1.00  0.00           C  
ATOM   3410  CD  LYS   443     240.781 249.596 296.123  1.00  0.00           C  
ATOM   3411  CE  LYS   443     240.119 250.971 296.227  1.00  0.00           C  
ATOM   3412  NZ  LYS   443     239.774 251.470 294.877  1.00  0.00           N  
ATOM   3413  N   GLY   444     242.851 245.753 297.207  1.00  0.00              
ATOM   3414  CA  GLY   444     243.273 244.407 297.370  1.00  0.00              
ATOM   3415  C   GLY   444     242.251 243.491 296.809  1.00  0.00              
ATOM   3416  O   GLY   444     241.327 243.056 297.494  1.00  0.00              
ATOM   3417  N   LEU   445     242.419 243.196 295.513  1.00  0.00              
ATOM   3418  CA  LEU   445     241.679 242.195 294.825  1.00  0.00              
ATOM   3419  CB  LEU   445     240.668 242.731 293.800  1.00  0.00              
ATOM   3420  C   LEU   445     242.754 241.476 294.093  1.00  0.00              
ATOM   3421  O   LEU   445     243.590 242.110 293.451  1.00  0.00              
ATOM   3422  CG  LEU   445     239.422 243.392 294.420  1.00  0.00           C  
ATOM   3423  CD1 LEU   445     238.563 242.362 295.171  1.00  0.00           C  
ATOM   3424  CD2 LEU   445     239.789 244.612 295.277  1.00  0.00           C  
ATOM   3425  N   LYS   446     242.789 240.139 294.203  1.00  0.00              
ATOM   3426  CA  LYS   446     243.848 239.418 293.572  1.00  0.00              
ATOM   3427  CB  LYS   446     244.115 238.036 294.203  1.00  0.00              
ATOM   3428  C   LYS   446     243.468 239.245 292.142  1.00  0.00              
ATOM   3429  O   LYS   446     242.340 239.538 291.752  1.00  0.00              
ATOM   3430  CG  LYS   446     245.465 237.430 293.806  1.00  0.00           C  
ATOM   3431  CD  LYS   446     245.900 236.235 294.665  1.00  0.00           C  
ATOM   3432  CE  LYS   446     246.545 236.622 295.999  1.00  0.00           C  
ATOM   3433  NZ  LYS   446     246.921 235.404 296.752  1.00  0.00           N  
ATOM   3434  N   VAL   447     244.440 238.818 291.314  1.00  0.00              
ATOM   3435  CA  VAL   447     244.213 238.595 289.918  1.00  0.00              
ATOM   3436  CB  VAL   447     245.488 238.423 289.146  1.00  0.00              
ATOM   3437  C   VAL   447     243.427 237.320 289.801  1.00  0.00              
ATOM   3438  O   VAL   447     243.449 236.502 290.719  1.00  0.00              
ATOM   3439  CG1 VAL   447     245.136 238.190 287.673  1.00  0.00           C  
ATOM   3440  CG2 VAL   447     246.383 239.647 289.373  1.00  0.00           C  
ATOM   3441  N   CYS   448     242.670 237.150 288.693  1.00  0.00              
ATOM   3442  CA  CYS   448     241.874 235.961 288.501  1.00  0.00              
ATOM   3443  CB  CYS   448     240.798 236.119 287.421  1.00  0.00              
ATOM   3444  C   CYS   448     242.795 234.885 288.031  1.00  0.00              
ATOM   3445  O   CYS   448     243.621 235.138 287.161  1.00  0.00              
ATOM   3446  SG  CYS   448     239.402 235.010 287.730  1.00  0.00           S  
ATOM   3447  N   SER   449     242.627 233.642 288.532  1.00  0.00              
ATOM   3448  CA  SER   449     243.615 232.619 288.288  1.00  0.00              
ATOM   3449  CB  SER   449     244.165 232.128 289.628  1.00  0.00              
ATOM   3450  C   SER   449     243.022 231.442 287.583  1.00  0.00              
ATOM   3451  O   SER   449     241.822 231.210 287.654  1.00  0.00              
ATOM   3452  OG  SER   449     243.124 231.553 290.403  1.00  0.00           O  
ATOM   3453  N   LEU   450     243.831 230.618 286.882  1.00  0.00              
ATOM   3454  CA  LEU   450     243.102 229.616 286.227  1.00  0.00              
ATOM   3455  CB  LEU   450     243.591 229.221 284.825  1.00  0.00              
ATOM   3456  C   LEU   450     243.003 228.418 287.115  1.00  0.00              
ATOM   3457  O   LEU   450     243.067 227.301 286.591  1.00  0.00              
ATOM   3458  CG  LEU   450     242.595 228.326 284.054  1.00  0.00           C  
ATOM   3459  CD1 LEU   450     241.368 229.139 283.613  1.00  0.00           C  
ATOM   3460  CD2 LEU   450     243.256 227.594 282.875  1.00  0.00           C  
ATOM   3461  N   LYS   451     242.942 228.689 288.464  1.00  0.00              
ATOM   3462  CA  LYS   451     242.513 227.878 289.594  1.00  0.00              
ATOM   3463  CB  LYS   451     242.863 228.484 290.964  1.00  0.00              
ATOM   3464  C   LYS   451     241.085 227.982 289.400  1.00  0.00              
ATOM   3465  O   LYS   451     240.272 227.102 289.672  1.00  0.00              
ATOM   3466  CG  LYS   451     242.415 227.621 292.145  1.00  0.00           C  
ATOM   3467  CD  LYS   451     243.043 228.033 293.478  1.00  0.00           C  
ATOM   3468  CE  LYS   451     242.594 227.173 294.661  1.00  0.00           C  
ATOM   3469  NZ  LYS   451     243.249 227.640 295.903  1.00  0.00           N  
ATOM   3470  N   ASN   452     240.789 229.174 288.895  1.00  0.00              
ATOM   3471  CA  ASN   452     239.452 229.487 288.585  1.00  0.00              
ATOM   3472  CB  ASN   452     238.998 230.871 289.087  1.00  0.00              
ATOM   3473  C   ASN   452     239.477 229.502 287.093  1.00  0.00              
ATOM   3474  O   ASN   452     239.681 230.542 286.476  1.00  0.00              
ATOM   3475  CG  ASN   452     238.995 230.836 290.612  1.00  0.00           C  
ATOM   3476  OD1 ASN   452     239.564 229.932 291.223  1.00  0.00           O  
ATOM   3477  ND2 ASN   452     238.337 231.845 291.245  1.00  0.00           N  
ATOM   3478  N   GLU   453     239.186 228.333 286.485  1.00  0.00              
ATOM   3479  CA  GLU   453     239.070 228.084 285.090  1.00  0.00              
ATOM   3480  CB  GLU   453     238.533 226.666 284.820  1.00  0.00              
ATOM   3481  C   GLU   453     238.091 229.067 284.536  1.00  0.00              
ATOM   3482  O   GLU   453     238.084 229.365 283.350  1.00  0.00              
ATOM   3483  CG  GLU   453     237.168 226.419 285.472  1.00  0.00           C  
ATOM   3484  CD  GLU   453     236.815 224.942 285.369  1.00  0.00           C  
ATOM   3485  OE1 GLU   453     237.182 224.307 284.344  1.00  0.00           O  
ATOM   3486  OE2 GLU   453     236.166 224.431 286.321  1.00  0.00           O  
ATOM   3487  N   THR   454     237.251 229.614 285.411  1.00  0.00              
ATOM   3488  CA  THR   454     236.197 230.546 285.173  1.00  0.00              
ATOM   3489  CB  THR   454     235.557 230.931 286.480  1.00  0.00              
ATOM   3490  C   THR   454     236.668 231.798 284.508  1.00  0.00              
ATOM   3491  O   THR   454     235.871 232.508 283.898  1.00  0.00              
ATOM   3492  OG1 THR   454     234.998 229.785 287.103  1.00  0.00           O  
ATOM   3493  CG2 THR   454     234.487 232.007 286.265  1.00  0.00           C  
ATOM   3494  N   GLU   455     237.949 232.157 284.633  1.00  0.00              
ATOM   3495  CA  GLU   455     238.271 233.461 284.122  1.00  0.00              
ATOM   3496  CB  GLU   455     239.617 234.059 284.568  1.00  0.00              
ATOM   3497  C   GLU   455     238.106 233.573 282.636  1.00  0.00              
ATOM   3498  O   GLU   455     237.652 234.617 282.165  1.00  0.00              
ATOM   3499  CG  GLU   455     240.892 233.408 284.057  1.00  0.00           C  
ATOM   3500  CD  GLU   455     242.010 234.231 284.676  1.00  0.00           C  
ATOM   3501  OE1 GLU   455     241.927 235.486 284.601  1.00  0.00           O  
ATOM   3502  OE2 GLU   455     242.954 233.619 285.241  1.00  0.00           O  
ATOM   3503  N   ILE   456     238.409 232.510 281.857  1.00  0.00              
ATOM   3504  CA  ILE   456     238.398 232.651 280.427  1.00  0.00              
ATOM   3505  CB  ILE   456     238.853 231.378 279.745  1.00  0.00              
ATOM   3506  C   ILE   456     236.989 233.016 280.029  1.00  0.00              
ATOM   3507  O   ILE   456     236.750 233.807 279.118  1.00  0.00              
ATOM   3508  CG2 ILE   456     237.702 230.360 279.770  1.00  0.00           C  
ATOM   3509  CG1 ILE   456     239.416 231.659 278.341  1.00  0.00           C  
ATOM   3510  CD1 ILE   456     240.765 232.377 278.347  1.00  0.00           C  
ATOM   3511  N   ASN   457     235.989 232.413 280.687  1.00  0.00              
ATOM   3512  CA  ASN   457     234.631 232.782 280.414  1.00  0.00              
ATOM   3513  CB  ASN   457     233.642 231.887 281.184  1.00  0.00              
ATOM   3514  C   ASN   457     234.333 234.212 280.825  1.00  0.00              
ATOM   3515  O   ASN   457     233.844 235.019 280.034  1.00  0.00              
ATOM   3516  CG  ASN   457     232.216 232.215 280.766  1.00  0.00           C  
ATOM   3517  OD1 ASN   457     231.984 232.927 279.790  1.00  0.00           O  
ATOM   3518  ND2 ASN   457     231.229 231.682 281.534  1.00  0.00           N  
ATOM   3519  N   CYS   458     234.669 234.596 282.070  1.00  0.00              
ATOM   3520  CA  CYS   458     234.216 235.865 282.579  1.00  0.00              
ATOM   3521  CB  CYS   458     234.649 236.132 284.034  1.00  0.00              
ATOM   3522  C   CYS   458     234.714 237.021 281.777  1.00  0.00              
ATOM   3523  O   CYS   458     233.943 237.915 281.435  1.00  0.00              
ATOM   3524  SG  CYS   458     234.118 237.782 284.590  1.00  0.00           S  
ATOM   3525  N   GLN   459     236.020 237.049 281.477  1.00  0.00              
ATOM   3526  CA  GLN   459     236.612 238.190 280.843  1.00  0.00              
ATOM   3527  CB  GLN   459     238.147 238.062 280.777  1.00  0.00              
ATOM   3528  C   GLN   459     236.162 238.330 279.412  1.00  0.00              
ATOM   3529  O   GLN   459     235.784 239.415 278.971  1.00  0.00              
ATOM   3530  CG  GLN   459     238.830 237.683 282.099  1.00  0.00           C  
ATOM   3531  CD  GLN   459     238.995 238.907 282.981  1.00  0.00           C  
ATOM   3532  OE1 GLN   459     238.480 239.979 282.674  1.00  0.00           O  
ATOM   3533  NE2 GLN   459     239.738 238.746 284.110  1.00  0.00           N  
ATOM   3534  N   SER   460     236.166 237.220 278.644  1.00  0.00              
ATOM   3535  CA  SER   460     235.946 237.354 277.241  1.00  0.00              
ATOM   3536  CB  SER   460     236.145 236.039 276.461  1.00  0.00              
ATOM   3537  C   SER   460     234.558 237.830 276.978  1.00  0.00              
ATOM   3538  O   SER   460     234.289 238.568 276.030  1.00  0.00              
ATOM   3539  OG  SER   460     235.116 235.110 276.769  1.00  0.00           O  
ATOM   3540  N   ARG   461     233.618 237.384 277.810  1.00  0.00              
ATOM   3541  CA  ARG   461     232.260 237.762 277.638  1.00  0.00              
ATOM   3542  CB  ARG   461     231.363 236.991 278.622  1.00  0.00              
ATOM   3543  C   ARG   461     232.039 239.231 277.856  1.00  0.00              
ATOM   3544  O   ARG   461     231.350 239.872 277.065  1.00  0.00              
ATOM   3545  CG  ARG   461     229.867 237.288 278.559  1.00  0.00           C  
ATOM   3546  CD  ARG   461     229.094 236.471 279.598  1.00  0.00           C  
ATOM   3547  NE  ARG   461     227.697 236.984 279.647  1.00  0.00           N  
ATOM   3548  CZ  ARG   461     226.734 236.259 280.287  1.00  0.00           C  
ATOM   3549  NH1 ARG   461     227.043 235.044 280.829  1.00  0.00           N  
ATOM   3550  NH2 ARG   461     225.465 236.752 280.387  1.00  0.00           N  
ATOM   3551  N   LEU   462     232.609 239.822 278.924  1.00  0.00              
ATOM   3552  CA  LEU   462     232.319 241.208 279.178  1.00  0.00              
ATOM   3553  CB  LEU   462     232.952 241.769 280.468  1.00  0.00              
ATOM   3554  C   LEU   462     232.822 242.050 278.056  1.00  0.00              
ATOM   3555  O   LEU   462     232.133 242.957 277.591  1.00  0.00              
ATOM   3556  CG  LEU   462     232.203 241.414 281.768  1.00  0.00           C  
ATOM   3557  CD1 LEU   462     230.818 242.080 281.802  1.00  0.00           C  
ATOM   3558  CD2 LEU   462     232.139 239.901 282.012  1.00  0.00           C  
ATOM   3559  N   GLN   463     234.046 241.769 277.582  1.00  0.00              
ATOM   3560  CA  GLN   463     234.612 242.636 276.598  1.00  0.00              
ATOM   3561  CB  GLN   463     236.123 242.448 276.396  1.00  0.00              
ATOM   3562  C   GLN   463     233.913 242.553 275.283  1.00  0.00              
ATOM   3563  O   GLN   463     233.758 243.579 274.624  1.00  0.00              
ATOM   3564  CG  GLN   463     236.561 241.097 275.847  1.00  0.00           C  
ATOM   3565  CD  GLN   463     238.071 241.106 275.995  1.00  0.00           C  
ATOM   3566  OE1 GLN   463     238.588 241.237 277.103  1.00  0.00           O  
ATOM   3567  NE2 GLN   463     238.805 240.989 274.858  1.00  0.00           N  
ATOM   3568  N   ASN   464     233.467 241.356 274.852  1.00  0.00              
ATOM   3569  CA  ASN   464     232.805 241.294 273.580  1.00  0.00              
ATOM   3570  CB  ASN   464     232.312 239.885 273.203  1.00  0.00              
ATOM   3571  C   ASN   464     231.619 242.184 273.653  1.00  0.00              
ATOM   3572  O   ASN   464     231.258 242.837 272.677  1.00  0.00              
ATOM   3573  CG  ASN   464     233.522 239.126 272.686  1.00  0.00           C  
ATOM   3574  OD1 ASN   464     234.208 239.593 271.778  1.00  0.00           O  
ATOM   3575  ND2 ASN   464     233.805 237.936 273.281  1.00  0.00           N  
ATOM   3576  N   ARG   465     230.967 242.200 274.821  1.00  0.00              
ATOM   3577  CA  ARG   465     229.832 243.034 275.041  1.00  0.00              
ATOM   3578  CB  ARG   465     229.035 242.614 276.288  1.00  0.00              
ATOM   3579  C   ARG   465     230.259 244.468 275.164  1.00  0.00              
ATOM   3580  O   ARG   465     229.488 245.385 274.889  1.00  0.00              
ATOM   3581  CG  ARG   465     227.606 243.162 276.337  1.00  0.00           C  
ATOM   3582  CD  ARG   465     226.622 242.238 277.071  1.00  0.00           C  
ATOM   3583  NE  ARG   465     226.419 241.042 276.200  1.00  0.00           N  
ATOM   3584  CZ  ARG   465     225.675 239.969 276.603  1.00  0.00           C  
ATOM   3585  NH1 ARG   465     225.079 239.955 277.832  1.00  0.00           N  
ATOM   3586  NH2 ARG   465     225.530 238.902 275.764  1.00  0.00           N  
ATOM   3587  N   PHE   466     231.507 244.702 275.602  1.00  0.00              
ATOM   3588  CA  PHE   466     231.963 246.035 275.864  1.00  0.00              
ATOM   3589  CB  PHE   466     233.303 246.074 276.611  1.00  0.00              
ATOM   3590  C   PHE   466     231.996 246.871 274.613  1.00  0.00              
ATOM   3591  O   PHE   466     231.791 248.083 274.685  1.00  0.00              
ATOM   3592  CG  PHE   466     233.489 247.495 276.995  1.00  0.00           C  
ATOM   3593  CD1 PHE   466     232.465 248.155 277.630  1.00  0.00           C  
ATOM   3594  CD2 PHE   466     234.633 248.184 276.676  1.00  0.00           C  
ATOM   3595  CE1 PHE   466     232.591 249.477 277.984  1.00  0.00           C  
ATOM   3596  CE2 PHE   466     234.766 249.504 277.033  1.00  0.00           C  
ATOM   3597  CZ  PHE   466     233.749 250.153 277.689  1.00  0.00           C  
ATOM   3598  N   ILE   467     232.274 246.276 273.434  1.00  0.00              
ATOM   3599  CA  ILE   467     232.271 247.117 272.271  1.00  0.00              
ATOM   3600  CB  ILE   467     232.960 246.487 271.096  1.00  0.00              
ATOM   3601  C   ILE   467     230.825 247.257 271.924  1.00  0.00              
ATOM   3602  O   ILE   467     230.294 246.607 271.026  1.00  0.00              
ATOM   3603  CG2 ILE   467     232.872 247.488 269.932  1.00  0.00           C  
ATOM   3604  CG1 ILE   467     234.402 246.062 271.449  1.00  0.00           C  
ATOM   3605  CD1 ILE   467     234.487 244.762 272.253  1.00  0.00           C  
ATOM   3606  N   ALA   468     230.164 248.163 272.653  1.00  0.00              
ATOM   3607  CA  ALA   468     228.750 248.339 272.671  1.00  0.00              
ATOM   3608  CB  ALA   468     227.953 247.065 272.348  1.00  0.00              
ATOM   3609  C   ALA   468     228.591 248.619 274.119  1.00  0.00              
ATOM   3610  O   ALA   468     229.506 249.195 274.708  1.00  0.00              
ATOM   3611  N   GLY   469     227.450 248.245 274.727  1.00  0.00              
ATOM   3612  CA  GLY   469     227.305 248.472 276.134  1.00  0.00              
ATOM   3613  C   GLY   469     227.443 249.936 276.316  1.00  0.00              
ATOM   3614  O   GLY   469     228.239 250.393 277.128  1.00  0.00              
ATOM   3615  N   LYS   470     226.682 250.713 275.537  1.00  0.00              
ATOM   3616  CA  LYS   470     226.866 252.128 275.573  1.00  0.00              
ATOM   3617  CB  LYS   470     225.870 252.871 274.663  1.00  0.00              
ATOM   3618  C   LYS   470     226.636 252.593 276.973  1.00  0.00              
ATOM   3619  O   LYS   470     227.396 253.401 277.507  1.00  0.00              
ATOM   3620  CG  LYS   470     225.941 252.449 273.190  1.00  0.00           C  
ATOM   3621  CD  LYS   470     227.314 252.630 272.535  1.00  0.00           C  
ATOM   3622  CE  LYS   470     227.350 252.153 271.080  1.00  0.00           C  
ATOM   3623  NZ  LYS   470     226.647 253.124 270.210  1.00  0.00           N  
ATOM   3624  N   ILE   471     225.613 252.018 277.625  1.00  0.00              
ATOM   3625  CA  ILE   471     225.230 252.468 278.930  1.00  0.00              
ATOM   3626  CB  ILE   471     224.096 251.677 279.522  1.00  0.00              
ATOM   3627  C   ILE   471     226.343 252.285 279.889  1.00  0.00              
ATOM   3628  O   ILE   471     226.670 253.203 280.642  1.00  0.00              
ATOM   3629  CG2 ILE   471     223.965 252.078 281.001  1.00  0.00           C  
ATOM   3630  CG1 ILE   471     222.805 251.852 278.710  1.00  0.00           C  
ATOM   3631  CD1 ILE   471     222.311 253.296 278.649  1.00  0.00           C  
ATOM   3632  N   ASN   472     226.961 251.093 279.887  1.00  0.00              
ATOM   3633  CA  ASN   472     227.957 250.876 280.884  1.00  0.00              
ATOM   3634  CB  ASN   472     228.289 249.396 281.133  1.00  0.00              
ATOM   3635  C   ASN   472     229.212 251.552 280.470  1.00  0.00              
ATOM   3636  O   ASN   472     229.597 251.556 279.303  1.00  0.00              
ATOM   3637  CG  ASN   472     227.095 248.749 281.821  1.00  0.00           C  
ATOM   3638  OD1 ASN   472     226.524 249.301 282.761  1.00  0.00           O  
ATOM   3639  ND2 ASN   472     226.704 247.540 281.337  1.00  0.00           N  
ATOM   3640  N   CYS   473     229.889 252.149 281.460  1.00  0.00              
ATOM   3641  CA  CYS   473     231.121 252.829 281.217  1.00  0.00              
ATOM   3642  CB  CYS   473     232.100 252.076 280.302  1.00  0.00              
ATOM   3643  C   CYS   473     230.809 254.201 280.740  1.00  0.00              
ATOM   3644  O   CYS   473     230.485 255.044 281.567  1.00  0.00              
ATOM   3645  SG  CYS   473     232.644 250.529 281.097  1.00  0.00           S  
ATOM   3646  N   GLY   474     230.923 254.466 279.422  1.00  0.00              
ATOM   3647  CA  GLY   474     230.614 255.735 278.815  1.00  0.00              
ATOM   3648  C   GLY   474     231.414 256.814 279.460  1.00  0.00              
ATOM   3649  O   GLY   474     231.099 257.280 280.554  1.00  0.00              
ATOM   3650  N   CYS   475     232.467 257.287 278.771  1.00  0.00              
ATOM   3651  CA  CYS   475     233.183 258.338 279.406  1.00  0.00              
ATOM   3652  CB  CYS   475     234.624 257.999 279.782  1.00  0.00              
ATOM   3653  C   CYS   475     233.188 259.476 278.442  1.00  0.00              
ATOM   3654  O   CYS   475     232.816 259.317 277.279  1.00  0.00              
ATOM   3655  SG  CYS   475     235.143 259.069 281.145  1.00  0.00           S  
ATOM   3656  N   VAL   476     233.608 260.669 278.903  1.00  0.00              
ATOM   3657  CA  VAL   476     233.525 261.797 278.031  1.00  0.00              
ATOM   3658  CB  VAL   476     232.839 262.954 278.674  1.00  0.00              
ATOM   3659  C   VAL   476     234.933 262.200 277.677  1.00  0.00              
ATOM   3660  O   VAL   476     235.895 261.680 278.235  1.00  0.00              
ATOM   3661  CG1 VAL   476     232.556 263.971 277.571  1.00  0.00           C  
ATOM   3662  CG2 VAL   476     231.596 262.453 279.427  1.00  0.00           C  
ATOM   3663  N   ARG   477     235.089 263.118 276.700  1.00  0.00              
ATOM   3664  CA  ARG   477     236.367 263.563 276.205  1.00  0.00              
ATOM   3665  CB  ARG   477     236.256 264.374 274.905  1.00  0.00              
ATOM   3666  C   ARG   477     237.049 264.450 277.200  1.00  0.00              
ATOM   3667  O   ARG   477     236.405 265.174 277.950  1.00  0.00              
ATOM   3668  CG  ARG   477     235.714 263.555 273.737  1.00  0.00           C  
ATOM   3669  CD  ARG   477     235.593 264.343 272.434  1.00  0.00           C  
ATOM   3670  NE  ARG   477     235.058 263.401 271.412  1.00  0.00           N  
ATOM   3671  CZ  ARG   477     234.480 263.879 270.272  1.00  0.00           C  
ATOM   3672  NH1 ARG   477     234.388 265.225 270.066  1.00  0.00           N  
ATOM   3673  NH2 ARG   477     233.996 263.009 269.338  1.00  0.00           N  
ATOM   3674  N   ALA   478     238.396 264.397 277.234  1.00  0.00              
ATOM   3675  CA  ALA   478     239.174 265.220 278.127  1.00  0.00              
ATOM   3676  CB  ALA   478     240.564 264.639 278.433  1.00  0.00              
ATOM   3677  C   ALA   478     239.382 266.575 277.512  1.00  0.00              
ATOM   3678  O   ALA   478     239.329 266.726 276.294  1.00  0.00              
ATOM   3679  N   CYS   479     239.563 267.612 278.362  1.00  0.00              
ATOM   3680  CA  CYS   479     239.807 268.959 277.918  1.00  0.00              
ATOM   3681  CB  CYS   479     239.699 270.005 279.041  1.00  0.00              
ATOM   3682  C   CYS   479     241.180 269.091 277.337  1.00  0.00              
ATOM   3683  O   CYS   479     241.349 269.658 276.259  1.00  0.00              
ATOM   3684  SG  CYS   479     237.996 270.214 279.641  1.00  0.00           S  
ATOM   3685  N   ASN   480     242.206 268.564 278.041  1.00  0.00              
ATOM   3686  CA  ASN   480     243.548 268.730 277.565  1.00  0.00              
ATOM   3687  CB  ASN   480     244.576 269.184 278.621  1.00  0.00              
ATOM   3688  C   ASN   480     244.059 267.452 277.017  1.00  0.00              
ATOM   3689  O   ASN   480     244.304 266.487 277.740  1.00  0.00              
ATOM   3690  CG  ASN   480     244.593 270.703 278.682  1.00  0.00           C  
ATOM   3691  OD1 ASN   480     244.161 271.379 277.750  1.00  0.00           O  
ATOM   3692  ND2 ASN   480     245.141 271.260 279.795  1.00  0.00           N  
ATOM   3693  N   GLU   481     244.246 267.425 275.692  1.00  0.00              
ATOM   3694  CA  GLU   481     244.814 266.253 275.128  1.00  0.00              
ATOM   3695  CB  GLU   481     243.841 265.426 274.269  1.00  0.00              
ATOM   3696  C   GLU   481     245.967 266.692 274.296  1.00  0.00              
ATOM   3697  O   GLU   481     245.882 267.664 273.546  1.00  0.00              
ATOM   3698  CG  GLU   481     243.235 266.176 273.087  1.00  0.00           C  
ATOM   3699  CD  GLU   481     242.312 265.203 272.367  1.00  0.00           C  
ATOM   3700  OE1 GLU   481     241.454 264.588 273.056  1.00  0.00           O  
ATOM   3701  OE2 GLU   481     242.453 265.057 271.125  1.00  0.00           O  
ATOM   3702  N   GLN   482     247.109 266.004 274.450  1.00  0.00              
ATOM   3703  CA  GLN   482     248.237 266.339 273.644  1.00  0.00              
ATOM   3704  CB  GLN   482     249.452 266.803 274.467  1.00  0.00              
ATOM   3705  C   GLN   482     248.511 265.165 272.774  1.00  0.00              
ATOM   3706  O   GLN   482     248.663 264.040 273.249  1.00  0.00              
ATOM   3707  CG  GLN   482     249.894 265.842 275.563  1.00  0.00           C  
ATOM   3708  CD  GLN   482     250.850 266.616 276.460  1.00  0.00           C  
ATOM   3709  OE1 GLN   482     251.841 267.176 275.994  1.00  0.00           O  
ATOM   3710  NE2 GLN   482     250.541 266.668 277.784  1.00  0.00           N  
ATOM   3711  N   SER   483     248.534 265.419 271.450  1.00  0.00              
ATOM   3712  CA  SER   483     248.702 264.369 270.494  1.00  0.00              
ATOM   3713  CB  SER   483     247.570 264.273 269.455  1.00  0.00              
ATOM   3714  C   SER   483     249.952 264.628 269.734  1.00  0.00              
ATOM   3715  O   SER   483     250.429 265.759 269.656  1.00  0.00              
ATOM   3716  OG  SER   483     246.361 263.866 270.075  1.00  0.00           O  
ATOM   3717  N   PHE   484     250.536 263.557 269.171  1.00  0.00              
ATOM   3718  CA  PHE   484     251.738 263.749 268.426  1.00  0.00              
ATOM   3719  CB  PHE   484     252.919 262.936 268.976  1.00  0.00              
ATOM   3720  C   PHE   484     251.486 263.310 267.023  1.00  0.00              
ATOM   3721  O   PHE   484     251.128 262.161 266.768  1.00  0.00              
ATOM   3722  CG  PHE   484     253.163 263.471 270.342  1.00  0.00           C  
ATOM   3723  CD1 PHE   484     252.454 262.984 271.415  1.00  0.00           C  
ATOM   3724  CD2 PHE   484     254.088 264.468 270.547  1.00  0.00           C  
ATOM   3725  CE1 PHE   484     252.671 263.480 272.679  1.00  0.00           C  
ATOM   3726  CE2 PHE   484     254.309 264.967 271.808  1.00  0.00           C  
ATOM   3727  CZ  PHE   484     253.600 264.472 272.876  1.00  0.00           C  
ATOM   3728  N   GLU   485     251.651 264.247 266.072  1.00  0.00              
ATOM   3729  CA  GLU   485     251.516 263.931 264.683  1.00  0.00              
ATOM   3730  CB  GLU   485     251.404 265.178 263.789  1.00  0.00              
ATOM   3731  C   GLU   485     252.786 263.243 264.320  1.00  0.00              
ATOM   3732  O   GLU   485     253.852 263.628 264.799  1.00  0.00              
ATOM   3733  CG  GLU   485     251.259 264.864 262.300  1.00  0.00           C  
ATOM   3734  CD  GLU   485     251.160 266.188 261.555  1.00  0.00           C  
ATOM   3735  OE1 GLU   485     251.304 267.250 262.218  1.00  0.00           O  
ATOM   3736  OE2 GLU   485     250.945 266.156 260.314  1.00  0.00           O  
ATOM   3737  N   ALA   486     252.718 262.196 263.478  1.00  0.00              
ATOM   3738  CA  ALA   486     253.951 261.546 263.148  1.00  0.00              
ATOM   3739  CB  ALA   486     254.166 260.222 263.900  1.00  0.00              
ATOM   3740  C   ALA   486     253.961 261.228 261.688  1.00  0.00              
ATOM   3741  O   ALA   486     252.939 260.869 261.104  1.00  0.00              
ATOM   3742  N   THR   487     255.143 261.376 261.059  1.00  0.00              
ATOM   3743  CA  THR   487     255.311 261.034 259.678  1.00  0.00              
ATOM   3744  CB  THR   487     255.749 262.195 258.833  1.00  0.00              
ATOM   3745  C   THR   487     256.410 260.021 259.660  1.00  0.00              
ATOM   3746  O   THR   487     257.512 260.289 260.134  1.00  0.00              
ATOM   3747  OG1 THR   487     254.807 263.252 258.931  1.00  0.00           O  
ATOM   3748  CG2 THR   487     255.859 261.731 257.373  1.00  0.00           C  
ATOM   3749  N   THR   488     256.155 258.828 259.090  1.00  0.00              
ATOM   3750  CA  THR   488     257.157 257.807 259.183  1.00  0.00              
ATOM   3751  CB  THR   488     256.611 256.512 259.714  1.00  0.00              
ATOM   3752  C   THR   488     257.747 257.550 257.832  1.00  0.00              
ATOM   3753  O   THR   488     257.089 257.719 256.807  1.00  0.00              
ATOM   3754  OG1 THR   488     257.669 255.651 260.102  1.00  0.00           O  
ATOM   3755  CG2 THR   488     255.762 255.847 258.619  1.00  0.00           C  
ATOM   3756  N   SER   489     259.043 257.168 257.813  1.00  0.00              
ATOM   3757  CA  SER   489     259.736 256.856 256.595  1.00  0.00              
ATOM   3758  CB  SER   489     260.589 258.016 256.056  1.00  0.00              
ATOM   3759  C   SER   489     260.665 255.729 256.911  1.00  0.00              
ATOM   3760  O   SER   489     261.055 255.545 258.063  1.00  0.00              
ATOM   3761  OG  SER   489     261.638 258.315 256.965  1.00  0.00           O  
ATOM   3762  N   GLN   490     261.045 254.927 255.896  1.00  0.00              
ATOM   3763  CA  GLN   490     261.894 253.819 256.216  1.00  0.00              
ATOM   3764  CB  GLN   490     261.096 252.546 256.552  1.00  0.00              
ATOM   3765  C   GLN   490     262.848 253.530 255.100  1.00  0.00              
ATOM   3766  O   GLN   490     262.617 253.883 253.944  1.00  0.00              
ATOM   3767  CG  GLN   490     260.190 252.068 255.417  1.00  0.00           C  
ATOM   3768  CD  GLN   490     259.417 250.856 255.916  1.00  0.00           C  
ATOM   3769  OE1 GLN   490     259.840 250.175 256.848  1.00  0.00           O  
ATOM   3770  NE2 GLN   490     258.247 250.579 255.281  1.00  0.00           N  
ATOM   3771  N   ALA   491     263.983 252.895 255.465  1.00  0.00              
ATOM   3772  CA  ALA   491     265.010 252.484 254.550  1.00  0.00              
ATOM   3773  CB  ALA   491     266.170 253.488 254.433  1.00  0.00              
ATOM   3774  C   ALA   491     265.579 251.210 255.109  1.00  0.00              
ATOM   3775  O   ALA   491     265.456 250.954 256.304  1.00  0.00              
ATOM   3776  N   GLN   492     266.209 250.366 254.262  1.00  0.00              
ATOM   3777  CA  GLN   492     266.733 249.112 254.743  1.00  0.00              
ATOM   3778  CB  GLN   492     267.139 248.119 253.646  1.00  0.00              
ATOM   3779  C   GLN   492     267.983 249.356 255.534  1.00  0.00              
ATOM   3780  O   GLN   492     268.896 250.039 255.073  1.00  0.00              
ATOM   3781  CG  GLN   492     265.976 247.435 252.939  1.00  0.00           C  
ATOM   3782  CD  GLN   492     266.591 246.508 251.905  1.00  0.00           C  
ATOM   3783  OE1 GLN   492     267.053 246.950 250.856  1.00  0.00           O  
ATOM   3784  NE2 GLN   492     266.615 245.183 252.215  1.00  0.00           N  
ATOM   3785  N   PHE   493     268.041 248.807 256.767  1.00  0.00              
ATOM   3786  CA  PHE   493     269.197 249.018 257.590  1.00  0.00              
ATOM   3787  CB  PHE   493     268.977 248.638 259.076  1.00  0.00              
ATOM   3788  C   PHE   493     270.417 248.327 257.072  1.00  0.00              
ATOM   3789  O   PHE   493     271.379 249.037 256.769  1.00  0.00              
ATOM   3790  CG  PHE   493     270.292 248.546 259.794  1.00  0.00           C  
ATOM   3791  CD1 PHE   493     271.010 249.660 260.168  1.00  0.00           C  
ATOM   3792  CD2 PHE   493     270.806 247.312 260.131  1.00  0.00           C  
ATOM   3793  CE1 PHE   493     272.210 249.533 260.837  1.00  0.00           C  
ATOM   3794  CE2 PHE   493     272.002 247.181 260.798  1.00  0.00           C  
ATOM   3795  CZ  PHE   493     272.716 248.296 261.155  1.00  0.00           C  
ATOM   3796  N   PRO   494     270.447 247.004 256.918  1.00  0.00              
ATOM   3797  CA  PRO   494     271.651 246.392 256.443  1.00  0.00              
ATOM   3798  CB  PRO   494     271.652 244.961 256.978  1.00  0.00              
ATOM   3799  C   PRO   494     271.759 246.444 254.956  1.00  0.00              
ATOM   3800  O   PRO   494     270.835 245.980 254.288  1.00  0.00              
ATOM   3801  CD  PRO   494     269.611 246.060 257.651  1.00  0.00           C  
ATOM   3802  CG  PRO   494     270.175 244.674 257.293  1.00  0.00           C  
ATOM   3803  N   SER   495     272.898 246.933 254.431  1.00  0.00              
ATOM   3804  CA  SER   495     273.145 246.940 253.016  1.00  0.00              
ATOM   3805  CB  SER   495     274.169 247.983 252.544  1.00  0.00              
ATOM   3806  C   SER   495     273.828 245.644 252.748  1.00  0.00              
ATOM   3807  O   SER   495     274.140 244.890 253.671  1.00  0.00              
ATOM   3808  OG  SER   495     273.764 249.295 252.886  1.00  0.00           O  
ATOM   3809  N   GLU   496     274.061 245.345 251.458  1.00  0.00              
ATOM   3810  CA  GLU   496     274.793 244.165 251.116  1.00  0.00              
ATOM   3811  CB  GLU   496     274.867 243.946 249.596  1.00  0.00              
ATOM   3812  C   GLU   496     276.190 244.366 251.617  1.00  0.00              
ATOM   3813  O   GLU   496     276.791 243.465 252.202  1.00  0.00              
ATOM   3814  CG  GLU   496     273.507 243.645 248.963  1.00  0.00           C  
ATOM   3815  CD  GLU   496     273.693 243.583 247.454  1.00  0.00           C  
ATOM   3816  OE1 GLU   496     274.819 243.896 246.984  1.00  0.00           O  
ATOM   3817  OE2 GLU   496     272.710 243.226 246.752  1.00  0.00           O  
ATOM   3818  N   VAL   497     276.730 245.582 251.398  1.00  0.00              
ATOM   3819  CA  VAL   497     278.075 245.927 251.767  1.00  0.00              
ATOM   3820  CB  VAL   497     278.456 247.298 251.294  1.00  0.00              
ATOM   3821  C   VAL   497     278.223 245.926 253.257  1.00  0.00              
ATOM   3822  O   VAL   497     279.203 245.415 253.794  1.00  0.00              
ATOM   3823  CG1 VAL   497     279.892 247.596 251.754  1.00  0.00           C  
ATOM   3824  CG2 VAL   497     278.255 247.365 249.773  1.00  0.00           C  
ATOM   3825  N   ASN   498     277.236 246.511 253.956  1.00  0.00              
ATOM   3826  CA  ASN   498     277.249 246.697 255.383  1.00  0.00              
ATOM   3827  CB  ASN   498     276.120 247.623 255.856  1.00  0.00              
ATOM   3828  C   ASN   498     277.115 245.400 256.115  1.00  0.00              
ATOM   3829  O   ASN   498     277.597 245.283 257.240  1.00  0.00              
ATOM   3830  CG  ASN   498     276.419 248.996 255.278  1.00  0.00           C  
ATOM   3831  OD1 ASN   498     277.549 249.283 254.886  1.00  0.00           O  
ATOM   3832  ND2 ASN   498     275.380 249.872 255.223  1.00  0.00           N  
ATOM   3833  N   LEU   499     276.465 244.389 255.505  1.00  0.00              
ATOM   3834  CA  LEU   499     276.184 243.160 256.190  1.00  0.00              
ATOM   3835  CB  LEU   499     275.583 242.086 255.266  1.00  0.00              
ATOM   3836  C   LEU   499     277.456 242.602 256.704  1.00  0.00              
ATOM   3837  O   LEU   499     277.510 242.065 257.809  1.00  0.00              
ATOM   3838  CG  LEU   499     274.130 242.351 254.839  1.00  0.00           C  
ATOM   3839  CD1 LEU   499     273.614 241.242 253.909  1.00  0.00           C  
ATOM   3840  CD2 LEU   499     273.222 242.536 256.064  1.00  0.00           C  
ATOM   3841  N   ASP   500     278.519 242.657 255.901  1.00  0.00              
ATOM   3842  CA  ASP   500     279.716 242.154 256.470  1.00  0.00              
ATOM   3843  CB  ASP   500     280.857 242.050 255.446  1.00  0.00              
ATOM   3844  C   ASP   500     280.181 243.049 257.591  1.00  0.00              
ATOM   3845  O   ASP   500     280.359 242.554 258.697  1.00  0.00              
ATOM   3846  CG  ASP   500     281.878 241.080 256.014  1.00  0.00           C  
ATOM   3847  OD1 ASP   500     281.559 240.432 257.046  1.00  0.00           O  
ATOM   3848  OD2 ASP   500     282.984 240.967 255.423  1.00  0.00           O  
ATOM   3849  N   ASN   501     280.370 244.371 257.321  1.00  0.00              
ATOM   3850  CA  ASN   501     281.015 245.357 258.187  1.00  0.00              
ATOM   3851  CB  ASN   501     281.608 246.511 257.368  1.00  0.00              
ATOM   3852  C   ASN   501     280.313 246.011 259.358  1.00  0.00              
ATOM   3853  O   ASN   501     280.875 246.039 260.451  1.00  0.00              
ATOM   3854  CG  ASN   501     282.728 245.919 256.531  1.00  0.00           C  
ATOM   3855  OD1 ASN   501     283.569 245.177 257.037  1.00  0.00           O  
ATOM   3856  ND2 ASN   501     282.734 246.242 255.211  1.00  0.00           N  
ATOM   3857  N   ASN   502     279.119 246.624 259.183  1.00  0.00              
ATOM   3858  CA  ASN   502     278.495 247.310 260.300  1.00  0.00              
ATOM   3859  CB  ASN   502     277.220 248.076 259.917  1.00  0.00              
ATOM   3860  C   ASN   502     278.115 246.259 261.257  1.00  0.00              
ATOM   3861  O   ASN   502     278.122 246.388 262.480  1.00  0.00              
ATOM   3862  CG  ASN   502     277.639 249.335 259.175  1.00  0.00           C  
ATOM   3863  OD1 ASN   502     278.761 249.816 259.325  1.00  0.00           O  
ATOM   3864  ND2 ASN   502     276.705 249.893 258.360  1.00  0.00           N  
ATOM   3865  N   ASN   503     277.754 245.145 260.654  1.00  0.00              
ATOM   3866  CA  ASN   503     277.431 243.997 261.384  1.00  0.00              
ATOM   3867  CB  ASN   503     277.009 242.939 260.350  1.00  0.00              
ATOM   3868  C   ASN   503     278.690 243.719 262.166  1.00  0.00              
ATOM   3869  O   ASN   503     278.624 243.403 263.337  1.00  0.00              
ATOM   3870  CG  ASN   503     275.625 243.266 259.789  1.00  0.00           C  
ATOM   3871  OD1 ASN   503     275.103 244.363 259.982  1.00  0.00           O  
ATOM   3872  ND2 ASN   503     275.006 242.281 259.081  1.00  0.00           N  
ATOM   3873  N   ASP   504     279.887 243.927 261.609  1.00  0.00              
ATOM   3874  CA  ASP   504     281.129 243.672 262.303  1.00  0.00              
ATOM   3875  CB  ASP   504     282.396 244.003 261.483  1.00  0.00              
ATOM   3876  C   ASP   504     281.248 244.562 263.499  1.00  0.00              
ATOM   3877  O   ASP   504     282.206 244.449 264.258  1.00  0.00              
ATOM   3878  CG  ASP   504     282.580 243.099 260.269  1.00  0.00           C  
ATOM   3879  OD1 ASP   504     282.181 241.906 260.309  1.00  0.00           O  
ATOM   3880  OD2 ASP   504     283.148 243.609 259.267  1.00  0.00           O  
ATOM   3881  N   LEU   505     280.424 245.613 263.576  1.00  0.00              
ATOM   3882  CA  LEU   505     280.372 246.422 264.757  1.00  0.00              
ATOM   3883  CB  LEU   505     279.636 247.754 264.531  1.00  0.00              
ATOM   3884  C   LEU   505     279.644 245.679 265.834  1.00  0.00              
ATOM   3885  O   LEU   505     279.854 245.928 267.019  1.00  0.00              
ATOM   3886  CG  LEU   505     280.355 248.685 263.536  1.00  0.00           C  
ATOM   3887  CD1 LEU   505     279.586 250.000 263.342  1.00  0.00           C  
ATOM   3888  CD2 LEU   505     281.819 248.908 263.944  1.00  0.00           C  
ATOM   3889  N   LEU   506     278.694 244.798 265.463  1.00  0.00              
ATOM   3890  CA  LEU   506     277.974 244.166 266.508  1.00  0.00              
ATOM   3891  CB  LEU   506     276.477 244.550 266.621  1.00  0.00              
ATOM   3892  C   LEU   506     278.101 242.623 266.731  1.00  0.00              
ATOM   3893  O   LEU   506     277.439 242.337 267.695  1.00  0.00              
ATOM   3894  CG  LEU   506     276.121 246.047 266.734  1.00  0.00           C  
ATOM   3895  CD1 LEU   506     276.635 246.650 268.039  1.00  0.00           C  
ATOM   3896  CD2 LEU   506     276.550 246.844 265.493  1.00  0.00           C  
ATOM   3897  N   GLU   507     278.855 241.622 266.080  1.00  0.00              
ATOM   3898  CA  GLU   507     279.302 240.190 266.387  1.00  0.00              
ATOM   3899  CB  GLU   507     279.636 239.155 265.314  1.00  0.00              
ATOM   3900  C   GLU   507     280.467 239.800 267.332  1.00  0.00              
ATOM   3901  O   GLU   507     280.453 238.748 267.947  1.00  0.00              
ATOM   3902  CG  GLU   507     279.561 237.658 265.645  1.00  0.00           C  
ATOM   3903  CD  GLU   507     280.069 236.840 264.466  1.00  0.00           C  
ATOM   3904  OE1 GLU   507     279.363 236.787 263.424  1.00  0.00           O  
ATOM   3905  OE2 GLU   507     281.171 236.245 264.600  1.00  0.00           O  
ATOM   3906  N   TYR   508     281.549 240.526 267.535  1.00  0.00              
ATOM   3907  CA  TYR   508     282.396 240.107 268.592  1.00  0.00              
ATOM   3908  CB  TYR   508     283.826 239.742 268.173  1.00  0.00              
ATOM   3909  C   TYR   508     282.531 241.222 269.587  1.00  0.00              
ATOM   3910  O   TYR   508     283.115 242.263 269.308  1.00  0.00              
ATOM   3911  CG  TYR   508     284.514 239.444 269.458  1.00  0.00           C  
ATOM   3912  CD1 TYR   508     284.344 238.223 270.066  1.00  0.00           C  
ATOM   3913  CD2 TYR   508     285.317 240.387 270.062  1.00  0.00           C  
ATOM   3914  CE1 TYR   508     284.969 237.946 271.259  1.00  0.00           C  
ATOM   3915  CE2 TYR   508     285.943 240.115 271.255  1.00  0.00           C  
ATOM   3916  CZ  TYR   508     285.768 238.892 271.854  1.00  0.00           C  
ATOM   3917  OH  TYR   508     286.408 238.608 273.079  1.00  0.00           O  
ATOM   3918  N   PHE   509     282.105 241.016 270.839  1.00  0.00              
ATOM   3919  CA  PHE   509     282.056 242.179 271.668  1.00  0.00              
ATOM   3920  CB  PHE   509     280.617 242.594 271.995  1.00  0.00              
ATOM   3921  C   PHE   509     282.814 241.994 272.947  1.00  0.00              
ATOM   3922  O   PHE   509     283.721 241.170 273.067  1.00  0.00              
ATOM   3923  CG  PHE   509     280.050 241.568 272.901  1.00  0.00           C  
ATOM   3924  CD1 PHE   509     279.999 240.240 272.540  1.00  0.00           C  
ATOM   3925  CD2 PHE   509     279.534 241.964 274.108  1.00  0.00           C  
ATOM   3926  CE1 PHE   509     279.467 239.310 273.397  1.00  0.00           C  
ATOM   3927  CE2 PHE   509     278.997 241.042 274.966  1.00  0.00           C  
ATOM   3928  CZ  PHE   509     278.969 239.719 274.611  1.00  0.00           C  
ATOM   3929  N   LYS   510     282.498 242.885 273.904  1.00  0.00              
ATOM   3930  CA  LYS   510     283.098 242.980 275.200  1.00  0.00              
ATOM   3931  CB  LYS   510     282.710 244.269 275.934  1.00  0.00              
ATOM   3932  C   LYS   510     282.786 241.841 276.143  1.00  0.00              
ATOM   3933  O   LYS   510     283.646 241.455 276.933  1.00  0.00              
ATOM   3934  CG  LYS   510     283.401 244.404 277.289  1.00  0.00           C  
ATOM   3935  CD  LYS   510     283.277 245.801 277.898  1.00  0.00           C  
ATOM   3936  CE  LYS   510     281.892 246.088 278.479  1.00  0.00           C  
ATOM   3937  NZ  LYS   510     281.856 247.455 279.045  1.00  0.00           N  
ATOM   3938  N   ARG   511     281.569 241.261 276.106  1.00  0.00              
ATOM   3939  CA  ARG   511     281.174 240.357 277.162  1.00  0.00              
ATOM   3940  CB  ARG   511     279.845 240.802 277.772  1.00  0.00              
ATOM   3941  C   ARG   511     280.987 238.969 276.616  1.00  0.00              
ATOM   3942  O   ARG   511     281.601 238.591 275.620  1.00  0.00              
ATOM   3943  CG  ARG   511     279.629 240.452 279.235  1.00  0.00           C  
ATOM   3944  CD  ARG   511     278.538 241.338 279.843  1.00  0.00           C  
ATOM   3945  NE  ARG   511     278.893 242.747 279.494  1.00  0.00           N  
ATOM   3946  CZ  ARG   511     278.423 243.307 278.338  1.00  0.00           C  
ATOM   3947  NH1 ARG   511     277.496 242.641 277.590  1.00  0.00           N  
ATOM   3948  NH2 ARG   511     278.907 244.509 277.908  1.00  0.00           N  
ATOM   3949  N   ASP   512     280.131 238.170 277.296  1.00  0.00              
ATOM   3950  CA  ASP   512     279.935 236.773 277.014  1.00  0.00              
ATOM   3951  CB  ASP   512     278.937 236.130 277.989  1.00  0.00              
ATOM   3952  C   ASP   512     279.438 236.508 275.604  1.00  0.00              
ATOM   3953  O   ASP   512     280.109 235.793 274.863  1.00  0.00              
ATOM   3954  CG  ASP   512     279.565 236.202 279.373  1.00  0.00           C  
ATOM   3955  OD1 ASP   512     280.720 236.697 279.473  1.00  0.00           O  
ATOM   3956  OD2 ASP   512     278.899 235.766 280.349  1.00  0.00           O  
ATOM   3957  N   LEU   513     278.273 237.056 275.165  1.00  0.00              
ATOM   3958  CA  LEU   513     277.839 236.768 273.809  1.00  0.00              
ATOM   3959  CB  LEU   513     277.031 235.468 273.690  1.00  0.00              
ATOM   3960  C   LEU   513     276.911 237.851 273.272  1.00  0.00              
ATOM   3961  O   LEU   513     276.057 238.308 274.031  1.00  0.00              
ATOM   3962  CG  LEU   513     277.854 234.186 273.876  1.00  0.00           C  
ATOM   3963  CD1 LEU   513     276.965 232.941 273.737  1.00  0.00           C  
ATOM   3964  CD2 LEU   513     279.063 234.155 272.926  1.00  0.00           C  
ATOM   3965  N   THR   514     277.011 238.262 271.956  1.00  0.00              
ATOM   3966  CA  THR   514     276.104 239.294 271.465  1.00  0.00              
ATOM   3967  CB  THR   514     276.066 240.626 272.181  1.00  0.00              
ATOM   3968  C   THR   514     275.570 239.370 270.033  1.00  0.00              
ATOM   3969  O   THR   514     275.114 238.368 269.504  1.00  0.00              
ATOM   3970  OG1 THR   514     277.318 240.950 272.752  1.00  0.00           O  
ATOM   3971  CG2 THR   514     274.933 240.658 273.220  1.00  0.00           C  
ATOM   3972  N   LYS   515     275.537 240.601 269.425  1.00  0.00              
ATOM   3973  CA  LYS   515     275.045 241.092 268.120  1.00  0.00              
ATOM   3974  CB  LYS   515     274.687 242.582 268.203  1.00  0.00              
ATOM   3975  C   LYS   515     275.502 240.879 266.704  1.00  0.00              
ATOM   3976  O   LYS   515     275.787 239.760 266.365  1.00  0.00              
ATOM   3977  CG  LYS   515     273.373 242.785 268.957  1.00  0.00           C  
ATOM   3978  CD  LYS   515     273.049 244.235 269.310  1.00  0.00           C  
ATOM   3979  CE  LYS   515     271.647 244.398 269.900  1.00  0.00           C  
ATOM   3980  NZ  LYS   515     271.612 243.861 271.279  1.00  0.00           N  
ATOM   3981  N   PHE   516     275.565 241.996 265.885  1.00  0.00              
ATOM   3982  CA  PHE   516     275.926 242.172 264.481  1.00  0.00              
ATOM   3983  CB  PHE   516     276.025 243.603 263.929  1.00  0.00              
ATOM   3984  C   PHE   516     276.918 241.242 263.901  1.00  0.00              
ATOM   3985  O   PHE   516     277.326 240.288 264.513  1.00  0.00              
ATOM   3986  CG  PHE   516     274.684 244.165 263.676  1.00  0.00           C  
ATOM   3987  CD1 PHE   516     274.069 243.905 262.476  1.00  0.00           C  
ATOM   3988  CD2 PHE   516     274.066 244.948 264.617  1.00  0.00           C  
ATOM   3989  CE1 PHE   516     272.830 244.413 262.199  1.00  0.00           C  
ATOM   3990  CE2 PHE   516     272.824 245.460 264.349  1.00  0.00           C  
ATOM   3991  CZ  PHE   516     272.217 245.189 263.145  1.00  0.00           C  
ATOM   3992  N   GLN   517     277.236 241.366 262.613  1.00  0.00              
ATOM   3993  CA  GLN   517     278.032 240.335 262.045  1.00  0.00              
ATOM   3994  CB  GLN   517     278.232 240.304 260.523  1.00  0.00              
ATOM   3995  C   GLN   517     279.390 240.228 262.681  1.00  0.00              
ATOM   3996  O   GLN   517     279.935 239.130 262.640  1.00  0.00              
ATOM   3997  CG  GLN   517     278.752 238.946 260.038  1.00  0.00           C  
ATOM   3998  CD  GLN   517     280.265 238.968 259.929  1.00  0.00           C  
ATOM   3999  OE1 GLN   517     280.853 239.927 259.432  1.00  0.00           O  
ATOM   4000  NE2 GLN   517     280.915 237.875 260.410  1.00  0.00           N  
ATOM   4001  N   LEU   518     280.017 241.289 263.274  1.00  0.00              
ATOM   4002  CA  LEU   518     281.296 241.107 263.927  1.00  0.00              
ATOM   4003  CB  LEU   518     282.451 241.112 262.890  1.00  0.00              
ATOM   4004  C   LEU   518     281.653 241.945 265.180  1.00  0.00              
ATOM   4005  O   LEU   518     282.763 241.731 265.647  1.00  0.00              
ATOM   4006  CG  LEU   518     283.938 240.938 263.295  1.00  0.00           C  
ATOM   4007  CD1 LEU   518     284.609 242.256 263.726  1.00  0.00           C  
ATOM   4008  CD2 LEU   518     284.121 239.779 264.290  1.00  0.00           C  
ATOM   4009  N   THR   519     280.889 242.903 265.813  1.00  0.00              
ATOM   4010  CA  THR   519     281.240 243.248 267.199  1.00  0.00              
ATOM   4011  CB  THR   519     282.120 244.486 267.282  1.00  0.00              
ATOM   4012  C   THR   519     280.226 243.156 268.430  1.00  0.00              
ATOM   4013  O   THR   519     279.825 244.181 268.969  1.00  0.00              
ATOM   4014  OG1 THR   519     283.325 244.264 266.565  1.00  0.00           O  
ATOM   4015  CG2 THR   519     282.457 244.853 268.739  1.00  0.00           C  
ATOM   4016  N   ARG   520     279.736 241.915 268.845  1.00  0.00              
ATOM   4017  CA  ARG   520     278.816 241.264 269.808  1.00  0.00              
ATOM   4018  CB  ARG   520     277.676 242.180 270.319  1.00  0.00              
ATOM   4019  C   ARG   520     278.261 239.927 269.158  1.00  0.00              
ATOM   4020  O   ARG   520     277.533 239.906 268.194  1.00  0.00              
ATOM   4021  CG  ARG   520     278.035 243.529 270.931  1.00  0.00           C  
ATOM   4022  CD  ARG   520     276.794 244.323 271.346  1.00  0.00           C  
ATOM   4023  NE  ARG   520     277.186 245.757 271.400  1.00  0.00           N  
ATOM   4024  CZ  ARG   520     276.311 246.707 270.963  1.00  0.00           C  
ATOM   4025  NH1 ARG   520     275.046 246.351 270.595  1.00  0.00           N  
ATOM   4026  NH2 ARG   520     276.715 248.005 270.846  1.00  0.00           N  
ATOM   4027  N   LYS   521     278.408 238.679 269.638  1.00  0.00              
ATOM   4028  CA  LYS   521     278.216 237.521 268.713  1.00  0.00              
ATOM   4029  CB  LYS   521     278.774 236.238 269.348  1.00  0.00              
ATOM   4030  C   LYS   521     276.974 237.136 267.879  1.00  0.00              
ATOM   4031  O   LYS   521     276.117 236.389 268.343  1.00  0.00              
ATOM   4032  CG  LYS   521     278.227 235.951 270.744  1.00  0.00           C  
ATOM   4033  CD  LYS   521     276.827 235.338 270.759  1.00  0.00           C  
ATOM   4034  CE  LYS   521     276.800 233.883 270.287  1.00  0.00           C  
ATOM   4035  NZ  LYS   521     275.415 233.363 270.329  1.00  0.00           N  
ATOM   4036  N   THR   522     276.906 237.500 266.551  1.00  0.00              
ATOM   4037  CA  THR   522     275.846 236.951 265.692  1.00  0.00              
ATOM   4038  CB  THR   522     274.426 237.478 265.669  1.00  0.00              
ATOM   4039  C   THR   522     276.246 237.060 264.243  1.00  0.00              
ATOM   4040  O   THR   522     277.100 237.850 263.840  1.00  0.00              
ATOM   4041  OG1 THR   522     274.270 238.558 264.760  1.00  0.00           O  
ATOM   4042  CG2 THR   522     273.968 237.851 267.083  1.00  0.00           C  
ATOM   4043  N   VAL   523     275.556 236.259 263.411  1.00  0.00              
ATOM   4044  CA  VAL   523     275.774 236.117 262.000  1.00  0.00              
ATOM   4045  CB  VAL   523     275.430 234.753 261.484  1.00  0.00              
ATOM   4046  C   VAL   523     274.979 237.105 261.205  1.00  0.00              
ATOM   4047  O   VAL   523     274.056 237.733 261.715  1.00  0.00              
ATOM   4048  CG1 VAL   523     276.400 233.736 262.104  1.00  0.00           C  
ATOM   4049  CG2 VAL   523     273.957 234.466 261.816  1.00  0.00           C  
ATOM   4050  N   THR   524     275.364 237.273 259.917  1.00  0.00              
ATOM   4051  CA  THR   524     274.732 238.165 258.981  1.00  0.00              
ATOM   4052  CB  THR   524     275.465 238.381 257.678  1.00  0.00              
ATOM   4053  C   THR   524     273.326 237.744 258.630  1.00  0.00              
ATOM   4054  O   THR   524     272.544 238.642 258.309  1.00  0.00              
ATOM   4055  OG1 THR   524     275.753 237.148 257.039  1.00  0.00           O  
ATOM   4056  CG2 THR   524     276.741 239.196 257.918  1.00  0.00           C  
ATOM   4057  N   PRO   525     272.927 236.486 258.589  1.00  0.00              
ATOM   4058  CA  PRO   525     271.534 236.181 258.334  1.00  0.00              
ATOM   4059  CB  PRO   525     271.473 234.676 258.098  1.00  0.00              
ATOM   4060  C   PRO   525     270.743 236.659 259.491  1.00  0.00              
ATOM   4061  O   PRO   525     269.659 237.219 259.335  1.00  0.00              
ATOM   4062  CD  PRO   525     273.801 235.399 258.179  1.00  0.00           C  
ATOM   4063  CG  PRO   525     272.874 234.344 257.547  1.00  0.00           C  
ATOM   4064  N   PHE   526     271.332 236.476 260.679  1.00  0.00              
ATOM   4065  CA  PHE   526     270.832 237.026 261.892  1.00  0.00              
ATOM   4066  CB  PHE   526     271.653 236.530 263.095  1.00  0.00              
ATOM   4067  C   PHE   526     271.196 238.448 261.643  1.00  0.00              
ATOM   4068  O   PHE   526     271.962 238.724 260.740  1.00  0.00              
ATOM   4069  CG  PHE   526     270.895 236.732 264.356  1.00  0.00           C  
ATOM   4070  CD1 PHE   526     269.992 235.780 264.763  1.00  0.00           C  
ATOM   4071  CD2 PHE   526     271.092 237.848 265.134  1.00  0.00           C  
ATOM   4072  CE1 PHE   526     269.284 235.943 265.928  1.00  0.00           C  
ATOM   4073  CE2 PHE   526     270.386 238.016 266.302  1.00  0.00           C  
ATOM   4074  CZ  PHE   526     269.480 237.062 266.700  1.00  0.00           C  
ATOM   4075  N   LEU   527     270.625 239.407 262.349  1.00  0.00              
ATOM   4076  CA  LEU   527     270.895 240.809 262.174  1.00  0.00              
ATOM   4077  CB  LEU   527     272.356 241.128 261.891  1.00  0.00              
ATOM   4078  C   LEU   527     270.145 241.363 261.010  1.00  0.00              
ATOM   4079  O   LEU   527     269.558 242.437 261.116  1.00  0.00              
ATOM   4080  CG  LEU   527     273.261 240.428 262.890  1.00  0.00           C  
ATOM   4081  CD1 LEU   527     274.653 240.348 262.286  1.00  0.00           C  
ATOM   4082  CD2 LEU   527     273.199 241.085 264.282  1.00  0.00           C  
ATOM   4083  N   ARG   528     270.113 240.660 259.864  1.00  0.00              
ATOM   4084  CA  ARG   528     269.352 241.256 258.808  1.00  0.00              
ATOM   4085  CB  ARG   528     269.651 240.692 257.402  1.00  0.00              
ATOM   4086  C   ARG   528     267.915 241.152 259.162  1.00  0.00              
ATOM   4087  O   ARG   528     267.124 242.059 258.920  1.00  0.00              
ATOM   4088  CG  ARG   528     269.491 239.185 257.238  1.00  0.00           C  
ATOM   4089  CD  ARG   528     269.641 238.713 255.789  1.00  0.00           C  
ATOM   4090  NE  ARG   528     271.035 238.980 255.337  1.00  0.00           N  
ATOM   4091  CZ  ARG   528     271.591 238.191 254.371  1.00  0.00           C  
ATOM   4092  NH1 ARG   528     270.902 237.116 253.889  1.00  0.00           N  
ATOM   4093  NH2 ARG   528     272.835 238.474 253.885  1.00  0.00           N  
ATOM   4094  N   GLU   529     267.534 240.002 259.726  1.00  0.00              
ATOM   4095  CA  GLU   529     266.181 239.800 260.111  1.00  0.00              
ATOM   4096  CB  GLU   529     265.915 238.306 260.348  1.00  0.00              
ATOM   4097  C   GLU   529     265.824 240.548 261.364  1.00  0.00              
ATOM   4098  O   GLU   529     264.761 241.158 261.449  1.00  0.00              
ATOM   4099  CG  GLU   529     266.881 237.704 261.370  1.00  0.00           C  
ATOM   4100  CD  GLU   529     266.813 236.188 261.268  1.00  0.00           C  
ATOM   4101  OE1 GLU   529     266.645 235.678 260.128  1.00  0.00           O  
ATOM   4102  OE2 GLU   529     266.936 235.520 262.328  1.00  0.00           O  
ATOM   4103  N   ASN   530     266.697 240.456 262.386  1.00  0.00              
ATOM   4104  CA  ASN   530     266.424 240.916 263.720  1.00  0.00              
ATOM   4105  CB  ASN   530     267.081 240.000 264.758  1.00  0.00              
ATOM   4106  C   ASN   530     266.701 242.353 264.073  1.00  0.00              
ATOM   4107  O   ASN   530     266.045 242.879 264.969  1.00  0.00              
ATOM   4108  CG  ASN   530     266.369 238.661 264.599  1.00  0.00           C  
ATOM   4109  OD1 ASN   530     265.155 238.565 264.773  1.00  0.00           O  
ATOM   4110  ND2 ASN   530     267.135 237.601 264.227  1.00  0.00           N  
ATOM   4111  N   LEU   531     267.688 243.039 263.467  1.00  0.00              
ATOM   4112  CA  LEU   531     267.960 244.333 264.043  1.00  0.00              
ATOM   4113  CB  LEU   531     269.372 244.887 263.827  1.00  0.00              
ATOM   4114  C   LEU   531     267.033 245.373 263.483  1.00  0.00              
ATOM   4115  O   LEU   531     266.524 245.241 262.371  1.00  0.00              
ATOM   4116  CG  LEU   531     269.698 245.953 264.895  1.00  0.00           C  
ATOM   4117  CD1 LEU   531     270.349 245.304 266.128  1.00  0.00           C  
ATOM   4118  CD2 LEU   531     270.435 247.180 264.351  1.00  0.00           C  
ATOM   4119  N   VAL   532     266.793 246.446 264.272  1.00  0.00              
ATOM   4120  CA  VAL   532     265.951 247.541 263.863  1.00  0.00              
ATOM   4121  CB  VAL   532     264.579 247.481 264.473  1.00  0.00              
ATOM   4122  C   VAL   532     266.561 248.816 264.373  1.00  0.00              
ATOM   4123  O   VAL   532     267.078 248.861 265.488  1.00  0.00              
ATOM   4124  CG1 VAL   532     263.796 248.745 264.092  1.00  0.00           C  
ATOM   4125  CG2 VAL   532     263.898 246.183 264.031  1.00  0.00           C  
ATOM   4126  N   ALA   533     266.511 249.901 263.570  1.00  0.00              
ATOM   4127  CA  ALA   533     267.029 251.153 264.049  1.00  0.00              
ATOM   4128  CB  ALA   533     268.156 251.752 263.195  1.00  0.00              
ATOM   4129  C   ALA   533     265.896 252.123 264.059  1.00  0.00              
ATOM   4130  O   ALA   533     265.080 252.155 263.138  1.00  0.00              
ATOM   4131  N   VAL   534     265.809 252.942 265.124  1.00  0.00              
ATOM   4132  CA  VAL   534     264.710 253.855 265.211  1.00  0.00              
ATOM   4133  CB  VAL   534     263.773 253.526 266.339  1.00  0.00              
ATOM   4134  C   VAL   534     265.238 255.234 265.453  1.00  0.00              
ATOM   4135  O   VAL   534     266.180 255.431 266.220  1.00  0.00              
ATOM   4136  CG1 VAL   534     262.680 254.605 266.415  1.00  0.00           C  
ATOM   4137  CG2 VAL   534     263.227 252.105 266.120  1.00  0.00           C  
ATOM   4138  N   ASN   535     264.640 256.234 264.773  1.00  0.00              
ATOM   4139  CA  ASN   535     265.042 257.599 264.956  1.00  0.00              
ATOM   4140  CB  ASN   535     265.697 258.205 263.704  1.00  0.00              
ATOM   4141  C   ASN   535     263.805 258.394 265.242  1.00  0.00              
ATOM   4142  O   ASN   535     262.879 258.430 264.434  1.00  0.00              
ATOM   4143  CG  ASN   535     267.026 257.497 263.487  1.00  0.00           C  
ATOM   4144  OD1 ASN   535     267.902 257.523 264.349  1.00  0.00           O  
ATOM   4145  ND2 ASN   535     267.181 256.836 262.308  1.00  0.00           N  
ATOM   4146  N   ILE   536     263.757 259.057 266.415  1.00  0.00              
ATOM   4147  CA  ILE   536     262.609 259.854 266.749  1.00  0.00              
ATOM   4148  CB  ILE   536     261.947 259.424 268.026  1.00  0.00              
ATOM   4149  C   ILE   536     263.083 261.259 266.924  1.00  0.00              
ATOM   4150  O   ILE   536     263.954 261.527 267.749  1.00  0.00              
ATOM   4151  CG2 ILE   536     260.857 260.448 268.380  1.00  0.00           C  
ATOM   4152  CG1 ILE   536     261.420 257.987 267.876  1.00  0.00           C  
ATOM   4153  CD1 ILE   536     260.991 257.347 269.193  1.00  0.00           C  
ATOM   4154  N   TYR   537     262.527 262.195 266.126  1.00  0.00              
ATOM   4155  CA  TYR   537     262.951 263.564 266.207  1.00  0.00              
ATOM   4156  CB  TYR   537     264.139 263.876 265.279  1.00  0.00              
ATOM   4157  C   TYR   537     261.808 264.463 265.835  1.00  0.00              
ATOM   4158  O   TYR   537     260.725 263.994 265.487  1.00  0.00              
ATOM   4159  CG  TYR   537     263.719 263.589 263.879  1.00  0.00           C  
ATOM   4160  CD1 TYR   537     263.871 262.329 263.350  1.00  0.00           C  
ATOM   4161  CD2 TYR   537     263.166 264.573 263.095  1.00  0.00           C  
ATOM   4162  CE1 TYR   537     263.484 262.057 262.059  1.00  0.00           C  
ATOM   4163  CE2 TYR   537     262.778 264.308 261.803  1.00  0.00           C  
ATOM   4164  CZ  TYR   537     262.937 263.048 261.282  1.00  0.00           C  
ATOM   4165  OH  TYR   537     262.540 262.772 259.957  1.00  0.00           O  
ATOM   4166  N   TYR   538     262.040 265.795 265.911  1.00  0.00              
ATOM   4167  CA  TYR   538     261.050 266.800 265.617  1.00  0.00              
ATOM   4168  CB  TYR   538     260.867 267.829 266.742  1.00  0.00              
ATOM   4169  C   TYR   538     261.433 267.510 264.349  1.00  0.00              
ATOM   4170  O   TYR   538     262.611 267.727 264.070  1.00  0.00              
ATOM   4171  CG  TYR   538     260.226 267.033 267.818  1.00  0.00           C  
ATOM   4172  CD1 TYR   538     258.857 266.921 267.842  1.00  0.00           C  
ATOM   4173  CD2 TYR   538     260.977 266.383 268.770  1.00  0.00           C  
ATOM   4174  CE1 TYR   538     258.239 266.175 268.810  1.00  0.00           C  
ATOM   4175  CE2 TYR   538     260.362 265.632 269.744  1.00  0.00           C  
ATOM   4176  CZ  TYR   538     258.992 265.533 269.756  1.00  0.00           C  
ATOM   4177  OH  TYR   538     258.335 264.769 270.735  1.00  0.00           O  
ATOM   4178  N   GLU   539     260.404 267.860 263.544  1.00  0.00              
ATOM   4179  CA  GLU   539     260.523 268.348 262.193  1.00  0.00              
ATOM   4180  CB  GLU   539     259.140 268.539 261.546  1.00  0.00              
ATOM   4181  C   GLU   539     261.234 269.651 261.991  1.00  0.00              
ATOM   4182  O   GLU   539     262.252 269.690 261.303  1.00  0.00              
ATOM   4183  CG  GLU   539     258.308 267.260 261.453  1.00  0.00           C  
ATOM   4184  CD  GLU   539     256.932 267.640 260.924  1.00  0.00           C  
ATOM   4185  OE1 GLU   539     256.750 268.829 260.550  1.00  0.00           O  
ATOM   4186  OE2 GLU   539     256.045 266.747 260.886  1.00  0.00           O  
ATOM   4187  N   GLU   540     260.698 270.741 262.568  1.00  0.00              
ATOM   4188  CA  GLU   540     261.189 272.086 262.447  1.00  0.00              
ATOM   4189  CB  GLU   540     261.393 272.580 260.993  1.00  0.00              
ATOM   4190  C   GLU   540     260.135 272.897 263.110  1.00  0.00              
ATOM   4191  O   GLU   540     260.389 273.648 264.047  1.00  0.00              
ATOM   4192  CG  GLU   540     260.149 272.626 260.102  1.00  0.00           C  
ATOM   4193  CD  GLU   540     260.574 273.136 258.725  1.00  0.00           C  
ATOM   4194  OE1 GLU   540     261.788 273.426 258.547  1.00  0.00           O  
ATOM   4195  OE2 GLU   540     259.689 273.241 257.834  1.00  0.00           O  
ATOM   4196  N   LEU   541     258.892 272.755 262.631  1.00  0.00              
ATOM   4197  CA  LEU   541     257.833 273.446 263.285  1.00  0.00              
ATOM   4198  CB  LEU   541     256.762 273.882 262.282  1.00  0.00              
ATOM   4199  C   LEU   541     257.257 272.424 264.233  1.00  0.00              
ATOM   4200  O   LEU   541     256.354 271.663 263.890  1.00  0.00              
ATOM   4201  CG  LEU   541     255.819 274.943 262.844  1.00  0.00           C  
ATOM   4202  CD1 LEU   541     255.112 274.433 264.108  1.00  0.00           C  
ATOM   4203  CD2 LEU   541     256.533 276.294 263.018  1.00  0.00           C  
ATOM   4204  N   ASN   542     257.814 272.398 265.459  1.00  0.00              
ATOM   4205  CA  ASN   542     257.553 271.458 266.518  1.00  0.00              
ATOM   4206  CB  ASN   542     258.509 271.638 267.709  1.00  0.00              
ATOM   4207  C   ASN   542     256.211 271.606 267.172  1.00  0.00              
ATOM   4208  O   ASN   542     255.582 270.605 267.506  1.00  0.00              
ATOM   4209  CG  ASN   542     259.943 271.441 267.271  1.00  0.00           C  
ATOM   4210  OD1 ASN   542     260.229 270.643 266.381  1.00  0.00           O  
ATOM   4211  ND2 ASN   542     260.877 272.186 267.920  1.00  0.00           N  
ATOM   4212  N   PHE   543     255.744 272.850 267.396  1.00  0.00              
ATOM   4213  CA  PHE   543     254.646 273.001 268.314  1.00  0.00              
ATOM   4214  CB  PHE   543     255.103 273.883 269.489  1.00  0.00              
ATOM   4215  C   PHE   543     253.439 273.609 267.673  1.00  0.00              
ATOM   4216  O   PHE   543     253.510 274.655 267.032  1.00  0.00              
ATOM   4217  CG  PHE   543     254.108 273.931 270.590  1.00  0.00           C  
ATOM   4218  CD1 PHE   543     253.897 272.837 271.398  1.00  0.00           C  
ATOM   4219  CD2 PHE   543     253.423 275.093 270.844  1.00  0.00           C  
ATOM   4220  CE1 PHE   543     252.986 272.894 272.426  1.00  0.00           C  
ATOM   4221  CE2 PHE   543     252.514 275.155 271.871  1.00  0.00           C  
ATOM   4222  CZ  PHE   543     252.291 274.055 272.662  1.00  0.00           C  
ATOM   4223  N   GLU   544     252.280 272.938 267.848  1.00  0.00              
ATOM   4224  CA  GLU   544     251.020 273.440 267.378  1.00  0.00              
ATOM   4225  CB  GLU   544     250.232 272.515 266.431  1.00  0.00              
ATOM   4226  C   GLU   544     250.111 273.553 268.558  1.00  0.00              
ATOM   4227  O   GLU   544     250.027 272.644 269.383  1.00  0.00              
ATOM   4228  CG  GLU   544     250.613 272.571 264.956  1.00  0.00           C  
ATOM   4229  CD  GLU   544     249.580 271.741 264.205  1.00  0.00           C  
ATOM   4230  OE1 GLU   544     249.415 270.545 264.564  1.00  0.00           O  
ATOM   4231  OE2 GLU   544     248.934 272.289 263.272  1.00  0.00           O  
ATOM   4232  N   THR   545     249.389 274.682 268.668  1.00  0.00              
ATOM   4233  CA  THR   545     248.453 274.806 269.743  1.00  0.00              
ATOM   4234  CB  THR   545     248.668 276.021 270.598  1.00  0.00              
ATOM   4235  C   THR   545     247.114 274.980 269.107  1.00  0.00              
ATOM   4236  O   THR   545     246.947 275.823 268.226  1.00  0.00              
ATOM   4237  OG1 THR   545     249.982 276.036 271.126  1.00  0.00           O  
ATOM   4238  CG2 THR   545     247.669 275.976 271.760  1.00  0.00           C  
ATOM   4239  N   ILE   546     246.130 274.156 269.514  1.00  0.00              
ATOM   4240  CA  ILE   546     244.804 274.302 268.995  1.00  0.00              
ATOM   4241  CB  ILE   546     244.283 273.047 268.359  1.00  0.00              
ATOM   4242  C   ILE   546     243.949 274.622 270.171  1.00  0.00              
ATOM   4243  O   ILE   546     243.662 273.767 271.006  1.00  0.00              
ATOM   4244  CG2 ILE   546     242.810 273.266 267.978  1.00  0.00           C  
ATOM   4245  CG1 ILE   546     245.177 272.659 267.168  1.00  0.00           C  
ATOM   4246  CD1 ILE   546     244.910 271.254 266.636  1.00  0.00           C  
ATOM   4247  N   GLU   547     243.508 275.884 270.261  1.00  0.00              
ATOM   4248  CA  GLU   547     242.745 276.292 271.396  1.00  0.00              
ATOM   4249  CB  GLU   547     243.363 277.533 272.064  1.00  0.00              
ATOM   4250  C   GLU   547     241.390 276.657 270.898  1.00  0.00              
ATOM   4251  O   GLU   547     241.257 277.357 269.897  1.00  0.00              
ATOM   4252  CG  GLU   547     242.705 277.972 273.369  1.00  0.00           C  
ATOM   4253  CD  GLU   547     243.464 279.200 273.855  1.00  0.00           C  
ATOM   4254  OE1 GLU   547     244.416 279.624 273.145  1.00  0.00           O  
ATOM   4255  OE2 GLU   547     243.105 279.728 274.940  1.00  0.00           O  
ATOM   4256  N   GLN   548     240.331 276.173 271.570  1.00  0.00              
ATOM   4257  CA  GLN   548     239.038 276.561 271.102  1.00  0.00              
ATOM   4258  CB  GLN   548     238.034 275.405 270.997  1.00  0.00              
ATOM   4259  C   GLN   548     238.546 277.640 272.001  1.00  0.00              
ATOM   4260  O   GLN   548     238.590 277.517 273.223  1.00  0.00              
ATOM   4261  CG  GLN   548     237.729 274.694 272.305  1.00  0.00           C  
ATOM   4262  CD  GLN   548     236.945 273.452 271.921  1.00  0.00           C  
ATOM   4263  OE1 GLN   548     236.455 272.724 272.780  1.00  0.00           O  
ATOM   4264  NE2 GLN   548     236.828 273.195 270.590  1.00  0.00           N  
ATOM   4265  N   THR   549     238.104 278.757 271.391  1.00  0.00              
ATOM   4266  CA  THR   549     237.656 279.879 272.149  1.00  0.00              
ATOM   4267  CB  THR   549     238.432 281.143 271.863  1.00  0.00              
ATOM   4268  C   THR   549     236.225 280.155 271.816  1.00  0.00              
ATOM   4269  O   THR   549     235.785 280.018 270.675  1.00  0.00              
ATOM   4270  OG1 THR   549     238.396 281.433 270.474  1.00  0.00           O  
ATOM   4271  CG2 THR   549     239.881 280.962 272.337  1.00  0.00           C  
ATOM   4272  N   PRO   550     235.486 280.508 272.835  1.00  0.00              
ATOM   4273  CA  PRO   550     234.086 280.803 272.707  1.00  0.00              
ATOM   4274  CB  PRO   550     233.636 281.217 274.106  1.00  0.00              
ATOM   4275  C   PRO   550     233.907 281.928 271.737  1.00  0.00              
ATOM   4276  O   PRO   550     234.549 282.961 271.909  1.00  0.00              
ATOM   4277  CD  PRO   550     236.056 281.057 274.051  1.00  0.00           C  
ATOM   4278  CG  PRO   550     234.907 281.843 274.709  1.00  0.00           C  
ATOM   4279  N   ARG   551     233.053 281.744 270.713  1.00  0.00              
ATOM   4280  CA  ARG   551     232.859 282.810 269.781  1.00  0.00              
ATOM   4281  CB  ARG   551     232.108 282.397 268.503  1.00  0.00              
ATOM   4282  C   ARG   551     232.076 283.914 270.418  1.00  0.00              
ATOM   4283  O   ARG   551     232.418 285.084 270.263  1.00  0.00              
ATOM   4284  CG  ARG   551     232.064 283.530 267.473  1.00  0.00           C  
ATOM   4285  CD  ARG   551     231.161 283.275 266.264  1.00  0.00           C  
ATOM   4286  NE  ARG   551     231.803 282.251 265.393  1.00  0.00           N  
ATOM   4287  CZ  ARG   551     231.443 282.169 264.078  1.00  0.00           C  
ATOM   4288  NH1 ARG   551     230.534 283.050 263.569  1.00  0.00           N  
ATOM   4289  NH2 ARG   551     231.985 281.211 263.272  1.00  0.00           N  
ATOM   4290  N   TYR   552     230.998 283.577 271.157  1.00  0.00              
ATOM   4291  CA  TYR   552     230.182 284.650 271.645  1.00  0.00              
ATOM   4292  CB  TYR   552     228.870 284.672 270.835  1.00  0.00              
ATOM   4293  C   TYR   552     229.880 284.386 273.099  1.00  0.00              
ATOM   4294  O   TYR   552     229.086 283.504 273.425  1.00  0.00              
ATOM   4295  CG  TYR   552     228.231 286.015 270.838  1.00  0.00           C  
ATOM   4296  CD1 TYR   552     228.795 287.036 270.110  1.00  0.00           C  
ATOM   4297  CD2 TYR   552     227.056 286.247 271.508  1.00  0.00           C  
ATOM   4298  CE1 TYR   552     228.220 288.284 270.079  1.00  0.00           C  
ATOM   4299  CE2 TYR   552     226.477 287.493 271.480  1.00  0.00           C  
ATOM   4300  CZ  TYR   552     227.057 288.513 270.770  1.00  0.00           C  
ATOM   4301  OH  TYR   552     226.453 289.788 270.747  1.00  0.00           O  
ATOM   4302  N   SER   553     230.489 285.169 274.017  1.00  0.00              
ATOM   4303  CA  SER   553     230.284 284.987 275.432  1.00  0.00              
ATOM   4304  CB  SER   553     231.500 285.382 276.288  1.00  0.00              
ATOM   4305  C   SER   553     229.108 285.808 275.869  1.00  0.00              
ATOM   4306  O   SER   553     228.593 286.618 275.105  1.00  0.00              
ATOM   4307  OG  SER   553     231.782 286.763 276.128  1.00  0.00           O  
ATOM   4308  N   GLU   554     228.656 285.610 277.127  1.00  0.00              
ATOM   4309  CA  GLU   554     227.514 286.294 277.679  1.00  0.00              
ATOM   4310  CB  GLU   554     227.212 285.878 279.131  1.00  0.00              
ATOM   4311  C   GLU   554     227.805 287.754 277.707  1.00  0.00              
ATOM   4312  O   GLU   554     226.948 288.574 277.380  1.00  0.00              
ATOM   4313  CG  GLU   554     226.764 284.424 279.288  1.00  0.00           C  
ATOM   4314  CD  GLU   554     227.994 283.531 279.206  1.00  0.00           C  
ATOM   4315  OE1 GLU   554     229.128 284.080 279.208  1.00  0.00           O  
ATOM   4316  OE2 GLU   554     227.815 282.285 279.143  1.00  0.00           O  
ATOM   4317  N   ILE   555     229.041 288.112 278.088  1.00  0.00              
ATOM   4318  CA  ILE   555     229.403 289.491 278.163  1.00  0.00              
ATOM   4319  CB  ILE   555     230.812 289.714 278.640  1.00  0.00              
ATOM   4320  C   ILE   555     229.267 290.047 276.787  1.00  0.00              
ATOM   4321  O   ILE   555     228.834 291.183 276.608  1.00  0.00              
ATOM   4322  CG2 ILE   555     231.792 289.118 277.616  1.00  0.00           C  
ATOM   4323  CG1 ILE   555     231.038 291.205 278.932  1.00  0.00           C  
ATOM   4324  CD1 ILE   555     232.333 291.487 279.693  1.00  0.00           C  
ATOM   4325  N   ASP   556     229.650 289.246 275.777  1.00  0.00              
ATOM   4326  CA  ASP   556     229.593 289.652 274.404  1.00  0.00              
ATOM   4327  CB  ASP   556     230.203 288.611 273.451  1.00  0.00              
ATOM   4328  C   ASP   556     228.167 289.886 273.978  1.00  0.00              
ATOM   4329  O   ASP   556     227.916 290.815 273.214  1.00  0.00              
ATOM   4330  CG  ASP   556     231.710 288.608 273.668  1.00  0.00           C  
ATOM   4331  OD1 ASP   556     232.227 289.600 274.249  1.00  0.00           O  
ATOM   4332  OD2 ASP   556     232.365 287.615 273.254  1.00  0.00           O  
ATOM   4333  N   LEU   557     227.193 289.056 274.428  1.00  0.00              
ATOM   4334  CA  LEU   557     225.825 289.262 274.007  1.00  0.00              
ATOM   4335  CB  LEU   557     224.776 288.369 274.701  1.00  0.00              
ATOM   4336  C   LEU   557     225.384 290.598 274.467  1.00  0.00              
ATOM   4337  O   LEU   557     224.897 291.417 273.690  1.00  0.00              
ATOM   4338  CG  LEU   557     224.650 286.923 274.222  1.00  0.00           C  
ATOM   4339  CD1 LEU   557     223.958 286.828 272.853  1.00  0.00           C  
ATOM   4340  CD2 LEU   557     226.011 286.243 274.264  1.00  0.00           C  
ATOM   4341  N   ALA   558     225.571 290.835 275.772  1.00  0.00              
ATOM   4342  CA  ALA   558     225.111 292.027 276.404  1.00  0.00              
ATOM   4343  CB  ALA   558     225.391 292.045 277.916  1.00  0.00              
ATOM   4344  C   ALA   558     225.810 293.198 275.807  1.00  0.00              
ATOM   4345  O   ALA   558     225.202 294.243 275.608  1.00  0.00              
ATOM   4346  N   SER   559     227.115 293.077 275.518  1.00  0.00              
ATOM   4347  CA  SER   559     227.814 294.211 274.992  1.00  0.00              
ATOM   4348  CB  SER   559     229.331 293.985 274.856  1.00  0.00              
ATOM   4349  C   SER   559     227.278 294.555 273.637  1.00  0.00              
ATOM   4350  O   SER   559     227.103 295.728 273.316  1.00  0.00              
ATOM   4351  OG  SER   559     229.606 293.010 273.861  1.00  0.00           O  
ATOM   4352  N   ASP   560     227.011 293.541 272.792  1.00  0.00              
ATOM   4353  CA  ASP   560     226.565 293.806 271.455  1.00  0.00              
ATOM   4354  CB  ASP   560     226.594 292.564 270.554  1.00  0.00              
ATOM   4355  C   ASP   560     225.180 294.387 271.433  1.00  0.00              
ATOM   4356  O   ASP   560     224.892 295.252 270.610  1.00  0.00              
ATOM   4357  CG  ASP   560     228.048 292.263 270.221  1.00  0.00           C  
ATOM   4358  OD1 ASP   560     228.940 292.962 270.772  1.00  0.00           O  
ATOM   4359  OD2 ASP   560     228.285 291.338 269.400  1.00  0.00           O  
ATOM   4360  N   ILE   561     224.264 293.864 272.271  1.00  0.00              
ATOM   4361  CA  ILE   561     222.902 294.322 272.377  1.00  0.00              
ATOM   4362  CB  ILE   561     222.028 293.298 273.050  1.00  0.00              
ATOM   4363  C   ILE   561     222.809 295.619 273.131  1.00  0.00              
ATOM   4364  O   ILE   561     222.072 296.527 272.754  1.00  0.00              
ATOM   4365  CG2 ILE   561     222.027 292.034 272.173  1.00  0.00           C  
ATOM   4366  CG1 ILE   561     222.497 293.035 274.491  1.00  0.00           C  
ATOM   4367  CD1 ILE   561     221.518 292.189 275.304  1.00  0.00           C  
ATOM   4368  N   GLY   562     223.592 295.737 274.216  1.00  0.00              
ATOM   4369  CA  GLY   562     223.518 296.810 275.164  1.00  0.00              
ATOM   4370  C   GLY   562     223.748 298.119 274.498  1.00  0.00              
ATOM   4371  O   GLY   562     223.096 299.103 274.840  1.00  0.00              
ATOM   4372  N   GLY   563     224.690 298.185 273.543  1.00  0.00              
ATOM   4373  CA  GLY   563     224.927 299.458 272.941  1.00  0.00              
ATOM   4374  C   GLY   563     223.663 299.897 272.277  1.00  0.00              
ATOM   4375  O   GLY   563     223.226 301.032 272.455  1.00  0.00              
ATOM   4376  N   VAL   564     223.032 298.990 271.509  1.00  0.00              
ATOM   4377  CA  VAL   564     221.835 299.303 270.784  1.00  0.00              
ATOM   4378  CB  VAL   564     221.400 298.193 269.870  1.00  0.00              
ATOM   4379  C   VAL   564     220.699 299.577 271.727  1.00  0.00              
ATOM   4380  O   VAL   564     219.946 300.533 271.544  1.00  0.00              
ATOM   4381  CG1 VAL   564     220.043 298.569 269.250  1.00  0.00           C  
ATOM   4382  CG2 VAL   564     222.508 297.954 268.830  1.00  0.00           C  
ATOM   4383  N   LEU   565     220.557 298.737 272.769  1.00  0.00              
ATOM   4384  CA  LEU   565     219.459 298.790 273.693  1.00  0.00              
ATOM   4385  CB  LEU   565     219.461 297.613 274.683  1.00  0.00              
ATOM   4386  C   LEU   565     219.501 300.050 274.481  1.00  0.00              
ATOM   4387  O   LEU   565     218.460 300.634 274.775  1.00  0.00              
ATOM   4388  CG  LEU   565     218.284 297.646 275.675  1.00  0.00           C  
ATOM   4389  CD1 LEU   565     216.938 297.526 274.941  1.00  0.00           C  
ATOM   4390  CD2 LEU   565     218.455 296.592 276.780  1.00  0.00           C  
ATOM   4391  N   GLY   566     220.710 300.500 274.851  1.00  0.00              
ATOM   4392  CA  GLY   566     220.816 301.667 275.669  1.00  0.00              
ATOM   4393  C   GLY   566     220.209 302.798 274.918  1.00  0.00              
ATOM   4394  O   GLY   566     219.476 303.607 275.480  1.00  0.00              
ATOM   4395  N   LEU   567     220.487 302.869 273.607  1.00  0.00              
ATOM   4396  CA  LEU   567     219.973 303.945 272.826  1.00  0.00              
ATOM   4397  CB  LEU   567     220.450 303.943 271.362  1.00  0.00              
ATOM   4398  C   LEU   567     218.479 303.927 272.826  1.00  0.00              
ATOM   4399  O   LEU   567     217.862 304.982 272.936  1.00  0.00              
ATOM   4400  CG  LEU   567     221.880 304.484 271.170  1.00  0.00           C  
ATOM   4401  CD1 LEU   567     221.934 305.996 271.438  1.00  0.00           C  
ATOM   4402  CD2 LEU   567     222.903 303.714 272.015  1.00  0.00           C  
ATOM   4403  N   TRP   568     217.843 302.747 272.700  1.00  0.00              
ATOM   4404  CA  TRP   568     216.406 302.722 272.637  1.00  0.00              
ATOM   4405  CB  TRP   568     215.826 301.326 272.357  1.00  0.00              
ATOM   4406  C   TRP   568     215.834 303.190 273.936  1.00  0.00              
ATOM   4407  O   TRP   568     214.921 304.014 273.955  1.00  0.00              
ATOM   4408  CG  TRP   568     214.319 301.324 272.242  1.00  0.00           C  
ATOM   4409  CD2 TRP   568     213.417 301.017 273.316  1.00  0.00           C  
ATOM   4410  CD1 TRP   568     213.543 301.602 271.155  1.00  0.00           C  
ATOM   4411  NE1 TRP   568     212.214 301.494 271.485  1.00  0.00           N  
ATOM   4412  CE2 TRP   568     212.121 301.133 272.812  1.00  0.00           C  
ATOM   4413  CE3 TRP   568     213.648 300.667 274.615  1.00  0.00           C  
ATOM   4414  CZ2 TRP   568     211.032 300.901 273.603  1.00  0.00           C  
ATOM   4415  CZ3 TRP   568     212.547 300.433 275.410  1.00  0.00           C  
ATOM   4416  CH2 TRP   568     211.265 300.548 274.914  1.00  0.00           C  
ATOM   4417  N   ILE   569     216.371 302.683 275.062  1.00  0.00              
ATOM   4418  CA  ILE   569     215.863 303.059 276.350  1.00  0.00              
ATOM   4419  CB  ILE   569     216.600 302.415 277.488  1.00  0.00              
ATOM   4420  C   ILE   569     216.077 304.526 276.462  1.00  0.00              
ATOM   4421  O   ILE   569     215.224 305.257 276.962  1.00  0.00              
ATOM   4422  CG2 ILE   569     216.091 303.042 278.797  1.00  0.00           C  
ATOM   4423  CG1 ILE   569     216.450 300.886 277.436  1.00  0.00           C  
ATOM   4424  CD1 ILE   569     217.397 300.152 278.384  1.00  0.00           C  
ATOM   4425  N   GLY   570     217.246 304.977 275.979  1.00  0.00              
ATOM   4426  CA  GLY   570     217.648 306.349 276.020  1.00  0.00              
ATOM   4427  C   GLY   570     216.713 307.189 275.202  1.00  0.00              
ATOM   4428  O   GLY   570     216.462 308.338 275.548  1.00  0.00              
ATOM   4429  N   ILE   571     216.211 306.681 274.062  1.00  0.00              
ATOM   4430  CA  ILE   571     215.340 307.475 273.239  1.00  0.00              
ATOM   4431  CB  ILE   571     214.971 306.791 271.955  1.00  0.00              
ATOM   4432  C   ILE   571     214.083 307.739 273.988  1.00  0.00              
ATOM   4433  O   ILE   571     213.608 308.871 274.047  1.00  0.00              
ATOM   4434  CG2 ILE   571     213.933 307.665 271.233  1.00  0.00           C  
ATOM   4435  CG1 ILE   571     216.232 306.519 271.117  1.00  0.00           C  
ATOM   4436  CD1 ILE   571     217.005 307.785 270.752  1.00  0.00           C  
ATOM   4437  N   SER   572     213.512 306.689 274.595  1.00  0.00              
ATOM   4438  CA  SER   572     212.294 306.870 275.319  1.00  0.00              
ATOM   4439  CB  SER   572     211.697 305.536 275.808  1.00  0.00              
ATOM   4440  C   SER   572     212.557 307.766 276.489  1.00  0.00              
ATOM   4441  O   SER   572     211.771 308.670 276.770  1.00  0.00              
ATOM   4442  OG  SER   572     212.649 304.806 276.567  1.00  0.00           O  
ATOM   4443  N   VAL   573     213.688 307.554 277.191  1.00  0.00              
ATOM   4444  CA  VAL   573     213.985 308.343 278.353  1.00  0.00              
ATOM   4445  CB  VAL   573     215.187 307.877 279.131  1.00  0.00              
ATOM   4446  C   VAL   573     214.204 309.772 277.959  1.00  0.00              
ATOM   4447  O   VAL   573     213.706 310.681 278.617  1.00  0.00              
ATOM   4448  CG1 VAL   573     214.898 306.469 279.669  1.00  0.00           C  
ATOM   4449  CG2 VAL   573     216.447 307.963 278.258  1.00  0.00           C  
ATOM   4450  N   LEU   574     214.921 309.996 276.844  1.00  0.00              
ATOM   4451  CA  LEU   574     215.288 311.296 276.358  1.00  0.00              
ATOM   4452  CB  LEU   574     216.106 311.220 275.053  1.00  0.00              
ATOM   4453  C   LEU   574     214.014 312.019 276.084  1.00  0.00              
ATOM   4454  O   LEU   574     213.936 313.234 276.252  1.00  0.00              
ATOM   4455  CG  LEU   574     216.618 312.574 274.519  1.00  0.00           C  
ATOM   4456  CD1 LEU   574     215.484 313.462 273.982  1.00  0.00           C  
ATOM   4457  CD2 LEU   574     217.486 313.282 275.571  1.00  0.00           C  
ATOM   4458  N   THR   575     212.979 311.292 275.627  1.00  0.00              
ATOM   4459  CA  THR   575     211.731 311.945 275.394  1.00  0.00              
ATOM   4460  CB  THR   575     210.658 311.046 274.856  1.00  0.00              
ATOM   4461  C   THR   575     211.262 312.469 276.713  1.00  0.00              
ATOM   4462  O   THR   575     210.751 313.584 276.798  1.00  0.00              
ATOM   4463  OG1 THR   575     211.058 310.498 273.609  1.00  0.00           O  
ATOM   4464  CG2 THR   575     209.368 311.870 274.687  1.00  0.00           C  
ATOM   4465  N   VAL   576     211.421 311.659 277.780  1.00  0.00              
ATOM   4466  CA  VAL   576     210.999 312.041 279.101  1.00  0.00              
ATOM   4467  CB  VAL   576     211.167 310.933 280.098  1.00  0.00              
ATOM   4468  C   VAL   576     211.807 313.211 279.588  1.00  0.00              
ATOM   4469  O   VAL   576     211.253 314.186 280.095  1.00  0.00              
ATOM   4470  CG1 VAL   576     210.763 311.456 281.487  1.00  0.00           C  
ATOM   4471  CG2 VAL   576     210.348 309.720 279.623  1.00  0.00           C  
ATOM   4472  N   PHE   577     213.144 313.153 279.420  1.00  0.00              
ATOM   4473  CA  PHE   577     214.019 314.192 279.886  1.00  0.00              
ATOM   4474  CB  PHE   577     215.512 313.915 279.627  1.00  0.00              
ATOM   4475  C   PHE   577     213.679 315.436 279.144  1.00  0.00              
ATOM   4476  O   PHE   577     213.781 316.530 279.688  1.00  0.00              
ATOM   4477  CG  PHE   577     215.940 312.749 280.452  1.00  0.00           C  
ATOM   4478  CD1 PHE   577     216.299 312.918 281.769  1.00  0.00           C  
ATOM   4479  CD2 PHE   577     215.978 311.485 279.913  1.00  0.00           C  
ATOM   4480  CE1 PHE   577     216.692 311.844 282.532  1.00  0.00           C  
ATOM   4481  CE2 PHE   577     216.371 310.406 280.670  1.00  0.00           C  
ATOM   4482  CZ  PHE   577     216.730 310.585 281.983  1.00  0.00           C  
ATOM   4483  N   GLU   578     213.331 315.308 277.852  1.00  0.00              
ATOM   4484  CA  GLU   578     213.000 316.471 277.092  1.00  0.00              
ATOM   4485  CB  GLU   578     212.715 316.160 275.615  1.00  0.00              
ATOM   4486  C   GLU   578     211.764 317.120 277.645  1.00  0.00              
ATOM   4487  O   GLU   578     211.773 318.311 277.942  1.00  0.00              
ATOM   4488  CG  GLU   578     213.969 315.861 274.794  1.00  0.00           C  
ATOM   4489  CD  GLU   578     214.667 317.187 274.530  1.00  0.00           C  
ATOM   4490  OE1 GLU   578     214.204 317.943 273.633  1.00  0.00           O  
ATOM   4491  OE2 GLU   578     215.675 317.462 275.232  1.00  0.00           O  
ATOM   4492  N   PHE   579     210.646 316.379 277.774  1.00  0.00              
ATOM   4493  CA  PHE   579     209.453 317.042 278.219  1.00  0.00              
ATOM   4494  CB  PHE   579     208.179 316.283 277.843  1.00  0.00              
ATOM   4495  C   PHE   579     209.371 317.322 279.682  1.00  0.00              
ATOM   4496  O   PHE   579     209.248 318.479 280.084  1.00  0.00              
ATOM   4497  CG  PHE   579     208.255 316.122 276.371  1.00  0.00           C  
ATOM   4498  CD1 PHE   579     208.120 317.195 275.525  1.00  0.00           C  
ATOM   4499  CD2 PHE   579     208.459 314.877 275.840  1.00  0.00           C  
ATOM   4500  CE1 PHE   579     208.196 317.023 274.163  1.00  0.00           C  
ATOM   4501  CE2 PHE   579     208.534 314.700 274.481  1.00  0.00           C  
ATOM   4502  CZ  PHE   579     208.404 315.774 273.637  1.00  0.00           C  
ATOM   4503  N   MET   580     209.481 316.265 280.524  1.00  0.00              
ATOM   4504  CA  MET   580     209.125 316.447 281.904  1.00  0.00              
ATOM   4505  CB  MET   580     210.044 317.396 282.693  1.00  0.00              
ATOM   4506  C   MET   580     207.735 317.010 281.825  1.00  0.00              
ATOM   4507  O   MET   580     207.004 316.730 280.879  1.00  0.00              
ATOM   4508  CG  MET   580     211.442 316.817 282.916  1.00  0.00           C  
ATOM   4509  SD  MET   580     212.472 317.762 284.075  1.00  0.00           S  
ATOM   4510  CE  MET   580     211.521 317.251 285.536  1.00  0.00           C  
ATOM   4511  N   GLU   581     207.248 317.757 282.820  1.00  0.00              
ATOM   4512  CA  GLU   581     205.940 318.276 282.511  1.00  0.00              
ATOM   4513  CB  GLU   581     205.299 319.027 283.690  1.00  0.00              
ATOM   4514  C   GLU   581     206.106 319.249 281.391  1.00  0.00              
ATOM   4515  O   GLU   581     205.560 319.088 280.304  1.00  0.00              
ATOM   4516  CG  GLU   581     204.941 318.121 284.871  1.00  0.00           C  
ATOM   4517  CD  GLU   581     206.229 317.757 285.596  1.00  0.00           C  
ATOM   4518  OE1 GLU   581     206.743 318.621 286.355  1.00  0.00           O  
ATOM   4519  OE2 GLU   581     206.719 316.614 285.396  1.00  0.00           O  
ATOM   4520  N   ILE   582     206.867 320.307 281.672  1.00  0.00              
ATOM   4521  CA  ILE   582     207.423 321.225 280.737  1.00  0.00              
ATOM   4522  CB  ILE   582     206.564 322.413 280.433  1.00  0.00              
ATOM   4523  C   ILE   582     208.616 321.612 281.511  1.00  0.00              
ATOM   4524  O   ILE   582     208.725 322.728 282.013  1.00  0.00              
ATOM   4525  CG2 ILE   582     207.417 323.460 279.697  1.00  0.00           C  
ATOM   4526  CG1 ILE   582     205.339 321.935 279.634  1.00  0.00           C  
ATOM   4527  CD1 ILE   582     204.269 322.999 279.423  1.00  0.00           C  
ATOM   4528  N   LEU   583     209.541 320.646 281.621  1.00  0.00              
ATOM   4529  CA  LEU   583     210.682 320.795 282.465  1.00  0.00              
ATOM   4530  CB  LEU   583     211.716 321.811 281.961  1.00  0.00              
ATOM   4531  C   LEU   583     210.169 321.201 283.797  1.00  0.00              
ATOM   4532  O   LEU   583     210.667 322.157 284.393  1.00  0.00              
ATOM   4533  CG  LEU   583     212.501 321.292 280.745  1.00  0.00           C  
ATOM   4534  CD1 LEU   583     211.569 321.033 279.554  1.00  0.00           C  
ATOM   4535  CD2 LEU   583     213.687 322.208 280.406  1.00  0.00           C  
ATOM   4536  N   VAL   584     209.131 320.481 284.285  1.00  0.00              
ATOM   4537  CA  VAL   584     208.577 320.857 285.544  1.00  0.00              
ATOM   4538  CB  VAL   584     209.582 321.050 286.646  1.00  0.00              
ATOM   4539  C   VAL   584     207.908 322.152 285.226  1.00  0.00              
ATOM   4540  O   VAL   584     206.852 322.192 284.598  1.00  0.00              
ATOM   4541  CG1 VAL   584     208.844 321.549 287.901  1.00  0.00           C  
ATOM   4542  CG2 VAL   584     210.334 319.724 286.856  1.00  0.00           C  
ATOM   4543  N   ASP   585     208.503 323.262 285.678  1.00  0.00              
ATOM   4544  CA  ASP   585     207.951 324.542 285.354  1.00  0.00              
ATOM   4545  CB  ASP   585     208.410 325.657 286.309  1.00  0.00              
ATOM   4546  C   ASP   585     208.420 324.918 283.978  1.00  0.00              
ATOM   4547  O   ASP   585     209.520 324.557 283.566  1.00  0.00              
ATOM   4548  CG  ASP   585     207.837 325.367 287.689  1.00  0.00           C  
ATOM   4549  OD1 ASP   585     206.840 324.601 287.768  1.00  0.00           O  
ATOM   4550  OD2 ASP   585     208.393 325.904 288.684  1.00  0.00           O  
ATOM   4551  N   SER   586     207.600 325.717 283.263  1.00  0.00              
ATOM   4552  CA  SER   586     207.795 326.080 281.882  1.00  0.00              
ATOM   4553  CB  SER   586     206.635 326.927 281.330  1.00  0.00              
ATOM   4554  C   SER   586     209.051 326.868 281.666  1.00  0.00              
ATOM   4555  O   SER   586     209.668 326.768 280.608  1.00  0.00              
ATOM   4556  OG  SER   586     206.875 327.255 279.970  1.00  0.00           O  
ATOM   4557  N   LEU   587     209.491 327.661 282.656  1.00  0.00              
ATOM   4558  CA  LEU   587     210.634 328.505 282.439  1.00  0.00              
ATOM   4559  CB  LEU   587     210.964 329.370 283.674  1.00  0.00              
ATOM   4560  C   LEU   587     211.812 327.638 282.132  1.00  0.00              
ATOM   4561  O   LEU   587     212.663 328.001 281.320  1.00  0.00              
ATOM   4562  CG  LEU   587     212.164 330.332 283.516  1.00  0.00           C  
ATOM   4563  CD1 LEU   587     213.518 329.602 283.501  1.00  0.00           C  
ATOM   4564  CD2 LEU   587     211.969 331.250 282.299  1.00  0.00           C  
ATOM   4565  N   LEU   588     211.882 326.453 282.758  1.00  0.00              
ATOM   4566  CA  LEU   588     213.037 325.617 282.617  1.00  0.00              
ATOM   4567  CB  LEU   588     212.929 324.311 283.424  1.00  0.00              
ATOM   4568  C   LEU   588     213.261 325.250 281.182  1.00  0.00              
ATOM   4569  O   LEU   588     214.401 325.254 280.723  1.00  0.00              
ATOM   4570  CG  LEU   588     212.872 324.540 284.947  1.00  0.00           C  
ATOM   4571  CD1 LEU   588     212.834 323.208 285.713  1.00  0.00           C  
ATOM   4572  CD2 LEU   588     214.006 325.466 285.415  1.00  0.00           C  
ATOM   4573  N   ILE   589     212.196 324.929 280.425  1.00  0.00              
ATOM   4574  CA  ILE   589     212.372 324.484 279.069  1.00  0.00              
ATOM   4575  CB  ILE   589     211.104 324.029 278.407  1.00  0.00              
ATOM   4576  C   ILE   589     212.958 325.542 278.188  1.00  0.00              
ATOM   4577  O   ILE   589     213.846 325.248 277.389  1.00  0.00              
ATOM   4578  CG2 ILE   589     210.123 325.211 278.398  1.00  0.00           C  
ATOM   4579  CG1 ILE   589     211.406 323.491 276.995  1.00  0.00           C  
ATOM   4580  CD1 ILE   589     212.289 322.244 276.968  1.00  0.00           C  
ATOM   4581  N   ILE   590     212.494 326.801 278.308  1.00  0.00              
ATOM   4582  CA  ILE   590     212.924 327.811 277.378  1.00  0.00              
ATOM   4583  CB  ILE   590     212.349 329.155 277.703  1.00  0.00              
ATOM   4584  C   ILE   590     214.403 327.928 277.482  1.00  0.00              
ATOM   4585  O   ILE   590     215.104 327.893 276.471  1.00  0.00              
ATOM   4586  CG2 ILE   590     212.865 330.160 276.660  1.00  0.00           C  
ATOM   4587  CG1 ILE   590     210.817 329.056 277.778  1.00  0.00           C  
ATOM   4588  CD1 ILE   590     210.185 328.445 276.530  1.00  0.00           C  
ATOM   4589  N   PHE   591     214.934 328.047 278.710  1.00  0.00              
ATOM   4590  CA  PHE   591     216.358 328.036 278.771  1.00  0.00              
ATOM   4591  CB  PHE   591     216.941 328.347 280.161  1.00  0.00              
ATOM   4592  C   PHE   591     216.693 326.633 278.413  1.00  0.00              
ATOM   4593  O   PHE   591     215.987 325.705 278.800  1.00  0.00              
ATOM   4594  CG  PHE   591     216.681 329.789 280.430  1.00  0.00           C  
ATOM   4595  CD1 PHE   591     217.513 330.754 279.908  1.00  0.00           C  
ATOM   4596  CD2 PHE   591     215.611 330.179 281.201  1.00  0.00           C  
ATOM   4597  CE1 PHE   591     217.280 332.087 280.150  1.00  0.00           C  
ATOM   4598  CE2 PHE   591     215.373 331.511 281.446  1.00  0.00           C  
ATOM   4599  CZ  PHE   591     216.208 332.468 280.920  1.00  0.00           C  
ATOM   4600  N   GLY   592     217.763 326.421 277.637  1.00  0.00              
ATOM   4601  CA  GLY   592     217.970 325.070 277.230  1.00  0.00              
ATOM   4602  C   GLY   592     217.995 325.112 275.738  1.00  0.00              
ATOM   4603  O   GLY   592     219.047 325.272 275.122  1.00  0.00              
ATOM   4604  N   LYS   593     216.807 324.964 275.124  1.00  0.00              
ATOM   4605  CA  LYS   593     216.683 324.961 273.698  1.00  0.00              
ATOM   4606  CB  LYS   593     215.238 324.743 273.219  1.00  0.00              
ATOM   4607  C   LYS   593     217.132 326.281 273.153  1.00  0.00              
ATOM   4608  O   LYS   593     217.836 326.339 272.145  1.00  0.00              
ATOM   4609  CG  LYS   593     214.693 323.344 273.512  1.00  0.00           C  
ATOM   4610  CD  LYS   593     213.183 323.225 273.300  1.00  0.00           C  
ATOM   4611  CE  LYS   593     212.627 321.829 273.590  1.00  0.00           C  
ATOM   4612  NZ  LYS   593     211.165 321.811 273.359  1.00  0.00           N  
ATOM   4613  N   GLU   594     216.752 327.379 273.827  1.00  0.00              
ATOM   4614  CA  GLU   594     217.062 328.708 273.380  1.00  0.00              
ATOM   4615  CB  GLU   594     216.512 329.782 274.334  1.00  0.00              
ATOM   4616  C   GLU   594     218.544 328.872 273.351  1.00  0.00              
ATOM   4617  O   GLU   594     219.080 329.550 272.476  1.00  0.00              
ATOM   4618  CG  GLU   594     216.829 331.218 273.911  1.00  0.00           C  
ATOM   4619  CD  GLU   594     215.917 331.594 272.755  1.00  0.00           C  
ATOM   4620  OE1 GLU   594     215.680 330.721 271.877  1.00  0.00           O  
ATOM   4621  OE2 GLU   594     215.451 332.764 272.730  1.00  0.00           O  
ATOM   4622  N   LYS   595     219.249 328.237 274.302  1.00  0.00              
ATOM   4623  CA  LYS   595     220.665 328.427 274.400  1.00  0.00              
ATOM   4624  CB  LYS   595     221.303 327.555 275.495  1.00  0.00              
ATOM   4625  C   LYS   595     221.290 328.049 273.097  1.00  0.00              
ATOM   4626  O   LYS   595     222.139 328.776 272.584  1.00  0.00              
ATOM   4627  CG  LYS   595     222.802 327.799 275.684  1.00  0.00           C  
ATOM   4628  CD  LYS   595     223.132 329.181 276.253  1.00  0.00           C  
ATOM   4629  CE  LYS   595     224.629 329.419 276.455  1.00  0.00           C  
ATOM   4630  NZ  LYS   595     225.139 328.543 277.534  1.00  0.00           N  
ATOM   4631  N   ILE   596     220.879 326.914 272.501  1.00  0.00              
ATOM   4632  CA  ILE   596     221.483 326.581 271.246  1.00  0.00              
ATOM   4633  CB  ILE   596     221.773 325.107 271.106  1.00  0.00              
ATOM   4634  C   ILE   596     220.565 327.051 270.157  1.00  0.00              
ATOM   4635  O   ILE   596     219.671 326.339 269.701  1.00  0.00              
ATOM   4636  CG2 ILE   596     222.864 324.753 272.131  1.00  0.00           C  
ATOM   4637  CG1 ILE   596     220.502 324.249 271.246  1.00  0.00           C  
ATOM   4638  CD1 ILE   596     220.694 322.794 270.819  1.00  0.00           C  
ATOM   4639  N   ALA   597     220.764 328.309 269.717  1.00  0.00              
ATOM   4640  CA  ALA   597     219.906 328.863 268.713  1.00  0.00              
ATOM   4641  CB  ALA   597     220.180 330.356 268.459  1.00  0.00              
ATOM   4642  C   ALA   597     220.085 328.154 267.414  1.00  0.00              
ATOM   4643  O   ALA   597     219.107 327.706 266.819  1.00  0.00              
ATOM   4644  N   SER   598     221.358 328.030 266.985  1.00  0.00              
ATOM   4645  CA  SER   598     221.807 327.438 265.753  1.00  0.00              
ATOM   4646  CB  SER   598     220.725 327.056 264.723  1.00  0.00              
ATOM   4647  C   SER   598     222.671 328.460 265.112  1.00  0.00              
ATOM   4648  O   SER   598     222.722 329.611 265.544  1.00  0.00              
ATOM   4649  OG  SER   598     219.988 325.929 265.174  1.00  0.00           O  
ATOM   4650  N   ARG   599     223.373 328.031 264.054  1.00  0.00              
ATOM   4651  CA  ARG   599     224.324 328.815 263.332  1.00  0.00              
ATOM   4652  CB  ARG   599     225.097 329.821 264.205  1.00  0.00              
ATOM   4653  C   ARG   599     225.284 327.740 263.011  1.00  0.00              
ATOM   4654  O   ARG   599     224.896 326.642 262.617  1.00  0.00              
ATOM   4655  CG  ARG   599     225.765 330.961 263.433  1.00  0.00           C  
ATOM   4656  CD  ARG   599     226.119 330.620 261.987  1.00  0.00           C  
ATOM   4657  NE  ARG   599     224.851 330.694 261.209  1.00  0.00           N  
ATOM   4658  CZ  ARG   599     224.386 331.905 260.786  1.00  0.00           C  
ATOM   4659  NH1 ARG   599     225.079 333.043 261.082  1.00  0.00           N  
ATOM   4660  NH2 ARG   599     223.221 331.980 260.079  1.00  0.00           N  
ATOM   4661  N   ARG   600     226.577 328.028 263.163  1.00  0.00              
ATOM   4662  CA  ARG   600     227.480 326.938 263.044  1.00  0.00              
ATOM   4663  CB  ARG   600     228.807 327.378 262.400  1.00  0.00              
ATOM   4664  C   ARG   600     227.768 326.538 264.444  1.00  0.00              
ATOM   4665  O   ARG   600     228.794 326.902 265.017  1.00  0.00              
ATOM   4666  CG  ARG   600     229.861 326.283 262.252  1.00  0.00           C  
ATOM   4667  CD  ARG   600     231.180 326.811 261.683  1.00  0.00           C  
ATOM   4668  NE  ARG   600     232.135 325.671 261.593  1.00  0.00           N  
ATOM   4669  CZ  ARG   600     233.360 325.865 261.024  1.00  0.00           C  
ATOM   4670  NH1 ARG   600     233.692 327.093 260.530  1.00  0.00           N  
ATOM   4671  NH2 ARG   600     234.252 324.835 260.950  1.00  0.00           N  
ATOM   4672  N   ASN   601     226.842 325.765 265.032  1.00  0.00              
ATOM   4673  CA  ASN   601     227.038 325.242 266.345  1.00  0.00              
ATOM   4674  CB  ASN   601     225.734 324.785 267.026  1.00  0.00              
ATOM   4675  C   ASN   601     227.867 324.039 266.070  1.00  0.00              
ATOM   4676  O   ASN   601     228.511 323.971 265.025  1.00  0.00              
ATOM   4677  CG  ASN   601     225.995 324.605 268.516  1.00  0.00           C  
ATOM   4678  OD1 ASN   601     227.140 324.599 268.968  1.00  0.00           O  
ATOM   4679  ND2 ASN   601     224.899 324.454 269.307  1.00  0.00           N  
ATOM   4680  N   THR   602     227.925 323.067 266.992  1.00  0.00              
ATOM   4681  CA  THR   602     228.730 321.939 266.646  1.00  0.00              
ATOM   4682  CB  THR   602     228.854 320.924 267.743  1.00  0.00              
ATOM   4683  C   THR   602     228.133 321.298 265.434  1.00  0.00              
ATOM   4684  O   THR   602     226.959 320.932 265.423  1.00  0.00              
ATOM   4685  OG1 THR   602     229.748 319.890 267.358  1.00  0.00           O  
ATOM   4686  CG2 THR   602     227.466 320.352 268.056  1.00  0.00           C  
ATOM   4687  N   ILE   603     228.937 321.174 264.355  1.00  0.00              
ATOM   4688  CA  ILE   603     228.394 320.577 263.173  1.00  0.00              
ATOM   4689  CB  ILE   603     229.025 321.041 261.890  1.00  0.00              
ATOM   4690  C   ILE   603     228.715 319.131 263.277  1.00  0.00              
ATOM   4691  O   ILE   603     229.641 318.640 262.634  1.00  0.00              
ATOM   4692  CG2 ILE   603     228.417 320.214 260.746  1.00  0.00           C  
ATOM   4693  CG1 ILE   603     228.860 322.556 261.706  1.00  0.00           C  
ATOM   4694  CD1 ILE   603     229.741 323.367 262.652  1.00  0.00           C  
ATOM   4695  N   THR   604     227.953 318.403 264.111  1.00  0.00              
ATOM   4696  CA  THR   604     228.251 317.014 264.221  1.00  0.00              
ATOM   4697  CB  THR   604     229.628 316.737 264.770  1.00  0.00              
ATOM   4698  C   THR   604     227.234 316.350 265.085  1.00  0.00              
ATOM   4699  O   THR   604     226.622 315.366 264.671  1.00  0.00              
ATOM   4700  OG1 THR   604     229.848 315.335 264.833  1.00  0.00           O  
ATOM   4701  CG2 THR   604     229.799 317.377 266.157  1.00  0.00           C  
ATOM   4702  N   GLU   605     227.031 316.880 266.310  1.00  0.00              
ATOM   4703  CA  GLU   605     226.186 316.223 267.259  1.00  0.00              
ATOM   4704  CB  GLU   605     226.025 316.967 268.596  1.00  0.00              
ATOM   4705  C   GLU   605     224.858 315.974 266.668  1.00  0.00              
ATOM   4706  O   GLU   605     224.089 316.888 266.380  1.00  0.00              
ATOM   4707  CG  GLU   605     225.365 318.334 268.473  1.00  0.00           C  
ATOM   4708  CD  GLU   605     225.290 318.942 269.866  1.00  0.00           C  
ATOM   4709  OE1 GLU   605     225.799 318.297 270.822  1.00  0.00           O  
ATOM   4710  OE2 GLU   605     224.727 320.063 269.993  1.00  0.00           O  
ATOM   4711  N   PHE   606     224.586 314.676 266.470  1.00  0.00              
ATOM   4712  CA  PHE   606     223.357 314.246 265.905  1.00  0.00              
ATOM   4713  CB  PHE   606     223.324 312.738 265.604  1.00  0.00              
ATOM   4714  C   PHE   606     222.263 314.573 266.871  1.00  0.00              
ATOM   4715  O   PHE   606     221.201 315.052 266.476  1.00  0.00              
ATOM   4716  CG  PHE   606     224.227 312.519 264.438  1.00  0.00           C  
ATOM   4717  CD1 PHE   606     225.585 312.388 264.612  1.00  0.00           C  
ATOM   4718  CD2 PHE   606     223.710 312.448 263.164  1.00  0.00           C  
ATOM   4719  CE1 PHE   606     226.414 312.188 263.533  1.00  0.00           C  
ATOM   4720  CE2 PHE   606     224.533 312.247 262.081  1.00  0.00           C  
ATOM   4721  CZ  PHE   606     225.889 312.117 262.265  1.00  0.00           C  
ATOM   4722  N   LYS   607     222.504 314.344 268.177  1.00  0.00              
ATOM   4723  CA  LYS   607     221.463 314.548 269.144  1.00  0.00              
ATOM   4724  CB  LYS   607     221.916 314.235 270.579  1.00  0.00              
ATOM   4725  C   LYS   607     221.017 315.962 269.118  1.00  0.00              
ATOM   4726  O   LYS   607     219.830 316.236 268.949  1.00  0.00              
ATOM   4727  CG  LYS   607     220.798 314.381 271.613  1.00  0.00           C  
ATOM   4728  CD  LYS   607     221.134 313.753 272.966  1.00  0.00           C  
ATOM   4729  CE  LYS   607     221.155 312.224 272.939  1.00  0.00           C  
ATOM   4730  NZ  LYS   607     221.489 311.698 274.281  1.00  0.00           N  
ATOM   4731  N   ALA   608     221.951 316.915 269.265  1.00  0.00              
ATOM   4732  CA  ALA   608     221.466 318.254 269.204  1.00  0.00              
ATOM   4733  CB  ALA   608     222.057 319.170 270.288  1.00  0.00              
ATOM   4734  C   ALA   608     221.906 318.786 267.886  1.00  0.00              
ATOM   4735  O   ALA   608     222.955 319.412 267.752  1.00  0.00              
ATOM   4736  N   GLN   609     221.066 318.549 266.875  1.00  0.00              
ATOM   4737  CA  GLN   609     221.276 318.973 265.530  1.00  0.00              
ATOM   4738  CB  GLN   609     222.253 318.090 264.740  1.00  0.00              
ATOM   4739  C   GLN   609     219.940 318.743 264.945  1.00  0.00              
ATOM   4740  O   GLN   609     219.347 319.605 264.298  1.00  0.00              
ATOM   4741  CG  GLN   609     222.447 318.554 263.295  1.00  0.00           C  
ATOM   4742  CD  GLN   609     223.106 319.925 263.322  1.00  0.00           C  
ATOM   4743  OE1 GLN   609     223.182 320.611 262.303  1.00  0.00           O  
ATOM   4744  NE2 GLN   609     223.594 320.341 264.521  1.00  0.00           N  
ATOM   4745  N   LEU   610     219.434 317.527 265.211  1.00  0.00              
ATOM   4746  CA  LEU   610     218.143 317.151 264.757  1.00  0.00              
ATOM   4747  CB  LEU   610     217.754 315.716 265.150  1.00  0.00              
ATOM   4748  C   LEU   610     217.165 318.074 265.405  1.00  0.00              
ATOM   4749  O   LEU   610     216.255 318.584 264.754  1.00  0.00              
ATOM   4750  CG  LEU   610     218.604 314.634 264.460  1.00  0.00           C  
ATOM   4751  CD1 LEU   610     218.165 313.224 264.886  1.00  0.00           C  
ATOM   4752  CD2 LEU   610     218.605 314.817 262.933  1.00  0.00           C  
ATOM   4753  N   GLN   611     217.345 318.332 266.714  1.00  0.00              
ATOM   4754  CA  GLN   611     216.424 319.196 267.389  1.00  0.00              
ATOM   4755  CB  GLN   611     216.226 318.816 268.865  1.00  0.00              
ATOM   4756  C   GLN   611     216.981 320.577 267.344  1.00  0.00              
ATOM   4757  O   GLN   611     217.723 320.994 268.232  1.00  0.00              
ATOM   4758  CG  GLN   611     215.249 319.721 269.613  1.00  0.00           C  
ATOM   4759  CD  GLN   611     215.138 319.197 271.037  1.00  0.00           C  
ATOM   4760  OE1 GLN   611     214.921 319.956 271.980  1.00  0.00           O  
ATOM   4761  NE2 GLN   611     215.285 317.854 271.199  1.00  0.00           N  
ATOM   4762  N   ALA   612     216.638 321.321 266.277  1.00  0.00              
ATOM   4763  CA  ALA   612     217.021 322.696 266.204  1.00  0.00              
ATOM   4764  CB  ALA   612     217.665 323.087 264.864  1.00  0.00              
ATOM   4765  C   ALA   612     215.711 323.416 266.299  1.00  0.00              
ATOM   4766  O   ALA   612     214.819 323.193 265.482  1.00  0.00              
ATOM   4767  N   SER   613     215.545 324.287 267.313  1.00  0.00              
ATOM   4768  CA  SER   613     214.275 324.933 267.487  1.00  0.00              
ATOM   4769  CB  SER   613     214.238 325.856 268.716  1.00  0.00              
ATOM   4770  C   SER   613     213.972 325.774 266.286  1.00  0.00              
ATOM   4771  O   SER   613     213.024 325.498 265.553  1.00  0.00              
ATOM   4772  OG  SER   613     212.959 326.462 268.832  1.00  0.00           O  
ATOM   4773  N   GLY   614     214.787 326.820 266.039  1.00  0.00              
ATOM   4774  CA  GLY   614     214.595 327.598 264.850  1.00  0.00              
ATOM   4775  C   GLY   614     213.865 328.896 265.053  1.00  0.00              
ATOM   4776  O   GLY   614     213.658 329.630 264.088  1.00  0.00              
ATOM   4777  N   LEU   615     213.450 329.243 266.283  1.00  0.00              
ATOM   4778  CA  LEU   615     212.734 330.483 266.432  1.00  0.00              
ATOM   4779  CB  LEU   615     212.275 330.716 267.883  1.00  0.00              
ATOM   4780  C   LEU   615     213.625 331.623 266.064  1.00  0.00              
ATOM   4781  O   LEU   615     213.226 332.511 265.313  1.00  0.00              
ATOM   4782  CG  LEU   615     211.502 332.030 268.097  1.00  0.00           C  
ATOM   4783  CD1 LEU   615     210.168 332.031 267.334  1.00  0.00           C  
ATOM   4784  CD2 LEU   615     211.334 332.338 269.595  1.00  0.00           C  
ATOM   4785  N   ALA   616     214.873 331.621 266.569  1.00  0.00              
ATOM   4786  CA  ALA   616     215.743 332.720 266.274  1.00  0.00              
ATOM   4787  CB  ALA   616     217.026 332.728 267.124  1.00  0.00              
ATOM   4788  C   ALA   616     216.157 332.594 264.815  1.00  0.00              
ATOM   4789  O   ALA   616     215.566 333.317 263.970  1.00  0.00              
ATOM   4790  OXT ALA   616     217.071 331.776 264.528  1.00  0.00              
TER
