# Supplementary material for: A Na+ leak channel cloned from Trichoplax adhaerens extends extracellular pH and Ca2+ sensing for the DEG/ENaC family close to the base of Metazoa
Source: J Biol Chem. 2019 Sep 15;294(44):16320–36. doi: 10.1074/jbc.RA119.010542 (PMC6827283; doi:10.1074/jbc.RA119.010542)
Supplement: Supporting Information [file supp_RA119.010542_155050_1_supp_391149_pxf4hm.zip › SupplementaryFile2/TadNaC2.pdb]

REMARK  99  Chain ID : 1
REMARK  99  Residues : 548
REMARK  99  Atoms    : 4354
REMARK  99  File     : final.sc.pdb
ATOM      1  N   MET     1      -7.023  34.885  51.503  1.00  0.00              
ATOM      2  CA  MET     1      -5.931  34.395  50.617  1.00  0.00              
ATOM      3  CB  MET     1      -6.749  33.436  49.750  1.00  0.00              
ATOM      4  C   MET     1      -6.140  35.442  49.586  1.00  0.00              
ATOM      5  O   MET     1      -7.054  35.360  48.775  1.00  0.00              
ATOM      6  CG  MET     1      -7.306  32.235  50.517  1.00  0.00           C  
ATOM      7  SD  MET     1      -8.359  31.190  49.460  1.00  0.00           S  
ATOM      8  CE  MET     1      -8.891  29.851  50.613  1.00  0.00           C  
ATOM      9  N   ASP     2      -5.267  36.441  49.595  1.00  0.00              
ATOM     10  CA  ASP     2      -5.423  37.606  48.648  1.00  0.00              
ATOM     11  CB  ASP     2      -5.266  38.902  49.448  1.00  0.00              
ATOM     12  C   ASP     2      -4.543  37.438  47.413  1.00  0.00              
ATOM     13  O   ASP     2      -3.377  37.598  47.798  1.00  0.00              
ATOM     14  CG  ASP     2      -5.080  40.130  48.574  1.00  0.00           C  
ATOM     15  OD1 ASP     2      -4.600  40.028  47.433  1.00  0.00           O  
ATOM     16  OD2 ASP     2      -5.420  41.224  49.055  1.00  0.00           O  
ATOM     17  N   THR     3      -4.853  37.170  46.141  1.00  0.00              
ATOM     18  CA  THR     3      -3.748  37.252  45.256  1.00  0.00              
ATOM     19  CB  THR     3      -4.071  35.922  44.499  1.00  0.00              
ATOM     20  C   THR     3      -4.411  38.180  44.234  1.00  0.00              
ATOM     21  O   THR     3      -5.251  37.761  43.445  1.00  0.00              
ATOM     22  OG1 THR     3      -5.354  36.010  43.861  1.00  0.00           O  
ATOM     23  CG2 THR     3      -4.071  34.761  45.454  1.00  0.00           C  
ATOM     24  N   HIS     4      -4.044  39.454  44.292  1.00  0.00              
ATOM     25  CA  HIS     4      -4.684  40.435  43.404  1.00  0.00              
ATOM     26  CB  HIS     4      -5.091  41.542  44.384  1.00  0.00              
ATOM     27  C   HIS     4      -3.620  40.525  42.181  1.00  0.00              
ATOM     28  O   HIS     4      -2.467  40.064  42.209  1.00  0.00              
ATOM     29  CG  HIS     4      -6.123  41.108  45.380  1.00  0.00           C  
ATOM     30  ND1 HIS     4      -6.011  41.347  46.733  1.00  0.00           N  
ATOM     31  CD2 HIS     4      -7.276  40.413  45.216  1.00  0.00           C  
ATOM     32  CE1 HIS     4      -7.046  40.817  47.358  1.00  0.00           C  
ATOM     33  NE2 HIS     4      -7.829  40.246  46.462  1.00  0.00           N  
ATOM     34  N   PRO     5      -4.160  41.003  41.052  1.00  0.00              
ATOM     35  CA  PRO     5      -3.287  41.147  39.942  1.00  0.00              
ATOM     36  CB  PRO     5      -4.245  41.735  38.912  1.00  0.00              
ATOM     37  C   PRO     5      -2.057  41.965  39.897  1.00  0.00              
ATOM     38  O   PRO     5      -1.849  42.765  40.816  1.00  0.00              
ATOM     39  CG  PRO     5      -5.563  41.868  39.631  1.00  0.00           C  
ATOM     40  CD  PRO     5      -5.165  42.086  41.077  1.00  0.00           C  
ATOM     41  N   TRP     6      -1.147  41.767  38.951  1.00  0.00              
ATOM     42  CA  TRP     6       0.057  42.515  38.764  1.00  0.00              
ATOM     43  CB  TRP     6       1.024  41.678  37.940  1.00  0.00              
ATOM     44  C   TRP     6      -0.078  43.444  37.683  1.00  0.00              
ATOM     45  O   TRP     6       0.540  43.195  36.647  1.00  0.00              
ATOM     46  CG  TRP     6       2.420  42.204  37.925  1.00  0.00           C  
ATOM     47  CD1 TRP     6       3.284  42.290  38.984  1.00  0.00           C  
ATOM     48  CD2 TRP     6       3.136  42.677  36.783  1.00  0.00           C  
ATOM     49  NE1 TRP     6       4.502  42.787  38.566  1.00  0.00           N  
ATOM     50  CE2 TRP     6       4.436  43.031  37.219  1.00  0.00           C  
ATOM     51  CE3 TRP     6       2.807  42.836  35.428  1.00  0.00           C  
ATOM     52  CZ2 TRP     6       5.403  43.532  36.348  1.00  0.00           C  
ATOM     53  CZ3 TRP     6       3.769  43.333  34.571  1.00  0.00           C  
ATOM     54  CH2 TRP     6       5.052  43.675  35.034  1.00  0.00           C  
ATOM     55  N   GLN     7      -0.929  44.459  37.794  1.00  0.00              
ATOM     56  CA  GLN     7      -1.190  45.282  36.478  1.00  0.00              
ATOM     57  CB  GLN     7      -2.529  45.047  35.783  1.00  0.00              
ATOM     58  C   GLN     7      -0.171  46.484  36.817  1.00  0.00              
ATOM     59  O   GLN     7      -0.402  47.426  37.543  1.00  0.00              
ATOM     60  CG  GLN     7      -3.670  45.771  36.492  1.00  0.00           C  
ATOM     61  CD  GLN     7      -5.027  45.288  36.058  1.00  0.00           C  
ATOM     62  OE1 GLN     7      -5.561  45.736  35.042  1.00  0.00           O  
ATOM     63  NE2 GLN     7      -5.594  44.357  36.821  1.00  0.00           N  
ATOM     64  N   ARG     8       0.987  46.323  36.190  1.00  0.00              
ATOM     65  CA  ARG     8       1.960  47.402  36.332  1.00  0.00              
ATOM     66  CB  ARG     8       1.357  48.673  35.714  1.00  0.00              
ATOM     67  C   ARG     8       2.578  47.721  37.662  1.00  0.00              
ATOM     68  O   ARG     8       2.898  48.880  37.912  1.00  0.00              
ATOM     69  CG  ARG     8       0.959  48.510  34.260  1.00  0.00           C  
ATOM     70  CD  ARG     8       2.175  48.264  33.393  1.00  0.00           C  
ATOM     71  NE  ARG     8       3.085  49.408  33.377  1.00  0.00           N  
ATOM     72  CZ  ARG     8       4.157  49.498  32.593  1.00  0.00           C  
ATOM     73  NH1 ARG     8       4.454  48.513  31.759  1.00  0.00           N  
ATOM     74  NH2 ARG     8       4.934  50.573  32.649  1.00  0.00           N  
ATOM     75  N   PRO     9       2.620  46.745  38.556  1.00  0.00              
ATOM     76  CA  PRO     9       3.003  47.162  39.978  1.00  0.00              
ATOM     77  CB  PRO     9       2.021  46.558  40.964  1.00  0.00              
ATOM     78  C   PRO     9       4.309  46.405  40.221  1.00  0.00              
ATOM     79  O   PRO     9       4.485  45.340  39.641  1.00  0.00              
ATOM     80  CG  PRO     9       1.537  45.357  40.200  1.00  0.00           C  
ATOM     81  CD  PRO     9       1.251  45.944  38.836  1.00  0.00           C  
ATOM     82  N   ARG    10       5.130  46.905  41.133  1.00  0.00              
ATOM     83  CA  ARG    10       6.327  46.228  41.566  1.00  0.00              
ATOM     84  CB  ARG    10       7.567  46.567  40.737  1.00  0.00              
ATOM     85  C   ARG    10       6.114  46.163  43.144  1.00  0.00              
ATOM     86  O   ARG    10       6.449  45.240  43.880  1.00  0.00              
ATOM     87  CG  ARG    10       7.442  46.090  39.298  1.00  0.00           C  
ATOM     88  CD  ARG    10       8.715  46.262  38.479  1.00  0.00           C  
ATOM     89  NE  ARG    10       8.428  46.122  37.049  1.00  0.00           N  
ATOM     90  CZ  ARG    10       8.284  44.958  36.413  1.00  0.00           C  
ATOM     91  NH1 ARG    10       8.413  43.807  37.066  1.00  0.00           N  
ATOM     92  NH2 ARG    10       7.947  44.944  35.125  1.00  0.00           N  
ATOM     93  N   SER    11       5.580  47.293  43.606  1.00  0.00              
ATOM     94  CA  SER    11       5.467  47.300  45.109  1.00  0.00              
ATOM     95  CB  SER    11       5.373  48.772  45.522  1.00  0.00              
ATOM     96  C   SER    11       4.308  46.505  45.659  1.00  0.00              
ATOM     97  O   SER    11       4.290  45.927  46.741  1.00  0.00              
ATOM     98  OG  SER    11       4.040  49.219  45.481  1.00  0.00           O  
ATOM     99  N   LYS    12       3.274  46.488  44.818  1.00  0.00              
ATOM    100  CA  LYS    12       2.009  45.751  45.388  1.00  0.00              
ATOM    101  CB  LYS    12       0.711  46.176  44.655  1.00  0.00              
ATOM    102  C   LYS    12       2.260  44.207  45.297  1.00  0.00              
ATOM    103  O   LYS    12       1.885  43.411  46.158  1.00  0.00              
ATOM    104  CG  LYS    12       0.502  47.695  44.603  1.00  0.00           C  
ATOM    105  CD  LYS    12      -0.964  48.049  44.410  1.00  0.00           C  
ATOM    106  CE  LYS    12      -1.373  47.907  42.940  1.00  0.00           C  
ATOM    107  NZ  LYS    12      -2.804  47.445  42.805  1.00  0.00           N  
ATOM    108  N   SER    13       2.903  43.827  44.186  1.00  0.00              
ATOM    109  CA  SER    13       3.172  42.411  43.998  1.00  0.00              
ATOM    110  CB  SER    13       3.347  42.203  42.496  1.00  0.00              
ATOM    111  C   SER    13       4.245  41.896  44.953  1.00  0.00              
ATOM    112  O   SER    13       4.156  40.864  45.600  1.00  0.00              
ATOM    113  OG  SER    13       4.591  42.700  42.049  1.00  0.00           O  
ATOM    114  N   ILE    14       5.321  42.683  44.987  1.00  0.00              
ATOM    115  CA  ILE    14       6.464  42.287  45.892  1.00  0.00              
ATOM    116  CB  ILE    14       7.562  43.368  45.804  1.00  0.00              
ATOM    117  C   ILE    14       5.919  42.140  47.284  1.00  0.00              
ATOM    118  O   ILE    14       6.215  41.117  47.889  1.00  0.00              
ATOM    119  CG1 ILE    14       8.461  43.171  44.582  1.00  0.00           C  
ATOM    120  CG2 ILE    14       8.375  43.479  47.080  1.00  0.00           C  
ATOM    121  CD1 ILE    14       9.528  44.237  44.418  1.00  0.00           C  
ATOM    122  N   ASN    15       5.186  43.116  47.807  1.00  0.00              
ATOM    123  CA  ASN    15       4.525  43.115  49.054  1.00  0.00              
ATOM    124  CB  ASN    15       3.620  44.373  49.151  1.00  0.00              
ATOM    125  C   ASN    15       3.829  41.790  49.322  1.00  0.00              
ATOM    126  O   ASN    15       4.184  41.026  50.221  1.00  0.00              
ATOM    127  CG  ASN    15       4.485  45.618  49.225  1.00  0.00           C  
ATOM    128  OD1 ASN    15       5.707  45.479  49.448  1.00  0.00           O  
ATOM    129  ND2 ASN    15       3.957  46.818  49.027  1.00  0.00           N  
ATOM    130  N   LEU    16       2.818  41.513  48.490  1.00  0.00              
ATOM    131  CA  LEU    16       2.065  40.245  48.660  1.00  0.00              
ATOM    132  CB  LEU    16       0.931  40.215  47.629  1.00  0.00              
ATOM    133  C   LEU    16       2.966  39.008  48.729  1.00  0.00              
ATOM    134  O   LEU    16       2.875  38.170  49.613  1.00  0.00              
ATOM    135  CG  LEU    16      -0.098  41.362  47.697  1.00  0.00           C  
ATOM    136  CD1 LEU    16      -1.036  41.300  46.494  1.00  0.00           C  
ATOM    137  CD2 LEU    16      -0.895  41.289  48.986  1.00  0.00           C  
ATOM    138  N   GLU    17       3.828  38.906  47.717  1.00  0.00              
ATOM    139  CA  GLU    17       4.758  37.756  47.662  1.00  0.00              
ATOM    140  CB  GLU    17       5.651  37.797  46.430  1.00  0.00              
ATOM    141  C   GLU    17       5.458  37.708  49.046  1.00  0.00              
ATOM    142  O   GLU    17       5.404  36.692  49.753  1.00  0.00              
ATOM    143  CG  GLU    17       4.924  37.440  45.152  1.00  0.00           C  
ATOM    144  CD  GLU    17       5.782  37.603  43.921  1.00  0.00           C  
ATOM    145  OE1 GLU    17       6.647  38.490  43.920  1.00  0.00           O  
ATOM    146  OE2 GLU    17       5.597  36.855  42.942  1.00  0.00           O  
ATOM    147  N   LYS    18       6.084  38.821  49.424  1.00  0.00              
ATOM    148  CA  LYS    18       6.729  38.905  50.701  1.00  0.00              
ATOM    149  CB  LYS    18       7.332  40.258  51.016  1.00  0.00              
ATOM    150  C   LYS    18       5.865  38.431  51.814  1.00  0.00              
ATOM    151  O   LYS    18       6.321  37.594  52.582  1.00  0.00              
ATOM    152  CG  LYS    18       8.589  40.677  50.270  1.00  0.00           C  
ATOM    153  CD  LYS    18       8.669  42.203  50.245  1.00  0.00           C  
ATOM    154  CE  LYS    18      10.091  42.729  50.328  1.00  0.00           C  
ATOM    155  NZ  LYS    18      10.022  44.159  50.835  1.00  0.00           N  
ATOM    156  N   LYS    19       4.649  38.951  51.933  1.00  0.00              
ATOM    157  CA  LYS    19       3.648  38.551  52.897  1.00  0.00              
ATOM    158  CB  LYS    19       2.436  39.415  52.682  1.00  0.00              
ATOM    159  C   LYS    19       3.456  36.997  53.017  1.00  0.00              
ATOM    160  O   LYS    19       3.440  36.407  54.090  1.00  0.00              
ATOM    161  CG  LYS    19       1.389  39.514  53.772  1.00  0.00           C  
ATOM    162  CD  LYS    19       0.188  40.331  53.251  1.00  0.00           C  
ATOM    163  CE  LYS    19       0.530  41.771  52.915  1.00  0.00           C  
ATOM    164  NZ  LYS    19      -0.295  42.314  51.808  1.00  0.00           N  
ATOM    165  N   PHE    20       3.218  36.400  51.854  1.00  0.00              
ATOM    166  CA  PHE    20       2.986  34.949  51.883  1.00  0.00              
ATOM    167  CB  PHE    20       1.830  34.648  50.922  1.00  0.00              
ATOM    168  C   PHE    20       4.341  34.080  52.042  1.00  0.00              
ATOM    169  O   PHE    20       4.545  33.158  52.828  1.00  0.00              
ATOM    170  CG  PHE    20       0.578  35.420  51.232  1.00  0.00           C  
ATOM    171  CD1 PHE    20      -0.043  35.289  52.474  1.00  0.00           C  
ATOM    172  CD2 PHE    20       0.050  36.321  50.309  1.00  0.00           C  
ATOM    173  CE1 PHE    20      -1.174  36.045  52.795  1.00  0.00           C  
ATOM    174  CE2 PHE    20      -1.081  37.084  50.619  1.00  0.00           C  
ATOM    175  CZ  PHE    20      -1.693  36.946  51.866  1.00  0.00           C  
ATOM    176  N   ALA    21       5.244  34.474  51.148  1.00  0.00              
ATOM    177  CA  ALA    21       6.475  33.624  51.171  1.00  0.00              
ATOM    178  CB  ALA    21       6.673  33.206  49.722  1.00  0.00              
ATOM    179  C   ALA    21       7.582  33.976  52.148  1.00  0.00              
ATOM    180  O   ALA    21       8.337  33.157  52.678  1.00  0.00              
ATOM    181  N   GLU    22       7.737  35.292  52.262  1.00  0.00              
ATOM    182  CA  GLU    22       8.882  35.838  53.107  1.00  0.00              
ATOM    183  CB  GLU    22       8.987  37.338  52.814  1.00  0.00              
ATOM    184  C   GLU    22       8.134  36.302  54.365  1.00  0.00              
ATOM    185  O   GLU    22       8.054  37.502  54.617  1.00  0.00              
ATOM    186  CG  GLU    22      10.179  37.988  53.527  1.00  0.00           C  
ATOM    187  CD  GLU    22       9.713  38.589  54.833  1.00  0.00           C  
ATOM    188  OE1 GLU    22       8.510  38.665  55.051  1.00  0.00           O  
ATOM    189  OE2 GLU    22      10.561  38.980  55.629  1.00  0.00           O  
ATOM    190  N   ARG    23       7.664  35.341  55.153  1.00  0.00              
ATOM    191  CA  ARG    23       6.979  35.521  56.381  1.00  0.00              
ATOM    192  CB  ARG    23       5.724  34.670  56.573  1.00  0.00              
ATOM    193  C   ARG    23       7.665  34.907  57.697  1.00  0.00              
ATOM    194  O   ARG    23       7.666  33.727  58.063  1.00  0.00              
ATOM    195  CG  ARG    23       4.630  34.969  55.579  1.00  0.00           C  
ATOM    196  CD  ARG    23       4.258  36.433  55.587  1.00  0.00           C  
ATOM    197  NE  ARG    23       3.002  36.663  56.283  1.00  0.00           N  
ATOM    198  CZ  ARG    23       1.806  36.577  55.713  1.00  0.00           C  
ATOM    199  NH1 ARG    23       1.698  36.287  54.421  1.00  0.00           N  
ATOM    200  NH2 ARG    23       0.712  36.797  56.433  1.00  0.00           N  
ATOM    201  N   THR    24       8.232  35.866  58.421  1.00  0.00              
ATOM    202  CA  THR    24       8.894  35.657  59.659  1.00  0.00              
ATOM    203  CB  THR    24       9.853  36.832  59.959  1.00  0.00              
ATOM    204  C   THR    24       8.191  35.038  60.871  1.00  0.00              
ATOM    205  O   THR    24       8.787  34.646  61.883  1.00  0.00              
ATOM    206  OG1 THR    24       9.170  38.077  59.797  1.00  0.00           O  
ATOM    207  CG2 THR    24      11.046  36.764  59.011  1.00  0.00           C  
ATOM    208  N   THR    25       6.863  35.034  60.765  1.00  0.00              
ATOM    209  CA  THR    25       6.092  34.500  61.950  1.00  0.00              
ATOM    210  CB  THR    25       4.910  35.467  62.271  1.00  0.00              
ATOM    211  C   THR    25       5.245  33.378  61.277  1.00  0.00              
ATOM    212  O   THR    25       4.121  33.599  60.832  1.00  0.00              
ATOM    213  OG1 THR    25       4.074  35.608  61.115  1.00  0.00           O  
ATOM    214  CG2 THR    25       5.416  36.815  62.719  1.00  0.00           C  
ATOM    215  N   CYS    26       5.863  32.213  61.142  1.00  0.00              
ATOM    216  CA  CYS    26       5.171  31.091  60.546  1.00  0.00              
ATOM    217  CB  CYS    26       6.280  30.155  60.067  1.00  0.00              
ATOM    218  C   CYS    26       3.759  30.535  60.528  1.00  0.00              
ATOM    219  O   CYS    26       3.243  30.209  59.462  1.00  0.00              
ATOM    220  SG  CYS    26       5.729  28.871  58.967  1.00  0.00           S  
ATOM    221  N   HIS    27       3.124  30.410  61.688  1.00  0.00              
ATOM    222  CA  HIS    27       1.824  29.777  61.773  1.00  0.00              
ATOM    223  CB  HIS    27       2.008  28.384  62.387  1.00  0.00              
ATOM    224  C   HIS    27       0.558  30.637  62.030  1.00  0.00              
ATOM    225  O   HIS    27      -0.589  30.199  61.928  1.00  0.00              
ATOM    226  CG  HIS    27       2.977  27.529  61.631  1.00  0.00           C  
ATOM    227  ND1 HIS    27       2.624  26.832  60.494  1.00  0.00           N  
ATOM    228  CD2 HIS    27       4.306  27.330  61.796  1.00  0.00           C  
ATOM    229  CE1 HIS    27       3.696  26.244  59.990  1.00  0.00           C  
ATOM    230  NE2 HIS    27       4.730  26.532  60.761  1.00  0.00           N  
ATOM    231  N   GLY    28       0.815  31.867  62.466  1.00  0.00              
ATOM    232  CA  GLY    28      -0.340  32.774  62.652  1.00  0.00              
ATOM    233  C   GLY    28       0.147  34.156  62.664  1.00  0.00              
ATOM    234  O   GLY    28       1.256  34.316  63.128  1.00  0.00              
ATOM    235  N   LEU    29      -0.652  35.175  62.315  1.00  0.00              
ATOM    236  CA  LEU    29      -0.365  36.568  62.430  1.00  0.00              
ATOM    237  CB  LEU    29       0.008  37.225  63.759  1.00  0.00              
ATOM    238  C   LEU    29      -0.471  37.052  61.032  1.00  0.00              
ATOM    239  O   LEU    29       0.580  37.048  60.393  1.00  0.00              
ATOM    240  CG  LEU    29      -1.032  37.088  64.874  1.00  0.00           C  
ATOM    241  CD1 LEU    29      -0.382  37.358  66.223  1.00  0.00           C  
ATOM    242  CD2 LEU    29      -2.191  38.037  64.618  1.00  0.00           C  
ATOM    243  N   GLY    30      -1.627  37.454  60.496  1.00  0.00              
ATOM    244  CA  GLY    30      -1.446  37.857  59.023  1.00  0.00              
ATOM    245  C   GLY    30      -1.591  39.369  58.845  1.00  0.00              
ATOM    246  O   GLY    30      -2.217  40.141  59.571  1.00  0.00              
ATOM    247  N   HIS    31      -0.814  39.789  57.852  1.00  0.00              
ATOM    248  CA  HIS    31      -0.655  41.193  57.385  1.00  0.00              
ATOM    249  CB  HIS    31       0.729  41.685  56.930  1.00  0.00              
ATOM    250  C   HIS    31      -1.551  41.231  56.196  1.00  0.00              
ATOM    251  O   HIS    31      -1.515  40.353  55.329  1.00  0.00              
ATOM    252  CG  HIS    31       1.623  42.221  58.008  1.00  0.00           C  
ATOM    253  ND1 HIS    31       2.694  41.487  58.509  1.00  0.00           N  
ATOM    254  CD2 HIS    31       1.601  43.402  58.703  1.00  0.00           C  
ATOM    255  CE1 HIS    31       3.287  42.182  59.460  1.00  0.00           C  
ATOM    256  NE2 HIS    31       2.699  43.354  59.558  1.00  0.00           N  
ATOM    257  N   ILE    32      -2.489  42.177  56.102  1.00  0.00              
ATOM    258  CA  ILE    32      -3.284  42.504  54.975  1.00  0.00              
ATOM    259  CB  ILE    32      -2.943  42.545  53.464  1.00  0.00              
ATOM    260  C   ILE    32      -4.579  41.824  55.271  1.00  0.00              
ATOM    261  O   ILE    32      -5.511  42.481  55.754  1.00  0.00              
ATOM    262  CG1 ILE    32      -4.051  42.078  52.523  1.00  0.00           C  
ATOM    263  CG2 ILE    32      -1.652  41.759  53.207  1.00  0.00           C  
ATOM    264  CD1 ILE    32      -4.103  42.867  51.225  1.00  0.00           C  
ATOM    265  N   VAL    33      -4.726  40.553  54.903  1.00  0.00              
ATOM    266  CA  VAL    33      -5.902  39.759  55.209  1.00  0.00              
ATOM    267  CB  VAL    33      -6.426  39.146  53.893  1.00  0.00              
ATOM    268  C   VAL    33      -6.326  39.286  56.594  1.00  0.00              
ATOM    269  O   VAL    33      -6.701  40.095  57.444  1.00  0.00              
ATOM    270  CG1 VAL    33      -7.621  38.206  54.150  1.00  0.00           C  
ATOM    271  CG2 VAL    33      -6.810  40.242  52.930  1.00  0.00           C  
ATOM    272  N   ASP    34      -6.161  37.994  56.848  1.00  0.00              
ATOM    273  CA  ASP    34      -6.417  37.398  58.141  1.00  0.00              
ATOM    274  CB  ASP    34      -7.923  37.100  58.181  1.00  0.00              
ATOM    275  C   ASP    34      -5.736  35.989  58.272  1.00  0.00              
ATOM    276  O   ASP    34      -5.616  35.304  57.259  1.00  0.00              
ATOM    277  CG  ASP    34      -8.473  37.126  59.611  1.00  0.00           C  
ATOM    278  OD1 ASP    34      -8.563  36.059  60.265  1.00  0.00           O  
ATOM    279  OD2 ASP    34      -8.788  38.233  60.100  1.00  0.00           O  
ATOM    280  N   GLN    35      -5.529  35.513  59.493  1.00  0.00              
ATOM    281  CA  GLN    35      -5.105  34.110  59.523  1.00  0.00              
ATOM    282  CB  GLN    35      -4.133  34.028  60.713  1.00  0.00              
ATOM    283  C   GLN    35      -6.378  33.243  60.027  1.00  0.00              
ATOM    284  O   GLN    35      -7.217  33.518  60.884  1.00  0.00              
ATOM    285  CG  GLN    35      -2.829  34.817  60.514  1.00  0.00           C  
ATOM    286  CD  GLN    35      -1.739  34.133  59.677  1.00  0.00           C  
ATOM    287  OE1 GLN    35      -1.158  33.135  60.106  1.00  0.00           O  
ATOM    288  NE2 GLN    35      -1.424  34.623  58.492  1.00  0.00           N  
ATOM    289  N   ASP    36      -6.455  32.171  59.249  1.00  0.00              
ATOM    290  CA  ASP    36      -7.396  31.086  59.310  1.00  0.00              
ATOM    291  CB  ASP    36      -7.958  30.520  57.998  1.00  0.00              
ATOM    292  C   ASP    36      -7.336  30.013  60.317  1.00  0.00              
ATOM    293  O   ASP    36      -8.387  29.428  60.552  1.00  0.00              
ATOM    294  CG  ASP    36      -8.895  29.347  58.219  1.00  0.00           C  
ATOM    295  OD1 ASP    36      -9.274  29.056  59.379  1.00  0.00           O  
ATOM    296  OD2 ASP    36      -9.249  28.711  57.214  1.00  0.00           O  
ATOM    297  N   VAL    37      -6.205  29.777  60.993  1.00  0.00              
ATOM    298  CA  VAL    37      -6.325  28.831  62.175  1.00  0.00              
ATOM    299  CB  VAL    37      -6.923  29.519  63.367  1.00  0.00              
ATOM    300  C   VAL    37      -6.222  27.350  62.110  1.00  0.00              
ATOM    301  O   VAL    37      -5.621  26.663  62.952  1.00  0.00              
ATOM    302  CG1 VAL    37      -7.711  30.762  63.004  1.00  0.00           C  
ATOM    303  CG2 VAL    37      -7.786  28.532  64.176  1.00  0.00           C  
ATOM    304  N   PRO    38      -6.857  26.803  61.084  1.00  0.00              
ATOM    305  CA  PRO    38      -6.902  25.309  60.868  1.00  0.00              
ATOM    306  CB  PRO    38      -5.689  24.410  60.608  1.00  0.00              
ATOM    307  C   PRO    38      -7.907  24.591  61.662  1.00  0.00              
ATOM    308  O   PRO    38      -8.818  24.021  61.058  1.00  0.00              
ATOM    309  CG  PRO    38      -4.588  24.986  61.415  1.00  0.00           C  
ATOM    310  CD  PRO    38      -4.853  26.458  61.507  1.00  0.00           C  
ATOM    311  N   LYS    39      -7.861  24.675  62.989  1.00  0.00              
ATOM    312  CA  LYS    39      -8.844  24.064  63.888  1.00  0.00              
ATOM    313  CB  LYS    39      -8.618  24.420  65.359  1.00  0.00              
ATOM    314  C   LYS    39     -10.240  24.465  63.690  1.00  0.00              
ATOM    315  O   LYS    39     -11.064  23.624  64.041  1.00  0.00              
ATOM    316  CG  LYS    39      -7.438  23.680  65.980  1.00  0.00           C  
ATOM    317  CD  LYS    39      -7.315  23.962  67.468  1.00  0.00           C  
ATOM    318  CE  LYS    39      -6.181  23.171  68.078  1.00  0.00           C  
ATOM    319  NZ  LYS    39      -6.063  23.399  69.543  1.00  0.00           N  
ATOM    320  N   VAL    40     -10.565  25.563  63.021  1.00  0.00              
ATOM    321  CA  VAL    40     -11.811  26.062  62.604  1.00  0.00              
ATOM    322  CB  VAL    40     -11.820  27.533  62.086  1.00  0.00              
ATOM    323  C   VAL    40     -12.503  25.180  61.440  1.00  0.00              
ATOM    324  O   VAL    40     -13.722  25.118  61.285  1.00  0.00              
ATOM    325  CG1 VAL    40     -13.250  27.978  61.710  1.00  0.00           C  
ATOM    326  CG2 VAL    40     -11.267  28.463  63.168  1.00  0.00           C  
ATOM    327  N   ARG    41     -11.649  24.676  60.542  1.00  0.00              
ATOM    328  CA  ARG    41     -12.248  23.845  59.549  1.00  0.00              
ATOM    329  CB  ARG    41     -12.940  24.579  58.403  1.00  0.00              
ATOM    330  C   ARG    41     -10.923  23.686  58.831  1.00  0.00              
ATOM    331  O   ARG    41     -10.311  24.563  58.201  1.00  0.00              
ATOM    332  CG  ARG    41     -13.573  23.683  57.334  1.00  0.00           C  
ATOM    333  CD  ARG    41     -14.544  24.486  56.472  1.00  0.00           C  
ATOM    334  NE  ARG    41     -14.993  23.769  55.274  1.00  0.00           N  
ATOM    335  CZ  ARG    41     -15.749  22.666  55.283  1.00  0.00           C  
ATOM    336  NH1 ARG    41     -16.156  22.132  56.437  1.00  0.00           N  
ATOM    337  NH2 ARG    41     -16.087  22.076  54.140  1.00  0.00           N  
ATOM    338  N   ARG    42     -10.446  22.471  59.052  1.00  0.00              
ATOM    339  CA  ARG    42      -9.138  21.843  58.679  1.00  0.00              
ATOM    340  CB  ARG    42      -8.327  21.076  59.716  1.00  0.00              
ATOM    341  C   ARG    42      -9.124  20.679  57.621  1.00  0.00              
ATOM    342  O   ARG    42      -8.707  19.524  57.706  1.00  0.00              
ATOM    343  CG  ARG    42      -7.378  21.965  60.480  1.00  0.00           C  
ATOM    344  CD  ARG    42      -7.110  21.409  61.860  1.00  0.00           C  
ATOM    345  NE  ARG    42      -6.351  22.352  62.674  1.00  0.00           N  
ATOM    346  CZ  ARG    42      -5.762  22.043  63.824  1.00  0.00           C  
ATOM    347  NH1 ARG    42      -5.841  20.807  64.311  1.00  0.00           N  
ATOM    348  NH2 ARG    42      -5.087  22.975  64.486  1.00  0.00           N  
ATOM    349  N   TYR    43      -9.331  21.277  56.433  1.00  0.00              
ATOM    350  CA  TYR    43      -9.138  20.638  55.075  1.00  0.00              
ATOM    351  CB  TYR    43      -9.476  21.465  53.849  1.00  0.00              
ATOM    352  C   TYR    43      -7.786  19.866  54.918  1.00  0.00              
ATOM    353  O   TYR    43      -7.749  18.854  54.209  1.00  0.00              
ATOM    354  CG  TYR    43     -10.888  21.943  54.035  1.00  0.00           C  
ATOM    355  CD1 TYR    43     -11.980  21.105  53.813  1.00  0.00           C  
ATOM    356  CD2 TYR    43     -11.117  23.246  54.479  1.00  0.00           C  
ATOM    357  CE1 TYR    43     -13.270  21.590  54.015  1.00  0.00           C  
ATOM    358  CE2 TYR    43     -12.404  23.737  54.696  1.00  0.00           C  
ATOM    359  CZ  TYR    43     -13.490  22.898  54.452  1.00  0.00           C  
ATOM    360  OH  TYR    43     -14.808  23.349  54.627  1.00  0.00           O  
ATOM    361  N   LEU    44      -6.712  20.337  55.546  1.00  0.00              
ATOM    362  CA  LEU    44      -5.479  19.718  55.523  1.00  0.00              
ATOM    363  CB  LEU    44      -4.480  20.583  56.281  1.00  0.00              
ATOM    364  C   LEU    44      -5.531  18.183  55.910  1.00  0.00              
ATOM    365  O   LEU    44      -4.805  17.374  55.340  1.00  0.00              
ATOM    366  CG  LEU    44      -4.542  22.037  55.804  1.00  0.00           C  
ATOM    367  CD1 LEU    44      -3.566  22.872  56.596  1.00  0.00           C  
ATOM    368  CD2 LEU    44      -4.183  22.101  54.305  1.00  0.00           C  
ATOM    369  N   TRP    45      -6.396  17.814  56.853  1.00  0.00              
ATOM    370  CA  TRP    45      -6.546  16.481  57.203  1.00  0.00              
ATOM    371  CB  TRP    45      -7.367  16.361  58.491  1.00  0.00              
ATOM    372  C   TRP    45      -7.231  15.661  56.156  1.00  0.00              
ATOM    373  O   TRP    45      -6.906  14.490  55.912  1.00  0.00              
ATOM    374  CG  TRP    45      -7.470  14.964  59.033  1.00  0.00           C  
ATOM    375  CD1 TRP    45      -6.531  14.219  59.686  1.00  0.00           C  
ATOM    376  CD2 TRP    45      -8.655  14.128  58.955  1.00  0.00           C  
ATOM    377  NE1 TRP    45      -7.041  12.985  60.018  1.00  0.00           N  
ATOM    378  CE2 TRP    45      -8.346  12.906  59.574  1.00  0.00           C  
ATOM    379  CE3 TRP    45      -9.933  14.283  58.408  1.00  0.00           C  
ATOM    380  CZ2 TRP    45      -9.264  11.858  59.671  1.00  0.00           C  
ATOM    381  CZ3 TRP    45     -10.871  13.255  58.498  1.00  0.00           C  
ATOM    382  CH2 TRP    45     -10.525  12.029  59.133  1.00  0.00           C  
ATOM    383  N   SER    46      -8.160  16.314  55.460  1.00  0.00              
ATOM    384  CA  SER    46      -8.897  15.593  54.353  1.00  0.00              
ATOM    385  CB  SER    46     -10.038  16.495  53.835  1.00  0.00              
ATOM    386  C   SER    46      -7.867  15.415  53.260  1.00  0.00              
ATOM    387  O   SER    46      -7.713  14.289  52.795  1.00  0.00              
ATOM    388  OG  SER    46     -11.027  16.655  54.823  1.00  0.00           O  
ATOM    389  N   ILE    47      -7.119  16.451  52.905  1.00  0.00              
ATOM    390  CA  ILE    47      -6.072  16.462  51.965  1.00  0.00              
ATOM    391  CB  ILE    47      -5.361  17.862  51.889  1.00  0.00              
ATOM    392  C   ILE    47      -5.118  15.230  52.218  1.00  0.00              
ATOM    393  O   ILE    47      -4.903  14.348  51.400  1.00  0.00              
ATOM    394  CG1 ILE    47      -6.398  18.978  51.686  1.00  0.00           C  
ATOM    395  CG2 ILE    47      -4.331  17.879  50.739  1.00  0.00           C  
ATOM    396  CD1 ILE    47      -5.890  20.404  51.961  1.00  0.00           C  
ATOM    397  N   VAL    48      -4.498  15.293  53.396  1.00  0.00              
ATOM    398  CA  VAL    48      -3.574  14.218  53.744  1.00  0.00              
ATOM    399  CB  VAL    48      -3.033  14.391  55.184  1.00  0.00              
ATOM    400  C   VAL    48      -4.171  12.847  53.515  1.00  0.00              
ATOM    401  O   VAL    48      -3.562  12.052  52.807  1.00  0.00              
ATOM    402  CG1 VAL    48      -2.073  13.265  55.569  1.00  0.00           C  
ATOM    403  CG2 VAL    48      -2.377  15.743  55.411  1.00  0.00           C  
ATOM    404  N   THR    49      -5.379  12.575  54.006  1.00  0.00              
ATOM    405  CA  THR    49      -6.063  11.346  53.754  1.00  0.00              
ATOM    406  CB  THR    49      -7.534  11.502  54.312  1.00  0.00              
ATOM    407  C   THR    49      -6.120  10.994  52.232  1.00  0.00              
ATOM    408  O   THR    49      -5.965   9.832  51.831  1.00  0.00              
ATOM    409  OG1 THR    49      -7.394  11.428  55.770  1.00  0.00           O  
ATOM    410  CG2 THR    49      -8.559  10.481  53.827  1.00  0.00           C  
ATOM    411  N   LEU    50      -6.332  12.021  51.411  1.00  0.00              
ATOM    412  CA  LEU    50      -6.373  11.818  49.996  1.00  0.00              
ATOM    413  CB  LEU    50      -6.917  13.014  49.227  1.00  0.00              
ATOM    414  C   LEU    50      -4.949  11.468  49.524  1.00  0.00              
ATOM    415  O   LEU    50      -4.757  10.461  48.850  1.00  0.00              
ATOM    416  CG  LEU    50      -8.347  13.436  49.346  1.00  0.00           C  
ATOM    417  CD1 LEU    50      -8.694  14.538  48.333  1.00  0.00           C  
ATOM    418  CD2 LEU    50      -9.254  12.231  49.056  1.00  0.00           C  
ATOM    419  N   ALA    51      -3.949  12.250  49.926  1.00  0.00              
ATOM    420  CA  ALA    51      -2.596  11.953  49.606  1.00  0.00              
ATOM    421  CB  ALA    51      -1.666  12.916  50.315  1.00  0.00              
ATOM    422  C   ALA    51      -2.241  10.509  49.927  1.00  0.00              
ATOM    423  O   ALA    51      -1.782   9.806  49.033  1.00  0.00              
ATOM    424  N   ALA    52      -2.510  10.026  51.139  1.00  0.00              
ATOM    425  CA  ALA    52      -2.292   8.671  51.498  1.00  0.00              
ATOM    426  CB  ALA    52      -2.837   8.384  52.882  1.00  0.00              
ATOM    427  C   ALA    52      -2.935   7.683  50.475  1.00  0.00              
ATOM    428  O   ALA    52      -2.357   6.644  50.123  1.00  0.00              
ATOM    429  N   SER    53      -4.129   8.041  50.007  1.00  0.00              
ATOM    430  CA  SER    53      -4.803   7.214  49.046  1.00  0.00              
ATOM    431  CB  SER    53      -6.219   7.778  48.805  1.00  0.00              
ATOM    432  C   SER    53      -3.983   7.324  47.711  1.00  0.00              
ATOM    433  O   SER    53      -3.595   6.319  47.125  1.00  0.00              
ATOM    434  OG  SER    53      -6.994   7.680  49.975  1.00  0.00           O  
ATOM    435  N   VAL    54      -3.704   8.550  47.271  1.00  0.00              
ATOM    436  CA  VAL    54      -2.918   8.734  46.118  1.00  0.00              
ATOM    437  CB  VAL    54      -2.718  10.193  45.695  1.00  0.00              
ATOM    438  C   VAL    54      -1.617   7.956  46.111  1.00  0.00              
ATOM    439  O   VAL    54      -1.365   7.216  45.166  1.00  0.00              
ATOM    440  CG1 VAL    54      -1.761  10.355  44.494  1.00  0.00           C  
ATOM    441  CG2 VAL    54      -4.042  10.823  45.342  1.00  0.00           C  
ATOM    442  N   GLY    55      -0.828   8.031  47.180  1.00  0.00              
ATOM    443  CA  GLY    55       0.376   7.253  47.301  1.00  0.00              
ATOM    444  C   GLY    55       0.128   5.701  47.103  1.00  0.00              
ATOM    445  O   GLY    55       0.970   5.015  46.532  1.00  0.00              
ATOM    446  N   CYS    56      -1.011   5.185  47.561  1.00  0.00              
ATOM    447  CA  CYS    56      -1.327   3.857  47.379  1.00  0.00              
ATOM    448  CB  CYS    56      -2.624   3.442  48.078  1.00  0.00              
ATOM    449  C   CYS    56      -1.519   3.612  45.857  1.00  0.00              
ATOM    450  O   CYS    56      -0.994   2.703  45.215  1.00  0.00              
ATOM    451  SG  CYS    56      -2.830   4.006  49.792  1.00  0.00           S  
ATOM    452  N   MET    57      -2.348   4.498  45.310  1.00  0.00              
ATOM    453  CA  MET    57      -2.637   4.301  43.840  1.00  0.00              
ATOM    454  CB  MET    57      -3.631   5.372  43.383  1.00  0.00              
ATOM    455  C   MET    57      -1.375   4.157  43.020  1.00  0.00              
ATOM    456  O   MET    57      -1.172   3.190  42.292  1.00  0.00              
ATOM    457  CG  MET    57      -4.093   5.223  41.938  1.00  0.00           C  
ATOM    458  SD  MET    57      -4.926   3.659  41.593  1.00  0.00           S  
ATOM    459  CE  MET    57      -6.669   4.097  41.900  1.00  0.00           C  
ATOM    460  N   ILE    58      -0.482   5.121  43.206  1.00  0.00              
ATOM    461  CA  ILE    58       0.810   5.135  42.476  1.00  0.00              
ATOM    462  CB  ILE    58       1.644   6.409  42.865  1.00  0.00              
ATOM    463  C   ILE    58       1.588   3.866  42.722  1.00  0.00              
ATOM    464  O   ILE    58       1.905   3.180  41.746  1.00  0.00              
ATOM    465  CG1 ILE    58       0.813   7.683  42.632  1.00  0.00           C  
ATOM    466  CG2 ILE    58       2.948   6.469  42.043  1.00  0.00           C  
ATOM    467  CD1 ILE    58       1.358   8.953  43.308  1.00  0.00           C  
ATOM    468  N   GLY    59       1.823   3.487  43.970  1.00  0.00              
ATOM    469  CA  GLY    59       2.494   2.287  44.343  1.00  0.00              
ATOM    470  C   GLY    59       1.936   1.048  43.601  1.00  0.00              
ATOM    471  O   GLY    59       2.632   0.260  42.979  1.00  0.00              
ATOM    472  N   CYS    60       0.623   0.885  43.764  1.00  0.00              
ATOM    473  CA  CYS    60      -0.029  -0.282  43.130  1.00  0.00              
ATOM    474  CB  CYS    60      -1.480  -0.427  43.628  1.00  0.00              
ATOM    475  C   CYS    60       0.373  -0.224  41.613  1.00  0.00              
ATOM    476  O   CYS    60       0.833  -1.221  41.070  1.00  0.00              
ATOM    477  SG  CYS    60      -1.560  -0.895  45.365  1.00  0.00           S  
ATOM    478  N   ILE    61       0.084   0.899  40.965  1.00  0.00              
ATOM    479  CA  ILE    61       0.413   1.120  39.626  1.00  0.00              
ATOM    480  CB  ILE    61       0.102   2.565  39.162  1.00  0.00              
ATOM    481  C   ILE    61       1.903   0.691  39.216  1.00  0.00              
ATOM    482  O   ILE    61       2.282  -0.044  38.310  1.00  0.00              
ATOM    483  CG1 ILE    61      -1.391   2.836  39.303  1.00  0.00           C  
ATOM    484  CG2 ILE    61       0.538   2.762  37.709  1.00  0.00           C  
ATOM    485  CD1 ILE    61      -1.749   4.326  39.255  1.00  0.00           C  
ATOM    486  N   GLN    62       2.747   1.388  39.976  1.00  0.00              
ATOM    487  CA  GLN    62       4.208   1.119  39.450  1.00  0.00              
ATOM    488  CB  GLN    62       5.096   2.201  40.166  1.00  0.00              
ATOM    489  C   GLN    62       4.717  -0.289  39.732  1.00  0.00              
ATOM    490  O   GLN    62       5.439  -0.931  38.961  1.00  0.00              
ATOM    491  CG  GLN    62       4.740   3.645  39.740  1.00  0.00           C  
ATOM    492  CD  GLN    62       3.648   4.314  40.609  1.00  0.00           C  
ATOM    493  OE1 GLN    62       2.757   3.699  41.215  1.00  0.00           O  
ATOM    494  NE2 GLN    62       3.721   5.654  40.630  1.00  0.00           N  
ATOM    495  N   LEU    63       4.348  -0.747  40.929  1.00  0.00              
ATOM    496  CA  LEU    63       4.841  -2.113  41.346  1.00  0.00              
ATOM    497  CB  LEU    63       4.593  -2.326  42.850  1.00  0.00              
ATOM    498  C   LEU    63       4.124  -3.191  40.491  1.00  0.00              
ATOM    499  O   LEU    63       4.739  -4.128  39.992  1.00  0.00              
ATOM    500  CG  LEU    63       5.638  -1.726  43.806  1.00  0.00           C  
ATOM    501  CD1 LEU    63       5.134  -1.689  45.247  1.00  0.00           C  
ATOM    502  CD2 LEU    63       6.934  -2.533  43.706  1.00  0.00           C  
ATOM    503  N   LEU    64       2.820  -3.016  40.292  1.00  0.00              
ATOM    504  CA  LEU    64       2.094  -3.948  39.468  1.00  0.00              
ATOM    505  CB  LEU    64       0.602  -3.656  39.578  1.00  0.00              
ATOM    506  C   LEU    64       2.702  -3.976  38.036  1.00  0.00              
ATOM    507  O   LEU    64       3.027  -5.043  37.526  1.00  0.00              
ATOM    508  CG  LEU    64      -0.096  -3.966  40.906  1.00  0.00           C  
ATOM    509  CD1 LEU    64      -1.538  -3.485  40.874  1.00  0.00           C  
ATOM    510  CD2 LEU    64      -0.012  -5.465  41.151  1.00  0.00           C  
ATOM    511  N   GLN    65       2.894  -2.811  37.421  1.00  0.00              
ATOM    512  CA  GLN    65       3.506  -2.743  36.152  1.00  0.00              
ATOM    513  CB  GLN    65       3.129  -1.401  35.501  1.00  0.00              
ATOM    514  C   GLN    65       4.821  -3.523  36.098  1.00  0.00              
ATOM    515  O   GLN    65       4.968  -4.389  35.243  1.00  0.00              
ATOM    516  CG  GLN    65       3.604  -0.159  36.226  1.00  0.00           C  
ATOM    517  CD  GLN    65       2.923   1.113  35.730  1.00  0.00           C  
ATOM    518  OE1 GLN    65       3.543   2.177  35.667  1.00  0.00           O  
ATOM    519  NE2 GLN    65       1.639   1.008  35.390  1.00  0.00           N  
ATOM    520  N   TYR    66       5.742  -3.287  37.030  1.00  0.00              
ATOM    521  CA  TYR    66       6.953  -4.024  37.108  1.00  0.00              
ATOM    522  CB  TYR    66       7.685  -3.684  38.419  1.00  0.00              
ATOM    523  C   TYR    66       6.762  -5.584  37.182  1.00  0.00              
ATOM    524  O   TYR    66       7.580  -6.312  36.629  1.00  0.00              
ATOM    525  CG  TYR    66       8.929  -4.545  38.652  1.00  0.00           C  
ATOM    526  CD1 TYR    66       8.861  -5.787  39.279  1.00  0.00           C  
ATOM    527  CD2 TYR    66      10.156  -4.068  38.244  1.00  0.00           C  
ATOM    528  CE1 TYR    66      10.001  -6.546  39.459  1.00  0.00           C  
ATOM    529  CE2 TYR    66      11.307  -4.795  38.416  1.00  0.00           C  
ATOM    530  CZ  TYR    66      11.221  -6.037  39.036  1.00  0.00           C  
ATOM    531  OH  TYR    66      12.388  -6.753  39.192  1.00  0.00           O  
ATOM    532  N   VAL    67       5.694  -6.071  37.812  1.00  0.00              
ATOM    533  CA  VAL    67       5.395  -7.411  37.841  1.00  0.00              
ATOM    534  CB  VAL    67       4.380  -7.846  38.904  1.00  0.00              
ATOM    535  C   VAL    67       4.931  -7.987  36.520  1.00  0.00              
ATOM    536  O   VAL    67       5.111  -9.157  36.190  1.00  0.00              
ATOM    537  CG1 VAL    67       3.926  -9.314  38.750  1.00  0.00           C  
ATOM    538  CG2 VAL    67       4.956  -7.664  40.285  1.00  0.00           C  
ATOM    539  N   LEU    68       4.333  -7.096  35.731  1.00  0.00              
ATOM    540  CA  LEU    68       3.823  -7.577  34.385  1.00  0.00              
ATOM    541  CB  LEU    68       2.839  -6.599  33.733  1.00  0.00              
ATOM    542  C   LEU    68       4.954  -7.778  33.474  1.00  0.00              
ATOM    543  O   LEU    68       4.981  -8.780  32.761  1.00  0.00              
ATOM    544  CG  LEU    68       1.457  -6.502  34.380  1.00  0.00           C  
ATOM    545  CD1 LEU    68       0.452  -5.897  33.412  1.00  0.00           C  
ATOM    546  CD2 LEU    68       0.990  -7.867  34.860  1.00  0.00           C  
ATOM    547  N   SER    69       5.971  -6.923  33.556  1.00  0.00              
ATOM    548  CA  SER    69       7.237  -7.088  32.790  1.00  0.00              
ATOM    549  CB  SER    69       8.275  -6.000  33.121  1.00  0.00              
ATOM    550  C   SER    69       8.255  -8.031  33.831  1.00  0.00              
ATOM    551  O   SER    69       9.299  -7.674  34.402  1.00  0.00              
ATOM    552  OG  SER    69       8.867  -6.222  34.393  1.00  0.00           O  
ATOM    553  N   PHE    70       7.725  -9.254  33.859  1.00  0.00              
ATOM    554  CA  PHE    70       8.223 -10.443  34.278  1.00  0.00              
ATOM    555  CB  PHE    70       8.208 -11.764  33.502  1.00  0.00              
ATOM    556  C   PHE    70       9.634 -10.788  34.520  1.00  0.00              
ATOM    557  O   PHE    70      10.131 -11.929  34.483  1.00  0.00              
ATOM    558  CG  PHE    70       8.287 -12.967  34.428  1.00  0.00           C  
ATOM    559  CD1 PHE    70       7.161 -13.354  35.160  1.00  0.00           C  
ATOM    560  CD2 PHE    70       9.484 -13.674  34.549  1.00  0.00           C  
ATOM    561  CE1 PHE    70       7.238 -14.444  36.031  1.00  0.00           C  
ATOM    562  CE2 PHE    70       9.565 -14.761  35.426  1.00  0.00           C  
ATOM    563  CZ  PHE    70       8.442 -15.144  36.169  1.00  0.00           C  
ATOM    564  N   PRO    71      10.359  -9.707  34.759  1.00  0.00              
ATOM    565  CA  PRO    71      11.872  -9.719  35.050  1.00  0.00              
ATOM    566  CB  PRO    71      12.275  -8.631  36.036  1.00  0.00              
ATOM    567  C   PRO    71      12.498 -10.787  35.604  1.00  0.00              
ATOM    568  O   PRO    71      11.866 -11.393  36.486  1.00  0.00              
ATOM    569  CG  PRO    71      11.050  -8.342  36.897  1.00  0.00           C  
ATOM    570  CD  PRO    71       9.871  -8.802  36.091  1.00  0.00           C  
ATOM    571  N   THR    72      13.676 -11.194  35.145  1.00  0.00              
ATOM    572  CA  THR    72      14.286 -12.567  35.758  1.00  0.00              
ATOM    573  CB  THR    72      14.196 -13.731  34.753  1.00  0.00              
ATOM    574  C   THR    72      15.811 -12.266  35.815  1.00  0.00              
ATOM    575  O   THR    72      16.420 -11.367  35.243  1.00  0.00              
ATOM    576  OG1 THR    72      14.881 -13.380  33.543  1.00  0.00           O  
ATOM    577  CG2 THR    72      12.741 -14.047  34.423  1.00  0.00           C  
ATOM    578  N   ASN    73      16.354 -13.040  36.744  1.00  0.00              
ATOM    579  CA  ASN    73      17.735 -12.965  37.303  1.00  0.00              
ATOM    580  CB  ASN    73      17.835 -12.490  38.754  1.00  0.00              
ATOM    581  C   ASN    73      18.161 -14.651  37.458  1.00  0.00              
ATOM    582  O   ASN    73      17.585 -15.682  37.803  1.00  0.00              
ATOM    583  CG  ASN    73      17.553 -11.010  38.904  1.00  0.00           C  
ATOM    584  OD1 ASN    73      16.482 -10.621  39.364  1.00  0.00           O  
ATOM    585  ND2 ASN    73      18.519 -10.174  38.517  1.00  0.00           N  
ATOM    586  N   ILE    74      19.335 -14.659  36.835  1.00  0.00              
ATOM    587  CA  ILE    74      20.306 -15.663  36.559  1.00  0.00              
ATOM    588  CB  ILE    74      21.224 -15.557  35.317  1.00  0.00              
ATOM    589  C   ILE    74      21.153 -15.814  37.840  1.00  0.00              
ATOM    590  O   ILE    74      21.693 -14.901  38.457  1.00  0.00              
ATOM    591  CG1 ILE    74      20.421 -15.128  34.081  1.00  0.00           C  
ATOM    592  CG2 ILE    74      21.983 -16.853  35.087  1.00  0.00           C  
ATOM    593  CD1 ILE    74      19.177 -15.941  33.809  1.00  0.00           C  
ATOM    594  N   ASP    75      21.168 -17.076  38.246  1.00  0.00              
ATOM    595  CA  ASP    75      21.831 -17.645  39.421  1.00  0.00              
ATOM    596  CB  ASP    75      20.807 -18.229  40.407  1.00  0.00              
ATOM    597  C   ASP    75      23.012 -18.394  39.105  1.00  0.00              
ATOM    598  O   ASP    75      22.725 -19.407  38.463  1.00  0.00              
ATOM    599  CG  ASP    75      21.407 -18.579  41.762  1.00  0.00           C  
ATOM    600  OD1 ASP    75      22.583 -18.981  41.834  1.00  0.00           O  
ATOM    601  OD2 ASP    75      20.677 -18.479  42.769  1.00  0.00           O  
ATOM    602  N   ILE    76      24.258 -18.057  39.414  1.00  0.00              
ATOM    603  CA  ILE    76      25.247 -19.183  38.782  1.00  0.00              
ATOM    604  CB  ILE    76      26.202 -18.443  37.846  1.00  0.00              
ATOM    605  C   ILE    76      26.167 -19.406  40.179  1.00  0.00              
ATOM    606  O   ILE    76      26.390 -18.604  41.097  1.00  0.00              
ATOM    607  CG1 ILE    76      25.527 -18.036  36.529  1.00  0.00           C  
ATOM    608  CG2 ILE    76      27.537 -19.095  37.641  1.00  0.00           C  
ATOM    609  CD1 ILE    76      25.219 -19.218  35.639  1.00  0.00           C  
ATOM    610  N   GLU    77      26.584 -20.672  40.184  1.00  0.00              
ATOM    611  CA  GLU    77      27.047 -21.524  41.173  1.00  0.00              
ATOM    612  CB  GLU    77      26.115 -22.166  42.189  1.00  0.00              
ATOM    613  C   GLU    77      28.118 -22.524  40.653  1.00  0.00              
ATOM    614  O   GLU    77      27.691 -23.244  39.750  1.00  0.00              
ATOM    615  CG  GLU    77      26.778 -22.593  43.497  1.00  0.00           C  
ATOM    616  CD  GLU    77      25.675 -22.944  44.504  1.00  0.00           C  
ATOM    617  OE1 GLU    77      24.607 -22.279  44.391  1.00  0.00           O  
ATOM    618  OE2 GLU    77      25.879 -23.846  45.322  1.00  0.00           O  
ATOM    619  N   ILE    78      29.331 -22.690  41.173  1.00  0.00              
ATOM    620  CA  ILE    78      30.096 -23.720  40.608  1.00  0.00              
ATOM    621  CB  ILE    78      31.269 -23.319  39.714  1.00  0.00              
ATOM    622  C   ILE    78      30.637 -24.146  41.931  1.00  0.00              
ATOM    623  O   ILE    78      31.158 -23.385  42.756  1.00  0.00              
ATOM    624  CG1 ILE    78      30.736 -22.677  38.412  1.00  0.00           C  
ATOM    625  CG2 ILE    78      32.080 -24.571  39.347  1.00  0.00           C  
ATOM    626  CD1 ILE    78      31.831 -22.350  37.396  1.00  0.00           C  
ATOM    627  N   ILE    79      30.469 -25.445  42.153  1.00  0.00              
ATOM    628  CA  ILE    79      30.591 -26.131  43.503  1.00  0.00              
ATOM    629  CB  ILE    79      29.447 -25.989  44.525  1.00  0.00              
ATOM    630  C   ILE    79      31.013 -27.588  43.288  1.00  0.00              
ATOM    631  O   ILE    79      30.551 -28.240  42.355  1.00  0.00              
ATOM    632  CG1 ILE    79      28.087 -26.432  43.963  1.00  0.00           C  
ATOM    633  CG2 ILE    79      29.296 -24.546  44.998  1.00  0.00           C  
ATOM    634  CD1 ILE    79      27.063 -26.458  45.109  1.00  0.00           C  
ATOM    635  N   HIS    80      31.753 -28.114  44.253  1.00  0.00              
ATOM    636  CA  HIS    80      31.945 -29.564  44.409  1.00  0.00              
ATOM    637  CB  HIS    80      32.845 -29.557  45.648  1.00  0.00              
ATOM    638  C   HIS    80      30.800 -30.432  45.032  1.00  0.00              
ATOM    639  O   HIS    80      30.742 -30.652  46.249  1.00  0.00              
ATOM    640  CG  HIS    80      33.491 -28.228  45.910  1.00  0.00           C  
ATOM    641  ND1 HIS    80      32.872 -27.225  46.634  1.00  0.00           N  
ATOM    642  CD2 HIS    80      34.679 -27.724  45.505  1.00  0.00           C  
ATOM    643  CE1 HIS    80      33.656 -26.161  46.667  1.00  0.00           C  
ATOM    644  NE2 HIS    80      34.756 -26.439  45.989  1.00  0.00           N  
ATOM    645  N   GLN    81      29.887 -30.945  44.167  1.00  0.00              
ATOM    646  CA  GLN    81      28.847 -31.749  44.678  1.00  0.00              
ATOM    647  CB  GLN    81      27.780 -31.750  43.573  1.00  0.00              
ATOM    648  C   GLN    81      29.088 -33.319  45.076  1.00  0.00              
ATOM    649  O   GLN    81      29.855 -34.041  44.438  1.00  0.00              
ATOM    650  CG  GLN    81      27.398 -30.321  43.132  1.00  0.00           C  
ATOM    651  CD  GLN    81      26.187 -30.249  42.198  1.00  0.00           C  
ATOM    652  OE1 GLN    81      25.641 -31.269  41.764  1.00  0.00           O  
ATOM    653  NE2 GLN    81      25.770 -29.031  41.880  1.00  0.00           N  
ATOM    654  N   ASP    82      28.387 -33.758  46.115  1.00  0.00              
ATOM    655  CA  ASP    82      28.496 -35.128  46.379  1.00  0.00              
ATOM    656  CB  ASP    82      28.641 -35.312  47.902  1.00  0.00              
ATOM    657  C   ASP    82      27.209 -36.021  46.050  1.00  0.00              
ATOM    658  O   ASP    82      26.046 -35.656  46.041  1.00  0.00              
ATOM    659  CG  ASP    82      27.414 -34.904  48.683  1.00  0.00           C  
ATOM    660  OD1 ASP    82      26.289 -35.306  48.320  1.00  0.00           O  
ATOM    661  OD2 ASP    82      27.602 -34.215  49.707  1.00  0.00           O  
ATOM    662  N   SER    83      27.568 -37.221  45.631  1.00  0.00              
ATOM    663  CA  SER    83      26.445 -38.110  45.220  1.00  0.00              
ATOM    664  CB  SER    83      25.238 -38.114  46.172  1.00  0.00              
ATOM    665  C   SER    83      25.708 -37.653  43.934  1.00  0.00              
ATOM    666  O   SER    83      24.591 -38.157  43.691  1.00  0.00              
ATOM    667  OG  SER    83      25.702 -38.531  47.457  1.00  0.00           O  
ATOM    668  N   LEU    84      26.363 -36.840  43.183  1.00  0.00              
ATOM    669  CA  LEU    84      26.577 -36.763  41.669  1.00  0.00              
ATOM    670  CB  LEU    84      27.767 -35.922  41.160  1.00  0.00              
ATOM    671  C   LEU    84      26.231 -38.155  40.869  1.00  0.00              
ATOM    672  O   LEU    84      26.578 -39.284  41.196  1.00  0.00              
ATOM    673  CG  LEU    84      28.169 -34.709  42.011  1.00  0.00           C  
ATOM    674  CD1 LEU    84      29.402 -34.044  41.454  1.00  0.00           C  
ATOM    675  CD2 LEU    84      26.992 -33.739  42.081  1.00  0.00           C  
ATOM    676  N   ILE    85      25.396 -37.914  39.862  1.00  0.00              
ATOM    677  CA  ILE    85      24.959 -38.892  38.969  1.00  0.00              
ATOM    678  CB  ILE    85      23.491 -38.613  38.528  1.00  0.00              
ATOM    679  C   ILE    85      25.728 -38.836  37.616  1.00  0.00              
ATOM    680  O   ILE    85      25.590 -38.030  36.695  1.00  0.00              
ATOM    681  CG1 ILE    85      22.596 -38.403  39.763  1.00  0.00           C  
ATOM    682  CG2 ILE    85      22.938 -39.766  37.693  1.00  0.00           C  
ATOM    683  CD1 ILE    85      22.410 -39.621  40.636  1.00  0.00           C  
ATOM    684  N   PHE    86      26.638 -39.825  37.573  1.00  0.00              
ATOM    685  CA  PHE    86      27.392 -40.250  36.385  1.00  0.00              
ATOM    686  CB  PHE    86      28.196 -41.508  36.718  1.00  0.00              
ATOM    687  C   PHE    86      26.430 -40.501  35.166  1.00  0.00              
ATOM    688  O   PHE    86      25.468 -41.270  35.166  1.00  0.00              
ATOM    689  CG  PHE    86      29.217 -41.918  35.684  1.00  0.00           C  
ATOM    690  CD1 PHE    86      30.473 -41.362  35.670  1.00  0.00           C  
ATOM    691  CD2 PHE    86      28.899 -42.877  34.733  1.00  0.00           C  
ATOM    692  CE1 PHE    86      31.416 -41.767  34.721  1.00  0.00           C  
ATOM    693  CE2 PHE    86      29.817 -43.290  33.784  1.00  0.00           C  
ATOM    694  CZ  PHE    86      31.074 -42.715  33.788  1.00  0.00           C  
ATOM    695  N   PRO    87      26.757 -39.740  34.124  1.00  0.00              
ATOM    696  CA  PRO    87      26.283 -39.623  32.805  1.00  0.00              
ATOM    697  CB  PRO    87      26.829 -38.417  32.082  1.00  0.00              
ATOM    698  C   PRO    87      26.321 -40.778  31.984  1.00  0.00              
ATOM    699  O   PRO    87      27.160 -41.600  32.352  1.00  0.00              
ATOM    700  CG  PRO    87      28.290 -38.411  32.442  1.00  0.00           C  
ATOM    701  CD  PRO    87      28.339 -38.875  33.887  1.00  0.00           C  
ATOM    702  N   ALA    88      25.617 -40.877  30.865  1.00  0.00              
ATOM    703  CA  ALA    88      25.743 -42.125  29.996  1.00  0.00              
ATOM    704  CB  ALA    88      24.515 -41.994  29.113  1.00  0.00              
ATOM    705  C   ALA    88      26.710 -42.141  28.942  1.00  0.00              
ATOM    706  O   ALA    88      26.520 -41.255  28.107  1.00  0.00              
ATOM    707  N   VAL    89      27.735 -43.005  28.850  1.00  0.00              
ATOM    708  CA  VAL    89      28.694 -42.687  27.668  1.00  0.00              
ATOM    709  CB  VAL    89      30.063 -43.028  28.291  1.00  0.00              
ATOM    710  C   VAL    89      28.259 -43.515  26.404  1.00  0.00              
ATOM    711  O   VAL    89      27.943 -44.691  26.554  1.00  0.00              
ATOM    712  CG1 VAL    89      31.178 -42.616  27.352  1.00  0.00           C  
ATOM    713  CG2 VAL    89      30.220 -42.336  29.620  1.00  0.00           C  
ATOM    714  N   THR    90      28.226 -42.895  25.232  1.00  0.00              
ATOM    715  CA  THR    90      27.954 -43.668  24.072  1.00  0.00              
ATOM    716  CB  THR    90      26.707 -43.145  23.351  1.00  0.00              
ATOM    717  C   THR    90      29.116 -43.566  23.176  1.00  0.00              
ATOM    718  O   THR    90      29.777 -42.534  23.058  1.00  0.00              
ATOM    719  OG1 THR    90      25.605 -43.122  24.262  1.00  0.00           O  
ATOM    720  CG2 THR    90      26.369 -44.038  22.174  1.00  0.00           C  
ATOM    721  N   ILE    91      29.415 -44.684  22.529  1.00  0.00              
ATOM    722  CA  ILE    91      30.684 -44.826  21.697  1.00  0.00              
ATOM    723  CB  ILE    91      31.907 -45.562  22.385  1.00  0.00              
ATOM    724  C   ILE    91      30.358 -45.662  20.426  1.00  0.00              
ATOM    725  O   ILE    91      29.601 -46.627  20.484  1.00  0.00              
ATOM    726  CG1 ILE    91      31.492 -46.948  22.907  1.00  0.00           C  
ATOM    727  CG2 ILE    91      32.499 -44.705  23.499  1.00  0.00           C  
ATOM    728  CD1 ILE    91      32.638 -47.862  23.223  1.00  0.00           C  
ATOM    729  N   CYS    92      30.932 -45.251  19.304  1.00  0.00              
ATOM    730  CA  CYS    92      30.864 -45.994  18.085  1.00  0.00              
ATOM    731  CB  CYS    92      29.884 -45.212  17.180  1.00  0.00              
ATOM    732  C   CYS    92      32.005 -46.158  17.264  1.00  0.00              
ATOM    733  O   CYS    92      32.584 -45.099  17.006  1.00  0.00              
ATOM    734  SG  CYS    92      29.878 -45.719  15.442  1.00  0.00           S  
ATOM    735  N   ASN    93      32.413 -47.333  16.789  1.00  0.00              
ATOM    736  CA  ASN    93      33.633 -47.486  15.953  1.00  0.00              
ATOM    737  CB  ASN    93      34.019 -48.941  15.818  1.00  0.00              
ATOM    738  C   ASN    93      34.394 -46.798  14.789  1.00  0.00              
ATOM    739  O   ASN    93      35.459 -47.239  14.349  1.00  0.00              
ATOM    740  CG  ASN    93      35.328 -49.031  15.079  1.00  0.00           C  
ATOM    741  OD1 ASN    93      35.380 -49.475  13.930  1.00  0.00           O  
ATOM    742  ND2 ASN    93      36.405 -48.563  15.697  1.00  0.00           N  
ATOM    743  N   PHE    94      33.698 -45.876  14.139  1.00  0.00              
ATOM    744  CA  PHE    94      34.100 -45.228  12.933  1.00  0.00              
ATOM    745  CB  PHE    94      35.405 -44.500  12.650  1.00  0.00              
ATOM    746  C   PHE    94      33.845 -46.121  11.723  1.00  0.00              
ATOM    747  O   PHE    94      33.228 -45.611  10.789  1.00  0.00              
ATOM    748  CG  PHE    94      35.316 -43.544  11.476  1.00  0.00           C  
ATOM    749  CD1 PHE    94      34.654 -42.320  11.628  1.00  0.00           C  
ATOM    750  CD2 PHE    94      35.904 -43.887  10.244  1.00  0.00           C  
ATOM    751  CE1 PHE    94      34.585 -41.437  10.547  1.00  0.00           C  
ATOM    752  CE2 PHE    94      35.831 -42.995   9.168  1.00  0.00           C  
ATOM    753  CZ  PHE    94      35.169 -41.764   9.320  1.00  0.00           C  
ATOM    754  N   ASN    95      34.309 -47.371  11.700  1.00  0.00              
ATOM    755  CA  ASN    95      33.987 -48.360  10.785  1.00  0.00              
ATOM    756  CB  ASN    95      35.188 -49.310  10.735  1.00  0.00              
ATOM    757  C   ASN    95      32.750 -49.152  11.312  1.00  0.00              
ATOM    758  O   ASN    95      32.594 -49.680  12.404  1.00  0.00              
ATOM    759  CG  ASN    95      35.127 -50.275   9.541  1.00  0.00           C  
ATOM    760  OD1 ASN    95      34.254 -50.159   8.693  1.00  0.00           O  
ATOM    761  ND2 ASN    95      36.066 -51.213   9.475  1.00  0.00           N  
ATOM    762  N   GLN    96      31.802 -49.105  10.387  1.00  0.00              
ATOM    763  CA  GLN    96      30.383 -49.518  10.459  1.00  0.00              
ATOM    764  CB  GLN    96      29.235 -48.527  10.193  1.00  0.00              
ATOM    765  C   GLN    96      30.140 -51.074  10.259  1.00  0.00              
ATOM    766  O   GLN    96      29.255 -51.740  10.800  1.00  0.00              
ATOM    767  CG  GLN    96      29.228 -47.305  11.119  1.00  0.00           C  
ATOM    768  CD  GLN    96      27.927 -46.518  11.066  1.00  0.00           C  
ATOM    769  OE1 GLN    96      26.943 -46.896  11.696  1.00  0.00           O  
ATOM    770  NE2 GLN    96      27.929 -45.398  10.349  1.00  0.00           N  
ATOM    771  N   LEU    97      30.906 -51.543   9.278  1.00  0.00              
ATOM    772  CA  LEU    97      30.756 -53.043   9.090  1.00  0.00              
ATOM    773  CB  LEU    97      30.223 -53.320   7.683  1.00  0.00              
ATOM    774  C   LEU    97      32.246 -53.629   9.063  1.00  0.00              
ATOM    775  O   LEU    97      33.277 -53.080   8.669  1.00  0.00              
ATOM    776  CG  LEU    97      28.742 -53.012   7.478  1.00  0.00           C  
ATOM    777  CD1 LEU    97      28.539 -52.191   6.221  1.00  0.00           C  
ATOM    778  CD2 LEU    97      27.950 -54.310   7.417  1.00  0.00           C  
ATOM    779  N   THR    98      32.257 -54.829   9.627  1.00  0.00              
ATOM    780  CA  THR    98      33.385 -55.664   9.904  1.00  0.00              
ATOM    781  CB  THR    98      33.205 -56.715  11.023  1.00  0.00              
ATOM    782  C   THR    98      33.711 -56.420   8.666  1.00  0.00              
ATOM    783  O   THR    98      32.930 -57.337   8.401  1.00  0.00              
ATOM    784  OG1 THR    98      32.733 -56.091  12.224  1.00  0.00           O  
ATOM    785  CG2 THR    98      34.531 -57.387  11.329  1.00  0.00           C  
ATOM    786  N   LYS    99      34.815 -56.168   7.962  1.00  0.00              
ATOM    787  CA  LYS    99      35.063 -56.923   6.736  1.00  0.00              
ATOM    788  CB  LYS    99      36.444 -56.618   6.217  1.00  0.00              
ATOM    789  C   LYS    99      34.824 -58.409   6.714  1.00  0.00              
ATOM    790  O   LYS    99      34.169 -58.853   5.767  1.00  0.00              
ATOM    791  CG  LYS    99      36.546 -55.185   5.766  1.00  0.00           C  
ATOM    792  CD  LYS    99      37.788 -54.913   4.964  1.00  0.00           C  
ATOM    793  CE  LYS    99      39.007 -54.982   5.841  1.00  0.00           C  
ATOM    794  NZ  LYS    99      40.198 -54.372   5.245  1.00  0.00           N  
ATOM    795  N   THR   100      35.214 -59.164   7.731  1.00  0.00              
ATOM    796  CA  THR   100      34.971 -60.542   7.891  1.00  0.00              
ATOM    797  CB  THR   100      35.571 -61.093   9.207  1.00  0.00              
ATOM    798  C   THR   100      33.485 -60.996   7.977  1.00  0.00              
ATOM    799  O   THR   100      33.131 -62.124   7.652  1.00  0.00              
ATOM    800  OG1 THR   100      36.985 -60.861   9.210  1.00  0.00           O  
ATOM    801  CG2 THR   100      35.319 -62.583   9.323  1.00  0.00           C  
ATOM    802  N   ALA   101      32.633 -60.080   8.438  1.00  0.00              
ATOM    803  CA  ALA   101      31.236 -60.471   8.583  1.00  0.00              
ATOM    804  CB  ALA   101      30.570 -59.544   9.583  1.00  0.00              
ATOM    805  C   ALA   101      30.347 -59.889   7.509  1.00  0.00              
ATOM    806  O   ALA   101      29.136 -59.869   7.663  1.00  0.00              
ATOM    807  N   LEU   102      30.918 -59.534   6.360  1.00  0.00              
ATOM    808  CA  LEU   102      30.212 -59.143   5.173  1.00  0.00              
ATOM    809  CB  LEU   102      30.881 -57.964   4.481  1.00  0.00              
ATOM    810  C   LEU   102      30.014 -60.374   4.168  1.00  0.00              
ATOM    811  O   LEU   102      30.849 -60.641   3.294  1.00  0.00              
ATOM    812  CG  LEU   102      30.096 -57.352   3.331  1.00  0.00           C  
ATOM    813  CD1 LEU   102      28.808 -56.749   3.892  1.00  0.00           C  
ATOM    814  CD2 LEU   102      30.917 -56.294   2.640  1.00  0.00           C  
ATOM    815  N   SER   103      28.876 -61.101   4.316  1.00  0.00              
ATOM    816  CA  SER   103      28.692 -62.146   3.410  1.00  0.00              
ATOM    817  CB  SER   103      27.640 -63.041   4.170  1.00  0.00              
ATOM    818  C   SER   103      28.261 -61.797   2.012  1.00  0.00              
ATOM    819  O   SER   103      28.074 -60.633   1.657  1.00  0.00              
ATOM    820  OG  SER   103      27.517 -64.287   3.550  1.00  0.00           O  
ATOM    821  N   GLU   104      28.272 -62.822   1.163  1.00  0.00              
ATOM    822  CA  GLU   104      27.957 -62.771  -0.266  1.00  0.00              
ATOM    823  CB  GLU   104      27.980 -64.158  -0.938  1.00  0.00              
ATOM    824  C   GLU   104      26.579 -62.015  -0.449  1.00  0.00              
ATOM    825  O   GLU   104      26.427 -61.090  -1.240  1.00  0.00              
ATOM    826  CG  GLU   104      27.633 -64.148  -2.414  1.00  0.00           C  
ATOM    827  CD  GLU   104      28.029 -65.480  -3.043  1.00  0.00           C  
ATOM    828  OE1 GLU   104      28.986 -66.162  -2.645  1.00  0.00           O  
ATOM    829  OE2 GLU   104      27.243 -65.787  -3.975  1.00  0.00           O  
ATOM    830  N   GLU   105      25.587 -62.456   0.321  1.00  0.00              
ATOM    831  CA  GLU   105      24.309 -61.813   0.201  1.00  0.00              
ATOM    832  CB  GLU   105      23.298 -62.603   1.038  1.00  0.00              
ATOM    833  C   GLU   105      24.279 -60.400   0.755  1.00  0.00              
ATOM    834  O   GLU   105      23.525 -59.578   0.246  1.00  0.00              
ATOM    835  CG  GLU   105      23.177 -64.056   0.595  1.00  0.00           C  
ATOM    836  CD  GLU   105      22.228 -64.909   1.444  1.00  0.00           C  
ATOM    837  OE1 GLU   105      21.986 -64.582   2.633  1.00  0.00           O  
ATOM    838  OE2 GLU   105      21.744 -65.941   0.915  1.00  0.00           O  
ATOM    839  N   ASP   106      25.141 -60.069   1.715  1.00  0.00              
ATOM    840  CA  ASP   106      25.261 -58.738   2.221  1.00  0.00              
ATOM    841  CB  ASP   106      26.094 -58.727   3.500  1.00  0.00              
ATOM    842  C   ASP   106      25.789 -57.880   1.080  1.00  0.00              
ATOM    843  O   ASP   106      25.175 -56.867   0.758  1.00  0.00              
ATOM    844  CG  ASP   106      25.517 -59.474   4.679  1.00  0.00           C  
ATOM    845  OD1 ASP   106      24.316 -59.816   4.672  1.00  0.00           O  
ATOM    846  OD2 ASP   106      26.284 -59.709   5.640  1.00  0.00           O  
ATOM    847  N   ASN   107      26.868 -58.305   0.436  1.00  0.00              
ATOM    848  CA  ASN   107      27.476 -57.655  -0.671  1.00  0.00              
ATOM    849  CB  ASN   107      28.846 -58.270  -0.949  1.00  0.00              
ATOM    850  C   ASN   107      26.489 -57.366  -1.820  1.00  0.00              
ATOM    851  O   ASN   107      26.448 -56.273  -2.376  1.00  0.00              
ATOM    852  CG  ASN   107      29.856 -57.924   0.109  1.00  0.00           C  
ATOM    853  OD1 ASN   107      30.396 -56.828   0.119  1.00  0.00           O  
ATOM    854  ND2 ASN   107      30.100 -58.850   1.019  1.00  0.00           N  
ATOM    855  N   ARG   108      25.690 -58.376  -2.162  1.00  0.00              
ATOM    856  CA  ARG   108      24.759 -58.169  -3.278  1.00  0.00              
ATOM    857  CB  ARG   108      24.080 -59.498  -3.593  1.00  0.00              
ATOM    858  C   ARG   108      23.609 -57.168  -3.075  1.00  0.00              
ATOM    859  O   ARG   108      23.023 -56.644  -4.014  1.00  0.00              
ATOM    860  CG  ARG   108      23.238 -59.482  -4.852  1.00  0.00           C  
ATOM    861  CD  ARG   108      22.683 -60.865  -5.171  1.00  0.00           C  
ATOM    862  NE  ARG   108      23.738 -61.820  -5.496  1.00  0.00           N  
ATOM    863  CZ  ARG   108      24.063 -62.874  -4.749  1.00  0.00           C  
ATOM    864  NH1 ARG   108      23.413 -63.128  -3.616  1.00  0.00           N  
ATOM    865  NH2 ARG   108      25.052 -63.671  -5.133  1.00  0.00           N  
ATOM    866  N   HIS   109      23.280 -56.962  -1.804  1.00  0.00              
ATOM    867  CA  HIS   109      22.167 -56.031  -1.503  1.00  0.00              
ATOM    868  CB  HIS   109      21.184 -56.667  -0.463  1.00  0.00              
ATOM    869  C   HIS   109      22.784 -54.579  -1.197  1.00  0.00              
ATOM    870  O   HIS   109      22.356 -53.500  -1.614  1.00  0.00              
ATOM    871  CG  HIS   109      20.317 -57.711  -1.096  1.00  0.00           C  
ATOM    872  ND1 HIS   109      19.182 -57.454  -1.807  1.00  0.00           N  
ATOM    873  CD2 HIS   109      20.461 -59.065  -1.114  1.00  0.00           C  
ATOM    874  CE1 HIS   109      18.654 -58.592  -2.217  1.00  0.00           C  
ATOM    875  NE2 HIS   109      19.409 -59.587  -1.811  1.00  0.00           N  
ATOM    876  N   LEU   110      23.799 -54.677  -0.350  1.00  0.00              
ATOM    877  CA  LEU   110      24.378 -53.379   0.083  1.00  0.00              
ATOM    878  CB  LEU   110      24.747 -53.581   1.554  1.00  0.00              
ATOM    879  C   LEU   110      25.669 -52.917  -0.643  1.00  0.00              
ATOM    880  O   LEU   110      26.234 -51.873  -0.300  1.00  0.00              
ATOM    881  CG  LEU   110      23.614 -53.917   2.521  1.00  0.00           C  
ATOM    882  CD1 LEU   110      24.203 -54.231   3.909  1.00  0.00           C  
ATOM    883  CD2 LEU   110      22.628 -52.732   2.581  1.00  0.00           C  
ATOM    884  N   GLN   111      26.156 -53.732  -1.574  1.00  0.00              
ATOM    885  CA  GLN   111      27.467 -53.462  -2.127  1.00  0.00              
ATOM    886  CB  GLN   111      27.868 -54.572  -3.110  1.00  0.00              
ATOM    887  C   GLN   111      27.633 -52.078  -2.724  1.00  0.00              
ATOM    888  O   GLN   111      28.680 -51.432  -2.605  1.00  0.00              
ATOM    889  CG  GLN   111      29.335 -54.411  -3.530  1.00  0.00           C  
ATOM    890  CD  GLN   111      29.669 -55.297  -4.712  1.00  0.00           C  
ATOM    891  OE1 GLN   111      30.816 -55.686  -4.935  1.00  0.00           O  
ATOM    892  NE2 GLN   111      28.665 -55.629  -5.512  1.00  0.00           N  
ATOM    893  N   THR   112      26.587 -51.640  -3.425  1.00  0.00              
ATOM    894  CA  THR   112      26.645 -50.313  -4.089  1.00  0.00              
ATOM    895  CB  THR   112      25.436 -50.168  -5.035  1.00  0.00              
ATOM    896  C   THR   112      26.529 -49.168  -3.084  1.00  0.00              
ATOM    897  O   THR   112      27.108 -48.110  -3.307  1.00  0.00              
ATOM    898  OG1 THR   112      25.832 -50.764  -6.284  1.00  0.00           O  
ATOM    899  CG2 THR   112      25.059 -48.724  -5.337  1.00  0.00           C  
ATOM    900  N   PHE   113      25.868 -49.386  -1.949  1.00  0.00              
ATOM    901  CA  PHE   113      25.797 -48.414  -0.909  1.00  0.00              
ATOM    902  CB  PHE   113      24.749 -48.837   0.136  1.00  0.00              
ATOM    903  C   PHE   113      27.252 -48.242  -0.387  1.00  0.00              
ATOM    904  O   PHE   113      27.821 -47.142  -0.342  1.00  0.00              
ATOM    905  CG  PHE   113      24.096 -47.679   0.857  1.00  0.00           C  
ATOM    906  CD1 PHE   113      24.837 -46.840   1.674  1.00  0.00           C  
ATOM    907  CD2 PHE   113      22.743 -47.412   0.688  1.00  0.00           C  
ATOM    908  CE1 PHE   113      24.244 -45.745   2.306  1.00  0.00           C  
ATOM    909  CE2 PHE   113      22.147 -46.326   1.317  1.00  0.00           C  
ATOM    910  CZ  PHE   113      22.900 -45.490   2.125  1.00  0.00           C  
ATOM    911  N   LEU   114      27.838 -49.377  -0.009  1.00  0.00              
ATOM    912  CA  LEU   114      29.210 -49.329   0.491  1.00  0.00              
ATOM    913  CB  LEU   114      29.751 -50.701   0.869  1.00  0.00              
ATOM    914  C   LEU   114      30.199 -48.692  -0.457  1.00  0.00              
ATOM    915  O   LEU   114      31.258 -48.167  -0.080  1.00  0.00              
ATOM    916  CG  LEU   114      29.146 -51.503   1.978  1.00  0.00           C  
ATOM    917  CD1 LEU   114      29.983 -52.752   2.290  1.00  0.00           C  
ATOM    918  CD2 LEU   114      29.094 -50.644   3.250  1.00  0.00           C  
ATOM    919  N   ARG   115      29.924 -48.818  -1.763  1.00  0.00              
ATOM    920  CA  ARG   115      30.872 -48.406  -2.799  1.00  0.00              
ATOM    921  CB  ARG   115      31.747 -47.194  -2.465  1.00  0.00              
ATOM    922  C   ARG   115      31.828 -49.636  -3.071  1.00  0.00              
ATOM    923  O   ARG   115      32.943 -49.473  -3.540  1.00  0.00              
ATOM    924  CG  ARG   115      30.977 -45.952  -2.045  1.00  0.00           C  
ATOM    925  CD  ARG   115      31.944 -44.821  -1.760  1.00  0.00           C  
ATOM    926  NE  ARG   115      31.283 -43.689  -1.120  1.00  0.00           N  
ATOM    927  CZ  ARG   115      30.973 -42.553  -1.733  1.00  0.00           C  
ATOM    928  NH1 ARG   115      31.260 -42.381  -3.016  1.00  0.00           N  
ATOM    929  NH2 ARG   115      30.375 -41.582  -1.055  1.00  0.00           N  
ATOM    930  N   ILE   116      31.365 -50.825  -2.757  1.00  0.00              
ATOM    931  CA  ILE   116      32.094 -51.998  -3.013  1.00  0.00              
ATOM    932  CB  ILE   116      31.642 -53.137  -2.061  1.00  0.00              
ATOM    933  C   ILE   116      31.919 -52.354  -4.458  1.00  0.00              
ATOM    934  O   ILE   116      32.879 -52.827  -5.061  1.00  0.00              
ATOM    935  CG1 ILE   116      32.225 -52.893  -0.662  1.00  0.00           C  
ATOM    936  CG2 ILE   116      32.120 -54.483  -2.577  1.00  0.00           C  
ATOM    937  CD1 ILE   116      31.214 -52.989   0.451  1.00  0.00           C  
ATOM    938  N   TYR   117      30.774 -52.046  -5.053  1.00  0.00              
ATOM    939  CA  TYR   117      30.493 -52.463  -6.428  1.00  0.00              
ATOM    940  CB  TYR   117      29.570 -53.696  -6.671  1.00  0.00              
ATOM    941  C   TYR   117      30.020 -51.311  -7.333  1.00  0.00              
ATOM    942  O   TYR   117      29.760 -50.241  -6.789  1.00  0.00              
ATOM    943  CG  TYR   117      30.183 -54.931  -6.035  1.00  0.00           C  
ATOM    944  CD1 TYR   117      29.992 -55.167  -4.672  1.00  0.00           C  
ATOM    945  CD2 TYR   117      30.987 -55.795  -6.760  1.00  0.00           C  
ATOM    946  CE1 TYR   117      30.560 -56.267  -4.066  1.00  0.00           C  
ATOM    947  CE2 TYR   117      31.569 -56.889  -6.139  1.00  0.00           C  
ATOM    948  CZ  TYR   117      31.358 -57.122  -4.801  1.00  0.00           C  
ATOM    949  OH  TYR   117      31.929 -58.207  -4.184  1.00  0.00           O  
ATOM    950  N   HIS   118      29.791 -51.540  -8.621  1.00  0.00              
ATOM    951  CA  HIS   118      29.185 -50.405  -9.342  1.00  0.00              
ATOM    952  CB  HIS   118      30.253 -49.891 -10.320  1.00  0.00              
ATOM    953  C   HIS   118      27.941 -50.928  -9.910  1.00  0.00              
ATOM    954  O   HIS   118      27.722 -52.139  -9.797  1.00  0.00              
ATOM    955  CG  HIS   118      31.253 -49.055  -9.509  1.00  0.00           C  
ATOM    956  ND1 HIS   118      31.065 -47.918  -8.835  1.00  0.00           N  
ATOM    957  CD2 HIS   118      32.553 -49.436  -9.262  1.00  0.00           C  
ATOM    958  CE1 HIS   118      32.176 -47.597  -8.202  1.00  0.00           C  
ATOM    959  NE2 HIS   118      33.049 -48.525  -8.471  1.00  0.00           N  
ATOM    960  N   ARG   119      27.089 -50.088 -10.505  1.00  0.00              
ATOM    961  CA  ARG   119      25.700 -50.462 -10.855  1.00  0.00              
ATOM    962  CB  ARG   119      25.035 -49.357 -11.662  1.00  0.00              
ATOM    963  C   ARG   119      25.593 -51.883 -11.437  1.00  0.00              
ATOM    964  O   ARG   119      24.542 -52.495 -11.266  1.00  0.00              
ATOM    965  CG  ARG   119      25.574 -49.236 -13.061  1.00  0.00           C  
ATOM    966  CD  ARG   119      24.742 -48.114 -13.769  1.00  0.00           C  
ATOM    967  NE  ARG   119      25.448 -47.896 -15.038  1.00  0.00           N  
ATOM    968  CZ  ARG   119      26.261 -46.869 -15.281  1.00  0.00           C  
ATOM    969  NH1 ARG   119      26.460 -45.939 -14.383  1.00  0.00           N  
ATOM    970  NH2 ARG   119      26.839 -46.869 -16.486  1.00  0.00           N  
ATOM    971  N   LYS   120      26.640 -52.403 -12.065  1.00  0.00              
ATOM    972  CA  LYS   120      26.703 -53.668 -12.631  1.00  0.00              
ATOM    973  CB  LYS   120      27.848 -53.763 -13.628  1.00  0.00              
ATOM    974  C   LYS   120      26.950 -54.840 -11.757  1.00  0.00              
ATOM    975  O   LYS   120      26.822 -55.996 -12.111  1.00  0.00              
ATOM    976  CG  LYS   120      27.559 -54.633 -14.862  1.00  0.00           C  
ATOM    977  CD  LYS   120      28.691 -54.603 -15.841  1.00  0.00           C  
ATOM    978  CE  LYS   120      28.330 -55.185 -17.204  1.00  0.00           C  
ATOM    979  NZ  LYS   120      27.698 -53.973 -17.959  1.00  0.00           N  
ATOM    980  N   GLY   121      27.384 -54.533 -10.547  1.00  0.00              
ATOM    981  CA  GLY   121      27.586 -55.738  -9.569  1.00  0.00              
ATOM    982  C   GLY   121      29.102 -55.660 -10.433  1.00  0.00              
ATOM    983  O   GLY   121      29.329 -56.428 -11.380  1.00  0.00              
ATOM    984  N   ALA   122      30.037 -54.948  -9.801  1.00  0.00              
ATOM    985  CA  ALA   122      31.357 -55.560 -10.013  1.00  0.00              
ATOM    986  CB  ALA   122      31.608 -55.037 -11.420  1.00  0.00              
ATOM    987  C   ALA   122      32.275 -55.307  -8.919  1.00  0.00              
ATOM    988  O   ALA   122      31.734 -55.359  -7.787  1.00  0.00              
ATOM    989  N   ILE   123      33.601 -55.286  -9.010  1.00  0.00              
ATOM    990  CA  ILE   123      34.477 -55.079  -7.890  1.00  0.00              
ATOM    991  CB  ILE   123      35.072 -56.442  -8.285  1.00  0.00              
ATOM    992  C   ILE   123      35.740 -54.380  -7.930  1.00  0.00              
ATOM    993  O   ILE   123      36.465 -54.839  -8.829  1.00  0.00              
ATOM    994  CG1 ILE   123      36.045 -56.280  -9.456  1.00  0.00           C  
ATOM    995  CG2 ILE   123      33.965 -57.426  -8.635  1.00  0.00           C  
ATOM    996  CD1 ILE   123      36.850 -57.526  -9.758  1.00  0.00           C  
ATOM    997  N   ASN   124      36.181 -53.494  -7.035  1.00  0.00              
ATOM    998  CA  ASN   124      37.575 -53.070  -6.983  1.00  0.00              
ATOM    999  CB  ASN   124      37.434 -51.541  -7.108  1.00  0.00              
ATOM   1000  C   ASN   124      38.212 -53.304  -5.723  1.00  0.00              
ATOM   1001  O   ASN   124      37.714 -52.663  -4.804  1.00  0.00              
ATOM   1002  CG  ASN   124      38.790 -50.833  -7.259  1.00  0.00           C  
ATOM   1003  OD1 ASN   124      39.726 -51.083  -6.492  1.00  0.00           O  
ATOM   1004  ND2 ASN   124      38.894 -49.947  -8.247  1.00  0.00           N  
ATOM   1005  N   LYS   125      39.279 -54.112  -5.560  1.00  0.00              
ATOM   1006  CA  LYS   125      40.083 -54.361  -4.432  1.00  0.00              
ATOM   1007  CB  LYS   125      40.575 -53.243  -3.519  1.00  0.00              
ATOM   1008  C   LYS   125      39.875 -55.812  -4.017  1.00  0.00              
ATOM   1009  O   LYS   125      38.728 -56.165  -3.801  1.00  0.00              
ATOM   1010  CG  LYS   125      40.914 -51.974  -4.245  1.00  0.00           C  
ATOM   1011  CD  LYS   125      41.232 -50.877  -3.253  1.00  0.00           C  
ATOM   1012  CE  LYS   125      41.649 -49.613  -3.989  1.00  0.00           C  
ATOM   1013  NZ  LYS   125      42.222 -48.628  -3.027  1.00  0.00           N  
ATOM   1014  N   LYS   126      40.910 -56.614  -3.832  1.00  0.00              
ATOM   1015  CA  LYS   126      40.807 -57.869  -3.159  1.00  0.00              
ATOM   1016  CB  LYS   126      39.922 -58.127  -1.944  1.00  0.00              
ATOM   1017  C   LYS   126      40.750 -59.175  -3.923  1.00  0.00              
ATOM   1018  O   LYS   126      40.090 -59.240  -4.942  1.00  0.00              
ATOM   1019  CG  LYS   126      38.434 -58.208  -2.174  1.00  0.00           C  
ATOM   1020  CD  LYS   126      37.818 -56.908  -1.670  1.00  0.00           C  
ATOM   1021  CE  LYS   126      36.323 -56.829  -1.677  1.00  0.00           C  
ATOM   1022  NZ  LYS   126      35.838 -55.422  -1.813  1.00  0.00           N  
ATOM   1023  N   ASP   127      41.434 -60.194  -3.437  1.00  0.00              
ATOM   1024  CA  ASP   127      41.222 -61.589  -3.821  1.00  0.00              
ATOM   1025  CB  ASP   127      42.633 -62.181  -3.869  1.00  0.00              
ATOM   1026  C   ASP   127      39.983 -62.188  -3.025  1.00  0.00              
ATOM   1027  O   ASP   127      39.096 -62.843  -3.561  1.00  0.00              
ATOM   1028  CG  ASP   127      43.142 -62.579  -2.499  1.00  0.00           C  
ATOM   1029  OD1 ASP   127      42.841 -61.867  -1.521  1.00  0.00           O  
ATOM   1030  OD2 ASP   127      43.854 -63.600  -2.405  1.00  0.00           O  
ATOM   1031  N   LEU   128      39.981 -61.932  -1.718  1.00  0.00              
ATOM   1032  CA  LEU   128      38.893 -62.450  -0.944  1.00  0.00              
ATOM   1033  CB  LEU   128      39.237 -62.305   0.534  1.00  0.00              
ATOM   1034  C   LEU   128      37.602 -61.873  -1.416  1.00  0.00              
ATOM   1035  O   LEU   128      36.653 -62.612  -1.648  1.00  0.00              
ATOM   1036  CG  LEU   128      40.325 -63.215   1.112  1.00  0.00           C  
ATOM   1037  CD1 LEU   128      40.625 -62.836   2.553  1.00  0.00           C  
ATOM   1038  CD2 LEU   128      39.852 -64.657   1.000  1.00  0.00           C  
ATOM   1039  N   GLU   129      37.545 -60.550  -1.526  1.00  0.00              
ATOM   1040  CA  GLU   129      36.366 -59.823  -2.017  1.00  0.00              
ATOM   1041  CB  GLU   129      36.594 -58.314  -2.054  1.00  0.00              
ATOM   1042  C   GLU   129      35.824 -60.224  -3.325  1.00  0.00              
ATOM   1043  O   GLU   129      34.596 -60.265  -3.456  1.00  0.00              
ATOM   1044  CG  GLU   129      36.742 -57.686  -0.677  1.00  0.00           C  
ATOM   1045  CD  GLU   129      37.286 -56.266  -0.716  1.00  0.00           C  
ATOM   1046  OE1 GLU   129      37.849 -55.861  -1.758  1.00  0.00           O  
ATOM   1047  OE2 GLU   129      37.173 -55.558   0.308  1.00  0.00           O  
ATOM   1048  N   LEU   130      36.668 -60.529  -4.311  1.00  0.00              
ATOM   1049  CA  LEU   130      36.263 -60.989  -5.632  1.00  0.00              
ATOM   1050  CB  LEU   130      37.465 -61.063  -6.591  1.00  0.00              
ATOM   1051  C   LEU   130      35.648 -62.395  -5.575  1.00  0.00              
ATOM   1052  O   LEU   130      34.752 -62.669  -6.366  1.00  0.00              
ATOM   1053  CG  LEU   130      37.916 -59.735  -7.223  1.00  0.00           C  
ATOM   1054  CD1 LEU   130      39.295 -59.855  -7.869  1.00  0.00           C  
ATOM   1055  CD2 LEU   130      36.874 -59.286  -8.249  1.00  0.00           C  
ATOM   1056  N   ALA   131      36.043 -63.248  -4.632  1.00  0.00              
ATOM   1057  CA  ALA   131      35.467 -64.506  -4.433  1.00  0.00              
ATOM   1058  CB  ALA   131      36.275 -65.308  -3.435  1.00  0.00              
ATOM   1059  C   ALA   131      33.971 -64.198  -4.036  1.00  0.00              
ATOM   1060  O   ALA   131      32.992 -64.623  -4.666  1.00  0.00              
ATOM   1061  N   THR   132      33.859 -63.440  -2.947  1.00  0.00              
ATOM   1062  CA  THR   132      32.515 -63.111  -2.489  1.00  0.00              
ATOM   1063  CB  THR   132      32.611 -62.164  -1.269  1.00  0.00              
ATOM   1064  C   THR   132      31.641 -62.502  -3.574  1.00  0.00              
ATOM   1065  O   THR   132      30.498 -62.889  -3.813  1.00  0.00              
ATOM   1066  OG1 THR   132      33.535 -62.705  -0.320  1.00  0.00           O  
ATOM   1067  CG2 THR   132      31.259 -62.004  -0.602  1.00  0.00           C  
ATOM   1068  N   SER   133      32.239 -61.539  -4.273  1.00  0.00              
ATOM   1069  CA  SER   133      31.476 -60.890  -5.392  1.00  0.00              
ATOM   1070  CB  SER   133      32.338 -59.809  -6.070  1.00  0.00              
ATOM   1071  C   SER   133      31.525 -61.663  -6.659  1.00  0.00              
ATOM   1072  O   SER   133      31.867 -61.204  -7.747  1.00  0.00              
ATOM   1073  OG  SER   133      33.353 -60.389  -6.877  1.00  0.00           O  
ATOM   1074  N   TYR   134      31.134 -62.931  -6.501  1.00  0.00              
ATOM   1075  CA  TYR   134      31.101 -63.892  -7.691  1.00  0.00              
ATOM   1076  CB  TYR   134      31.996 -64.741  -8.570  1.00  0.00              
ATOM   1077  C   TYR   134      29.622 -64.337  -7.893  1.00  0.00              
ATOM   1078  O   TYR   134      29.395 -65.537  -7.750  1.00  0.00              
ATOM   1079  CG  TYR   134      31.248 -65.488  -9.641  1.00  0.00           C  
ATOM   1080  CD1 TYR   134      30.747 -64.823 -10.759  1.00  0.00           C  
ATOM   1081  CD2 TYR   134      31.039 -66.858  -9.536  1.00  0.00           C  
ATOM   1082  CE1 TYR   134      30.063 -65.510 -11.757  1.00  0.00           C  
ATOM   1083  CE2 TYR   134      30.356 -67.558 -10.523  1.00  0.00           C  
ATOM   1084  CZ  TYR   134      29.867 -66.884 -11.633  1.00  0.00           C  
ATOM   1085  OH  TYR   134      29.215 -67.594 -12.630  1.00  0.00           O  
ATOM   1086  N   PHE   135      28.670 -63.478  -8.280  1.00  0.00              
ATOM   1087  CA  PHE   135      27.347 -63.854  -8.281  1.00  0.00              
ATOM   1088  CB  PHE   135      26.504 -62.613  -8.574  1.00  0.00              
ATOM   1089  C   PHE   135      27.042 -64.599  -9.574  1.00  0.00              
ATOM   1090  O   PHE   135      26.326 -64.050 -10.444  1.00  0.00              
ATOM   1091  CG  PHE   135      26.289 -61.726  -7.378  1.00  0.00           C  
ATOM   1092  CD1 PHE   135      27.300 -60.873  -6.930  1.00  0.00           C  
ATOM   1093  CD2 PHE   135      25.058 -61.703  -6.721  1.00  0.00           C  
ATOM   1094  CE1 PHE   135      27.085 -59.998  -5.841  1.00  0.00           C  
ATOM   1095  CE2 PHE   135      24.831 -60.834  -5.634  1.00  0.00           C  
ATOM   1096  CZ  PHE   135      25.859 -59.977  -5.199  1.00  0.00           C  
ATOM   1097  N   ARG   136      27.621 -65.778  -9.718  1.00  0.00              
ATOM   1098  CA  ARG   136      27.371 -66.510 -10.999  1.00  0.00              
ATOM   1099  CB  ARG   136      28.535 -66.976 -11.890  1.00  0.00              
ATOM   1100  C   ARG   136      26.006 -67.380 -10.861  1.00  0.00              
ATOM   1101  O   ARG   136      25.074 -67.439 -11.673  1.00  0.00              
ATOM   1102  CG  ARG   136      29.635 -65.978 -12.158  1.00  0.00           C  
ATOM   1103  CD  ARG   136      29.168 -64.578 -12.567  1.00  0.00           C  
ATOM   1104  NE  ARG   136      29.971 -63.610 -11.846  1.00  0.00           N  
ATOM   1105  CZ  ARG   136      30.888 -62.786 -12.366  1.00  0.00           C  
ATOM   1106  NH1 ARG   136      31.136 -62.757 -13.674  1.00  0.00           N  
ATOM   1107  NH2 ARG   136      31.613 -62.050 -11.543  1.00  0.00           N  
ATOM   1108  N   ASN   137      26.081 -68.164  -9.796  1.00  0.00              
ATOM   1109  CA  ASN   137      24.883 -69.045  -9.649  1.00  0.00              
ATOM   1110  CB  ASN   137      25.733 -70.340  -9.529  1.00  0.00              
ATOM   1111  C   ASN   137      24.674 -68.546  -8.245  1.00  0.00              
ATOM   1112  O   ASN   137      25.085 -69.299  -7.365  1.00  0.00              
ATOM   1113  CG  ASN   137      26.289 -70.765 -10.886  1.00  0.00           C  
ATOM   1114  OD1 ASN   137      25.553 -70.909 -11.850  1.00  0.00           O  
ATOM   1115  ND2 ASN   137      27.613 -70.890 -10.932  1.00  0.00           N  
ATOM   1116  N   LYS   138      24.079 -67.380  -8.014  1.00  0.00              
ATOM   1117  CA  LYS   138      23.979 -67.065  -6.534  1.00  0.00              
ATOM   1118  CB  LYS   138      24.972 -65.999  -6.080  1.00  0.00              
ATOM   1119  C   LYS   138      22.598 -66.393  -6.742  1.00  0.00              
ATOM   1120  O   LYS   138      22.319 -65.598  -7.633  1.00  0.00              
ATOM   1121  CG  LYS   138      25.232 -65.895  -4.602  1.00  0.00           C  
ATOM   1122  CD  LYS   138      26.666 -65.346  -4.378  1.00  0.00           C  
ATOM   1123  CE  LYS   138      27.799 -66.386  -4.660  1.00  0.00           C  
ATOM   1124  NZ  LYS   138      27.993 -66.813  -6.084  1.00  0.00           N  
ATOM   1125  N   THR   139      21.713 -66.838  -5.859  1.00  0.00              
ATOM   1126  CA  THR   139      20.315 -66.459  -5.731  1.00  0.00              
ATOM   1127  CB  THR   139      19.249 -67.560  -5.760  1.00  0.00              
ATOM   1128  C   THR   139      20.305 -65.508  -4.437  1.00  0.00              
ATOM   1129  O   THR   139      20.905 -65.747  -3.387  1.00  0.00              
ATOM   1130  OG1 THR   139      19.480 -68.417  -6.881  1.00  0.00           O  
ATOM   1131  CG2 THR   139      17.867 -66.949  -5.870  1.00  0.00           C  
ATOM   1132  N   GLY   140      19.651 -64.351  -4.630  1.00  0.00              
ATOM   1133  CA  GLY   140      19.519 -63.454  -3.546  1.00  0.00              
ATOM   1134  C   GLY   140      18.558 -63.855  -2.547  1.00  0.00              
ATOM   1135  O   GLY   140      17.560 -64.507  -2.844  1.00  0.00              
ATOM   1136  N   VAL   141      18.845 -63.531  -1.299  1.00  0.00              
ATOM   1137  CA  VAL   141      18.123 -64.018  -0.057  1.00  0.00              
ATOM   1138  CB  VAL   141      18.836 -65.095   0.753  1.00  0.00              
ATOM   1139  C   VAL   141      17.699 -62.768   0.669  1.00  0.00              
ATOM   1140  O   VAL   141      18.247 -61.690   0.435  1.00  0.00              
ATOM   1141  CG1 VAL   141      17.910 -65.648   1.878  1.00  0.00           C  
ATOM   1142  CG2 VAL   141      19.481 -66.230  -0.002  1.00  0.00           C  
ATOM   1143  N   ASP   142      16.585 -62.856   1.420  1.00  0.00              
ATOM   1144  CA  ASP   142      16.055 -61.724   2.157  1.00  0.00              
ATOM   1145  CB  ASP   142      14.899 -62.227   3.019  1.00  0.00              
ATOM   1146  C   ASP   142      17.135 -61.037   2.918  1.00  0.00              
ATOM   1147  O   ASP   142      18.054 -61.601   3.544  1.00  0.00              
ATOM   1148  CG  ASP   142      14.305 -61.153   3.863  1.00  0.00           C  
ATOM   1149  OD1 ASP   142      13.524 -60.343   3.362  1.00  0.00           O  
ATOM   1150  OD2 ASP   142      14.609 -61.092   5.059  1.00  0.00           O  
ATOM   1151  N   PHE   143      17.009 -59.726   2.911  1.00  0.00              
ATOM   1152  CA  PHE   143      17.964 -58.773   3.603  1.00  0.00              
ATOM   1153  CB  PHE   143      19.034 -58.139   2.721  1.00  0.00              
ATOM   1154  C   PHE   143      17.355 -57.661   4.306  1.00  0.00              
ATOM   1155  O   PHE   143      16.340 -57.176   3.816  1.00  0.00              
ATOM   1156  CG  PHE   143      18.559 -57.208   1.650  1.00  0.00           C  
ATOM   1157  CD1 PHE   143      18.228 -57.684   0.391  1.00  0.00           C  
ATOM   1158  CD2 PHE   143      18.434 -55.847   1.886  1.00  0.00           C  
ATOM   1159  CE1 PHE   143      17.789 -56.829  -0.601  1.00  0.00           C  
ATOM   1160  CE2 PHE   143      17.988 -54.988   0.904  1.00  0.00           C  
ATOM   1161  CZ  PHE   143      17.667 -55.472  -0.344  1.00  0.00           C  
ATOM   1162  N   HIS   144      17.912 -57.214   5.423  1.00  0.00              
ATOM   1163  CA  HIS   144      17.385 -55.963   6.095  1.00  0.00              
ATOM   1164  CB  HIS   144      16.414 -56.390   7.169  1.00  0.00              
ATOM   1165  C   HIS   144      18.480 -55.203   6.737  1.00  0.00              
ATOM   1166  O   HIS   144      19.239 -55.840   7.460  1.00  0.00              
ATOM   1167  CG  HIS   144      15.568 -55.279   7.639  1.00  0.00           C  
ATOM   1168  ND1 HIS   144      16.080 -54.065   8.049  1.00  0.00           N  
ATOM   1169  CD2 HIS   144      14.222 -55.256   7.787  1.00  0.00           C  
ATOM   1170  CE1 HIS   144      15.034 -53.325   8.435  1.00  0.00           C  
ATOM   1171  NE2 HIS   144      13.909 -54.008   8.271  1.00  0.00           N  
ATOM   1172  N   LEU   145      18.638 -53.913   6.507  1.00  0.00              
ATOM   1173  CA  LEU   145      19.709 -53.162   7.187  1.00  0.00              
ATOM   1174  CB  LEU   145      19.425 -51.650   7.015  1.00  0.00              
ATOM   1175  C   LEU   145      19.991 -53.351   8.701  1.00  0.00              
ATOM   1176  O   LEU   145      21.095 -53.360   9.243  1.00  0.00              
ATOM   1177  CG  LEU   145      19.250 -51.128   5.592  1.00  0.00           C  
ATOM   1178  CD1 LEU   145      18.918 -49.625   5.664  1.00  0.00           C  
ATOM   1179  CD2 LEU   145      20.483 -51.347   4.743  1.00  0.00           C  
ATOM   1180  N   GLN   146      18.849 -53.419   9.386  1.00  0.00              
ATOM   1181  CA  GLN   146      19.041 -53.411  10.919  1.00  0.00              
ATOM   1182  CB  GLN   146      17.670 -53.368  11.570  1.00  0.00              
ATOM   1183  C   GLN   146      19.726 -54.711  11.351  1.00  0.00              
ATOM   1184  O   GLN   146      20.543 -54.775  12.280  1.00  0.00              
ATOM   1185  CG  GLN   146      17.785 -53.241  13.077  1.00  0.00           C  
ATOM   1186  CD  GLN   146      16.490 -53.195  13.789  1.00  0.00           C  
ATOM   1187  OE1 GLN   146      15.476 -53.747  13.366  1.00  0.00           O  
ATOM   1188  NE2 GLN   146      16.504 -52.492  14.922  1.00  0.00           N  
ATOM   1189  N   ASN   147      19.391 -55.765  10.608  1.00  0.00              
ATOM   1190  CA  ASN   147      20.005 -57.086  10.941  1.00  0.00              
ATOM   1191  CB  ASN   147      19.227 -58.250  10.327  1.00  0.00              
ATOM   1192  C   ASN   147      21.501 -56.960  10.485  1.00  0.00              
ATOM   1193  O   ASN   147      22.403 -57.251  11.263  1.00  0.00              
ATOM   1194  CG  ASN   147      18.089 -58.635  11.254  1.00  0.00           C  
ATOM   1195  OD1 ASN   147      18.216 -58.671  12.488  1.00  0.00           O  
ATOM   1196  ND2 ASN   147      16.943 -58.995  10.679  1.00  0.00           N  
ATOM   1197  N   LEU   148      21.746 -56.498   9.260  1.00  0.00              
ATOM   1198  CA  LEU   148      23.042 -56.278   8.805  1.00  0.00              
ATOM   1199  CB  LEU   148      22.995 -55.746   7.378  1.00  0.00              
ATOM   1200  C   LEU   148      23.902 -55.518   9.884  1.00  0.00              
ATOM   1201  O   LEU   148      24.940 -55.972  10.353  1.00  0.00              
ATOM   1202  CG  LEU   148      22.451 -56.669   6.283  1.00  0.00           C  
ATOM   1203  CD1 LEU   148      22.353 -55.926   4.960  1.00  0.00           C  
ATOM   1204  CD2 LEU   148      23.369 -57.878   6.178  1.00  0.00           C  
ATOM   1205  N   THR   149      23.417 -54.335  10.257  1.00  0.00              
ATOM   1206  CA  THR   149      24.167 -53.583  11.236  1.00  0.00              
ATOM   1207  CB  THR   149      23.287 -52.304  11.532  1.00  0.00              
ATOM   1208  C   THR   149      24.437 -54.404  12.450  1.00  0.00              
ATOM   1209  O   THR   149      25.580 -54.464  12.883  1.00  0.00              
ATOM   1210  OG1 THR   149      23.478 -51.437  10.365  1.00  0.00           O  
ATOM   1211  CG2 THR   149      23.602 -51.541  12.816  1.00  0.00           C  
ATOM   1212  N   GLN   150      23.402 -55.007  13.025  1.00  0.00              
ATOM   1213  CA  GLN   150      23.493 -55.882  14.186  1.00  0.00              
ATOM   1214  CB  GLN   150      22.150 -56.530  14.501  1.00  0.00              
ATOM   1215  C   GLN   150      24.586 -57.002  14.054  1.00  0.00              
ATOM   1216  O   GLN   150      25.374 -57.245  14.960  1.00  0.00              
ATOM   1217  CG  GLN   150      21.015 -55.539  14.722  1.00  0.00           C  
ATOM   1218  CD  GLN   150      19.709 -56.237  15.028  1.00  0.00           C  
ATOM   1219  OE1 GLN   150      19.234 -57.067  14.250  1.00  0.00           O  
ATOM   1220  NE2 GLN   150      19.119 -55.906  16.163  1.00  0.00           N  
ATOM   1221  N   ASP   151      24.533 -57.703  12.927  1.00  0.00              
ATOM   1222  CA  ASP   151      25.490 -58.764  12.721  1.00  0.00              
ATOM   1223  CB  ASP   151      24.659 -59.882  12.076  1.00  0.00              
ATOM   1224  C   ASP   151      26.923 -58.259  12.389  1.00  0.00              
ATOM   1225  O   ASP   151      27.902 -58.491  13.092  1.00  0.00              
ATOM   1226  CG  ASP   151      23.445 -60.286  12.890  1.00  0.00           C  
ATOM   1227  OD1 ASP   151      23.583 -60.488  14.109  1.00  0.00           O  
ATOM   1228  OD2 ASP   151      22.362 -60.406  12.284  1.00  0.00           O  
ATOM   1229  N   LEU   152      26.996 -57.552  11.272  1.00  0.00              
ATOM   1230  CA  LEU   152      28.315 -57.054  10.841  1.00  0.00              
ATOM   1231  CB  LEU   152      28.413 -57.105   9.325  1.00  0.00              
ATOM   1232  C   LEU   152      29.026 -56.071  11.734  1.00  0.00              
ATOM   1233  O   LEU   152      30.259 -56.036  11.814  1.00  0.00              
ATOM   1234  CG  LEU   152      27.860 -58.357   8.632  1.00  0.00           C  
ATOM   1235  CD1 LEU   152      27.824 -58.190   7.124  1.00  0.00           C  
ATOM   1236  CD2 LEU   152      28.713 -59.592   8.979  1.00  0.00           C  
ATOM   1237  N   GLY   153      28.210 -55.273  12.427  1.00  0.00              
ATOM   1238  CA  GLY   153      28.717 -54.173  13.285  1.00  0.00              
ATOM   1239  C   GLY   153      29.816 -54.668  14.171  1.00  0.00              
ATOM   1240  O   GLY   153      29.933 -55.873  14.362  1.00  0.00              
ATOM   1241  N   HIS   154      30.656 -53.781  14.696  1.00  0.00              
ATOM   1242  CA  HIS   154      31.742 -54.215  15.586  1.00  0.00              
ATOM   1243  CB  HIS   154      32.657 -53.014  15.838  1.00  0.00              
ATOM   1244  C   HIS   154      31.163 -54.661  16.862  1.00  0.00              
ATOM   1245  O   HIS   154      30.177 -54.094  17.316  1.00  0.00              
ATOM   1246  CG  HIS   154      33.938 -53.381  16.517  1.00  0.00           C  
ATOM   1247  ND1 HIS   154      34.186 -53.096  17.841  1.00  0.00           N  
ATOM   1248  CD2 HIS   154      35.012 -54.082  16.074  1.00  0.00           C  
ATOM   1249  CE1 HIS   154      35.353 -53.614  18.186  1.00  0.00           C  
ATOM   1250  NE2 HIS   154      35.873 -54.219  17.132  1.00  0.00           N  
ATOM   1251  N   ARG   155      31.738 -55.692  17.461  1.00  0.00              
ATOM   1252  CA  ARG   155      31.240 -56.315  18.713  1.00  0.00              
ATOM   1253  CB  ARG   155      31.525 -57.832  18.634  1.00  0.00              
ATOM   1254  C   ARG   155      31.847 -55.815  19.831  1.00  0.00              
ATOM   1255  O   ARG   155      33.077 -55.735  19.753  1.00  0.00              
ATOM   1256  CG  ARG   155      30.467 -58.397  17.602  1.00  0.00           C  
ATOM   1257  CD  ARG   155      30.674 -59.886  17.413  1.00  0.00           C  
ATOM   1258  NE  ARG   155      30.480 -60.656  18.604  1.00  0.00           N  
ATOM   1259  CZ  ARG   155      29.587 -61.598  18.819  1.00  0.00           C  
ATOM   1260  NH1 ARG   155      29.107 -62.346  17.801  1.00  0.00           N  
ATOM   1261  NH2 ARG   155      29.198 -61.880  20.053  1.00  0.00           N  
ATOM   1262  N   LYS   156      31.149 -55.418  20.892  1.00  0.00              
ATOM   1263  CA  LYS   156      31.778 -54.833  22.171  1.00  0.00              
ATOM   1264  CB  LYS   156      30.713 -54.146  23.037  1.00  0.00              
ATOM   1265  C   LYS   156      32.647 -55.904  22.869  1.00  0.00              
ATOM   1266  O   LYS   156      33.671 -55.605  23.508  1.00  0.00              
ATOM   1267  CG  LYS   156      30.270 -52.797  22.476  1.00  0.00           C  
ATOM   1268  CD  LYS   156      29.085 -52.191  23.218  1.00  0.00           C  
ATOM   1269  CE  LYS   156      28.652 -50.878  22.529  1.00  0.00           C  
ATOM   1270  NZ  LYS   156      27.578 -50.170  23.276  1.00  0.00           N  
ATOM   1271  N   ASP   157      32.216 -57.155  22.715  1.00  0.00              
ATOM   1272  CA  ASP   157      32.899 -58.267  23.351  1.00  0.00              
ATOM   1273  CB  ASP   157      32.057 -59.545  23.254  1.00  0.00              
ATOM   1274  C   ASP   157      34.472 -58.252  22.918  1.00  0.00              
ATOM   1275  O   ASP   157      35.444 -58.460  23.640  1.00  0.00              
ATOM   1276  CG  ASP   157      30.860 -59.446  24.197  1.00  0.00           C  
ATOM   1277  OD1 ASP   157      31.059 -59.211  25.406  1.00  0.00           O  
ATOM   1278  OD2 ASP   157      29.731 -59.603  23.689  1.00  0.00           O  
ATOM   1279  N   ASP   158      34.575 -58.033  21.614  1.00  0.00              
ATOM   1280  CA  ASP   158      35.944 -58.109  21.083  1.00  0.00              
ATOM   1281  CB  ASP   158      36.049 -58.593  19.656  1.00  0.00              
ATOM   1282  C   ASP   158      36.672 -56.762  21.341  1.00  0.00              
ATOM   1283  O   ASP   158      37.831 -56.647  21.725  1.00  0.00              
ATOM   1284  CG  ASP   158      35.820 -60.097  19.503  1.00  0.00           C  
ATOM   1285  OD1 ASP   158      35.950 -60.821  20.496  1.00  0.00           O  
ATOM   1286  OD2 ASP   158      35.348 -60.485  18.423  1.00  0.00           O  
ATOM   1287  N   ILE   159      35.893 -55.712  21.083  1.00  0.00              
ATOM   1288  CA  ILE   159      36.579 -54.367  21.264  1.00  0.00              
ATOM   1289  CB  ILE   159      35.623 -53.232  20.843  1.00  0.00              
ATOM   1290  C   ILE   159      37.125 -54.085  22.747  1.00  0.00              
ATOM   1291  O   ILE   159      38.204 -53.529  23.020  1.00  0.00              
ATOM   1292  CG1 ILE   159      35.069 -53.498  19.440  1.00  0.00           C  
ATOM   1293  CG2 ILE   159      36.358 -51.895  20.891  1.00  0.00           C  
ATOM   1294  CD1 ILE   159      36.139 -53.649  18.409  1.00  0.00           C  
ATOM   1295  N   ILE   160      36.190 -54.397  23.641  1.00  0.00              
ATOM   1296  CA  ILE   160      36.465 -54.047  25.049  1.00  0.00              
ATOM   1297  CB  ILE   160      35.605 -54.910  26.007  1.00  0.00              
ATOM   1298  C   ILE   160      37.507 -54.676  25.794  1.00  0.00              
ATOM   1299  O   ILE   160      37.138 -55.613  26.499  1.00  0.00              
ATOM   1300  CG1 ILE   160      34.125 -54.665  25.659  1.00  0.00           C  
ATOM   1301  CG2 ILE   160      35.934 -54.475  27.471  1.00  0.00           C  
ATOM   1302  CD1 ILE   160      33.123 -55.663  26.328  1.00  0.00           C  
ATOM   1303  N   VAL   161      38.792 -54.306  25.723  1.00  0.00              
ATOM   1304  CA  VAL   161      39.853 -55.239  26.292  1.00  0.00              
ATOM   1305  CB  VAL   161      41.136 -55.047  25.399  1.00  0.00              
ATOM   1306  C   VAL   161      39.787 -55.118  27.869  1.00  0.00              
ATOM   1307  O   VAL   161      40.082 -56.048  28.617  1.00  0.00              
ATOM   1308  CG1 VAL   161      40.816 -55.636  24.008  1.00  0.00           C  
ATOM   1309  CG2 VAL   161      41.568 -53.579  25.311  1.00  0.00           C  
ATOM   1310  N   SER   162      39.508 -53.891  28.311  1.00  0.00              
ATOM   1311  CA  SER   162      39.380 -53.707  29.737  1.00  0.00              
ATOM   1312  CB  SER   162      40.582 -52.900  30.135  1.00  0.00              
ATOM   1313  C   SER   162      38.422 -52.643  30.076  1.00  0.00              
ATOM   1314  O   SER   162      38.364 -51.644  29.366  1.00  0.00              
ATOM   1315  OG  SER   162      40.932 -52.116  29.011  1.00  0.00           O  
ATOM   1316  N   CYS   163      37.652 -52.830  31.138  1.00  0.00              
ATOM   1317  CA  CYS   163      36.716 -51.767  31.628  1.00  0.00              
ATOM   1318  CB  CYS   163      35.275 -52.187  31.258  1.00  0.00              
ATOM   1319  C   CYS   163      36.620 -51.976  33.283  1.00  0.00              
ATOM   1320  O   CYS   163      36.755 -53.014  33.945  1.00  0.00              
ATOM   1321  SG  CYS   163      33.967 -51.290  32.132  1.00  0.00           S  
ATOM   1322  N   LEU   164      36.547 -50.758  33.822  1.00  0.00              
ATOM   1323  CA  LEU   164      36.827 -50.203  35.090  1.00  0.00              
ATOM   1324  CB  LEU   164      38.174 -49.782  35.660  1.00  0.00              
ATOM   1325  C   LEU   164      36.305 -48.980  35.510  1.00  0.00              
ATOM   1326  O   LEU   164      36.660 -47.913  34.974  1.00  0.00              
ATOM   1327  CG  LEU   164      39.427 -50.513  35.248  1.00  0.00           C  
ATOM   1328  CD1 LEU   164      40.681 -49.731  35.571  1.00  0.00           C  
ATOM   1329  CD2 LEU   164      39.455 -51.938  35.765  1.00  0.00           C  
ATOM   1330  N   TRP   165      35.294 -49.070  36.373  1.00  0.00              
ATOM   1331  CA  TRP   165      34.484 -47.818  36.895  1.00  0.00              
ATOM   1332  CB  TRP   165      32.987 -47.871  36.623  1.00  0.00              
ATOM   1333  C   TRP   165      34.482 -47.727  38.347  1.00  0.00              
ATOM   1334  O   TRP   165      33.838 -48.582  38.963  1.00  0.00              
ATOM   1335  CG  TRP   165      32.632 -47.500  35.224  1.00  0.00           C  
ATOM   1336  CD1 TRP   165      32.383 -48.354  34.181  1.00  0.00           C  
ATOM   1337  CD2 TRP   165      32.419 -46.171  34.720  1.00  0.00           C  
ATOM   1338  NE1 TRP   165      32.018 -47.638  33.064  1.00  0.00           N  
ATOM   1339  CE2 TRP   165      32.030 -46.307  33.367  1.00  0.00           C  
ATOM   1340  CE3 TRP   165      32.517 -44.898  35.285  1.00  0.00           C  
ATOM   1341  CZ2 TRP   165      31.732 -45.172  32.570  1.00  0.00           C  
ATOM   1342  CZ3 TRP   165      32.221 -43.781  34.478  1.00  0.00           C  
ATOM   1343  CH2 TRP   165      31.834 -43.931  33.138  1.00  0.00           C  
ATOM   1344  N   ASP   166      35.218 -46.788  38.942  1.00  0.00              
ATOM   1345  CA  ASP   166      35.373 -46.584  40.377  1.00  0.00              
ATOM   1346  CB  ASP   166      34.071 -46.142  41.065  1.00  0.00              
ATOM   1347  C   ASP   166      35.922 -47.722  41.092  1.00  0.00              
ATOM   1348  O   ASP   166      35.283 -48.052  42.094  1.00  0.00              
ATOM   1349  CG  ASP   166      33.481 -44.889  40.457  1.00  0.00           C  
ATOM   1350  OD1 ASP   166      34.247 -44.015  39.979  1.00  0.00           O  
ATOM   1351  OD2 ASP   166      32.236 -44.796  40.442  1.00  0.00           O  
ATOM   1352  N   ASP   167      36.948 -48.427  40.623  1.00  0.00              
ATOM   1353  CA  ASP   167      37.533 -49.621  41.117  1.00  0.00              
ATOM   1354  CB  ASP   167      38.365 -49.697  42.405  1.00  0.00              
ATOM   1355  C   ASP   167      36.957 -50.911  40.547  1.00  0.00              
ATOM   1356  O   ASP   167      37.702 -51.819  40.162  1.00  0.00              
ATOM   1357  CG  ASP   167      37.511 -49.877  43.642  1.00  0.00           C  
ATOM   1358  OD1 ASP   167      36.843 -50.922  43.759  1.00  0.00           O  
ATOM   1359  OD2 ASP   167      37.505 -48.965  44.500  1.00  0.00           O  
ATOM   1360  N   GLN   168      35.624 -50.961  40.482  1.00  0.00              
ATOM   1361  CA  GLN   168      34.899 -52.096  39.944  1.00  0.00              
ATOM   1362  CB  GLN   168      33.427 -51.804  40.140  1.00  0.00              
ATOM   1363  C   GLN   168      34.988 -52.508  38.527  1.00  0.00              
ATOM   1364  O   GLN   168      34.724 -51.671  37.662  1.00  0.00              
ATOM   1365  CG  GLN   168      33.063 -51.576  41.601  1.00  0.00           C  
ATOM   1366  CD  GLN   168      31.565 -51.332  41.740  1.00  0.00           C  
ATOM   1367  OE1 GLN   168      31.271 -50.445  42.504  1.00  0.00           O  
ATOM   1368  NE2 GLN   168      30.714 -52.080  41.031  1.00  0.00           N  
ATOM   1369  N   VAL   169      35.426 -53.738  38.211  1.00  0.00              
ATOM   1370  CA  VAL   169      35.502 -54.102  36.774  1.00  0.00              
ATOM   1371  CB  VAL   169      36.193 -55.493  36.849  1.00  0.00              
ATOM   1372  C   VAL   169      34.233 -54.209  35.976  1.00  0.00              
ATOM   1373  O   VAL   169      33.322 -54.884  36.462  1.00  0.00              
ATOM   1374  CG1 VAL   169      36.332 -56.073  35.438  1.00  0.00           C  
ATOM   1375  CG2 VAL   169      37.578 -55.310  37.464  1.00  0.00           C  
ATOM   1376  N   CYS   170      34.130 -53.580  34.812  1.00  0.00              
ATOM   1377  CA  CYS   170      32.819 -53.762  34.105  1.00  0.00              
ATOM   1378  CB  CYS   170      32.302 -52.381  33.693  1.00  0.00              
ATOM   1379  C   CYS   170      33.104 -54.493  32.762  1.00  0.00              
ATOM   1380  O   CYS   170      34.162 -54.367  32.148  1.00  0.00              
ATOM   1381  SG  CYS   170      31.996 -51.299  35.127  1.00  0.00           S  
ATOM   1382  N   GLY   171      32.173 -55.373  32.417  1.00  0.00              
ATOM   1383  CA  GLY   171      32.174 -56.225  31.284  1.00  0.00              
ATOM   1384  C   GLY   171      31.333 -55.626  30.190  1.00  0.00              
ATOM   1385  O   GLY   171      30.766 -54.548  30.290  1.00  0.00              
ATOM   1386  N   PRO   172      31.083 -56.372  29.121  1.00  0.00              
ATOM   1387  CA  PRO   172      30.389 -56.084  27.932  1.00  0.00              
ATOM   1388  CB  PRO   172      30.707 -57.137  26.869  1.00  0.00              
ATOM   1389  C   PRO   172      28.904 -55.871  28.307  1.00  0.00              
ATOM   1390  O   PRO   172      28.183 -55.048  27.739  1.00  0.00              
ATOM   1391  CG  PRO   172      31.119 -58.354  27.654  1.00  0.00           C  
ATOM   1392  CD  PRO   172      31.863 -57.795  28.859  1.00  0.00           C  
ATOM   1393  N   GLU   173      28.486 -56.669  29.285  1.00  0.00              
ATOM   1394  CA  GLU   173      27.145 -56.648  29.827  1.00  0.00              
ATOM   1395  CB  GLU   173      26.908 -57.854  30.730  1.00  0.00              
ATOM   1396  C   GLU   173      26.733 -55.370  30.431  1.00  0.00              
ATOM   1397  O   GLU   173      25.543 -55.058  30.429  1.00  0.00              
ATOM   1398  CG  GLU   173      27.074 -59.220  30.028  1.00  0.00           C  
ATOM   1399  CD  GLU   173      26.933 -60.285  31.112  1.00  0.00           C  
ATOM   1400  OE1 GLU   173      27.795 -60.545  31.943  1.00  0.00           O  
ATOM   1401  OE2 GLU   173      25.814 -60.874  31.186  1.00  0.00           O  
ATOM   1402  N   ASN   174      27.694 -54.548  30.846  1.00  0.00              
ATOM   1403  CA  ASN   174      27.427 -53.178  31.349  1.00  0.00              
ATOM   1404  CB  ASN   174      28.751 -52.573  31.849  1.00  0.00              
ATOM   1405  C   ASN   174      26.888 -52.206  30.294  1.00  0.00              
ATOM   1406  O   ASN   174      26.037 -51.384  30.546  1.00  0.00              
ATOM   1407  CG  ASN   174      28.587 -51.185  32.425  1.00  0.00           C  
ATOM   1408  OD1 ASN   174      28.180 -50.260  31.732  1.00  0.00           O  
ATOM   1409  ND2 ASN   174      28.946 -51.025  33.691  1.00  0.00           N  
ATOM   1410  N   PHE   175      27.397 -52.465  29.055  1.00  0.00              
ATOM   1411  CA  PHE   175      27.034 -51.764  27.843  1.00  0.00              
ATOM   1412  CB  PHE   175      28.258 -51.803  26.925  1.00  0.00              
ATOM   1413  C   PHE   175      25.789 -52.378  27.120  1.00  0.00              
ATOM   1414  O   PHE   175      25.491 -53.558  26.959  1.00  0.00              
ATOM   1415  CG  PHE   175      29.525 -51.368  27.608  1.00  0.00           C  
ATOM   1416  CD1 PHE   175      30.340 -52.295  28.250  1.00  0.00           C  
ATOM   1417  CD2 PHE   175      29.886 -50.027  27.637  1.00  0.00           C  
ATOM   1418  CE1 PHE   175      31.494 -51.894  28.908  1.00  0.00           C  
ATOM   1419  CE2 PHE   175      31.041 -49.611  28.293  1.00  0.00           C  
ATOM   1420  CZ  PHE   175      31.849 -50.550  28.931  1.00  0.00           C  
ATOM   1421  N   THR   176      24.978 -51.374  26.812  1.00  0.00              
ATOM   1422  CA  THR   176      23.652 -51.311  26.170  1.00  0.00              
ATOM   1423  CB  THR   176      22.519 -50.483  26.787  1.00  0.00              
ATOM   1424  C   THR   176      23.864 -50.848  24.733  1.00  0.00              
ATOM   1425  O   THR   176      24.360 -49.787  24.409  1.00  0.00              
ATOM   1426  OG1 THR   176      22.474 -50.716  28.197  1.00  0.00           O  
ATOM   1427  CG2 THR   176      21.191 -50.870  26.169  1.00  0.00           C  
ATOM   1428  N   THR   177      23.494 -51.773  23.859  1.00  0.00              
ATOM   1429  CA  THR   177      23.469 -51.743  22.399  1.00  0.00              
ATOM   1430  CB  THR   177      23.211 -53.081  21.699  1.00  0.00              
ATOM   1431  C   THR   177      22.474 -50.879  21.819  1.00  0.00              
ATOM   1432  O   THR   177      21.264 -51.079  21.903  1.00  0.00              
ATOM   1433  OG1 THR   177      24.278 -53.976  22.004  1.00  0.00           O  
ATOM   1434  CG2 THR   177      23.143 -52.886  20.186  1.00  0.00           C  
ATOM   1435  N   ILE   178      22.986 -49.788  21.263  1.00  0.00              
ATOM   1436  CA  ILE   178      22.101 -48.653  20.662  1.00  0.00              
ATOM   1437  CB  ILE   178      22.180 -47.303  21.432  1.00  0.00              
ATOM   1438  C   ILE   178      22.909 -48.417  19.199  1.00  0.00              
ATOM   1439  O   ILE   178      24.083 -48.532  18.851  1.00  0.00              
ATOM   1440  CG1 ILE   178      21.822 -47.523  22.901  1.00  0.00           C  
ATOM   1441  CG2 ILE   178      21.259 -46.258  20.808  1.00  0.00           C  
ATOM   1442  CD1 ILE   178      22.264 -46.394  23.797  1.00  0.00           C  
ATOM   1443  N   PHE   179      21.917 -48.245  18.330  1.00  0.00              
ATOM   1444  CA  PHE   179      21.912 -47.987  16.926  1.00  0.00              
ATOM   1445  CB  PHE   179      20.786 -48.744  16.190  1.00  0.00              
ATOM   1446  C   PHE   179      22.056 -46.611  16.619  1.00  0.00              
ATOM   1447  O   PHE   179      21.242 -45.823  17.083  1.00  0.00              
ATOM   1448  CG  PHE   179      20.755 -50.211  16.551  1.00  0.00           C  
ATOM   1449  CD1 PHE   179      21.540 -51.124  15.848  1.00  0.00           C  
ATOM   1450  CD2 PHE   179      19.883 -50.656  17.515  1.00  0.00           C  
ATOM   1451  CE1 PHE   179      21.446 -52.474  16.180  1.00  0.00           C  
ATOM   1452  CE2 PHE   179      19.777 -52.002  17.839  1.00  0.00           C  
ATOM   1453  CZ  PHE   179      20.572 -52.914  17.163  1.00  0.00           C  
ATOM   1454  N   THR   180      23.081 -46.213  15.885  1.00  0.00              
ATOM   1455  CA  THR   180      22.995 -44.590  15.611  1.00  0.00              
ATOM   1456  CB  THR   180      23.680 -43.636  16.622  1.00  0.00              
ATOM   1457  C   THR   180      23.203 -44.625  14.066  1.00  0.00              
ATOM   1458  O   THR   180      23.127 -45.674  13.434  1.00  0.00              
ATOM   1459  OG1 THR   180      24.988 -44.122  16.940  1.00  0.00           O  
ATOM   1460  CG2 THR   180      22.861 -43.537  17.898  1.00  0.00           C  
ATOM   1461  N   ILE   181      23.575 -43.472  13.534  1.00  0.00              
ATOM   1462  CA  ILE   181      23.918 -43.386  12.127  1.00  0.00              
ATOM   1463  CB  ILE   181      24.306 -41.917  11.812  1.00  0.00              
ATOM   1464  C   ILE   181      25.254 -44.096  11.777  1.00  0.00              
ATOM   1465  O   ILE   181      25.604 -44.323  10.616  1.00  0.00              
ATOM   1466  CG1 ILE   181      23.066 -41.027  11.991  1.00  0.00           C  
ATOM   1467  CG2 ILE   181      24.883 -41.809  10.402  1.00  0.00           C  
ATOM   1468  CD1 ILE   181      23.316 -39.522  11.823  1.00  0.00           C  
ATOM   1469  N   TYR   182      25.989 -44.417  12.838  1.00  0.00              
ATOM   1470  CA  TYR   182      27.254 -45.106  12.726  1.00  0.00              
ATOM   1471  CB  TYR   182      28.116 -44.893  13.974  1.00  0.00              
ATOM   1472  C   TYR   182      26.855 -46.606  12.827  1.00  0.00              
ATOM   1473  O   TYR   182      27.628 -47.442  12.368  1.00  0.00              
ATOM   1474  CG  TYR   182      29.448 -45.585  13.799  1.00  0.00           C  
ATOM   1475  CD1 TYR   182      29.581 -46.936  14.110  1.00  0.00           C  
ATOM   1476  CD2 TYR   182      30.555 -44.872  13.337  1.00  0.00           C  
ATOM   1477  CE1 TYR   182      30.808 -47.567  13.969  1.00  0.00           C  
ATOM   1478  CE2 TYR   182      31.783 -45.502  13.197  1.00  0.00           C  
ATOM   1479  CZ  TYR   182      31.912 -46.844  13.511  1.00  0.00           C  
ATOM   1480  OH  TYR   182      33.128 -47.481  13.367  1.00  0.00           O  
ATOM   1481  N   GLY   183      25.675 -46.916  13.351  1.00  0.00              
ATOM   1482  CA  GLY   183      25.503 -48.442  13.229  1.00  0.00              
ATOM   1483  C   GLY   183      25.820 -49.547  14.028  1.00  0.00              
ATOM   1484  O   GLY   183      26.362 -50.365  13.287  1.00  0.00              
ATOM   1485  N   ASN   184      25.642 -49.716  15.329  1.00  0.00              
ATOM   1486  CA  ASN   184      25.807 -50.842  16.159  1.00  0.00              
ATOM   1487  CB  ASN   184      26.849 -51.908  15.759  1.00  0.00              
ATOM   1488  C   ASN   184      26.909 -50.426  17.030  1.00  0.00              
ATOM   1489  O   ASN   184      28.083 -50.795  16.974  1.00  0.00              
ATOM   1490  CG  ASN   184      26.294 -52.772  14.624  1.00  0.00           C  
ATOM   1491  OD1 ASN   184      25.130 -52.668  14.188  1.00  0.00           O  
ATOM   1492  ND2 ASN   184      27.177 -53.625  14.131  1.00  0.00           N  
ATOM   1493  N   CYS   185      26.465 -49.595  17.967  1.00  0.00              
ATOM   1494  CA  CYS   185      27.230 -48.694  18.952  1.00  0.00              
ATOM   1495  CB  CYS   185      27.375 -47.284  18.370  1.00  0.00              
ATOM   1496  C   CYS   185      26.828 -48.939  20.353  1.00  0.00              
ATOM   1497  O   CYS   185      25.943 -49.810  20.531  1.00  0.00              
ATOM   1498  SG  CYS   185      28.514 -46.151  19.195  1.00  0.00           S  
ATOM   1499  N   TYR   186      27.511 -48.478  21.396  1.00  0.00              
ATOM   1500  CA  TYR   186      27.154 -48.783  22.750  1.00  0.00              
ATOM   1501  CB  TYR   186      28.403 -49.532  23.240  1.00  0.00              
ATOM   1502  C   TYR   186      26.870 -47.816  23.784  1.00  0.00              
ATOM   1503  O   TYR   186      27.481 -46.775  23.592  1.00  0.00              
ATOM   1504  CG  TYR   186      29.552 -48.616  23.597  1.00  0.00           C  
ATOM   1505  CD1 TYR   186      30.323 -48.015  22.605  1.00  0.00           C  
ATOM   1506  CD2 TYR   186      29.803 -48.269  24.927  1.00  0.00           C  
ATOM   1507  CE1 TYR   186      31.299 -47.094  22.925  1.00  0.00           C  
ATOM   1508  CE2 TYR   186      30.771 -47.351  25.251  1.00  0.00           C  
ATOM   1509  CZ  TYR   186      31.512 -46.765  24.249  1.00  0.00           C  
ATOM   1510  OH  TYR   186      32.472 -45.838  24.578  1.00  0.00           O  
ATOM   1511  N   THR   187      26.113 -48.022  24.864  1.00  0.00              
ATOM   1512  CA  THR   187      26.174 -47.057  25.990  1.00  0.00              
ATOM   1513  CB  THR   187      24.699 -46.795  26.324  1.00  0.00              
ATOM   1514  C   THR   187      26.784 -47.692  27.400  1.00  0.00              
ATOM   1515  O   THR   187      26.526 -48.851  27.730  1.00  0.00              
ATOM   1516  OG1 THR   187      24.073 -48.040  26.671  1.00  0.00           O  
ATOM   1517  CG2 THR   187      23.963 -46.238  25.123  1.00  0.00           C  
ATOM   1518  N   PHE   188      27.487 -46.877  28.182  1.00  0.00              
ATOM   1519  CA  PHE   188      27.931 -47.407  29.341  1.00  0.00              
ATOM   1520  CB  PHE   188      29.471 -47.140  29.398  1.00  0.00              
ATOM   1521  C   PHE   188      27.180 -46.591  30.353  1.00  0.00              
ATOM   1522  O   PHE   188      27.335 -45.370  30.294  1.00  0.00              
ATOM   1523  CG  PHE   188      30.285 -47.811  28.313  1.00  0.00           C  
ATOM   1524  CD1 PHE   188      30.403 -47.258  27.031  1.00  0.00           C  
ATOM   1525  CD2 PHE   188      30.921 -49.027  28.572  1.00  0.00           C  
ATOM   1526  CE1 PHE   188      31.136 -47.876  26.013  1.00  0.00           C  
ATOM   1527  CE2 PHE   188      31.678 -49.647  27.580  1.00  0.00           C  
ATOM   1528  CZ  PHE   188      31.774 -49.079  26.308  1.00  0.00           C  
ATOM   1529  N   ASN   189      26.382 -47.178  31.236  1.00  0.00              
ATOM   1530  CA  ASN   189      25.624 -46.506  32.223  1.00  0.00              
ATOM   1531  CB  ASN   189      26.356 -45.457  33.016  1.00  0.00              
ATOM   1532  C   ASN   189      24.424 -45.637  31.542  1.00  0.00              
ATOM   1533  O   ASN   189      24.175 -44.437  31.657  1.00  0.00              
ATOM   1534  CG  ASN   189      27.711 -45.839  33.608  1.00  0.00           C  
ATOM   1535  OD1 ASN   189      28.721 -45.130  33.292  1.00  0.00           O  
ATOM   1536  ND2 ASN   189      27.750 -46.886  34.408  1.00  0.00           N  
ATOM   1537  N   SER   190      23.661 -46.456  30.827  1.00  0.00              
ATOM   1538  CA  SER   190      22.482 -46.148  30.115  1.00  0.00              
ATOM   1539  CB  SER   190      22.022 -47.355  29.291  1.00  0.00              
ATOM   1540  C   SER   190      21.717 -47.427  31.096  1.00  0.00              
ATOM   1541  O   SER   190      21.454 -48.609  30.910  1.00  0.00              
ATOM   1542  OG  SER   190      23.138 -48.247  29.076  1.00  0.00           O  
ATOM   1543  N   GLY   191      21.294 -46.761  32.172  1.00  0.00              
ATOM   1544  CA  GLY   191      20.584 -46.662  33.367  1.00  0.00              
ATOM   1545  C   GLY   191      19.445 -47.566  33.463  1.00  0.00              
ATOM   1546  O   GLY   191      19.044 -48.028  34.541  1.00  0.00              
ATOM   1547  N   ALA   192      18.890 -47.909  32.303  1.00  0.00              
ATOM   1548  CA  ALA   192      17.645 -48.848  32.355  1.00  0.00              
ATOM   1549  CB  ALA   192      17.013 -49.012  30.971  1.00  0.00              
ATOM   1550  C   ALA   192      17.446 -50.010  33.401  1.00  0.00              
ATOM   1551  O   ALA   192      16.504 -50.155  34.141  1.00  0.00              
ATOM   1552  N   LYS   193      18.397 -50.941  33.423  1.00  0.00              
ATOM   1553  CA  LYS   193      18.257 -52.052  34.305  1.00  0.00              
ATOM   1554  CB  LYS   193      19.105 -53.190  33.816  1.00  0.00              
ATOM   1555  C   LYS   193      18.310 -51.624  35.762  1.00  0.00              
ATOM   1556  O   LYS   193      18.423 -50.430  36.035  1.00  0.00              
ATOM   1557  CG  LYS   193      18.704 -53.803  32.477  1.00  0.00           C  
ATOM   1558  CD  LYS   193      19.632 -54.910  32.035  1.00  0.00           C  
ATOM   1559  CE  LYS   193      20.988 -54.456  31.552  1.00  0.00           C  
ATOM   1560  NZ  LYS   193      21.845 -55.633  31.200  1.00  0.00           N  
ATOM   1561  N   LYS   194      18.248 -52.568  36.694  1.00  0.00              
ATOM   1562  CA  LYS   194      18.311 -52.209  38.102  1.00  0.00              
ATOM   1563  CB  LYS   194      18.356 -53.504  38.936  1.00  0.00              
ATOM   1564  C   LYS   194      19.688 -52.009  38.584  1.00  0.00              
ATOM   1565  O   LYS   194      20.195 -52.768  39.412  1.00  0.00              
ATOM   1566  CG  LYS   194      17.211 -54.439  38.561  1.00  0.00           C  
ATOM   1567  CD  LYS   194      15.933 -54.073  39.313  1.00  0.00           C  
ATOM   1568  CE  LYS   194      14.845 -55.093  39.071  1.00  0.00           C  
ATOM   1569  NZ  LYS   194      13.664 -54.901  39.985  1.00  0.00           N  
ATOM   1570  N   GLU   195      20.325 -50.954  38.084  1.00  0.00              
ATOM   1571  CA  GLU   195      21.781 -50.709  38.497  1.00  0.00              
ATOM   1572  CB  GLU   195      22.543 -50.078  37.327  1.00  0.00              
ATOM   1573  C   GLU   195      21.817 -49.803  39.621  1.00  0.00              
ATOM   1574  O   GLU   195      22.773 -49.901  40.391  1.00  0.00              
ATOM   1575  CG  GLU   195      22.692 -51.039  36.153  1.00  0.00           C  
ATOM   1576  CD  GLU   195      23.458 -50.455  34.982  1.00  0.00           C  
ATOM   1577  OE1 GLU   195      23.962 -49.325  35.106  1.00  0.00           O  
ATOM   1578  OE2 GLU   195      23.555 -51.134  33.931  1.00  0.00           O  
ATOM   1579  N   GLY   196      20.782 -48.996  39.850  1.00  0.00              
ATOM   1580  CA  GLY   196      20.866 -48.242  41.239  1.00  0.00              
ATOM   1581  C   GLY   196      21.083 -46.823  40.691  1.00  0.00              
ATOM   1582  O   GLY   196      20.351 -45.897  41.036  1.00  0.00              
ATOM   1583  N   MET   197      22.107 -46.701  39.859  1.00  0.00              
ATOM   1584  CA  MET   197      22.449 -45.418  39.249  1.00  0.00              
ATOM   1585  CB  MET   197      21.516 -44.260  39.588  1.00  0.00              
ATOM   1586  C   MET   197      23.896 -45.284  40.060  1.00  0.00              
ATOM   1587  O   MET   197      24.111 -45.388  41.262  1.00  0.00              
ATOM   1588  CG  MET   197      20.787 -43.704  38.393  1.00  0.00           C  
ATOM   1589  SD  MET   197      21.923 -42.914  37.264  1.00  0.00           S  
ATOM   1590  CE  MET   197      22.048 -41.264  37.999  1.00  0.00           C  
ATOM   1591  N   LEU   198      24.866 -45.214  39.152  1.00  0.00              
ATOM   1592  CA  LEU   198      26.228 -45.045  39.392  1.00  0.00              
ATOM   1593  CB  LEU   198      27.173 -45.530  38.291  1.00  0.00              
ATOM   1594  C   LEU   198      26.410 -43.576  39.602  1.00  0.00              
ATOM   1595  O   LEU   198      26.005 -42.660  38.860  1.00  0.00              
ATOM   1596  CG  LEU   198      28.663 -45.685  38.606  1.00  0.00           C  
ATOM   1597  CD1 LEU   198      28.880 -46.507  39.878  1.00  0.00           C  
ATOM   1598  CD2 LEU   198      29.355 -46.348  37.410  1.00  0.00           C  
ATOM   1599  N   SER   199      27.111 -43.324  40.689  1.00  0.00              
ATOM   1600  CA  SER   199      27.447 -42.043  41.377  1.00  0.00              
ATOM   1601  CB  SER   199      26.625 -41.924  42.669  1.00  0.00              
ATOM   1602  C   SER   199      28.844 -41.398  41.208  1.00  0.00              
ATOM   1603  O   SER   199      29.705 -42.273  41.167  1.00  0.00              
ATOM   1604  OG  SER   199      26.963 -40.765  43.411  1.00  0.00           O  
ATOM   1605  N   GLN   200      29.124 -40.120  41.439  1.00  0.00              
ATOM   1606  CA  GLN   200      30.633 -39.987  41.625  1.00  0.00              
ATOM   1607  CB  GLN   200      31.006 -39.224  40.351  1.00  0.00              
ATOM   1608  C   GLN   200      30.409 -38.802  42.950  1.00  0.00              
ATOM   1609  O   GLN   200      29.487 -38.085  43.307  1.00  0.00              
ATOM   1610  CG  GLN   200      31.380 -40.105  39.161  1.00  0.00           C  
ATOM   1611  CD  GLN   200      31.086 -39.423  37.844  1.00  0.00           C  
ATOM   1612  OE1 GLN   200      30.009 -39.602  37.270  1.00  0.00           O  
ATOM   1613  NE2 GLN   200      31.999 -38.570  37.400  1.00  0.00           N  
ATOM   1614  N   ARG   201      31.551 -38.920  43.609  1.00  0.00              
ATOM   1615  CA  ARG   201      31.916 -38.408  44.835  1.00  0.00              
ATOM   1616  CB  ARG   201      31.515 -39.220  46.074  1.00  0.00              
ATOM   1617  C   ARG   201      33.125 -37.529  45.018  1.00  0.00              
ATOM   1618  O   ARG   201      33.142 -36.785  46.002  1.00  0.00              
ATOM   1619  CG  ARG   201      31.773 -38.541  47.407  1.00  0.00           C  
ATOM   1620  CD  ARG   201      31.101 -39.300  48.537  1.00  0.00           C  
ATOM   1621  NE  ARG   201      31.296 -38.691  49.852  1.00  0.00           N  
ATOM   1622  CZ  ARG   201      32.350 -38.918  50.630  1.00  0.00           C  
ATOM   1623  NH1 ARG   201      33.304 -39.730  50.213  1.00  0.00           N  
ATOM   1624  NH2 ARG   201      32.434 -38.384  51.850  1.00  0.00           N  
ATOM   1625  N   GLY   202      34.119 -37.570  44.126  1.00  0.00              
ATOM   1626  CA  GLY   202      35.286 -36.779  44.181  1.00  0.00              
ATOM   1627  C   GLY   202      35.956 -36.464  42.897  1.00  0.00              
ATOM   1628  O   GLY   202      35.535 -37.074  41.912  1.00  0.00              
ATOM   1629  N   LYS   203      36.932 -35.559  42.821  1.00  0.00              
ATOM   1630  CA  LYS   203      37.576 -35.330  41.517  1.00  0.00              
ATOM   1631  CB  LYS   203      37.982 -33.860  41.464  1.00  0.00              
ATOM   1632  C   LYS   203      38.846 -36.278  41.079  1.00  0.00              
ATOM   1633  O   LYS   203      39.594 -36.717  41.966  1.00  0.00              
ATOM   1634  CG  LYS   203      36.818 -32.936  41.117  1.00  0.00           C  
ATOM   1635  CD  LYS   203      37.296 -31.579  40.627  1.00  0.00           C  
ATOM   1636  CE  LYS   203      36.126 -30.676  40.218  1.00  0.00           C  
ATOM   1637  NZ  LYS   203      36.582 -29.328  39.739  1.00  0.00           N  
ATOM   1638  N   GLY   204      38.994 -36.481  39.792  1.00  0.00              
ATOM   1639  CA  GLY   204      39.984 -37.346  39.378  1.00  0.00              
ATOM   1640  C   GLY   204      39.661 -38.610  38.594  1.00  0.00              
ATOM   1641  O   GLY   204      38.483 -38.769  38.286  1.00  0.00              
ATOM   1642  N   SER   205      40.625 -39.354  38.058  1.00  0.00              
ATOM   1643  CA  SER   205      40.411 -40.439  37.212  1.00  0.00              
ATOM   1644  CB  SER   205      41.725 -40.761  36.470  1.00  0.00              
ATOM   1645  C   SER   205      40.025 -41.684  37.953  1.00  0.00              
ATOM   1646  O   SER   205      39.544 -42.675  37.400  1.00  0.00              
ATOM   1647  OG  SER   205      42.745 -41.025  37.406  1.00  0.00           O  
ATOM   1648  N   ALA   206      40.146 -41.597  39.269  1.00  0.00              
ATOM   1649  CA  ALA   206      39.748 -42.782  40.130  1.00  0.00              
ATOM   1650  CB  ALA   206      40.468 -42.782  41.469  1.00  0.00              
ATOM   1651  C   ALA   206      38.256 -42.878  40.338  1.00  0.00              
ATOM   1652  O   ALA   206      37.748 -44.002  40.353  1.00  0.00              
ATOM   1653  N   HIS   207      37.536 -41.767  40.395  1.00  0.00              
ATOM   1654  CA  HIS   207      36.121 -41.711  40.505  1.00  0.00              
ATOM   1655  CB  HIS   207      35.647 -40.268  40.734  1.00  0.00              
ATOM   1656  C   HIS   207      35.342 -42.099  39.240  1.00  0.00              
ATOM   1657  O   HIS   207      34.183 -42.625  39.389  1.00  0.00              
ATOM   1658  CG  HIS   207      35.802 -39.882  42.199  1.00  0.00           C  
ATOM   1659  ND1 HIS   207      35.530 -38.626  42.673  1.00  0.00           N  
ATOM   1660  CD2 HIS   207      36.140 -40.610  43.291  1.00  0.00           C  
ATOM   1661  CE1 HIS   207      35.731 -38.573  43.994  1.00  0.00           C  
ATOM   1662  NE2 HIS   207      36.091 -39.778  44.397  1.00  0.00           N  
ATOM   1663  N   GLY   208      35.868 -41.849  38.050  1.00  0.00              
ATOM   1664  CA  GLY   208      35.301 -42.284  36.839  1.00  0.00              
ATOM   1665  C   GLY   208      35.673 -43.461  35.988  1.00  0.00              
ATOM   1666  O   GLY   208      36.353 -44.362  36.486  1.00  0.00              
ATOM   1667  N   LEU   209      35.098 -43.571  34.791  1.00  0.00              
ATOM   1668  CA  LEU   209      35.363 -44.686  33.896  1.00  0.00              
ATOM   1669  CB  LEU   209      34.493 -44.525  32.643  1.00  0.00              
ATOM   1670  C   LEU   209      36.523 -44.799  32.936  1.00  0.00              
ATOM   1671  O   LEU   209      36.775 -43.901  32.110  1.00  0.00              
ATOM   1672  CG  LEU   209      33.304 -45.482  32.500  1.00  0.00           C  
ATOM   1673  CD1 LEU   209      32.739 -45.838  33.872  1.00  0.00           C  
ATOM   1674  CD2 LEU   209      32.233 -44.830  31.639  1.00  0.00           C  
ATOM   1675  N   ARG   210      37.286 -45.878  33.106  1.00  0.00              
ATOM   1676  CA  ARG   210      38.434 -46.200  32.248  1.00  0.00              
ATOM   1677  CB  ARG   210      39.565 -46.534  33.225  1.00  0.00              
ATOM   1678  C   ARG   210      38.227 -47.410  31.377  1.00  0.00              
ATOM   1679  O   ARG   210      37.738 -48.448  31.859  1.00  0.00              
ATOM   1680  CG  ARG   210      40.900 -46.944  32.594  1.00  0.00           C  
ATOM   1681  CD  ARG   210      41.417 -45.871  31.650  1.00  0.00           C  
ATOM   1682  NE  ARG   210      42.778 -46.131  31.194  1.00  0.00           N  
ATOM   1683  CZ  ARG   210      43.110 -47.000  30.240  1.00  0.00           C  
ATOM   1684  NH1 ARG   210      42.184 -47.716  29.619  1.00  0.00           N  
ATOM   1685  NH2 ARG   210      44.383 -47.148  29.900  1.00  0.00           N  
ATOM   1686  N   LEU   211      38.494 -47.288  30.067  1.00  0.00              
ATOM   1687  CA  LEU   211      38.211 -48.346  29.119  1.00  0.00              
ATOM   1688  CB  LEU   211      36.923 -47.930  28.380  1.00  0.00              
ATOM   1689  C   LEU   211      39.178 -48.366  28.068  1.00  0.00              
ATOM   1690  O   LEU   211      39.655 -47.351  27.560  1.00  0.00              
ATOM   1691  CG  LEU   211      36.308 -49.009  27.467  1.00  0.00           C  
ATOM   1692  CD1 LEU   211      35.764 -50.187  28.262  1.00  0.00           C  
ATOM   1693  CD2 LEU   211      35.191 -48.410  26.619  1.00  0.00           C  
ATOM   1694  N   VAL   212      39.667 -49.580  27.840  1.00  0.00              
ATOM   1695  CA  VAL   212      40.802 -49.940  26.842  1.00  0.00              
ATOM   1696  CB  VAL   212      41.948 -50.845  27.376  1.00  0.00              
ATOM   1697  C   VAL   212      39.980 -50.607  25.679  1.00  0.00              
ATOM   1698  O   VAL   212      39.171 -51.503  25.909  1.00  0.00              
ATOM   1699  CG1 VAL   212      42.921 -51.185  26.259  1.00  0.00           C  
ATOM   1700  CG2 VAL   212      42.691 -50.148  28.518  1.00  0.00           C  
ATOM   1701  N   LEU   213      40.234 -50.149  24.457  1.00  0.00              
ATOM   1702  CA  LEU   213      39.638 -50.605  23.287  1.00  0.00              
ATOM   1703  CB  LEU   213      38.704 -49.478  22.819  1.00  0.00              
ATOM   1704  C   LEU   213      40.544 -51.109  22.075  1.00  0.00              
ATOM   1705  O   LEU   213      41.601 -50.525  21.911  1.00  0.00              
ATOM   1706  CG  LEU   213      37.419 -49.779  22.114  1.00  0.00           C  
ATOM   1707  CD1 LEU   213      36.574 -50.778  22.916  1.00  0.00           C  
ATOM   1708  CD2 LEU   213      36.583 -48.518  21.895  1.00  0.00           C  
ATOM   1709  N   ASN   214      40.123 -52.081  21.266  1.00  0.00              
ATOM   1710  CA  ASN   214      40.857 -52.395  20.164  1.00  0.00              
ATOM   1711  CB  ASN   214      41.165 -53.896  20.407  1.00  0.00              
ATOM   1712  C   ASN   214      39.968 -52.201  19.071  1.00  0.00              
ATOM   1713  O   ASN   214      38.964 -52.967  18.965  1.00  0.00              
ATOM   1714  CG  ASN   214      42.192 -54.477  19.409  1.00  0.00           C  
ATOM   1715  OD1 ASN   214      42.264 -54.047  18.259  1.00  0.00           O  
ATOM   1716  ND2 ASN   214      42.947 -55.484  19.845  1.00  0.00           N  
ATOM   1717  N   ILE   215      40.175 -51.140  18.371  1.00  0.00              
ATOM   1718  CA  ILE   215      39.285 -50.613  17.199  1.00  0.00              
ATOM   1719  CB  ILE   215      39.846 -49.351  16.505  1.00  0.00              
ATOM   1720  C   ILE   215      39.019 -51.653  16.134  1.00  0.00              
ATOM   1721  O   ILE   215      37.913 -51.729  15.621  1.00  0.00              
ATOM   1722  CG1 ILE   215      39.943 -48.196  17.498  1.00  0.00           C  
ATOM   1723  CG2 ILE   215      39.013 -49.039  15.259  1.00  0.00           C  
ATOM   1724  CD1 ILE   215      40.478 -46.890  16.906  1.00  0.00           C  
ATOM   1725  N   GLU   216      39.954 -52.617  15.973  1.00  0.00              
ATOM   1726  CA  GLU   216      40.193 -53.505  14.907  1.00  0.00              
ATOM   1727  CB  GLU   216      39.098 -54.423  14.356  1.00  0.00              
ATOM   1728  C   GLU   216      40.446 -53.015  13.635  1.00  0.00              
ATOM   1729  O   GLU   216      39.373 -53.070  12.964  1.00  0.00              
ATOM   1730  CG  GLU   216      37.737 -54.250  15.041  1.00  0.00           C  
ATOM   1731  CD  GLU   216      37.074 -52.916  14.720  1.00  0.00           C  
ATOM   1732  OE1 GLU   216      36.782 -52.664  13.526  1.00  0.00           O  
ATOM   1733  OE2 GLU   216      36.845 -52.124  15.663  1.00  0.00           O  
ATOM   1734  N   GLN   217      41.539 -52.450  13.253  1.00  0.00              
ATOM   1735  CA  GLN   217      41.595 -51.755  11.840  1.00  0.00              
ATOM   1736  CB  GLN   217      42.579 -50.689  12.375  1.00  0.00              
ATOM   1737  C   GLN   217      41.708 -52.752  10.787  1.00  0.00              
ATOM   1738  O   GLN   217      41.263 -52.474   9.675  1.00  0.00              
ATOM   1739  CG  GLN   217      42.355 -50.236  13.835  1.00  0.00           C  
ATOM   1740  CD  GLN   217      41.631 -48.888  13.979  1.00  0.00           C  
ATOM   1741  OE1 GLN   217      41.053 -48.368  13.022  1.00  0.00           O  
ATOM   1742  NE2 GLN   217      41.664 -48.328  15.189  1.00  0.00           N  
ATOM   1743  N   TYR   218      42.141 -53.970  11.108  1.00  0.00              
ATOM   1744  CA  TYR   218      42.143 -55.131  10.185  1.00  0.00              
ATOM   1745  CB  TYR   218      42.665 -56.380  10.907  1.00  0.00              
ATOM   1746  C   TYR   218      40.742 -55.450   9.653  1.00  0.00              
ATOM   1747  O   TYR   218      40.667 -55.909   8.520  1.00  0.00              
ATOM   1748  CG  TYR   218      43.120 -57.482   9.984  1.00  0.00           C  
ATOM   1749  CD1 TYR   218      44.030 -57.220   8.945  1.00  0.00           C  
ATOM   1750  CD2 TYR   218      42.661 -58.794  10.150  1.00  0.00           C  
ATOM   1751  CE1 TYR   218      44.475 -58.225   8.100  1.00  0.00           C  
ATOM   1752  CE2 TYR   218      43.104 -59.822   9.303  1.00  0.00           C  
ATOM   1753  CZ  TYR   218      44.015 -59.517   8.283  1.00  0.00           C  
ATOM   1754  OH  TYR   218      44.484 -60.522   7.492  1.00  0.00           O  
ATOM   1755  N   LYS   219      39.690 -55.286  10.449  1.00  0.00              
ATOM   1756  CA  LYS   219      38.357 -55.447  10.114  1.00  0.00              
ATOM   1757  CB  LYS   219      37.571 -55.547  11.393  1.00  0.00              
ATOM   1758  C   LYS   219      37.661 -54.253   9.519  1.00  0.00              
ATOM   1759  O   LYS   219      36.416 -54.224   9.464  1.00  0.00              
ATOM   1760  CG  LYS   219      36.145 -56.055  11.352  1.00  0.00           C  
ATOM   1761  CD  LYS   219      35.517 -55.920  12.755  1.00  0.00           C  
ATOM   1762  CE  LYS   219      36.197 -56.769  13.813  1.00  0.00           C  
ATOM   1763  NZ  LYS   219      36.144 -56.157  15.164  1.00  0.00           N  
ATOM   1764  N   TYR   220      38.366 -53.273   8.979  1.00  0.00              
ATOM   1765  CA  TYR   220      37.694 -52.134   8.373  1.00  0.00              
ATOM   1766  CB  TYR   220      38.521 -50.927   8.820  1.00  0.00              
ATOM   1767  C   TYR   220      37.293 -52.253   6.687  1.00  0.00              
ATOM   1768  O   TYR   220      38.132 -52.622   5.863  1.00  0.00              
ATOM   1769  CG  TYR   220      38.249 -50.499  10.242  1.00  0.00           C  
ATOM   1770  CD1 TYR   220      38.883 -51.129  11.313  1.00  0.00           C  
ATOM   1771  CD2 TYR   220      37.331 -49.486  10.520  1.00  0.00           C  
ATOM   1772  CE1 TYR   220      38.607 -50.768  12.628  1.00  0.00           C  
ATOM   1773  CE2 TYR   220      37.048 -49.117  11.835  1.00  0.00           C  
ATOM   1774  CZ  TYR   220      37.689 -49.766  12.882  1.00  0.00           C  
ATOM   1775  OH  TYR   220      37.402 -49.428  14.183  1.00  0.00           O  
ATOM   1776  N   SER   221      36.070 -51.870   6.342  1.00  0.00              
ATOM   1777  CA  SER   221      36.062 -51.781   4.960  1.00  0.00              
ATOM   1778  CB  SER   221      34.591 -52.148   4.732  1.00  0.00              
ATOM   1779  C   SER   221      36.328 -50.496   4.322  1.00  0.00              
ATOM   1780  O   SER   221      36.925 -49.624   4.979  1.00  0.00              
ATOM   1781  OG  SER   221      33.765 -51.011   5.048  1.00  0.00           O  
ATOM   1782  N   GLY   222      36.051 -50.339   3.034  1.00  0.00              
ATOM   1783  CA  GLY   222      36.346 -49.213   2.171  1.00  0.00              
ATOM   1784  C   GLY   222      36.027 -47.716   2.133  1.00  0.00              
ATOM   1785  O   GLY   222      36.827 -46.891   2.523  1.00  0.00              
ATOM   1786  N   LYS   223      34.877 -47.345   1.542  1.00  0.00              
ATOM   1787  CA  LYS   223      34.622 -45.919   1.387  1.00  0.00              
ATOM   1788  CB  LYS   223      35.517 -45.783   0.150  1.00  0.00              
ATOM   1789  C   LYS   223      33.166 -45.504   1.199  1.00  0.00              
ATOM   1790  O   LYS   223      32.283 -46.345   0.982  1.00  0.00              
ATOM   1791  CG  LYS   223      37.010 -45.928   0.372  1.00  0.00           C  
ATOM   1792  CD  LYS   223      37.759 -45.534  -0.894  1.00  0.00           C  
ATOM   1793  CE  LYS   223      39.151 -46.124  -0.989  1.00  0.00           C  
ATOM   1794  NZ  LYS   223      39.833 -46.245   0.320  1.00  0.00           N  
ATOM   1795  N   LEU   224      32.889 -44.162   1.337  1.00  0.00              
ATOM   1796  CA  LEU   224      31.485 -43.768   1.348  1.00  0.00              
ATOM   1797  CB  LEU   224      30.737 -44.674   0.359  1.00  0.00              
ATOM   1798  C   LEU   224      30.722 -43.203   2.437  1.00  0.00              
ATOM   1799  O   LEU   224      31.344 -43.137   3.497  1.00  0.00              
ATOM   1800  CG  LEU   224      29.293 -45.137   0.617  1.00  0.00           C  
ATOM   1801  CD1 LEU   224      28.787 -45.837  -0.638  1.00  0.00           C  
ATOM   1802  CD2 LEU   224      29.225 -46.079   1.812  1.00  0.00           C  
ATOM   1803  N   SER   225      29.489 -42.629   2.322  1.00  0.00              
ATOM   1804  CA  SER   225      28.802 -41.926   3.311  1.00  0.00              
ATOM   1805  CB  SER   225      27.392 -41.405   2.952  1.00  0.00              
ATOM   1806  C   SER   225      28.854 -42.861   4.601  1.00  0.00              
ATOM   1807  O   SER   225      28.888 -42.476   5.774  1.00  0.00              
ATOM   1808  OG  SER   225      27.382 -40.005   2.722  1.00  0.00           O  
ATOM   1809  N   TYR   226      28.703 -44.136   4.259  1.00  0.00              
ATOM   1810  CA  TYR   226      28.696 -45.071   5.440  1.00  0.00              
ATOM   1811  CB  TYR   226      27.942 -46.382   5.140  1.00  0.00              
ATOM   1812  C   TYR   226      30.185 -45.464   5.379  1.00  0.00              
ATOM   1813  O   TYR   226      30.554 -46.574   5.791  1.00  0.00              
ATOM   1814  CG  TYR   226      28.349 -47.166   3.909  1.00  0.00           C  
ATOM   1815  CD1 TYR   226      29.657 -47.624   3.730  1.00  0.00           C  
ATOM   1816  CD2 TYR   226      27.394 -47.523   2.955  1.00  0.00           C  
ATOM   1817  CE1 TYR   226      30.002 -48.422   2.633  1.00  0.00           C  
ATOM   1818  CE2 TYR   226      27.726 -48.318   1.859  1.00  0.00           C  
ATOM   1819  CZ  TYR   226      29.027 -48.764   1.703  1.00  0.00           C  
ATOM   1820  OH  TYR   226      29.340 -49.539   0.612  1.00  0.00           O  
ATOM   1821  N   GLY   227      30.997 -44.611   4.753  1.00  0.00              
ATOM   1822  CA  GLY   227      32.417 -44.887   4.698  1.00  0.00              
ATOM   1823  C   GLY   227      33.284 -43.686   5.087  1.00  0.00              
ATOM   1824  O   GLY   227      33.034 -42.566   4.646  1.00  0.00              
ATOM   1825  N   SER   228      34.185 -43.899   6.038  1.00  0.00              
ATOM   1826  CA  SER   228      35.076 -42.903   6.550  1.00  0.00              
ATOM   1827  CB  SER   228      34.770 -42.989   8.043  1.00  0.00              
ATOM   1828  C   SER   228      36.637 -43.119   6.255  1.00  0.00              
ATOM   1829  O   SER   228      37.226 -44.178   6.116  1.00  0.00              
ATOM   1830  OG  SER   228      35.183 -44.238   8.562  1.00  0.00           O  
ATOM   1831  N   PRO   229      37.241 -41.936   6.232  1.00  0.00              
ATOM   1832  CA  PRO   229      38.671 -41.804   5.994  1.00  0.00              
ATOM   1833  CB  PRO   229      38.784 -40.518   5.168  1.00  0.00              
ATOM   1834  C   PRO   229      39.202 -41.383   7.367  1.00  0.00              
ATOM   1835  O   PRO   229      39.772 -40.305   7.533  1.00  0.00              
ATOM   1836  CG  PRO   229      37.741 -39.662   5.748  1.00  0.00           C  
ATOM   1837  CD  PRO   229      36.579 -40.628   5.881  1.00  0.00           C  
ATOM   1838  N   ASP   230      38.942 -42.233   8.355  1.00  0.00              
ATOM   1839  CA  ASP   230      39.376 -41.997   9.723  1.00  0.00              
ATOM   1840  CB  ASP   230      38.489 -41.069  10.582  1.00  0.00              
ATOM   1841  C   ASP   230      39.171 -43.383  10.455  1.00  0.00              
ATOM   1842  O   ASP   230      38.317 -44.229  10.174  1.00  0.00              
ATOM   1843  CG  ASP   230      39.326 -40.222  11.500  1.00  0.00           C  
ATOM   1844  OD1 ASP   230      40.475 -40.620  11.800  1.00  0.00           O  
ATOM   1845  OD2 ASP   230      38.858 -39.143  11.910  1.00  0.00           O  
ATOM   1846  N   ALA   231      40.147 -43.575  11.354  1.00  0.00              
ATOM   1847  CA  ALA   231      40.288 -44.688  12.246  1.00  0.00              
ATOM   1848  CB  ALA   231      41.551 -45.496  12.025  1.00  0.00              
ATOM   1849  C   ALA   231      39.815 -44.993  13.664  1.00  0.00              
ATOM   1850  O   ALA   231      39.721 -46.142  14.112  1.00  0.00              
ATOM   1851  N   GLY   232      39.530 -43.924  14.402  1.00  0.00              
ATOM   1852  CA  GLY   232      39.164 -44.297  15.854  1.00  0.00              
ATOM   1853  C   GLY   232      37.793 -43.683  16.181  1.00  0.00              
ATOM   1854  O   GLY   232      37.351 -42.696  15.594  1.00  0.00              
ATOM   1855  N   ILE   233      37.211 -44.251  17.237  1.00  0.00              
ATOM   1856  CA  ILE   233      35.903 -43.980  17.779  1.00  0.00              
ATOM   1857  CB  ILE   233      35.790 -44.860  19.066  1.00  0.00              
ATOM   1858  C   ILE   233      35.272 -42.627  18.080  1.00  0.00              
ATOM   1859  O   ILE   233      35.964 -41.724  18.546  1.00  0.00              
ATOM   1860  CG1 ILE   233      36.492 -44.174  20.236  1.00  0.00           C  
ATOM   1861  CG2 ILE   233      36.398 -46.249  18.832  1.00  0.00           C  
ATOM   1862  CD1 ILE   233      36.222 -44.818  21.575  1.00  0.00           C  
ATOM   1863  N   ARG   234      33.954 -42.544  17.947  1.00  0.00              
ATOM   1864  CA  ARG   234      33.263 -41.294  18.283  1.00  0.00              
ATOM   1865  CB  ARG   234      31.972 -41.187  17.483  1.00  0.00              
ATOM   1866  C   ARG   234      32.636 -41.454  19.629  1.00  0.00              
ATOM   1867  O   ARG   234      32.024 -42.488  19.887  1.00  0.00              
ATOM   1868  CG  ARG   234      31.870 -40.530  16.171  1.00  0.00           C  
ATOM   1869  CD  ARG   234      30.426 -40.532  15.661  1.00  0.00           C  
ATOM   1870  NE  ARG   234      29.476 -39.761  16.471  1.00  0.00           N  
ATOM   1871  CZ  ARG   234      28.158 -39.913  16.161  1.00  0.00           C  
ATOM   1872  NH1 ARG   234      27.740 -40.711  15.183  1.00  0.00           N  
ATOM   1873  NH2 ARG   234      27.322 -39.201  16.886  1.00  0.00           N  
ATOM   1874  N   PHE   235      32.762 -40.472  20.502  1.00  0.00              
ATOM   1875  CA  PHE   235      32.143 -40.654  21.857  1.00  0.00              
ATOM   1876  CB  PHE   235      33.068 -40.617  23.014  1.00  0.00              
ATOM   1877  C   PHE   235      31.208 -39.588  22.274  1.00  0.00              
ATOM   1878  O   PHE   235      31.595 -38.451  22.030  1.00  0.00              
ATOM   1879  CG  PHE   235      34.079 -41.699  23.182  1.00  0.00           C  
ATOM   1880  CD1 PHE   235      33.714 -42.969  23.502  1.00  0.00           C  
ATOM   1881  CD2 PHE   235      35.426 -41.426  23.093  1.00  0.00           C  
ATOM   1882  CE1 PHE   235      34.618 -43.967  23.737  1.00  0.00           C  
ATOM   1883  CE2 PHE   235      36.389 -42.383  23.312  1.00  0.00           C  
ATOM   1884  CZ  PHE   235      35.950 -43.641  23.645  1.00  0.00           C  
ATOM   1885  N   ALA   236      30.078 -39.841  22.918  1.00  0.00              
ATOM   1886  CA  ALA   236      29.311 -38.646  23.403  1.00  0.00              
ATOM   1887  CB  ALA   236      27.994 -38.591  22.647  1.00  0.00              
ATOM   1888  C   ALA   236      29.134 -38.882  25.012  1.00  0.00              
ATOM   1889  O   ALA   236      29.236 -39.999  25.520  1.00  0.00              
ATOM   1890  N   VAL   237      28.827 -37.806  25.731  1.00  0.00              
ATOM   1891  CA  VAL   237      28.681 -37.962  27.087  1.00  0.00              
ATOM   1892  CB  VAL   237      29.691 -37.343  28.091  1.00  0.00              
ATOM   1893  C   VAL   237      27.490 -37.094  27.339  1.00  0.00              
ATOM   1894  O   VAL   237      27.484 -35.864  27.208  1.00  0.00              
ATOM   1895  CG1 VAL   237      29.144 -37.420  29.512  1.00  0.00           C  
ATOM   1896  CG2 VAL   237      31.028 -38.062  28.007  1.00  0.00           C  
ATOM   1897  N   HIS   238      26.415 -37.786  27.699  1.00  0.00              
ATOM   1898  CA  HIS   238      24.996 -37.274  27.708  1.00  0.00              
ATOM   1899  CB  HIS   238      24.271 -37.384  26.363  1.00  0.00              
ATOM   1900  C   HIS   238      24.217 -37.958  28.728  1.00  0.00              
ATOM   1901  O   HIS   238      24.563 -39.040  29.211  1.00  0.00              
ATOM   1902  CG  HIS   238      24.160 -38.797  25.875  1.00  0.00           C  
ATOM   1903  ND1 HIS   238      25.217 -39.503  25.340  1.00  0.00           N  
ATOM   1904  CD2 HIS   238      23.099 -39.635  25.864  1.00  0.00           C  
ATOM   1905  CE1 HIS   238      24.795 -40.714  25.017  1.00  0.00           C  
ATOM   1906  NE2 HIS   238      23.504 -40.831  25.312  1.00  0.00           N  
ATOM   1907  N   SER   239      23.216 -37.232  29.213  1.00  0.00              
ATOM   1908  CA  SER   239      22.220 -37.545  30.289  1.00  0.00              
ATOM   1909  CB  SER   239      21.173 -36.453  30.407  1.00  0.00              
ATOM   1910  C   SER   239      21.629 -39.014  30.030  1.00  0.00              
ATOM   1911  O   SER   239      21.580 -39.422  28.870  1.00  0.00              
ATOM   1912  OG  SER   239      21.025 -36.169  31.809  1.00  0.00           O  
ATOM   1913  N   THR   240      21.158 -39.723  31.051  1.00  0.00              
ATOM   1914  CA  THR   240      20.567 -40.945  30.669  1.00  0.00              
ATOM   1915  CB  THR   240      20.248 -41.711  31.948  1.00  0.00              
ATOM   1916  C   THR   240      19.272 -40.794  29.928  1.00  0.00              
ATOM   1917  O   THR   240      19.002 -41.616  29.061  1.00  0.00              
ATOM   1918  OG1 THR   240      21.471 -42.221  32.411  1.00  0.00           O  
ATOM   1919  CG2 THR   240      19.313 -42.879  31.612  1.00  0.00           C  
ATOM   1920  N   ALA   241      18.465 -39.796  30.271  1.00  0.00              
ATOM   1921  CA  ALA   241      17.231 -39.457  29.621  1.00  0.00              
ATOM   1922  CB  ALA   241      16.471 -38.310  30.283  1.00  0.00              
ATOM   1923  C   ALA   241      17.217 -38.734  28.247  1.00  0.00              
ATOM   1924  O   ALA   241      16.160 -38.367  27.725  1.00  0.00              
ATOM   1925  N   ASP   242      18.409 -38.524  27.693  1.00  0.00              
ATOM   1926  CA  ASP   242      18.546 -37.920  26.404  1.00  0.00              
ATOM   1927  CB  ASP   242      19.282 -36.588  26.513  1.00  0.00              
ATOM   1928  C   ASP   242      19.316 -38.739  25.470  1.00  0.00              
ATOM   1929  O   ASP   242      20.477 -39.087  25.690  1.00  0.00              
ATOM   1930  CG  ASP   242      19.422 -35.826  25.215  1.00  0.00           C  
ATOM   1931  OD1 ASP   242      18.925 -36.290  24.171  1.00  0.00           O  
ATOM   1932  OD2 ASP   242      20.056 -34.747  25.230  1.00  0.00           O  
ATOM   1933  N   LEU   243      18.636 -39.152  24.388  1.00  0.00              
ATOM   1934  CA  LEU   243      19.285 -39.983  23.299  1.00  0.00              
ATOM   1935  CB  LEU   243      18.132 -40.509  22.453  1.00  0.00              
ATOM   1936  C   LEU   243      20.477 -39.271  22.721  1.00  0.00              
ATOM   1937  O   LEU   243      20.610 -38.056  22.848  1.00  0.00              
ATOM   1938  CG  LEU   243      18.380 -41.670  21.486  1.00  0.00           C  
ATOM   1939  CD1 LEU   243      18.749 -42.931  22.243  1.00  0.00           C  
ATOM   1940  CD2 LEU   243      17.151 -41.879  20.630  1.00  0.00           C  
ATOM   1941  N   PRO   244      21.397 -40.058  22.149  1.00  0.00              
ATOM   1942  CA  PRO   244      22.630 -39.634  21.529  1.00  0.00              
ATOM   1943  CB  PRO   244      23.584 -40.874  21.433  1.00  0.00              
ATOM   1944  C   PRO   244      22.294 -39.062  20.185  1.00  0.00              
ATOM   1945  O   PRO   244      21.290 -39.405  19.559  1.00  0.00              
ATOM   1946  CG  PRO   244      22.637 -42.029  21.350  1.00  0.00           C  
ATOM   1947  CD  PRO   244      21.536 -41.686  22.365  1.00  0.00           C  
ATOM   1948  N   GLU   245      23.145 -38.163  19.707  1.00  0.00              
ATOM   1949  CA  GLU   245      23.233 -37.696  18.316  1.00  0.00              
ATOM   1950  CB  GLU   245      22.885 -36.224  18.130  1.00  0.00              
ATOM   1951  C   GLU   245      24.728 -37.697  18.067  1.00  0.00              
ATOM   1952  O   GLU   245      25.332 -36.637  18.155  1.00  0.00              
ATOM   1953  CG  GLU   245      23.989 -35.214  18.388  1.00  0.00           C  
ATOM   1954  CD  GLU   245      24.446 -35.195  19.832  1.00  0.00           C  
ATOM   1955  OE1 GLU   245      23.860 -34.447  20.640  1.00  0.00           O  
ATOM   1956  OE2 GLU   245      25.397 -35.939  20.150  1.00  0.00           O  
ATOM   1957  N   MET   246      25.354 -38.872  17.952  1.00  0.00              
ATOM   1958  CA  MET   246      26.821 -38.924  18.072  1.00  0.00              
ATOM   1959  CB  MET   246      27.448 -39.928  19.030  1.00  0.00              
ATOM   1960  C   MET   246      27.455 -38.434  16.742  1.00  0.00              
ATOM   1961  O   MET   246      28.579 -37.951  16.602  1.00  0.00              
ATOM   1962  CG  MET   246      27.762 -39.250  20.371  1.00  0.00           C  
ATOM   1963  SD  MET   246      28.470 -40.355  21.593  1.00  0.00           S  
ATOM   1964  CE  MET   246      30.223 -40.436  20.989  1.00  0.00           C  
ATOM   1965  N   ASP   247      26.653 -38.672  15.714  1.00  0.00              
ATOM   1966  CA  ASP   247      27.302 -38.342  14.348  1.00  0.00              
ATOM   1967  CB  ASP   247      26.393 -38.735  13.182  1.00  0.00              
ATOM   1968  C   ASP   247      27.564 -36.720  14.296  1.00  0.00              
ATOM   1969  O   ASP   247      28.295 -36.177  13.465  1.00  0.00              
ATOM   1970  CG  ASP   247      26.295 -40.231  12.955  1.00  0.00           C  
ATOM   1971  OD1 ASP   247      27.209 -40.988  13.337  1.00  0.00           O  
ATOM   1972  OD2 ASP   247      25.289 -40.673  12.343  1.00  0.00           O  
ATOM   1973  N   ALA   248      26.705 -36.037  15.049  1.00  0.00              
ATOM   1974  CA  ALA   248      26.752 -34.618  14.867  1.00  0.00              
ATOM   1975  CB  ALA   248      25.368 -34.042  14.597  1.00  0.00              
ATOM   1976  C   ALA   248      27.384 -33.963  16.029  1.00  0.00              
ATOM   1977  O   ALA   248      28.127 -32.995  15.967  1.00  0.00              
ATOM   1978  N   GLU   249      27.051 -34.542  17.179  1.00  0.00              
ATOM   1979  CA  GLU   249      27.634 -33.881  18.489  1.00  0.00              
ATOM   1980  CB  GLU   249      26.454 -33.825  19.465  1.00  0.00              
ATOM   1981  C   GLU   249      28.564 -34.582  19.425  1.00  0.00              
ATOM   1982  O   GLU   249      28.808 -34.099  20.525  1.00  0.00              
ATOM   1983  CG  GLU   249      25.178 -33.202  18.918  1.00  0.00           C  
ATOM   1984  CD  GLU   249      24.038 -33.260  19.921  1.00  0.00           C  
ATOM   1985  OE1 GLU   249      24.191 -32.699  21.028  1.00  0.00           O  
ATOM   1986  OE2 GLU   249      22.986 -33.867  19.607  1.00  0.00           O  
ATOM   1987  N   GLY   250      29.164 -35.671  18.972  1.00  0.00              
ATOM   1988  CA  GLY   250      30.226 -36.454  19.539  1.00  0.00              
ATOM   1989  C   GLY   250      31.593 -35.991  19.365  1.00  0.00              
ATOM   1990  O   GLY   250      31.818 -35.196  18.450  1.00  0.00              
ATOM   1991  N   MET   251      32.549 -36.443  20.186  1.00  0.00              
ATOM   1992  CA  MET   251      33.956 -36.002  20.106  1.00  0.00              
ATOM   1993  CB  MET   251      34.580 -35.392  21.365  1.00  0.00              
ATOM   1994  C   MET   251      34.607 -37.356  19.548  1.00  0.00              
ATOM   1995  O   MET   251      33.982 -38.404  19.371  1.00  0.00              
ATOM   1996  CG  MET   251      34.205 -33.949  21.659  1.00  0.00           C  
ATOM   1997  SD  MET   251      34.815 -33.469  23.360  1.00  0.00           S  
ATOM   1998  CE  MET   251      36.622 -33.662  23.051  1.00  0.00           C  
ATOM   1999  N   SER   252      35.893 -37.212  19.204  1.00  0.00              
ATOM   2000  CA  SER   252      36.708 -38.174  18.639  1.00  0.00              
ATOM   2001  CB  SER   252      37.581 -37.733  17.458  1.00  0.00              
ATOM   2002  C   SER   252      38.029 -38.382  19.300  1.00  0.00              
ATOM   2003  O   SER   252      38.864 -37.535  19.670  1.00  0.00              
ATOM   2004  OG  SER   252      38.478 -36.722  17.877  1.00  0.00           O  
ATOM   2005  N   ILE   253      38.117 -39.679  19.593  1.00  0.00              
ATOM   2006  CA  ILE   253      39.232 -40.446  20.344  1.00  0.00              
ATOM   2007  CB  ILE   253      38.801 -41.413  21.480  1.00  0.00              
ATOM   2008  C   ILE   253      40.037 -41.264  19.299  1.00  0.00              
ATOM   2009  O   ILE   253      39.531 -42.122  18.573  1.00  0.00              
ATOM   2010  CG1 ILE   253      38.045 -40.652  22.571  1.00  0.00           C  
ATOM   2011  CG2 ILE   253      40.025 -42.112  22.078  1.00  0.00           C  
ATOM   2012  CD1 ILE   253      37.498 -41.549  23.661  1.00  0.00           C  
ATOM   2013  N   PRO   254      41.312 -40.902  19.219  1.00  0.00              
ATOM   2014  CA  PRO   254      42.295 -41.533  18.376  1.00  0.00              
ATOM   2015  CB  PRO   254      43.484 -40.588  18.283  1.00  0.00              
ATOM   2016  C   PRO   254      42.933 -42.744  18.830  1.00  0.00              
ATOM   2017  O   PRO   254      43.127 -42.833  20.048  1.00  0.00              
ATOM   2018  CG  PRO   254      43.591 -40.063  19.703  1.00  0.00           C  
ATOM   2019  CD  PRO   254      42.145 -39.881  20.161  1.00  0.00           C  
ATOM   2020  N   PRO   255      43.307 -43.697  17.974  1.00  0.00              
ATOM   2021  CA  PRO   255      43.965 -44.946  18.428  1.00  0.00              
ATOM   2022  CB  PRO   255      43.896 -45.709  17.131  1.00  0.00              
ATOM   2023  C   PRO   255      45.486 -44.528  18.773  1.00  0.00              
ATOM   2024  O   PRO   255      46.004 -43.428  18.563  1.00  0.00              
ATOM   2025  CG  PRO   255      42.628 -45.179  16.477  1.00  0.00           C  
ATOM   2026  CD  PRO   255      42.770 -43.703  16.735  1.00  0.00           C  
ATOM   2027  N   GLY   256      46.069 -45.478  19.497  1.00  0.00              
ATOM   2028  CA  GLY   256      47.462 -45.110  19.906  1.00  0.00              
ATOM   2029  C   GLY   256      47.712 -44.032  20.961  1.00  0.00              
ATOM   2030  O   GLY   256      48.837 -43.568  21.142  1.00  0.00              
ATOM   2031  N   MET   257      46.642 -43.611  21.635  1.00  0.00              
ATOM   2032  CA  MET   257      46.690 -42.627  22.676  1.00  0.00              
ATOM   2033  CB  MET   257      46.436 -41.229  22.111  1.00  0.00              
ATOM   2034  C   MET   257      45.937 -42.737  23.877  1.00  0.00              
ATOM   2035  O   MET   257      44.812 -43.201  23.622  1.00  0.00              
ATOM   2036  CG  MET   257      45.143 -40.994  21.399  1.00  0.00           C  
ATOM   2037  SD  MET   257      45.310 -39.404  20.541  1.00  0.00           S  
ATOM   2038  CE  MET   257      45.461 -39.970  18.807  1.00  0.00           C  
ATOM   2039  N   HIS   258      46.346 -42.480  25.126  1.00  0.00              
ATOM   2040  CA  HIS   258      45.400 -42.646  26.251  1.00  0.00              
ATOM   2041  CB  HIS   258      46.211 -43.054  27.489  1.00  0.00              
ATOM   2042  C   HIS   258      44.874 -41.072  26.434  1.00  0.00              
ATOM   2043  O   HIS   258      45.543 -40.159  26.923  1.00  0.00              
ATOM   2044  CG  HIS   258      46.567 -44.499  27.449  1.00  0.00           C  
ATOM   2045  ND1 HIS   258      47.892 -44.917  27.388  1.00  0.00           N  
ATOM   2046  CD2 HIS   258      45.767 -45.607  27.449  1.00  0.00           C  
ATOM   2047  CE1 HIS   258      47.881 -46.250  27.361  1.00  0.00           C  
ATOM   2048  NE2 HIS   258      46.620 -46.705  27.396  1.00  0.00           N  
ATOM   2049  N   ALA   259      43.615 -40.903  26.049  1.00  0.00              
ATOM   2050  CA  ALA   259      42.829 -39.849  26.307  1.00  0.00              
ATOM   2051  CB  ALA   259      41.761 -39.788  25.227  1.00  0.00              
ATOM   2052  C   ALA   259      42.089 -39.719  27.612  1.00  0.00              
ATOM   2053  O   ALA   259      41.431 -40.616  28.132  1.00  0.00              
ATOM   2054  N   TYR   260      42.325 -38.555  28.201  1.00  0.00              
ATOM   2055  CA  TYR   260      41.807 -38.064  29.502  1.00  0.00              
ATOM   2056  CB  TYR   260      42.966 -37.554  30.358  1.00  0.00              
ATOM   2057  C   TYR   260      40.602 -37.088  29.362  1.00  0.00              
ATOM   2058  O   TYR   260      40.923 -35.934  29.043  1.00  0.00              
ATOM   2059  CG  TYR   260      44.001 -38.599  30.729  1.00  0.00           C  
ATOM   2060  CD1 TYR   260      43.684 -39.640  31.598  1.00  0.00           C  
ATOM   2061  CD2 TYR   260      45.317 -38.485  30.289  1.00  0.00           C  
ATOM   2062  CE1 TYR   260      44.656 -40.535  32.029  1.00  0.00           C  
ATOM   2063  CE2 TYR   260      46.301 -39.379  30.715  1.00  0.00           C  
ATOM   2064  CZ  TYR   260      45.963 -40.395  31.584  1.00  0.00           C  
ATOM   2065  OH  TYR   260      46.927 -41.269  32.031  1.00  0.00           O  
ATOM   2066  N   ALA   261      39.350 -37.435  29.648  1.00  0.00              
ATOM   2067  CA  ALA   261      38.420 -36.344  29.578  1.00  0.00              
ATOM   2068  CB  ALA   261      37.218 -37.057  28.961  1.00  0.00              
ATOM   2069  C   ALA   261      38.008 -36.024  30.910  1.00  0.00              
ATOM   2070  O   ALA   261      37.617 -36.856  31.744  1.00  0.00              
ATOM   2071  N   SER   262      38.161 -34.735  31.170  1.00  0.00              
ATOM   2072  CA  SER   262      37.970 -34.009  32.543  1.00  0.00              
ATOM   2073  CB  SER   262      39.016 -32.996  33.003  1.00  0.00              
ATOM   2074  C   SER   262      36.457 -33.557  32.223  1.00  0.00              
ATOM   2075  O   SER   262      36.182 -33.099  31.136  1.00  0.00              
ATOM   2076  OG  SER   262      38.606 -32.359  34.202  1.00  0.00           O  
ATOM   2077  N   ILE   263      35.548 -33.703  33.175  1.00  0.00              
ATOM   2078  CA  ILE   263      34.297 -33.099  32.894  1.00  0.00              
ATOM   2079  CB  ILE   263      33.336 -34.236  32.407  1.00  0.00              
ATOM   2080  C   ILE   263      33.693 -32.252  33.926  1.00  0.00              
ATOM   2081  O   ILE   263      34.094 -32.434  35.072  1.00  0.00              
ATOM   2082  CG1 ILE   263      33.278 -35.362  33.413  1.00  0.00           C  
ATOM   2083  CG2 ILE   263      33.848 -34.809  31.078  1.00  0.00           C  
ATOM   2084  CD1 ILE   263      32.219 -36.378  33.115  1.00  0.00           C  
ATOM   2085  N   PRO   264      32.760 -31.354  33.635  1.00  0.00              
ATOM   2086  CA  PRO   264      31.988 -30.679  34.697  1.00  0.00              
ATOM   2087  CB  PRO   264      32.123 -29.196  34.331  1.00  0.00              
ATOM   2088  C   PRO   264      30.584 -30.832  33.843  1.00  0.00              
ATOM   2089  O   PRO   264      30.396 -31.178  32.688  1.00  0.00              
ATOM   2090  CG  PRO   264      32.210 -29.240  32.814  1.00  0.00           C  
ATOM   2091  CD  PRO   264      33.207 -30.398  32.618  1.00  0.00           C  
ATOM   2092  N   GLY   265      29.644 -30.813  34.776  1.00  0.00              
ATOM   2093  CA  GLY   265      28.221 -31.157  34.864  1.00  0.00              
ATOM   2094  C   GLY   265      27.527 -29.903  35.240  1.00  0.00              
ATOM   2095  O   GLY   265      27.400 -29.451  36.371  1.00  0.00              
ATOM   2096  N   ALA   266      27.094 -29.257  34.161  1.00  0.00              
ATOM   2097  CA  ALA   266      26.296 -27.990  34.026  1.00  0.00              
ATOM   2098  CB  ALA   266      26.563 -27.203  32.745  1.00  0.00              
ATOM   2099  C   ALA   266      24.813 -28.078  33.839  1.00  0.00              
ATOM   2100  O   ALA   266      24.331 -28.541  32.806  1.00  0.00              
ATOM   2101  N   ASP   267      24.081 -27.759  34.898  1.00  0.00              
ATOM   2102  CA  ASP   267      22.601 -27.798  34.891  1.00  0.00              
ATOM   2103  CB  ASP   267      22.091 -28.271  36.252  1.00  0.00              
ATOM   2104  C   ASP   267      22.081 -26.479  34.449  1.00  0.00              
ATOM   2105  O   ASP   267      22.390 -25.501  35.124  1.00  0.00              
ATOM   2106  CG  ASP   267      22.335 -29.757  36.481  1.00  0.00           C  
ATOM   2107  OD1 ASP   267      22.603 -30.479  35.496  1.00  0.00           O  
ATOM   2108  OD2 ASP   267      22.263 -30.201  37.648  1.00  0.00           O  
ATOM   2109  N   VAL   268      21.371 -26.390  33.330  1.00  0.00              
ATOM   2110  CA  VAL   268      20.888 -25.020  32.944  1.00  0.00              
ATOM   2111  CB  VAL   268      21.419 -24.683  31.510  1.00  0.00              
ATOM   2112  C   VAL   268      19.378 -25.068  33.059  1.00  0.00              
ATOM   2113  O   VAL   268      18.768 -26.000  32.545  1.00  0.00              
ATOM   2114  CG1 VAL   268      21.320 -23.204  31.248  1.00  0.00           C  
ATOM   2115  CG2 VAL   268      22.867 -25.168  31.330  1.00  0.00           C  
ATOM   2116  N   ILE   269      18.787 -24.104  33.753  1.00  0.00              
ATOM   2117  CA  ILE   269      17.328 -24.056  33.858  1.00  0.00              
ATOM   2118  CB  ILE   269      16.925 -24.043  35.358  1.00  0.00              
ATOM   2119  C   ILE   269      16.915 -22.821  33.096  1.00  0.00              
ATOM   2120  O   ILE   269      17.554 -21.784  33.243  1.00  0.00              
ATOM   2121  CG1 ILE   269      17.452 -25.299  36.057  1.00  0.00           C  
ATOM   2122  CG2 ILE   269      15.406 -23.941  35.507  1.00  0.00           C  
ATOM   2123  CD1 ILE   269      17.420 -25.208  37.552  1.00  0.00           C  
ATOM   2124  N   GLU   270      15.885 -22.931  32.268  1.00  0.00              
ATOM   2125  CA  GLU   270      15.388 -21.767  31.527  1.00  0.00              
ATOM   2126  CB  GLU   270      15.450 -21.828  30.001  1.00  0.00              
ATOM   2127  C   GLU   270      13.911 -21.816  31.820  1.00  0.00              
ATOM   2128  O   GLU   270      13.187 -22.808  31.741  1.00  0.00              
ATOM   2129  CG  GLU   270      14.651 -20.707  29.340  1.00  0.00           C  
ATOM   2130  CD  GLU   270      14.681 -20.755  27.822  1.00  0.00           C  
ATOM   2131  OE1 GLU   270      15.342 -21.655  27.256  1.00  0.00           O  
ATOM   2132  OE2 GLU   270      14.039 -19.879  27.192  1.00  0.00           O  
ATOM   2133  N   GLY   271      13.498 -20.656  32.312  1.00  0.00              
ATOM   2134  CA  GLY   271      12.119 -20.276  32.766  1.00  0.00              
ATOM   2135  C   GLY   271      11.317 -19.843  31.476  1.00  0.00              
ATOM   2136  O   GLY   271      11.605 -18.719  31.066  1.00  0.00              
ATOM   2137  N   LEU   272      10.367 -20.587  30.903  1.00  0.00              
ATOM   2138  CA  LEU   272       9.966 -19.577  29.714  1.00  0.00              
ATOM   2139  CB  LEU   272      10.195 -20.410  28.443  1.00  0.00              
ATOM   2140  C   LEU   272       8.593 -19.016  30.125  1.00  0.00              
ATOM   2141  O   LEU   272       8.135 -19.180  31.261  1.00  0.00              
ATOM   2142  CG  LEU   272      11.613 -20.919  28.156  1.00  0.00           C  
ATOM   2143  CD1 LEU   272      11.636 -21.598  26.806  1.00  0.00           C  
ATOM   2144  CD2 LEU   272      12.628 -19.788  28.195  1.00  0.00           C  
ATOM   2145  N   PRO   273       7.959 -18.358  29.159  1.00  0.00              
ATOM   2146  CA  PRO   273       6.653 -17.753  29.342  1.00  0.00              
ATOM   2147  CB  PRO   273       6.210 -17.138  27.966  1.00  0.00              
ATOM   2148  C   PRO   273       5.640 -18.599  29.825  1.00  0.00              
ATOM   2149  O   PRO   273       5.055 -18.152  30.817  1.00  0.00              
ATOM   2150  CG  PRO   273       7.476 -16.947  27.241  1.00  0.00           C  
ATOM   2151  CD  PRO   273       8.522 -17.931  27.779  1.00  0.00           C  
ATOM   2152  N   LYS   274       5.466 -19.833  29.366  1.00  0.00              
ATOM   2153  CA  LYS   274       4.475 -20.847  29.696  1.00  0.00              
ATOM   2154  CB  LYS   274       3.413 -20.679  28.606  1.00  0.00              
ATOM   2155  C   LYS   274       5.222 -22.118  29.418  1.00  0.00              
ATOM   2156  O   LYS   274       4.965 -22.861  28.470  1.00  0.00              
ATOM   2157  CG  LYS   274       2.322 -21.729  28.598  1.00  0.00           C  
ATOM   2158  CD  LYS   274       1.359 -21.621  29.760  1.00  0.00           C  
ATOM   2159  CE  LYS   274       0.443 -22.829  29.866  1.00  0.00           C  
ATOM   2160  NZ  LYS   274      -0.476 -22.737  31.039  1.00  0.00           N  
ATOM   2161  N   PRO   275       6.184 -22.399  30.301  1.00  0.00              
ATOM   2162  CA  PRO   275       7.425 -23.220  30.023  1.00  0.00              
ATOM   2163  CB  PRO   275       8.610 -22.748  30.929  1.00  0.00              
ATOM   2164  C   PRO   275       6.875 -24.712  30.067  1.00  0.00              
ATOM   2165  O   PRO   275       7.050 -25.522  29.144  1.00  0.00              
ATOM   2166  CG  PRO   275       7.844 -22.167  32.086  1.00  0.00           C  
ATOM   2167  CD  PRO   275       6.643 -21.480  31.462  1.00  0.00           C  
ATOM   2168  N   TRP   276       6.156 -25.016  31.164  1.00  0.00              
ATOM   2169  CA  TRP   276       5.650 -26.317  31.327  1.00  0.00              
ATOM   2170  CB  TRP   276       4.911 -26.520  32.669  1.00  0.00              
ATOM   2171  C   TRP   276       4.833 -26.887  30.210  1.00  0.00              
ATOM   2172  O   TRP   276       4.783 -28.097  29.998  1.00  0.00              
ATOM   2173  CG  TRP   276       3.464 -26.081  32.748  1.00  0.00           C  
ATOM   2174  CD1 TRP   276       2.430 -26.480  31.947  1.00  0.00           C  
ATOM   2175  CD2 TRP   276       2.897 -25.197  33.725  1.00  0.00           C  
ATOM   2176  NE1 TRP   276       1.253 -25.897  32.365  1.00  0.00           N  
ATOM   2177  CE2 TRP   276       1.512 -25.105  33.454  1.00  0.00           C  
ATOM   2178  CE3 TRP   276       3.426 -24.471  34.805  1.00  0.00           C  
ATOM   2179  CZ2 TRP   276       0.648 -24.315  34.225  1.00  0.00           C  
ATOM   2180  CZ3 TRP   276       2.566 -23.685  35.570  1.00  0.00           C  
ATOM   2181  CH2 TRP   276       1.191 -23.614  35.274  1.00  0.00           C  
ATOM   2182  N   GLY   277       4.230 -25.991  29.431  1.00  0.00              
ATOM   2183  CA  GLY   277       3.430 -26.444  28.246  1.00  0.00              
ATOM   2184  C   GLY   277       4.389 -26.975  27.124  1.00  0.00              
ATOM   2185  O   GLY   277       3.952 -27.647  26.187  1.00  0.00              
ATOM   2186  N   GLN   278       5.640 -26.522  27.158  1.00  0.00              
ATOM   2187  CA  GLN   278       6.524 -26.798  26.069  1.00  0.00              
ATOM   2188  CB  GLN   278       7.393 -25.613  25.652  1.00  0.00              
ATOM   2189  C   GLN   278       7.518 -27.929  26.565  1.00  0.00              
ATOM   2190  O   GLN   278       7.975 -28.751  25.771  1.00  0.00              
ATOM   2191  CG  GLN   278       6.645 -24.541  24.883  1.00  0.00           C  
ATOM   2192  CD  GLN   278       7.571 -23.509  24.277  1.00  0.00           C  
ATOM   2193  OE1 GLN   278       7.135 -22.623  23.541  1.00  0.00           O  
ATOM   2194  NE2 GLN   278       8.857 -23.613  24.589  1.00  0.00           N  
ATOM   2195  N   CYS   279       7.903 -27.854  27.837  1.00  0.00              
ATOM   2196  CA  CYS   279       8.875 -28.781  28.300  1.00  0.00              
ATOM   2197  CB  CYS   279       9.732 -27.820  29.161  1.00  0.00              
ATOM   2198  C   CYS   279       8.674 -30.198  28.711  1.00  0.00              
ATOM   2199  O   CYS   279       7.685 -30.830  28.234  1.00  0.00              
ATOM   2200  SG  CYS   279       9.341 -27.708  30.890  1.00  0.00           S  
ATOM   2201  N   GLY   280       9.490 -30.717  29.625  1.00  0.00              
ATOM   2202  CA  GLY   280       9.450 -32.037  30.173  1.00  0.00              
ATOM   2203  C   GLY   280       8.192 -32.671  30.872  1.00  0.00              
ATOM   2204  O   GLY   280       7.079 -32.479  30.358  1.00  0.00              
ATOM   2205  N   SER   281       8.425 -33.688  31.695  1.00  0.00              
ATOM   2206  CA  SER   281       7.264 -34.383  32.213  1.00  0.00              
ATOM   2207  CB  SER   281       6.371 -33.468  33.054  1.00  0.00              
ATOM   2208  C   SER   281       6.751 -35.458  31.189  1.00  0.00              
ATOM   2209  O   SER   281       6.206 -36.461  31.630  1.00  0.00              
ATOM   2210  OG  SER   281       7.138 -32.755  34.013  1.00  0.00           O  
ATOM   2211  N   GLN   282       6.978 -35.283  29.892  1.00  0.00              
ATOM   2212  CA  GLN   282       6.522 -36.257  28.992  1.00  0.00              
ATOM   2213  CB  GLN   282       6.721 -37.746  29.291  1.00  0.00              
ATOM   2214  C   GLN   282       5.303 -36.426  28.323  1.00  0.00              
ATOM   2215  O   GLN   282       4.455 -37.006  28.992  1.00  0.00              
ATOM   2216  CG  GLN   282       5.682 -38.274  30.268  1.00  0.00           C  
ATOM   2217  CD  GLN   282       5.721 -39.780  30.452  1.00  0.00           C  
ATOM   2218  OE1 GLN   282       5.029 -40.322  31.315  1.00  0.00           O  
ATOM   2219  NE2 GLN   282       6.519 -40.463  29.639  1.00  0.00           N  
ATOM   2220  N   LYS   283       5.107 -36.064  27.071  1.00  0.00              
ATOM   2221  CA  LYS   283       3.900 -36.312  26.242  1.00  0.00              
ATOM   2222  CB  LYS   283       3.256 -35.042  25.680  1.00  0.00              
ATOM   2223  C   LYS   283       4.431 -37.428  25.284  1.00  0.00              
ATOM   2224  O   LYS   283       3.678 -38.306  24.864  1.00  0.00              
ATOM   2225  CG  LYS   283       2.394 -34.293  26.686  1.00  0.00           C  
ATOM   2226  CD  LYS   283       1.577 -33.201  26.008  1.00  0.00           C  
ATOM   2227  CE  LYS   283       0.533 -32.614  26.956  1.00  0.00           C  
ATOM   2228  NZ  LYS   283      -0.461 -33.632  27.424  1.00  0.00           N  
ATOM   2229  N   LEU   284       5.698 -37.320  24.927  1.00  0.00              
ATOM   2230  CA  LEU   284       6.587 -37.829  24.025  1.00  0.00              
ATOM   2231  CB  LEU   284       7.653 -38.792  24.554  1.00  0.00              
ATOM   2232  C   LEU   284       6.160 -38.296  22.780  1.00  0.00              
ATOM   2233  O   LEU   284       5.430 -39.268  22.958  1.00  0.00              
ATOM   2234  CG  LEU   284       8.286 -38.424  25.896  1.00  0.00           C  
ATOM   2235  CD1 LEU   284       9.445 -39.357  26.213  1.00  0.00           C  
ATOM   2236  CD2 LEU   284       8.766 -36.981  25.888  1.00  0.00           C  
ATOM   2237  N   LYS   285       6.565 -37.916  21.570  1.00  0.00              
ATOM   2238  CA  LYS   285       6.072 -38.651  20.351  1.00  0.00              
ATOM   2239  CB  LYS   285       6.160 -37.630  19.219  1.00  0.00              
ATOM   2240  C   LYS   285       6.863 -40.038  20.338  1.00  0.00              
ATOM   2241  O   LYS   285       6.416 -41.128  20.031  1.00  0.00              
ATOM   2242  CG  LYS   285       5.189 -36.475  19.371  1.00  0.00           C  
ATOM   2243  CD  LYS   285       5.316 -35.513  18.205  1.00  0.00           C  
ATOM   2244  CE  LYS   285       4.524 -34.237  18.450  1.00  0.00           C  
ATOM   2245  NZ  LYS   285       4.775 -33.229  17.384  1.00  0.00           N  
ATOM   2246  N   TYR   286       8.135 -39.873  20.609  1.00  0.00              
ATOM   2247  CA  TYR   286       8.922 -41.141  20.693  1.00  0.00              
ATOM   2248  CB  TYR   286       8.940 -41.351  19.187  1.00  0.00              
ATOM   2249  C   TYR   286       9.633 -41.281  22.102  1.00  0.00              
ATOM   2250  O   TYR   286       9.722 -42.350  22.716  1.00  0.00              
ATOM   2251  CG  TYR   286      10.267 -41.600  18.534  1.00  0.00           C  
ATOM   2252  CD1 TYR   286      10.407 -42.648  17.635  1.00  0.00           C  
ATOM   2253  CD2 TYR   286      11.371 -40.799  18.811  1.00  0.00           C  
ATOM   2254  CE1 TYR   286      11.609 -42.919  17.014  1.00  0.00           C  
ATOM   2255  CE2 TYR   286      12.572 -41.071  18.184  1.00  0.00           C  
ATOM   2256  CZ  TYR   286      12.697 -42.115  17.294  1.00  0.00           C  
ATOM   2257  OH  TYR   286      13.901 -42.366  16.673  1.00  0.00           O  
ATOM   2258  N   PHE   287      10.155 -40.135  22.560  1.00  0.00              
ATOM   2259  CA  PHE   287      10.881 -40.198  23.809  1.00  0.00              
ATOM   2260  CB  PHE   287      12.220 -39.470  23.638  1.00  0.00              
ATOM   2261  C   PHE   287      10.274 -39.642  25.025  1.00  0.00              
ATOM   2262  O   PHE   287       9.753 -38.538  24.899  1.00  0.00              
ATOM   2263  CG  PHE   287      13.054 -40.010  22.507  1.00  0.00           C  
ATOM   2264  CD1 PHE   287      13.808 -41.173  22.660  1.00  0.00           C  
ATOM   2265  CD2 PHE   287      13.049 -39.388  21.262  1.00  0.00           C  
ATOM   2266  CE1 PHE   287      14.539 -41.699  21.586  1.00  0.00           C  
ATOM   2267  CE2 PHE   287      13.780 -39.908  20.178  1.00  0.00           C  
ATOM   2268  CZ  PHE   287      14.525 -41.068  20.343  1.00  0.00           C  
ATOM   2269  N   ASP   288      10.265 -40.302  26.168  1.00  0.00              
ATOM   2270  CA  ASP   288       9.680 -39.690  27.378  1.00  0.00              
ATOM   2271  CB  ASP   288       9.280 -40.785  28.380  1.00  0.00              
ATOM   2272  C   ASP   288       9.926 -38.236  27.732  1.00  0.00              
ATOM   2273  O   ASP   288       9.017 -37.423  28.085  1.00  0.00              
ATOM   2274  CG  ASP   288       8.686 -40.207  29.677  1.00  0.00           C  
ATOM   2275  OD1 ASP   288       8.567 -38.977  29.828  1.00  0.00           O  
ATOM   2276  OD2 ASP   288       8.380 -41.076  30.527  1.00  0.00           O  
ATOM   2277  N   HIS   289      11.218 -37.901  27.729  1.00  0.00              
ATOM   2278  CA  HIS   289      11.693 -36.546  28.085  1.00  0.00              
ATOM   2279  CB  HIS   289      12.921 -36.709  28.967  1.00  0.00              
ATOM   2280  C   HIS   289      11.933 -35.745  26.938  1.00  0.00              
ATOM   2281  O   HIS   289      12.351 -36.292  25.908  1.00  0.00              
ATOM   2282  CG  HIS   289      12.998 -38.048  29.683  1.00  0.00           C  
ATOM   2283  ND1 HIS   289      12.298 -38.261  30.863  1.00  0.00           N  
ATOM   2284  CD2 HIS   289      13.698 -39.157  29.400  1.00  0.00           C  
ATOM   2285  CE1 HIS   289      12.566 -39.497  31.250  1.00  0.00           C  
ATOM   2286  NE2 HIS   289      13.408 -40.060  30.411  1.00  0.00           N  
ATOM   2287  N   TYR   290      11.709 -34.442  27.018  1.00  0.00              
ATOM   2288  CA  TYR   290      11.931 -33.455  25.887  1.00  0.00              
ATOM   2289  CB  TYR   290      11.017 -32.195  25.920  1.00  0.00              
ATOM   2290  C   TYR   290      13.330 -32.874  25.839  1.00  0.00              
ATOM   2291  O   TYR   290      13.713 -32.137  26.746  1.00  0.00              
ATOM   2292  CG  TYR   290       9.567 -32.586  25.624  1.00  0.00           C  
ATOM   2293  CD1 TYR   290       9.126 -32.752  24.321  1.00  0.00           C  
ATOM   2294  CD2 TYR   290       8.696 -32.816  26.672  1.00  0.00           C  
ATOM   2295  CE1 TYR   290       7.819 -33.152  24.078  1.00  0.00           C  
ATOM   2296  CE2 TYR   290       7.378 -33.197  26.435  1.00  0.00           C  
ATOM   2297  CZ  TYR   290       6.975 -33.366  25.133  1.00  0.00           C  
ATOM   2298  OH  TYR   290       5.660 -33.787  24.945  1.00  0.00           O  
ATOM   2299  N   SER   291      14.069 -33.110  24.765  1.00  0.00              
ATOM   2300  CA  SER   291      15.446 -32.435  24.865  1.00  0.00              
ATOM   2301  CB  SER   291      16.434 -33.510  25.328  1.00  0.00              
ATOM   2302  C   SER   291      15.587 -32.085  23.248  1.00  0.00              
ATOM   2303  O   SER   291      14.887 -32.500  22.318  1.00  0.00              
ATOM   2304  OG  SER   291      16.649 -34.481  24.324  1.00  0.00           O  
ATOM   2305  N   VAL   292      16.628 -31.273  23.078  1.00  0.00              
ATOM   2306  CA  VAL   292      16.956 -30.811  21.779  1.00  0.00              
ATOM   2307  CB  VAL   292      18.147 -29.818  21.734  1.00  0.00              
ATOM   2308  C   VAL   292      17.208 -31.967  20.834  1.00  0.00              
ATOM   2309  O   VAL   292      16.685 -32.001  19.724  1.00  0.00              
ATOM   2310  CG1 VAL   292      18.639 -29.628  20.305  1.00  0.00           C  
ATOM   2311  CG2 VAL   292      17.718 -28.478  22.297  1.00  0.00           C  
ATOM   2312  N   SER   293      17.956 -32.953  21.311  1.00  0.00              
ATOM   2313  CA  SER   293      18.279 -34.153  20.546  1.00  0.00              
ATOM   2314  CB  SER   293      19.275 -35.046  21.358  1.00  0.00              
ATOM   2315  C   SER   293      17.061 -35.053  20.249  1.00  0.00              
ATOM   2316  O   SER   293      16.920 -35.661  19.199  1.00  0.00              
ATOM   2317  OG  SER   293      20.539 -34.364  21.282  1.00  0.00           O  
ATOM   2318  N   SER   294      16.198 -35.144  21.261  1.00  0.00              
ATOM   2319  CA  SER   294      14.984 -35.962  21.106  1.00  0.00              
ATOM   2320  CB  SER   294      14.198 -36.041  22.413  1.00  0.00              
ATOM   2321  C   SER   294      14.162 -35.307  20.027  1.00  0.00              
ATOM   2322  O   SER   294      13.790 -35.980  19.069  1.00  0.00              
ATOM   2323  OG  SER   294      14.917 -36.752  23.402  1.00  0.00           O  
ATOM   2324  N   CYS   295      13.943 -34.001  20.120  1.00  0.00              
ATOM   2325  CA  CYS   295      13.222 -33.207  19.170  1.00  0.00              
ATOM   2326  CB  CYS   295      13.211 -31.727  19.547  1.00  0.00              
ATOM   2327  C   CYS   295      13.763 -33.440  17.772  1.00  0.00              
ATOM   2328  O   CYS   295      13.005 -33.932  16.931  1.00  0.00              
ATOM   2329  SG  CYS   295      11.935 -31.329  20.736  1.00  0.00           S  
ATOM   2330  N   ARG   296      15.039 -33.186  17.523  1.00  0.00              
ATOM   2331  CA  ARG   296      15.683 -33.407  16.282  1.00  0.00              
ATOM   2332  CB  ARG   296      17.184 -33.025  16.339  1.00  0.00              
ATOM   2333  C   ARG   296      15.249 -34.813  15.681  1.00  0.00              
ATOM   2334  O   ARG   296      14.689 -34.979  14.608  1.00  0.00              
ATOM   2335  CG  ARG   296      17.758 -32.793  14.936  1.00  0.00           C  
ATOM   2336  CD  ARG   296      19.203 -32.290  15.070  1.00  0.00           C  
ATOM   2337  NE  ARG   296      19.181 -30.910  15.593  1.00  0.00           N  
ATOM   2338  CZ  ARG   296      20.250 -30.326  16.148  1.00  0.00           C  
ATOM   2339  NH1 ARG   296      21.361 -31.075  16.235  1.00  0.00           N  
ATOM   2340  NH2 ARG   296      20.169 -29.066  16.592  1.00  0.00           N  
ATOM   2341  N   ARG   297      15.665 -35.821  16.447  1.00  0.00              
ATOM   2342  CA  ARG   297      15.368 -37.181  15.966  1.00  0.00              
ATOM   2343  CB  ARG   297      15.769 -38.183  17.037  1.00  0.00              
ATOM   2344  C   ARG   297      13.962 -37.378  15.620  1.00  0.00              
ATOM   2345  O   ARG   297      13.731 -37.908  14.540  1.00  0.00              
ATOM   2346  CG  ARG   297      17.270 -38.306  17.255  1.00  0.00           C  
ATOM   2347  CD  ARG   297      17.610 -39.237  18.339  1.00  0.00           C  
ATOM   2348  NE  ARG   297      19.065 -39.367  18.495  1.00  0.00           N  
ATOM   2349  CZ  ARG   297      19.843 -40.094  17.703  1.00  0.00           C  
ATOM   2350  NH1 ARG   297      19.337 -40.789  16.694  1.00  0.00           N  
ATOM   2351  NH2 ARG   297      21.165 -40.137  17.947  1.00  0.00           N  
ATOM   2352  N   GLU   298      13.012 -36.966  16.453  1.00  0.00              
ATOM   2353  CA  GLU   298      11.585 -36.946  16.231  1.00  0.00              
ATOM   2354  CB  GLU   298      10.793 -36.302  17.366  1.00  0.00              
ATOM   2355  C   GLU   298      11.122 -36.384  14.967  1.00  0.00              
ATOM   2356  O   GLU   298      10.404 -37.171  14.352  1.00  0.00              
ATOM   2357  CG  GLU   298      10.876 -37.069  18.677  1.00  0.00           C  
ATOM   2358  CD  GLU   298      10.371 -36.276  19.873  1.00  0.00           C  
ATOM   2359  OE1 GLU   298      10.249 -35.035  19.770  1.00  0.00           O  
ATOM   2360  OE2 GLU   298      10.119 -36.892  20.931  1.00  0.00           O  
ATOM   2361  N   LYS   299      11.535 -35.231  14.444  1.00  0.00              
ATOM   2362  CA  LYS   299      11.309 -34.620  13.239  1.00  0.00              
ATOM   2363  CB  LYS   299      11.377 -33.097  13.396  1.00  0.00              
ATOM   2364  C   LYS   299      12.024 -35.238  12.166  1.00  0.00              
ATOM   2365  O   LYS   299      11.343 -35.475  11.161  1.00  0.00              
ATOM   2366  CG  LYS   299      10.300 -32.541  14.349  1.00  0.00           C  
ATOM   2367  CD  LYS   299       9.627 -31.297  13.784  1.00  0.00           C  
ATOM   2368  CE  LYS   299       8.854 -30.497  14.847  1.00  0.00           C  
ATOM   2369  NZ  LYS   299       8.893 -28.996  14.620  1.00  0.00           N  
ATOM   2370  N   GLU   300      13.304 -35.594  12.273  1.00  0.00              
ATOM   2371  CA  GLU   300      14.104 -36.350  11.332  1.00  0.00              
ATOM   2372  CB  GLU   300      15.450 -36.812  11.905  1.00  0.00              
ATOM   2373  C   GLU   300      13.255 -37.539  10.845  1.00  0.00              
ATOM   2374  O   GLU   300      13.003 -37.653   9.648  1.00  0.00              
ATOM   2375  CG  GLU   300      16.649 -36.295  11.155  1.00  0.00           C  
ATOM   2376  CD  GLU   300      17.003 -34.868  11.520  1.00  0.00           C  
ATOM   2377  OE1 GLU   300      17.536 -34.645  12.633  1.00  0.00           O  
ATOM   2378  OE2 GLU   300      16.748 -33.967  10.694  1.00  0.00           O  
ATOM   2379  N   ILE   301      12.793 -38.378  11.763  1.00  0.00              
ATOM   2380  CA  ILE   301      11.995 -39.507  11.494  1.00  0.00              
ATOM   2381  CB  ILE   301      11.595 -40.249  12.821  1.00  0.00              
ATOM   2382  C   ILE   301      10.691 -39.223  10.671  1.00  0.00              
ATOM   2383  O   ILE   301      10.260 -39.954   9.792  1.00  0.00              
ATOM   2384  CG1 ILE   301      12.848 -40.566  13.654  1.00  0.00           C  
ATOM   2385  CG2 ILE   301      10.828 -41.549  12.499  1.00  0.00           C  
ATOM   2386  CD1 ILE   301      12.581 -40.949  15.119  1.00  0.00           C  
ATOM   2387  N   ASP   302      10.053 -38.126  11.081  1.00  0.00              
ATOM   2388  CA  ASP   302       8.806 -37.755  10.397  1.00  0.00              
ATOM   2389  CB  ASP   302       8.101 -36.654  11.192  1.00  0.00              
ATOM   2390  C   ASP   302       9.176 -37.411   8.969  1.00  0.00              
ATOM   2391  O   ASP   302       8.539 -37.910   8.050  1.00  0.00              
ATOM   2392  CG  ASP   302       7.523 -37.156  12.522  1.00  0.00           C  
ATOM   2393  OD1 ASP   302       7.386 -38.387  12.711  1.00  0.00           O  
ATOM   2394  OD2 ASP   302       7.195 -36.307  13.383  1.00  0.00           O  
ATOM   2395  N   PHE   303      10.154 -36.530   8.791  1.00  0.00              
ATOM   2396  CA  PHE   303      10.663 -36.131   7.506  1.00  0.00              
ATOM   2397  CB  PHE   303      11.904 -35.207   7.625  1.00  0.00              
ATOM   2398  C   PHE   303      10.897 -37.332   6.585  1.00  0.00              
ATOM   2399  O   PHE   303      10.315 -37.470   5.504  1.00  0.00              
ATOM   2400  CG  PHE   303      12.559 -34.847   6.292  1.00  0.00           C  
ATOM   2401  CD1 PHE   303      11.824 -34.259   5.256  1.00  0.00           C  
ATOM   2402  CD2 PHE   303      13.920 -35.082   6.089  1.00  0.00           C  
ATOM   2403  CE1 PHE   303      12.421 -33.902   4.053  1.00  0.00           C  
ATOM   2404  CE2 PHE   303      14.533 -34.723   4.881  1.00  0.00           C  
ATOM   2405  CZ  PHE   303      13.778 -34.134   3.860  1.00  0.00           C  
ATOM   2406  N   ILE   304      11.833 -38.178   7.016  1.00  0.00              
ATOM   2407  CA  ILE   304      12.187 -39.348   6.177  1.00  0.00              
ATOM   2408  CB  ILE   304      13.368 -40.158   6.803  1.00  0.00              
ATOM   2409  C   ILE   304      10.929 -40.175   5.793  1.00  0.00              
ATOM   2410  O   ILE   304      10.685 -40.457   4.625  1.00  0.00              
ATOM   2411  CG1 ILE   304      12.981 -40.720   8.171  1.00  0.00           C  
ATOM   2412  CG2 ILE   304      14.621 -39.291   6.887  1.00  0.00           C  
ATOM   2413  CD1 ILE   304      14.095 -41.500   8.851  1.00  0.00           C  
ATOM   2414  N   LEU   305      10.112 -40.516   6.788  1.00  0.00              
ATOM   2415  CA  LEU   305       8.900 -41.224   6.509  1.00  0.00              
ATOM   2416  CB  LEU   305       8.201 -41.551   7.823  1.00  0.00              
ATOM   2417  C   LEU   305       8.103 -40.552   5.385  1.00  0.00              
ATOM   2418  O   LEU   305       7.798 -41.155   4.359  1.00  0.00              
ATOM   2419  CG  LEU   305       8.876 -42.551   8.768  1.00  0.00           C  
ATOM   2420  CD1 LEU   305       8.108 -42.646  10.077  1.00  0.00           C  
ATOM   2421  CD2 LEU   305       8.951 -43.898   8.064  1.00  0.00           C  
ATOM   2422  N   GLN   306       7.818 -39.271   5.581  1.00  0.00              
ATOM   2423  CA  GLN   306       7.069 -38.486   4.613  1.00  0.00              
ATOM   2424  CB  GLN   306       6.919 -37.053   5.107  1.00  0.00              
ATOM   2425  C   GLN   306       7.744 -38.436   3.146  1.00  0.00              
ATOM   2426  O   GLN   306       7.077 -38.396   2.101  1.00  0.00              
ATOM   2427  CG  GLN   306       6.195 -36.974   6.427  1.00  0.00           C  
ATOM   2428  CD  GLN   306       5.927 -35.557   6.852  1.00  0.00           C  
ATOM   2429  OE1 GLN   306       6.806 -34.697   6.775  1.00  0.00           O  
ATOM   2430  NE2 GLN   306       4.708 -35.301   7.309  1.00  0.00           N  
ATOM   2431  N   ARG   307       9.071 -38.278   3.145  1.00  0.00              
ATOM   2432  CA  ARG   307       9.675 -38.207   1.862  1.00  0.00              
ATOM   2433  CB  ARG   307      10.773 -37.104   1.954  1.00  0.00              
ATOM   2434  C   ARG   307      10.070 -39.542   1.164  1.00  0.00              
ATOM   2435  O   ARG   307       9.905 -39.864  -0.016  1.00  0.00              
ATOM   2436  CG  ARG   307      10.083 -35.742   2.256  1.00  0.00           C  
ATOM   2437  CD  ARG   307      11.131 -34.640   2.329  1.00  0.00           C  
ATOM   2438  NE  ARG   307      10.455 -33.336   2.518  1.00  0.00           N  
ATOM   2439  CZ  ARG   307      11.031 -32.154   2.591  1.00  0.00           C  
ATOM   2440  NH1 ARG   307      12.358 -32.008   2.497  1.00  0.00           N  
ATOM   2441  NH2 ARG   307      10.314 -31.030   2.763  1.00  0.00           N  
ATOM   2442  N   CYS   308      10.656 -40.330   2.055  1.00  0.00              
ATOM   2443  CA  CYS   308      11.187 -41.671   1.470  1.00  0.00              
ATOM   2444  CB  CYS   308      12.587 -42.091   1.973  1.00  0.00              
ATOM   2445  C   CYS   308      10.424 -42.377   2.602  1.00  0.00              
ATOM   2446  O   CYS   308      10.750 -42.365   3.793  1.00  0.00              
ATOM   2447  SG  CYS   308      12.621 -42.405   3.752  1.00  0.00           S  
ATOM   2448  N   GLY   309       9.329 -42.975   2.135  1.00  0.00              
ATOM   2449  CA  GLY   309       8.358 -43.777   2.884  1.00  0.00              
ATOM   2450  C   GLY   309       9.068 -44.865   3.690  1.00  0.00              
ATOM   2451  O   GLY   309       8.611 -46.003   3.830  1.00  0.00              
ATOM   2452  N   CYS   310      10.155 -44.451   4.332  1.00  0.00              
ATOM   2453  CA  CYS   310      10.968 -45.421   5.103  1.00  0.00              
ATOM   2454  CB  CYS   310      11.928 -46.264   4.289  1.00  0.00              
ATOM   2455  C   CYS   310      11.635 -44.876   6.357  1.00  0.00              
ATOM   2456  O   CYS   310      11.799 -43.659   6.307  1.00  0.00              
ATOM   2457  SG  CYS   310      10.968 -47.443   3.269  1.00  0.00           S  
ATOM   2458  N   VAL   311      12.166 -45.636   7.309  1.00  0.00              
ATOM   2459  CA  VAL   311      13.011 -44.859   8.258  1.00  0.00              
ATOM   2460  CB  VAL   311      12.284 -44.938   9.598  1.00  0.00              
ATOM   2461  C   VAL   311      14.284 -45.596   8.261  1.00  0.00              
ATOM   2462  O   VAL   311      14.378 -46.751   7.825  1.00  0.00              
ATOM   2463  CG1 VAL   311      13.042 -44.176  10.677  1.00  0.00           C  
ATOM   2464  CG2 VAL   311      10.900 -44.240   9.472  1.00  0.00           C  
ATOM   2465  N   GLU   312      15.329 -44.902   8.687  1.00  0.00              
ATOM   2466  CA  GLU   312      16.734 -45.383   8.809  1.00  0.00              
ATOM   2467  CB  GLU   312      17.676 -44.190   8.655  1.00  0.00              
ATOM   2468  C   GLU   312      16.810 -46.047  10.203  1.00  0.00              
ATOM   2469  O   GLU   312      16.133 -45.743  11.185  1.00  0.00              
ATOM   2470  CG  GLU   312      17.432 -43.358   7.397  1.00  0.00           C  
ATOM   2471  CD  GLU   312      18.527 -42.324   7.110  1.00  0.00           C  
ATOM   2472  OE1 GLU   312      19.589 -42.336   7.777  1.00  0.00           O  
ATOM   2473  OE2 GLU   312      18.325 -41.500   6.192  1.00  0.00           O  
ATOM   2474  N   PRO   313      17.602 -47.118  10.171  1.00  0.00              
ATOM   2475  CA  PRO   313      17.900 -48.067  11.233  1.00  0.00              
ATOM   2476  CB  PRO   313      19.258 -48.709  10.948  1.00  0.00              
ATOM   2477  C   PRO   313      17.801 -47.478  12.644  1.00  0.00              
ATOM   2478  O   PRO   313      17.058 -47.971  13.491  1.00  0.00              
ATOM   2479  CG  PRO   313      19.315 -48.706   9.463  1.00  0.00           C  
ATOM   2480  CD  PRO   313      18.820 -47.312   9.127  1.00  0.00           C  
ATOM   2481  N   HIS   314      18.563 -46.414  12.887  1.00  0.00              
ATOM   2482  CA  HIS   314      18.525 -45.755  14.183  1.00  0.00              
ATOM   2483  CB  HIS   314      19.777 -44.844  14.396  1.00  0.00              
ATOM   2484  C   HIS   314      17.206 -45.066  14.703  1.00  0.00              
ATOM   2485  O   HIS   314      16.970 -44.828  15.893  1.00  0.00              
ATOM   2486  CG  HIS   314      21.066 -45.615  14.512  1.00  0.00           C  
ATOM   2487  ND1 HIS   314      21.506 -46.157  15.702  1.00  0.00           N  
ATOM   2488  CD2 HIS   314      21.982 -45.976  13.581  1.00  0.00           C  
ATOM   2489  CE1 HIS   314      22.662 -46.773  15.508  1.00  0.00           C  
ATOM   2490  NE2 HIS   314      22.971 -46.683  14.228  1.00  0.00           N  
ATOM   2491  N   HIS   315      16.391 -44.730  13.699  1.00  0.00              
ATOM   2492  CA  HIS   315      15.209 -43.907  14.009  1.00  0.00              
ATOM   2493  CB  HIS   315      15.007 -43.168  12.684  1.00  0.00              
ATOM   2494  C   HIS   315      14.024 -44.864  14.457  1.00  0.00              
ATOM   2495  O   HIS   315      13.712 -45.954  13.973  1.00  0.00              
ATOM   2496  CG  HIS   315      13.983 -42.086  12.804  1.00  0.00           C  
ATOM   2497  ND1 HIS   315      12.692 -42.232  12.347  1.00  0.00           N  
ATOM   2498  CD2 HIS   315      14.060 -40.858  13.360  1.00  0.00           C  
ATOM   2499  CE1 HIS   315      12.020 -41.123  12.607  1.00  0.00           C  
ATOM   2500  NE2 HIS   315      12.826 -40.270  13.220  1.00  0.00           N  
ATOM   2501  N   ALA   316      13.469 -44.370  15.557  1.00  0.00              
ATOM   2502  CA  ALA   316      12.298 -44.751  16.302  1.00  0.00              
ATOM   2503  CB  ALA   316      12.423 -44.333  17.764  1.00  0.00              
ATOM   2504  C   ALA   316      10.889 -44.594  15.634  1.00  0.00              
ATOM   2505  O   ALA   316      10.601 -43.665  14.883  1.00  0.00              
ATOM   2506  N   ARG   317      10.067 -45.585  15.980  1.00  0.00              
ATOM   2507  CA  ARG   317       8.712 -45.574  15.353  1.00  0.00              
ATOM   2508  CB  ARG   317       7.836 -44.382  14.969  1.00  0.00              
ATOM   2509  C   ARG   317       8.524 -46.563  14.310  1.00  0.00              
ATOM   2510  O   ARG   317       9.267 -46.478  13.329  1.00  0.00              
ATOM   2511  CG  ARG   317       8.553 -43.053  14.876  1.00  0.00           C  
ATOM   2512  CD  ARG   317       7.610 -41.872  14.885  1.00  0.00           C  
ATOM   2513  NE  ARG   317       7.437 -41.345  13.571  1.00  0.00           N  
ATOM   2514  CZ  ARG   317       6.245 -41.157  13.046  1.00  0.00           C  
ATOM   2515  NH1 ARG   317       5.095 -41.436  13.623  1.00  0.00           N  
ATOM   2516  NH2 ARG   317       6.173 -40.726  11.763  1.00  0.00           N  
ATOM   2517  N   ASN   318       7.523 -47.432  14.374  1.00  0.00              
ATOM   2518  CA  ASN   318       7.281 -48.445  13.317  1.00  0.00              
ATOM   2519  CB  ASN   318       6.110 -49.356  13.655  1.00  0.00              
ATOM   2520  C   ASN   318       7.105 -48.585  11.866  1.00  0.00              
ATOM   2521  O   ASN   318       6.748 -49.669  11.404  1.00  0.00              
ATOM   2522  CG  ASN   318       6.240 -50.715  12.992  1.00  0.00           C  
ATOM   2523  OD1 ASN   318       7.342 -51.264  12.922  1.00  0.00           O  
ATOM   2524  ND2 ASN   318       5.148 -51.246  12.471  1.00  0.00           N  
ATOM   2525  N   LEU   319       7.398 -47.526  11.112  1.00  0.00              
ATOM   2526  CA  LEU   319       7.690 -47.505   9.658  1.00  0.00              
ATOM   2527  CB  LEU   319       7.569 -46.184   8.867  1.00  0.00              
ATOM   2528  C   LEU   319       8.683 -48.658   9.156  1.00  0.00              
ATOM   2529  O   LEU   319       9.574 -49.060   9.894  1.00  0.00              
ATOM   2530  CG  LEU   319       6.298 -45.421   9.206  1.00  0.00           C  
ATOM   2531  CD1 LEU   319       6.415 -44.004   8.691  1.00  0.00           C  
ATOM   2532  CD2 LEU   319       5.071 -46.107   8.626  1.00  0.00           C  
ATOM   2533  N   THR   320       8.620 -48.982   7.879  1.00  0.00              
ATOM   2534  CA  THR   320       9.563 -50.013   7.504  1.00  0.00              
ATOM   2535  CB  THR   320       9.229 -50.435   6.063  1.00  0.00              
ATOM   2536  C   THR   320      11.057 -49.438   7.360  1.00  0.00              
ATOM   2537  O   THR   320      11.286 -48.329   6.875  1.00  0.00              
ATOM   2538  OG1 THR   320       9.094 -49.257   5.270  1.00  0.00           O  
ATOM   2539  CG2 THR   320       7.940 -51.241   6.041  1.00  0.00           C  
ATOM   2540  N   PRO   321      12.022 -50.275   7.718  1.00  0.00              
ATOM   2541  CA  PRO   321      13.357 -49.819   7.600  1.00  0.00              
ATOM   2542  CB  PRO   321      14.209 -50.991   8.042  1.00  0.00              
ATOM   2543  C   PRO   321      13.850 -49.598   6.188  1.00  0.00              
ATOM   2544  O   PRO   321      13.510 -50.444   5.342  1.00  0.00              
ATOM   2545  CG  PRO   321      13.341 -52.029   8.570  1.00  0.00           C  
ATOM   2546  CD  PRO   321      11.930 -51.642   8.378  1.00  0.00           C  
ATOM   2547  N   CYS   322      14.655 -48.559   5.938  1.00  0.00              
ATOM   2548  CA  CYS   322      15.077 -48.366   4.539  1.00  0.00              
ATOM   2549  CB  CYS   322      16.031 -47.159   4.488  1.00  0.00              
ATOM   2550  C   CYS   322      16.009 -49.312   3.883  1.00  0.00              
ATOM   2551  O   CYS   322      17.140 -49.510   4.332  1.00  0.00              
ATOM   2552  SG  CYS   322      17.653 -47.385   5.316  1.00  0.00           S  
ATOM   2553  N   SER   323      15.563 -49.918   2.771  1.00  0.00              
ATOM   2554  CA  SER   323      16.419 -50.860   2.006  1.00  0.00              
ATOM   2555  CB  SER   323      15.803 -51.216   0.644  1.00  0.00              
ATOM   2556  C   SER   323      17.804 -50.101   1.623  1.00  0.00              
ATOM   2557  O   SER   323      17.975 -48.889   1.848  1.00  0.00              
ATOM   2558  OG  SER   323      15.828 -50.103  -0.246  1.00  0.00           O  
ATOM   2559  N   PRO   324      18.720 -50.887   1.095  1.00  0.00              
ATOM   2560  CA  PRO   324      19.951 -50.292   0.724  1.00  0.00              
ATOM   2561  CB  PRO   324      20.812 -51.474   0.349  1.00  0.00              
ATOM   2562  C   PRO   324      19.786 -49.287  -0.435  1.00  0.00              
ATOM   2563  O   PRO   324      20.391 -48.214  -0.437  1.00  0.00              
ATOM   2564  CG  PRO   324      20.088 -52.675   0.888  1.00  0.00           C  
ATOM   2565  CD  PRO   324      18.607 -52.306   0.771  1.00  0.00           C  
ATOM   2566  N   GLU   325      18.925 -49.636  -1.385  1.00  0.00              
ATOM   2567  CA  GLU   325      18.645 -48.757  -2.497  1.00  0.00              
ATOM   2568  CB  GLU   325      17.751 -49.475  -3.513  1.00  0.00              
ATOM   2569  C   GLU   325      17.927 -47.448  -2.052  1.00  0.00              
ATOM   2570  O   GLU   325      18.159 -46.381  -2.610  1.00  0.00              
ATOM   2571  CG  GLU   325      18.374 -50.766  -4.033  1.00  0.00           C  
ATOM   2572  CD  GLU   325      17.491 -51.560  -5.002  1.00  0.00           C  
ATOM   2573  OE1 GLU   325      16.242 -51.423  -4.967  1.00  0.00           O  
ATOM   2574  OE2 GLU   325      18.061 -52.357  -5.788  1.00  0.00           O  
ATOM   2575  N   ILE   326      17.086 -47.538  -1.024  1.00  0.00              
ATOM   2576  CA  ILE   326      16.427 -46.380  -0.530  1.00  0.00              
ATOM   2577  CB  ILE   326      15.303 -46.781   0.452  1.00  0.00              
ATOM   2578  C   ILE   326      17.488 -45.499   0.125  1.00  0.00              
ATOM   2579  O   ILE   326      17.585 -44.292  -0.090  1.00  0.00              
ATOM   2580  CG1 ILE   326      14.176 -47.525  -0.283  1.00  0.00           C  
ATOM   2581  CG2 ILE   326      14.815 -45.523   1.143  1.00  0.00           C  
ATOM   2582  CD1 ILE   326      13.057 -48.070   0.570  1.00  0.00           C  
ATOM   2583  N   MET   327      18.311 -46.156   0.940  1.00  0.00              
ATOM   2584  CA  MET   327      19.378 -45.376   1.644  1.00  0.00              
ATOM   2585  CB  MET   327      20.206 -46.312   2.530  1.00  0.00              
ATOM   2586  C   MET   327      20.101 -44.439   0.569  1.00  0.00              
ATOM   2587  O   MET   327      20.166 -43.214   0.643  1.00  0.00              
ATOM   2588  CG  MET   327      21.253 -45.604   3.381  1.00  0.00           C  
ATOM   2589  SD  MET   327      20.567 -44.388   4.526  1.00  0.00           S  
ATOM   2590  CE  MET   327      20.314 -45.398   6.024  1.00  0.00           C  
ATOM   2591  N   LEU   328      20.652 -45.132  -0.419  1.00  0.00              
ATOM   2592  CA  LEU   328      21.384 -44.415  -1.437  1.00  0.00              
ATOM   2593  CB  LEU   328      22.008 -45.461  -2.343  1.00  0.00              
ATOM   2594  C   LEU   328      20.631 -43.386  -2.313  1.00  0.00              
ATOM   2595  O   LEU   328      21.162 -42.364  -2.775  1.00  0.00              
ATOM   2596  CG  LEU   328      23.134 -46.334  -1.940  1.00  0.00           C  
ATOM   2597  CD1 LEU   328      23.702 -47.086  -3.179  1.00  0.00           C  
ATOM   2598  CD2 LEU   328      24.218 -45.445  -1.325  1.00  0.00           C  
ATOM   2599  N   GLU   329      19.367 -43.716  -2.593  1.00  0.00              
ATOM   2600  CA  GLU   329      18.598 -42.767  -3.428  1.00  0.00              
ATOM   2601  CB  GLU   329      17.648 -43.640  -4.269  1.00  0.00              
ATOM   2602  C   GLU   329      17.852 -41.669  -2.592  1.00  0.00              
ATOM   2603  O   GLU   329      17.616 -40.593  -3.120  1.00  0.00              
ATOM   2604  CG  GLU   329      18.345 -44.348  -5.447  1.00  0.00           C  
ATOM   2605  CD  GLU   329      19.033 -45.645  -5.134  1.00  0.00           C  
ATOM   2606  OE1 GLU   329      18.723 -46.168  -4.035  1.00  0.00           O  
ATOM   2607  OE2 GLU   329      19.848 -46.160  -5.893  1.00  0.00           O  
ATOM   2608  N   CYS   330      17.304 -42.013  -1.440  1.00  0.00              
ATOM   2609  CA  CYS   330      16.562 -41.102  -0.686  1.00  0.00              
ATOM   2610  CB  CYS   330      15.065 -40.811  -0.837  1.00  0.00              
ATOM   2611  C   CYS   330      16.723 -41.699   0.623  1.00  0.00              
ATOM   2612  O   CYS   330      16.251 -42.846   0.720  1.00  0.00              
ATOM   2613  SG  CYS   330      14.716 -39.890  -2.356  1.00  0.00           S  
ATOM   2614  N   VAL   331      17.278 -41.075   1.655  1.00  0.00              
ATOM   2615  CA  VAL   331      17.334 -41.594   3.002  1.00  0.00              
ATOM   2616  CB  VAL   331      17.254 -42.878   3.838  1.00  0.00              
ATOM   2617  C   VAL   331      18.599 -40.772   3.372  1.00  0.00              
ATOM   2618  O   VAL   331      18.691 -39.917   4.247  1.00  0.00              
ATOM   2619  CG1 VAL   331      17.631 -42.564   5.292  1.00  0.00           C  
ATOM   2620  CG2 VAL   331      15.877 -43.532   3.707  1.00  0.00           C  
ATOM   2621  N   LEU   332      19.635 -41.147   2.623  1.00  0.00              
ATOM   2622  CA  LEU   332      20.949 -40.424   3.042  1.00  0.00              
ATOM   2623  CB  LEU   332      22.097 -41.352   2.671  1.00  0.00              
ATOM   2624  C   LEU   332      20.894 -38.917   2.686  1.00  0.00              
ATOM   2625  O   LEU   332      21.256 -37.993   3.399  1.00  0.00              
ATOM   2626  CG  LEU   332      22.005 -42.711   3.366  1.00  0.00           C  
ATOM   2627  CD1 LEU   332      23.179 -43.567   2.965  1.00  0.00           C  
ATOM   2628  CD2 LEU   332      21.962 -42.526   4.879  1.00  0.00           C  
ATOM   2629  N   PRO   333      20.453 -38.742   1.440  1.00  0.00              
ATOM   2630  CA  PRO   333      20.406 -37.302   0.945  1.00  0.00              
ATOM   2631  CB  PRO   333      19.866 -37.488  -0.461  1.00  0.00              
ATOM   2632  C   PRO   333      19.358 -36.468   1.693  1.00  0.00              
ATOM   2633  O   PRO   333      19.446 -35.239   1.750  1.00  0.00              
ATOM   2634  CG  PRO   333      20.507 -38.747  -0.879  1.00  0.00           C  
ATOM   2635  CD  PRO   333      20.296 -39.619   0.319  1.00  0.00           C  
ATOM   2636  N   LEU   334      18.382 -37.167   2.273  1.00  0.00              
ATOM   2637  CA  LEU   334      17.313 -36.554   3.021  1.00  0.00              
ATOM   2638  CB  LEU   334      16.066 -37.437   3.042  1.00  0.00              
ATOM   2639  C   LEU   334      18.038 -36.028   4.364  1.00  0.00              
ATOM   2640  O   LEU   334      18.070 -34.893   4.815  1.00  0.00              
ATOM   2641  CG  LEU   334      15.529 -37.822   1.651  1.00  0.00           C  
ATOM   2642  CD1 LEU   334      14.178 -38.531   1.751  1.00  0.00           C  
ATOM   2643  CD2 LEU   334      15.372 -36.553   0.835  1.00  0.00           C  
ATOM   2644  N   MET   335      18.512 -37.085   5.024  1.00  0.00              
ATOM   2645  CA  MET   335      19.108 -36.720   6.367  1.00  0.00              
ATOM   2646  CB  MET   335      19.588 -38.025   7.026  1.00  0.00              
ATOM   2647  C   MET   335      20.260 -35.764   6.216  1.00  0.00              
ATOM   2648  O   MET   335      20.303 -34.796   6.967  1.00  0.00              
ATOM   2649  CG  MET   335      18.462 -38.932   7.446  1.00  0.00           C  
ATOM   2650  SD  MET   335      17.566 -38.188   8.843  1.00  0.00           S  
ATOM   2651  CE  MET   335      18.840 -38.083  10.047  1.00  0.00           C  
ATOM   2652  N   SER   336      21.125 -35.921   5.215  1.00  0.00              
ATOM   2653  CA  SER   336      22.163 -34.998   4.905  1.00  0.00              
ATOM   2654  CB  SER   336      22.910 -35.413   3.641  1.00  0.00              
ATOM   2655  C   SER   336      21.621 -33.536   4.671  1.00  0.00              
ATOM   2656  O   SER   336      22.290 -32.581   5.053  1.00  0.00              
ATOM   2657  OG  SER   336      23.419 -36.728   3.769  1.00  0.00           O  
ATOM   2658  N   SER   337      20.439 -33.378   4.079  1.00  0.00              
ATOM   2659  CA  SER   337      19.865 -32.145   3.896  1.00  0.00              
ATOM   2660  CB  SER   337      18.642 -32.270   2.990  1.00  0.00              
ATOM   2661  C   SER   337      19.567 -31.559   5.294  1.00  0.00              
ATOM   2662  O   SER   337      19.934 -30.430   5.594  1.00  0.00              
ATOM   2663  OG  SER   337      19.006 -32.794   1.727  1.00  0.00           O  
ATOM   2664  N   SER   338      18.821 -32.322   6.085  1.00  0.00              
ATOM   2665  CA  SER   338      18.476 -31.927   7.426  1.00  0.00              
ATOM   2666  CB  SER   338      17.674 -33.037   8.116  1.00  0.00              
ATOM   2667  C   SER   338      19.645 -31.416   8.320  1.00  0.00              
ATOM   2668  O   SER   338      19.685 -30.303   8.851  1.00  0.00              
ATOM   2669  OG  SER   338      16.443 -33.290   7.451  1.00  0.00           O  
ATOM   2670  N   ASN   339      20.634 -32.293   8.422  1.00  0.00              
ATOM   2671  CA  ASN   339      21.789 -31.931   9.287  1.00  0.00              
ATOM   2672  CB  ASN   339      22.457 -33.230   9.749  1.00  0.00              
ATOM   2673  C   ASN   339      22.836 -30.999   8.789  1.00  0.00              
ATOM   2674  O   ASN   339      23.849 -30.812   9.466  1.00  0.00              
ATOM   2675  CG  ASN   339      21.495 -34.167  10.457  1.00  0.00           C  
ATOM   2676  OD1 ASN   339      20.749 -33.760  11.348  1.00  0.00           O  
ATOM   2677  ND2 ASN   339      21.515 -35.435  10.065  1.00  0.00           N  
ATOM   2678  N   PRO   340      22.705 -30.522   7.548  1.00  0.00              
ATOM   2679  CA  PRO   340      23.623 -29.673   6.843  1.00  0.00              
ATOM   2680  CB  PRO   340      24.983 -30.167   6.369  1.00  0.00              
ATOM   2681  C   PRO   340      22.554 -29.244   5.669  1.00  0.00              
ATOM   2682  O   PRO   340      21.944 -30.035   4.950  1.00  0.00              
ATOM   2683  CG  PRO   340      24.670 -31.570   5.925  1.00  0.00           C  
ATOM   2684  CD  PRO   340      23.630 -32.094   6.924  1.00  0.00           C  
ATOM   2685  N   VAL   341      22.381 -27.927   5.617  1.00  0.00              
ATOM   2686  CA  VAL   341      21.453 -27.468   4.637  1.00  0.00              
ATOM   2687  CB  VAL   341      21.400 -27.468   3.105  1.00  0.00              
ATOM   2688  C   VAL   341      20.169 -26.877   5.099  1.00  0.00              
ATOM   2689  O   VAL   341      19.819 -25.776   4.682  1.00  0.00              
ATOM   2690  CG1 VAL   341      20.297 -26.550   2.588  1.00  0.00           C  
ATOM   2691  CG2 VAL   341      22.761 -27.054   2.543  1.00  0.00           C  
ATOM   2692  N   SER   342      19.469 -27.548   6.006  1.00  0.00              
ATOM   2693  CA  SER   342      18.177 -27.065   6.520  1.00  0.00              
ATOM   2694  CB  SER   342      17.644 -28.089   7.525  1.00  0.00              
ATOM   2695  C   SER   342      18.074 -25.925   7.641  1.00  0.00              
ATOM   2696  O   SER   342      18.715 -25.846   8.677  1.00  0.00              
ATOM   2697  OG  SER   342      18.357 -28.014   8.754  1.00  0.00           O  
ATOM   2698  N   VAL   343      17.155 -25.046   7.272  1.00  0.00              
ATOM   2699  CA  VAL   343      16.818 -23.849   8.020  1.00  0.00              
ATOM   2700  CB  VAL   343      17.541 -22.511   7.730  1.00  0.00              
ATOM   2701  C   VAL   343      15.389 -23.673   8.527  1.00  0.00              
ATOM   2702  O   VAL   343      15.046 -22.688   9.162  1.00  0.00              
ATOM   2703  CG1 VAL   343      16.911 -21.386   8.535  1.00  0.00           C  
ATOM   2704  CG2 VAL   343      19.003 -22.625   8.090  1.00  0.00           C  
ATOM   2705  N   GLY   344      14.433 -24.533   8.079  1.00  0.00              
ATOM   2706  CA  GLY   344      13.067 -24.269   8.459  1.00  0.00              
ATOM   2707  C   GLY   344      12.287 -25.415   9.046  1.00  0.00              
ATOM   2708  O   GLY   344      12.895 -26.418   9.445  1.00  0.00              
ATOM   2709  N   ILE   345      10.978 -25.289   9.121  1.00  0.00              
ATOM   2710  CA  ILE   345      10.116 -26.294   9.735  1.00  0.00              
ATOM   2711  CB  ILE   345       8.636 -25.848   9.662  1.00  0.00              
ATOM   2712  C   ILE   345      10.387 -27.652   9.088  1.00  0.00              
ATOM   2713  O   ILE   345      10.606 -28.630   9.795  1.00  0.00              
ATOM   2714  CG1 ILE   345       7.781 -26.748  10.550  1.00  0.00           C  
ATOM   2715  CG2 ILE   345       8.143 -25.838   8.225  1.00  0.00           C  
ATOM   2716  CD1 ILE   345       6.480 -26.111  10.978  1.00  0.00           C  
ATOM   2717  N   ASN   346      10.389 -27.719   7.755  1.00  0.00              
ATOM   2718  CA  ASN   346      10.808 -28.920   7.077  1.00  0.00              
ATOM   2719  CB  ASN   346      10.292 -28.919   5.626  1.00  0.00              
ATOM   2720  C   ASN   346      12.327 -29.290   7.338  1.00  0.00              
ATOM   2721  O   ASN   346      12.834 -30.329   6.909  1.00  0.00              
ATOM   2722  CG  ASN   346       8.798 -29.309   5.652  1.00  0.00           C  
ATOM   2723  OD1 ASN   346       8.567 -30.530   5.423  1.00  0.00           O  
ATOM   2724  ND2 ASN   346       7.913 -28.384   5.894  1.00  0.00           N  
ATOM   2725  N   ALA   347      13.018 -28.349   7.976  1.00  0.00              
ATOM   2726  CA  ALA   347      14.398 -28.508   8.254  1.00  0.00              
ATOM   2727  CB  ALA   347      15.253 -27.232   8.275  1.00  0.00              
ATOM   2728  C   ALA   347      14.489 -28.666   9.861  1.00  0.00              
ATOM   2729  O   ALA   347      15.576 -28.683  10.435  1.00  0.00              
ATOM   2730  N   SER   348      13.342 -28.889  10.489  1.00  0.00              
ATOM   2731  CA  SER   348      13.441 -29.200  11.865  1.00  0.00              
ATOM   2732  CB  SER   348      13.034 -30.625  11.502  1.00  0.00              
ATOM   2733  C   SER   348      14.055 -28.612  12.981  1.00  0.00              
ATOM   2734  O   SER   348      14.931 -29.128  13.665  1.00  0.00              
ATOM   2735  OG  SER   348      12.162 -30.731  10.372  1.00  0.00           O  
ATOM   2736  N   VAL   349      13.653 -27.358  13.164  1.00  0.00              
ATOM   2737  CA  VAL   349      14.135 -26.329  14.256  1.00  0.00              
ATOM   2738  CB  VAL   349      13.934 -24.869  13.785  1.00  0.00              
ATOM   2739  C   VAL   349      13.430 -26.601  15.672  1.00  0.00              
ATOM   2740  O   VAL   349      12.204 -26.576  15.802  1.00  0.00              
ATOM   2741  CG1 VAL   349      14.523 -23.904  14.799  1.00  0.00           C  
ATOM   2742  CG2 VAL   349      14.609 -24.663  12.435  1.00  0.00           C  
ATOM   2743  N   CYS   350      14.260 -26.902  16.662  1.00  0.00              
ATOM   2744  CA  CYS   350      13.720 -27.052  17.964  1.00  0.00              
ATOM   2745  CB  CYS   350      14.560 -28.178  18.571  1.00  0.00              
ATOM   2746  C   CYS   350      14.052 -25.665  18.901  1.00  0.00              
ATOM   2747  O   CYS   350      14.792 -24.689  18.780  1.00  0.00              
ATOM   2748  SG  CYS   350      14.632 -29.648  17.496  1.00  0.00           S  
ATOM   2749  N   PRO   351      13.033 -25.690  19.755  1.00  0.00              
ATOM   2750  CA  PRO   351      12.622 -24.851  20.861  1.00  0.00              
ATOM   2751  CB  PRO   351      11.090 -24.817  21.200  1.00  0.00              
ATOM   2752  C   PRO   351      13.523 -25.237  22.101  1.00  0.00              
ATOM   2753  O   PRO   351      13.846 -26.420  22.317  1.00  0.00              
ATOM   2754  CG  PRO   351      10.696 -26.277  21.058  1.00  0.00           C  
ATOM   2755  CD  PRO   351      11.621 -26.881  19.999  1.00  0.00           C  
ATOM   2756  N   VAL   352      13.934 -24.218  22.852  1.00  0.00              
ATOM   2757  CA  VAL   352      14.718 -24.521  24.013  1.00  0.00              
ATOM   2758  CB  VAL   352      14.856 -22.980  24.205  1.00  0.00              
ATOM   2759  C   VAL   352      13.626 -24.985  25.161  1.00  0.00              
ATOM   2760  O   VAL   352      12.520 -24.545  25.461  1.00  0.00              
ATOM   2761  CG1 VAL   352      14.935 -22.623  25.686  1.00  0.00           C  
ATOM   2762  CG2 VAL   352      16.128 -22.496  23.502  1.00  0.00           C  
ATOM   2763  N   ALA   353      14.121 -26.106  25.674  1.00  0.00              
ATOM   2764  CA  ALA   353      13.885 -27.042  26.733  1.00  0.00              
ATOM   2765  CB  ALA   353      14.135 -28.524  26.367  1.00  0.00              
ATOM   2766  C   ALA   353      14.199 -26.548  28.051  1.00  0.00              
ATOM   2767  O   ALA   353      15.355 -26.233  28.314  1.00  0.00              
ATOM   2768  N   CYS   354      13.197 -26.372  28.934  1.00  0.00              
ATOM   2769  CA  CYS   354      13.392 -25.835  30.302  1.00  0.00              
ATOM   2770  CB  CYS   354      12.016 -25.883  31.011  1.00  0.00              
ATOM   2771  C   CYS   354      14.339 -26.467  31.296  1.00  0.00              
ATOM   2772  O   CYS   354      14.489 -25.966  32.417  1.00  0.00              
ATOM   2773  SG  CYS   354      11.521 -27.562  31.497  1.00  0.00           S  
ATOM   2774  N   VAL   355      15.066 -27.486  30.856  1.00  0.00              
ATOM   2775  CA  VAL   355      16.014 -28.223  31.666  1.00  0.00              
ATOM   2776  CB  VAL   355      15.537 -29.380  32.560  1.00  0.00              
ATOM   2777  C   VAL   355      16.951 -28.712  30.869  1.00  0.00              
ATOM   2778  O   VAL   355      16.640 -29.412  29.913  1.00  0.00              
ATOM   2779  CG1 VAL   355      16.731 -29.985  33.353  1.00  0.00           C  
ATOM   2780  CG2 VAL   355      14.461 -28.903  33.541  1.00  0.00           C  
ATOM   2781  N   GLN   356      18.195 -28.317  31.076  1.00  0.00              
ATOM   2782  CA  GLN   356      19.326 -28.810  29.897  1.00  0.00              
ATOM   2783  CB  GLN   356      19.771 -27.741  28.926  1.00  0.00              
ATOM   2784  C   GLN   356      20.529 -29.420  30.866  1.00  0.00              
ATOM   2785  O   GLN   356      20.697 -28.983  32.006  1.00  0.00              
ATOM   2786  CG  GLN   356      18.998 -27.735  27.665  1.00  0.00           C  
ATOM   2787  CD  GLN   356      19.056 -26.387  27.015  1.00  0.00           C  
ATOM   2788  OE1 GLN   356      20.061 -26.035  26.406  1.00  0.00           O  
ATOM   2789  NE2 GLN   356      17.985 -25.611  27.150  1.00  0.00           N  
ATOM   2790  N   THR   357      21.318 -30.355  30.346  1.00  0.00              
ATOM   2791  CA  THR   357      22.312 -30.809  31.131  1.00  0.00              
ATOM   2792  CB  THR   357      22.171 -32.284  31.465  1.00  0.00              
ATOM   2793  C   THR   357      23.543 -30.518  30.508  1.00  0.00              
ATOM   2794  O   THR   357      23.614 -31.200  29.485  1.00  0.00              
ATOM   2795  OG1 THR   357      21.147 -32.321  32.456  1.00  0.00           O  
ATOM   2796  CG2 THR   357      23.456 -32.944  31.947  1.00  0.00           C  
ATOM   2797  N   GLU   358      24.511 -29.668  30.864  1.00  0.00              
ATOM   2798  CA  GLU   358      25.584 -29.769  29.502  1.00  0.00              
ATOM   2799  CB  GLU   358      25.828 -28.305  29.128  1.00  0.00              
ATOM   2800  C   GLU   358      26.818 -30.226  30.413  1.00  0.00              
ATOM   2801  O   GLU   358      26.945 -30.142  31.634  1.00  0.00              
ATOM   2802  CG  GLU   358      24.664 -27.681  28.357  1.00  0.00           C  
ATOM   2803  CD  GLU   358      24.898 -26.235  27.947  1.00  0.00           C  
ATOM   2804  OE1 GLU   358      25.842 -25.597  28.462  1.00  0.00           O  
ATOM   2805  OE2 GLU   358      24.125 -25.730  27.105  1.00  0.00           O  
ATOM   2806  N   TYR   359      27.702 -30.849  29.641  1.00  0.00              
ATOM   2807  CA  TYR   359      28.968 -31.411  30.047  1.00  0.00              
ATOM   2808  CB  TYR   359      29.264 -32.887  29.697  1.00  0.00              
ATOM   2809  C   TYR   359      29.989 -30.494  29.313  1.00  0.00              
ATOM   2810  O   TYR   359      29.946 -30.158  28.131  1.00  0.00              
ATOM   2811  CG  TYR   359      28.086 -33.727  30.146  1.00  0.00           C  
ATOM   2812  CD1 TYR   359      27.966 -34.115  31.458  1.00  0.00           C  
ATOM   2813  CD2 TYR   359      27.068 -34.016  29.259  1.00  0.00           C  
ATOM   2814  CE1 TYR   359      26.846 -34.790  31.906  1.00  0.00           C  
ATOM   2815  CE2 TYR   359      25.939 -34.718  29.688  1.00  0.00           C  
ATOM   2816  CZ  TYR   359      25.847 -35.081  31.018  1.00  0.00           C  
ATOM   2817  OH  TYR   359      24.702 -35.721  31.455  1.00  0.00           O  
ATOM   2818  N   ASN   360      30.884 -30.016  30.168  1.00  0.00              
ATOM   2819  CA  ASN   360      31.999 -29.127  29.874  1.00  0.00              
ATOM   2820  CB  ASN   360      31.956 -27.940  30.845  1.00  0.00              
ATOM   2821  C   ASN   360      33.014 -30.299  29.654  1.00  0.00              
ATOM   2822  O   ASN   360      32.854 -31.351  30.235  1.00  0.00              
ATOM   2823  CG  ASN   360      33.063 -26.939  30.678  1.00  0.00           C  
ATOM   2824  OD1 ASN   360      34.060 -27.121  29.937  1.00  0.00           O  
ATOM   2825  ND2 ASN   360      32.966 -25.785  31.349  1.00  0.00           N  
ATOM   2826  N   VAL   361      34.046 -30.089  28.853  1.00  0.00              
ATOM   2827  CA  VAL   361      35.015 -31.187  28.823  1.00  0.00              
ATOM   2828  CB  VAL   361      34.768 -32.203  27.693  1.00  0.00              
ATOM   2829  C   VAL   361      36.309 -30.615  28.476  1.00  0.00              
ATOM   2830  O   VAL   361      36.333 -29.695  27.654  1.00  0.00              
ATOM   2831  CG1 VAL   361      33.441 -32.958  27.905  1.00  0.00           C  
ATOM   2832  CG2 VAL   361      34.768 -31.468  26.342  1.00  0.00           C  
ATOM   2833  N   GLU   362      37.403 -31.119  29.066  1.00  0.00              
ATOM   2834  CA  GLU   362      38.785 -30.726  28.720  1.00  0.00              
ATOM   2835  CB  GLU   362      39.445 -29.940  29.853  1.00  0.00              
ATOM   2836  C   GLU   362      39.441 -32.077  28.225  1.00  0.00              
ATOM   2837  O   GLU   362      39.343 -33.088  28.923  1.00  0.00              
ATOM   2838  CG  GLU   362      40.883 -29.545  29.558  1.00  0.00           C  
ATOM   2839  CD  GLU   362      41.466 -28.633  30.610  1.00  0.00           C  
ATOM   2840  OE1 GLU   362      41.696 -29.108  31.742  1.00  0.00           O  
ATOM   2841  OE2 GLU   362      41.695 -27.440  30.304  1.00  0.00           O  
ATOM   2842  N   VAL   363      40.050 -32.063  27.046  1.00  0.00              
ATOM   2843  CA  VAL   363      40.691 -33.316  26.696  1.00  0.00              
ATOM   2844  CB  VAL   363      40.115 -33.664  25.297  1.00  0.00              
ATOM   2845  C   VAL   363      42.131 -33.436  26.377  1.00  0.00              
ATOM   2846  O   VAL   363      42.681 -32.640  25.610  1.00  0.00              
ATOM   2847  CG1 VAL   363      40.729 -34.947  24.749  1.00  0.00           C  
ATOM   2848  CG2 VAL   363      38.595 -33.801  25.379  1.00  0.00           C  
ATOM   2849  N   SER   364      42.809 -34.366  27.039  1.00  0.00              
ATOM   2850  CA  SER   364      44.302 -34.475  26.945  1.00  0.00              
ATOM   2851  CB  SER   364      44.877 -34.373  28.360  1.00  0.00              
ATOM   2852  C   SER   364      44.605 -35.983  26.415  1.00  0.00              
ATOM   2853  O   SER   364      43.793 -36.898  26.410  1.00  0.00              
ATOM   2854  OG  SER   364      44.456 -35.462  29.159  1.00  0.00           O  
ATOM   2855  N   TYR   365      45.847 -36.107  25.939  1.00  0.00              
ATOM   2856  CA  TYR   365      46.470 -37.222  25.463  1.00  0.00              
ATOM   2857  CB  TYR   365      46.581 -37.057  23.952  1.00  0.00              
ATOM   2858  C   TYR   365      47.733 -37.606  25.684  1.00  0.00              
ATOM   2859  O   TYR   365      48.580 -36.718  25.711  1.00  0.00              
ATOM   2860  CG  TYR   365      47.634 -36.061  23.539  1.00  0.00           C  
ATOM   2861  CD1 TYR   365      47.325 -34.709  23.401  1.00  0.00           C  
ATOM   2862  CD2 TYR   365      48.951 -36.459  23.326  1.00  0.00           C  
ATOM   2863  CE1 TYR   365      48.302 -33.779  23.072  1.00  0.00           C  
ATOM   2864  CE2 TYR   365      49.937 -35.537  22.997  1.00  0.00           C  
ATOM   2865  CZ  TYR   365      49.603 -34.196  22.874  1.00  0.00           C  
ATOM   2866  OH  TYR   365      50.576 -33.275  22.564  1.00  0.00           O  
ATOM   2867  N   ALA   366      48.007 -38.883  25.910  1.00  0.00              
ATOM   2868  CA  ALA   366      49.502 -39.381  26.226  1.00  0.00              
ATOM   2869  CB  ALA   366      49.749 -39.743  27.697  1.00  0.00              
ATOM   2870  C   ALA   366      49.659 -40.539  25.178  1.00  0.00              
ATOM   2871  O   ALA   366      48.681 -41.146  24.760  1.00  0.00              
ATOM   2872  N   LEU   367      50.897 -40.844  24.795  1.00  0.00              
ATOM   2873  CA  LEU   367      51.041 -41.905  23.838  1.00  0.00              
ATOM   2874  CB  LEU   367      52.489 -41.890  23.315  1.00  0.00              
ATOM   2875  C   LEU   367      50.884 -43.350  24.298  1.00  0.00              
ATOM   2876  O   LEU   367      51.511 -43.780  25.268  1.00  0.00              
ATOM   2877  CG  LEU   367      53.029 -40.839  22.319  1.00  0.00           C  
ATOM   2878  CD1 LEU   367      54.390 -41.296  21.748  1.00  0.00           C  
ATOM   2879  CD2 LEU   367      52.059 -40.625  21.178  1.00  0.00           C  
ATOM   2880  N   ILE   368      50.014 -44.110  23.612  1.00  0.00              
ATOM   2881  CA  ILE   368      49.887 -45.519  24.047  1.00  0.00              
ATOM   2882  CB  ILE   368      48.516 -46.018  23.522  1.00  0.00              
ATOM   2883  C   ILE   368      51.203 -46.295  23.991  1.00  0.00              
ATOM   2884  O   ILE   368      52.232 -45.725  23.687  1.00  0.00              
ATOM   2885  CG1 ILE   368      47.385 -45.130  24.038  1.00  0.00           C  
ATOM   2886  CG2 ILE   368      48.276 -47.451  23.975  1.00  0.00           C  
ATOM   2887  CD1 ILE   368      46.034 -45.500  23.479  1.00  0.00           C  
ATOM   2888  N   PRO   369      51.135 -47.597  24.028  1.00  0.00              
ATOM   2889  CA  PRO   369      52.290 -48.462  23.951  1.00  0.00              
ATOM   2890  CB  PRO   369      52.143 -49.348  22.708  1.00  0.00              
ATOM   2891  C   PRO   369      53.677 -47.820  23.741  1.00  0.00              
ATOM   2892  O   PRO   369      54.212 -47.627  22.655  1.00  0.00              
ATOM   2893  CG  PRO   369      52.126 -48.343  21.611  1.00  0.00           C  
ATOM   2894  CD  PRO   369      51.256 -47.210  22.151  1.00  0.00           C  
ATOM   2895  N   SER   370      54.266 -47.523  24.893  1.00  0.00              
ATOM   2896  CA  SER   370      55.543 -46.906  25.153  1.00  0.00              
ATOM   2897  CB  SER   370      55.740 -46.513  26.628  1.00  0.00              
ATOM   2898  C   SER   370      56.438 -48.017  24.583  1.00  0.00              
ATOM   2899  O   SER   370      55.998 -49.186  24.479  1.00  0.00              
ATOM   2900  OG  SER   370      56.185 -45.156  26.673  1.00  0.00           O  
ATOM   2901  N   GLN   371      57.686 -47.708  24.223  1.00  0.00              
ATOM   2902  CA  GLN   371      58.511 -48.743  23.651  1.00  0.00              
ATOM   2903  CB  GLN   371      59.856 -48.155  23.212  1.00  0.00              
ATOM   2904  C   GLN   371      58.691 -49.896  24.607  1.00  0.00              
ATOM   2905  O   GLN   371      58.733 -51.024  24.131  1.00  0.00              
ATOM   2906  CG  GLN   371      60.674 -49.146  22.377  1.00  0.00           C  
ATOM   2907  CD  GLN   371      61.803 -48.493  21.605  1.00  0.00           C  
ATOM   2908  OE1 GLN   371      62.495 -49.158  20.831  1.00  0.00           O  
ATOM   2909  NE2 GLN   371      61.996 -47.194  21.807  1.00  0.00           N  
ATOM   2910  N   VAL   372      58.836 -49.640  25.902  1.00  0.00              
ATOM   2911  CA  VAL   372      58.928 -50.593  26.944  1.00  0.00              
ATOM   2912  CB  VAL   372      59.115 -49.934  28.351  1.00  0.00              
ATOM   2913  C   VAL   372      57.686 -51.495  27.285  1.00  0.00              
ATOM   2914  O   VAL   372      57.788 -52.495  28.011  1.00  0.00              
ATOM   2915  CG1 VAL   372      59.000 -50.966  29.472  1.00  0.00           C  
ATOM   2916  CG2 VAL   372      60.462 -49.245  28.424  1.00  0.00           C  
ATOM   2917  N   VAL   373      56.508 -51.078  26.813  1.00  0.00              
ATOM   2918  CA  VAL   373      55.350 -51.863  27.096  1.00  0.00              
ATOM   2919  CB  VAL   373      54.163 -51.032  27.658  1.00  0.00              
ATOM   2920  C   VAL   373      54.704 -52.536  25.902  1.00  0.00              
ATOM   2921  O   VAL   373      53.923 -53.513  26.026  1.00  0.00              
ATOM   2922  CG1 VAL   373      52.911 -51.877  27.762  1.00  0.00           C  
ATOM   2923  CG2 VAL   373      54.533 -50.412  29.014  1.00  0.00           C  
ATOM   2924  N   VAL   374      55.112 -52.052  24.735  1.00  0.00              
ATOM   2925  CA  VAL   374      54.529 -52.622  23.464  1.00  0.00              
ATOM   2926  CB  VAL   374      55.036 -51.920  22.185  1.00  0.00              
ATOM   2927  C   VAL   374      54.536 -54.146  23.519  1.00  0.00              
ATOM   2928  O   VAL   374      53.468 -54.760  23.415  1.00  0.00              
ATOM   2929  CG1 VAL   374      54.527 -52.641  20.941  1.00  0.00           C  
ATOM   2930  CG2 VAL   374      54.537 -50.468  22.183  1.00  0.00           C  
ATOM   2931  N   ASN   375      55.715 -54.759  23.626  1.00  0.00              
ATOM   2932  CA  ASN   375      55.850 -56.176  23.708  1.00  0.00              
ATOM   2933  CB  ASN   375      57.282 -56.609  23.978  1.00  0.00              
ATOM   2934  C   ASN   375      54.980 -56.941  24.643  1.00  0.00              
ATOM   2935  O   ASN   375      54.608 -58.067  24.338  1.00  0.00              
ATOM   2936  CG  ASN   375      58.256 -56.016  22.988  1.00  0.00           C  
ATOM   2937  OD1 ASN   375      59.114 -55.218  23.356  1.00  0.00           O  
ATOM   2938  ND2 ASN   375      58.106 -56.372  21.716  1.00  0.00           N  
ATOM   2939  N   ASP   376      54.669 -56.351  25.791  1.00  0.00              
ATOM   2940  CA  ASP   376      53.769 -56.929  26.797  1.00  0.00              
ATOM   2941  CB  ASP   376      53.946 -56.265  28.156  1.00  0.00              
ATOM   2942  C   ASP   376      52.253 -57.010  26.280  1.00  0.00              
ATOM   2943  O   ASP   376      51.463 -57.924  26.460  1.00  0.00              
ATOM   2944  CG  ASP   376      55.185 -56.750  28.904  1.00  0.00           C  
ATOM   2945  OD1 ASP   376      55.833 -57.743  28.561  1.00  0.00           O  
ATOM   2946  OD2 ASP   376      55.501 -56.046  29.888  1.00  0.00           O  
ATOM   2947  N   ILE   377      51.911 -55.857  25.706  1.00  0.00              
ATOM   2948  CA  ILE   377      50.489 -55.785  25.256  1.00  0.00              
ATOM   2949  CB  ILE   377      50.194 -54.327  24.846  1.00  0.00              
ATOM   2950  C   ILE   377      50.347 -56.711  24.066  1.00  0.00              
ATOM   2951  O   ILE   377      49.417 -57.505  23.943  1.00  0.00              
ATOM   2952  CG1 ILE   377      49.781 -53.470  26.044  1.00  0.00           C  
ATOM   2953  CG2 ILE   377      49.183 -54.231  23.720  1.00  0.00           C  
ATOM   2954  CD1 ILE   377      49.528 -52.012  25.707  1.00  0.00           C  
ATOM   2955  N   SER   378      51.340 -56.619  23.183  1.00  0.00              
ATOM   2956  CA  SER   378      51.307 -57.509  21.970  1.00  0.00              
ATOM   2957  CB  SER   378      52.532 -57.245  21.074  1.00  0.00              
ATOM   2958  C   SER   378      51.184 -59.013  22.210  1.00  0.00              
ATOM   2959  O   SER   378      50.731 -59.811  21.392  1.00  0.00              
ATOM   2960  OG  SER   378      53.717 -57.771  21.653  1.00  0.00           O  
ATOM   2961  N   ASP   379      51.700 -59.390  23.376  1.00  0.00              
ATOM   2962  CA  ASP   379      51.670 -60.842  23.758  1.00  0.00              
ATOM   2963  CB  ASP   379      53.044 -61.311  24.223  1.00  0.00              
ATOM   2964  C   ASP   379      50.280 -61.029  24.442  1.00  0.00              
ATOM   2965  O   ASP   379      49.528 -61.984  24.251  1.00  0.00              
ATOM   2966  CG  ASP   379      53.519 -60.585  25.470  1.00  0.00           C  
ATOM   2967  OD1 ASP   379      53.295 -59.358  25.585  1.00  0.00           O  
ATOM   2968  OD2 ASP   379      54.138 -61.243  26.328  1.00  0.00           O  
ATOM   2969  N   GLN   380      50.018 -60.071  25.331  1.00  0.00              
ATOM   2970  CA  GLN   380      48.772 -60.255  26.145  1.00  0.00              
ATOM   2971  CB  GLN   380      48.577 -59.013  26.996  1.00  0.00              
ATOM   2972  C   GLN   380      47.469 -60.483  25.256  1.00  0.00              
ATOM   2973  O   GLN   380      46.436 -61.059  25.594  1.00  0.00              
ATOM   2974  CG  GLN   380      47.472 -59.218  28.014  1.00  0.00           C  
ATOM   2975  CD  GLN   380      47.216 -58.050  28.884  1.00  0.00           C  
ATOM   2976  OE1 GLN   380      47.413 -56.891  28.522  1.00  0.00           O  
ATOM   2977  NE2 GLN   380      46.768 -58.353  30.103  1.00  0.00           N  
ATOM   2978  N   TYR   381      47.554 -59.740  24.156  1.00  0.00              
ATOM   2979  CA  TYR   381      46.317 -59.839  23.275  1.00  0.00              
ATOM   2980  CB  TYR   381      46.079 -58.541  22.494  1.00  0.00              
ATOM   2981  C   TYR   381      46.618 -60.664  22.075  1.00  0.00              
ATOM   2982  O   TYR   381      45.705 -61.193  21.444  1.00  0.00              
ATOM   2983  CG  TYR   381      45.578 -57.402  23.343  1.00  0.00           C  
ATOM   2984  CD1 TYR   381      46.468 -56.599  24.062  1.00  0.00           C  
ATOM   2985  CD2 TYR   381      44.216 -57.137  23.446  1.00  0.00           C  
ATOM   2986  CE1 TYR   381      46.012 -55.560  24.868  1.00  0.00           C  
ATOM   2987  CE2 TYR   381      43.748 -56.101  24.248  1.00  0.00           C  
ATOM   2988  CZ  TYR   381      44.653 -55.317  24.954  1.00  0.00           C  
ATOM   2989  OH  TYR   381      44.203 -54.284  25.731  1.00  0.00           O  
ATOM   2990  N   ASN   382      47.896 -60.903  21.827  1.00  0.00              
ATOM   2991  CA  ASN   382      48.072 -61.959  20.656  1.00  0.00              
ATOM   2992  CB  ASN   382      47.232 -63.239  20.525  1.00  0.00              
ATOM   2993  C   ASN   382      47.996 -61.317  19.293  1.00  0.00              
ATOM   2994  O   ASN   382      47.413 -61.783  18.305  1.00  0.00              
ATOM   2995  CG  ASN   382      47.667 -64.107  19.358  1.00  0.00           C  
ATOM   2996  OD1 ASN   382      48.856 -64.244  19.066  1.00  0.00           O  
ATOM   2997  ND2 ASN   382      46.698 -64.683  18.668  1.00  0.00           N  
ATOM   2998  N   VAL   383      48.696 -60.208  19.257  1.00  0.00              
ATOM   2999  CA  VAL   383      48.799 -59.197  18.150  1.00  0.00              
ATOM   3000  CB  VAL   383      47.843 -57.969  18.231  1.00  0.00              
ATOM   3001  C   VAL   383      50.088 -58.441  18.043  1.00  0.00              
ATOM   3002  O   VAL   383      50.730 -58.079  19.033  1.00  0.00              
ATOM   3003  CG1 VAL   383      46.391 -58.415  18.207  1.00  0.00           C  
ATOM   3004  CG2 VAL   383      48.130 -57.151  19.460  1.00  0.00           C  
ATOM   3005  N   THR   384      50.525 -58.295  16.797  1.00  0.00              
ATOM   3006  CA  THR   384      51.766 -57.634  16.362  1.00  0.00              
ATOM   3007  CB  THR   384      51.851 -57.475  14.766  1.00  0.00              
ATOM   3008  C   THR   384      52.654 -57.040  17.376  1.00  0.00              
ATOM   3009  O   THR   384      53.136 -57.701  18.305  1.00  0.00              
ATOM   3010  OG1 THR   384      50.633 -56.696  14.409  1.00  0.00           O  
ATOM   3011  CG2 THR   384      51.824 -58.820  14.084  1.00  0.00           C  
ATOM   3012  N   LYS   385      52.807 -55.712  17.265  1.00  0.00              
ATOM   3013  CA  LYS   385      53.655 -54.837  18.107  1.00  0.00              
ATOM   3014  CB  LYS   385      53.306 -54.359  19.534  1.00  0.00              
ATOM   3015  C   LYS   385      54.921 -55.545  18.857  1.00  0.00              
ATOM   3016  O   LYS   385      55.550 -55.119  19.822  1.00  0.00              
ATOM   3017  CG  LYS   385      54.396 -53.555  20.215  1.00  0.00           C  
ATOM   3018  CD  LYS   385      54.234 -52.029  20.003  1.00  0.00           C  
ATOM   3019  CE  LYS   385      55.373 -51.232  20.646  1.00  0.00           C  
ATOM   3020  NZ  LYS   385      55.115 -49.763  20.607  1.00  0.00           N  
ATOM   3021  N   ILE   386      55.378 -56.552  18.126  1.00  0.00              
ATOM   3022  CA  ILE   386      56.735 -57.057  17.948  1.00  0.00              
ATOM   3023  CB  ILE   386      57.075 -57.995  16.765  1.00  0.00              
ATOM   3024  C   ILE   386      57.886 -56.079  18.242  1.00  0.00              
ATOM   3025  O   ILE   386      58.371 -55.776  17.154  1.00  0.00              
ATOM   3026  CG1 ILE   386      56.100 -59.172  16.653  1.00  0.00           C  
ATOM   3027  CG2 ILE   386      58.502 -58.498  16.877  1.00  0.00           C  
ATOM   3028  CD1 ILE   386      56.210 -60.129  17.828  1.00  0.00           C  
ATOM   3029  N   ILE   387      58.355 -55.617  19.403  1.00  0.00              
ATOM   3030  CA  ILE   387      59.363 -54.569  19.108  1.00  0.00              
ATOM   3031  CB  ILE   387      59.561 -53.968  20.503  1.00  0.00              
ATOM   3032  C   ILE   387      60.705 -54.927  18.553  1.00  0.00              
ATOM   3033  O   ILE   387      61.468 -54.156  17.972  1.00  0.00              
ATOM   3034  CG1 ILE   387      58.188 -53.349  20.973  1.00  0.00           C  
ATOM   3035  CG2 ILE   387      60.659 -52.829  20.498  1.00  0.00           C  
ATOM   3036  CD1 ILE   387      58.273 -52.814  22.427  1.00  0.00           C  
ATOM   3037  N   GLU   388      61.008 -56.205  18.782  1.00  0.00              
ATOM   3038  CA  GLU   388      62.465 -56.636  18.367  1.00  0.00              
ATOM   3039  CB  GLU   388      62.843 -58.019  18.914  1.00  0.00              
ATOM   3040  C   GLU   388      62.554 -56.704  16.824  1.00  0.00              
ATOM   3041  O   GLU   388      63.666 -56.716  16.301  1.00  0.00              
ATOM   3042  CG  GLU   388      63.282 -57.963  20.372  1.00  0.00           C  
ATOM   3043  CD  GLU   388      62.132 -58.006  21.356  1.00  0.00           C  
ATOM   3044  OE1 GLU   388      60.954 -57.886  20.947  1.00  0.00           O  
ATOM   3045  OE2 GLU   388      62.410 -58.105  22.574  1.00  0.00           O  
ATOM   3046  N   ASN   389      61.426 -56.725  16.128  1.00  0.00              
ATOM   3047  CA  ASN   389      61.350 -56.785  14.737  1.00  0.00              
ATOM   3048  CB  ASN   389      60.071 -57.481  14.283  1.00  0.00              
ATOM   3049  C   ASN   389      61.698 -55.354  14.056  1.00  0.00              
ATOM   3050  O   ASN   389      62.480 -55.104  13.135  1.00  0.00              
ATOM   3051  CG  ASN   389      60.064 -58.913  14.843  1.00  0.00           C  
ATOM   3052  OD1 ASN   389      60.805 -59.752  14.337  1.00  0.00           O  
ATOM   3053  ND2 ASN   389      59.332 -59.165  15.915  1.00  0.00           N  
ATOM   3054  N   ALA   390      60.974 -54.418  14.654  1.00  0.00              
ATOM   3055  CA  ALA   390      61.154 -53.058  14.022  1.00  0.00              
ATOM   3056  CB  ALA   390      60.021 -52.148  14.514  1.00  0.00              
ATOM   3057  C   ALA   390      62.006 -52.400  15.060  1.00  0.00              
ATOM   3058  O   ALA   390      61.349 -51.823  15.921  1.00  0.00              
ATOM   3059  N   ARG   391      63.329 -52.501  15.102  1.00  0.00              
ATOM   3060  CA  ARG   391      63.939 -51.853  16.309  1.00  0.00              
ATOM   3061  CB  ARG   391      65.441 -52.171  16.035  1.00  0.00              
ATOM   3062  C   ARG   391      63.812 -50.395  16.605  1.00  0.00              
ATOM   3063  O   ARG   391      63.795 -49.884  17.718  1.00  0.00              
ATOM   3064  CG  ARG   391      65.581 -53.704  16.182  1.00  0.00           C  
ATOM   3065  CD  ARG   391      66.363 -54.260  14.993  1.00  0.00           C  
ATOM   3066  NE  ARG   391      67.262 -55.362  15.265  1.00  0.00           N  
ATOM   3067  CZ  ARG   391      67.917 -55.999  14.262  1.00  0.00           C  
ATOM   3068  NH1 ARG   391      67.663 -55.681  13.010  1.00  0.00           N  
ATOM   3069  NH2 ARG   391      68.781 -56.979  14.561  1.00  0.00           N  
ATOM   3070  N   ASN   392      63.801 -49.694  15.471  1.00  0.00              
ATOM   3071  CA  ASN   392      63.715 -48.125  15.604  1.00  0.00              
ATOM   3072  CB  ASN   392      65.132 -47.517  15.555  1.00  0.00              
ATOM   3073  C   ASN   392      62.783 -48.011  14.312  1.00  0.00              
ATOM   3074  O   ASN   392      63.169 -48.197  13.159  1.00  0.00              
ATOM   3075  CG  ASN   392      65.732 -47.493  14.152  1.00  0.00           C  
ATOM   3076  OD1 ASN   392      65.840 -46.432  13.538  1.00  0.00           O  
ATOM   3077  ND2 ASN   392      66.133 -48.653  13.653  1.00  0.00           N  
ATOM   3078  N   GLN   393      61.518 -47.668  14.579  1.00  0.00              
ATOM   3079  CA  GLN   393      60.539 -47.492  13.616  1.00  0.00              
ATOM   3080  CB  GLN   393      59.270 -46.892  14.234  1.00  0.00              
ATOM   3081  C   GLN   393      60.500 -46.331  12.740  1.00  0.00              
ATOM   3082  O   GLN   393      59.582 -45.574  13.041  1.00  0.00              
ATOM   3083  CG  GLN   393      58.827 -47.571  15.530  1.00  0.00           C  
ATOM   3084  CD  GLN   393      57.916 -48.766  15.289  1.00  0.00           C  
ATOM   3085  OE1 GLN   393      58.383 -49.885  15.035  1.00  0.00           O  
ATOM   3086  NE2 GLN   393      56.607 -48.536  15.372  1.00  0.00           N  
ATOM   3087  N   ARG   394      61.405 -46.043  11.821  1.00  0.00              
ATOM   3088  CA  ARG   394      61.610 -44.902  11.050  1.00  0.00              
ATOM   3089  CB  ARG   394      61.503 -44.531   9.570  1.00  0.00              
ATOM   3090  C   ARG   394      61.608 -43.675  11.998  1.00  0.00              
ATOM   3091  O   ARG   394      60.787 -42.774  11.824  1.00  0.00              
ATOM   3092  CG  ARG   394      60.540 -45.370   8.763  1.00  0.00           C  
ATOM   3093  CD  ARG   394      60.608 -44.987   7.295  1.00  0.00           C  
ATOM   3094  NE  ARG   394      60.295 -43.576   7.089  1.00  0.00           N  
ATOM   3095  CZ  ARG   394      59.136 -43.124   6.621  1.00  0.00           C  
ATOM   3096  NH1 ARG   394      58.166 -43.967   6.297  1.00  0.00           N  
ATOM   3097  NH2 ARG   394      58.934 -41.820   6.510  1.00  0.00           N  
ATOM   3098  N   LEU   395      62.513 -43.659  12.971  1.00  0.00              
ATOM   3099  CA  LEU   395      62.643 -42.662  13.940  1.00  0.00              
ATOM   3100  CB  LEU   395      63.358 -41.489  13.250  1.00  0.00              
ATOM   3101  C   LEU   395      61.524 -42.093  14.835  1.00  0.00              
ATOM   3102  O   LEU   395      61.385 -40.879  14.958  1.00  0.00              
ATOM   3103  CG  LEU   395      64.825 -41.655  12.835  1.00  0.00           C  
ATOM   3104  CD1 LEU   395      64.962 -42.649  11.692  1.00  0.00           C  
ATOM   3105  CD2 LEU   395      65.381 -40.305  12.415  1.00  0.00           C  
ATOM   3106  N   ASN   396      60.757 -42.975  15.451  1.00  0.00              
ATOM   3107  CA  ASN   396      59.673 -42.571  16.309  1.00  0.00              
ATOM   3108  CB  ASN   396      60.110 -41.422  17.231  1.00  0.00              
ATOM   3109  C   ASN   396      58.437 -42.736  15.486  1.00  0.00              
ATOM   3110  O   ASN   396      57.560 -43.467  15.899  1.00  0.00              
ATOM   3111  CG  ASN   396      59.232 -41.280  18.461  1.00  0.00           C  
ATOM   3112  OD1 ASN   396      58.013 -41.096  18.366  1.00  0.00           O  
ATOM   3113  ND2 ASN   396      59.854 -41.363  19.630  1.00  0.00           N  
ATOM   3114  N   LEU   397      58.356 -42.182  14.301  1.00  0.00              
ATOM   3115  CA  LEU   397      57.177 -42.310  13.456  1.00  0.00              
ATOM   3116  CB  LEU   397      55.785 -41.872  14.011  1.00  0.00              
ATOM   3117  C   LEU   397      57.172 -41.740  12.028  1.00  0.00              
ATOM   3118  O   LEU   397      56.125 -41.478  11.437  1.00  0.00              
ATOM   3119  CG  LEU   397      54.769 -42.812  14.721  1.00  0.00           C  
ATOM   3120  CD1 LEU   397      54.443 -43.977  13.804  1.00  0.00           C  
ATOM   3121  CD2 LEU   397      55.289 -43.335  16.060  1.00  0.00           C  
ATOM   3122  N   THR   398      58.410 -41.518  11.576  1.00  0.00              
ATOM   3123  CA  THR   398      58.591 -40.798  10.269  1.00  0.00              
ATOM   3124  CB  THR   398      60.073 -40.345  10.257  1.00  0.00              
ATOM   3125  C   THR   398      57.711 -41.365   8.928  1.00  0.00              
ATOM   3126  O   THR   398      56.910 -40.895   8.117  1.00  0.00              
ATOM   3127  OG1 THR   398      60.931 -41.493  10.217  1.00  0.00           O  
ATOM   3128  CG2 THR   398      60.375 -39.523  11.490  1.00  0.00           C  
ATOM   3129  N   MET   399      58.219 -42.585   8.823  1.00  0.00              
ATOM   3130  CA  MET   399      57.540 -43.161   7.485  1.00  0.00              
ATOM   3131  CB  MET   399      58.545 -43.983   6.669  1.00  0.00              
ATOM   3132  C   MET   399      56.643 -44.390   7.750  1.00  0.00              
ATOM   3133  O   MET   399      56.278 -45.064   6.789  1.00  0.00              
ATOM   3134  CG  MET   399      59.699 -43.126   6.148  1.00  0.00           C  
ATOM   3135  SD  MET   399      59.202 -41.934   4.908  1.00  0.00           S  
ATOM   3136  CE  MET   399      58.689 -43.007   3.584  1.00  0.00           C  
ATOM   3137  N   SER   400      56.262 -44.651   8.993  1.00  0.00              
ATOM   3138  CA  SER   400      55.440 -45.770   9.282  1.00  0.00              
ATOM   3139  CB  SER   400      55.059 -45.874   7.801  1.00  0.00              
ATOM   3140  C   SER   400      56.105 -47.300   9.249  1.00  0.00              
ATOM   3141  O   SER   400      57.154 -47.599   8.656  1.00  0.00              
ATOM   3142  OG  SER   400      54.739 -44.592   7.284  1.00  0.00           O  
ATOM   3143  N   LYS   401      55.290 -48.105   9.898  1.00  0.00              
ATOM   3144  CA  LYS   401      55.539 -49.483  10.083  1.00  0.00              
ATOM   3145  CB  LYS   401      56.852 -50.117  10.543  1.00  0.00              
ATOM   3146  C   LYS   401      54.750 -49.787  11.315  1.00  0.00              
ATOM   3147  O   LYS   401      55.396 -50.206  12.278  1.00  0.00              
ATOM   3148  CG  LYS   401      57.917 -50.214   9.464  1.00  0.00           C  
ATOM   3149  CD  LYS   401      57.500 -51.200   8.388  1.00  0.00           C  
ATOM   3150  CE  LYS   401      58.661 -51.542   7.466  1.00  0.00           C  
ATOM   3151  NZ  LYS   401      59.215 -50.330   6.812  1.00  0.00           N  
ATOM   3152  N   LEU   402      53.471 -49.427  11.348  1.00  0.00              
ATOM   3153  CA  LEU   402      52.961 -49.289  12.868  1.00  0.00              
ATOM   3154  CB  LEU   402      51.703 -48.418  12.800  1.00  0.00              
ATOM   3155  C   LEU   402      52.682 -50.575  13.196  1.00  0.00              
ATOM   3156  O   LEU   402      52.242 -51.248  12.272  1.00  0.00              
ATOM   3157  CG  LEU   402      51.941 -46.981  12.348  1.00  0.00           C  
ATOM   3158  CD1 LEU   402      50.614 -46.269  12.134  1.00  0.00           C  
ATOM   3159  CD2 LEU   402      52.784 -46.254  13.387  1.00  0.00           C  
ATOM   3160  N   GLU   403      52.814 -51.043  14.427  1.00  0.00              
ATOM   3161  CA  GLU   403      52.563 -52.577  14.730  1.00  0.00              
ATOM   3162  CB  GLU   403      53.430 -53.151  15.857  1.00  0.00              
ATOM   3163  C   GLU   403      51.118 -52.358  15.369  1.00  0.00              
ATOM   3164  O   GLU   403      50.706 -51.332  15.911  1.00  0.00              
ATOM   3165  CG  GLU   403      54.896 -53.399  15.512  1.00  0.00           C  
ATOM   3166  CD  GLU   403      55.598 -54.282  16.541  1.00  0.00           C  
ATOM   3167  OE1 GLU   403      55.088 -54.391  17.662  1.00  0.00           O  
ATOM   3168  OE2 GLU   403      56.643 -54.892  16.243  1.00  0.00           O  
ATOM   3169  N   PHE   404      50.347 -53.421  15.148  1.00  0.00              
ATOM   3170  CA  PHE   404      48.978 -53.573  15.500  1.00  0.00              
ATOM   3171  CB  PHE   404      48.505 -55.036  15.544  1.00  0.00              
ATOM   3172  C   PHE   404      48.570 -52.858  16.727  1.00  0.00              
ATOM   3173  O   PHE   404      47.633 -52.052  16.690  1.00  0.00              
ATOM   3174  CG  PHE   404      47.031 -55.188  15.775  1.00  0.00           C  
ATOM   3175  CD1 PHE   404      46.122 -54.812  14.795  1.00  0.00           C  
ATOM   3176  CD2 PHE   404      46.552 -55.692  16.982  1.00  0.00           C  
ATOM   3177  CE1 PHE   404      44.764 -54.926  15.006  1.00  0.00           C  
ATOM   3178  CE2 PHE   404      45.196 -55.811  17.208  1.00  0.00           C  
ATOM   3179  CZ  PHE   404      44.293 -55.426  16.215  1.00  0.00           C  
ATOM   3180  N   ILE   405      49.253 -53.123  17.841  1.00  0.00              
ATOM   3181  CA  ILE   405      48.966 -52.448  19.130  1.00  0.00              
ATOM   3182  CB  ILE   405      49.792 -53.046  20.313  1.00  0.00              
ATOM   3183  C   ILE   405      49.100 -50.955  19.108  1.00  0.00              
ATOM   3184  O   ILE   405      48.329 -50.268  19.772  1.00  0.00              
ATOM   3185  CG1 ILE   405      51.293 -52.860  20.082  1.00  0.00           C  
ATOM   3186  CG2 ILE   405      49.436 -54.516  20.520  1.00  0.00           C  
ATOM   3187  CD1 ILE   405      52.160 -53.444  21.185  1.00  0.00           C  
ATOM   3188  N   ARG   406      50.004 -50.438  18.286  1.00  0.00              
ATOM   3189  CA  ARG   406      50.242 -49.019  18.102  1.00  0.00              
ATOM   3190  CB  ARG   406      51.580 -48.781  17.403  1.00  0.00              
ATOM   3191  C   ARG   406      49.109 -48.405  17.281  1.00  0.00              
ATOM   3192  O   ARG   406      48.664 -47.310  17.601  1.00  0.00              
ATOM   3193  CG  ARG   406      52.232 -47.472  17.768  1.00  0.00           C  
ATOM   3194  CD  ARG   406      53.681 -47.450  17.326  1.00  0.00           C  
ATOM   3195  NE  ARG   406      54.517 -46.699  18.260  1.00  0.00           N  
ATOM   3196  CZ  ARG   406      54.986 -47.190  19.405  1.00  0.00           C  
ATOM   3197  NH1 ARG   406      54.705 -48.440  19.758  1.00  0.00           N  
ATOM   3198  NH2 ARG   406      55.723 -46.428  20.206  1.00  0.00           N  
ATOM   3199  N   GLU   407      48.660 -49.099  16.239  1.00  0.00              
ATOM   3200  CA  GLU   407      47.592 -48.641  15.405  1.00  0.00              
ATOM   3201  CB  GLU   407      47.693 -49.334  14.059  1.00  0.00              
ATOM   3202  C   GLU   407      46.171 -48.771  15.987  1.00  0.00              
ATOM   3203  O   GLU   407      45.313 -47.921  15.804  1.00  0.00              
ATOM   3204  CG  GLU   407      48.981 -49.094  13.299  1.00  0.00           C  
ATOM   3205  CD  GLU   407      48.996 -49.848  11.965  1.00  0.00           C  
ATOM   3206  OE1 GLU   407      47.932 -50.396  11.569  1.00  0.00           O  
ATOM   3207  OE2 GLU   407      50.069 -49.889  11.311  1.00  0.00           O  
ATOM   3208  N   ASN   408      45.931 -49.909  16.631  1.00  0.00              
ATOM   3209  CA  ASN   408      44.559 -50.114  17.157  1.00  0.00              
ATOM   3210  CB  ASN   408      44.140 -51.548  16.839  1.00  0.00              
ATOM   3211  C   ASN   408      44.155 -49.796  18.625  1.00  0.00              
ATOM   3212  O   ASN   408      42.985 -49.733  19.000  1.00  0.00              
ATOM   3213  CG  ASN   408      43.946 -51.785  15.360  1.00  0.00           C  
ATOM   3214  OD1 ASN   408      44.763 -52.438  14.701  1.00  0.00           O  
ATOM   3215  ND2 ASN   408      42.860 -51.260  14.826  1.00  0.00           N  
ATOM   3216  N   PHE   409      45.191 -49.874  19.460  1.00  0.00              
ATOM   3217  CA  PHE   409      44.795 -49.754  20.933  1.00  0.00              
ATOM   3218  CB  PHE   409      45.845 -50.335  21.856  1.00  0.00              
ATOM   3219  C   PHE   409      44.579 -48.431  21.464  1.00  0.00              
ATOM   3220  O   PHE   409      45.281 -47.485  21.107  1.00  0.00              
ATOM   3221  CG  PHE   409      45.900 -51.844  21.895  1.00  0.00           C  
ATOM   3222  CD1 PHE   409      45.259 -52.629  20.954  1.00  0.00           C  
ATOM   3223  CD2 PHE   409      46.621 -52.462  22.891  1.00  0.00           C  
ATOM   3224  CE1 PHE   409      45.330 -54.001  20.982  1.00  0.00           C  
ATOM   3225  CE2 PHE   409      46.710 -53.848  22.931  1.00  0.00           C  
ATOM   3226  CZ  PHE   409      46.056 -54.615  21.986  1.00  0.00           C  
ATOM   3227  N   ALA   410      43.576 -48.293  22.322  1.00  0.00              
ATOM   3228  CA  ALA   410      43.289 -46.852  22.869  1.00  0.00              
ATOM   3229  CB  ALA   410      42.029 -46.321  22.178  1.00  0.00              
ATOM   3230  C   ALA   410      42.806 -47.159  24.352  1.00  0.00              
ATOM   3231  O   ALA   410      42.395 -48.254  24.745  1.00  0.00              
ATOM   3232  N   PHE   411      43.006 -46.104  25.155  1.00  0.00              
ATOM   3233  CA  PHE   411      42.611 -46.004  26.511  1.00  0.00              
ATOM   3234  CB  PHE   411      43.788 -45.938  27.484  1.00  0.00              
ATOM   3235  C   PHE   411      41.941 -44.869  26.736  1.00  0.00              
ATOM   3236  O   PHE   411      42.396 -43.807  26.319  1.00  0.00              
ATOM   3237  CG  PHE   411      43.377 -45.670  28.909  1.00  0.00           C  
ATOM   3238  CD1 PHE   411      42.927 -46.696  29.717  1.00  0.00           C  
ATOM   3239  CD2 PHE   411      43.449 -44.379  29.441  1.00  0.00           C  
ATOM   3240  CE1 PHE   411      42.556 -46.449  31.021  1.00  0.00           C  
ATOM   3241  CE2 PHE   411      43.081 -44.130  30.744  1.00  0.00           C  
ATOM   3242  CZ  PHE   411      42.633 -45.164  31.536  1.00  0.00           C  
ATOM   3243  N   LEU   412      40.781 -44.941  27.364  1.00  0.00              
ATOM   3244  CA  LEU   412      39.766 -43.668  27.453  1.00  0.00              
ATOM   3245  CB  LEU   412      38.301 -43.950  27.110  1.00  0.00              
ATOM   3246  C   LEU   412      39.216 -43.505  28.868  1.00  0.00              
ATOM   3247  O   LEU   412      38.470 -44.331  29.429  1.00  0.00              
ATOM   3248  CG  LEU   412      38.052 -44.544  25.718  1.00  0.00           C  
ATOM   3249  CD1 LEU   412      36.573 -44.814  25.527  1.00  0.00           C  
ATOM   3250  CD2 LEU   412      38.569 -43.603  24.639  1.00  0.00           C  
ATOM   3251  N   ASP   413      39.680 -42.408  29.466  1.00  0.00              
ATOM   3252  CA  ASP   413      39.310 -41.957  30.815  1.00  0.00              
ATOM   3253  CB  ASP   413      40.610 -41.560  31.517  1.00  0.00              
ATOM   3254  C   ASP   413      38.321 -40.982  30.980  1.00  0.00              
ATOM   3255  O   ASP   413      38.639 -39.859  30.600  1.00  0.00              
ATOM   3256  CG  ASP   413      40.430 -41.307  32.991  1.00  0.00           C  
ATOM   3257  OD1 ASP   413      39.340 -41.577  33.514  1.00  0.00           O  
ATOM   3258  OD2 ASP   413      41.384 -40.826  33.634  1.00  0.00           O  
ATOM   3259  N   VAL   414      37.126 -41.271  31.477  1.00  0.00              
ATOM   3260  CA  VAL   414      36.087 -40.112  31.622  1.00  0.00              
ATOM   3261  CB  VAL   414      34.719 -40.542  31.054  1.00  0.00              
ATOM   3262  C   VAL   414      36.026 -39.710  33.170  1.00  0.00              
ATOM   3263  O   VAL   414      35.497 -40.539  33.910  1.00  0.00              
ATOM   3264  CG1 VAL   414      33.641 -39.529  31.426  1.00  0.00           C  
ATOM   3265  CG2 VAL   414      34.794 -40.673  29.551  1.00  0.00           C  
ATOM   3266  N   TYR   415      36.421 -38.525  33.610  1.00  0.00              
ATOM   3267  CA  TYR   415      36.043 -38.340  34.983  1.00  0.00              
ATOM   3268  CB  TYR   415      37.281 -38.498  35.834  1.00  0.00              
ATOM   3269  C   TYR   415      35.584 -36.920  35.218  1.00  0.00              
ATOM   3270  O   TYR   415      35.428 -36.186  34.245  1.00  0.00              
ATOM   3271  CG  TYR   415      38.377 -37.537  35.380  1.00  0.00           C  
ATOM   3272  CD1 TYR   415      39.225 -37.864  34.311  1.00  0.00           C  
ATOM   3273  CD2 TYR   415      38.590 -36.316  36.027  1.00  0.00           C  
ATOM   3274  CE1 TYR   415      40.242 -37.010  33.885  1.00  0.00           C  
ATOM   3275  CE2 TYR   415      39.621 -35.458  35.628  1.00  0.00           C  
ATOM   3276  CZ  TYR   415      40.443 -35.792  34.553  1.00  0.00           C  
ATOM   3277  OH  TYR   415      41.470 -34.948  34.175  1.00  0.00           O  
ATOM   3278  N   TYR   416      35.394 -36.511  36.467  1.00  0.00              
ATOM   3279  CA  TYR   416      34.968 -35.132  36.713  1.00  0.00              
ATOM   3280  CB  TYR   416      33.652 -35.115  37.486  1.00  0.00              
ATOM   3281  C   TYR   416      36.249 -34.706  37.884  1.00  0.00              
ATOM   3282  O   TYR   416      37.010 -35.327  38.626  1.00  0.00              
ATOM   3283  CG  TYR   416      32.419 -35.366  36.657  1.00  0.00           C  
ATOM   3284  CD1 TYR   416      31.734 -34.309  36.059  1.00  0.00           C  
ATOM   3285  CD2 TYR   416      31.921 -36.654  36.491  1.00  0.00           C  
ATOM   3286  CE1 TYR   416      30.582 -34.530  35.314  1.00  0.00           C  
ATOM   3287  CE2 TYR   416      30.776 -36.885  35.752  1.00  0.00           C  
ATOM   3288  CZ  TYR   416      30.109 -35.823  35.164  1.00  0.00           C  
ATOM   3289  OH  TYR   416      28.980 -36.061  34.415  1.00  0.00           O  
ATOM   3290  N   LYS   417      36.417 -33.419  37.598  1.00  0.00              
ATOM   3291  CA  LYS   417      37.206 -32.411  38.137  1.00  0.00              
ATOM   3292  CB  LYS   417      37.739 -31.420  37.111  1.00  0.00              
ATOM   3293  C   LYS   417      36.633 -31.998  39.434  1.00  0.00              
ATOM   3294  O   LYS   417      35.420 -32.102  39.597  1.00  0.00              
ATOM   3295  CG  LYS   417      38.901 -30.584  37.627  1.00  0.00           C  
ATOM   3296  CD  LYS   417      39.443 -29.700  36.510  1.00  0.00           C  
ATOM   3297  CE  LYS   417      39.449 -28.271  36.938  1.00  0.00           C  
ATOM   3298  NZ  LYS   417      39.663 -27.395  35.746  1.00  0.00           N  
ATOM   3299  N   ASP   418      37.447 -31.596  40.424  1.00  0.00              
ATOM   3300  CA  ASP   418      36.903 -31.171  41.716  1.00  0.00              
ATOM   3301  CB  ASP   418      37.985 -30.448  42.539  1.00  0.00              
ATOM   3302  C   ASP   418      35.702 -30.350  41.757  1.00  0.00              
ATOM   3303  O   ASP   418      34.799 -30.700  42.526  1.00  0.00              
ATOM   3304  CG  ASP   418      39.176 -31.346  42.902  1.00  0.00           C  
ATOM   3305  OD1 ASP   418      39.072 -32.586  42.815  1.00  0.00           O  
ATOM   3306  OD2 ASP   418      40.228 -30.790  43.279  1.00  0.00           O  
ATOM   3307  N   LEU   419      35.606 -29.281  40.967  1.00  0.00              
ATOM   3308  CA  LEU   419      34.432 -28.412  40.865  1.00  0.00              
ATOM   3309  CB  LEU   419      34.659 -27.270  39.858  1.00  0.00              
ATOM   3310  C   LEU   419      33.399 -29.019  39.788  1.00  0.00              
ATOM   3311  O   LEU   419      32.686 -28.344  39.048  1.00  0.00              
ATOM   3312  CG  LEU   419      35.510 -26.086  40.348  1.00  0.00           C  
ATOM   3313  CD1 LEU   419      35.957 -25.193  39.193  1.00  0.00           C  
ATOM   3314  CD2 LEU   419      34.712 -25.284  41.376  1.00  0.00           C  
ATOM   3315  N   TYR   420      33.304 -30.340  39.818  1.00  0.00              
ATOM   3316  CA  TYR   420      32.221 -31.045  39.248  1.00  0.00              
ATOM   3317  CB  TYR   420      31.925 -32.428  39.843  1.00  0.00              
ATOM   3318  C   TYR   420      30.845 -30.681  38.836  1.00  0.00              
ATOM   3319  O   TYR   420      30.442 -31.127  37.768  1.00  0.00              
ATOM   3320  CG  TYR   420      31.511 -33.467  38.822  1.00  0.00           C  
ATOM   3321  CD1 TYR   420      30.183 -33.584  38.420  1.00  0.00           C  
ATOM   3322  CD2 TYR   420      32.450 -34.345  38.269  1.00  0.00           C  
ATOM   3323  CE1 TYR   420      29.793 -34.555  37.491  1.00  0.00           C  
ATOM   3324  CE2 TYR   420      32.072 -35.322  37.343  1.00  0.00           C  
ATOM   3325  CZ  TYR   420      30.746 -35.420  36.961  1.00  0.00           C  
ATOM   3326  OH  TYR   420      30.359 -36.385  36.062  1.00  0.00           O  
ATOM   3327  N   LEU   421      30.120 -29.857  39.583  1.00  0.00              
ATOM   3328  CA  LEU   421      28.762 -29.472  39.315  1.00  0.00              
ATOM   3329  CB  LEU   421      27.834 -30.103  40.356  1.00  0.00              
ATOM   3330  C   LEU   421      28.449 -28.019  39.492  1.00  0.00              
ATOM   3331  O   LEU   421      29.052 -27.262  40.240  1.00  0.00              
ATOM   3332  CG  LEU   421      27.812 -31.619  40.475  1.00  0.00           C  
ATOM   3333  CD1 LEU   421      27.095 -32.031  41.751  1.00  0.00           C  
ATOM   3334  CD2 LEU   421      27.161 -32.242  39.243  1.00  0.00           C  
ATOM   3335  N   PHE   422      27.562 -27.561  38.613  1.00  0.00              
ATOM   3336  CA  PHE   422      27.285 -26.090  38.412  1.00  0.00              
ATOM   3337  CB  PHE   422      28.229 -25.304  37.466  1.00  0.00              
ATOM   3338  C   PHE   422      25.769 -26.086  37.906  1.00  0.00              
ATOM   3339  O   PHE   422      25.226 -27.018  37.306  1.00  0.00              
ATOM   3340  CG  PHE   422      28.126 -25.676  35.996  1.00  0.00           C  
ATOM   3341  CD1 PHE   422      27.127 -25.138  35.185  1.00  0.00           C  
ATOM   3342  CD2 PHE   422      29.065 -26.526  35.411  1.00  0.00           C  
ATOM   3343  CE1 PHE   422      27.068 -25.439  33.828  1.00  0.00           C  
ATOM   3344  CE2 PHE   422      29.013 -26.826  34.058  1.00  0.00           C  
ATOM   3345  CZ  PHE   422      28.010 -26.283  33.260  1.00  0.00           C  
ATOM   3346  N   LYS   423      25.123 -24.984  38.314  1.00  0.00              
ATOM   3347  CA  LYS   423      23.810 -24.620  37.961  1.00  0.00              
ATOM   3348  CB  LYS   423      22.890 -24.696  39.191  1.00  0.00              
ATOM   3349  C   LYS   423      23.616 -23.424  37.381  1.00  0.00              
ATOM   3350  O   LYS   423      23.974 -22.530  38.146  1.00  0.00              
ATOM   3351  CG  LYS   423      22.753 -26.096  39.794  1.00  0.00           C  
ATOM   3352  CD  LYS   423      21.349 -26.371  40.351  1.00  0.00           C  
ATOM   3353  CE  LYS   423      20.298 -26.501  39.248  1.00  0.00           C  
ATOM   3354  NZ  LYS   423      18.975 -26.894  39.752  1.00  0.00           N  
ATOM   3355  N   THR   424      23.259 -23.201  36.123  1.00  0.00              
ATOM   3356  CA  THR   424      23.208 -21.681  35.629  1.00  0.00              
ATOM   3357  CB  THR   424      24.013 -21.373  34.341  1.00  0.00              
ATOM   3358  C   THR   424      21.703 -21.672  35.262  1.00  0.00              
ATOM   3359  O   THR   424      21.285 -22.396  34.348  1.00  0.00              
ATOM   3360  OG1 THR   424      25.408 -21.403  34.644  1.00  0.00           O  
ATOM   3361  CG2 THR   424      23.670 -19.987  33.808  1.00  0.00           C  
ATOM   3362  N   ILE   425      20.915 -20.806  35.904  1.00  0.00              
ATOM   3363  CA  ILE   425      19.521 -20.774  35.787  1.00  0.00              
ATOM   3364  CB  ILE   425      18.812 -21.708  36.802  1.00  0.00              
ATOM   3365  C   ILE   425      18.933 -19.312  35.889  1.00  0.00              
ATOM   3366  O   ILE   425      19.547 -18.244  36.052  1.00  0.00              
ATOM   3367  CG1 ILE   425      19.571 -21.710  38.130  1.00  0.00           C  
ATOM   3368  CG2 ILE   425      18.694 -23.113  36.226  1.00  0.00           C  
ATOM   3369  CD1 ILE   425      18.990 -22.647  39.171  1.00  0.00           C  
ATOM   3370  N   GLN   426      17.648 -19.341  35.577  1.00  0.00              
ATOM   3371  CA  GLN   426      16.803 -18.128  35.553  1.00  0.00              
ATOM   3372  CB  GLN   426      15.924 -17.927  34.320  1.00  0.00              
ATOM   3373  C   GLN   426      15.948 -17.901  36.669  1.00  0.00              
ATOM   3374  O   GLN   426      14.983 -18.668  36.663  1.00  0.00              
ATOM   3375  CG  GLN   426      15.095 -16.615  34.399  1.00  0.00           C  
ATOM   3376  CD  GLN   426      14.447 -16.407  33.051  1.00  0.00           C  
ATOM   3377  OE1 GLN   426      14.987 -15.687  32.232  1.00  0.00           O  
ATOM   3378  NE2 GLN   426      13.354 -17.100  32.824  1.00  0.00           N  
ATOM   3379  N   LYS   427      16.171 -17.021  37.637  1.00  0.00              
ATOM   3380  CA  LYS   427      15.024 -17.120  38.756  1.00  0.00              
ATOM   3381  CB  LYS   427      15.858 -17.200  40.045  1.00  0.00              
ATOM   3382  C   LYS   427      14.081 -15.940  38.736  1.00  0.00              
ATOM   3383  O   LYS   427      14.588 -14.845  38.472  1.00  0.00              
ATOM   3384  CG  LYS   427      16.261 -18.628  40.458  1.00  0.00           C  
ATOM   3385  CD  LYS   427      16.993 -18.629  41.806  1.00  0.00           C  
ATOM   3386  CE  LYS   427      16.246 -17.771  42.861  1.00  0.00           C  
ATOM   3387  NZ  LYS   427      17.103 -17.495  44.085  1.00  0.00           N  
ATOM   3388  N   GLN   428      12.783 -16.095  39.001  1.00  0.00              
ATOM   3389  CA  GLN   428      11.918 -14.939  38.939  1.00  0.00              
ATOM   3390  CB  GLN   428      10.549 -15.525  39.285  1.00  0.00              
ATOM   3391  C   GLN   428      12.396 -13.740  39.776  1.00  0.00              
ATOM   3392  O   GLN   428      12.548 -13.966  40.966  1.00  0.00              
ATOM   3393  CG  GLN   428       9.378 -14.569  39.159  1.00  0.00           C  
ATOM   3394  CD  GLN   428       8.046 -15.272  39.382  1.00  0.00           C  
ATOM   3395  OE1 GLN   428       7.667 -16.176  38.619  1.00  0.00           O  
ATOM   3396  NE2 GLN   428       7.341 -14.880  40.438  1.00  0.00           N  
ATOM   3397  N   ALA   429      12.478 -12.515  39.271  1.00  0.00              
ATOM   3398  CA  ALA   429      12.913 -11.490  40.185  1.00  0.00              
ATOM   3399  CB  ALA   429      13.490 -10.368  39.310  1.00  0.00              
ATOM   3400  C   ALA   429      11.823 -10.822  40.973  1.00  0.00              
ATOM   3401  O   ALA   429      12.049 -10.138  41.979  1.00  0.00              
ATOM   3402  N   SER   430      10.597 -11.097  40.546  1.00  0.00              
ATOM   3403  CA  SER   430       9.406 -10.455  41.220  1.00  0.00              
ATOM   3404  CB  SER   430       9.032  -9.232  40.389  1.00  0.00              
ATOM   3405  C   SER   430       8.566 -11.510  41.380  1.00  0.00              
ATOM   3406  O   SER   430       8.462 -12.296  40.441  1.00  0.00              
ATOM   3407  OG  SER   430       8.725  -8.128  41.214  1.00  0.00           O  
ATOM   3408  N   GLY   431       7.911 -11.675  42.514  1.00  0.00              
ATOM   3409  CA  GLY   431       7.021 -13.047  42.645  1.00  0.00              
ATOM   3410  C   GLY   431       5.781 -12.407  43.140  1.00  0.00              
ATOM   3411  O   GLY   431       5.823 -11.259  43.581  1.00  0.00              
ATOM   3412  N   PHE   432       4.655 -13.112  43.055  1.00  0.00              
ATOM   3413  CA  PHE   432       3.347 -12.624  43.517  1.00  0.00              
ATOM   3414  CB  PHE   432       2.270 -13.688  43.304  1.00  0.00              
ATOM   3415  C   PHE   432       3.454 -12.271  45.039  1.00  0.00              
ATOM   3416  O   PHE   432       2.949 -11.226  45.437  1.00  0.00              
ATOM   3417  CG  PHE   432       1.006 -13.161  42.705  1.00  0.00           C  
ATOM   3418  CD1 PHE   432       0.375 -12.058  43.249  1.00  0.00           C  
ATOM   3419  CD2 PHE   432       0.462 -13.761  41.583  1.00  0.00           C  
ATOM   3420  CE1 PHE   432      -0.785 -11.565  42.691  1.00  0.00           C  
ATOM   3421  CE2 PHE   432      -0.697 -13.278  41.011  1.00  0.00           C  
ATOM   3422  CZ  PHE   432      -1.320 -12.172  41.570  1.00  0.00           C  
ATOM   3423  N   VAL   433       4.119 -13.089  45.852  1.00  0.00              
ATOM   3424  CA  VAL   433       4.339 -12.815  47.180  1.00  0.00              
ATOM   3425  CB  VAL   433       4.936 -13.956  48.011  1.00  0.00              
ATOM   3426  C   VAL   433       5.121 -11.581  47.458  1.00  0.00              
ATOM   3427  O   VAL   433       4.883 -10.949  48.479  1.00  0.00              
ATOM   3428  CG1 VAL   433       5.315 -13.532  49.446  1.00  0.00           C  
ATOM   3429  CG2 VAL   433       3.967 -15.109  48.092  1.00  0.00           C  
ATOM   3430  N   ALA   434       6.070 -11.245  46.591  1.00  0.00              
ATOM   3431  CA  ALA   434       6.895 -10.047  46.685  1.00  0.00              
ATOM   3432  CB  ALA   434       8.103 -10.040  45.751  1.00  0.00              
ATOM   3433  C   ALA   434       6.011  -8.822  46.439  1.00  0.00              
ATOM   3434  O   ALA   434       5.935  -7.958  47.318  1.00  0.00              
ATOM   3435  N   PHE   435       5.300  -8.770  45.322  1.00  0.00              
ATOM   3436  CA  PHE   435       4.403  -7.727  44.999  1.00  0.00              
ATOM   3437  CB  PHE   435       3.972  -7.893  43.541  1.00  0.00              
ATOM   3438  C   PHE   435       3.471  -7.337  46.149  1.00  0.00              
ATOM   3439  O   PHE   435       3.403  -6.212  46.621  1.00  0.00              
ATOM   3440  CG  PHE   435       5.158  -7.675  42.585  1.00  0.00           C  
ATOM   3441  CD1 PHE   435       5.472  -6.391  42.174  1.00  0.00           C  
ATOM   3442  CD2 PHE   435       5.928  -8.734  42.151  1.00  0.00           C  
ATOM   3443  CE1 PHE   435       6.557  -6.168  41.321  1.00  0.00           C  
ATOM   3444  CE2 PHE   435       7.013  -8.512  41.309  1.00  0.00           C  
ATOM   3445  CZ  PHE   435       7.321  -7.224  40.875  1.00  0.00           C  
ATOM   3446  N   LEU   436       2.703  -8.345  46.561  1.00  0.00              
ATOM   3447  CA  LEU   436       1.732  -8.094  47.678  1.00  0.00              
ATOM   3448  CB  LEU   436       1.082  -9.404  48.148  1.00  0.00              
ATOM   3449  C   LEU   436       2.468  -7.513  48.947  1.00  0.00              
ATOM   3450  O   LEU   436       1.896  -6.689  49.654  1.00  0.00              
ATOM   3451  CG  LEU   436       0.121 -10.052  47.130  1.00  0.00           C  
ATOM   3452  CD1 LEU   436      -0.325 -11.413  47.659  1.00  0.00           C  
ATOM   3453  CD2 LEU   436      -1.053  -9.139  46.849  1.00  0.00           C  
ATOM   3454  N   SER   437       3.707  -7.927  49.207  1.00  0.00              
ATOM   3455  CA  SER   437       4.439  -7.426  50.260  1.00  0.00              
ATOM   3456  CB  SER   437       5.706  -8.255  50.450  1.00  0.00              
ATOM   3457  C   SER   437       4.743  -5.983  50.014  1.00  0.00              
ATOM   3458  O   SER   437       4.447  -5.143  50.859  1.00  0.00              
ATOM   3459  OG  SER   437       5.384  -9.606  50.726  1.00  0.00           O  
ATOM   3460  N   ASP   438       5.242  -5.667  48.826  1.00  0.00              
ATOM   3461  CA  ASP   438       5.558  -4.311  48.394  1.00  0.00              
ATOM   3462  CB  ASP   438       6.305  -4.208  47.086  1.00  0.00              
ATOM   3463  C   ASP   438       4.424  -3.381  48.467  1.00  0.00              
ATOM   3464  O   ASP   438       4.712  -2.357  49.086  1.00  0.00              
ATOM   3465  CG  ASP   438       7.722  -4.777  47.145  1.00  0.00           C  
ATOM   3466  OD1 ASP   438       8.264  -4.908  48.248  1.00  0.00           O  
ATOM   3467  OD2 ASP   438       8.186  -5.237  46.090  1.00  0.00           O  
ATOM   3468  N   ILE   439       3.187  -3.644  48.052  1.00  0.00              
ATOM   3469  CA  ILE   439       2.013  -2.963  48.150  1.00  0.00              
ATOM   3470  CB  ILE   439       0.880  -3.523  47.223  1.00  0.00              
ATOM   3471  C   ILE   439       1.477  -2.950  49.551  1.00  0.00              
ATOM   3472  O   ILE   439       1.038  -1.923  50.067  1.00  0.00              
ATOM   3473  CG1 ILE   439       1.266  -3.322  45.754  1.00  0.00           C  
ATOM   3474  CG2 ILE   439      -0.448  -2.804  47.552  1.00  0.00           C  
ATOM   3475  CD1 ILE   439       0.345  -4.033  44.749  1.00  0.00           C  
ATOM   3476  N   GLY   440       1.525  -4.116  50.195  1.00  0.00              
ATOM   3477  CA  GLY   440       0.979  -4.230  51.581  1.00  0.00              
ATOM   3478  C   GLY   440       1.555  -3.107  52.451  1.00  0.00              
ATOM   3479  O   GLY   440       0.760  -2.407  53.070  1.00  0.00              
ATOM   3480  N   GLY   441       2.864  -2.863  52.458  1.00  0.00              
ATOM   3481  CA  GLY   441       3.465  -1.800  53.115  1.00  0.00              
ATOM   3482  C   GLY   441       3.025  -0.359  52.769  1.00  0.00              
ATOM   3483  O   GLY   441       3.440   0.632  53.368  1.00  0.00              
ATOM   3484  N   GLN   442       2.226  -0.279  51.709  1.00  0.00              
ATOM   3485  CA  GLN   442       1.728   1.015  51.244  1.00  0.00              
ATOM   3486  CB  GLN   442       1.814   1.420  49.769  1.00  0.00              
ATOM   3487  C   GLN   442       0.320   0.999  51.665  1.00  0.00              
ATOM   3488  O   GLN   442      -0.144   1.972  52.271  1.00  0.00              
ATOM   3489  CG  GLN   442       1.159   2.735  49.396  1.00  0.00           C  
ATOM   3490  CD  GLN   442       1.888   4.013  49.743  1.00  0.00           C  
ATOM   3491  OE1 GLN   442       1.444   5.161  49.494  1.00  0.00           O  
ATOM   3492  NE2 GLN   442       3.064   3.918  50.354  1.00  0.00           N  
ATOM   3493  N   LEU   443      -0.401  -0.084  51.376  1.00  0.00              
ATOM   3494  CA  LEU   443      -1.818  -0.243  51.779  1.00  0.00              
ATOM   3495  CB  LEU   443      -2.373  -1.600  51.310  1.00  0.00              
ATOM   3496  C   LEU   443      -1.993  -0.023  53.237  1.00  0.00              
ATOM   3497  O   LEU   443      -2.865   0.734  53.661  1.00  0.00              
ATOM   3498  CG  LEU   443      -2.747  -1.707  49.822  1.00  0.00           C  
ATOM   3499  CD1 LEU   443      -2.953  -3.158  49.393  1.00  0.00           C  
ATOM   3500  CD2 LEU   443      -4.007  -0.880  49.560  1.00  0.00           C  
ATOM   3501  N   GLY   444      -1.115  -0.631  54.033  1.00  0.00              
ATOM   3502  CA  GLY   444      -1.171  -0.447  55.518  1.00  0.00              
ATOM   3503  C   GLY   444      -1.082   1.011  55.950  1.00  0.00              
ATOM   3504  O   GLY   444      -1.705   1.326  56.958  1.00  0.00              
ATOM   3505  N   LEU   445      -0.433   1.910  55.211  1.00  0.00              
ATOM   3506  CA  LEU   445      -0.402   3.274  55.445  1.00  0.00              
ATOM   3507  CB  LEU   445       0.700   3.946  54.636  1.00  0.00              
ATOM   3508  C   LEU   445      -1.735   3.925  55.126  1.00  0.00              
ATOM   3509  O   LEU   445      -1.907   5.078  55.527  1.00  0.00              
ATOM   3510  CG  LEU   445       2.153   3.690  55.048  1.00  0.00           C  
ATOM   3511  CD1 LEU   445       3.108   4.327  54.051  1.00  0.00           C  
ATOM   3512  CD2 LEU   445       2.357   4.244  56.450  1.00  0.00           C  
ATOM   3513  N   PHE   446      -2.639   3.280  54.394  1.00  0.00              
ATOM   3514  CA  PHE   446      -3.842   3.801  53.919  1.00  0.00              
ATOM   3515  CB  PHE   446      -4.092   3.412  52.447  1.00  0.00              
ATOM   3516  C   PHE   446      -4.952   3.299  54.835  1.00  0.00              
ATOM   3517  O   PHE   446      -5.817   4.064  55.231  1.00  0.00              
ATOM   3518  CG  PHE   446      -3.160   4.122  51.479  1.00  0.00           C  
ATOM   3519  CD1 PHE   446      -1.896   3.617  51.226  1.00  0.00           C  
ATOM   3520  CD2 PHE   446      -3.552   5.298  50.858  1.00  0.00           C  
ATOM   3521  CE1 PHE   446      -1.037   4.265  50.358  1.00  0.00           C  
ATOM   3522  CE2 PHE   446      -2.698   5.950  49.982  1.00  0.00           C  
ATOM   3523  CZ  PHE   446      -1.427   5.448  49.755  1.00  0.00           C  
ATOM   3524  N   VAL   447      -4.965   2.010  55.155  1.00  0.00              
ATOM   3525  CA  VAL   447      -5.910   1.468  56.092  1.00  0.00              
ATOM   3526  CB  VAL   447      -5.751  -0.056  56.217  1.00  0.00              
ATOM   3527  C   VAL   447      -5.831   2.223  57.375  1.00  0.00              
ATOM   3528  O   VAL   447      -6.873   2.732  57.811  1.00  0.00              
ATOM   3529  CG1 VAL   447      -6.729  -0.679  57.199  1.00  0.00           C  
ATOM   3530  CG2 VAL   447      -5.970  -0.652  54.833  1.00  0.00           C  
ATOM   3531  N   GLY   448      -4.641   2.407  57.946  1.00  0.00              
ATOM   3532  CA  GLY   448      -4.412   3.213  59.117  1.00  0.00              
ATOM   3533  C   GLY   448      -5.051   4.677  59.139  1.00  0.00              
ATOM   3534  O   GLY   448      -5.131   5.344  60.169  1.00  0.00              
ATOM   3535  N   GLY   449      -5.304   5.184  57.938  1.00  0.00              
ATOM   3536  CA  GLY   449      -5.605   6.476  57.577  1.00  0.00              
ATOM   3537  C   GLY   449      -4.885   7.280  58.632  1.00  0.00              
ATOM   3538  O   GLY   449      -5.643   7.804  59.448  1.00  0.00              
ATOM   3539  N   SER   450      -3.586   7.326  58.698  1.00  0.00              
ATOM   3540  CA  SER   450      -2.806   7.919  59.704  1.00  0.00              
ATOM   3541  CB  SER   450      -3.139   9.410  59.798  1.00  0.00              
ATOM   3542  C   SER   450      -2.967   7.363  61.058  1.00  0.00              
ATOM   3543  O   SER   450      -2.291   7.797  61.973  1.00  0.00              
ATOM   3544  OG  SER   450      -4.303   9.596  60.599  1.00  0.00           O  
ATOM   3545  N   PHE   451      -3.913   6.442  61.197  1.00  0.00              
ATOM   3546  CA  PHE   451      -4.271   5.747  62.456  1.00  0.00              
ATOM   3547  CB  PHE   451      -3.195   4.692  62.758  1.00  0.00              
ATOM   3548  C   PHE   451      -4.747   6.829  63.492  1.00  0.00              
ATOM   3549  O   PHE   451      -5.582   6.557  64.359  1.00  0.00              
ATOM   3550  CG  PHE   451      -3.098   3.586  61.729  1.00  0.00           C  
ATOM   3551  CD1 PHE   451      -1.980   2.756  61.701  1.00  0.00           C  
ATOM   3552  CD2 PHE   451      -4.108   3.375  60.792  1.00  0.00           C  
ATOM   3553  CE1 PHE   451      -1.865   1.737  60.754  1.00  0.00           C  
ATOM   3554  CE2 PHE   451      -3.999   2.353  59.841  1.00  0.00           C  
ATOM   3555  CZ  PHE   451      -2.881   1.538  59.823  1.00  0.00           C  
ATOM   3556  N   LEU   452      -4.213   8.033  63.354  1.00  0.00              
ATOM   3557  CA  LEU   452      -4.719   9.131  64.126  1.00  0.00              
ATOM   3558  CB  LEU   452      -3.867  10.379  63.910  1.00  0.00              
ATOM   3559  C   LEU   452      -6.105   9.561  63.738  1.00  0.00              
ATOM   3560  O   LEU   452      -6.836  10.118  64.556  1.00  0.00              
ATOM   3561  CG  LEU   452      -2.428  10.397  64.416  1.00  0.00           C  
ATOM   3562  CD1 LEU   452      -1.778  11.650  63.902  1.00  0.00           C  
ATOM   3563  CD2 LEU   452      -2.393  10.358  65.926  1.00  0.00           C  
ATOM   3564  N   THR   453      -6.534   9.218  62.528  1.00  0.00              
ATOM   3565  CA  THR   453      -7.883   9.589  62.071  1.00  0.00              
ATOM   3566  CB  THR   453      -8.134   9.393  60.542  1.00  0.00              
ATOM   3567  C   THR   453      -8.912   8.954  62.978  1.00  0.00              
ATOM   3568  O   THR   453      -9.913   9.591  63.238  1.00  0.00              
ATOM   3569  OG1 THR   453      -8.239   7.951  60.266  1.00  0.00           O  
ATOM   3570  CG2 THR   453      -7.100  10.043  59.596  1.00  0.00           C  
ATOM   3571  N   MET   454      -8.716   7.767  63.484  1.00  0.00              
ATOM   3572  CA  MET   454      -9.606   7.132  64.402  1.00  0.00              
ATOM   3573  CB  MET   454      -9.381   5.646  64.425  1.00  0.00              
ATOM   3574  C   MET   454      -9.381   7.632  65.833  1.00  0.00              
ATOM   3575  O   MET   454     -10.283   7.774  66.644  1.00  0.00              
ATOM   3576  CG  MET   454      -9.663   5.013  63.117  1.00  0.00           C  
ATOM   3577  SD  MET   454      -9.387   3.281  63.263  1.00  0.00           S  
ATOM   3578  CE  MET   454     -11.028   2.830  63.593  1.00  0.00           C  
ATOM   3579  N   PHE   455      -8.099   7.854  66.125  1.00  0.00              
ATOM   3580  CA  PHE   455      -7.741   8.334  67.487  1.00  0.00              
ATOM   3581  CB  PHE   455      -6.242   8.388  67.722  1.00  0.00              
ATOM   3582  C   PHE   455      -8.347   9.732  67.578  1.00  0.00              
ATOM   3583  O   PHE   455      -8.965  10.017  68.596  1.00  0.00              
ATOM   3584  CG  PHE   455      -5.592   7.144  68.226  1.00  0.00           C  
ATOM   3585  CD1 PHE   455      -5.495   6.002  67.459  1.00  0.00           C  
ATOM   3586  CD2 PHE   455      -5.056   7.172  69.510  1.00  0.00           C  
ATOM   3587  CE1 PHE   455      -4.868   4.849  67.938  1.00  0.00           C  
ATOM   3588  CE2 PHE   455      -4.423   6.022  69.972  1.00  0.00           C  
ATOM   3589  CZ  PHE   455      -4.348   4.868  69.194  1.00  0.00           C  
ATOM   3590  N   GLU   456      -8.125  10.591  66.589  1.00  0.00              
ATOM   3591  CA  GLU   456      -8.661  11.879  66.475  1.00  0.00              
ATOM   3592  CB  GLU   456      -8.239  12.578  65.185  1.00  0.00              
ATOM   3593  C   GLU   456     -10.157  12.044  66.692  1.00  0.00              
ATOM   3594  O   GLU   456     -10.619  12.915  67.418  1.00  0.00              
ATOM   3595  CG  GLU   456      -6.747  12.858  65.106  1.00  0.00           C  
ATOM   3596  CD  GLU   456      -6.279  13.249  63.712  1.00  0.00           C  
ATOM   3597  OE1 GLU   456      -7.020  13.007  62.733  1.00  0.00           O  
ATOM   3598  OE2 GLU   456      -5.153  13.779  63.589  1.00  0.00           O  
ATOM   3599  N   PHE   457     -10.911  11.185  66.014  1.00  0.00              
ATOM   3600  CA  PHE   457     -12.396  11.259  66.144  1.00  0.00              
ATOM   3601  CB  PHE   457     -13.015  11.040  64.759  1.00  0.00              
ATOM   3602  C   PHE   457     -13.003  10.495  67.354  1.00  0.00              
ATOM   3603  O   PHE   457     -14.069  10.926  67.771  1.00  0.00              
ATOM   3604  CG  PHE   457     -12.506  11.999  63.719  1.00  0.00           C  
ATOM   3605  CD1 PHE   457     -12.666  13.375  63.888  1.00  0.00           C  
ATOM   3606  CD2 PHE   457     -11.817  11.536  62.599  1.00  0.00           C  
ATOM   3607  CE1 PHE   457     -12.146  14.278  62.957  1.00  0.00           C  
ATOM   3608  CE2 PHE   457     -11.291  12.430  61.660  1.00  0.00           C  
ATOM   3609  CZ  PHE   457     -11.455  13.805  61.842  1.00  0.00           C  
ATOM   3610  N   PHE   458     -12.401   9.437  67.892  1.00  0.00              
ATOM   3611  CA  PHE   458     -12.915   8.757  68.956  1.00  0.00              
ATOM   3612  CB  PHE   458     -11.834   7.726  69.218  1.00  0.00              
ATOM   3613  C   PHE   458     -13.712   9.595  69.939  1.00  0.00              
ATOM   3614  O   PHE   458     -14.902   9.396  70.169  1.00  0.00              
ATOM   3615  CG  PHE   458     -10.556   8.225  69.817  1.00  0.00           C  
ATOM   3616  CD1 PHE   458     -10.443   8.271  71.207  1.00  0.00           C  
ATOM   3617  CD2 PHE   458      -9.480   8.624  69.023  1.00  0.00           C  
ATOM   3618  CE1 PHE   458      -9.279   8.725  71.813  1.00  0.00           C  
ATOM   3619  CE2 PHE   458      -8.316   9.104  69.604  1.00  0.00           C  
ATOM   3620  CZ  PHE   458      -8.223   9.141  70.988  1.00  0.00           C  
ATOM   3621  N   GLU   459     -13.030  10.594  70.483  1.00  0.00              
ATOM   3622  CA  GLU   459     -13.658  11.497  71.482  1.00  0.00              
ATOM   3623  CB  GLU   459     -12.737  12.701  71.833  1.00  0.00              
ATOM   3624  C   GLU   459     -14.932  12.225  70.928  1.00  0.00              
ATOM   3625  O   GLU   459     -15.967  12.320  71.593  1.00  0.00              
ATOM   3626  CG  GLU   459     -11.477  12.244  72.551  1.00  0.00           C  
ATOM   3627  CD  GLU   459     -10.490  13.376  72.780  1.00  0.00           C  
ATOM   3628  OE1 GLU   459     -10.585  14.449  72.135  1.00  0.00           O  
ATOM   3629  OE2 GLU   459      -9.618  13.159  73.645  1.00  0.00           O  
ATOM   3630  N   TYR   460     -14.827  12.703  69.696  1.00  0.00              
ATOM   3631  CA  TYR   460     -15.918  13.405  69.096  1.00  0.00              
ATOM   3632  CB  TYR   460     -15.435  14.437  68.097  1.00  0.00              
ATOM   3633  C   TYR   460     -17.122  12.437  68.767  1.00  0.00              
ATOM   3634  O   TYR   460     -18.308  12.663  68.951  1.00  0.00              
ATOM   3635  CG  TYR   460     -14.510  15.446  68.718  1.00  0.00           C  
ATOM   3636  CD1 TYR   460     -14.989  16.404  69.606  1.00  0.00           C  
ATOM   3637  CD2 TYR   460     -13.154  15.452  68.403  1.00  0.00           C  
ATOM   3638  CE1 TYR   460     -14.129  17.354  70.164  1.00  0.00           C  
ATOM   3639  CE2 TYR   460     -12.287  16.390  68.956  1.00  0.00           C  
ATOM   3640  CZ  TYR   460     -12.780  17.339  69.833  1.00  0.00           C  
ATOM   3641  OH  TYR   460     -11.913  18.269  70.360  1.00  0.00           O  
ATOM   3642  N   ILE   461     -16.678  11.336  68.161  1.00  0.00              
ATOM   3643  CA  ILE   461     -17.739  10.355  67.747  1.00  0.00              
ATOM   3644  CB  ILE   461     -17.052   9.217  66.965  1.00  0.00              
ATOM   3645  C   ILE   461     -18.402   9.813  68.975  1.00  0.00              
ATOM   3646  O   ILE   461     -19.638   9.778  69.069  1.00  0.00              
ATOM   3647  CG1 ILE   461     -16.850   9.576  65.492  1.00  0.00           C  
ATOM   3648  CG2 ILE   461     -17.768   7.889  67.119  1.00  0.00           C  
ATOM   3649  CD1 ILE   461     -16.131   8.510  64.686  1.00  0.00           C  
ATOM   3650  N   TYR   462     -17.590   9.459  69.968  1.00  0.00              
ATOM   3651  CA  TYR   462     -18.135   8.961  71.259  1.00  0.00              
ATOM   3652  CB  TYR   462     -16.951   8.657  72.186  1.00  0.00              
ATOM   3653  C   TYR   462     -19.056  10.034  71.894  1.00  0.00              
ATOM   3654  O   TYR   462     -20.115   9.592  72.349  1.00  0.00              
ATOM   3655  CG  TYR   462     -16.108   7.510  71.698  1.00  0.00           C  
ATOM   3656  CD1 TYR   462     -16.380   6.864  70.489  1.00  0.00           C  
ATOM   3657  CD2 TYR   462     -14.990   7.084  72.417  1.00  0.00           C  
ATOM   3658  CE1 TYR   462     -15.601   5.811  70.007  1.00  0.00           C  
ATOM   3659  CE2 TYR   462     -14.190   6.035  71.939  1.00  0.00           C  
ATOM   3660  CZ  TYR   462     -14.499   5.390  70.743  1.00  0.00           C  
ATOM   3661  OH  TYR   462     -13.752   4.371  70.243  1.00  0.00           O  
ATOM   3662  N   ASP   463     -18.789  11.336  71.847  1.00  0.00              
ATOM   3663  CA  ASP   463     -19.453  12.369  72.304  1.00  0.00              
ATOM   3664  CB  ASP   463     -19.264  12.410  73.816  1.00  0.00              
ATOM   3665  C   ASP   463     -19.510  13.464  71.688  1.00  0.00              
ATOM   3666  O   ASP   463     -18.457  13.857  72.184  1.00  0.00              
ATOM   3667  CG  ASP   463     -20.343  13.228  74.519  1.00  0.00           C  
ATOM   3668  OD1 ASP   463     -20.837  14.227  73.936  1.00  0.00           O  
ATOM   3669  OD2 ASP   463     -20.689  12.863  75.660  1.00  0.00           O  
ATOM   3670  N   LYS   464     -20.239  14.214  70.865  1.00  0.00              
ATOM   3671  CA  LYS   464     -19.808  15.670  70.455  1.00  0.00              
ATOM   3672  CB  LYS   464     -20.705  15.875  69.237  1.00  0.00              
ATOM   3673  C   LYS   464     -20.579  16.513  71.390  1.00  0.00              
ATOM   3674  O   LYS   464     -21.615  17.021  70.948  1.00  0.00              
ATOM   3675  CG  LYS   464     -20.386  14.941  68.086  1.00  0.00           C  
ATOM   3676  CD  LYS   464     -21.299  15.213  66.907  1.00  0.00           C  
ATOM   3677  CE  LYS   464     -21.154  14.143  65.834  1.00  0.00           C  
ATOM   3678  NZ  LYS   464     -22.161  14.319  64.752  1.00  0.00           N  
ATOM   3679  N   CYS   465     -20.215  16.608  72.667  1.00  0.00              
ATOM   3680  CA  CYS   465     -20.921  17.267  73.718  1.00  0.00              
ATOM   3681  CB  CYS   465     -21.013  18.761  73.406  1.00  0.00              
ATOM   3682  C   CYS   465     -22.086  17.394  74.224  1.00  0.00              
ATOM   3683  O   CYS   465     -21.817  18.583  74.534  1.00  0.00              
ATOM   3684  SG  CYS   465     -19.389  19.559  73.293  1.00  0.00           S  
ATOM   3685  N   PHE   466     -23.291  16.907  74.150  1.00  0.00              
ATOM   3686  CA  PHE   466     -23.819  14.809  73.754  1.00  0.00              
ATOM   3687  CB  PHE   466     -23.814  13.471  74.467  1.00  0.00              
ATOM   3688  C   PHE   466     -24.995  15.143  72.966  1.00  0.00              
ATOM   3689  O   PHE   466     -25.935  15.678  73.548  1.00  0.00              
ATOM   3690  CG  PHE   466     -22.417  12.966  74.867  1.00  0.00           C  
ATOM   3691  CD1 PHE   466     -21.368  12.700  73.915  1.00  0.00           C  
ATOM   3692  CD2 PHE   466     -22.155  12.713  76.210  1.00  0.00           C  
ATOM   3693  CE1 PHE   466     -20.118  12.246  74.353  1.00  0.00           C  
ATOM   3694  CE2 PHE   466     -20.912  12.269  76.640  1.00  0.00           C  
ATOM   3695  CZ  PHE   466     -19.896  12.042  75.734  1.00  0.00           C  
ATOM   3696  N   GLN   467     -24.977  14.929  71.654  1.00  0.00              
ATOM   3697  CA  GLN   467     -26.067  15.292  70.729  1.00  0.00              
ATOM   3698  CB  GLN   467     -27.438  14.758  71.099  1.00  0.00              
ATOM   3699  C   GLN   467     -26.035  16.809  70.557  1.00  0.00              
ATOM   3700  O   GLN   467     -27.072  17.477  70.425  1.00  0.00              
ATOM   3701  CG  GLN   467     -27.488  13.218  71.084  1.00  0.00           C  
ATOM   3702  CD  GLN   467     -27.180  12.634  69.740  1.00  0.00           C  
ATOM   3703  OE1 GLN   467     -27.484  13.165  68.710  1.00  0.00           O  
ATOM   3704  NE2 GLN   467     -26.546  11.442  69.841  1.00  0.00           N  
ATOM   3705  N   GLN   468     -24.814  17.345  70.569  1.00  0.00              
ATOM   3706  CA  GLN   468     -24.731  18.840  70.464  1.00  0.00              
ATOM   3707  CB  GLN   468     -24.442  19.682  71.701  1.00  0.00              
ATOM   3708  C   GLN   468     -23.941  19.002  69.192  1.00  0.00              
ATOM   3709  O   GLN   468     -23.580  18.028  68.532  1.00  0.00              
ATOM   3710  CG  GLN   468     -25.443  19.437  72.814  1.00  0.00           C  
ATOM   3711  CD  GLN   468     -25.156  20.414  73.888  1.00  0.00           C  
ATOM   3712  OE1 GLN   468     -25.887  21.403  74.079  1.00  0.00           O  
ATOM   3713  NE2 GLN   468     -24.044  20.145  74.558  1.00  0.00           N  
ATOM   3714  N   THR   469     -23.808  20.257  68.770  1.00  0.00              
ATOM   3715  CA  THR   469     -23.130  20.678  67.548  1.00  0.00              
ATOM   3716  CB  THR   469     -23.243  22.215  67.251  1.00  0.00              
ATOM   3717  C   THR   469     -21.649  20.941  67.859  1.00  0.00              
ATOM   3718  O   THR   469     -21.015  21.846  67.316  1.00  0.00              
ATOM   3719  OG1 THR   469     -22.655  22.978  68.313  1.00  0.00           O  
ATOM   3720  CG2 THR   469     -24.697  22.633  67.085  1.00  0.00           C  
ATOM   3721  N   LYS   470     -21.148  20.054  68.718  1.00  0.00              
ATOM   3722  CA  LYS   470     -19.648  20.095  68.952  1.00  0.00              
ATOM   3723  CB  LYS   470     -20.392  21.409  68.686  1.00  0.00              
ATOM   3724  C   LYS   470     -19.224  20.795  70.152  1.00  0.00              
ATOM   3725  O   LYS   470     -18.695  21.882  69.879  1.00  0.00              
ATOM   3726  CG  LYS   470     -21.560  21.287  67.733  1.00  0.00           C  
ATOM   3727  CD  LYS   470     -22.308  22.598  67.637  1.00  0.00           C  
ATOM   3728  CE  LYS   470     -23.650  22.499  68.323  1.00  0.00           C  
ATOM   3729  NZ  LYS   470     -24.646  23.408  67.699  1.00  0.00           N  
ATOM   3730  N   ARG   471     -19.408  20.376  71.407  1.00  0.00              
ATOM   3731  CA  ARG   471     -18.830  21.220  72.489  1.00  0.00              
ATOM   3732  CB  ARG   471     -19.809  21.010  73.598  1.00  0.00              
ATOM   3733  C   ARG   471     -17.481  20.981  72.918  1.00  0.00              
ATOM   3734  O   ARG   471     -16.891  22.035  73.159  1.00  0.00              
ATOM   3735  CG  ARG   471     -20.851  22.065  73.539  1.00  0.00           C  
ATOM   3736  CD  ARG   471     -21.969  21.600  72.659  1.00  0.00           C  
ATOM   3737  NE  ARG   471     -23.007  21.233  73.603  1.00  0.00           N  
ATOM   3738  CZ  ARG   471     -23.499  20.021  73.803  1.00  0.00           C  
ATOM   3739  NH1 ARG   471     -23.153  18.913  73.147  1.00  0.00           N  
ATOM   3740  NH2 ARG   471     -24.425  19.939  74.731  1.00  0.00           N  
ATOM   3741  N   SER   472     -16.883  19.793  72.920  1.00  0.00              
ATOM   3742  CA  SER   472     -15.549  19.400  73.094  1.00  0.00              
ATOM   3743  CB  SER   472     -15.306  17.914  72.801  1.00  0.00              
ATOM   3744  C   SER   472     -14.704  19.599  71.761  1.00  0.00              
ATOM   3745  O   SER   472     -14.312  18.698  71.042  1.00  0.00              
ATOM   3746  OG  SER   472     -15.070  17.674  71.420  1.00  0.00           O  
ATOM   3747  N   LYS   473     -14.495  20.891  71.579  1.00  0.00              
ATOM   3748  CA  LYS   473     -13.645  21.471  70.539  1.00  0.00              
ATOM   3749  CB  LYS   473     -14.064  22.856  70.040  1.00  0.00              
ATOM   3750  C   LYS   473     -12.314  20.578  70.538  1.00  0.00              
ATOM   3751  O   LYS   473     -12.018  19.848  69.603  1.00  0.00              
ATOM   3752  CG  LYS   473     -15.472  22.835  69.467  1.00  0.00           C  
ATOM   3753  CD  LYS   473     -15.900  24.197  68.974  1.00  0.00           C  
ATOM   3754  CE  LYS   473     -17.296  24.147  68.354  1.00  0.00           C  
ATOM   3755  NZ  LYS   473     -17.733  25.524  67.965  1.00  0.00           N  
ATOM   3756  N   ARG   474     -11.551  20.733  71.613  1.00  0.00              
ATOM   3757  CA  ARG   474     -10.439  19.890  71.827  1.00  0.00              
ATOM   3758  CB  ARG   474      -9.452  21.050  71.630  1.00  0.00              
ATOM   3759  C   ARG   474     -10.557  19.530  73.175  1.00  0.00              
ATOM   3760  O   ARG   474     -11.510  20.044  73.770  1.00  0.00              
ATOM   3761  CG  ARG   474      -9.293  21.447  70.149  1.00  0.00           C  
ATOM   3762  CD  ARG   474      -8.537  22.761  69.945  1.00  0.00           C  
ATOM   3763  NE  ARG   474      -8.489  23.140  68.529  1.00  0.00           N  
ATOM   3764  CZ  ARG   474      -7.889  24.230  68.055  1.00  0.00           C  
ATOM   3765  NH1 ARG   474      -7.271  25.070  68.878  1.00  0.00           N  
ATOM   3766  NH2 ARG   474      -7.901  24.482  66.751  1.00  0.00           N  
ATOM   3767  N   GLU   475      -9.866  18.567  73.779  1.00  0.00              
ATOM   3768  CA  GLU   475     -10.213  18.048  75.144  1.00  0.00              
ATOM   3769  CB  GLU   475      -9.451  16.735  74.909  1.00  0.00              
ATOM   3770  C   GLU   475      -9.640  18.838  76.430  1.00  0.00              
ATOM   3771  O   GLU   475      -8.880  19.788  76.517  1.00  0.00              
ATOM   3772  CG  GLU   475     -10.007  15.835  73.805  1.00  0.00           C  
ATOM   3773  CD  GLU   475     -11.357  15.235  74.160  1.00  0.00           C  
ATOM   3774  OE1 GLU   475     -11.685  15.195  75.364  1.00  0.00           O  
ATOM   3775  OE2 GLU   475     -12.084  14.792  73.241  1.00  0.00           O  
ATOM   3776  N   ILE   476     -10.223  18.269  77.479  1.00  0.00              
ATOM   3777  CA  ILE   476     -10.027  18.745  78.875  1.00  0.00              
ATOM   3778  CB  ILE   476     -11.273  18.933  79.818  1.00  0.00              
ATOM   3779  C   ILE   476      -8.936  17.985  79.469  1.00  0.00              
ATOM   3780  O   ILE   476      -8.408  18.398  80.482  1.00  0.00              
ATOM   3781  CG1 ILE   476     -12.089  17.671  80.048  1.00  0.00           C  
ATOM   3782  CG2 ILE   476     -12.068  20.092  79.195  1.00  0.00           C  
ATOM   3783  CD1 ILE   476     -12.970  17.784  81.316  1.00  0.00           C  
ATOM   3784  N   SER   477      -8.516  16.899  78.835  1.00  0.00              
ATOM   3785  CA  SER   477      -7.408  16.040  79.384  1.00  0.00              
ATOM   3786  CB  SER   477      -7.480  14.629  78.792  1.00  0.00              
ATOM   3787  C   SER   477      -6.118  17.009  79.661  1.00  0.00              
ATOM   3788  O   SER   477      -5.431  17.080  80.673  1.00  0.00              
ATOM   3789  OG  SER   477      -7.022  14.577  77.457  1.00  0.00           O  
ATOM   3790  N   ARG   478      -5.850  17.704  78.570  1.00  0.00              
ATOM   3791  CA  ARG   478      -4.781  18.707  78.730  1.00  0.00              
ATOM   3792  CB  ARG   478      -4.917  17.271  78.236  1.00  0.00              
ATOM   3793  C   ARG   478      -5.010  20.144  78.039  1.00  0.00              
ATOM   3794  O   ARG   478      -4.549  21.243  78.369  1.00  0.00              
ATOM   3795  CG  ARG   478      -6.008  16.489  78.940  1.00  0.00           C  
ATOM   3796  CD  ARG   478      -6.024  15.051  78.455  1.00  0.00           C  
ATOM   3797  NE  ARG   478      -6.884  14.188  79.264  1.00  0.00           N  
ATOM   3798  CZ  ARG   478      -6.947  12.860  79.138  1.00  0.00           C  
ATOM   3799  NH1 ARG   478      -6.199  12.234  78.232  1.00  0.00           N  
ATOM   3800  NH2 ARG   478      -7.766  12.152  79.912  1.00  0.00           N  
ATOM   3801  N   ARG   479      -5.762  19.972  76.944  1.00  0.00              
ATOM   3802  CA  ARG   479      -5.919  21.296  76.192  1.00  0.00              
ATOM   3803  CB  ARG   479      -5.331  21.261  74.775  1.00  0.00              
ATOM   3804  C   ARG   479      -7.107  21.748  75.819  1.00  0.00              
ATOM   3805  O   ARG   479      -7.325  21.097  74.802  1.00  0.00              
ATOM   3806  CG  ARG   479      -3.827  21.385  74.688  1.00  0.00           C  
ATOM   3807  CD  ARG   479      -3.151  20.037  74.805  1.00  0.00           C  
ATOM   3808  NE  ARG   479      -1.705  20.194  74.936  1.00  0.00           N  
ATOM   3809  CZ  ARG   479      -0.838  19.192  75.042  1.00  0.00           C  
ATOM   3810  NH1 ARG   479      -1.258  17.927  75.030  1.00  0.00           N  
ATOM   3811  NH2 ARG   479       0.456  19.462  75.171  1.00  0.00           N  
ATOM   3812  N   MET   480      -7.993  22.568  76.367  1.00  0.00              
ATOM   3813  CA  MET   480      -9.281  22.986  75.664  1.00  0.00              
ATOM   3814  CB  MET   480     -10.105  22.740  76.928  1.00  0.00              
ATOM   3815  C   MET   480      -8.954  24.414  75.548  1.00  0.00              
ATOM   3816  O   MET   480      -9.480  25.198  76.338  1.00  0.00              
ATOM   3817  CG  MET   480     -10.830  21.420  76.915  1.00  0.00           C  
ATOM   3818  SD  MET   480     -12.286  21.384  75.844  1.00  0.00           S  
ATOM   3819  CE  MET   480     -13.312  20.325  76.836  1.00  0.00           C  
ATOM   3820  N   GLN   481      -8.049  24.781  74.647  1.00  0.00              
ATOM   3821  CA  GLN   481      -7.550  26.124  74.402  1.00  0.00              
ATOM   3822  CB  GLN   481      -8.624  27.178  74.696  1.00  0.00              
ATOM   3823  C   GLN   481      -6.930  26.920  75.529  1.00  0.00              
ATOM   3824  O   GLN   481      -7.296  28.066  75.831  1.00  0.00              
ATOM   3825  CG  GLN   481      -9.512  27.486  73.495  1.00  0.00           C  
ATOM   3826  CD  GLN   481     -10.393  28.707  73.705  1.00  0.00           C  
ATOM   3827  OE1 GLN   481     -11.441  28.632  74.355  1.00  0.00           O  
ATOM   3828  NE2 GLN   481      -9.967  29.844  73.157  1.00  0.00           N  
ATOM   3829  N   SER   482      -5.893  26.295  76.098  1.00  0.00              
ATOM   3830  CA  SER   482      -5.118  26.777  77.248  1.00  0.00              
ATOM   3831  CB  SER   482      -5.254  26.273  78.683  1.00  0.00              
ATOM   3832  C   SER   482      -3.666  26.550  76.977  1.00  0.00              
ATOM   3833  O   SER   482      -3.334  25.434  76.579  1.00  0.00              
ATOM   3834  OG  SER   482      -5.642  24.919  78.703  1.00  0.00           O  
ATOM   3835  N   ILE   483      -2.777  27.509  77.214  1.00  0.00              
ATOM   3836  CA  ILE   483      -1.377  27.360  76.923  1.00  0.00              
ATOM   3837  CB  ILE   483      -0.207  26.377  77.229  1.00  0.00              
ATOM   3838  C   ILE   483      -1.216  27.882  75.543  1.00  0.00              
ATOM   3839  O   ILE   483      -0.557  28.910  75.448  1.00  0.00              
ATOM   3840  CG1 ILE   483       1.097  27.161  77.399  1.00  0.00           C  
ATOM   3841  CG2 ILE   483      -0.064  25.355  76.107  1.00  0.00           C  
ATOM   3842  CD1 ILE   483       2.272  26.313  77.884  1.00  0.00           C  
ATOM   3843  N   ARG   484      -1.765  27.264  74.504  1.00  0.00              
ATOM   3844  CA  ARG   484      -1.872  27.678  73.169  1.00  0.00              
ATOM   3845  CB  ARG   484      -2.238  26.462  72.308  1.00  0.00              
ATOM   3846  C   ARG   484      -2.433  29.163  72.985  1.00  0.00              
ATOM   3847  O   ARG   484      -1.931  30.077  72.329  1.00  0.00              
ATOM   3848  CG  ARG   484      -1.461  25.220  72.718  1.00  0.00           C  
ATOM   3849  CD  ARG   484      -1.776  23.994  71.880  1.00  0.00           C  
ATOM   3850  NE  ARG   484      -1.306  24.112  70.500  1.00  0.00           N  
ATOM   3851  CZ  ARG   484      -1.387  23.135  69.600  1.00  0.00           C  
ATOM   3852  NH1 ARG   484      -1.921  21.963  69.931  1.00  0.00           N  
ATOM   3853  NH2 ARG   484      -0.931  23.321  68.369  1.00  0.00           N  
ATOM   3854  N   GLU   485      -3.605  29.282  73.618  1.00  0.00              
ATOM   3855  CA  GLU   485      -4.257  30.626  73.417  1.00  0.00              
ATOM   3856  CB  GLU   485      -5.801  30.466  73.348  1.00  0.00              
ATOM   3857  C   GLU   485      -3.707  31.725  74.414  1.00  0.00              
ATOM   3858  O   GLU   485      -3.854  32.942  74.303  1.00  0.00              
ATOM   3859  CG  GLU   485      -6.127  29.866  71.971  1.00  0.00           C  
ATOM   3860  CD  GLU   485      -7.421  29.079  71.982  1.00  0.00           C  
ATOM   3861  OE1 GLU   485      -8.091  29.074  73.028  1.00  0.00           O  
ATOM   3862  OE2 GLU   485      -7.833  28.609  70.899  1.00  0.00           O  
ATOM   3863  N   LYS   486      -3.128  31.174  75.472  1.00  0.00              
ATOM   3864  CA  LYS   486      -2.700  32.176  76.517  1.00  0.00              
ATOM   3865  CB  LYS   486      -2.850  31.647  77.939  1.00  0.00              
ATOM   3866  C   LYS   486      -1.448  32.935  76.078  1.00  0.00              
ATOM   3867  O   LYS   486      -1.073  34.018  76.522  1.00  0.00              
ATOM   3868  CG  LYS   486      -1.666  30.923  78.522  1.00  0.00           C  
ATOM   3869  CD  LYS   486      -2.083  30.114  79.752  1.00  0.00           C  
ATOM   3870  CE  LYS   486      -1.153  28.901  79.939  1.00  0.00           C  
ATOM   3871  NZ  LYS   486      -1.536  28.116  81.166  1.00  0.00           N  
ATOM   3872  N   ARG   487      -0.729  32.221  75.216  1.00  0.00              
ATOM   3873  CA  ARG   487       0.575  32.845  74.709  1.00  0.00              
ATOM   3874  CB  ARG   487       1.818  31.983  74.952  1.00  0.00              
ATOM   3875  C   ARG   487       0.183  33.597  73.497  1.00  0.00              
ATOM   3876  O   ARG   487       0.552  34.772  73.395  1.00  0.00              
ATOM   3877  CG  ARG   487       1.809  30.592  74.340  1.00  0.00           C  
ATOM   3878  CD  ARG   487       3.122  29.862  74.666  1.00  0.00           C  
ATOM   3879  NE  ARG   487       2.968  28.724  75.582  1.00  0.00           N  
ATOM   3880  CZ  ARG   487       2.570  28.811  76.852  1.00  0.00           C  
ATOM   3881  NH1 ARG   487       2.273  29.983  77.402  1.00  0.00           N  
ATOM   3882  NH2 ARG   487       2.476  27.716  77.585  1.00  0.00           N  
ATOM   3883  N   ARG   488      -0.554  32.987  72.568  1.00  0.00              
ATOM   3884  CA  ARG   488      -1.064  33.629  71.372  1.00  0.00              
ATOM   3885  CB  ARG   488      -2.137  32.746  70.722  1.00  0.00              
ATOM   3886  C   ARG   488      -1.828  34.982  71.549  1.00  0.00              
ATOM   3887  O   ARG   488      -2.040  35.810  70.665  1.00  0.00              
ATOM   3888  CG  ARG   488      -2.490  33.088  69.264  1.00  0.00           C  
ATOM   3889  CD  ARG   488      -3.571  32.105  68.799  1.00  0.00           C  
ATOM   3890  NE  ARG   488      -4.233  32.496  67.553  1.00  0.00           N  
ATOM   3891  CZ  ARG   488      -3.784  32.039  66.382  1.00  0.00           C  
ATOM   3892  NH1 ARG   488      -2.711  31.256  66.367  1.00  0.00           N  
ATOM   3893  NH2 ARG   488      -4.357  32.351  65.236  1.00  0.00           N  
ATOM   3894  N   PRO   489      -2.393  35.050  72.751  1.00  0.00              
ATOM   3895  CA  PRO   489      -3.218  36.298  73.009  1.00  0.00              
ATOM   3896  CB  PRO   489      -4.718  35.861  73.278  1.00  0.00              
ATOM   3897  C   PRO   489      -2.448  37.148  74.006  1.00  0.00              
ATOM   3898  O   PRO   489      -2.678  38.339  74.220  1.00  0.00              
ATOM   3899  CG  PRO   489      -4.465  34.501  73.889  1.00  0.00           C  
ATOM   3900  CD  PRO   489      -3.176  33.893  73.401  1.00  0.00           C  
ATOM   3901  N   GLU   490      -1.494  36.485  74.645  1.00  0.00              
ATOM   3902  CA  GLU   490      -0.719  37.260  75.705  1.00  0.00              
ATOM   3903  CB  GLU   490       0.053  36.338  76.666  1.00  0.00              
ATOM   3904  C   GLU   490       0.295  38.216  74.937  1.00  0.00              
ATOM   3905  O   GLU   490       0.746  39.199  75.528  1.00  0.00              
ATOM   3906  CG  GLU   490      -0.879  35.679  77.681  1.00  0.00           C  
ATOM   3907  CD  GLU   490      -1.649  34.505  77.128  1.00  0.00           C  
ATOM   3908  OE1 GLU   490      -1.410  34.070  75.973  1.00  0.00           O  
ATOM   3909  OE2 GLU   490      -2.530  34.003  77.873  1.00  0.00           O  
ATOM   3910  N   SER   491       0.675  37.911  73.699  1.00  0.00              
ATOM   3911  CA  SER   491       1.480  38.686  72.954  1.00  0.00              
ATOM   3912  CB  SER   491       2.551  37.777  72.351  1.00  0.00              
ATOM   3913  C   SER   491       0.711  39.305  71.921  1.00  0.00              
ATOM   3914  O   SER   491       0.559  38.594  70.928  1.00  0.00              
ATOM   3915  OG  SER   491       3.187  36.957  73.334  1.00  0.00           O  
ATOM   3916  N   MET   492       0.191  40.529  72.026  1.00  0.00              
ATOM   3917  CA  MET   492      -0.714  41.033  70.924  1.00  0.00              
ATOM   3918  CB  MET   492      -1.376  42.220  71.626  1.00  0.00              
ATOM   3919  C   MET   492      -0.249  40.897  69.516  1.00  0.00              
ATOM   3920  O   MET   492      -1.101  40.536  68.705  1.00  0.00              
ATOM   3921  CG  MET   492      -2.175  41.847  72.867  1.00  0.00           C  
ATOM   3922  SD  MET   492      -2.811  43.326  73.696  1.00  0.00           S  
ATOM   3923  CE  MET   492      -1.287  44.037  74.313  1.00  0.00           C  
ATOM   3924  N   ALA   493       1.025  40.948  69.161  1.00  0.00              
ATOM   3925  CA  ALA   493       1.418  40.973  67.779  1.00  0.00              
ATOM   3926  CB  ALA   493       1.652  42.396  67.269  1.00  0.00              
ATOM   3927  C   ALA   493       2.554  39.908  68.169  1.00  0.00              
ATOM   3928  O   ALA   493       2.995  39.765  69.308  1.00  0.00              
ATOM   3929  N   SER   494       2.827  39.068  67.162  1.00  0.00              
ATOM   3930  CA  SER   494       3.774  38.061  67.141  1.00  0.00              
ATOM   3931  CB  SER   494       3.721  37.290  65.825  1.00  0.00              
ATOM   3932  C   SER   494       5.183  38.178  67.738  1.00  0.00              
ATOM   3933  O   SER   494       5.507  39.210  68.358  1.00  0.00              
ATOM   3934  OG  SER   494       4.303  38.051  64.782  1.00  0.00           O  
ATOM   3935  N   SER   495       6.058  37.309  67.263  1.00  0.00              
ATOM   3936  CA  SER   495       7.429  37.504  68.022  1.00  0.00              
ATOM   3937  CB  SER   495       8.109  36.137  67.881  1.00  0.00              
ATOM   3938  C   SER   495       8.271  38.429  67.060  1.00  0.00              
ATOM   3939  O   SER   495       8.447  38.197  65.856  1.00  0.00              
ATOM   3940  OG  SER   495       9.505  36.283  68.171  1.00  0.00           O  
ATOM   3941  N   THR   496       8.696  39.521  67.678  1.00  0.00              
ATOM   3942  CA  THR   496       9.554  40.499  67.044  1.00  0.00              
ATOM   3943  CB  THR   496      10.172  41.549  67.991  1.00  0.00              
ATOM   3944  C   THR   496      10.404  39.854  66.086  1.00  0.00              
ATOM   3945  O   THR   496      10.805  38.715  66.313  1.00  0.00              
ATOM   3946  OG1 THR   496       9.483  41.450  69.254  1.00  0.00           O  
ATOM   3947  CG2 THR   496       9.952  42.949  67.438  1.00  0.00           C  
ATOM   3948  N   SER   497      10.637  40.477  64.934  1.00  0.00              
ATOM   3949  CA  SER   497      11.708  39.835  63.985  1.00  0.00              
ATOM   3950  CB  SER   497      10.916  38.916  63.030  1.00  0.00              
ATOM   3951  C   SER   497      11.925  40.932  62.962  1.00  0.00              
ATOM   3952  O   SER   497      11.187  41.913  62.875  1.00  0.00              
ATOM   3953  OG  SER   497       9.799  39.622  62.437  1.00  0.00           O  
ATOM   3954  N   VAL   498      13.066  40.835  62.291  1.00  0.00              
ATOM   3955  CA  VAL   498      13.502  41.789  61.264  1.00  0.00              
ATOM   3956  CB  VAL   498      15.000  41.742  60.954  1.00  0.00              
ATOM   3957  C   VAL   498      12.982  42.199  59.893  1.00  0.00              
ATOM   3958  O   VAL   498      13.797  42.655  59.091  1.00  0.00              
ATOM   3959  CG1 VAL   498      15.319  42.701  59.821  1.00  0.00           C  
ATOM   3960  CG2 VAL   498      15.789  42.101  62.206  1.00  0.00           C  
ATOM   3961  N   ARG   499      11.671  42.043  59.682  1.00  0.00              
ATOM   3962  CA  ARG   499      11.010  42.295  58.440  1.00  0.00              
ATOM   3963  CB  ARG   499       9.611  41.732  58.725  1.00  0.00              
ATOM   3964  C   ARG   499      10.898  43.693  58.172  1.00  0.00              
ATOM   3965  O   ARG   499       9.872  44.218  58.599  1.00  0.00              
ATOM   3966  CG  ARG   499       9.592  40.431  59.539  1.00  0.00           C  
ATOM   3967  CD  ARG   499       8.165  39.968  59.813  1.00  0.00           C  
ATOM   3968  NE  ARG   499       7.463  39.666  58.573  1.00  0.00           N  
ATOM   3969  CZ  ARG   499       6.146  39.717  58.418  1.00  0.00           C  
ATOM   3970  NH1 ARG   499       5.369  40.064  59.435  1.00  0.00           N  
ATOM   3971  NH2 ARG   499       5.608  39.422  57.241  1.00  0.00           N  
ATOM   3972  N   GLY   500      11.874  44.375  57.588  1.00  0.00              
ATOM   3973  CA  GLY   500      11.656  45.934  57.559  1.00  0.00              
ATOM   3974  C   GLY   500      10.707  45.965  56.318  1.00  0.00              
ATOM   3975  O   GLY   500      10.864  45.069  55.482  1.00  0.00              
ATOM   3976  N   ASN   501       9.888  46.995  56.119  1.00  0.00              
ATOM   3977  CA  ASN   501       9.229  46.857  54.784  1.00  0.00              
ATOM   3978  CB  ASN   501       8.051  47.823  54.986  1.00  0.00              
ATOM   3979  C   ASN   501      10.231  47.216  53.677  1.00  0.00              
ATOM   3980  O   ASN   501      11.295  47.774  54.045  1.00  0.00              
ATOM   3981  CG  ASN   501       7.057  47.813  53.822  1.00  0.00           C  
ATOM   3982  OD1 ASN   501       7.417  47.552  52.679  1.00  0.00           O  
ATOM   3983  ND2 ASN   501       5.796  48.107  54.121  1.00  0.00           N  
ATOM   3984  N   LEU   502       9.903  46.962  52.423  1.00  0.00              
ATOM   3985  CA  LEU   502      10.933  47.137  51.400  1.00  0.00              
ATOM   3986  CB  LEU   502      10.305  46.629  50.077  1.00  0.00              
ATOM   3987  C   LEU   502      11.084  48.580  50.926  1.00  0.00              
ATOM   3988  O   LEU   502      11.966  48.768  49.953  1.00  0.00              
ATOM   3989  CG  LEU   502      10.114  45.100  50.031  1.00  0.00           C  
ATOM   3990  CD1 LEU   502       9.340  44.708  48.763  1.00  0.00           C  
ATOM   3991  CD2 LEU   502      11.468  44.389  49.967  1.00  0.00           C  
ATOM   3992  N   SER   503      10.400  49.568  51.449  1.00  0.00              
ATOM   3993  CA  SER   503      10.459  50.895  51.105  1.00  0.00              
ATOM   3994  CB  SER   503      11.252  51.973  51.829  1.00  0.00              
ATOM   3995  C   SER   503      10.558  51.086  49.555  1.00  0.00              
ATOM   3996  O   SER   503      11.693  51.154  49.072  1.00  0.00              
ATOM   3997  OG  SER   503      10.944  53.252  51.309  1.00  0.00           O  
ATOM   3998  N   THR   504       9.458  51.187  48.829  1.00  0.00              
ATOM   3999  CA  THR   504       9.570  51.387  47.443  1.00  0.00              
ATOM   4000  CB  THR   504       9.310  50.231  46.452  1.00  0.00              
ATOM   4001  C   THR   504       8.561  52.411  47.466  1.00  0.00              
ATOM   4002  O   THR   504       7.625  52.279  48.245  1.00  0.00              
ATOM   4003  OG1 THR   504      10.377  49.283  46.559  1.00  0.00           O  
ATOM   4004  CG2 THR   504       9.246  50.730  45.016  1.00  0.00           C  
ATOM   4005  N   ASN   505       8.722  53.488  46.705  1.00  0.00              
ATOM   4006  CA  ASN   505       7.779  54.652  46.687  1.00  0.00              
ATOM   4007  CB  ASN   505       8.451  55.891  46.093  1.00  0.00              
ATOM   4008  C   ASN   505       6.532  54.316  45.918  1.00  0.00              
ATOM   4009  O   ASN   505       6.686  53.544  44.985  1.00  0.00              
ATOM   4010  CG  ASN   505       9.676  56.312  46.875  1.00  0.00           C  
ATOM   4011  OD1 ASN   505       9.621  56.470  48.097  1.00  0.00           O  
ATOM   4012  ND2 ASN   505      10.799  56.454  46.185  1.00  0.00           N  
ATOM   4013  N   VAL   506       5.453  55.054  46.068  1.00  0.00              
ATOM   4014  CA  VAL   506       4.310  54.899  45.155  1.00  0.00              
ATOM   4015  CB  VAL   506       3.758  53.679  44.378  1.00  0.00              
ATOM   4016  C   VAL   506       3.113  55.519  46.028  1.00  0.00              
ATOM   4017  O   VAL   506       2.135  54.786  46.246  1.00  0.00              
ATOM   4018  CG1 VAL   506       2.433  54.029  43.721  1.00  0.00           C  
ATOM   4019  CG2 VAL   506       4.744  53.252  43.318  1.00  0.00           C  
ATOM   4020  N   HIS   507       3.175  56.778  46.437  1.00  0.00              
ATOM   4021  CA  HIS   507       2.177  57.302  47.182  1.00  0.00              
ATOM   4022  CB  HIS   507       2.694  58.645  47.708  1.00  0.00              
ATOM   4023  C   HIS   507       1.424  58.193  46.058  1.00  0.00              
ATOM   4024  O   HIS   507       1.601  59.337  45.641  1.00  0.00              
ATOM   4025  CG  HIS   507       4.074  58.647  48.270  1.00  0.00           C  
ATOM   4026  ND1 HIS   507       4.515  57.774  49.252  1.00  0.00           N  
ATOM   4027  CD2 HIS   507       5.138  59.438  48.003  1.00  0.00           C  
ATOM   4028  CE1 HIS   507       5.795  58.038  49.540  1.00  0.00           C  
ATOM   4029  NE2 HIS   507       6.180  59.046  48.782  1.00  0.00           N  
ATOM   4030  N   ASN   508       0.464  57.378  45.601  1.00  0.00              
ATOM   4031  CA  ASN   508      -0.543  57.980  44.616  1.00  0.00              
ATOM   4032  CB  ASN   508      -1.138  59.253  45.209  1.00  0.00              
ATOM   4033  C   ASN   508      -0.192  57.598  43.250  1.00  0.00              
ATOM   4034  O   ASN   508      -0.889  56.740  42.727  1.00  0.00              
ATOM   4035  CG  ASN   508      -1.348  59.128  46.713  1.00  0.00           C  
ATOM   4036  OD1 ASN   508      -0.643  59.758  47.501  1.00  0.00           O  
ATOM   4037  ND2 ASN   508      -2.309  58.300  47.118  1.00  0.00           N  
ATOM   4038  N   PHE   509       0.838  58.167  42.631  1.00  0.00              
ATOM   4039  CA  PHE   509       1.221  57.718  41.261  1.00  0.00              
ATOM   4040  CB  PHE   509       2.391  56.734  41.136  1.00  0.00              
ATOM   4041  C   PHE   509       0.257  57.200  40.289  1.00  0.00              
ATOM   4042  O   PHE   509       0.405  56.007  40.018  1.00  0.00              
ATOM   4043  CG  PHE   509       3.280  56.680  42.351  1.00  0.00           C  
ATOM   4044  CD1 PHE   509       3.731  57.847  42.956  1.00  0.00           C  
ATOM   4045  CD2 PHE   509       3.666  55.457  42.889  1.00  0.00           C  
ATOM   4046  CE1 PHE   509       4.551  57.800  44.078  1.00  0.00           C  
ATOM   4047  CE2 PHE   509       4.485  55.401  44.011  1.00  0.00           C  
ATOM   4048  CZ  PHE   509       4.927  56.574  44.603  1.00  0.00           C  
ATOM   4049  N   LYS   510      -0.714  57.949  39.772  1.00  0.00              
ATOM   4050  CA  LYS   510      -1.734  57.551  38.877  1.00  0.00              
ATOM   4051  CB  LYS   510      -1.547  57.454  37.358  1.00  0.00              
ATOM   4052  C   LYS   510      -2.681  56.393  39.271  1.00  0.00              
ATOM   4053  O   LYS   510      -3.251  55.698  38.441  1.00  0.00              
ATOM   4054  CG  LYS   510      -1.022  58.739  36.728  1.00  0.00           C  
ATOM   4055  CD  LYS   510      -1.074  58.691  35.197  1.00  0.00           C  
ATOM   4056  CE  LYS   510      -0.997  60.091  34.608  1.00  0.00           C  
ATOM   4057  NZ  LYS   510      -0.822  60.077  33.125  1.00  0.00           N  
ATOM   4058  N   VAL   511      -2.874  56.235  40.575  1.00  0.00              
ATOM   4059  CA  VAL   511      -3.844  55.189  40.977  1.00  0.00              
ATOM   4060  CB  VAL   511      -5.174  55.096  40.154  1.00  0.00              
ATOM   4061  C   VAL   511      -3.193  53.860  41.042  1.00  0.00              
ATOM   4062  O   VAL   511      -3.859  52.827  40.939  1.00  0.00              
ATOM   4063  CG1 VAL   511      -6.195  54.223  40.871  1.00  0.00           C  
ATOM   4064  CG2 VAL   511      -5.755  56.489  39.927  1.00  0.00           C  
ATOM   4065  N   ASN   512      -1.864  53.865  41.110  1.00  0.00              
ATOM   4066  CA  ASN   512      -1.077  52.590  41.154  1.00  0.00              
ATOM   4067  CB  ASN   512      -1.588  51.538  42.144  1.00  0.00              
ATOM   4068  C   ASN   512      -1.014  51.913  39.835  1.00  0.00              
ATOM   4069  O   ASN   512      -0.825  50.695  39.812  1.00  0.00              
ATOM   4070  CG  ASN   512      -2.216  52.119  43.394  1.00  0.00           C  
ATOM   4071  OD1 ASN   512      -1.552  52.789  44.193  1.00  0.00           O  
ATOM   4072  ND2 ASN   512      -3.516  51.872  43.586  1.00  0.00           N  
ATOM   4073  N   GLU   513      -1.279  52.629  38.745  1.00  0.00              
ATOM   4074  CA  GLU   513      -1.335  52.087  37.397  1.00  0.00              
ATOM   4075  CB  GLU   513      -0.031  51.374  37.013  1.00  0.00              
ATOM   4076  C   GLU   513      -2.797  51.703  37.181  1.00  0.00              
ATOM   4077  O   GLU   513      -3.402  52.188  36.247  1.00  0.00              
ATOM   4078  CG  GLU   513       0.404  51.653  35.574  1.00  0.00           C  
ATOM   4079  CD  GLU   513       1.690  50.934  35.174  1.00  0.00           C  
ATOM   4080  OE1 GLU   513       2.728  51.138  35.842  1.00  0.00           O  
ATOM   4081  OE2 GLU   513       1.658  50.170  34.183  1.00  0.00           O  
ATOM   4082  N   SER   514      -3.388  50.898  38.029  1.00  0.00              
ATOM   4083  CA  SER   514      -4.767  50.529  37.879  1.00  0.00              
ATOM   4084  CB  SER   514      -5.037  49.697  36.572  1.00  0.00              
ATOM   4085  C   SER   514      -5.401  49.930  39.225  1.00  0.00              
ATOM   4086  O   SER   514      -6.508  49.374  39.188  1.00  0.00              
ATOM   4087  OG  SER   514      -4.040  48.726  36.270  1.00  0.00           O  
ATOM   4088  N   ILE   515      -4.595  49.819  40.278  1.00  0.00              
ATOM   4089  CA  ILE   515      -5.223  48.775  41.219  1.00  0.00              
ATOM   4090  CB  ILE   515      -4.145  48.173  42.137  1.00  0.00              
ATOM   4091  C   ILE   515      -5.926  49.821  42.170  1.00  0.00              
ATOM   4092  O   ILE   515      -5.738  51.046  42.094  1.00  0.00              
ATOM   4093  CG1 ILE   515      -3.237  49.295  42.666  1.00  0.00           C  
ATOM   4094  CG2 ILE   515      -3.398  47.079  41.419  1.00  0.00           C  
ATOM   4095  CD1 ILE   515      -2.432  48.917  43.858  1.00  0.00           C  
ATOM   4096  N   SER   516      -6.849  49.300  42.990  1.00  0.00              
ATOM   4097  CA  SER   516      -7.515  50.194  43.898  1.00  0.00              
ATOM   4098  CB  SER   516      -8.506  49.296  44.725  1.00  0.00              
ATOM   4099  C   SER   516      -6.710  50.878  44.883  1.00  0.00              
ATOM   4100  O   SER   516      -5.497  50.665  44.954  1.00  0.00              
ATOM   4101  OG  SER   516      -7.912  48.893  45.952  1.00  0.00           O  
ATOM   4102  N   SER   517      -7.331  51.781  45.639  1.00  0.00              
ATOM   4103  CA  SER   517      -6.791  52.834  46.534  1.00  0.00              
ATOM   4104  CB  SER   517      -7.447  54.263  46.211  1.00  0.00              
ATOM   4105  C   SER   517      -7.163  52.851  47.841  1.00  0.00              
ATOM   4106  O   SER   517      -8.312  53.291  47.818  1.00  0.00              
ATOM   4107  OG  SER   517      -6.418  54.817  45.414  1.00  0.00           O  
ATOM   4108  N   HIS   518      -6.487  52.599  48.956  1.00  0.00              
ATOM   4109  CA  HIS   518      -7.018  52.920  50.326  1.00  0.00              
ATOM   4110  CB  HIS   518      -7.497  51.792  51.215  1.00  0.00              
ATOM   4111  C   HIS   518      -5.465  53.317  50.744  1.00  0.00              
ATOM   4112  O   HIS   518      -4.584  52.506  51.020  1.00  0.00              
ATOM   4113  CG  HIS   518      -7.708  52.245  52.623  1.00  0.00           C  
ATOM   4114  ND1 HIS   518      -6.662  52.549  53.469  1.00  0.00           N  
ATOM   4115  CD2 HIS   518      -8.840  52.574  53.289  1.00  0.00           C  
ATOM   4116  CE1 HIS   518      -7.143  52.993  54.619  1.00  0.00           C  
ATOM   4117  NE2 HIS   518      -8.462  53.030  54.533  1.00  0.00           N  
ATOM   4118  N   ASN   519      -5.263  54.627  50.714  1.00  0.00              
ATOM   4119  CA  ASN   519      -4.124  55.244  51.144  1.00  0.00              
ATOM   4120  CB  ASN   519      -3.995  56.496  50.296  1.00  0.00              
ATOM   4121  C   ASN   519      -4.028  55.239  52.618  1.00  0.00              
ATOM   4122  O   ASN   519      -5.037  55.495  53.276  1.00  0.00              
ATOM   4123  CG  ASN   519      -4.026  56.164  48.806  1.00  0.00           C  
ATOM   4124  OD1 ASN   519      -3.287  55.288  48.354  1.00  0.00           O  
ATOM   4125  ND2 ASN   519      -4.851  56.808  48.014  1.00  0.00           N  
ATOM   4126  N   VAL   520      -2.877  54.870  53.169  1.00  0.00              
ATOM   4127  CA  VAL   520      -2.658  54.790  54.621  1.00  0.00              
ATOM   4128  CB  VAL   520      -2.681  55.854  55.756  1.00  0.00              
ATOM   4129  C   VAL   520      -2.950  53.408  55.119  1.00  0.00              
ATOM   4130  O   VAL   520      -2.130  52.800  55.805  1.00  0.00              
ATOM   4131  CG1 VAL   520      -2.262  57.200  55.202  1.00  0.00           C  
ATOM   4132  CG2 VAL   520      -4.056  55.940  56.417  1.00  0.00           C  
ATOM   4133  N   ARG   521      -4.121  52.882  54.759  1.00  0.00              
ATOM   4134  CA  ARG   521      -4.529  51.536  55.215  1.00  0.00              
ATOM   4135  CB  ARG   521      -6.044  51.284  55.293  1.00  0.00              
ATOM   4136  C   ARG   521      -3.407  50.602  54.508  1.00  0.00              
ATOM   4137  O   ARG   521      -2.728  49.729  55.030  1.00  0.00              
ATOM   4138  CG  ARG   521      -6.836  51.506  54.037  1.00  0.00           C  
ATOM   4139  CD  ARG   521      -8.334  51.318  54.304  1.00  0.00           C  
ATOM   4140  NE  ARG   521      -8.655  49.963  54.762  1.00  0.00           N  
ATOM   4141  CZ  ARG   521      -9.891  49.502  54.967  1.00  0.00           C  
ATOM   4142  NH1 ARG   521     -10.948  50.278  54.762  1.00  0.00           N  
ATOM   4143  NH2 ARG   521     -10.068  48.251  55.377  1.00  0.00           N  
ATOM   4144  N   SER   522      -3.443  50.842  53.186  1.00  0.00              
ATOM   4145  CA  SER   522      -2.409  49.973  52.476  1.00  0.00              
ATOM   4146  CB  SER   522      -3.354  48.955  51.831  1.00  0.00              
ATOM   4147  C   SER   522      -0.880  50.393  52.251  1.00  0.00              
ATOM   4148  O   SER   522       0.134  49.684  52.328  1.00  0.00              
ATOM   4149  OG  SER   522      -3.721  47.946  52.757  1.00  0.00           O  
ATOM   4150  N   ASN   523      -0.811  51.567  51.643  1.00  0.00              
ATOM   4151  CA  ASN   523       0.490  51.846  50.886  1.00  0.00              
ATOM   4152  CB  ASN   523       0.505  53.382  51.091  1.00  0.00              
ATOM   4153  C   ASN   523       1.653  52.235  51.641  1.00  0.00              
ATOM   4154  O   ASN   523       1.713  53.204  52.400  1.00  0.00              
ATOM   4155  CG  ASN   523       0.353  53.792  52.549  1.00  0.00           C  
ATOM   4156  OD1 ASN   523      -0.745  53.751  53.116  1.00  0.00           O  
ATOM   4157  ND2 ASN   523       1.458  54.202  53.162  1.00  0.00           N  
ATOM   4158  N   GLY   524       2.677  51.378  51.491  1.00  0.00              
ATOM   4159  CA  GLY   524       4.085  51.518  52.073  1.00  0.00              
ATOM   4160  C   GLY   524       4.952  52.480  52.824  1.00  0.00              
ATOM   4161  O   GLY   524       5.705  52.039  53.708  1.00  0.00              
ATOM   4162  N   ILE   525       4.935  53.775  52.444  1.00  0.00              
ATOM   4163  CA  ILE   525       5.856  54.728  53.072  1.00  0.00              
ATOM   4164  CB  ILE   525       6.426  55.721  52.018  1.00  0.00              
ATOM   4165  C   ILE   525       4.637  55.683  53.613  1.00  0.00              
ATOM   4166  O   ILE   525       3.626  56.052  53.020  1.00  0.00              
ATOM   4167  CG1 ILE   525       7.165  54.932  50.927  1.00  0.00           C  
ATOM   4168  CG2 ILE   525       7.447  56.637  52.680  1.00  0.00           C  
ATOM   4169  CD1 ILE   525       7.322  55.640  49.592  1.00  0.00           C  
ATOM   4170  N   LYS   526       4.868  55.961  54.890  1.00  0.00              
ATOM   4171  CA  LYS   526       3.748  56.771  55.486  1.00  0.00              
ATOM   4172  CB  LYS   526       2.546  57.649  55.131  1.00  0.00              
ATOM   4173  C   LYS   526       3.418  55.732  56.627  1.00  0.00              
ATOM   4174  O   LYS   526       3.578  55.995  57.812  1.00  0.00              
ATOM   4175  CG  LYS   526       2.909  58.895  54.338  1.00  0.00           C  
ATOM   4176  CD  LYS   526       1.712  59.813  54.157  1.00  0.00           C  
ATOM   4177  CE  LYS   526       2.092  61.061  53.376  1.00  0.00           C  
ATOM   4178  NZ  LYS   526       0.923  61.964  53.187  1.00  0.00           N  
ATOM   4179  N   SER   527       2.933  54.564  56.211  1.00  0.00              
ATOM   4180  CA  SER   527       2.620  53.547  57.152  1.00  0.00              
ATOM   4181  CB  SER   527       1.425  52.789  56.536  1.00  0.00              
ATOM   4182  C   SER   527       3.651  52.460  56.737  1.00  0.00              
ATOM   4183  O   SER   527       3.699  51.977  55.600  1.00  0.00              
ATOM   4184  OG  SER   527       1.781  52.161  55.301  1.00  0.00           O  
ATOM   4185  N   LYS   528       4.472  52.137  57.721  1.00  0.00              
ATOM   4186  CA  LYS   528       5.559  51.186  57.627  1.00  0.00              
ATOM   4187  CB  LYS   528       6.703  51.422  58.605  1.00  0.00              
ATOM   4188  C   LYS   528       4.974  50.187  58.664  1.00  0.00              
ATOM   4189  O   LYS   528       5.102  50.407  59.865  1.00  0.00              
ATOM   4190  CG  LYS   528       7.478  52.719  58.394  1.00  0.00           C  
ATOM   4191  CD  LYS   528       8.571  52.841  59.456  1.00  0.00           C  
ATOM   4192  CE  LYS   528       9.395  54.103  59.276  1.00  0.00           C  
ATOM   4193  NZ  LYS   528      10.528  54.129  60.249  1.00  0.00           N  
ATOM   4194  N   PHE   529       4.300  49.149  58.184  1.00  0.00              
ATOM   4195  CA  PHE   529       3.700  48.208  59.081  1.00  0.00              
ATOM   4196  CB  PHE   529       2.667  47.417  58.317  1.00  0.00              
ATOM   4197  C   PHE   529       4.694  47.429  60.069  1.00  0.00              
ATOM   4198  O   PHE   529       4.517  47.100  61.237  1.00  0.00              
ATOM   4199  CG  PHE   529       3.260  46.559  57.281  1.00  0.00           C  
ATOM   4200  CD1 PHE   529       3.869  45.372  57.645  1.00  0.00           C  
ATOM   4201  CD2 PHE   529       3.263  46.956  55.957  1.00  0.00           C  
ATOM   4202  CE1 PHE   529       4.485  44.570  56.715  1.00  0.00           C  
ATOM   4203  CE2 PHE   529       3.878  46.170  54.991  1.00  0.00           C  
ATOM   4204  CZ  PHE   529       4.500  44.954  55.390  1.00  0.00           C  
ATOM   4205  N   ARG   530       5.773  47.065  59.376  1.00  0.00              
ATOM   4206  CA  ARG   530       6.672  46.165  60.278  1.00  0.00              
ATOM   4207  CB  ARG   530       7.589  45.356  59.365  1.00  0.00              
ATOM   4208  C   ARG   530       7.597  46.985  61.247  1.00  0.00              
ATOM   4209  O   ARG   530       8.119  46.596  62.287  1.00  0.00              
ATOM   4210  CG  ARG   530       8.488  44.380  60.096  1.00  0.00           C  
ATOM   4211  CD  ARG   530       9.291  43.525  59.123  1.00  0.00           C  
ATOM   4212  NE  ARG   530       8.438  42.649  58.326  1.00  0.00           N  
ATOM   4213  CZ  ARG   530       8.257  42.760  57.010  1.00  0.00           C  
ATOM   4214  NH1 ARG   530       8.873  43.716  56.319  1.00  0.00           N  
ATOM   4215  NH2 ARG   530       7.445  41.916  56.386  1.00  0.00           N  
ATOM   4216  N   ARG   531       7.815  48.200  60.746  1.00  0.00              
ATOM   4217  CA  ARG   531       8.836  48.987  61.616  1.00  0.00              
ATOM   4218  CB  ARG   531       9.567  50.011  60.753  1.00  0.00              
ATOM   4219  C   ARG   531       8.044  49.672  62.734  1.00  0.00              
ATOM   4220  O   ARG   531       8.434  49.770  63.893  1.00  0.00              
ATOM   4221  CG  ARG   531      10.593  50.836  61.503  1.00  0.00           C  
ATOM   4222  CD  ARG   531      11.365  51.755  60.564  1.00  0.00           C  
ATOM   4223  NE  ARG   531      12.180  51.009  59.611  1.00  0.00           N  
ATOM   4224  CZ  ARG   531      11.968  50.975  58.296  1.00  0.00           C  
ATOM   4225  NH1 ARG   531      10.958  51.651  57.754  1.00  0.00           N  
ATOM   4226  NH2 ARG   531      12.764  50.249  57.521  1.00  0.00           N  
ATOM   4227  N   SER   532       6.872  50.160  62.327  1.00  0.00              
ATOM   4228  CA  SER   532       6.076  50.908  63.386  1.00  0.00              
ATOM   4229  CB  SER   532       4.937  51.620  62.650  1.00  0.00              
ATOM   4230  C   SER   532       5.608  50.043  64.529  1.00  0.00              
ATOM   4231  O   SER   532       5.740  50.450  65.687  1.00  0.00              
ATOM   4232  OG  SER   532       3.807  50.787  62.552  1.00  0.00           O  
ATOM   4233  N   ASN   533       5.154  48.831  64.244  1.00  0.00              
ATOM   4234  CA  ASN   533       4.714  47.887  65.245  1.00  0.00              
ATOM   4235  CB  ASN   533       3.774  46.867  64.595  1.00  0.00              
ATOM   4236  C   ASN   533       5.814  47.299  66.137  1.00  0.00              
ATOM   4237  O   ASN   533       5.543  46.831  67.238  1.00  0.00              
ATOM   4238  CG  ASN   533       2.611  47.517  63.869  1.00  0.00           C  
ATOM   4239  OD1 ASN   533       1.939  48.399  64.402  1.00  0.00           O  
ATOM   4240  ND2 ASN   533       2.366  47.076  62.641  1.00  0.00           N  
ATOM   4241  N   SER   534       7.060  47.352  65.666  1.00  0.00              
ATOM   4242  CA  SER   534       8.151  46.810  66.457  1.00  0.00              
ATOM   4243  CB  SER   534       9.293  46.417  65.516  1.00  0.00              
ATOM   4244  C   SER   534       8.483  47.821  67.568  1.00  0.00              
ATOM   4245  O   SER   534       8.510  47.466  68.750  1.00  0.00              
ATOM   4246  OG  SER   534      10.124  47.520  65.248  1.00  0.00           O  
ATOM   4247  N   GLU   535       8.668  49.080  67.196  1.00  0.00              
ATOM   4248  CA  GLU   535       8.954  50.122  68.138  1.00  0.00              
ATOM   4249  CB  GLU   535       9.191  51.471  67.438  1.00  0.00              
ATOM   4250  C   GLU   535       7.910  50.178  69.330  1.00  0.00              
ATOM   4251  O   GLU   535       8.223  50.060  70.518  1.00  0.00              
ATOM   4252  CG  GLU   535       9.910  52.457  68.375  1.00  0.00           C  
ATOM   4253  CD  GLU   535      10.281  53.766  67.682  1.00  0.00           C  
ATOM   4254  OE1 GLU   535       9.408  54.648  67.664  1.00  0.00           O  
ATOM   4255  OE2 GLU   535      11.429  53.871  67.175  1.00  0.00           O  
ATOM   4256  N   HIS   536       6.656  50.347  68.934  1.00  0.00              
ATOM   4257  CA  HIS   536       5.623  50.439  69.939  1.00  0.00              
ATOM   4258  CB  HIS   536       4.278  50.682  69.239  1.00  0.00              
ATOM   4259  C   HIS   536       5.553  49.148  70.885  1.00  0.00              
ATOM   4260  O   HIS   536       5.485  49.118  72.110  1.00  0.00              
ATOM   4261  CG  HIS   536       4.143  52.145  68.838  1.00  0.00           C  
ATOM   4262  ND1 HIS   536       3.078  52.629  68.126  1.00  0.00           N  
ATOM   4263  CD2 HIS   536       4.912  53.227  69.109  1.00  0.00           C  
ATOM   4264  CE1 HIS   536       3.206  53.946  67.933  1.00  0.00           C  
ATOM   4265  NE2 HIS   536       4.313  54.338  68.537  1.00  0.00           N  
ATOM   4266  N   LEU   537       5.475  48.050  70.135  1.00  0.00              
ATOM   4267  CA  LEU   537       5.258  46.815  71.023  1.00  0.00              
ATOM   4268  CB  LEU   537       4.595  45.789  70.116  1.00  0.00              
ATOM   4269  C   LEU   537       6.518  46.127  71.250  1.00  0.00              
ATOM   4270  O   LEU   537       6.714  45.023  70.742  1.00  0.00              
ATOM   4271  CG  LEU   537       3.288  46.298  69.508  1.00  0.00           C  
ATOM   4272  CD1 LEU   537       2.682  45.226  68.637  1.00  0.00           C  
ATOM   4273  CD2 LEU   537       2.319  46.708  70.612  1.00  0.00           C  
ATOM   4274  N   ALA   538       7.438  46.775  71.958  1.00  0.00              
ATOM   4275  CA  ALA   538       8.842  46.145  72.096  1.00  0.00              
ATOM   4276  CB  ALA   538      10.041  46.468  71.211  1.00  0.00              
ATOM   4277  C   ALA   538       8.805  45.226  73.350  1.00  0.00              
ATOM   4278  O   ALA   538       9.179  45.455  74.501  1.00  0.00              
ATOM   4279  N   ASN   539       8.328  44.033  72.981  1.00  0.00              
ATOM   4280  CA  ASN   539       8.298  42.917  74.026  1.00  0.00              
ATOM   4281  CB  ASN   539       9.690  42.642  74.609  1.00  0.00              
ATOM   4282  C   ASN   539       6.805  43.263  74.429  1.00  0.00              
ATOM   4283  O   ASN   539       5.781  42.935  73.848  1.00  0.00              
ATOM   4284  CG  ASN   539      10.569  41.847  73.667  1.00  0.00           C  
ATOM   4285  OD1 ASN   539      10.693  42.177  72.488  1.00  0.00           O  
ATOM   4286  ND2 ASN   539      11.184  40.791  74.182  1.00  0.00           N  
ATOM   4287  N   ILE   540       6.812  43.974  75.551  1.00  0.00              
ATOM   4288  CA  ILE   540       5.472  44.498  76.015  1.00  0.00              
ATOM   4289  CB  ILE   540       5.554  43.942  77.457  1.00  0.00              
ATOM   4290  C   ILE   540       6.069  45.918  76.674  1.00  0.00              
ATOM   4291  O   ILE   540       6.962  46.200  77.455  1.00  0.00              
ATOM   4292  CG1 ILE   540       4.207  44.136  78.159  1.00  0.00           C  
ATOM   4293  CG2 ILE   540       6.675  44.608  78.217  1.00  0.00           C  
ATOM   4294  CD1 ILE   540       4.100  43.534  79.487  1.00  0.00           C  
ATOM   4295  N   ARG   541       5.327  46.832  76.112  1.00  0.00              
ATOM   4296  CA  ARG   541       5.516  48.294  76.174  1.00  0.00              
ATOM   4297  CB  ARG   541       6.362  49.001  75.121  1.00  0.00              
ATOM   4298  C   ARG   541       4.191  48.640  75.505  1.00  0.00              
ATOM   4299  O   ARG   541       4.116  48.803  74.289  1.00  0.00              
ATOM   4300  CG  ARG   541       7.772  48.473  75.026  1.00  0.00           C  
ATOM   4301  CD  ARG   541       8.600  48.818  76.246  1.00  0.00           C  
ATOM   4302  NE  ARG   541       9.951  48.277  76.140  1.00  0.00           N  
ATOM   4303  CZ  ARG   541      10.305  47.066  76.559  1.00  0.00           C  
ATOM   4304  NH1 ARG   541       9.408  46.264  77.118  1.00  0.00           N  
ATOM   4305  NH2 ARG   541      11.559  46.652  76.420  1.00  0.00           N  
ATOM   4306  N   ILE   542       3.143  48.714  76.313  1.00  0.00              
ATOM   4307  CA  ILE   542       1.804  49.030  75.826  1.00  0.00              
ATOM   4308  CB  ILE   542       0.631  48.126  76.292  1.00  0.00              
ATOM   4309  C   ILE   542       1.585  50.319  74.892  1.00  0.00              
ATOM   4310  O   ILE   542       1.464  50.407  73.672  1.00  0.00              
ATOM   4311  CG1 ILE   542       0.891  46.679  75.831  1.00  0.00           C  
ATOM   4312  CG2 ILE   542      -0.695  48.633  75.713  1.00  0.00           C  
ATOM   4313  CD1 ILE   542      -0.344  45.862  75.558  1.00  0.00           C  
ATOM   4314  N   SER   543       1.579  51.380  75.693  1.00  0.00              
ATOM   4315  CA  SER   543       1.343  52.696  74.937  1.00  0.00              
ATOM   4316  CB  SER   543       0.597  53.685  75.874  1.00  0.00              
ATOM   4317  C   SER   543       2.586  53.174  74.343  1.00  0.00              
ATOM   4318  O   SER   543       2.639  53.336  73.115  1.00  0.00              
ATOM   4319  OG  SER   543       1.614  54.048  76.838  1.00  0.00           O  
ATOM   4320  N   PRO   544       3.601  53.402  75.156  1.00  0.00              
ATOM   4321  CA  PRO   544       4.961  53.823  74.649  1.00  0.00              
ATOM   4322  CB  PRO   544       6.093  52.809  74.661  1.00  0.00              
ATOM   4323  C   PRO   544       5.127  54.346  73.225  1.00  0.00              
ATOM   4324  O   PRO   544       4.778  53.683  72.242  1.00  0.00              
ATOM   4325  CG  PRO   544       5.527  51.581  74.083  1.00  0.00           C  
ATOM   4326  CD  PRO   544       4.040  51.624  74.324  1.00  0.00           C  
ATOM   4327  N   SER   545       5.623  55.584  73.136  1.00  0.00              
ATOM   4328  CA  SER   545       5.828  56.357  71.953  1.00  0.00              
ATOM   4329  CB  SER   545       5.920  57.870  72.162  1.00  0.00              
ATOM   4330  C   SER   545       6.574  55.748  70.934  1.00  0.00              
ATOM   4331  O   SER   545       6.498  54.532  70.827  1.00  0.00              
ATOM   4332  OG  SER   545       7.164  58.240  72.723  1.00  0.00           O  
ATOM   4333  N   SER   546       7.348  56.478  70.144  1.00  0.00              
ATOM   4334  CA  SER   546       8.230  55.991  69.031  1.00  0.00              
ATOM   4335  CB  SER   546       9.077  54.713  69.121  1.00  0.00              
ATOM   4336  C   SER   546       7.548  55.805  67.651  1.00  0.00              
ATOM   4337  O   SER   546       7.081  54.682  67.537  1.00  0.00              
ATOM   4338  OG  SER   546      10.218  54.774  68.282  1.00  0.00           O  
ATOM   4339  N   ILE   547       7.466  56.674  66.678  1.00  0.00              
ATOM   4340  CA  ILE   547       6.843  56.357  65.512  1.00  0.00              
ATOM   4341  CB  ILE   547       5.718  57.371  65.261  1.00  0.00              
ATOM   4342  C   ILE   547       7.626  55.509  64.621  1.00  0.00              
ATOM   4343  O   ILE   547       7.230  54.389  64.266  1.00  0.00              
ATOM   4344  CG1 ILE   547       4.498  57.238  66.172  1.00  0.00           C  
ATOM   4345  CG2 ILE   547       5.313  57.304  63.784  1.00  0.00           C  
ATOM   4346  CD1 ILE   547       3.866  55.855  66.300  1.00  0.00           C  
ATOM   4347  N   ASP   548       8.778  56.031  64.243  1.00  0.00              
ATOM   4348  CA  ASP   548       9.864  55.624  63.326  1.00  0.00              
ATOM   4349  CB  ASP   548      11.362  55.595  63.592  1.00  0.00              
ATOM   4350  C   ASP   548       9.484  54.189  62.521  1.00  0.00              
ATOM   4351  O   ASP   548       9.495  53.153  63.201  1.00  0.00              
ATOM   4352  CG  ASP   548      11.913  56.931  64.050  1.00  0.00           C  
ATOM   4353  OD1 ASP   548      11.806  57.882  63.260  1.00  0.00           O  
ATOM   4354  OD2 ASP   548      12.407  57.036  65.189  1.00  0.00           O  
TER
