# Supplementary material for: A Na+ leak channel cloned from Trichoplax adhaerens extends extracellular pH and Ca2+ sensing for the DEG/ENaC family close to the base of Metazoa
Source: J Biol Chem. 2019 Sep 15;294(44):16320–36. doi: 10.1074/jbc.RA119.010542 (PMC6827283; doi:10.1074/jbc.RA119.010542)
Supplement: Supporting Information [file supp_RA119.010542_155050_1_supp_391149_pxf4hm.zip › SupplementaryFile2/TadNaC3.pdb]

REMARK  99  Chain ID : 1
REMARK  99  Residues : 523
REMARK  99  Atoms    : 4223
REMARK  99  File     : final.sc.pdb
ATOM      1  N   MET     1      -1.752   1.252  -9.607  1.00  0.00              
ATOM      2  CA  MET     1      -2.868   2.223  -9.637  1.00  0.00              
ATOM      3  CB  MET     1      -3.543   2.315  -8.257  1.00  0.00              
ATOM      4  C   MET     1      -2.369   3.579 -10.027  1.00  0.00              
ATOM      5  O   MET     1      -3.107   4.558  -9.930  1.00  0.00              
ATOM      6  CG  MET     1      -4.783   3.211  -8.225  1.00  0.00           C  
ATOM      7  SD  MET     1      -5.585   3.319  -6.598  1.00  0.00           S  
ATOM      8  CE  MET     1      -6.228   1.622  -6.644  1.00  0.00           C  
ATOM      9  N   ASP     2      -1.107   3.694 -10.504  1.00  0.00              
ATOM     10  CA  ASP     2      -0.701   5.044 -10.769  1.00  0.00              
ATOM     11  CB  ASP     2       0.107   5.660  -9.613  1.00  0.00              
ATOM     12  C   ASP     2       0.134   5.208 -12.000  1.00  0.00              
ATOM     13  O   ASP     2       1.360   5.206 -11.914  1.00  0.00              
ATOM     14  CG  ASP     2       0.263   7.156  -9.858  1.00  0.00           C  
ATOM     15  OD1 ASP     2      -0.302   7.667 -10.862  1.00  0.00           O  
ATOM     16  OD2 ASP     2       0.956   7.811  -9.034  1.00  0.00           O  
ATOM     17  N   ARG     3      -0.494   5.397 -13.180  1.00  0.00              
ATOM     18  CA  ARG     3       0.317   5.719 -14.320  1.00  0.00              
ATOM     19  CB  ARG     3       1.127   4.596 -14.982  1.00  0.00              
ATOM     20  C   ARG     3      -0.498   6.348 -15.422  1.00  0.00              
ATOM     21  O   ARG     3      -1.546   6.948 -15.189  1.00  0.00              
ATOM     22  CG  ARG     3       2.415   4.225 -14.244  1.00  0.00           C  
ATOM     23  CD  ARG     3       3.624   5.082 -14.623  1.00  0.00           C  
ATOM     24  NE  ARG     3       3.483   6.390 -13.925  1.00  0.00           N  
ATOM     25  CZ  ARG     3       2.872   7.436 -14.553  1.00  0.00           C  
ATOM     26  NH1 ARG     3       2.412   7.290 -15.829  1.00  0.00           N  
ATOM     27  NH2 ARG     3       2.725   8.628 -13.905  1.00  0.00           N  
ATOM     28  N   ASN     4       0.019   6.213 -16.669  1.00  0.00              
ATOM     29  CA  ASN     4      -0.433   6.865 -17.875  1.00  0.00              
ATOM     30  CB  ASN     4       0.643   6.848 -18.980  1.00  0.00              
ATOM     31  C   ASN     4      -1.687   6.337 -18.444  1.00  0.00              
ATOM     32  O   ASN     4      -1.961   5.140 -18.442  1.00  0.00              
ATOM     33  CG  ASN     4       0.320   7.901 -20.034  1.00  0.00           C  
ATOM     34  OD1 ASN     4      -0.673   7.805 -20.752  1.00  0.00           O  
ATOM     35  ND2 ASN     4       1.193   8.939 -20.133  1.00  0.00           N  
ATOM     36  N   PHE     5      -2.494   7.286 -18.945  1.00  0.00              
ATOM     37  CA  PHE     5      -3.669   6.940 -19.661  1.00  0.00              
ATOM     38  CB  PHE     5      -4.968   7.486 -19.034  1.00  0.00              
ATOM     39  C   PHE     5      -3.495   7.544 -21.027  1.00  0.00              
ATOM     40  O   PHE     5      -3.187   8.726 -21.166  1.00  0.00              
ATOM     41  CG  PHE     5      -4.941   8.978 -19.044  1.00  0.00           C  
ATOM     42  CD1 PHE     5      -4.345   9.669 -18.014  1.00  0.00           C  
ATOM     43  CD2 PHE     5      -5.509   9.688 -20.078  1.00  0.00           C  
ATOM     44  CE1 PHE     5      -4.315  11.044 -18.015  1.00  0.00           C  
ATOM     45  CE2 PHE     5      -5.482  11.063 -20.084  1.00  0.00           C  
ATOM     46  CZ  PHE     5      -4.884  11.744 -19.052  1.00  0.00           C  
ATOM     47  N   GLN     6      -3.650   6.706 -22.070  1.00  0.00              
ATOM     48  CA  GLN     6      -3.523   7.040 -23.465  1.00  0.00              
ATOM     49  CB  GLN     6      -2.096   7.416 -23.904  1.00  0.00              
ATOM     50  C   GLN     6      -3.845   5.738 -24.127  1.00  0.00              
ATOM     51  O   GLN     6      -4.696   5.000 -23.632  1.00  0.00              
ATOM     52  CG  GLN     6      -1.637   8.795 -23.428  1.00  0.00           C  
ATOM     53  CD  GLN     6      -2.452   9.834 -24.186  1.00  0.00           C  
ATOM     54  OE1 GLN     6      -3.563   9.560 -24.636  1.00  0.00           O  
ATOM     55  NE2 GLN     6      -1.885  11.060 -24.335  1.00  0.00           N  
ATOM     56  N   GLN     7      -3.200   5.401 -25.266  1.00  0.00              
ATOM     57  CA  GLN     7      -3.586   4.136 -25.825  1.00  0.00              
ATOM     58  CB  GLN     7      -5.082   4.157 -26.216  1.00  0.00              
ATOM     59  C   GLN     7      -2.788   3.857 -27.089  1.00  0.00              
ATOM     60  O   GLN     7      -1.869   4.603 -27.421  1.00  0.00              
ATOM     61  CG  GLN     7      -5.696   2.836 -26.688  1.00  0.00           C  
ATOM     62  CD  GLN     7      -7.156   3.098 -27.027  1.00  0.00           C  
ATOM     63  OE1 GLN     7      -7.745   2.411 -27.860  1.00  0.00           O  
ATOM     64  NE2 GLN     7      -7.757   4.123 -26.367  1.00  0.00           N  
ATOM     65  N   ARG     8      -3.124   2.741 -27.804  1.00  0.00              
ATOM     66  CA  ARG     8      -2.491   2.259 -29.017  1.00  0.00              
ATOM     67  CB  ARG     8      -1.801   3.352 -29.859  1.00  0.00              
ATOM     68  C   ARG     8      -1.451   1.285 -28.478  1.00  0.00              
ATOM     69  O   ARG     8      -1.750   0.746 -27.413  1.00  0.00              
ATOM     70  CG  ARG     8      -2.785   4.302 -30.546  1.00  0.00           C  
ATOM     71  CD  ARG     8      -2.138   5.230 -31.577  1.00  0.00           C  
ATOM     72  NE  ARG     8      -3.227   6.061 -32.164  1.00  0.00           N  
ATOM     73  CZ  ARG     8      -3.086   6.595 -33.413  1.00  0.00           C  
ATOM     74  NH1 ARG     8      -1.944   6.373 -34.126  1.00  0.00           N  
ATOM     75  NH2 ARG     8      -4.090   7.348 -33.949  1.00  0.00           N  
ATOM     76  N   PRO     9      -0.277   0.937 -29.012  1.00  0.00              
ATOM     77  CA  PRO     9       0.218   1.208 -30.345  1.00  0.00              
ATOM     78  CB  PRO     9       1.736   1.345 -30.228  1.00  0.00              
ATOM     79  C   PRO     9      -0.151   0.315 -31.492  1.00  0.00              
ATOM     80  O   PRO     9      -0.573   0.796 -32.543  1.00  0.00              
ATOM     81  CD  PRO     9       0.826   0.756 -28.080  1.00  0.00           C  
ATOM     82  CG  PRO     9       2.079   0.575 -28.947  1.00  0.00           C  
ATOM     83  N   ARG    10       0.020  -0.996 -31.266  1.00  0.00              
ATOM     84  CA  ARG    10      -0.165  -2.132 -32.127  1.00  0.00              
ATOM     85  CB  ARG    10       0.993  -3.131 -32.014  1.00  0.00              
ATOM     86  C   ARG    10      -1.272  -2.744 -31.380  1.00  0.00              
ATOM     87  O   ARG    10      -1.866  -2.080 -30.533  1.00  0.00              
ATOM     88  CG  ARG    10       1.147  -3.629 -30.572  1.00  0.00           C  
ATOM     89  CD  ARG    10       1.670  -2.553 -29.609  1.00  0.00           C  
ATOM     90  NE  ARG    10       1.505  -3.048 -28.215  1.00  0.00           N  
ATOM     91  CZ  ARG    10       0.403  -2.691 -27.492  1.00  0.00           C  
ATOM     92  NH1 ARG    10      -0.531  -1.862 -28.042  1.00  0.00           N  
ATOM     93  NH2 ARG    10       0.242  -3.155 -26.219  1.00  0.00           N  
ATOM     94  N   LYS    11      -1.622  -3.998 -31.649  1.00  0.00              
ATOM     95  CA  LYS    11      -2.679  -4.412 -30.801  1.00  0.00              
ATOM     96  CB  LYS    11      -3.351  -5.719 -31.252  1.00  0.00              
ATOM     97  C   LYS    11      -2.138  -4.591 -29.439  1.00  0.00              
ATOM     98  O   LYS    11      -1.231  -5.378 -29.179  1.00  0.00              
ATOM     99  CG  LYS    11      -4.114  -5.551 -32.568  1.00  0.00           C  
ATOM    100  CD  LYS    11      -4.510  -6.865 -33.243  1.00  0.00           C  
ATOM    101  CE  LYS    11      -5.271  -6.659 -34.555  1.00  0.00           C  
ATOM    102  NZ  LYS    11      -5.598  -7.967 -35.164  1.00  0.00           N  
ATOM    103  N   PRO    12      -2.713  -3.823 -28.564  1.00  0.00              
ATOM    104  CA  PRO    12      -2.420  -3.891 -27.171  1.00  0.00              
ATOM    105  CB  PRO    12      -3.209  -2.745 -26.545  1.00  0.00              
ATOM    106  C   PRO    12      -3.069  -5.201 -26.843  1.00  0.00              
ATOM    107  O   PRO    12      -3.868  -5.685 -27.643  1.00  0.00              
ATOM    108  CD  PRO    12      -3.910  -3.049 -28.846  1.00  0.00           C  
ATOM    109  CG  PRO    12      -4.442  -2.637 -27.462  1.00  0.00           C  
ATOM    110  N   SER    13      -2.776  -5.763 -25.668  1.00  0.00              
ATOM    111  CA  SER    13      -3.276  -7.024 -25.206  1.00  0.00              
ATOM    112  CB  SER    13      -4.755  -7.320 -25.537  1.00  0.00              
ATOM    113  C   SER    13      -2.462  -8.134 -25.770  1.00  0.00              
ATOM    114  O   SER    13      -2.405  -9.214 -25.183  1.00  0.00              
ATOM    115  OG  SER    13      -4.892  -7.891 -26.831  1.00  0.00           O  
ATOM    116  N   VAL    14      -1.781  -7.921 -26.906  1.00  0.00              
ATOM    117  CA  VAL    14      -0.917  -8.984 -27.305  1.00  0.00              
ATOM    118  CB  VAL    14      -0.405  -8.857 -28.718  1.00  0.00              
ATOM    119  C   VAL    14       0.242  -8.978 -26.350  1.00  0.00              
ATOM    120  O   VAL    14       0.661 -10.014 -25.837  1.00  0.00              
ATOM    121  CG1 VAL    14       0.404  -7.559 -28.875  1.00  0.00           C  
ATOM    122  CG2 VAL    14       0.401 -10.124 -29.047  1.00  0.00           C  
ATOM    123  N   ASP    15       0.767  -7.763 -26.090  1.00  0.00              
ATOM    124  CA  ASP    15       1.936  -7.499 -25.301  1.00  0.00              
ATOM    125  CB  ASP    15       2.420  -6.063 -25.496  1.00  0.00              
ATOM    126  C   ASP    15       1.744  -7.719 -23.841  1.00  0.00              
ATOM    127  O   ASP    15       2.622  -8.273 -23.183  1.00  0.00              
ATOM    128  CG  ASP    15       2.891  -6.002 -26.936  1.00  0.00           C  
ATOM    129  OD1 ASP    15       4.062  -6.384 -27.199  1.00  0.00           O  
ATOM    130  OD2 ASP    15       2.061  -5.614 -27.800  1.00  0.00           O  
ATOM    131  N   PHE    16       0.596  -7.296 -23.288  1.00  0.00              
ATOM    132  CA  PHE    16       0.415  -7.407 -21.871  1.00  0.00              
ATOM    133  CB  PHE    16      -0.966  -6.922 -21.396  1.00  0.00              
ATOM    134  C   PHE    16       0.501  -8.841 -21.556  1.00  0.00              
ATOM    135  O   PHE    16       1.115  -9.252 -20.573  1.00  0.00              
ATOM    136  CG  PHE    16      -1.045  -5.452 -21.624  1.00  0.00           C  
ATOM    137  CD1 PHE    16      -1.451  -4.951 -22.840  1.00  0.00           C  
ATOM    138  CD2 PHE    16      -0.715  -4.573 -20.619  1.00  0.00           C  
ATOM    139  CE1 PHE    16      -1.525  -3.595 -23.051  1.00  0.00           C  
ATOM    140  CE2 PHE    16      -0.787  -3.216 -20.823  1.00  0.00           C  
ATOM    141  CZ  PHE    16      -1.193  -2.724 -22.041  1.00  0.00           C  
ATOM    142  N   SER    17      -0.112  -9.644 -22.426  1.00  0.00              
ATOM    143  CA  SER    17      -0.098 -11.033 -22.168  1.00  0.00              
ATOM    144  CB  SER    17      -0.860 -11.843 -23.224  1.00  0.00              
ATOM    145  C   SER    17       1.317 -11.517 -22.139  1.00  0.00              
ATOM    146  O   SER    17       1.709 -12.230 -21.217  1.00  0.00              
ATOM    147  OG  SER    17      -2.232 -11.476 -23.219  1.00  0.00           O  
ATOM    148  N   THR    18       2.136 -11.134 -23.136  1.00  0.00              
ATOM    149  CA  THR    18       3.489 -11.606 -23.114  1.00  0.00              
ATOM    150  CB  THR    18       4.041 -11.900 -24.478  1.00  0.00              
ATOM    151  C   THR    18       4.321 -10.523 -22.534  1.00  0.00              
ATOM    152  O   THR    18       4.769  -9.619 -23.237  1.00  0.00              
ATOM    153  OG1 THR    18       3.255 -12.893 -25.121  1.00  0.00           O  
ATOM    154  CG2 THR    18       5.494 -12.382 -24.330  1.00  0.00           C  
ATOM    155  N   ILE    19       4.561 -10.598 -21.215  1.00  0.00              
ATOM    156  CA  ILE    19       5.386  -9.599 -20.622  1.00  0.00              
ATOM    157  CB  ILE    19       4.944  -9.209 -19.242  1.00  0.00              
ATOM    158  C   ILE    19       6.721 -10.240 -20.492  1.00  0.00              
ATOM    159  O   ILE    19       6.990 -10.955 -19.527  1.00  0.00              
ATOM    160  CG2 ILE    19       6.000  -8.257 -18.655  1.00  0.00           C  
ATOM    161  CG1 ILE    19       3.528  -8.611 -19.281  1.00  0.00           C  
ATOM    162  CD1 ILE    19       3.421  -7.355 -20.144  1.00  0.00           C  
ATOM    163  N   THR    20       7.597 -10.011 -21.485  1.00  0.00              
ATOM    164  CA  THR    20       8.902 -10.579 -21.387  1.00  0.00              
ATOM    165  CB  THR    20       9.679 -10.533 -22.671  1.00  0.00              
ATOM    166  C   THR    20       9.607  -9.723 -20.390  1.00  0.00              
ATOM    167  O   THR    20       9.471  -8.501 -20.399  1.00  0.00              
ATOM    168  OG1 THR    20      10.907 -11.231 -22.529  1.00  0.00           O  
ATOM    169  CG2 THR    20       9.936  -9.063 -23.046  1.00  0.00           C  
ATOM    170  N   THR    21      10.363 -10.353 -19.478  1.00  0.00              
ATOM    171  CA  THR    21      11.031  -9.607 -18.456  1.00  0.00              
ATOM    172  CB  THR    21      10.243  -9.545 -17.187  1.00  0.00              
ATOM    173  C   THR    21      12.289 -10.361 -18.170  1.00  0.00              
ATOM    174  O   THR    21      12.903 -10.943 -19.063  1.00  0.00              
ATOM    175  OG1 THR    21      10.097 -10.842 -16.628  1.00  0.00           O  
ATOM    176  CG2 THR    21       8.861  -8.975 -17.538  1.00  0.00           C  
ATOM    177  N   ILE    22      12.699 -10.347 -16.893  1.00  0.00              
ATOM    178  CA  ILE    22      13.833 -11.071 -16.403  1.00  0.00              
ATOM    179  CB  ILE    22      14.833 -10.205 -15.684  1.00  0.00              
ATOM    180  C   ILE    22      13.159 -11.970 -15.423  1.00  0.00              
ATOM    181  O   ILE    22      12.232 -12.670 -15.830  1.00  0.00              
ATOM    182  CG2 ILE    22      16.017 -11.085 -15.240  1.00  0.00           C  
ATOM    183  CG1 ILE    22      15.288  -9.062 -16.606  1.00  0.00           C  
ATOM    184  CD1 ILE    22      16.095  -7.983 -15.885  1.00  0.00           C  
ATOM    185  N   THR    23      13.607 -12.044 -14.149  1.00  0.00              
ATOM    186  CA  THR    23      12.822 -12.857 -13.268  1.00  0.00              
ATOM    187  CB  THR    23      13.366 -12.953 -11.864  1.00  0.00              
ATOM    188  C   THR    23      11.468 -12.246 -13.259  1.00  0.00              
ATOM    189  O   THR    23      10.483 -12.861 -13.663  1.00  0.00              
ATOM    190  OG1 THR    23      13.415 -11.683 -11.230  1.00  0.00           O  
ATOM    191  CG2 THR    23      14.777 -13.560 -11.938  1.00  0.00           C  
ATOM    192  N   THR    24      11.434 -10.979 -12.841  1.00  0.00              
ATOM    193  CA  THR    24      10.325 -10.099 -12.942  1.00  0.00              
ATOM    194  CB  THR    24       9.262 -10.397 -11.928  1.00  0.00              
ATOM    195  C   THR    24      11.092  -8.881 -12.571  1.00  0.00              
ATOM    196  O   THR    24      11.399  -8.682 -11.401  1.00  0.00              
ATOM    197  OG1 THR    24       9.087 -11.797 -11.785  1.00  0.00           O  
ATOM    198  CG2 THR    24       7.941  -9.857 -12.515  1.00  0.00           C  
ATOM    199  N   SER    25      11.512  -8.072 -13.554  1.00  0.00              
ATOM    200  CA  SER    25      12.216  -6.889 -13.171  1.00  0.00              
ATOM    201  CB  SER    25      11.200  -5.956 -12.522  1.00  0.00              
ATOM    202  C   SER    25      13.456  -7.150 -12.328  1.00  0.00              
ATOM    203  O   SER    25      13.639  -6.582 -11.260  1.00  0.00              
ATOM    204  OG  SER    25      10.519  -5.236 -13.535  1.00  0.00           O  
ATOM    205  N   THR    26      14.365  -8.048 -12.750  1.00  0.00              
ATOM    206  CA  THR    26      15.546  -8.280 -11.947  1.00  0.00              
ATOM    207  CB  THR    26      16.331  -9.472 -12.410  1.00  0.00              
ATOM    208  C   THR    26      16.513  -7.142 -11.958  1.00  0.00              
ATOM    209  O   THR    26      16.977  -6.703 -10.906  1.00  0.00              
ATOM    210  OG1 THR    26      15.529 -10.642 -12.373  1.00  0.00           O  
ATOM    211  CG2 THR    26      17.554  -9.638 -11.492  1.00  0.00           C  
ATOM    212  N   LYS    27      16.826  -6.612 -13.152  1.00  0.00              
ATOM    213  CA  LYS    27      17.908  -5.676 -13.250  1.00  0.00              
ATOM    214  CB  LYS    27      18.145  -5.186 -14.688  1.00  0.00              
ATOM    215  C   LYS    27      17.645  -4.483 -12.413  1.00  0.00              
ATOM    216  O   LYS    27      18.515  -4.051 -11.659  1.00  0.00              
ATOM    217  CG  LYS    27      18.650  -6.284 -15.624  1.00  0.00           C  
ATOM    218  CD  LYS    27      19.980  -6.901 -15.186  1.00  0.00           C  
ATOM    219  CE  LYS    27      21.176  -5.961 -15.349  1.00  0.00           C  
ATOM    220  NZ  LYS    27      21.127  -4.897 -14.321  1.00  0.00           N  
ATOM    221  N   ASP    28      16.435  -3.911 -12.491  1.00  0.00              
ATOM    222  CA  ASP    28      16.296  -2.752 -11.679  1.00  0.00              
ATOM    223  CB  ASP    28      15.178  -1.771 -12.066  1.00  0.00              
ATOM    224  C   ASP    28      16.065  -3.186 -10.324  1.00  0.00              
ATOM    225  O   ASP    28      16.072  -4.381 -10.049  1.00  0.00              
ATOM    226  CG  ASP    28      15.556  -1.089 -13.370  1.00  0.00           C  
ATOM    227  OD1 ASP    28      16.614  -1.451 -13.951  1.00  0.00           O  
ATOM    228  OD2 ASP    28      14.784  -0.192 -13.802  1.00  0.00           O  
ATOM    229  N   GLN    29      15.932  -2.186  -9.450  1.00  0.00              
ATOM    230  CA  GLN    29      15.559  -2.394  -8.103  1.00  0.00              
ATOM    231  CB  GLN    29      16.456  -1.648  -7.100  1.00  0.00              
ATOM    232  C   GLN    29      14.213  -1.794  -8.064  1.00  0.00              
ATOM    233  O   GLN    29      13.779  -1.352  -9.117  1.00  0.00              
ATOM    234  CG  GLN    29      16.066  -1.860  -5.637  1.00  0.00           C  
ATOM    235  CD  GLN    29      17.058  -1.089  -4.777  1.00  0.00           C  
ATOM    236  OE1 GLN    29      17.419  -1.524  -3.684  1.00  0.00           O  
ATOM    237  NE2 GLN    29      17.513   0.090  -5.279  1.00  0.00           N  
ATOM    238  N   SER    30      13.474  -2.066  -6.973  1.00  0.00              
ATOM    239  CA  SER    30      12.194  -1.725  -6.359  1.00  0.00              
ATOM    240  CB  SER    30      12.385  -0.867  -5.073  1.00  0.00              
ATOM    241  C   SER    30      10.915  -1.332  -7.068  1.00  0.00              
ATOM    242  O   SER    30      10.555  -0.159  -7.019  1.00  0.00              
ATOM    243  OG  SER    30      13.401   0.117  -5.192  1.00  0.00           O  
ATOM    244  N   GLN    31      10.215  -2.268  -7.752  1.00  0.00              
ATOM    245  CA  GLN    31       8.792  -2.193  -8.048  1.00  0.00              
ATOM    246  CB  GLN    31       8.108  -1.277  -6.940  1.00  0.00              
ATOM    247  C   GLN    31       7.933  -2.197  -9.318  1.00  0.00              
ATOM    248  O   GLN    31       8.244  -2.109 -10.486  1.00  0.00              
ATOM    249  CG  GLN    31       6.591  -1.234  -6.634  1.00  0.00           C  
ATOM    250  CD  GLN    31       6.309  -0.591  -5.282  1.00  0.00           C  
ATOM    251  OE1 GLN    31       7.218  -0.212  -4.548  1.00  0.00           O  
ATOM    252  NE2 GLN    31       4.999  -0.462  -4.939  1.00  0.00           N  
ATOM    253  N   ASP    32       6.658  -2.494  -9.071  1.00  0.00              
ATOM    254  CA  ASP    32       5.751  -2.727 -10.123  1.00  0.00              
ATOM    255  CB  ASP    32       5.736  -1.600 -11.181  1.00  0.00              
ATOM    256  C   ASP    32       6.201  -4.048 -10.593  1.00  0.00              
ATOM    257  O   ASP    32       7.051  -4.177 -11.464  1.00  0.00              
ATOM    258  CG  ASP    32       5.476  -0.309 -10.437  1.00  0.00           C  
ATOM    259  OD1 ASP    32       4.878  -0.370  -9.330  1.00  0.00           O  
ATOM    260  OD2 ASP    32       5.880   0.762 -10.964  1.00  0.00           O  
ATOM    261  N   GLY    33       5.716  -5.115  -9.934  1.00  0.00              
ATOM    262  CA  GLY    33       6.398  -6.306 -10.314  1.00  0.00              
ATOM    263  C   GLY    33       5.792  -7.540  -9.715  1.00  0.00              
ATOM    264  O   GLY    33       6.474  -8.241  -8.975  1.00  0.00              
ATOM    265  N   ASP    34       4.511  -7.857  -9.939  1.00  0.00              
ATOM    266  CA  ASP    34       4.165  -9.109  -9.367  1.00  0.00              
ATOM    267  CB  ASP    34       3.560  -8.980  -7.953  1.00  0.00              
ATOM    268  C   ASP    34       3.159  -9.821 -10.219  1.00  0.00              
ATOM    269  O   ASP    34       2.016  -9.945  -9.803  1.00  0.00              
ATOM    270  CG  ASP    34       3.386 -10.357  -7.311  1.00  0.00           C  
ATOM    271  OD1 ASP    34       3.557 -11.390  -8.012  1.00  0.00           O  
ATOM    272  OD2 ASP    34       3.072 -10.386  -6.091  1.00  0.00           O  
ATOM    273  N   PHE    35       3.590 -10.406 -11.358  1.00  0.00              
ATOM    274  CA  PHE    35       2.778 -11.033 -12.377  1.00  0.00              
ATOM    275  CB  PHE    35       3.500 -11.266 -13.717  1.00  0.00              
ATOM    276  C   PHE    35       2.123 -12.328 -11.948  1.00  0.00              
ATOM    277  O   PHE    35       1.207 -12.812 -12.614  1.00  0.00              
ATOM    278  CG  PHE    35       4.607 -12.236 -13.524  1.00  0.00           C  
ATOM    279  CD1 PHE    35       4.343 -13.581 -13.433  1.00  0.00           C  
ATOM    280  CD2 PHE    35       5.908 -11.799 -13.459  1.00  0.00           C  
ATOM    281  CE1 PHE    35       5.365 -14.481 -13.262  1.00  0.00           C  
ATOM    282  CE2 PHE    35       6.932 -12.698 -13.290  1.00  0.00           C  
ATOM    283  CZ  PHE    35       6.663 -14.040 -13.188  1.00  0.00           C  
ATOM    284  N   PHE    36       2.623 -12.970 -10.878  1.00  0.00              
ATOM    285  CA  PHE    36       2.174 -14.259 -10.412  1.00  0.00              
ATOM    286  CB  PHE    36       2.768 -14.627  -9.039  1.00  0.00              
ATOM    287  C   PHE    36       0.670 -14.363 -10.307  1.00  0.00              
ATOM    288  O   PHE    36      -0.035 -13.372 -10.125  1.00  0.00              
ATOM    289  CG  PHE    36       2.328 -16.003  -8.675  1.00  0.00           C  
ATOM    290  CD1 PHE    36       3.007 -17.100  -9.154  1.00  0.00           C  
ATOM    291  CD2 PHE    36       1.246 -16.201  -7.848  1.00  0.00           C  
ATOM    292  CE1 PHE    36       2.611 -18.373  -8.819  1.00  0.00           C  
ATOM    293  CE2 PHE    36       0.845 -17.473  -7.511  1.00  0.00           C  
ATOM    294  CZ  PHE    36       1.527 -18.563  -7.996  1.00  0.00           C  
ATOM    295  N   SER    37       0.150 -15.610 -10.452  1.00  0.00              
ATOM    296  CA  SER    37      -1.255 -15.923 -10.405  1.00  0.00              
ATOM    297  CB  SER    37      -1.547 -17.357 -10.879  1.00  0.00              
ATOM    298  C   SER    37      -1.736 -15.831  -8.996  1.00  0.00              
ATOM    299  O   SER    37      -1.806 -16.829  -8.282  1.00  0.00              
ATOM    300  OG  SER    37      -2.921 -17.675 -10.720  1.00  0.00           O  
ATOM    301  N   GLN    38      -2.166 -14.624  -8.597  1.00  0.00              
ATOM    302  CA  GLN    38      -2.623 -14.355  -7.265  1.00  0.00              
ATOM    303  CB  GLN    38      -1.980 -13.078  -6.695  1.00  0.00              
ATOM    304  C   GLN    38      -4.072 -14.055  -7.437  1.00  0.00              
ATOM    305  O   GLN    38      -4.941 -14.877  -7.149  1.00  0.00              
ATOM    306  CG  GLN    38      -0.452 -13.129  -6.599  1.00  0.00           C  
ATOM    307  CD  GLN    38      -0.067 -13.592  -5.203  1.00  0.00           C  
ATOM    308  OE1 GLN    38      -0.725 -13.248  -4.223  1.00  0.00           O  
ATOM    309  NE2 GLN    38       1.032 -14.386  -5.102  1.00  0.00           N  
ATOM    310  N   ARG    39      -4.341 -12.831  -7.920  1.00  0.00              
ATOM    311  CA  ARG    39      -5.650 -12.341  -8.220  1.00  0.00              
ATOM    312  CB  ARG    39      -5.647 -10.853  -8.607  1.00  0.00              
ATOM    313  C   ARG    39      -6.168 -13.138  -9.370  1.00  0.00              
ATOM    314  O   ARG    39      -7.373 -13.339  -9.497  1.00  0.00              
ATOM    315  CG  ARG    39      -5.316  -9.939  -7.424  1.00  0.00           C  
ATOM    316  CD  ARG    39      -6.541  -9.245  -6.823  1.00  0.00           C  
ATOM    317  NE  ARG    39      -6.104  -8.545  -5.582  1.00  0.00           N  
ATOM    318  CZ  ARG    39      -6.331  -9.117  -4.363  1.00  0.00           C  
ATOM    319  NH1 ARG    39      -7.003 -10.302  -4.280  1.00  0.00           N  
ATOM    320  NH2 ARG    39      -5.893  -8.501  -3.226  1.00  0.00           N  
ATOM    321  N   GLN    40      -5.227 -13.614 -10.210  1.00  0.00              
ATOM    322  CA  GLN    40      -5.385 -14.324 -11.451  1.00  0.00              
ATOM    323  CB  GLN    40      -4.398 -15.493 -11.615  1.00  0.00              
ATOM    324  C   GLN    40      -6.746 -14.861 -11.682  1.00  0.00              
ATOM    325  O   GLN    40      -7.131 -15.863 -11.083  1.00  0.00              
ATOM    326  CG  GLN    40      -4.463 -16.185 -12.979  1.00  0.00           C  
ATOM    327  CD  GLN    40      -3.578 -15.416 -13.950  1.00  0.00           C  
ATOM    328  OE1 GLN    40      -2.646 -14.724 -13.543  1.00  0.00           O  
ATOM    329  NE2 GLN    40      -3.869 -15.545 -15.272  1.00  0.00           N  
ATOM    330  N   SER    41      -7.505 -14.174 -12.569  1.00  0.00              
ATOM    331  CA  SER    41      -8.746 -14.711 -13.034  1.00  0.00              
ATOM    332  CB  SER    41      -9.603 -13.735 -13.852  1.00  0.00              
ATOM    333  C   SER    41      -8.287 -15.773 -13.956  1.00  0.00              
ATOM    334  O   SER    41      -7.530 -15.501 -14.888  1.00  0.00              
ATOM    335  OG  SER    41     -10.803 -14.377 -14.256  1.00  0.00           O  
ATOM    336  N   SER    42      -8.697 -17.031 -13.759  1.00  0.00              
ATOM    337  CA  SER    42      -8.011 -17.840 -14.702  1.00  0.00              
ATOM    338  CB  SER    42      -6.495 -17.977 -14.434  1.00  0.00              
ATOM    339  C   SER    42      -8.469 -19.236 -14.703  1.00  0.00              
ATOM    340  O   SER    42      -9.501 -19.639 -14.167  1.00  0.00              
ATOM    341  OG  SER    42      -6.268 -18.719 -13.243  1.00  0.00           O  
ATOM    342  N   LEU    43      -7.617 -19.987 -15.401  1.00  0.00              
ATOM    343  CA  LEU    43      -7.701 -21.380 -15.647  1.00  0.00              
ATOM    344  CB  LEU    43      -8.425 -21.643 -16.976  1.00  0.00              
ATOM    345  C   LEU    43      -6.287 -21.817 -15.825  1.00  0.00              
ATOM    346  O   LEU    43      -5.368 -21.006 -15.942  1.00  0.00              
ATOM    347  CG  LEU    43      -8.478 -23.112 -17.420  1.00  0.00           C  
ATOM    348  CD1 LEU    43      -9.337 -23.963 -16.472  1.00  0.00           C  
ATOM    349  CD2 LEU    43      -8.912 -23.217 -18.891  1.00  0.00           C  
ATOM    350  N   ASN    44      -6.091 -23.136 -15.857  1.00  0.00              
ATOM    351  CA  ASN    44      -4.786 -23.711 -15.940  1.00  0.00              
ATOM    352  CB  ASN    44      -4.822 -25.236 -15.773  1.00  0.00              
ATOM    353  C   ASN    44      -4.100 -23.382 -17.233  1.00  0.00              
ATOM    354  O   ASN    44      -2.896 -23.138 -17.237  1.00  0.00              
ATOM    355  CG  ASN    44      -5.349 -25.490 -14.367  1.00  0.00           C  
ATOM    356  OD1 ASN    44      -5.590 -24.552 -13.607  1.00  0.00           O  
ATOM    357  ND2 ASN    44      -5.530 -26.789 -14.008  1.00  0.00           N  
ATOM    358  N   ILE    45      -4.828 -23.354 -18.366  1.00  0.00              
ATOM    359  CA  ILE    45      -4.180 -23.149 -19.637  1.00  0.00              
ATOM    360  CB  ILE    45      -5.151 -23.178 -20.783  1.00  0.00              
ATOM    361  C   ILE    45      -3.511 -21.814 -19.652  1.00  0.00              
ATOM    362  O   ILE    45      -2.356 -21.699 -20.062  1.00  0.00              
ATOM    363  CG2 ILE    45      -4.396 -22.775 -22.061  1.00  0.00           C  
ATOM    364  CG1 ILE    45      -5.831 -24.555 -20.874  1.00  0.00           C  
ATOM    365  CD1 ILE    45      -7.040 -24.578 -21.808  1.00  0.00           C  
ATOM    366  N   SER    46      -4.233 -20.774 -19.201  1.00  0.00              
ATOM    367  CA  SER    46      -3.743 -19.426 -19.203  1.00  0.00              
ATOM    368  CB  SER    46      -4.823 -18.449 -18.710  1.00  0.00              
ATOM    369  C   SER    46      -2.566 -19.306 -18.287  1.00  0.00              
ATOM    370  O   SER    46      -1.476 -18.904 -18.695  1.00  0.00              
ATOM    371  OG  SER    46      -4.327 -17.121 -18.714  1.00  0.00           O  
ATOM    372  N   TYR    47      -2.760 -19.704 -17.018  1.00  0.00              
ATOM    373  CA  TYR    47      -1.757 -19.553 -16.007  1.00  0.00              
ATOM    374  CB  TYR    47      -2.247 -20.000 -14.618  1.00  0.00              
ATOM    375  C   TYR    47      -0.546 -20.350 -16.357  1.00  0.00              
ATOM    376  O   TYR    47       0.580 -19.906 -16.134  1.00  0.00              
ATOM    377  CG  TYR    47      -1.079 -19.972 -13.694  1.00  0.00           C  
ATOM    378  CD1 TYR    47      -0.543 -18.779 -13.268  1.00  0.00           C  
ATOM    379  CD2 TYR    47      -0.529 -21.150 -13.241  1.00  0.00           C  
ATOM    380  CE1 TYR    47       0.534 -18.764 -12.412  1.00  0.00           C  
ATOM    381  CE2 TYR    47       0.546 -21.140 -12.385  1.00  0.00           C  
ATOM    382  CZ  TYR    47       1.080 -19.945 -11.970  1.00  0.00           C  
ATOM    383  OH  TYR    47       2.183 -19.929 -11.092  1.00  0.00           O  
ATOM    384  N   GLN    48      -0.746 -21.556 -16.914  1.00  0.00              
ATOM    385  CA  GLN    48       0.368 -22.427 -17.150  1.00  0.00              
ATOM    386  CB  GLN    48      -0.064 -23.765 -17.775  1.00  0.00              
ATOM    387  C   GLN    48       1.368 -21.839 -18.062  1.00  0.00              
ATOM    388  O   GLN    48       2.543 -21.695 -17.722  1.00  0.00              
ATOM    389  CG  GLN    48       1.104 -24.691 -18.127  1.00  0.00           C  
ATOM    390  CD  GLN    48       1.696 -25.240 -16.838  1.00  0.00           C  
ATOM    391  OE1 GLN    48       1.215 -24.953 -15.744  1.00  0.00           O  
ATOM    392  NE2 GLN    48       2.775 -26.057 -16.973  1.00  0.00           N  
ATOM    393  N   HIS    49       0.917 -21.450 -19.251  1.00  0.00              
ATOM    394  CA  HIS    49       1.867 -20.925 -20.162  1.00  0.00              
ATOM    395  CB  HIS    49       1.293 -20.666 -21.568  1.00  0.00              
ATOM    396  C   HIS    49       2.252 -19.590 -19.624  1.00  0.00              
ATOM    397  O   HIS    49       3.349 -19.087 -19.862  1.00  0.00              
ATOM    398  ND1 HIS    49      -0.440 -22.436 -22.136  1.00  0.00           N  
ATOM    399  CG  HIS    49       0.821 -21.900 -22.277  1.00  0.00           C  
ATOM    400  NE2 HIS    49       0.643 -23.735 -23.579  1.00  0.00           N  
ATOM    401  CD2 HIS    49       1.470 -22.706 -23.161  1.00  0.00           C  
ATOM    402  CE1 HIS    49      -0.492 -23.530 -22.936  1.00  0.00           C  
ATOM    403  N   GLU    50       1.322 -18.974 -18.880  1.00  0.00              
ATOM    404  CA  GLU    50       1.540 -17.652 -18.411  1.00  0.00              
ATOM    405  CB  GLU    50       0.404 -17.127 -17.528  1.00  0.00              
ATOM    406  C   GLU    50       2.775 -17.611 -17.622  1.00  0.00              
ATOM    407  O   GLU    50       3.599 -16.698 -17.723  1.00  0.00              
ATOM    408  CG  GLU    50       0.559 -15.643 -17.216  1.00  0.00           C  
ATOM    409  CD  GLU    50      -0.613 -15.248 -16.344  1.00  0.00           C  
ATOM    410  OE1 GLU    50      -1.362 -16.166 -15.915  1.00  0.00           O  
ATOM    411  OE2 GLU    50      -0.776 -14.025 -16.094  1.00  0.00           O  
ATOM    412  N   GLU    51       2.916 -18.624 -16.785  1.00  0.00              
ATOM    413  CA  GLU    51       4.088 -18.681 -16.010  1.00  0.00              
ATOM    414  CB  GLU    51       4.015 -19.778 -14.931  1.00  0.00              
ATOM    415  C   GLU    51       5.240 -19.009 -16.901  1.00  0.00              
ATOM    416  O   GLU    51       6.363 -18.568 -16.666  1.00  0.00              
ATOM    417  CG  GLU    51       4.023 -21.209 -15.464  1.00  0.00           C  
ATOM    418  CD  GLU    51       3.988 -22.151 -14.269  1.00  0.00           C  
ATOM    419  OE1 GLU    51       5.019 -22.234 -13.549  1.00  0.00           O  
ATOM    420  OE2 GLU    51       2.927 -22.796 -14.056  1.00  0.00           O  
ATOM    421  N   ASP    52       4.992 -19.808 -17.956  1.00  0.00              
ATOM    422  CA  ASP    52       6.082 -20.254 -18.770  1.00  0.00              
ATOM    423  CB  ASP    52       5.621 -21.112 -19.962  1.00  0.00              
ATOM    424  C   ASP    52       6.823 -19.081 -19.320  1.00  0.00              
ATOM    425  O   ASP    52       8.046 -19.018 -19.206  1.00  0.00              
ATOM    426  CG  ASP    52       5.100 -22.437 -19.422  1.00  0.00           C  
ATOM    427  OD1 ASP    52       5.295 -22.697 -18.205  1.00  0.00           O  
ATOM    428  OD2 ASP    52       4.503 -23.210 -20.219  1.00  0.00           O  
ATOM    429  N   PHE    53       6.116 -18.131 -19.958  1.00  0.00              
ATOM    430  CA  PHE    53       6.823 -17.010 -20.503  1.00  0.00              
ATOM    431  CB  PHE    53       5.932 -16.167 -21.429  1.00  0.00              
ATOM    432  C   PHE    53       7.316 -16.101 -19.410  1.00  0.00              
ATOM    433  O   PHE    53       8.515 -15.850 -19.299  1.00  0.00              
ATOM    434  CG  PHE    53       5.338 -17.111 -22.418  1.00  0.00           C  
ATOM    435  CD1 PHE    53       6.115 -17.718 -23.376  1.00  0.00           C  
ATOM    436  CD2 PHE    53       3.988 -17.380 -22.389  1.00  0.00           C  
ATOM    437  CE1 PHE    53       5.554 -18.587 -24.283  1.00  0.00           C  
ATOM    438  CE2 PHE    53       3.423 -18.247 -23.294  1.00  0.00           C  
ATOM    439  CZ  PHE    53       4.207 -18.854 -24.244  1.00  0.00           C  
ATOM    440  N   ALA    54       6.382 -15.582 -18.577  1.00  0.00              
ATOM    441  CA  ALA    54       6.694 -14.595 -17.573  1.00  0.00              
ATOM    442  CB  ALA    54       5.432 -13.925 -17.002  1.00  0.00              
ATOM    443  C   ALA    54       7.470 -15.114 -16.400  1.00  0.00              
ATOM    444  O   ALA    54       8.519 -14.563 -16.068  1.00  0.00              
ATOM    445  N   LYS    55       7.011 -16.203 -15.742  1.00  0.00              
ATOM    446  CA  LYS    55       7.760 -16.556 -14.567  1.00  0.00              
ATOM    447  CB  LYS    55       6.941 -16.972 -13.329  1.00  0.00              
ATOM    448  C   LYS    55       8.684 -17.677 -14.887  1.00  0.00              
ATOM    449  O   LYS    55       8.517 -18.812 -14.442  1.00  0.00              
ATOM    450  CG  LYS    55       6.025 -18.173 -13.522  1.00  0.00           C  
ATOM    451  CD  LYS    55       5.683 -18.893 -12.218  1.00  0.00           C  
ATOM    452  CE  LYS    55       5.464 -17.958 -11.031  1.00  0.00           C  
ATOM    453  NZ  LYS    55       5.325 -18.756  -9.793  1.00  0.00           N  
ATOM    454  N   ARG    56       9.748 -17.362 -15.633  1.00  0.00              
ATOM    455  CA  ARG    56      10.659 -18.405 -15.984  1.00  0.00              
ATOM    456  CB  ARG    56      11.037 -18.368 -17.476  1.00  0.00              
ATOM    457  C   ARG    56      11.899 -18.217 -15.165  1.00  0.00              
ATOM    458  O   ARG    56      12.510 -17.150 -15.188  1.00  0.00              
ATOM    459  CG  ARG    56      12.005 -19.466 -17.916  1.00  0.00           C  
ATOM    460  CD  ARG    56      12.306 -19.438 -19.417  1.00  0.00           C  
ATOM    461  NE  ARG    56      13.028 -18.166 -19.706  1.00  0.00           N  
ATOM    462  CZ  ARG    56      13.441 -17.885 -20.976  1.00  0.00           C  
ATOM    463  NH1 ARG    56      13.194 -18.768 -21.987  1.00  0.00           N  
ATOM    464  NH2 ARG    56      14.104 -16.720 -21.233  1.00  0.00           N  
ATOM    465  N   THR    57      12.255 -19.242 -14.361  1.00  0.00              
ATOM    466  CA  THR    57      13.438 -19.190 -13.545  1.00  0.00              
ATOM    467  CB  THR    57      13.487 -20.285 -12.514  1.00  0.00              
ATOM    468  C   THR    57      14.674 -19.269 -14.388  1.00  0.00              
ATOM    469  O   THR    57      15.579 -18.450 -14.242  1.00  0.00              
ATOM    470  OG1 THR    57      14.621 -20.113 -11.677  1.00  0.00           O  
ATOM    471  CG2 THR    57      13.531 -21.657 -13.209  1.00  0.00           C  
ATOM    472  N   SER    58      14.736 -20.235 -15.329  1.00  0.00              
ATOM    473  CA  SER    58      15.933 -20.375 -16.105  1.00  0.00              
ATOM    474  CB  SER    58      16.171 -21.808 -16.621  1.00  0.00              
ATOM    475  C   SER    58      15.768 -19.511 -17.304  1.00  0.00              
ATOM    476  O   SER    58      15.023 -19.840 -18.225  1.00  0.00              
ATOM    477  OG  SER    58      16.361 -22.703 -15.535  1.00  0.00           O  
ATOM    478  N   CYS    59      16.476 -18.370 -17.315  1.00  0.00              
ATOM    479  CA  CYS    59      16.372 -17.478 -18.425  1.00  0.00              
ATOM    480  CB  CYS    59      16.749 -16.028 -18.081  1.00  0.00              
ATOM    481  C   CYS    59      17.312 -17.966 -19.484  1.00  0.00              
ATOM    482  O   CYS    59      18.278 -18.673 -19.201  1.00  0.00              
ATOM    483  SG  CYS    59      15.620 -15.307 -16.852  1.00  0.00           S  
ATOM    484  N   HIS    60      17.046 -17.574 -20.745  1.00  0.00              
ATOM    485  CA  HIS    60      17.895 -17.909 -21.851  1.00  0.00              
ATOM    486  CB  HIS    60      19.269 -17.224 -21.777  1.00  0.00              
ATOM    487  C   HIS    60      18.136 -19.379 -21.989  1.00  0.00              
ATOM    488  O   HIS    60      19.255 -19.850 -21.793  1.00  0.00              
ATOM    489  ND1 HIS    60      19.230 -15.007 -20.540  1.00  0.00           N  
ATOM    490  CG  HIS    60      19.168 -15.731 -21.711  1.00  0.00           C  
ATOM    491  NE2 HIS    60      18.956 -13.535 -22.183  1.00  0.00           N  
ATOM    492  CD2 HIS    60      19.000 -14.816 -22.704  1.00  0.00           C  
ATOM    493  CE1 HIS    60      19.098 -13.701 -20.881  1.00  0.00           C  
ATOM    494  N   GLY    61      17.084 -20.154 -22.315  1.00  0.00              
ATOM    495  CA  GLY    61      17.286 -21.557 -22.537  1.00  0.00              
ATOM    496  C   GLY    61      16.237 -22.298 -21.779  1.00  0.00              
ATOM    497  O   GLY    61      15.517 -21.708 -20.979  1.00  0.00              
ATOM    498  N   ILE    62      16.163 -23.625 -22.014  1.00  0.00              
ATOM    499  CA  ILE    62      15.254 -24.548 -21.383  1.00  0.00              
ATOM    500  CB  ILE    62      15.502 -24.687 -19.906  1.00  0.00              
ATOM    501  C   ILE    62      13.829 -24.106 -21.558  1.00  0.00              
ATOM    502  O   ILE    62      13.399 -23.072 -21.050  1.00  0.00              
ATOM    503  CG2 ILE    62      14.429 -25.624 -19.327  1.00  0.00           C  
ATOM    504  CG1 ILE    62      16.938 -25.167 -19.635  1.00  0.00           C  
ATOM    505  CD1 ILE    62      17.238 -26.550 -20.205  1.00  0.00           C  
ATOM    506  N   SER    63      13.035 -24.925 -22.272  1.00  0.00              
ATOM    507  CA  SER    63      11.659 -24.595 -22.498  1.00  0.00              
ATOM    508  CB  SER    63      11.197 -24.881 -23.938  1.00  0.00              
ATOM    509  C   SER    63      10.830 -25.409 -21.554  1.00  0.00              
ATOM    510  O   SER    63      11.346 -26.027 -20.623  1.00  0.00              
ATOM    511  OG  SER    63       9.912 -24.319 -24.159  1.00  0.00           O  
ATOM    512  N   HIS    64       9.500 -25.399 -21.762  1.00  0.00              
ATOM    513  CA  HIS    64       8.608 -26.151 -20.933  1.00  0.00              
ATOM    514  CB  HIS    64       7.619 -25.255 -20.168  1.00  0.00              
ATOM    515  C   HIS    64       7.827 -27.046 -21.848  1.00  0.00              
ATOM    516  O   HIS    64       8.240 -28.169 -22.134  1.00  0.00              
ATOM    517  ND1 HIS    64       7.450 -26.256 -17.839  1.00  0.00           N  
ATOM    518  CG  HIS    64       6.894 -25.973 -19.068  1.00  0.00           C  
ATOM    519  NE2 HIS    64       5.373 -27.047 -17.795  1.00  0.00           N  
ATOM    520  CD2 HIS    64       5.626 -26.463 -19.023  1.00  0.00           C  
ATOM    521  CE1 HIS    64       6.497 -26.898 -17.118  1.00  0.00           C  
ATOM    522  N   VAL    65       6.636 -26.585 -22.279  1.00  0.00              
ATOM    523  CA  VAL    65       5.794 -27.330 -23.176  1.00  0.00              
ATOM    524  CB  VAL    65       4.427 -26.727 -23.310  1.00  0.00              
ATOM    525  C   VAL    65       6.396 -27.416 -24.550  1.00  0.00              
ATOM    526  O   VAL    65       6.438 -28.492 -25.146  1.00  0.00              
ATOM    527  CG1 VAL    65       3.707 -26.848 -21.957  1.00  0.00           C  
ATOM    528  CG2 VAL    65       4.579 -25.274 -23.783  1.00  0.00           C  
ATOM    529  N   PHE    66       6.902 -26.285 -25.081  1.00  0.00              
ATOM    530  CA  PHE    66       7.429 -26.246 -26.418  1.00  0.00              
ATOM    531  CB  PHE    66       6.962 -25.030 -27.241  1.00  0.00              
ATOM    532  C   PHE    66       8.916 -26.177 -26.313  1.00  0.00              
ATOM    533  O   PHE    66       9.481 -26.590 -25.304  1.00  0.00              
ATOM    534  CG  PHE    66       5.520 -25.224 -27.567  1.00  0.00           C  
ATOM    535  CD1 PHE    66       4.536 -24.816 -26.698  1.00  0.00           C  
ATOM    536  CD2 PHE    66       5.154 -25.820 -28.752  1.00  0.00           C  
ATOM    537  CE1 PHE    66       3.208 -24.999 -27.005  1.00  0.00           C  
ATOM    538  CE2 PHE    66       3.828 -26.005 -29.066  1.00  0.00           C  
ATOM    539  CZ  PHE    66       2.851 -25.594 -28.192  1.00  0.00           C  
ATOM    540  N   ASP    67       9.594 -25.727 -27.389  1.00  0.00              
ATOM    541  CA  ASP    67      11.029 -25.646 -27.374  1.00  0.00              
ATOM    542  CB  ASP    67      11.677 -26.325 -28.594  1.00  0.00              
ATOM    543  C   ASP    67      11.420 -24.195 -27.400  1.00  0.00              
ATOM    544  O   ASP    67      10.581 -23.321 -27.603  1.00  0.00              
ATOM    545  CG  ASP    67      13.153 -26.548 -28.301  1.00  0.00           C  
ATOM    546  OD1 ASP    67      13.557 -26.374 -27.121  1.00  0.00           O  
ATOM    547  OD2 ASP    67      13.897 -26.898 -29.256  1.00  0.00           O  
ATOM    548  N   ASP    68      12.710 -23.893 -27.136  1.00  0.00              
ATOM    549  CA  ASP    68      13.158 -22.532 -27.218  1.00  0.00              
ATOM    550  CB  ASP    68      13.582 -21.914 -25.872  1.00  0.00              
ATOM    551  C   ASP    68      14.316 -22.499 -28.171  1.00  0.00              
ATOM    552  O   ASP    68      15.354 -23.124 -27.956  1.00  0.00              
ATOM    553  CG  ASP    68      14.788 -22.656 -25.326  1.00  0.00           C  
ATOM    554  OD1 ASP    68      14.903 -23.885 -25.576  1.00  0.00           O  
ATOM    555  OD2 ASP    68      15.625 -21.990 -24.665  1.00  0.00           O  
ATOM    556  N   GLU    69      14.153 -21.778 -29.292  1.00  0.00              
ATOM    557  CA  GLU    69      15.218 -21.731 -30.245  1.00  0.00              
ATOM    558  CB  GLU    69      14.764 -21.244 -31.634  1.00  0.00              
ATOM    559  C   GLU    69      16.250 -20.800 -29.722  1.00  0.00              
ATOM    560  O   GLU    69      15.938 -19.801 -29.076  1.00  0.00              
ATOM    561  CG  GLU    69      15.868 -21.234 -32.693  1.00  0.00           C  
ATOM    562  CD  GLU    69      16.520 -19.859 -32.696  1.00  0.00           C  
ATOM    563  OE1 GLU    69      15.970 -18.942 -32.031  1.00  0.00           O  
ATOM    564  OE2 GLU    69      17.574 -19.707 -33.370  1.00  0.00           O  
ATOM    565  N   THR    70      17.527 -21.122 -29.982  1.00  0.00              
ATOM    566  CA  THR    70      18.554 -20.233 -29.538  1.00  0.00              
ATOM    567  CB  THR    70      19.826 -20.929 -29.153  1.00  0.00              
ATOM    568  C   THR    70      18.826 -19.334 -30.691  1.00  0.00              
ATOM    569  O   THR    70      19.469 -19.700 -31.670  1.00  0.00              
ATOM    570  OG1 THR    70      20.354 -21.660 -30.252  1.00  0.00           O  
ATOM    571  CG2 THR    70      19.530 -21.881 -27.981  1.00  0.00           C  
ATOM    572  N   PRO    71      18.337 -18.135 -30.565  1.00  0.00              
ATOM    573  CA  PRO    71      18.480 -17.103 -31.555  1.00  0.00              
ATOM    574  CB  PRO    71      17.703 -15.912 -31.000  1.00  0.00              
ATOM    575  C   PRO    71      19.945 -16.820 -31.599  1.00  0.00              
ATOM    576  O   PRO    71      20.657 -17.320 -30.728  1.00  0.00              
ATOM    577  CD  PRO    71      17.835 -17.630 -29.298  1.00  0.00           C  
ATOM    578  CG  PRO    71      17.795 -16.104 -29.474  1.00  0.00           C  
ATOM    579  N   LYS    72      20.387 -16.003 -32.585  1.00  0.00              
ATOM    580  CA  LYS    72      21.765 -15.740 -32.900  1.00  0.00              
ATOM    581  CB  LYS    72      22.010 -14.409 -33.637  1.00  0.00              
ATOM    582  C   LYS    72      22.649 -15.765 -31.699  1.00  0.00              
ATOM    583  O   LYS    72      22.834 -14.773 -30.997  1.00  0.00              
ATOM    584  CG  LYS    72      21.520 -14.410 -35.087  1.00  0.00           C  
ATOM    585  CD  LYS    72      21.616 -13.042 -35.768  1.00  0.00           C  
ATOM    586  CE  LYS    72      20.507 -12.069 -35.366  1.00  0.00           C  
ATOM    587  NZ  LYS    72      19.207 -12.539 -35.892  1.00  0.00           N  
ATOM    588  N   LEU    73      23.221 -16.960 -31.459  1.00  0.00              
ATOM    589  CA  LEU    73      24.170 -17.202 -30.418  1.00  0.00              
ATOM    590  CB  LEU    73      25.546 -16.572 -30.713  1.00  0.00              
ATOM    591  C   LEU    73      23.657 -16.670 -29.114  1.00  0.00              
ATOM    592  O   LEU    73      24.385 -15.994 -28.389  1.00  0.00              
ATOM    593  CG  LEU    73      26.632 -16.885 -29.664  1.00  0.00           C  
ATOM    594  CD1 LEU    73      26.994 -18.379 -29.658  1.00  0.00           C  
ATOM    595  CD2 LEU    73      27.850 -15.964 -29.829  1.00  0.00           C  
ATOM    596  N   ARG    74      22.387 -16.980 -28.782  1.00  0.00              
ATOM    597  CA  ARG    74      21.789 -16.600 -27.529  1.00  0.00              
ATOM    598  CB  ARG    74      22.193 -17.497 -26.343  1.00  0.00              
ATOM    599  C   ARG    74      22.082 -15.172 -27.179  1.00  0.00              
ATOM    600  O   ARG    74      23.037 -14.892 -26.456  1.00  0.00              
ATOM    601  CG  ARG    74      23.694 -17.523 -26.044  1.00  0.00           C  
ATOM    602  CD  ARG    74      24.052 -18.405 -24.846  1.00  0.00           C  
ATOM    603  NE  ARG    74      25.529 -18.344 -24.658  1.00  0.00           N  
ATOM    604  CZ  ARG    74      26.080 -18.790 -23.491  1.00  0.00           C  
ATOM    605  NH1 ARG    74      25.276 -19.286 -22.506  1.00  0.00           N  
ATOM    606  NH2 ARG    74      27.432 -18.738 -23.308  1.00  0.00           N  
ATOM    607  N   ARG    75      21.281 -14.219 -27.703  1.00  0.00              
ATOM    608  CA  ARG    75      21.558 -12.841 -27.406  1.00  0.00              
ATOM    609  CB  ARG    75      21.067 -11.838 -28.468  1.00  0.00              
ATOM    610  C   ARG    75      20.835 -12.437 -26.151  1.00  0.00              
ATOM    611  O   ARG    75      19.608 -12.343 -26.123  1.00  0.00              
ATOM    612  CG  ARG    75      21.524 -12.112 -29.899  1.00  0.00           C  
ATOM    613  CD  ARG    75      20.659 -13.153 -30.610  1.00  0.00           C  
ATOM    614  NE  ARG    75      19.265 -12.625 -30.655  1.00  0.00           N  
ATOM    615  CZ  ARG    75      18.880 -11.781 -31.657  1.00  0.00           C  
ATOM    616  NH1 ARG    75      19.774 -11.403 -32.617  1.00  0.00           N  
ATOM    617  NH2 ARG    75      17.599 -11.312 -31.699  1.00  0.00           N  
ATOM    618  N   LEU    76      21.602 -12.174 -25.076  1.00  0.00              
ATOM    619  CA  LEU    76      21.085 -11.680 -23.826  1.00  0.00              
ATOM    620  CB  LEU    76      22.167 -11.577 -22.737  1.00  0.00              
ATOM    621  C   LEU    76      20.623 -10.293 -24.109  1.00  0.00              
ATOM    622  O   LEU    76      19.720  -9.761 -23.467  1.00  0.00              
ATOM    623  CG  LEU    76      22.855 -12.915 -22.406  1.00  0.00           C  
ATOM    624  CD1 LEU    76      23.864 -12.752 -21.258  1.00  0.00           C  
ATOM    625  CD2 LEU    76      21.831 -14.031 -22.156  1.00  0.00           C  
ATOM    626  N   SER    77      21.259  -9.676 -25.115  1.00  0.00              
ATOM    627  CA  SER    77      21.029  -8.307 -25.454  1.00  0.00              
ATOM    628  CB  SER    77      21.744  -7.927 -26.758  1.00  0.00              
ATOM    629  C   SER    77      19.567  -8.054 -25.659  1.00  0.00              
ATOM    630  O   SER    77      19.099  -6.965 -25.338  1.00  0.00              
ATOM    631  OG  SER    77      21.418  -6.596 -27.119  1.00  0.00           O  
ATOM    632  N   TRP    78      18.802  -9.014 -26.217  1.00  0.00              
ATOM    633  CA  TRP    78      17.399  -8.763 -26.438  1.00  0.00              
ATOM    634  CB  TRP    78      16.700  -9.872 -27.241  1.00  0.00              
ATOM    635  C   TRP    78      16.649  -8.652 -25.134  1.00  0.00              
ATOM    636  O   TRP    78      15.742  -7.829 -25.014  1.00  0.00              
ATOM    637  CG  TRP    78      15.279  -9.526 -27.623  1.00  0.00           C  
ATOM    638  CD2 TRP    78      14.891  -9.050 -28.922  1.00  0.00           C  
ATOM    639  CD1 TRP    78      14.135  -9.611 -26.885  1.00  0.00           C  
ATOM    640  NE1 TRP    78      13.060  -9.202 -27.638  1.00  0.00           N  
ATOM    641  CE2 TRP    78      13.510  -8.860 -28.896  1.00  0.00           C  
ATOM    642  CE3 TRP    78      15.624  -8.797 -30.047  1.00  0.00           C  
ATOM    643  CZ2 TRP    78      12.839  -8.410 -29.999  1.00  0.00           C  
ATOM    644  CZ3 TRP    78      14.945  -8.341 -31.156  1.00  0.00           C  
ATOM    645  CH2 TRP    78      13.578  -8.151 -31.132  1.00  0.00           C  
ATOM    646  N   VAL    79      16.953  -9.526 -24.148  1.00  0.00              
ATOM    647  CA  VAL    79      16.290  -9.500 -22.865  1.00  0.00              
ATOM    648  CB  VAL    79      16.595 -10.681 -21.985  1.00  0.00              
ATOM    649  C   VAL    79      16.694  -8.266 -22.143  1.00  0.00              
ATOM    650  O   VAL    79      15.909  -7.661 -21.418  1.00  0.00              
ATOM    651  CG1 VAL    79      18.041 -10.594 -21.471  1.00  0.00           C  
ATOM    652  CG2 VAL    79      15.547 -10.711 -20.863  1.00  0.00           C  
ATOM    653  N   PHE    80      17.967  -7.872 -22.314  1.00  0.00              
ATOM    654  CA  PHE    80      18.416  -6.602 -21.835  1.00  0.00              
ATOM    655  CB  PHE    80      19.950  -6.462 -21.874  1.00  0.00              
ATOM    656  C   PHE    80      17.818  -5.721 -22.888  1.00  0.00              
ATOM    657  O   PHE    80      17.219  -6.204 -23.822  1.00  0.00              
ATOM    658  CG  PHE    80      20.361  -5.253 -21.105  1.00  0.00           C  
ATOM    659  CD1 PHE    80      20.436  -5.300 -19.731  1.00  0.00           C  
ATOM    660  CD2 PHE    80      20.691  -4.082 -21.748  1.00  0.00           C  
ATOM    661  CE1 PHE    80      20.819  -4.194 -19.009  1.00  0.00           C  
ATOM    662  CE2 PHE    80      21.075  -2.972 -21.031  1.00  0.00           C  
ATOM    663  CZ  PHE    80      21.139  -3.027 -19.660  1.00  0.00           C  
ATOM    664  N   LEU    81      17.820  -4.409 -22.787  1.00  0.00              
ATOM    665  CA  LEU    81      17.248  -3.618 -23.851  1.00  0.00              
ATOM    666  CB  LEU    81      17.753  -3.980 -25.277  1.00  0.00              
ATOM    667  C   LEU    81      15.735  -3.648 -23.755  1.00  0.00              
ATOM    668  O   LEU    81      15.115  -2.595 -23.873  1.00  0.00              
ATOM    669  CG  LEU    81      17.363  -3.036 -26.438  1.00  0.00           C  
ATOM    670  CD1 LEU    81      17.954  -3.555 -27.758  1.00  0.00           C  
ATOM    671  CD2 LEU    81      15.850  -2.805 -26.563  1.00  0.00           C  
ATOM    672  N   THR    82      15.082  -4.818 -23.532  1.00  0.00              
ATOM    673  CA  THR    82      13.675  -4.854 -23.274  1.00  0.00              
ATOM    674  CB  THR    82      13.045  -6.218 -23.390  1.00  0.00              
ATOM    675  C   THR    82      13.510  -4.336 -21.886  1.00  0.00              
ATOM    676  O   THR    82      12.665  -3.490 -21.613  1.00  0.00              
ATOM    677  OG1 THR    82      13.620  -7.128 -22.469  1.00  0.00           O  
ATOM    678  CG2 THR    82      13.235  -6.728 -24.827  1.00  0.00           C  
ATOM    679  N   LEU    83      14.358  -4.824 -20.963  1.00  0.00              
ATOM    680  CA  LEU    83      14.293  -4.373 -19.601  1.00  0.00              
ATOM    681  CB  LEU    83      15.189  -5.200 -18.653  1.00  0.00              
ATOM    682  C   LEU    83      14.728  -2.944 -19.591  1.00  0.00              
ATOM    683  O   LEU    83      14.149  -2.132 -18.876  1.00  0.00              
ATOM    684  CG  LEU    83      16.712  -5.054 -18.856  1.00  0.00           C  
ATOM    685  CD1 LEU    83      17.251  -3.733 -18.282  1.00  0.00           C  
ATOM    686  CD2 LEU    83      17.460  -6.284 -18.322  1.00  0.00           C  
ATOM    687  N   ALA    84      15.762  -2.599 -20.391  1.00  0.00              
ATOM    688  CA  ALA    84      16.295  -1.259 -20.382  1.00  0.00              
ATOM    689  CB  ALA    84      17.559  -1.117 -21.246  1.00  0.00              
ATOM    690  C   ALA    84      15.284  -0.294 -20.913  1.00  0.00              
ATOM    691  O   ALA    84      15.096   0.791 -20.362  1.00  0.00              
ATOM    692  N   MET    85      14.587  -0.656 -22.006  1.00  0.00              
ATOM    693  CA  MET    85      13.649   0.290 -22.513  1.00  0.00              
ATOM    694  CB  MET    85      13.031  -0.091 -23.856  1.00  0.00              
ATOM    695  C   MET    85      12.616   0.451 -21.463  1.00  0.00              
ATOM    696  O   MET    85      12.056   1.535 -21.307  1.00  0.00              
ATOM    697  CG  MET    85      14.006  -0.060 -25.035  1.00  0.00           C  
ATOM    698  SD  MET    85      13.259  -0.519 -26.630  1.00  0.00           S  
ATOM    699  CE  MET    85      14.767  -0.270 -27.610  1.00  0.00           C  
ATOM    700  N   ALA    86      12.339  -0.638 -20.717  1.00  0.00              
ATOM    701  CA  ALA    86      11.435  -0.512 -19.610  1.00  0.00              
ATOM    702  CB  ALA    86      11.259  -1.832 -18.848  1.00  0.00              
ATOM    703  C   ALA    86      12.100   0.474 -18.689  1.00  0.00              
ATOM    704  O   ALA    86      11.520   1.486 -18.329  1.00  0.00              
ATOM    705  N   THR    87      13.400   0.314 -18.394  1.00  0.00              
ATOM    706  CA  THR    87      13.980   1.150 -17.373  1.00  0.00              
ATOM    707  CB  THR    87      15.386   0.773 -16.983  1.00  0.00              
ATOM    708  C   THR    87      13.949   2.621 -17.755  1.00  0.00              
ATOM    709  O   THR    87      14.007   3.475 -16.873  1.00  0.00              
ATOM    710  OG1 THR    87      16.278   0.864 -18.082  1.00  0.00           O  
ATOM    711  CG2 THR    87      15.361  -0.661 -16.442  1.00  0.00           C  
ATOM    712  N   ILE    88      13.936   3.009 -19.051  1.00  0.00              
ATOM    713  CA  ILE    88      13.790   4.436 -19.276  1.00  0.00              
ATOM    714  CB  ILE    88      13.586   4.824 -20.714  1.00  0.00              
ATOM    715  C   ILE    88      12.501   4.862 -18.690  1.00  0.00              
ATOM    716  O   ILE    88      12.397   5.791 -17.894  1.00  0.00              
ATOM    717  CG2 ILE    88      13.053   6.268 -20.731  1.00  0.00           C  
ATOM    718  CG1 ILE    88      14.830   4.570 -21.571  1.00  0.00           C  
ATOM    719  CD1 ILE    88      15.066   3.091 -21.851  1.00  0.00           C  
ATOM    720  N   CYS    89      11.462   4.113 -19.032  1.00  0.00              
ATOM    721  CA  CYS    89      10.159   4.414 -18.526  1.00  0.00              
ATOM    722  CB  CYS    89       9.177   3.386 -19.066  1.00  0.00              
ATOM    723  C   CYS    89      10.290   4.298 -17.046  1.00  0.00              
ATOM    724  O   CYS    89       9.666   5.005 -16.260  1.00  0.00              
ATOM    725  SG  CYS    89       9.305   3.451 -20.870  1.00  0.00           S  
ATOM    726  N   ILE    90      11.229   3.455 -16.627  1.00  0.00              
ATOM    727  CA  ILE    90      11.290   3.148 -15.248  1.00  0.00              
ATOM    728  CB  ILE    90      12.061   1.800 -15.129  1.00  0.00              
ATOM    729  C   ILE    90      12.054   4.244 -14.524  1.00  0.00              
ATOM    730  O   ILE    90      12.801   4.024 -13.567  1.00  0.00              
ATOM    731  CG2 ILE    90      12.490   1.365 -13.717  1.00  0.00           C  
ATOM    732  CG1 ILE    90      11.276   0.648 -15.766  1.00  0.00           C  
ATOM    733  CD1 ILE    90      12.096  -0.628 -15.950  1.00  0.00           C  
ATOM    734  N   ILE    91      11.973   5.509 -14.958  1.00  0.00              
ATOM    735  CA  ILE    91      12.297   6.293 -13.823  1.00  0.00              
ATOM    736  CB  ILE    91      12.453   7.764 -14.060  1.00  0.00              
ATOM    737  C   ILE    91      11.068   6.023 -13.033  1.00  0.00              
ATOM    738  O   ILE    91      11.085   5.562 -11.885  1.00  0.00              
ATOM    739  CG2 ILE    91      12.427   8.445 -12.679  1.00  0.00           C  
ATOM    740  CG1 ILE    91      13.753   8.047 -14.836  1.00  0.00           C  
ATOM    741  CD1 ILE    91      13.792   7.473 -16.247  1.00  0.00           C  
ATOM    742  N   GLN    92       9.996   6.065 -13.844  1.00  0.00              
ATOM    743  CA  GLN    92       8.632   5.931 -13.479  1.00  0.00              
ATOM    744  CB  GLN    92       7.660   5.971 -14.674  1.00  0.00              
ATOM    745  C   GLN    92       8.526   4.583 -12.877  1.00  0.00              
ATOM    746  O   GLN    92       7.722   4.137 -12.045  1.00  0.00              
ATOM    747  CG  GLN    92       7.769   7.245 -15.514  1.00  0.00           C  
ATOM    748  CD  GLN    92       7.333   8.411 -14.643  1.00  0.00           C  
ATOM    749  OE1 GLN    92       6.790   8.220 -13.555  1.00  0.00           O  
ATOM    750  NE2 GLN    92       7.579   9.656 -15.131  1.00  0.00           N  
ATOM    751  N   CYS    93       9.400   3.767 -13.339  1.00  0.00              
ATOM    752  CA  CYS    93       9.242   2.612 -12.600  1.00  0.00              
ATOM    753  CB  CYS    93       9.565   1.420 -13.490  1.00  0.00              
ATOM    754  C   CYS    93      10.192   2.840 -11.481  1.00  0.00              
ATOM    755  O   CYS    93      11.239   2.204 -11.449  1.00  0.00              
ATOM    756  SG  CYS    93       8.468   1.484 -14.936  1.00  0.00           S  
ATOM    757  N   ALA    94       9.725   3.688 -10.519  1.00  0.00              
ATOM    758  CA  ALA    94      10.324   4.327  -9.394  1.00  0.00              
ATOM    759  CB  ALA    94       9.306   4.840  -8.361  1.00  0.00              
ATOM    760  C   ALA    94      11.142   3.308  -8.748  1.00  0.00              
ATOM    761  O   ALA    94      10.734   2.667  -7.773  1.00  0.00              
ATOM    762  N   ASP    95      12.342   3.204  -9.342  1.00  0.00              
ATOM    763  CA  ASP    95      13.343   2.257  -9.018  1.00  0.00              
ATOM    764  CB  ASP    95      14.205   2.677  -7.822  1.00  0.00              
ATOM    765  C   ASP    95      12.622   1.005  -8.721  1.00  0.00              
ATOM    766  O   ASP    95      12.868   0.494  -7.656  1.00  0.00              
ATOM    767  CG  ASP    95      15.130   3.755  -8.359  1.00  0.00           C  
ATOM    768  OD1 ASP    95      15.782   3.475  -9.399  1.00  0.00           O  
ATOM    769  OD2 ASP    95      15.183   4.866  -7.768  1.00  0.00           O  
ATOM    770  N   ARG    96      11.692   0.562  -9.604  1.00  0.00              
ATOM    771  CA  ARG    96      10.718  -0.481  -9.868  1.00  0.00              
ATOM    772  CB  ARG    96       9.738  -0.007 -10.940  1.00  0.00              
ATOM    773  C   ARG    96      11.134  -1.839 -10.325  1.00  0.00              
ATOM    774  O   ARG    96      10.451  -2.842 -10.143  1.00  0.00              
ATOM    775  CG  ARG    96       8.549   0.717 -10.325  1.00  0.00           C  
ATOM    776  CD  ARG    96       8.766   0.864  -8.828  1.00  0.00           C  
ATOM    777  NE  ARG    96       7.513   1.343  -8.194  1.00  0.00           N  
ATOM    778  CZ  ARG    96       7.511   1.608  -6.855  1.00  0.00           C  
ATOM    779  NH1 ARG    96       8.634   1.411  -6.111  1.00  0.00           N  
ATOM    780  NH2 ARG    96       6.399   2.100  -6.243  1.00  0.00           N  
ATOM    781  N   MET    97      12.172  -2.010 -11.069  1.00  0.00              
ATOM    782  CA  MET    97      12.143  -3.411 -11.351  1.00  0.00              
ATOM    783  CB  MET    97      13.075  -3.754 -12.527  1.00  0.00              
ATOM    784  C   MET    97      12.535  -4.350 -10.206  1.00  0.00              
ATOM    785  O   MET    97      11.853  -5.343  -9.968  1.00  0.00              
ATOM    786  CG  MET    97      12.519  -3.350 -13.888  1.00  0.00           C  
ATOM    787  SD  MET    97      13.227  -4.296 -15.266  1.00  0.00           S  
ATOM    788  CE  MET    97      11.989  -3.750 -16.477  1.00  0.00           C  
ATOM    789  N   ILE    98      13.552  -4.052  -9.410  1.00  0.00              
ATOM    790  CA  ILE    98      13.906  -5.111  -8.489  1.00  0.00              
ATOM    791  CB  ILE    98      15.163  -5.194  -7.639  1.00  0.00              
ATOM    792  C   ILE    98      12.916  -5.360  -7.452  1.00  0.00              
ATOM    793  O   ILE    98      12.807  -6.491  -7.003  1.00  0.00              
ATOM    794  CG2 ILE    98      14.915  -4.560  -6.254  1.00  0.00           C  
ATOM    795  CG1 ILE    98      15.533  -6.667  -7.437  1.00  0.00           C  
ATOM    796  CD1 ILE    98      16.915  -6.840  -6.814  1.00  0.00           C  
ATOM    797  N   TYR    99      12.208  -4.323  -6.980  1.00  0.00              
ATOM    798  CA  TYR    99      11.248  -4.585  -5.967  1.00  0.00              
ATOM    799  CB  TYR    99      10.101  -3.718  -5.401  1.00  0.00              
ATOM    800  C   TYR    99      10.392  -5.236  -6.880  1.00  0.00              
ATOM    801  O   TYR    99      10.345  -4.849  -8.016  1.00  0.00              
ATOM    802  CG  TYR    99      10.274  -2.750  -4.308  1.00  0.00           C  
ATOM    803  CD1 TYR    99      10.954  -3.044  -3.152  1.00  0.00           C  
ATOM    804  CD2 TYR    99       9.602  -1.563  -4.417  1.00  0.00           C  
ATOM    805  CE1 TYR    99      11.036  -2.112  -2.147  1.00  0.00           C  
ATOM    806  CE2 TYR    99       9.678  -0.632  -3.418  1.00  0.00           C  
ATOM    807  CZ  TYR    99      10.402  -0.902  -2.285  1.00  0.00           C  
ATOM    808  OH  TYR    99      10.478   0.057  -1.256  1.00  0.00           O  
ATOM    809  N   LEU   100       9.693  -6.210  -6.429  1.00  0.00              
ATOM    810  CA  LEU   100       9.146  -7.162  -7.302  1.00  0.00              
ATOM    811  CB  LEU   100      10.026  -7.502  -8.506  1.00  0.00              
ATOM    812  C   LEU   100       9.634  -8.222  -6.492  1.00  0.00              
ATOM    813  O   LEU   100       8.989  -8.828  -5.640  1.00  0.00              
ATOM    814  CG  LEU   100       9.482  -8.529  -9.495  1.00  0.00           C  
ATOM    815  CD1 LEU   100       8.752  -9.729  -8.866  1.00  0.00           C  
ATOM    816  CD2 LEU   100       8.843  -7.796 -10.652  1.00  0.00           C  
ATOM    817  N   ILE   101      10.933  -8.294  -6.760  1.00  0.00              
ATOM    818  CA  ILE   101      11.822  -9.211  -6.182  1.00  0.00              
ATOM    819  CB  ILE   101      13.189  -9.184  -6.804  1.00  0.00              
ATOM    820  C   ILE   101      11.957  -8.931  -4.729  1.00  0.00              
ATOM    821  O   ILE   101      12.072  -9.861  -3.933  1.00  0.00              
ATOM    822  CG2 ILE   101      14.090 -10.151  -6.030  1.00  0.00           C  
ATOM    823  CG1 ILE   101      13.098  -9.503  -8.304  1.00  0.00           C  
ATOM    824  CD1 ILE   101      14.391  -9.220  -9.068  1.00  0.00           C  
ATOM    825  N   SER   102      11.972  -7.642  -4.343  1.00  0.00              
ATOM    826  CA  SER   102      12.173  -7.344  -2.950  1.00  0.00              
ATOM    827  CB  SER   102      12.348  -5.842  -2.687  1.00  0.00              
ATOM    828  C   SER   102      10.994  -7.816  -2.149  1.00  0.00              
ATOM    829  O   SER   102      11.096  -8.017  -0.939  1.00  0.00              
ATOM    830  OG  SER   102      12.539  -5.621  -1.300  1.00  0.00           O  
ATOM    831  N   ASN   103       9.834  -8.014  -2.804  1.00  0.00              
ATOM    832  CA  ASN   103       8.652  -8.442  -2.087  1.00  0.00              
ATOM    833  CB  ASN   103       8.769  -9.868  -1.522  1.00  0.00              
ATOM    834  C   ASN   103       8.353  -7.506  -0.942  1.00  0.00              
ATOM    835  O   ASN   103       8.076  -7.949   0.172  1.00  0.00              
ATOM    836  CG  ASN   103       8.778 -10.830  -2.699  1.00  0.00           C  
ATOM    837  OD1 ASN   103       7.896 -10.787  -3.556  1.00  0.00           O  
ATOM    838  ND2 ASN   103       9.807 -11.717  -2.752  1.00  0.00           N  
ATOM    839  N   PRO   104       8.370  -6.218  -1.196  1.00  0.00              
ATOM    840  CA  PRO   104       8.108  -5.221  -0.182  1.00  0.00              
ATOM    841  CB  PRO   104       8.239  -3.888  -0.907  1.00  0.00              
ATOM    842  C   PRO   104       6.732  -5.331   0.386  1.00  0.00              
ATOM    843  O   PRO   104       5.856  -5.908  -0.251  1.00  0.00              
ATOM    844  CD  PRO   104       8.142  -5.684  -2.531  1.00  0.00           C  
ATOM    845  CG  PRO   104       7.723  -4.220  -2.318  1.00  0.00           C  
ATOM    846  N   THR   105       6.538  -4.778   1.602  1.00  0.00              
ATOM    847  CA  THR   105       5.258  -4.803   2.250  1.00  0.00              
ATOM    848  CB  THR   105       5.262  -5.741   3.428  1.00  0.00              
ATOM    849  C   THR   105       4.997  -3.421   2.775  1.00  0.00              
ATOM    850  O   THR   105       5.925  -2.646   2.995  1.00  0.00              
ATOM    851  OG1 THR   105       5.606  -7.049   3.007  1.00  0.00           O  
ATOM    852  CG2 THR   105       3.880  -5.781   4.079  1.00  0.00           C  
ATOM    853  N   LYS   106       3.710  -3.068   2.964  1.00  0.00              
ATOM    854  CA  LYS   106       3.349  -1.784   3.499  1.00  0.00              
ATOM    855  CB  LYS   106       2.624  -0.891   2.479  1.00  0.00              
ATOM    856  C   LYS   106       2.435  -2.066   4.647  1.00  0.00              
ATOM    857  O   LYS   106       1.860  -3.147   4.727  1.00  0.00              
ATOM    858  CG  LYS   106       3.546  -0.498   1.322  1.00  0.00           C  
ATOM    859  CD  LYS   106       2.830   0.058   0.091  1.00  0.00           C  
ATOM    860  CE  LYS   106       3.789   0.399  -1.052  1.00  0.00           C  
ATOM    861  NZ  LYS   106       3.026   0.796  -2.256  1.00  0.00           N  
ATOM    862  N   ILE   107       2.285  -1.115   5.586  1.00  0.00              
ATOM    863  CA  ILE   107       1.473  -1.394   6.731  1.00  0.00              
ATOM    864  CB  ILE   107       2.226  -1.216   8.022  1.00  0.00              
ATOM    865  C   ILE   107       0.279  -0.487   6.715  1.00  0.00              
ATOM    866  O   ILE   107       0.401   0.728   6.556  1.00  0.00              
ATOM    867  CG2 ILE   107       2.540   0.278   8.209  1.00  0.00           C  
ATOM    868  CG1 ILE   107       1.471  -1.857   9.195  1.00  0.00           C  
ATOM    869  CD1 ILE   107       2.336  -2.022  10.445  1.00  0.00           C  
ATOM    870  N   VAL   108      -0.928  -1.077   6.859  1.00  0.00              
ATOM    871  CA  VAL   108      -2.116  -0.267   6.848  1.00  0.00              
ATOM    872  CB  VAL   108      -3.205  -0.840   5.984  1.00  0.00              
ATOM    873  C   VAL   108      -2.633  -0.186   8.252  1.00  0.00              
ATOM    874  O   VAL   108      -2.868  -1.199   8.907  1.00  0.00              
ATOM    875  CG1 VAL   108      -4.436   0.078   6.061  1.00  0.00           C  
ATOM    876  CG2 VAL   108      -2.654  -1.027   4.560  1.00  0.00           C  
ATOM    877  N   ILE   109      -2.831   1.047   8.756  1.00  0.00              
ATOM    878  CA  ILE   109      -3.289   1.206  10.108  1.00  0.00              
ATOM    879  CB  ILE   109      -2.337   1.949  11.008  1.00  0.00              
ATOM    880  C   ILE   109      -4.582   1.959  10.136  1.00  0.00              
ATOM    881  O   ILE   109      -4.748   2.971   9.457  1.00  0.00              
ATOM    882  CG2 ILE   109      -1.065   1.103  11.167  1.00  0.00           C  
ATOM    883  CG1 ILE   109      -2.089   3.381  10.497  1.00  0.00           C  
ATOM    884  CD1 ILE   109      -1.399   3.453   9.135  1.00  0.00           C  
ATOM    885  N   LYS   110      -5.549   1.452  10.931  1.00  0.00              
ATOM    886  CA  LYS   110      -6.807   2.131  11.076  1.00  0.00              
ATOM    887  CB  LYS   110      -7.926   1.499  10.230  1.00  0.00              
ATOM    888  C   LYS   110      -7.214   2.069  12.517  1.00  0.00              
ATOM    889  O   LYS   110      -7.152   1.016  13.149  1.00  0.00              
ATOM    890  CG  LYS   110      -8.156   0.018  10.532  1.00  0.00           C  
ATOM    891  CD  LYS   110      -9.360  -0.580   9.801  1.00  0.00           C  
ATOM    892  CE  LYS   110      -9.509  -2.089  10.006  1.00  0.00           C  
ATOM    893  NZ  LYS   110     -10.687  -2.589   9.261  1.00  0.00           N  
ATOM    894  N   ASN   111      -7.633   3.221  13.079  1.00  0.00              
ATOM    895  CA  ASN   111      -8.076   3.279  14.444  1.00  0.00              
ATOM    896  CB  ASN   111      -7.305   4.316  15.282  1.00  0.00              
ATOM    897  C   ASN   111      -9.513   3.693  14.399  1.00  0.00              
ATOM    898  O   ASN   111      -9.852   4.716  13.809  1.00  0.00              
ATOM    899  CG  ASN   111      -7.703   4.172  16.744  1.00  0.00           C  
ATOM    900  OD1 ASN   111      -8.881   4.046  17.073  1.00  0.00           O  
ATOM    901  ND2 ASN   111      -6.688   4.196  17.650  1.00  0.00           N  
ATOM    902  N   GLU   112     -10.408   2.899  15.019  1.00  0.00              
ATOM    903  CA  GLU   112     -11.802   3.239  14.940  1.00  0.00              
ATOM    904  CB  GLU   112     -12.480   2.639  13.696  1.00  0.00              
ATOM    905  C   GLU   112     -12.514   2.739  16.158  1.00  0.00              
ATOM    906  O   GLU   112     -11.941   2.025  16.980  1.00  0.00              
ATOM    907  CG  GLU   112     -12.309   1.122  13.582  1.00  0.00           C  
ATOM    908  CD  GLU   112     -12.920   0.673  12.263  1.00  0.00           C  
ATOM    909  OE1 GLU   112     -13.336   1.561  11.472  1.00  0.00           O  
ATOM    910  OE2 GLU   112     -12.976  -0.563  12.027  1.00  0.00           O  
ATOM    911  N   ILE   113     -13.799   3.135  16.317  1.00  0.00              
ATOM    912  CA  ILE   113     -14.572   2.674  17.438  1.00  0.00              
ATOM    913  CB  ILE   113     -15.533   3.690  17.986  1.00  0.00              
ATOM    914  C   ILE   113     -15.390   1.530  16.923  1.00  0.00              
ATOM    915  O   ILE   113     -16.309   1.709  16.126  1.00  0.00              
ATOM    916  CG2 ILE   113     -16.353   2.985  19.077  1.00  0.00           C  
ATOM    917  CG1 ILE   113     -14.809   4.949  18.499  1.00  0.00           C  
ATOM    918  CD1 ILE   113     -14.294   5.871  17.399  1.00  0.00           C  
ATOM    919  N   PRO   114     -15.028   0.346  17.342  1.00  0.00              
ATOM    920  CA  PRO   114     -15.671  -0.892  16.975  1.00  0.00              
ATOM    921  CB  PRO   114     -14.641  -1.966  17.274  1.00  0.00              
ATOM    922  C   PRO   114     -16.905  -1.198  17.759  1.00  0.00              
ATOM    923  O   PRO   114     -17.005  -0.746  18.895  1.00  0.00              
ATOM    924  CD  PRO   114     -13.859   0.134  18.179  1.00  0.00           C  
ATOM    925  CG  PRO   114     -13.869  -1.375  18.465  1.00  0.00           C  
ATOM    926  N   PRO   115     -17.834  -1.913  17.178  1.00  0.00              
ATOM    927  CA  PRO   115     -18.932  -2.439  17.949  1.00  0.00              
ATOM    928  CB  PRO   115     -20.180  -2.265  17.084  1.00  0.00              
ATOM    929  C   PRO   115     -18.676  -3.883  18.275  1.00  0.00              
ATOM    930  O   PRO   115     -17.821  -4.498  17.640  1.00  0.00              
ATOM    931  CD  PRO   115     -18.249  -1.560  15.829  1.00  0.00           C  
ATOM    932  CG  PRO   115     -19.633  -2.200  15.651  1.00  0.00           C  
ATOM    933  N   ARG   116     -19.412  -4.443  19.254  1.00  0.00              
ATOM    934  CA  ARG   116     -19.367  -5.844  19.564  1.00  0.00              
ATOM    935  CB  ARG   116     -20.087  -6.709  18.520  1.00  0.00              
ATOM    936  C   ARG   116     -17.952  -6.324  19.687  1.00  0.00              
ATOM    937  O   ARG   116     -17.617  -7.399  19.189  1.00  0.00              
ATOM    938  CG  ARG   116     -20.444  -8.090  19.059  1.00  0.00           C  
ATOM    939  CD  ARG   116     -21.110  -9.003  18.033  1.00  0.00           C  
ATOM    940  NE  ARG   116     -21.679 -10.154  18.786  1.00  0.00           N  
ATOM    941  CZ  ARG   116     -20.862 -11.152  19.232  1.00  0.00           C  
ATOM    942  NH1 ARG   116     -19.516 -11.076  19.023  1.00  0.00           N  
ATOM    943  NH2 ARG   116     -21.390 -12.220  19.898  1.00  0.00           N  
ATOM    944  N   ILE   117     -17.079  -5.563  20.375  1.00  0.00              
ATOM    945  CA  ILE   117     -15.716  -6.001  20.506  1.00  0.00              
ATOM    946  CB  ILE   117     -14.696  -4.906  20.659  1.00  0.00              
ATOM    947  C   ILE   117     -15.594  -6.963  21.640  1.00  0.00              
ATOM    948  O   ILE   117     -16.218  -6.801  22.687  1.00  0.00              
ATOM    949  CG2 ILE   117     -14.620  -4.180  19.327  1.00  0.00           C  
ATOM    950  CG1 ILE   117     -14.957  -3.995  21.865  1.00  0.00           C  
ATOM    951  CD1 ILE   117     -14.532  -4.606  23.191  1.00  0.00           C  
ATOM    952  N   ARG   118     -14.797  -8.030  21.424  1.00  0.00              
ATOM    953  CA  ARG   118     -14.658  -9.052  22.418  1.00  0.00              
ATOM    954  CB  ARG   118     -14.148 -10.392  21.853  1.00  0.00              
ATOM    955  C   ARG   118     -13.752  -8.593  23.521  1.00  0.00              
ATOM    956  O   ARG   118     -12.649  -8.096  23.291  1.00  0.00              
ATOM    957  CG  ARG   118     -14.219 -11.539  22.864  1.00  0.00           C  
ATOM    958  CD  ARG   118     -14.136 -12.938  22.246  1.00  0.00           C  
ATOM    959  NE  ARG   118     -12.773 -13.125  21.677  1.00  0.00           N  
ATOM    960  CZ  ARG   118     -12.137 -14.324  21.825  1.00  0.00           C  
ATOM    961  NH1 ARG   118     -12.708 -15.313  22.573  1.00  0.00           N  
ATOM    962  NH2 ARG   118     -10.932 -14.537  21.220  1.00  0.00           N  
ATOM    963  N   PHE   119     -14.222  -8.783  24.772  1.00  0.00              
ATOM    964  CA  PHE   119     -13.541  -8.392  25.974  1.00  0.00              
ATOM    965  CB  PHE   119     -14.526  -8.449  27.168  1.00  0.00              
ATOM    966  C   PHE   119     -12.421  -9.379  26.196  1.00  0.00              
ATOM    967  O   PHE   119     -12.583 -10.572  25.952  1.00  0.00              
ATOM    968  CG  PHE   119     -14.038  -7.647  28.323  1.00  0.00           C  
ATOM    969  CD1 PHE   119     -14.160  -6.276  28.306  1.00  0.00           C  
ATOM    970  CD2 PHE   119     -13.498  -8.256  29.432  1.00  0.00           C  
ATOM    971  CE1 PHE   119     -13.727  -5.519  29.368  1.00  0.00           C  
ATOM    972  CE2 PHE   119     -13.063  -7.503  30.498  1.00  0.00           C  
ATOM    973  CZ  PHE   119     -13.175  -6.133  30.467  1.00  0.00           C  
ATOM    974  N   PRO   120     -11.283  -8.908  26.642  1.00  0.00              
ATOM    975  CA  PRO   120     -10.139  -9.764  26.880  1.00  0.00              
ATOM    976  CB  PRO   120      -8.921  -8.849  26.911  1.00  0.00              
ATOM    977  C   PRO   120     -10.246 -10.555  28.149  1.00  0.00              
ATOM    978  O   PRO   120     -11.209 -10.380  28.894  1.00  0.00              
ATOM    979  CD  PRO   120     -10.871  -7.564  26.259  1.00  0.00           C  
ATOM    980  CG  PRO   120      -9.349  -7.633  26.080  1.00  0.00           C  
ATOM    981  N   ALA   121      -9.267 -11.448  28.388  1.00  0.00              
ATOM    982  CA  ALA   121      -9.209 -12.215  29.600  1.00  0.00              
ATOM    983  CB  ALA   121      -8.589 -13.611  29.418  1.00  0.00              
ATOM    984  C   ALA   121      -8.328 -11.453  30.542  1.00  0.00              
ATOM    985  O   ALA   121      -7.366 -10.813  30.120  1.00  0.00              
ATOM    986  N   VAL   122      -8.663 -11.466  31.851  1.00  0.00              
ATOM    987  CA  VAL   122      -7.857 -10.751  32.802  1.00  0.00              
ATOM    988  CB  VAL   122      -8.622  -9.675  33.516  1.00  0.00              
ATOM    989  C   VAL   122      -7.367 -11.716  33.841  1.00  0.00              
ATOM    990  O   VAL   122      -8.156 -12.339  34.550  1.00  0.00              
ATOM    991  CG1 VAL   122      -7.709  -9.034  34.575  1.00  0.00           C  
ATOM    992  CG2 VAL   122      -9.160  -8.683  32.470  1.00  0.00           C  
ATOM    993  N   THR   123      -6.030 -11.833  33.983  1.00  0.00              
ATOM    994  CA  THR   123      -5.452 -12.738  34.939  1.00  0.00              
ATOM    995  CB  THR   123      -4.382 -13.615  34.354  1.00  0.00              
ATOM    996  C   THR   123      -4.809 -11.921  36.020  1.00  0.00              
ATOM    997  O   THR   123      -4.197 -10.891  35.749  1.00  0.00              
ATOM    998  OG1 THR   123      -4.916 -14.399  33.297  1.00  0.00           O  
ATOM    999  CG2 THR   123      -3.817 -14.524  35.460  1.00  0.00           C  
ATOM   1000  N   ILE   124      -4.967 -12.357  37.289  1.00  0.00              
ATOM   1001  CA  ILE   124      -4.405 -11.662  38.416  1.00  0.00              
ATOM   1002  CB  ILE   124      -5.405 -10.773  39.114  1.00  0.00              
ATOM   1003  C   ILE   124      -3.874 -12.635  39.424  1.00  0.00              
ATOM   1004  O   ILE   124      -4.402 -13.735  39.583  1.00  0.00              
ATOM   1005  CG2 ILE   124      -6.800 -11.386  39.001  1.00  0.00           C  
ATOM   1006  CG1 ILE   124      -4.937 -10.448  40.542  1.00  0.00           C  
ATOM   1007  CD1 ILE   124      -5.888  -9.551  41.335  1.00  0.00           C  
ATOM   1008  N   CYS   125      -2.795 -12.242  40.141  1.00  0.00              
ATOM   1009  CA  CYS   125      -2.245 -13.139  41.111  1.00  0.00              
ATOM   1010  CB  CYS   125      -1.069 -13.916  40.502  1.00  0.00              
ATOM   1011  C   CYS   125      -1.784 -12.307  42.279  1.00  0.00              
ATOM   1012  O   CYS   125      -1.356 -11.166  42.101  1.00  0.00              
ATOM   1013  SG  CYS   125      -0.928 -15.597  41.155  1.00  0.00           S  
ATOM   1014  N   ASN   126      -1.896 -12.819  43.528  1.00  0.00              
ATOM   1015  CA  ASN   126      -1.392 -11.983  44.578  1.00  0.00              
ATOM   1016  CB  ASN   126      -2.078 -12.051  45.960  1.00  0.00              
ATOM   1017  C   ASN   126       0.070 -12.243  44.676  1.00  0.00              
ATOM   1018  O   ASN   126       0.558 -13.300  44.285  1.00  0.00              
ATOM   1019  CG  ASN   126      -1.754 -13.329  46.685  1.00  0.00           C  
ATOM   1020  OD1 ASN   126      -1.169 -13.299  47.765  1.00  0.00           O  
ATOM   1021  ND2 ASN   126      -2.159 -14.479  46.092  1.00  0.00           N  
ATOM   1022  N   PHE   127       0.810 -11.244  45.177  1.00  0.00              
ATOM   1023  CA  PHE   127       2.237 -11.309  45.246  1.00  0.00              
ATOM   1024  CB  PHE   127       2.884  -9.992  45.703  1.00  0.00              
ATOM   1025  C   PHE   127       2.641 -12.389  46.208  1.00  0.00              
ATOM   1026  O   PHE   127       3.687 -13.008  46.020  1.00  0.00              
ATOM   1027  CG  PHE   127       4.349 -10.143  45.483  1.00  0.00           C  
ATOM   1028  CD1 PHE   127       4.871 -10.019  44.215  1.00  0.00           C  
ATOM   1029  CD2 PHE   127       5.201 -10.402  46.532  1.00  0.00           C  
ATOM   1030  CE1 PHE   127       6.221 -10.156  43.994  1.00  0.00           C  
ATOM   1031  CE2 PHE   127       6.552 -10.540  46.317  1.00  0.00           C  
ATOM   1032  CZ  PHE   127       7.064 -10.418  45.047  1.00  0.00           C  
ATOM   1033  N   ASN   128       1.870 -12.620  47.297  1.00  0.00              
ATOM   1034  CA  ASN   128       2.279 -13.672  48.197  1.00  0.00              
ATOM   1035  CB  ASN   128       1.695 -13.693  49.612  1.00  0.00              
ATOM   1036  C   ASN   128       1.761 -14.954  47.666  1.00  0.00              
ATOM   1037  O   ASN   128       0.587 -15.081  47.326  1.00  0.00              
ATOM   1038  CG  ASN   128       2.514 -14.577  50.543  1.00  0.00           C  
ATOM   1039  OD1 ASN   128       3.620 -15.008  50.223  1.00  0.00           O  
ATOM   1040  ND2 ASN   128       1.948 -14.851  51.747  1.00  0.00           N  
ATOM   1041  N   ARG   129       2.667 -15.930  47.565  1.00  0.00              
ATOM   1042  CA  ARG   129       2.369 -17.227  47.058  1.00  0.00              
ATOM   1043  CB  ARG   129       3.659 -17.960  46.676  1.00  0.00              
ATOM   1044  C   ARG   129       1.599 -18.093  48.028  1.00  0.00              
ATOM   1045  O   ARG   129       0.695 -18.819  47.614  1.00  0.00              
ATOM   1046  CG  ARG   129       3.451 -19.051  45.637  1.00  0.00           C  
ATOM   1047  CD  ARG   129       4.764 -19.675  45.168  1.00  0.00           C  
ATOM   1048  NE  ARG   129       4.463 -20.496  43.963  1.00  0.00           N  
ATOM   1049  CZ  ARG   129       5.450 -20.750  43.057  1.00  0.00           C  
ATOM   1050  NH1 ARG   129       6.712 -20.282  43.280  1.00  0.00           N  
ATOM   1051  NH2 ARG   129       5.176 -21.465  41.927  1.00  0.00           N  
ATOM   1052  N   PHE   130       1.928 -18.052  49.344  1.00  0.00              
ATOM   1053  CA  PHE   130       1.329 -19.007  50.249  1.00  0.00              
ATOM   1054  CB  PHE   130       2.366 -19.921  50.920  1.00  0.00              
ATOM   1055  C   PHE   130       0.715 -18.306  51.425  1.00  0.00              
ATOM   1056  O   PHE   130       1.329 -17.424  52.022  1.00  0.00              
ATOM   1057  CG  PHE   130       3.284 -20.466  49.885  1.00  0.00           C  
ATOM   1058  CD1 PHE   130       2.909 -21.508  49.074  1.00  0.00           C  
ATOM   1059  CD2 PHE   130       4.542 -19.926  49.745  1.00  0.00           C  
ATOM   1060  CE1 PHE   130       3.780 -21.995  48.130  1.00  0.00           C  
ATOM   1061  CE2 PHE   130       5.415 -20.411  48.802  1.00  0.00           C  
ATOM   1062  CZ  PHE   130       5.032 -21.450  47.989  1.00  0.00           C  
ATOM   1063  N   ARG   131      -0.503 -18.728  51.827  1.00  0.00              
ATOM   1064  CA  ARG   131      -1.139 -18.159  52.984  1.00  0.00              
ATOM   1065  CB  ARG   131      -2.646 -18.452  53.069  1.00  0.00              
ATOM   1066  C   ARG   131      -0.488 -18.756  54.198  1.00  0.00              
ATOM   1067  O   ARG   131      -0.253 -19.961  54.272  1.00  0.00              
ATOM   1068  CG  ARG   131      -3.460 -17.776  51.965  1.00  0.00           C  
ATOM   1069  CD  ARG   131      -4.966 -18.012  52.086  1.00  0.00           C  
ATOM   1070  NE  ARG   131      -5.215 -19.467  51.882  1.00  0.00           N  
ATOM   1071  CZ  ARG   131      -6.479 -19.963  52.018  1.00  0.00           C  
ATOM   1072  NH1 ARG   131      -7.502 -19.130  52.370  1.00  0.00           N  
ATOM   1073  NH2 ARG   131      -6.722 -21.288  51.798  1.00  0.00           N  
ATOM   1074  N   ASN   132      -0.202 -17.907  55.203  1.00  0.00              
ATOM   1075  CA  ASN   132       0.503 -18.326  56.381  1.00  0.00              
ATOM   1076  CB  ASN   132       0.836 -17.164  57.329  1.00  0.00              
ATOM   1077  C   ASN   132      -0.295 -19.325  57.161  1.00  0.00              
ATOM   1078  O   ASN   132       0.259 -20.274  57.714  1.00  0.00              
ATOM   1079  CG  ASN   132       1.812 -17.709  58.359  1.00  0.00           C  
ATOM   1080  OD1 ASN   132       2.905 -18.158  58.015  1.00  0.00           O  
ATOM   1081  ND2 ASN   132       1.411 -17.680  59.658  1.00  0.00           N  
ATOM   1082  N   SER   133      -1.622 -19.130  57.233  1.00  0.00              
ATOM   1083  CA  SER   133      -2.473 -19.972  58.024  1.00  0.00              
ATOM   1084  CB  SER   133      -3.918 -19.455  58.094  1.00  0.00              
ATOM   1085  C   SER   133      -2.548 -21.347  57.438  1.00  0.00              
ATOM   1086  O   SER   133      -2.916 -22.291  58.137  1.00  0.00              
ATOM   1087  OG  SER   133      -4.541 -19.594  56.825  1.00  0.00           O  
ATOM   1088  N   THR   134      -2.213 -21.512  56.143  1.00  0.00              
ATOM   1089  CA  THR   134      -2.411 -22.810  55.562  1.00  0.00              
ATOM   1090  CB  THR   134      -2.976 -22.737  54.175  1.00  0.00              
ATOM   1091  C   THR   134      -1.122 -23.565  55.447  1.00  0.00              
ATOM   1092  O   THR   134      -1.098 -24.658  54.883  1.00  0.00              
ATOM   1093  OG1 THR   134      -2.075 -22.052  53.318  1.00  0.00           O  
ATOM   1094  CG2 THR   134      -4.323 -21.997  54.230  1.00  0.00           C  
ATOM   1095  N   ILE   135      -0.017 -23.064  56.023  1.00  0.00              
ATOM   1096  CA  ILE   135       1.171 -23.846  55.852  1.00  0.00              
ATOM   1097  CB  ILE   135       2.416 -23.036  55.654  1.00  0.00              
ATOM   1098  C   ILE   135       1.298 -24.765  57.022  1.00  0.00              
ATOM   1099  O   ILE   135       1.325 -24.345  58.177  1.00  0.00              
ATOM   1100  CG2 ILE   135       3.636 -23.972  55.673  1.00  0.00           C  
ATOM   1101  CG1 ILE   135       2.260 -22.275  54.327  1.00  0.00           C  
ATOM   1102  CD1 ILE   135       3.371 -21.282  54.023  1.00  0.00           C  
ATOM   1103  N   ASN   136       1.345 -26.074  56.705  1.00  0.00              
ATOM   1104  CA  ASN   136       1.363 -27.165  57.639  1.00  0.00              
ATOM   1105  CB  ASN   136       0.828 -28.466  57.024  1.00  0.00              
ATOM   1106  C   ASN   136       2.762 -27.482  58.059  1.00  0.00              
ATOM   1107  O   ASN   136       3.737 -26.927  57.556  1.00  0.00              
ATOM   1108  CG  ASN   136      -0.629 -28.248  56.670  1.00  0.00           C  
ATOM   1109  OD1 ASN   136      -1.360 -27.582  57.401  1.00  0.00           O  
ATOM   1110  ND2 ASN   136      -1.064 -28.818  55.515  1.00  0.00           N  
ATOM   1111  N   GLU   137       2.853 -28.416  59.027  1.00  0.00              
ATOM   1112  CA  GLU   137       4.063 -28.919  59.609  1.00  0.00              
ATOM   1113  CB  GLU   137       3.743 -30.060  60.582  1.00  0.00              
ATOM   1114  C   GLU   137       4.826 -29.573  58.502  1.00  0.00              
ATOM   1115  O   GLU   137       6.028 -29.371  58.335  1.00  0.00              
ATOM   1116  CG  GLU   137       4.693 -30.203  61.761  1.00  0.00           C  
ATOM   1117  CD  GLU   137       3.892 -29.703  62.947  1.00  0.00           C  
ATOM   1118  OE1 GLU   137       3.422 -28.536  62.891  1.00  0.00           O  
ATOM   1119  OE2 GLU   137       3.711 -30.494  63.910  1.00  0.00           O  
ATOM   1120  N   SER   138       4.104 -30.390  57.717  1.00  0.00              
ATOM   1121  CA  SER   138       4.644 -31.121  56.613  1.00  0.00              
ATOM   1122  CB  SER   138       3.597 -32.057  55.994  1.00  0.00              
ATOM   1123  C   SER   138       5.061 -30.162  55.546  1.00  0.00              
ATOM   1124  O   SER   138       6.092 -30.340  54.901  1.00  0.00              
ATOM   1125  OG  SER   138       4.082 -32.574  54.768  1.00  0.00           O  
ATOM   1126  N   ASN   139       4.262 -29.106  55.333  1.00  0.00              
ATOM   1127  CA  ASN   139       4.579 -28.193  54.280  1.00  0.00              
ATOM   1128  CB  ASN   139       3.499 -27.128  54.070  1.00  0.00              
ATOM   1129  C   ASN   139       5.883 -27.512  54.579  1.00  0.00              
ATOM   1130  O   ASN   139       6.709 -27.328  53.686  1.00  0.00              
ATOM   1131  CG  ASN   139       3.775 -26.541  52.705  1.00  0.00           C  
ATOM   1132  OD1 ASN   139       3.868 -25.327  52.547  1.00  0.00           O  
ATOM   1133  ND2 ASN   139       3.930 -27.430  51.689  1.00  0.00           N  
ATOM   1134  N   TYR   140       6.111 -27.121  55.849  1.00  0.00              
ATOM   1135  CA  TYR   140       7.319 -26.432  56.204  1.00  0.00              
ATOM   1136  CB  TYR   140       7.354 -25.872  57.637  1.00  0.00              
ATOM   1137  C   TYR   140       8.516 -27.318  56.040  1.00  0.00              
ATOM   1138  O   TYR   140       9.580 -26.871  55.616  1.00  0.00              
ATOM   1139  CG  TYR   140       6.475 -24.668  57.699  1.00  0.00           C  
ATOM   1140  CD1 TYR   140       6.726 -23.579  56.897  1.00  0.00           C  
ATOM   1141  CD2 TYR   140       5.431 -24.597  58.590  1.00  0.00           C  
ATOM   1142  CE1 TYR   140       5.932 -22.456  56.953  1.00  0.00           C  
ATOM   1143  CE2 TYR   140       4.635 -23.476  58.652  1.00  0.00           C  
ATOM   1144  CZ  TYR   140       4.878 -22.402  57.833  1.00  0.00           C  
ATOM   1145  OH  TYR   140       4.054 -21.259  57.904  1.00  0.00           O  
ATOM   1146  N   TYR   141       8.377 -28.605  56.391  1.00  0.00              
ATOM   1147  CA  TYR   141       9.491 -29.506  56.369  1.00  0.00              
ATOM   1148  CB  TYR   141       9.053 -30.898  56.872  1.00  0.00              
ATOM   1149  C   TYR   141      10.007 -29.600  54.961  1.00  0.00              
ATOM   1150  O   TYR   141      11.205 -29.455  54.724  1.00  0.00              
ATOM   1151  CG  TYR   141      10.207 -31.785  57.210  1.00  0.00           C  
ATOM   1152  CD1 TYR   141      10.918 -31.607  58.378  1.00  0.00           C  
ATOM   1153  CD2 TYR   141      10.565 -32.819  56.376  1.00  0.00           C  
ATOM   1154  CE1 TYR   141      11.965 -32.440  58.707  1.00  0.00           C  
ATOM   1155  CE2 TYR   141      11.608 -33.654  56.700  1.00  0.00           C  
ATOM   1156  CZ  TYR   141      12.311 -33.471  57.866  1.00  0.00           C  
ATOM   1157  OH  TYR   141      13.376 -34.337  58.193  1.00  0.00           O  
ATOM   1158  N   ARG   142       9.099 -29.825  53.993  1.00  0.00              
ATOM   1159  CA  ARG   142       9.378 -29.964  52.586  1.00  0.00              
ATOM   1160  CB  ARG   142       8.114 -30.224  51.754  1.00  0.00              
ATOM   1161  C   ARG   142       9.860 -28.703  51.954  1.00  0.00              
ATOM   1162  O   ARG   142      10.850 -28.690  51.223  1.00  0.00              
ATOM   1163  CG  ARG   142       7.665 -31.666  51.649  1.00  0.00           C  
ATOM   1164  CD  ARG   142       8.541 -32.445  50.679  1.00  0.00           C  
ATOM   1165  NE  ARG   142       9.114 -33.560  51.464  1.00  0.00           N  
ATOM   1166  CZ  ARG   142       8.319 -34.645  51.673  1.00  0.00           C  
ATOM   1167  NH1 ARG   142       7.049 -34.656  51.173  1.00  0.00           N  
ATOM   1168  NH2 ARG   142       8.789 -35.708  52.382  1.00  0.00           N  
ATOM   1169  N   LEU   143       9.160 -27.596  52.233  1.00  0.00              
ATOM   1170  CA  LEU   143       9.354 -26.490  51.358  1.00  0.00              
ATOM   1171  CB  LEU   143       7.950 -26.230  50.763  1.00  0.00              
ATOM   1172  C   LEU   143       9.872 -25.320  52.149  1.00  0.00              
ATOM   1173  O   LEU   143      10.065 -24.238  51.596  1.00  0.00              
ATOM   1174  CG  LEU   143       7.789 -25.495  49.425  1.00  0.00           C  
ATOM   1175  CD1 LEU   143       6.304 -25.477  49.017  1.00  0.00           C  
ATOM   1176  CD2 LEU   143       8.396 -24.095  49.435  1.00  0.00           C  
ATOM   1177  N   GLN   144      10.181 -25.486  53.456  1.00  0.00              
ATOM   1178  CA  GLN   144      10.542 -24.254  54.092  1.00  0.00              
ATOM   1179  CB  GLN   144      10.203 -23.994  55.581  1.00  0.00              
ATOM   1180  C   GLN   144      11.873 -23.708  53.682  1.00  0.00              
ATOM   1181  O   GLN   144      12.052 -22.495  53.732  1.00  0.00              
ATOM   1182  CG  GLN   144      10.868 -24.722  56.738  1.00  0.00           C  
ATOM   1183  CD  GLN   144      10.449 -23.877  57.951  1.00  0.00           C  
ATOM   1184  OE1 GLN   144       9.284 -23.511  58.071  1.00  0.00           O  
ATOM   1185  NE2 GLN   144      11.389 -23.497  58.856  1.00  0.00           N  
ATOM   1186  N   TYR   145      12.868 -24.532  53.295  1.00  0.00              
ATOM   1187  CA  TYR   145      14.084 -23.857  52.931  1.00  0.00              
ATOM   1188  CB  TYR   145      15.410 -24.669  52.973  1.00  0.00              
ATOM   1189  C   TYR   145      13.902 -23.073  51.663  1.00  0.00              
ATOM   1190  O   TYR   145      14.501 -22.013  51.495  1.00  0.00              
ATOM   1191  CG  TYR   145      15.719 -25.592  51.838  1.00  0.00           C  
ATOM   1192  CD1 TYR   145      15.260 -26.888  51.802  1.00  0.00           C  
ATOM   1193  CD2 TYR   145      16.534 -25.172  50.810  1.00  0.00           C  
ATOM   1194  CE1 TYR   145      15.581 -27.726  50.753  1.00  0.00           C  
ATOM   1195  CE2 TYR   145      16.855 -26.009  49.765  1.00  0.00           C  
ATOM   1196  CZ  TYR   145      16.381 -27.293  49.723  1.00  0.00           C  
ATOM   1197  OH  TYR   145      16.717 -28.145  48.644  1.00  0.00           O  
ATOM   1198  N   LEU   146      13.069 -23.569  50.730  1.00  0.00              
ATOM   1199  CA  LEU   146      12.843 -22.881  49.487  1.00  0.00              
ATOM   1200  CB  LEU   146      11.941 -23.709  48.552  1.00  0.00              
ATOM   1201  C   LEU   146      12.222 -21.546  49.818  1.00  0.00              
ATOM   1202  O   LEU   146      12.491 -20.535  49.171  1.00  0.00              
ATOM   1203  CG  LEU   146      11.887 -23.228  47.089  1.00  0.00           C  
ATOM   1204  CD1 LEU   146      11.011 -24.158  46.245  1.00  0.00           C  
ATOM   1205  CD2 LEU   146      11.432 -21.771  46.969  1.00  0.00           C  
ATOM   1206  N   LEU   147      11.358 -21.536  50.849  1.00  0.00              
ATOM   1207  CA  LEU   147      10.648 -20.409  51.396  1.00  0.00              
ATOM   1208  CB  LEU   147       9.534 -20.852  52.353  1.00  0.00              
ATOM   1209  C   LEU   147      11.574 -19.490  52.154  1.00  0.00              
ATOM   1210  O   LEU   147      11.239 -18.328  52.376  1.00  0.00              
ATOM   1211  CG  LEU   147       8.440 -21.668  51.643  1.00  0.00           C  
ATOM   1212  CD1 LEU   147       7.340 -22.094  52.625  1.00  0.00           C  
ATOM   1213  CD2 LEU   147       7.894 -20.917  50.419  1.00  0.00           C  
ATOM   1214  N   ARG   148      12.743 -19.991  52.609  1.00  0.00              
ATOM   1215  CA  ARG   148      13.678 -19.270  53.442  1.00  0.00              
ATOM   1216  CB  ARG   148      14.043 -17.846  52.976  1.00  0.00              
ATOM   1217  C   ARG   148      13.221 -19.190  54.866  1.00  0.00              
ATOM   1218  O   ARG   148      13.761 -18.410  55.650  1.00  0.00              
ATOM   1219  CG  ARG   148      15.398 -17.781  52.267  1.00  0.00           C  
ATOM   1220  CD  ARG   148      15.422 -18.241  50.813  1.00  0.00           C  
ATOM   1221  NE  ARG   148      15.800 -17.060  49.985  1.00  0.00           N  
ATOM   1222  CZ  ARG   148      16.952 -17.097  49.255  1.00  0.00           C  
ATOM   1223  NH1 ARG   148      17.735 -18.213  49.285  1.00  0.00           N  
ATOM   1224  NH2 ARG   148      17.327 -16.022  48.501  1.00  0.00           N  
ATOM   1225  N   LEU   149      12.203 -19.986  55.236  1.00  0.00              
ATOM   1226  CA  LEU   149      11.764 -20.083  56.600  1.00  0.00              
ATOM   1227  CB  LEU   149      10.319 -20.596  56.729  1.00  0.00              
ATOM   1228  C   LEU   149      12.714 -20.939  57.401  1.00  0.00              
ATOM   1229  O   LEU   149      12.860 -20.750  58.609  1.00  0.00              
ATOM   1230  CG  LEU   149       9.306 -19.612  56.101  1.00  0.00           C  
ATOM   1231  CD1 LEU   149       7.862 -20.111  56.242  1.00  0.00           C  
ATOM   1232  CD2 LEU   149       9.493 -18.185  56.643  1.00  0.00           C  
ATOM   1233  N   MET   150      13.368 -21.934  56.759  1.00  0.00              
ATOM   1234  CA  MET   150      14.210 -22.844  57.501  1.00  0.00              
ATOM   1235  CB  MET   150      13.686 -24.288  57.383  1.00  0.00              
ATOM   1236  C   MET   150      15.568 -22.845  56.855  1.00  0.00              
ATOM   1237  O   MET   150      15.701 -22.631  55.653  1.00  0.00              
ATOM   1238  CG  MET   150      13.701 -25.171  58.640  1.00  0.00           C  
ATOM   1239  SD  MET   150      12.604 -26.635  58.500  1.00  0.00           S  
ATOM   1240  CE  MET   150      11.203 -26.246  59.592  1.00  0.00           C  
ATOM   1241  N   ASN   151      16.634 -23.054  57.648  1.00  0.00              
ATOM   1242  CA  ASN   151      17.937 -23.191  57.061  1.00  0.00              
ATOM   1243  CB  ASN   151      19.103 -22.704  57.952  1.00  0.00              
ATOM   1244  C   ASN   151      18.114 -24.652  56.797  1.00  0.00              
ATOM   1245  O   ASN   151      17.207 -25.445  57.036  1.00  0.00              
ATOM   1246  CG  ASN   151      19.148 -23.466  59.275  1.00  0.00           C  
ATOM   1247  OD1 ASN   151      18.363 -23.210  60.185  1.00  0.00           O  
ATOM   1248  ND2 ASN   151      20.113 -24.415  59.400  1.00  0.00           N  
ATOM   1249  N   ALA   152      19.243 -25.046  56.188  1.00  0.00              
ATOM   1250  CA  ALA   152      19.495 -26.451  56.139  1.00  0.00              
ATOM   1251  CB  ALA   152      20.120 -26.914  54.813  1.00  0.00              
ATOM   1252  C   ALA   152      20.528 -26.518  57.192  1.00  0.00              
ATOM   1253  O   ALA   152      21.472 -25.759  57.016  1.00  0.00              
ATOM   1254  N   PRO   153      20.543 -27.270  58.264  1.00  0.00              
ATOM   1255  CA  PRO   153      19.598 -28.261  58.722  1.00  0.00              
ATOM   1256  CB  PRO   153      20.296 -29.030  59.839  1.00  0.00              
ATOM   1257  C   PRO   153      18.332 -27.686  59.244  1.00  0.00              
ATOM   1258  O   PRO   153      18.373 -26.962  60.233  1.00  0.00              
ATOM   1259  CD  PRO   153      21.786 -27.327  59.001  1.00  0.00           C  
ATOM   1260  CG  PRO   153      21.786 -28.710  59.654  1.00  0.00           C  
ATOM   1261  N   GLN   154      17.205 -28.186  58.733  1.00  0.00              
ATOM   1262  CA  GLN   154      15.890 -27.669  58.940  1.00  0.00              
ATOM   1263  CB  GLN   154      14.867 -28.675  58.429  1.00  0.00              
ATOM   1264  C   GLN   154      15.577 -27.203  60.333  1.00  0.00              
ATOM   1265  O   GLN   154      14.948 -27.898  61.128  1.00  0.00              
ATOM   1266  CG  GLN   154      14.992 -28.812  56.917  1.00  0.00           C  
ATOM   1267  CD  GLN   154      13.928 -29.782  56.467  1.00  0.00           C  
ATOM   1268  OE1 GLN   154      13.236 -30.391  57.283  1.00  0.00           O  
ATOM   1269  NE2 GLN   154      13.796 -29.920  55.122  1.00  0.00           N  
ATOM   1270  N   ALA   155      15.952 -25.934  60.614  1.00  0.00              
ATOM   1271  CA  ALA   155      15.668 -25.266  61.855  1.00  0.00              
ATOM   1272  CB  ALA   155      16.826 -25.325  62.870  1.00  0.00              
ATOM   1273  C   ALA   155      15.439 -23.818  61.524  1.00  0.00              
ATOM   1274  O   ALA   155      15.847 -23.346  60.462  1.00  0.00              
ATOM   1275  N   PRO   156      14.752 -23.101  62.377  1.00  0.00              
ATOM   1276  CA  PRO   156      14.483 -21.702  62.160  1.00  0.00              
ATOM   1277  CB  PRO   156      13.645 -21.268  63.363  1.00  0.00              
ATOM   1278  C   PRO   156      15.785 -20.964  62.076  1.00  0.00              
ATOM   1279  O   PRO   156      16.679 -21.232  62.874  1.00  0.00              
ATOM   1280  CD  PRO   156      14.453 -23.529  63.735  1.00  0.00           C  
ATOM   1281  CG  PRO   156      14.089 -22.231  64.481  1.00  0.00           C  
ATOM   1282  N   SER   157      15.888 -19.986  61.154  1.00  0.00              
ATOM   1283  CA  SER   157      17.130 -19.297  60.938  1.00  0.00              
ATOM   1284  CB  SER   157      17.082 -18.257  59.808  1.00  0.00              
ATOM   1285  C   SER   157      17.535 -18.533  62.155  1.00  0.00              
ATOM   1286  O   SER   157      16.832 -18.464  63.162  1.00  0.00              
ATOM   1287  OG  SER   157      16.862 -18.883  58.557  1.00  0.00           O  
ATOM   1288  N   LYS   158      18.721 -17.911  62.027  1.00  0.00              
ATOM   1289  CA  LYS   158      19.386 -17.123  63.016  1.00  0.00              
ATOM   1290  CB  LYS   158      20.701 -16.542  62.469  1.00  0.00              
ATOM   1291  C   LYS   158      18.465 -16.016  63.368  1.00  0.00              
ATOM   1292  O   LYS   158      18.480 -15.511  64.489  1.00  0.00              
ATOM   1293  CG  LYS   158      20.540 -15.919  61.080  1.00  0.00           C  
ATOM   1294  CD  LYS   158      21.779 -15.181  60.571  1.00  0.00           C  
ATOM   1295  CE  LYS   158      21.666 -13.657  60.630  1.00  0.00           C  
ATOM   1296  NZ  LYS   158      22.898 -13.044  60.087  1.00  0.00           N  
ATOM   1297  N   ARG   159      17.601 -15.630  62.413  1.00  0.00              
ATOM   1298  CA  ARG   159      16.624 -14.605  62.633  1.00  0.00              
ATOM   1299  CB  ARG   159      15.648 -14.457  61.460  1.00  0.00              
ATOM   1300  C   ARG   159      15.823 -15.016  63.826  1.00  0.00              
ATOM   1301  O   ARG   159      15.938 -16.122  64.341  1.00  0.00              
ATOM   1302  CG  ARG   159      16.347 -14.127  60.144  1.00  0.00           C  
ATOM   1303  CD  ARG   159      15.374 -13.801  59.016  1.00  0.00           C  
ATOM   1304  NE  ARG   159      14.653 -12.562  59.418  1.00  0.00           N  
ATOM   1305  CZ  ARG   159      15.237 -11.345  59.219  1.00  0.00           C  
ATOM   1306  NH1 ARG   159      16.490 -11.269  58.682  1.00  0.00           N  
ATOM   1307  NH2 ARG   159      14.571 -10.205  59.561  1.00  0.00           N  
ATOM   1308  N   SER   160      15.007 -14.118  64.379  1.00  0.00              
ATOM   1309  CA  SER   160      14.306 -14.605  65.522  1.00  0.00              
ATOM   1310  CB  SER   160      14.143 -13.550  66.628  1.00  0.00              
ATOM   1311  C   SER   160      12.935 -14.990  65.093  1.00  0.00              
ATOM   1312  O   SER   160      12.022 -14.166  65.067  1.00  0.00              
ATOM   1313  OG  SER   160      15.413 -13.171  67.135  1.00  0.00           O  
ATOM   1314  N   GLU   161      12.748 -16.269  64.732  1.00  0.00              
ATOM   1315  CA  GLU   161      11.406 -16.661  64.461  1.00  0.00              
ATOM   1316  CB  GLU   161      11.075 -16.994  62.995  1.00  0.00              
ATOM   1317  C   GLU   161      11.162 -17.871  65.291  1.00  0.00              
ATOM   1318  O   GLU   161      11.836 -18.892  65.172  1.00  0.00              
ATOM   1319  CG  GLU   161      11.795 -18.205  62.413  1.00  0.00           C  
ATOM   1320  CD  GLU   161      11.179 -18.457  61.043  1.00  0.00           C  
ATOM   1321  OE1 GLU   161       9.948 -18.227  60.896  1.00  0.00           O  
ATOM   1322  OE2 GLU   161      11.929 -18.887  60.127  1.00  0.00           O  
ATOM   1323  N   PHE   162      10.191 -17.774  66.201  1.00  0.00              
ATOM   1324  CA  PHE   162       9.899 -18.923  66.989  1.00  0.00              
ATOM   1325  CB  PHE   162       9.830 -18.630  68.503  1.00  0.00              
ATOM   1326  C   PHE   162       8.541 -19.356  66.570  1.00  0.00              
ATOM   1327  O   PHE   162       7.603 -18.561  66.574  1.00  0.00              
ATOM   1328  CG  PHE   162       9.479 -19.891  69.221  1.00  0.00           C  
ATOM   1329  CD1 PHE   162       8.159 -20.237  69.403  1.00  0.00           C  
ATOM   1330  CD2 PHE   162      10.454 -20.732  69.710  1.00  0.00           C  
ATOM   1331  CE1 PHE   162       7.810 -21.396  70.060  1.00  0.00           C  
ATOM   1332  CE2 PHE   162      10.113 -21.892  70.369  1.00  0.00           C  
ATOM   1333  CZ  PHE   162       8.790 -22.226  70.546  1.00  0.00           C  
ATOM   1334  N   SER   163       8.425 -20.632  66.158  1.00  0.00              
ATOM   1335  CA  SER   163       7.165 -21.202  65.787  1.00  0.00              
ATOM   1336  CB  SER   163       6.944 -21.371  64.276  1.00  0.00              
ATOM   1337  C   SER   163       7.190 -22.600  66.307  1.00  0.00              
ATOM   1338  O   SER   163       8.251 -23.194  66.488  1.00  0.00              
ATOM   1339  OG  SER   163       6.748 -20.119  63.646  1.00  0.00           O  
ATOM   1340  N   PHE   164       6.002 -23.148  66.601  1.00  0.00              
ATOM   1341  CA  PHE   164       5.900 -24.486  67.102  1.00  0.00              
ATOM   1342  CB  PHE   164       4.544 -24.771  67.763  1.00  0.00              
ATOM   1343  C   PHE   164       6.103 -25.491  65.992  1.00  0.00              
ATOM   1344  O   PHE   164       6.729 -26.535  66.172  1.00  0.00              
ATOM   1345  CG  PHE   164       4.779 -25.929  68.665  1.00  0.00           C  
ATOM   1346  CD1 PHE   164       4.714 -27.224  68.208  1.00  0.00           C  
ATOM   1347  CD2 PHE   164       5.083 -25.700  69.987  1.00  0.00           C  
ATOM   1348  CE1 PHE   164       4.942 -28.275  69.065  1.00  0.00           C  
ATOM   1349  CE2 PHE   164       5.312 -26.745  70.848  1.00  0.00           C  
ATOM   1350  CZ  PHE   164       5.241 -28.037  70.385  1.00  0.00           C  
ATOM   1351  N   ARG   165       5.616 -25.136  64.791  1.00  0.00              
ATOM   1352  CA  ARG   165       5.430 -25.930  63.604  1.00  0.00              
ATOM   1353  CB  ARG   165       4.965 -25.048  62.438  1.00  0.00              
ATOM   1354  C   ARG   165       6.739 -26.516  63.175  1.00  0.00              
ATOM   1355  O   ARG   165       6.771 -27.536  62.487  1.00  0.00              
ATOM   1356  CG  ARG   165       4.202 -23.822  62.942  1.00  0.00           C  
ATOM   1357  CD  ARG   165       2.740 -24.045  63.320  1.00  0.00           C  
ATOM   1358  NE  ARG   165       1.906 -23.628  62.162  1.00  0.00           N  
ATOM   1359  CZ  ARG   165       1.558 -22.313  62.041  1.00  0.00           C  
ATOM   1360  NH1 ARG   165       2.067 -21.391  62.909  1.00  0.00           N  
ATOM   1361  NH2 ARG   165       0.697 -21.918  61.058  1.00  0.00           N  
ATOM   1362  N   ASN   166       7.842 -25.823  63.502  1.00  0.00              
ATOM   1363  CA  ASN   166       9.180 -26.192  63.152  1.00  0.00              
ATOM   1364  CB  ASN   166      10.202 -25.076  63.419  1.00  0.00              
ATOM   1365  C   ASN   166       9.634 -27.420  63.885  1.00  0.00              
ATOM   1366  O   ASN   166      10.610 -28.040  63.470  1.00  0.00              
ATOM   1367  CG  ASN   166       9.922 -23.984  62.399  1.00  0.00           C  
ATOM   1368  OD1 ASN   166       9.821 -24.255  61.205  1.00  0.00           O  
ATOM   1369  ND2 ASN   166       9.774 -22.718  62.880  1.00  0.00           N  
ATOM   1370  N   ASP   167       9.019 -27.759  65.038  1.00  0.00              
ATOM   1371  CA  ASP   167       9.416 -28.950  65.745  1.00  0.00              
ATOM   1372  CB  ASP   167       8.629 -29.274  67.025  1.00  0.00              
ATOM   1373  C   ASP   167       9.264 -30.172  64.915  1.00  0.00              
ATOM   1374  O   ASP   167       8.152 -30.621  64.641  1.00  0.00              
ATOM   1375  CG  ASP   167       9.486 -28.893  68.206  1.00  0.00           C  
ATOM   1376  OD1 ASP   167      10.688 -29.273  68.181  1.00  0.00           O  
ATOM   1377  OD2 ASP   167       8.962 -28.244  69.148  1.00  0.00           O  
ATOM   1378  N   LEU   168      10.408 -30.755  64.511  1.00  0.00              
ATOM   1379  CA  LEU   168      10.326 -32.005  63.821  1.00  0.00              
ATOM   1380  CB  LEU   168      11.094 -32.048  62.483  1.00  0.00              
ATOM   1381  C   LEU   168      10.971 -33.033  64.694  1.00  0.00              
ATOM   1382  O   LEU   168      11.410 -34.071  64.202  1.00  0.00              
ATOM   1383  CG  LEU   168      10.425 -31.353  61.276  1.00  0.00           C  
ATOM   1384  CD1 LEU   168       9.099 -32.023  60.907  1.00  0.00           C  
ATOM   1385  CD2 LEU   168      10.284 -29.844  61.443  1.00  0.00           C  
ATOM   1386  N   VAL   169      10.953 -32.806  66.027  1.00  0.00              
ATOM   1387  CA  VAL   169      11.639 -33.679  66.932  1.00  0.00              
ATOM   1388  CB  VAL   169      11.486 -33.278  68.375  1.00  0.00              
ATOM   1389  C   VAL   169      11.172 -35.075  66.744  1.00  0.00              
ATOM   1390  O   VAL   169      11.996 -35.925  66.437  1.00  0.00              
ATOM   1391  CG1 VAL   169      12.306 -32.000  68.624  1.00  0.00           C  
ATOM   1392  CG2 VAL   169       9.991 -33.093  68.674  1.00  0.00           C  
ATOM   1393  N   ASN   170       9.871 -35.385  66.877  1.00  0.00              
ATOM   1394  CA  ASN   170       9.511 -36.745  66.596  1.00  0.00              
ATOM   1395  CB  ASN   170       8.885 -37.455  67.815  1.00  0.00              
ATOM   1396  C   ASN   170       8.523 -36.692  65.473  1.00  0.00              
ATOM   1397  O   ASN   170       7.374 -37.108  65.614  1.00  0.00              
ATOM   1398  CG  ASN   170       8.631 -38.920  67.483  1.00  0.00           C  
ATOM   1399  OD1 ASN   170       7.564 -39.268  66.983  1.00  0.00           O  
ATOM   1400  ND2 ASN   170       9.623 -39.808  67.766  1.00  0.00           N  
ATOM   1401  N   TYR   171       8.968 -36.203  64.297  1.00  0.00              
ATOM   1402  CA  TYR   171       8.063 -36.076  63.189  1.00  0.00              
ATOM   1403  CB  TYR   171       7.815 -34.612  62.751  1.00  0.00              
ATOM   1404  C   TYR   171       8.631 -36.828  62.029  1.00  0.00              
ATOM   1405  O   TYR   171       9.844 -36.872  61.827  1.00  0.00              
ATOM   1406  CG  TYR   171       6.874 -34.622  61.584  1.00  0.00           C  
ATOM   1407  CD1 TYR   171       5.503 -34.637  61.745  1.00  0.00           C  
ATOM   1408  CD2 TYR   171       7.374 -34.613  60.302  1.00  0.00           C  
ATOM   1409  CE1 TYR   171       4.653 -34.654  60.659  1.00  0.00           C  
ATOM   1410  CE2 TYR   171       6.531 -34.630  59.212  1.00  0.00           C  
ATOM   1411  CZ  TYR   171       5.164 -34.653  59.383  1.00  0.00           C  
ATOM   1412  OH  TYR   171       4.299 -34.673  58.264  1.00  0.00           O  
ATOM   1413  N   SER   172       7.743 -37.481  61.251  1.00  0.00              
ATOM   1414  CA  SER   172       8.155 -38.203  60.081  1.00  0.00              
ATOM   1415  CB  SER   172       7.746 -39.684  60.091  1.00  0.00              
ATOM   1416  C   SER   172       7.484 -37.572  58.899  1.00  0.00              
ATOM   1417  O   SER   172       6.273 -37.361  58.886  1.00  0.00              
ATOM   1418  OG  SER   172       8.086 -40.286  58.850  1.00  0.00           O  
ATOM   1419  N   ARG   173       8.271 -37.289  57.847  1.00  0.00              
ATOM   1420  CA  ARG   173       7.772 -36.627  56.676  1.00  0.00              
ATOM   1421  CB  ARG   173       8.901 -36.215  55.714  1.00  0.00              
ATOM   1422  C   ARG   173       6.777 -37.474  55.937  1.00  0.00              
ATOM   1423  O   ARG   173       6.900 -38.696  55.863  1.00  0.00              
ATOM   1424  CG  ARG   173       9.827 -37.386  55.377  1.00  0.00           C  
ATOM   1425  CD  ARG   173      10.760 -37.136  54.197  1.00  0.00           C  
ATOM   1426  NE  ARG   173      11.240 -35.733  54.279  1.00  0.00           N  
ATOM   1427  CZ  ARG   173      11.679 -35.136  53.135  1.00  0.00           C  
ATOM   1428  NH1 ARG   173      11.642 -35.837  51.965  1.00  0.00           N  
ATOM   1429  NH2 ARG   173      12.159 -33.859  53.161  1.00  0.00           N  
ATOM   1430  N   ASN   174       5.747 -36.804  55.371  1.00  0.00              
ATOM   1431  CA  ASN   174       4.682 -37.430  54.631  1.00  0.00              
ATOM   1432  CB  ASN   174       3.282 -37.002  55.104  1.00  0.00              
ATOM   1433  C   ASN   174       4.817 -36.972  53.205  1.00  0.00              
ATOM   1434  O   ASN   174       5.543 -36.021  52.920  1.00  0.00              
ATOM   1435  CG  ASN   174       3.128 -37.385  56.571  1.00  0.00           C  
ATOM   1436  OD1 ASN   174       2.210 -36.927  57.248  1.00  0.00           O  
ATOM   1437  ND2 ASN   174       4.057 -38.228  57.091  1.00  0.00           N  
ATOM   1438  N   THR   175       4.119 -37.636  52.258  1.00  0.00              
ATOM   1439  CA  THR   175       4.290 -37.271  50.877  1.00  0.00              
ATOM   1440  CB  THR   175       3.542 -38.112  49.885  1.00  0.00              
ATOM   1441  C   THR   175       3.817 -35.867  50.678  1.00  0.00              
ATOM   1442  O   THR   175       2.902 -35.399  51.354  1.00  0.00              
ATOM   1443  OG1 THR   175       2.142 -37.960  50.056  1.00  0.00           O  
ATOM   1444  CG2 THR   175       3.955 -39.575  50.070  1.00  0.00           C  
ATOM   1445  N   ASN   176       4.459 -35.146  49.734  1.00  0.00              
ATOM   1446  CA  ASN   176       4.102 -33.777  49.491  1.00  0.00              
ATOM   1447  CB  ASN   176       5.031 -32.797  50.241  1.00  0.00              
ATOM   1448  C   ASN   176       4.251 -33.510  48.022  1.00  0.00              
ATOM   1449  O   ASN   176       5.080 -34.127  47.355  1.00  0.00              
ATOM   1450  CG  ASN   176       4.451 -31.383  50.284  1.00  0.00           C  
ATOM   1451  OD1 ASN   176       3.499 -31.048  49.585  1.00  0.00           O  
ATOM   1452  ND2 ASN   176       5.056 -30.512  51.134  1.00  0.00           N  
ATOM   1453  N   ASP   177       3.421 -32.593  47.478  1.00  0.00              
ATOM   1454  CA  ASP   177       3.496 -32.220  46.091  1.00  0.00              
ATOM   1455  CB  ASP   177       2.433 -32.933  45.235  1.00  0.00              
ATOM   1456  C   ASP   177       3.257 -30.732  46.020  1.00  0.00              
ATOM   1457  O   ASP   177       2.392 -30.205  46.716  1.00  0.00              
ATOM   1458  CG  ASP   177       2.861 -32.880  43.777  1.00  0.00           C  
ATOM   1459  OD1 ASP   177       3.811 -32.113  43.468  1.00  0.00           O  
ATOM   1460  OD2 ASP   177       2.247 -33.611  42.954  1.00  0.00           O  
ATOM   1461  N   ASP   178       4.030 -30.010  45.177  1.00  0.00              
ATOM   1462  CA  ASP   178       3.932 -28.573  45.068  1.00  0.00              
ATOM   1463  CB  ASP   178       5.029 -27.930  44.206  1.00  0.00              
ATOM   1464  C   ASP   178       2.608 -28.123  44.522  1.00  0.00              
ATOM   1465  O   ASP   178       2.082 -27.100  44.957  1.00  0.00              
ATOM   1466  CG  ASP   178       6.259 -27.761  45.083  1.00  0.00           C  
ATOM   1467  OD1 ASP   178       6.104 -27.782  46.334  1.00  0.00           O  
ATOM   1468  OD2 ASP   178       7.368 -27.594  44.512  1.00  0.00           O  
ATOM   1469  N   LEU   179       2.031 -28.861  43.552  1.00  0.00              
ATOM   1470  CA  LEU   179       0.779 -28.462  42.959  1.00  0.00              
ATOM   1471  CB  LEU   179       0.217 -29.530  42.005  1.00  0.00              
ATOM   1472  C   LEU   179      -0.253 -28.376  44.024  1.00  0.00              
ATOM   1473  O   LEU   179      -0.987 -27.393  44.117  1.00  0.00              
ATOM   1474  CG  LEU   179       0.750 -29.501  40.574  1.00  0.00           C  
ATOM   1475  CD1 LEU   179       2.272 -29.370  40.531  1.00  0.00           C  
ATOM   1476  CD2 LEU   179       0.216 -30.692  39.766  1.00  0.00           C  
ATOM   1477  N   ASP   180      -0.324 -29.426  44.856  1.00  0.00              
ATOM   1478  CA  ASP   180      -1.314 -29.499  45.883  1.00  0.00              
ATOM   1479  CB  ASP   180      -1.252 -30.826  46.661  1.00  0.00              
ATOM   1480  C   ASP   180      -1.055 -28.394  46.848  1.00  0.00              
ATOM   1481  O   ASP   180      -1.984 -27.767  47.355  1.00  0.00              
ATOM   1482  CG  ASP   180      -1.691 -31.937  45.718  1.00  0.00           C  
ATOM   1483  OD1 ASP   180      -2.494 -31.641  44.793  1.00  0.00           O  
ATOM   1484  OD2 ASP   180      -1.228 -33.094  45.905  1.00  0.00           O  
ATOM   1485  N   LEU   181       0.233 -28.127  47.125  1.00  0.00              
ATOM   1486  CA  LEU   181       0.574 -27.120  48.083  1.00  0.00              
ATOM   1487  CB  LEU   181       2.090 -27.056  48.341  1.00  0.00              
ATOM   1488  C   LEU   181       0.105 -25.783  47.599  1.00  0.00              
ATOM   1489  O   LEU   181      -0.519 -25.037  48.351  1.00  0.00              
ATOM   1490  CG  LEU   181       2.507 -26.006  49.389  1.00  0.00           C  
ATOM   1491  CD1 LEU   181       2.489 -24.578  48.841  1.00  0.00           C  
ATOM   1492  CD2 LEU   181       1.623 -26.117  50.634  1.00  0.00           C  
ATOM   1493  N   LEU   182       0.375 -25.446  46.321  1.00  0.00              
ATOM   1494  CA  LEU   182      -0.008 -24.156  45.822  1.00  0.00              
ATOM   1495  CB  LEU   182       0.560 -23.841  44.423  1.00  0.00              
ATOM   1496  C   LEU   182      -1.501 -24.069  45.806  1.00  0.00              
ATOM   1497  O   LEU   182      -2.075 -23.036  46.148  1.00  0.00              
ATOM   1498  CG  LEU   182       2.103 -23.726  44.416  1.00  0.00           C  
ATOM   1499  CD1 LEU   182       2.644 -23.251  43.058  1.00  0.00           C  
ATOM   1500  CD2 LEU   182       2.606 -22.856  45.574  1.00  0.00           C  
ATOM   1501  N   SER   183      -2.174 -25.170  45.425  1.00  0.00              
ATOM   1502  CA  SER   183      -3.604 -25.158  45.348  1.00  0.00              
ATOM   1503  CB  SER   183      -4.181 -26.501  44.858  1.00  0.00              
ATOM   1504  C   SER   183      -4.192 -24.876  46.700  1.00  0.00              
ATOM   1505  O   SER   183      -5.073 -24.027  46.821  1.00  0.00              
ATOM   1506  OG  SER   183      -5.598 -26.438  44.795  1.00  0.00           O  
ATOM   1507  N   LYS   184      -3.767 -25.611  47.749  1.00  0.00              
ATOM   1508  CA  LYS   184      -4.358 -25.395  49.044  1.00  0.00              
ATOM   1509  CB  LYS   184      -4.237 -26.594  50.009  1.00  0.00              
ATOM   1510  C   LYS   184      -3.908 -24.131  49.732  1.00  0.00              
ATOM   1511  O   LYS   184      -4.738 -23.398  50.265  1.00  0.00              
ATOM   1512  CG  LYS   184      -2.830 -27.014  50.430  1.00  0.00           C  
ATOM   1513  CD  LYS   184      -2.861 -28.000  51.603  1.00  0.00           C  
ATOM   1514  CE  LYS   184      -1.489 -28.529  52.020  1.00  0.00           C  
ATOM   1515  NZ  LYS   184      -0.951 -29.420  50.970  1.00  0.00           N  
ATOM   1516  N   VAL   185      -2.587 -23.847  49.761  1.00  0.00              
ATOM   1517  CA  VAL   185      -2.059 -22.700  50.462  1.00  0.00              
ATOM   1518  CB  VAL   185      -0.572 -22.730  50.699  1.00  0.00              
ATOM   1519  C   VAL   185      -2.351 -21.417  49.748  1.00  0.00              
ATOM   1520  O   VAL   185      -2.491 -20.372  50.382  1.00  0.00              
ATOM   1521  CG1 VAL   185      -0.239 -23.985  51.519  1.00  0.00           C  
ATOM   1522  CG2 VAL   185       0.181 -22.591  49.365  1.00  0.00           C  
ATOM   1523  N   GLY   186      -2.434 -21.455  48.405  1.00  0.00              
ATOM   1524  CA  GLY   186      -2.565 -20.255  47.625  1.00  0.00              
ATOM   1525  C   GLY   186      -3.775 -19.489  48.060  1.00  0.00              
ATOM   1526  O   GLY   186      -4.706 -20.039  48.645  1.00  0.00              
ATOM   1527  N   ILE   187      -3.774 -18.170  47.762  1.00  0.00              
ATOM   1528  CA  ILE   187      -4.826 -17.271  48.147  1.00  0.00              
ATOM   1529  CB  ILE   187      -4.571 -15.839  47.777  1.00  0.00              
ATOM   1530  C   ILE   187      -6.092 -17.679  47.460  1.00  0.00              
ATOM   1531  O   ILE   187      -6.078 -18.113  46.309  1.00  0.00              
ATOM   1532  CG2 ILE   187      -4.734 -15.719  46.252  1.00  0.00           C  
ATOM   1533  CG1 ILE   187      -5.504 -14.902  48.562  1.00  0.00           C  
ATOM   1534  CD1 ILE   187      -5.211 -14.866  50.062  1.00  0.00           C  
ATOM   1535  N   GLN   188      -7.227 -17.568  48.181  1.00  0.00              
ATOM   1536  CA  GLN   188      -8.507 -17.953  47.654  1.00  0.00              
ATOM   1537  CB  GLN   188      -9.457 -18.542  48.710  1.00  0.00              
ATOM   1538  C   GLN   188      -9.216 -16.762  47.088  1.00  0.00              
ATOM   1539  O   GLN   188      -9.299 -15.704  47.709  1.00  0.00              
ATOM   1540  CG  GLN   188      -9.194 -20.008  49.036  1.00  0.00           C  
ATOM   1541  CD  GLN   188      -9.764 -20.816  47.880  1.00  0.00           C  
ATOM   1542  OE1 GLN   188      -9.028 -21.348  47.050  1.00  0.00           O  
ATOM   1543  NE2 GLN   188     -11.120 -20.898  47.811  1.00  0.00           N  
ATOM   1544  N   ARG   189      -9.777 -16.933  45.876  1.00  0.00              
ATOM   1545  CA  ARG   189     -10.507 -15.890  45.209  1.00  0.00              
ATOM   1546  CB  ARG   189     -10.947 -16.241  43.776  1.00  0.00              
ATOM   1547  C   ARG   189     -11.740 -15.598  46.000  1.00  0.00              
ATOM   1548  O   ARG   189     -12.226 -14.468  46.016  1.00  0.00              
ATOM   1549  CG  ARG   189     -11.896 -17.434  43.679  1.00  0.00           C  
ATOM   1550  CD  ARG   189     -12.315 -17.761  42.244  1.00  0.00           C  
ATOM   1551  NE  ARG   189     -13.111 -19.017  42.298  1.00  0.00           N  
ATOM   1552  CZ  ARG   189     -12.473 -20.224  42.281  1.00  0.00           C  
ATOM   1553  NH1 ARG   189     -11.111 -20.272  42.199  1.00  0.00           N  
ATOM   1554  NH2 ARG   189     -13.192 -21.382  42.353  1.00  0.00           N  
ATOM   1555  N   GLN   190     -12.287 -16.622  46.676  1.00  0.00              
ATOM   1556  CA  GLN   190     -13.516 -16.445  47.388  1.00  0.00              
ATOM   1557  CB  GLN   190     -13.957 -17.732  48.100  1.00  0.00              
ATOM   1558  C   GLN   190     -13.325 -15.396  48.440  1.00  0.00              
ATOM   1559  O   GLN   190     -14.206 -14.568  48.664  1.00  0.00              
ATOM   1560  CG  GLN   190     -15.267 -17.582  48.870  1.00  0.00           C  
ATOM   1561  CD  GLN   190     -15.577 -18.920  49.523  1.00  0.00           C  
ATOM   1562  OE1 GLN   190     -14.812 -19.876  49.406  1.00  0.00           O  
ATOM   1563  NE2 GLN   190     -16.731 -18.991  50.240  1.00  0.00           N  
ATOM   1564  N   ILE   191     -12.195 -15.453  49.164  1.00  0.00              
ATOM   1565  CA  ILE   191     -11.877 -14.508  50.197  1.00  0.00              
ATOM   1566  CB  ILE   191     -10.870 -15.074  51.156  1.00  0.00              
ATOM   1567  C   ILE   191     -11.420 -13.172  49.654  1.00  0.00              
ATOM   1568  O   ILE   191     -11.732 -12.125  50.219  1.00  0.00              
ATOM   1569  CG2 ILE   191      -9.551 -15.326  50.413  1.00  0.00           C  
ATOM   1570  CG1 ILE   191     -10.762 -14.195  52.404  1.00  0.00           C  
ATOM   1571  CD1 ILE   191     -10.056 -14.892  53.565  1.00  0.00           C  
ATOM   1572  N   LEU   192     -10.613 -13.186  48.575  1.00  0.00              
ATOM   1573  CA  LEU   192     -10.022 -12.028  47.943  1.00  0.00              
ATOM   1574  CB  LEU   192      -9.027 -12.466  46.846  1.00  0.00              
ATOM   1575  C   LEU   192     -11.037 -11.136  47.280  1.00  0.00              
ATOM   1576  O   LEU   192     -10.950  -9.913  47.385  1.00  0.00              
ATOM   1577  CG  LEU   192      -8.370 -11.339  46.021  1.00  0.00           C  
ATOM   1578  CD1 LEU   192      -7.434 -10.468  46.867  1.00  0.00           C  
ATOM   1579  CD2 LEU   192      -7.652 -11.907  44.786  1.00  0.00           C  
ATOM   1580  N   ILE   193     -12.043 -11.718  46.598  1.00  0.00              
ATOM   1581  CA  ILE   193     -12.922 -10.924  45.778  1.00  0.00              
ATOM   1582  CB  ILE   193     -13.499 -11.720  44.639  1.00  0.00              
ATOM   1583  C   ILE   193     -14.058 -10.401  46.594  1.00  0.00              
ATOM   1584  O   ILE   193     -15.006 -11.121  46.903  1.00  0.00              
ATOM   1585  CG2 ILE   193     -14.524 -10.846  43.898  1.00  0.00           C  
ATOM   1586  CG1 ILE   193     -12.372 -12.243  43.731  1.00  0.00           C  
ATOM   1587  CD1 ILE   193     -12.825 -13.324  42.751  1.00  0.00           C  
ATOM   1588  N   ARG   194     -13.946  -9.116  46.993  1.00  0.00              
ATOM   1589  CA  ARG   194     -14.956  -8.424  47.739  1.00  0.00              
ATOM   1590  CB  ARG   194     -14.476  -7.042  48.212  1.00  0.00              
ATOM   1591  C   ARG   194     -16.143  -8.155  46.869  1.00  0.00              
ATOM   1592  O   ARG   194     -17.281  -8.353  47.291  1.00  0.00              
ATOM   1593  CG  ARG   194     -13.377  -7.079  49.269  1.00  0.00           C  
ATOM   1594  CD  ARG   194     -13.884  -6.679  50.649  1.00  0.00           C  
ATOM   1595  NE  ARG   194     -14.199  -5.226  50.623  1.00  0.00           N  
ATOM   1596  CZ  ARG   194     -15.391  -4.795  51.126  1.00  0.00           C  
ATOM   1597  NH1 ARG   194     -16.302  -5.704  51.580  1.00  0.00           N  
ATOM   1598  NH2 ARG   194     -15.675  -3.460  51.172  1.00  0.00           N  
ATOM   1599  N   TYR   195     -15.897  -7.651  45.639  1.00  0.00              
ATOM   1600  CA  TYR   195     -16.978  -7.299  44.761  1.00  0.00              
ATOM   1601  CB  TYR   195     -17.446  -5.851  45.000  1.00  0.00              
ATOM   1602  C   TYR   195     -16.506  -7.402  43.346  1.00  0.00              
ATOM   1603  O   TYR   195     -15.316  -7.259  43.070  1.00  0.00              
ATOM   1604  CG  TYR   195     -18.560  -5.506  44.074  1.00  0.00           C  
ATOM   1605  CD1 TYR   195     -19.851  -5.896  44.347  1.00  0.00           C  
ATOM   1606  CD2 TYR   195     -18.310  -4.772  42.938  1.00  0.00           C  
ATOM   1607  CE1 TYR   195     -20.876  -5.567  43.490  1.00  0.00           C  
ATOM   1608  CE2 TYR   195     -19.330  -4.439  42.078  1.00  0.00           C  
ATOM   1609  CZ  TYR   195     -20.616  -4.838  42.354  1.00  0.00           C  
ATOM   1610  OH  TYR   195     -21.665  -4.499  41.474  1.00  0.00           O  
ATOM   1611  N   CYS   196     -17.426  -7.688  42.398  1.00  0.00              
ATOM   1612  CA  CYS   196     -16.985  -7.633  41.037  1.00  0.00              
ATOM   1613  CB  CYS   196     -16.077  -8.797  40.589  1.00  0.00              
ATOM   1614  C   CYS   196     -18.156  -7.446  40.124  1.00  0.00              
ATOM   1615  O   CYS   196     -19.174  -8.123  40.257  1.00  0.00              
ATOM   1616  SG  CYS   196     -16.882 -10.369  40.232  1.00  0.00           S  
ATOM   1617  N   ASN   197     -18.051  -6.474  39.186  1.00  0.00              
ATOM   1618  CA  ASN   197     -19.139  -6.258  38.274  1.00  0.00              
ATOM   1619  CB  ASN   197     -19.966  -4.978  38.510  1.00  0.00              
ATOM   1620  C   ASN   197     -18.596  -6.168  36.887  1.00  0.00              
ATOM   1621  O   ASN   197     -17.487  -5.690  36.648  1.00  0.00              
ATOM   1622  CG  ASN   197     -19.162  -3.758  38.086  1.00  0.00           C  
ATOM   1623  OD1 ASN   197     -19.031  -3.464  36.898  1.00  0.00           O  
ATOM   1624  ND2 ASN   197     -18.634  -3.006  39.087  1.00  0.00           N  
ATOM   1625  N   TRP   198     -19.412  -6.631  35.928  1.00  0.00              
ATOM   1626  CA  TRP   198     -19.056  -6.668  34.548  1.00  0.00              
ATOM   1627  CB  TRP   198     -19.132  -8.099  33.983  1.00  0.00              
ATOM   1628  C   TRP   198     -20.027  -5.817  33.813  1.00  0.00              
ATOM   1629  O   TRP   198     -21.243  -5.987  33.842  1.00  0.00              
ATOM   1630  CG  TRP   198     -18.885  -8.221  32.503  1.00  0.00           C  
ATOM   1631  CD2 TRP   198     -19.765  -8.915  31.608  1.00  0.00           C  
ATOM   1632  CD1 TRP   198     -17.856  -7.748  31.745  1.00  0.00           C  
ATOM   1633  NE1 TRP   198     -18.050  -8.083  30.427  1.00  0.00           N  
ATOM   1634  CE2 TRP   198     -19.221  -8.806  30.331  1.00  0.00           C  
ATOM   1635  CE3 TRP   198     -20.932  -9.587  31.834  1.00  0.00           C  
ATOM   1636  CZ2 TRP   198     -19.847  -9.368  29.257  1.00  0.00           C  
ATOM   1637  CZ3 TRP   198     -21.560 -10.152  30.747  1.00  0.00           C  
ATOM   1638  CH2 TRP   198     -21.027 -10.041  29.481  1.00  0.00           C  
ATOM   1639  N   ASP   199     -19.459  -4.878  33.074  1.00  0.00              
ATOM   1640  CA  ASP   199     -20.157  -3.892  32.336  1.00  0.00              
ATOM   1641  CB  ASP   199     -19.129  -3.237  31.487  1.00  0.00              
ATOM   1642  C   ASP   199     -21.138  -4.396  31.311  1.00  0.00              
ATOM   1643  O   ASP   199     -22.294  -3.979  31.283  1.00  0.00              
ATOM   1644  CG  ASP   199     -18.226  -4.249  30.734  1.00  0.00           C  
ATOM   1645  OD1 ASP   199     -17.502  -5.065  31.355  1.00  0.00           O  
ATOM   1646  OD2 ASP   199     -18.331  -4.235  29.479  1.00  0.00           O  
ATOM   1647  N   ASN   200     -20.691  -5.319  30.448  1.00  0.00              
ATOM   1648  CA  ASN   200     -21.347  -5.617  29.226  1.00  0.00              
ATOM   1649  CB  ASN   200     -20.689  -6.690  28.373  1.00  0.00              
ATOM   1650  C   ASN   200     -22.669  -6.151  29.490  1.00  0.00              
ATOM   1651  O   ASN   200     -23.607  -5.867  28.753  1.00  0.00              
ATOM   1652  CG  ASN   200     -21.594  -6.835  27.152  1.00  0.00           C  
ATOM   1653  OD1 ASN   200     -22.246  -7.859  26.954  1.00  0.00           O  
ATOM   1654  ND2 ASN   200     -21.640  -5.765  26.313  1.00  0.00           N  
ATOM   1655  N   GLN   201     -22.763  -7.007  30.502  1.00  0.00              
ATOM   1656  CA  GLN   201     -24.087  -7.458  30.749  1.00  0.00              
ATOM   1657  CB  GLN   201     -24.255  -8.956  30.476  1.00  0.00              
ATOM   1658  C   GLN   201     -24.327  -7.212  32.174  1.00  0.00              
ATOM   1659  O   GLN   201     -24.293  -8.176  32.934  1.00  0.00              
ATOM   1660  CG  GLN   201     -24.023  -9.264  28.997  1.00  0.00           C  
ATOM   1661  CD  GLN   201     -24.035 -10.764  28.794  1.00  0.00           C  
ATOM   1662  OE1 GLN   201     -24.452 -11.521  29.668  1.00  0.00           O  
ATOM   1663  NE2 GLN   201     -23.558 -11.204  27.600  1.00  0.00           N  
ATOM   1664  N   PRO   202     -24.721  -5.970  32.449  1.00  0.00              
ATOM   1665  CA  PRO   202     -24.613  -5.366  33.759  1.00  0.00              
ATOM   1666  CB  PRO   202     -25.620  -4.223  33.803  1.00  0.00              
ATOM   1667  C   PRO   202     -24.862  -6.361  34.812  1.00  0.00              
ATOM   1668  O   PRO   202     -26.004  -6.588  35.203  1.00  0.00              
ATOM   1669  CD  PRO   202     -25.902  -5.473  31.756  1.00  0.00           C  
ATOM   1670  CG  PRO   202     -26.694  -4.671  32.803  1.00  0.00           C  
ATOM   1671  N   HIS   203     -23.766  -6.965  35.287  1.00  0.00              
ATOM   1672  CA  HIS   203     -23.970  -8.035  36.189  1.00  0.00              
ATOM   1673  CB  HIS   203     -24.091  -9.404  35.487  1.00  0.00              
ATOM   1674  C   HIS   203     -22.840  -8.095  37.138  1.00  0.00              
ATOM   1675  O   HIS   203     -21.707  -7.728  36.824  1.00  0.00              
ATOM   1676  ND1 HIS   203     -23.659 -11.677  36.554  1.00  0.00           N  
ATOM   1677  CG  HIS   203     -24.439 -10.553  36.393  1.00  0.00           C  
ATOM   1678  NE2 HIS   203     -25.453 -11.961  37.836  1.00  0.00           N  
ATOM   1679  CD2 HIS   203     -25.529 -10.743  37.186  1.00  0.00           C  
ATOM   1680  CE1 HIS   203     -24.315 -12.488  37.425  1.00  0.00           C  
ATOM   1681  N   SER   204     -23.164  -8.529  38.365  1.00  0.00              
ATOM   1682  CA  SER   204     -22.135  -8.720  39.325  1.00  0.00              
ATOM   1683  CB  SER   204     -22.618  -8.639  40.784  1.00  0.00              
ATOM   1684  C   SER   204     -21.592 -10.084  39.076  1.00  0.00              
ATOM   1685  O   SER   204     -22.329 -11.008  38.751  1.00  0.00              
ATOM   1686  OG  SER   204     -23.579  -9.651  41.046  1.00  0.00           O  
ATOM   1687  N   CYS   205     -20.271 -10.256  39.211  1.00  0.00              
ATOM   1688  CA  CYS   205     -19.723 -11.555  38.976  1.00  0.00              
ATOM   1689  CB  CYS   205     -18.522 -11.579  38.008  1.00  0.00              
ATOM   1690  C   CYS   205     -19.340 -12.137  40.299  1.00  0.00              
ATOM   1691  O   CYS   205     -19.247 -11.436  41.305  1.00  0.00              
ATOM   1692  SG  CYS   205     -17.355 -10.217  38.274  1.00  0.00           S  
ATOM   1693  N   SER   206     -19.143 -13.464  40.341  1.00  0.00              
ATOM   1694  CA  SER   206     -18.812 -14.105  41.580  1.00  0.00              
ATOM   1695  CB  SER   206     -19.818 -15.196  41.982  1.00  0.00              
ATOM   1696  C   SER   206     -17.466 -14.744  41.445  1.00  0.00              
ATOM   1697  O   SER   206     -16.731 -14.437  40.512  1.00  0.00              
ATOM   1698  OG  SER   206     -19.844 -16.219  40.998  1.00  0.00           O  
ATOM   1699  N   ALA   207     -17.102 -15.609  42.420  1.00  0.00              
ATOM   1700  CA  ALA   207     -15.871 -16.361  42.469  1.00  0.00              
ATOM   1701  CB  ALA   207     -15.760 -17.237  43.729  1.00  0.00              
ATOM   1702  C   ALA   207     -15.883 -17.256  41.289  1.00  0.00              
ATOM   1703  O   ALA   207     -14.856 -17.542  40.673  1.00  0.00              
ATOM   1704  N   GLU   208     -17.095 -17.697  40.903  1.00  0.00              
ATOM   1705  CA  GLU   208     -17.265 -18.413  39.674  1.00  0.00              
ATOM   1706  CB  GLU   208     -18.711 -18.870  39.420  1.00  0.00              
ATOM   1707  C   GLU   208     -16.925 -17.382  38.627  1.00  0.00              
ATOM   1708  O   GLU   208     -16.488 -16.282  38.890  1.00  0.00              
ATOM   1709  CG  GLU   208     -19.219 -19.876  40.452  1.00  0.00           C  
ATOM   1710  CD  GLU   208     -20.648 -20.237  40.079  1.00  0.00           C  
ATOM   1711  OE1 GLU   208     -21.122 -19.755  39.016  1.00  0.00           O  
ATOM   1712  OE2 GLU   208     -21.284 -21.003  40.851  1.00  0.00           O  
ATOM   1713  N   ASN   209     -16.982 -17.669  37.350  1.00  0.00              
ATOM   1714  CA  ASN   209     -16.603 -16.629  36.428  1.00  0.00              
ATOM   1715  CB  ASN   209     -17.401 -15.302  36.530  1.00  0.00              
ATOM   1716  C   ASN   209     -15.126 -16.329  36.531  1.00  0.00              
ATOM   1717  O   ASN   209     -14.600 -15.534  35.756  1.00  0.00              
ATOM   1718  CG  ASN   209     -18.844 -15.553  36.115  1.00  0.00           C  
ATOM   1719  OD1 ASN   209     -19.150 -16.542  35.451  1.00  0.00           O  
ATOM   1720  ND2 ASN   209     -19.759 -14.627  36.512  1.00  0.00           N  
ATOM   1721  N   PHE   210     -14.406 -16.991  37.462  1.00  0.00              
ATOM   1722  CA  PHE   210     -12.989 -16.811  37.581  1.00  0.00              
ATOM   1723  CB  PHE   210     -12.542 -16.234  38.938  1.00  0.00              
ATOM   1724  C   PHE   210     -12.406 -18.177  37.461  1.00  0.00              
ATOM   1725  O   PHE   210     -12.762 -19.084  38.212  1.00  0.00              
ATOM   1726  CG  PHE   210     -12.958 -14.801  39.005  1.00  0.00           C  
ATOM   1727  CD1 PHE   210     -14.221 -14.426  39.403  1.00  0.00           C  
ATOM   1728  CD2 PHE   210     -12.067 -13.815  38.666  1.00  0.00           C  
ATOM   1729  CE1 PHE   210     -14.580 -13.096  39.457  1.00  0.00           C  
ATOM   1730  CE2 PHE   210     -12.419 -12.487  38.719  1.00  0.00           C  
ATOM   1731  CZ  PHE   210     -13.679 -12.118  39.116  1.00  0.00           C  
ATOM   1732  N   THR   211     -11.469 -18.358  36.517  1.00  0.00              
ATOM   1733  CA  THR   211     -10.942 -19.674  36.323  1.00  0.00              
ATOM   1734  CB  THR   211     -10.802 -20.042  34.875  1.00  0.00              
ATOM   1735  C   THR   211      -9.590 -19.740  36.963  1.00  0.00              
ATOM   1736  O   THR   211      -8.782 -18.820  36.846  1.00  0.00              
ATOM   1737  OG1 THR   211     -10.597 -21.439  34.746  1.00  0.00           O  
ATOM   1738  CG2 THR   211      -9.615 -19.271  34.272  1.00  0.00           C  
ATOM   1739  N   LEU   212      -9.331 -20.846  37.689  1.00  0.00              
ATOM   1740  CA  LEU   212      -8.076 -21.044  38.359  1.00  0.00              
ATOM   1741  CB  LEU   212      -8.084 -22.247  39.318  1.00  0.00              
ATOM   1742  C   LEU   212      -7.013 -21.328  37.346  1.00  0.00              
ATOM   1743  O   LEU   212      -7.182 -22.175  36.470  1.00  0.00              
ATOM   1744  CG  LEU   212      -8.917 -22.024  40.587  1.00  0.00           C  
ATOM   1745  CD1 LEU   212      -8.893 -23.253  41.508  1.00  0.00           C  
ATOM   1746  CD2 LEU   212      -8.430 -20.770  41.312  1.00  0.00           C  
ATOM   1747  N   THR   213      -5.874 -20.614  37.451  1.00  0.00              
ATOM   1748  CA  THR   213      -4.773 -20.865  36.565  1.00  0.00              
ATOM   1749  CB  THR   213      -4.651 -19.853  35.464  1.00  0.00              
ATOM   1750  C   THR   213      -3.518 -20.786  37.380  1.00  0.00              
ATOM   1751  O   THR   213      -3.373 -19.904  38.225  1.00  0.00              
ATOM   1752  OG1 THR   213      -5.839 -19.829  34.688  1.00  0.00           O  
ATOM   1753  CG2 THR   213      -3.449 -20.226  34.580  1.00  0.00           C  
ATOM   1754  N   TYR   214      -2.564 -21.707  37.138  1.00  0.00              
ATOM   1755  CA  TYR   214      -1.338 -21.704  37.886  1.00  0.00              
ATOM   1756  CB  TYR   214      -0.789 -23.106  38.220  1.00  0.00              
ATOM   1757  C   TYR   214      -0.282 -21.009  37.085  1.00  0.00              
ATOM   1758  O   TYR   214      -0.137 -21.243  35.886  1.00  0.00              
ATOM   1759  CG  TYR   214      -1.683 -23.753  39.223  1.00  0.00           C  
ATOM   1760  CD1 TYR   214      -2.787 -24.473  38.828  1.00  0.00           C  
ATOM   1761  CD2 TYR   214      -1.411 -23.637  40.567  1.00  0.00           C  
ATOM   1762  CE1 TYR   214      -3.603 -25.068  39.761  1.00  0.00           C  
ATOM   1763  CE2 TYR   214      -2.223 -24.229  41.505  1.00  0.00           C  
ATOM   1764  CZ  TYR   214      -3.322 -24.946  41.101  1.00  0.00           C  
ATOM   1765  OH  TYR   214      -4.157 -25.555  42.062  1.00  0.00           O  
ATOM   1766  N   THR   215       0.474 -20.108  37.747  1.00  0.00              
ATOM   1767  CA  THR   215       1.547 -19.395  37.116  1.00  0.00              
ATOM   1768  CB  THR   215       1.306 -17.923  36.959  1.00  0.00              
ATOM   1769  C   THR   215       2.720 -19.527  38.037  1.00  0.00              
ATOM   1770  O   THR   215       2.681 -20.283  39.006  1.00  0.00              
ATOM   1771  OG1 THR   215       1.266 -17.297  38.231  1.00  0.00           O  
ATOM   1772  CG2 THR   215      -0.029 -17.714  36.222  1.00  0.00           C  
ATOM   1773  N   LYS   216       3.806 -18.791  37.745  1.00  0.00              
ATOM   1774  CA  LYS   216       4.987 -18.846  38.557  1.00  0.00              
ATOM   1775  CB  LYS   216       6.138 -17.998  37.991  1.00  0.00              
ATOM   1776  C   LYS   216       4.626 -18.340  39.927  1.00  0.00              
ATOM   1777  O   LYS   216       5.229 -18.734  40.924  1.00  0.00              
ATOM   1778  CG  LYS   216       7.514 -18.408  38.521  1.00  0.00           C  
ATOM   1779  CD  LYS   216       8.674 -17.796  37.732  1.00  0.00           C  
ATOM   1780  CE  LYS   216       8.688 -18.191  36.253  1.00  0.00           C  
ATOM   1781  NZ  LYS   216       9.813 -17.524  35.561  1.00  0.00           N  
ATOM   1782  N   TYR   217       3.652 -17.412  40.003  1.00  0.00              
ATOM   1783  CA  TYR   217       3.184 -16.880  41.258  1.00  0.00              
ATOM   1784  CB  TYR   217       2.192 -15.711  41.136  1.00  0.00              
ATOM   1785  C   TYR   217       2.502 -17.939  42.068  1.00  0.00              
ATOM   1786  O   TYR   217       2.576 -17.921  43.295  1.00  0.00              
ATOM   1787  CG  TYR   217       2.959 -14.467  40.852  1.00  0.00           C  
ATOM   1788  CD1 TYR   217       3.575 -13.794  41.883  1.00  0.00           C  
ATOM   1789  CD2 TYR   217       3.052 -13.967  39.577  1.00  0.00           C  
ATOM   1790  CE1 TYR   217       4.284 -12.640  41.649  1.00  0.00           C  
ATOM   1791  CE2 TYR   217       3.760 -12.814  39.338  1.00  0.00           C  
ATOM   1792  CZ  TYR   217       4.377 -12.148  40.371  1.00  0.00           C  
ATOM   1793  OH  TYR   217       5.102 -10.965  40.117  1.00  0.00           O  
ATOM   1794  N   GLY   218       1.758 -18.858  41.421  1.00  0.00              
ATOM   1795  CA  GLY   218       1.087 -19.860  42.198  1.00  0.00              
ATOM   1796  C   GLY   218      -0.326 -19.943  41.711  1.00  0.00              
ATOM   1797  O   GLY   218      -0.580 -19.968  40.509  1.00  0.00              
ATOM   1798  N   ASN   219      -1.291 -20.003  42.653  1.00  0.00              
ATOM   1799  CA  ASN   219      -2.677 -20.096  42.290  1.00  0.00              
ATOM   1800  CB  ASN   219      -3.565 -20.608  43.441  1.00  0.00              
ATOM   1801  C   ASN   219      -3.150 -18.722  41.918  1.00  0.00              
ATOM   1802  O   ASN   219      -3.225 -17.832  42.764  1.00  0.00              
ATOM   1803  CG  ASN   219      -4.982 -20.846  42.931  1.00  0.00           C  
ATOM   1804  OD1 ASN   219      -5.405 -20.282  41.923  1.00  0.00           O  
ATOM   1805  ND2 ASN   219      -5.747 -21.703  43.660  1.00  0.00           N  
ATOM   1806  N   CYS   220      -3.499 -18.524  40.627  1.00  0.00              
ATOM   1807  CA  CYS   220      -3.928 -17.232  40.162  1.00  0.00              
ATOM   1808  CB  CYS   220      -2.996 -16.641  39.089  1.00  0.00              
ATOM   1809  C   CYS   220      -5.292 -17.401  39.546  1.00  0.00              
ATOM   1810  O   CYS   220      -5.813 -18.514  39.485  1.00  0.00              
ATOM   1811  SG  CYS   220      -1.232 -16.777  39.525  1.00  0.00           S  
ATOM   1812  N   PHE   221      -5.918 -16.296  39.074  1.00  0.00              
ATOM   1813  CA  PHE   221      -7.266 -16.414  38.578  1.00  0.00              
ATOM   1814  CB  PHE   221      -8.287 -15.833  39.571  1.00  0.00              
ATOM   1815  C   PHE   221      -7.437 -15.638  37.303  1.00  0.00              
ATOM   1816  O   PHE   221      -6.800 -14.606  37.095  1.00  0.00              
ATOM   1817  CG  PHE   221      -8.119 -16.556  40.865  1.00  0.00           C  
ATOM   1818  CD1 PHE   221      -7.034 -16.296  41.671  1.00  0.00           C  
ATOM   1819  CD2 PHE   221      -9.049 -17.474  41.291  1.00  0.00           C  
ATOM   1820  CE1 PHE   221      -6.865 -16.949  42.869  1.00  0.00           C  
ATOM   1821  CE2 PHE   221      -8.885 -18.126  42.490  1.00  0.00           C  
ATOM   1822  CZ  PHE   221      -7.794 -17.872  43.283  1.00  0.00           C  
ATOM   1823  N   LEU   222      -8.330 -16.117  36.406  1.00  0.00              
ATOM   1824  CA  LEU   222      -8.542 -15.406  35.176  1.00  0.00              
ATOM   1825  CB  LEU   222      -7.922 -16.131  33.962  1.00  0.00              
ATOM   1826  C   LEU   222     -10.004 -15.170  34.968  1.00  0.00              
ATOM   1827  O   LEU   222     -10.816 -16.094  34.993  1.00  0.00              
ATOM   1828  CG  LEU   222      -8.083 -15.429  32.598  1.00  0.00           C  
ATOM   1829  CD1 LEU   222      -7.160 -16.063  31.557  1.00  0.00           C  
ATOM   1830  CD2 LEU   222      -9.523 -15.474  32.086  1.00  0.00           C  
ATOM   1831  N   PHE   223     -10.368 -13.889  34.757  1.00  0.00              
ATOM   1832  CA  PHE   223     -11.724 -13.504  34.496  1.00  0.00              
ATOM   1833  CB  PHE   223     -12.032 -12.078  34.996  1.00  0.00              
ATOM   1834  C   PHE   223     -11.901 -13.535  33.009  1.00  0.00              
ATOM   1835  O   PHE   223     -10.997 -13.168  32.261  1.00  0.00              
ATOM   1836  CG  PHE   223     -13.434 -11.706  34.654  1.00  0.00           C  
ATOM   1837  CD1 PHE   223     -14.491 -12.134  35.423  1.00  0.00           C  
ATOM   1838  CD2 PHE   223     -13.687 -10.904  33.564  1.00  0.00           C  
ATOM   1839  CE1 PHE   223     -15.780 -11.779  35.101  1.00  0.00           C  
ATOM   1840  CE2 PHE   223     -14.974 -10.546  33.237  1.00  0.00           C  
ATOM   1841  CZ  PHE   223     -16.024 -10.985  34.006  1.00  0.00           C  
ATOM   1842  N   ASN   224     -13.087 -13.976  32.546  1.00  0.00              
ATOM   1843  CA  ASN   224     -13.403 -14.042  31.145  1.00  0.00              
ATOM   1844  CB  ASN   224     -13.421 -12.660  30.462  1.00  0.00              
ATOM   1845  C   ASN   224     -12.427 -14.910  30.403  1.00  0.00              
ATOM   1846  O   ASN   224     -11.952 -14.546  29.327  1.00  0.00              
ATOM   1847  CG  ASN   224     -14.047 -12.799  29.077  1.00  0.00           C  
ATOM   1848  OD1 ASN   224     -14.734 -13.776  28.786  1.00  0.00           O  
ATOM   1849  ND2 ASN   224     -13.792 -11.801  28.190  1.00  0.00           N  
ATOM   1850  N   GLY   225     -12.112 -16.093  30.963  1.00  0.00              
ATOM   1851  CA  GLY   225     -11.263 -17.055  30.308  1.00  0.00              
ATOM   1852  C   GLY   225     -11.982 -17.476  29.063  1.00  0.00              
ATOM   1853  O   GLY   225     -11.370 -17.844  28.062  1.00  0.00              
ATOM   1854  N   GLN   226     -13.325 -17.463  29.139  1.00  0.00              
ATOM   1855  CA  GLN   226     -14.233 -17.763  28.068  1.00  0.00              
ATOM   1856  CB  GLN   226     -14.197 -16.735  26.914  1.00  0.00              
ATOM   1857  C   GLN   226     -14.092 -19.153  27.557  1.00  0.00              
ATOM   1858  O   GLN   226     -14.304 -19.409  26.374  1.00  0.00              
ATOM   1859  CG  GLN   226     -12.907 -16.689  26.101  1.00  0.00           C  
ATOM   1860  CD  GLN   226     -13.172 -17.449  24.816  1.00  0.00           C  
ATOM   1861  OE1 GLN   226     -14.054 -17.084  24.041  1.00  0.00           O  
ATOM   1862  NE2 GLN   226     -12.394 -18.540  24.584  1.00  0.00           N  
ATOM   1863  N   SER   227     -13.752 -20.100  28.445  1.00  0.00              
ATOM   1864  CA  SER   227     -13.758 -21.471  28.037  1.00  0.00              
ATOM   1865  CB  SER   227     -12.457 -22.199  28.395  1.00  0.00              
ATOM   1866  C   SER   227     -14.850 -22.058  28.850  1.00  0.00              
ATOM   1867  O   SER   227     -14.632 -22.556  29.949  1.00  0.00              
ATOM   1868  OG  SER   227     -12.527 -23.547  27.966  1.00  0.00           O  
ATOM   1869  N   ALA   228     -16.073 -22.023  28.313  1.00  0.00              
ATOM   1870  CA  ALA   228     -17.193 -22.445  29.082  1.00  0.00              
ATOM   1871  CB  ALA   228     -17.363 -21.674  30.403  1.00  0.00              
ATOM   1872  C   ALA   228     -18.380 -22.152  28.236  1.00  0.00              
ATOM   1873  O   ALA   228     -18.266 -21.876  27.044  1.00  0.00              
ATOM   1874  N   ASP   229     -19.568 -22.260  28.840  1.00  0.00              
ATOM   1875  CA  ASP   229     -20.789 -21.997  28.146  1.00  0.00              
ATOM   1876  CB  ASP   229     -22.030 -22.335  28.986  1.00  0.00              
ATOM   1877  C   ASP   229     -20.882 -20.546  27.809  1.00  0.00              
ATOM   1878  O   ASP   229     -21.439 -20.191  26.772  1.00  0.00              
ATOM   1879  CG  ASP   229     -22.091 -23.844  29.142  1.00  0.00           C  
ATOM   1880  OD1 ASP   229     -21.315 -24.543  28.438  1.00  0.00           O  
ATOM   1881  OD2 ASP   229     -22.917 -24.320  29.965  1.00  0.00           O  
ATOM   1882  N   ASN   230     -20.319 -19.675  28.670  1.00  0.00              
ATOM   1883  CA  ASN   230     -20.534 -18.260  28.553  1.00  0.00              
ATOM   1884  CB  ASN   230     -19.678 -17.416  29.516  1.00  0.00              
ATOM   1885  C   ASN   230     -20.256 -17.760  27.182  1.00  0.00              
ATOM   1886  O   ASN   230     -19.127 -17.791  26.699  1.00  0.00              
ATOM   1887  CG  ASN   230     -20.254 -17.550  30.916  1.00  0.00           C  
ATOM   1888  OD1 ASN   230     -21.447 -17.343  31.130  1.00  0.00           O  
ATOM   1889  ND2 ASN   230     -19.385 -17.907  31.900  1.00  0.00           N  
ATOM   1890  N   GLU   231     -21.314 -17.246  26.527  1.00  0.00              
ATOM   1891  CA  GLU   231     -21.111 -16.669  25.240  1.00  0.00              
ATOM   1892  CB  GLU   231     -22.386 -16.077  24.613  1.00  0.00              
ATOM   1893  C   GLU   231     -20.185 -15.542  25.536  1.00  0.00              
ATOM   1894  O   GLU   231     -20.393 -14.812  26.504  1.00  0.00              
ATOM   1895  CG  GLU   231     -23.426 -17.124  24.206  1.00  0.00           C  
ATOM   1896  CD  GLU   231     -22.936 -17.809  22.938  1.00  0.00           C  
ATOM   1897  OE1 GLU   231     -21.817 -17.464  22.473  1.00  0.00           O  
ATOM   1898  OE2 GLU   231     -23.676 -18.686  22.418  1.00  0.00           O  
ATOM   1899  N   ALA   232     -19.152 -15.361  24.698  1.00  0.00              
ATOM   1900  CA  ALA   232     -18.114 -14.411  24.970  1.00  0.00              
ATOM   1901  CB  ALA   232     -17.107 -14.261  23.816  1.00  0.00              
ATOM   1902  C   ALA   232     -18.685 -13.059  25.279  1.00  0.00              
ATOM   1903  O   ALA   232     -19.696 -12.633  24.724  1.00  0.00              
ATOM   1904  N   LEU   233     -18.022 -12.369  26.229  1.00  0.00              
ATOM   1905  CA  LEU   233     -18.395 -11.086  26.739  1.00  0.00              
ATOM   1906  CB  LEU   233     -17.594 -10.764  28.009  1.00  0.00              
ATOM   1907  C   LEU   233     -18.018 -10.068  25.705  1.00  0.00              
ATOM   1908  O   LEU   233     -16.976 -10.198  25.065  1.00  0.00              
ATOM   1909  CG  LEU   233     -17.701 -11.860  29.092  1.00  0.00           C  
ATOM   1910  CD1 LEU   233     -16.978 -11.446  30.382  1.00  0.00           C  
ATOM   1911  CD2 LEU   233     -19.153 -12.304  29.330  1.00  0.00           C  
ATOM   1912  N   TYR   234     -18.844  -9.013  25.522  1.00  0.00              
ATOM   1913  CA  TYR   234     -18.521  -8.045  24.510  1.00  0.00              
ATOM   1914  CB  TYR   234     -19.393  -8.140  23.240  1.00  0.00              
ATOM   1915  C   TYR   234     -18.592  -6.665  25.083  1.00  0.00              
ATOM   1916  O   TYR   234     -19.075  -6.464  26.190  1.00  0.00              
ATOM   1917  CG  TYR   234     -20.839  -7.996  23.570  1.00  0.00           C  
ATOM   1918  CD1 TYR   234     -21.588  -9.103  23.897  1.00  0.00           C  
ATOM   1919  CD2 TYR   234     -21.450  -6.764  23.544  1.00  0.00           C  
ATOM   1920  CE1 TYR   234     -22.925  -8.986  24.197  1.00  0.00           C  
ATOM   1921  CE2 TYR   234     -22.787  -6.641  23.842  1.00  0.00           C  
ATOM   1922  CZ  TYR   234     -23.526  -7.752  24.169  1.00  0.00           C  
ATOM   1923  OH  TYR   234     -24.898  -7.626  24.475  1.00  0.00           O  
ATOM   1924  N   GLN   235     -18.034  -5.671  24.368  1.00  0.00              
ATOM   1925  CA  GLN   235     -18.039  -4.312  24.839  1.00  0.00              
ATOM   1926  CB  GLN   235     -16.632  -3.830  25.195  1.00  0.00              
ATOM   1927  C   GLN   235     -18.509  -3.446  23.710  1.00  0.00              
ATOM   1928  O   GLN   235     -18.010  -3.564  22.593  1.00  0.00              
ATOM   1929  CG  GLN   235     -16.566  -2.396  25.703  1.00  0.00           C  
ATOM   1930  CD  GLN   235     -15.087  -2.108  25.839  1.00  0.00           C  
ATOM   1931  OE1 GLN   235     -14.265  -2.940  25.461  1.00  0.00           O  
ATOM   1932  NE2 GLN   235     -14.736  -0.907  26.372  1.00  0.00           N  
ATOM   1933  N   LYS   236     -19.573  -2.647  23.947  1.00  0.00              
ATOM   1934  CA  LYS   236     -20.107  -1.720  22.979  1.00  0.00              
ATOM   1935  CB  LYS   236     -21.611  -1.464  23.175  1.00  0.00              
ATOM   1936  C   LYS   236     -19.445  -0.372  22.926  1.00  0.00              
ATOM   1937  O   LYS   236     -19.182   0.153  21.844  1.00  0.00              
ATOM   1938  CG  LYS   236     -22.485  -2.661  22.797  1.00  0.00           C  
ATOM   1939  CD  LYS   236     -23.929  -2.554  23.290  1.00  0.00           C  
ATOM   1940  CE  LYS   236     -24.106  -2.962  24.754  1.00  0.00           C  
ATOM   1941  NZ  LYS   236     -25.526  -2.829  25.148  1.00  0.00           N  
ATOM   1942  N   ARG   237     -19.167   0.245  24.093  1.00  0.00              
ATOM   1943  CA  ARG   237     -18.727   1.611  24.034  1.00  0.00              
ATOM   1944  CB  ARG   237     -19.837   2.618  24.386  1.00  0.00              
ATOM   1945  C   ARG   237     -17.596   1.853  24.986  1.00  0.00              
ATOM   1946  O   ARG   237     -17.130   0.964  25.694  1.00  0.00              
ATOM   1947  CG  ARG   237     -21.025   2.581  23.419  1.00  0.00           C  
ATOM   1948  CD  ARG   237     -21.981   3.768  23.567  1.00  0.00           C  
ATOM   1949  NE  ARG   237     -22.598   3.699  24.922  1.00  0.00           N  
ATOM   1950  CZ  ARG   237     -23.849   3.178  25.093  1.00  0.00           C  
ATOM   1951  NH1 ARG   237     -24.570   2.746  24.017  1.00  0.00           N  
ATOM   1952  NH2 ARG   237     -24.385   3.099  26.345  1.00  0.00           N  
ATOM   1953  N   ILE   238     -17.124   3.112  24.974  1.00  0.00              
ATOM   1954  CA  ILE   238     -16.045   3.659  25.746  1.00  0.00              
ATOM   1955  CB  ILE   238     -15.528   4.886  25.053  1.00  0.00              
ATOM   1956  C   ILE   238     -16.491   4.002  27.132  1.00  0.00              
ATOM   1957  O   ILE   238     -17.613   4.459  27.340  1.00  0.00              
ATOM   1958  CG2 ILE   238     -16.615   5.343  24.073  1.00  0.00           C  
ATOM   1959  CG1 ILE   238     -15.019   5.970  26.016  1.00  0.00           C  
ATOM   1960  CD1 ILE   238     -13.740   5.636  26.763  1.00  0.00           C  
ATOM   1961  N   GLY   239     -15.610   3.756  28.130  1.00  0.00              
ATOM   1962  CA  GLY   239     -15.922   4.119  29.484  1.00  0.00              
ATOM   1963  C   GLY   239     -15.902   2.930  30.400  1.00  0.00              
ATOM   1964  O   GLY   239     -15.979   1.774  29.984  1.00  0.00              
ATOM   1965  N   ARG   240     -15.827   3.241  31.711  1.00  0.00              
ATOM   1966  CA  ARG   240     -15.726   2.313  32.804  1.00  0.00              
ATOM   1967  CB  ARG   240     -15.705   3.039  34.157  1.00  0.00              
ATOM   1968  C   ARG   240     -16.950   1.458  32.823  1.00  0.00              
ATOM   1969  O   ARG   240     -16.899   0.269  33.141  1.00  0.00              
ATOM   1970  CG  ARG   240     -14.547   4.023  34.315  1.00  0.00           C  
ATOM   1971  CD  ARG   240     -14.746   4.998  35.476  1.00  0.00           C  
ATOM   1972  NE  ARG   240     -15.007   4.191  36.699  1.00  0.00           N  
ATOM   1973  CZ  ARG   240     -16.282   3.829  37.024  1.00  0.00           C  
ATOM   1974  NH1 ARG   240     -17.325   4.196  36.223  1.00  0.00           N  
ATOM   1975  NH2 ARG   240     -16.512   3.101  38.155  1.00  0.00           N  
ATOM   1976  N   SER   241     -18.092   2.066  32.473  1.00  0.00              
ATOM   1977  CA  SER   241     -19.356   1.404  32.541  1.00  0.00              
ATOM   1978  CB  SER   241     -20.511   2.278  32.044  1.00  0.00              
ATOM   1979  C   SER   241     -19.353   0.198  31.681  1.00  0.00              
ATOM   1980  O   SER   241     -20.059  -0.757  31.997  1.00  0.00              
ATOM   1981  OG  SER   241     -21.718   1.537  32.106  1.00  0.00           O  
ATOM   1982  N   HIS   242     -18.590   0.224  30.569  1.00  0.00              
ATOM   1983  CA  HIS   242     -18.534  -0.892  29.673  1.00  0.00              
ATOM   1984  CB  HIS   242     -18.530  -0.502  28.189  1.00  0.00              
ATOM   1985  C   HIS   242     -17.273  -1.661  29.908  1.00  0.00              
ATOM   1986  O   HIS   242     -16.768  -2.316  28.998  1.00  0.00              
ATOM   1987  ND1 HIS   242     -20.277   1.310  27.902  1.00  0.00           N  
ATOM   1988  CG  HIS   242     -19.858   0.012  27.736  1.00  0.00           C  
ATOM   1989  NE2 HIS   242     -21.936   0.232  26.889  1.00  0.00           N  
ATOM   1990  CD2 HIS   242     -20.882  -0.634  27.116  1.00  0.00           C  
ATOM   1991  CE1 HIS   242     -21.526   1.387  27.379  1.00  0.00           C  
ATOM   1992  N   GLY   243     -16.840  -1.753  31.189  1.00  0.00              
ATOM   1993  CA  GLY   243     -15.742  -2.614  31.518  1.00  0.00              
ATOM   1994  C   GLY   243     -15.989  -3.351  32.813  1.00  0.00              
ATOM   1995  O   GLY   243     -17.110  -3.460  33.314  1.00  0.00              
ATOM   1996  N   LEU   244     -14.904  -3.943  33.348  1.00  0.00              
ATOM   1997  CA  LEU   244     -14.935  -4.753  34.532  1.00  0.00              
ATOM   1998  CB  LEU   244     -13.980  -5.957  34.413  1.00  0.00              
ATOM   1999  C   LEU   244     -14.482  -3.928  35.696  1.00  0.00              
ATOM   2000  O   LEU   244     -13.593  -3.088  35.565  1.00  0.00              
ATOM   2001  CG  LEU   244     -13.921  -6.890  35.636  1.00  0.00           C  
ATOM   2002  CD1 LEU   244     -15.258  -7.610  35.878  1.00  0.00           C  
ATOM   2003  CD2 LEU   244     -12.733  -7.859  35.521  1.00  0.00           C  
ATOM   2004  N   ARG   245     -15.130  -4.131  36.865  1.00  0.00              
ATOM   2005  CA  ARG   245     -14.755  -3.480  38.094  1.00  0.00              
ATOM   2006  CB  ARG   245     -15.835  -2.554  38.674  1.00  0.00              
ATOM   2007  C   ARG   245     -14.586  -4.552  39.128  1.00  0.00              
ATOM   2008  O   ARG   245     -15.439  -5.428  39.261  1.00  0.00              
ATOM   2009  CG  ARG   245     -15.862  -1.141  38.102  1.00  0.00           C  
ATOM   2010  CD  ARG   245     -16.857  -0.203  38.801  1.00  0.00           C  
ATOM   2011  NE  ARG   245     -16.103   0.670  39.748  1.00  0.00           N  
ATOM   2012  CZ  ARG   245     -16.540   0.836  41.032  1.00  0.00           C  
ATOM   2013  NH1 ARG   245     -17.699   0.242  41.438  1.00  0.00           N  
ATOM   2014  NH2 ARG   245     -15.814   1.586  41.914  1.00  0.00           N  
ATOM   2015  N   LEU   246     -13.478  -4.514  39.899  1.00  0.00              
ATOM   2016  CA  LEU   246     -13.278  -5.532  40.897  1.00  0.00              
ATOM   2017  CB  LEU   246     -12.258  -6.605  40.473  1.00  0.00              
ATOM   2018  C   LEU   246     -12.684  -4.895  42.125  1.00  0.00              
ATOM   2019  O   LEU   246     -11.846  -3.999  42.031  1.00  0.00              
ATOM   2020  CG  LEU   246     -12.493  -7.282  39.106  1.00  0.00           C  
ATOM   2021  CD1 LEU   246     -11.511  -8.443  38.884  1.00  0.00           C  
ATOM   2022  CD2 LEU   246     -13.946  -7.708  38.902  1.00  0.00           C  
ATOM   2023  N   ALA   247     -13.105  -5.353  43.324  1.00  0.00              
ATOM   2024  CA  ALA   247     -12.545  -4.870  44.563  1.00  0.00              
ATOM   2025  CB  ALA   247     -13.609  -4.379  45.555  1.00  0.00              
ATOM   2026  C   ALA   247     -11.862  -6.047  45.198  1.00  0.00              
ATOM   2027  O   ALA   247     -12.421  -7.142  45.234  1.00  0.00              
ATOM   2028  N   PHE   248     -10.627  -5.866  45.722  1.00  0.00              
ATOM   2029  CA  PHE   248      -9.962  -7.019  46.269  1.00  0.00              
ATOM   2030  CB  PHE   248      -8.810  -7.555  45.398  1.00  0.00              
ATOM   2031  C   PHE   248      -9.301  -6.691  47.576  1.00  0.00              
ATOM   2032  O   PHE   248      -8.891  -5.557  47.820  1.00  0.00              
ATOM   2033  CG  PHE   248      -9.326  -8.015  44.079  1.00  0.00           C  
ATOM   2034  CD1 PHE   248      -9.782  -9.303  43.910  1.00  0.00           C  
ATOM   2035  CD2 PHE   248      -9.347  -7.155  43.007  1.00  0.00           C  
ATOM   2036  CE1 PHE   248     -10.254  -9.728  42.690  1.00  0.00           C  
ATOM   2037  CE2 PHE   248      -9.815  -7.576  41.786  1.00  0.00           C  
ATOM   2038  CZ  PHE   248     -10.271  -8.863  41.623  1.00  0.00           C  
ATOM   2039  N   ASN   249      -9.197  -7.710  48.460  1.00  0.00              
ATOM   2040  CA  ASN   249      -8.446  -7.608  49.678  1.00  0.00              
ATOM   2041  CB  ASN   249      -9.218  -7.954  50.963  1.00  0.00              
ATOM   2042  C   ASN   249      -7.289  -8.554  49.553  1.00  0.00              
ATOM   2043  O   ASN   249      -7.467  -9.770  49.506  1.00  0.00              
ATOM   2044  CG  ASN   249      -9.980  -6.707  51.395  1.00  0.00           C  
ATOM   2045  OD1 ASN   249      -9.440  -5.601  51.394  1.00  0.00           O  
ATOM   2046  ND2 ASN   249     -11.268  -6.883  51.786  1.00  0.00           N  
ATOM   2047  N   VAL   250      -6.061  -7.996  49.503  1.00  0.00              
ATOM   2048  CA  VAL   250      -4.838  -8.737  49.314  1.00  0.00              
ATOM   2049  CB  VAL   250      -3.654  -7.884  48.962  1.00  0.00              
ATOM   2050  C   VAL   250      -4.507  -9.578  50.514  1.00  0.00              
ATOM   2051  O   VAL   250      -3.713 -10.513  50.403  1.00  0.00              
ATOM   2052  CG1 VAL   250      -3.892  -7.288  47.564  1.00  0.00           C  
ATOM   2053  CG2 VAL   250      -3.457  -6.826  50.059  1.00  0.00           C  
ATOM   2054  N   GLU   251      -5.078  -9.251  51.693  1.00  0.00              
ATOM   2055  CA  GLU   251      -4.872 -10.044  52.883  1.00  0.00              
ATOM   2056  CB  GLU   251      -5.392 -11.478  52.730  1.00  0.00              
ATOM   2057  C   GLU   251      -3.436 -10.129  53.302  1.00  0.00              
ATOM   2058  O   GLU   251      -2.865 -11.214  53.391  1.00  0.00              
ATOM   2059  CG  GLU   251      -6.906 -11.553  52.550  1.00  0.00           C  
ATOM   2060  CD  GLU   251      -7.249 -13.009  52.295  1.00  0.00           C  
ATOM   2061  OE1 GLU   251      -6.792 -13.875  53.087  1.00  0.00           O  
ATOM   2062  OE2 GLU   251      -7.963 -13.274  51.293  1.00  0.00           O  
ATOM   2063  N   ALA   252      -2.842  -8.964  53.626  1.00  0.00              
ATOM   2064  CA  ALA   252      -1.476  -8.862  54.061  1.00  0.00              
ATOM   2065  CB  ALA   252      -1.053  -7.417  54.374  1.00  0.00              
ATOM   2066  C   ALA   252      -1.285  -9.671  55.308  1.00  0.00              
ATOM   2067  O   ALA   252      -0.198 -10.192  55.550  1.00  0.00              
ATOM   2068  N   ASP   253      -2.330  -9.781  56.150  1.00  0.00              
ATOM   2069  CA  ASP   253      -2.223 -10.515  57.383  1.00  0.00              
ATOM   2070  CB  ASP   253      -3.507 -10.437  58.243  1.00  0.00              
ATOM   2071  C   ASP   253      -1.846 -11.953  57.115  1.00  0.00              
ATOM   2072  O   ASP   253      -1.197 -12.590  57.943  1.00  0.00              
ATOM   2073  CG  ASP   253      -4.733 -10.832  57.426  1.00  0.00           C  
ATOM   2074  OD1 ASP   253      -5.080 -12.042  57.404  1.00  0.00           O  
ATOM   2075  OD2 ASP   253      -5.342  -9.916  56.811  1.00  0.00           O  
ATOM   2076  N   GLN   254      -2.281 -12.510  55.970  1.00  0.00              
ATOM   2077  CA  GLN   254      -2.023 -13.860  55.525  1.00  0.00              
ATOM   2078  CB  GLN   254      -3.001 -14.314  54.435  1.00  0.00              
ATOM   2079  C   GLN   254      -0.614 -14.067  55.024  1.00  0.00              
ATOM   2080  O   GLN   254      -0.163 -15.202  54.878  1.00  0.00              
ATOM   2081  CG  GLN   254      -4.432 -14.366  54.966  1.00  0.00           C  
ATOM   2082  CD  GLN   254      -4.424 -15.280  56.184  1.00  0.00           C  
ATOM   2083  OE1 GLN   254      -3.989 -16.428  56.112  1.00  0.00           O  
ATOM   2084  NE2 GLN   254      -4.903 -14.753  57.343  1.00  0.00           N  
ATOM   2085  N   TYR   255       0.085 -12.983  54.651  1.00  0.00              
ATOM   2086  CA  TYR   255       1.384 -13.041  54.034  1.00  0.00              
ATOM   2087  CB  TYR   255       1.888 -11.644  53.634  1.00  0.00              
ATOM   2088  C   TYR   255       2.398 -13.770  54.862  1.00  0.00              
ATOM   2089  O   TYR   255       2.493 -13.597  56.076  1.00  0.00              
ATOM   2090  CG  TYR   255       1.085 -11.369  52.414  1.00  0.00           C  
ATOM   2091  CD1 TYR   255      -0.286 -11.272  52.465  1.00  0.00           C  
ATOM   2092  CD2 TYR   255       1.704 -11.198  51.209  1.00  0.00           C  
ATOM   2093  CE1 TYR   255      -1.053 -11.043  51.352  1.00  0.00           C  
ATOM   2094  CE2 TYR   255       0.931 -10.967  50.104  1.00  0.00           C  
ATOM   2095  CZ  TYR   255      -0.436 -10.894  50.149  1.00  0.00           C  
ATOM   2096  OH  TYR   255      -1.198 -10.659  48.985  1.00  0.00           O  
ATOM   2097  N   THR   256       3.185 -14.637  54.184  1.00  0.00              
ATOM   2098  CA  THR   256       4.177 -15.441  54.837  1.00  0.00              
ATOM   2099  CB  THR   256       4.701 -16.548  53.968  1.00  0.00              
ATOM   2100  C   THR   256       5.315 -14.543  55.200  1.00  0.00              
ATOM   2101  O   THR   256       5.648 -13.610  54.473  1.00  0.00              
ATOM   2102  OG1 THR   256       5.337 -17.538  54.759  1.00  0.00           O  
ATOM   2103  CG2 THR   256       5.711 -15.956  52.973  1.00  0.00           C  
ATOM   2104  N   THR   257       5.952 -14.819  56.351  1.00  0.00              
ATOM   2105  CA  THR   257       7.015 -13.991  56.844  1.00  0.00              
ATOM   2106  CB  THR   257       7.508 -14.448  58.189  1.00  0.00              
ATOM   2107  C   THR   257       8.160 -14.074  55.884  1.00  0.00              
ATOM   2108  O   THR   257       8.453 -15.140  55.346  1.00  0.00              
ATOM   2109  OG1 THR   257       8.418 -13.507  58.735  1.00  0.00           O  
ATOM   2110  CG2 THR   257       8.190 -15.818  58.025  1.00  0.00           C  
ATOM   2111  N   MET   258       8.825 -12.924  55.637  1.00  0.00              
ATOM   2112  CA  MET   258       9.956 -12.860  54.755  1.00  0.00              
ATOM   2113  CB  MET   258       9.714 -12.046  53.473  1.00  0.00              
ATOM   2114  C   MET   258      11.072 -12.204  55.503  1.00  0.00              
ATOM   2115  O   MET   258      10.881 -11.650  56.583  1.00  0.00              
ATOM   2116  CG  MET   258       8.752 -12.733  52.506  1.00  0.00           C  
ATOM   2117  SD  MET   258       9.375 -14.307  51.844  1.00  0.00           S  
ATOM   2118  CE  MET   258       7.917 -14.654  50.820  1.00  0.00           C  
ATOM   2119  N   ASN   259      12.298 -12.278  54.956  1.00  0.00              
ATOM   2120  CA  ASN   259      13.423 -11.730  55.654  1.00  0.00              
ATOM   2121  CB  ASN   259      14.765 -12.067  54.975  1.00  0.00              
ATOM   2122  C   ASN   259      13.252 -10.240  55.740  1.00  0.00              
ATOM   2123  O   ASN   259      13.479  -9.662  56.803  1.00  0.00              
ATOM   2124  CG  ASN   259      14.880 -13.585  54.868  1.00  0.00           C  
ATOM   2125  OD1 ASN   259      14.472 -14.318  55.766  1.00  0.00           O  
ATOM   2126  ND2 ASN   259      15.444 -14.073  53.729  1.00  0.00           N  
ATOM   2127  N   PRO   260      12.891  -9.593  54.652  1.00  0.00              
ATOM   2128  CA  PRO   260      12.691  -8.164  54.646  1.00  0.00              
ATOM   2129  CB  PRO   260      13.125  -7.658  53.275  1.00  0.00              
ATOM   2130  C   PRO   260      11.223  -7.971  54.814  1.00  0.00              
ATOM   2131  O   PRO   260      10.507  -8.962  54.930  1.00  0.00              
ATOM   2132  CD  PRO   260      13.246 -10.063  53.319  1.00  0.00           C  
ATOM   2133  CG  PRO   260      12.950  -8.885  52.374  1.00  0.00           C  
ATOM   2134  N   GLU   261      10.737  -6.715  54.806  1.00  0.00              
ATOM   2135  CA  GLU   261       9.315  -6.539  54.877  1.00  0.00              
ATOM   2136  CB  GLU   261       8.871  -5.385  55.788  1.00  0.00              
ATOM   2137  C   GLU   261       8.809  -6.218  53.503  1.00  0.00              
ATOM   2138  O   GLU   261       9.333  -5.311  52.859  1.00  0.00              
ATOM   2139  CG  GLU   261       9.063  -5.681  57.272  1.00  0.00           C  
ATOM   2140  CD  GLU   261       8.671  -4.431  58.040  1.00  0.00           C  
ATOM   2141  OE1 GLU   261       8.604  -3.344  57.406  1.00  0.00           O  
ATOM   2142  OE2 GLU   261       8.439  -4.543  59.273  1.00  0.00           O  
ATOM   2143  N   PRO   262       7.861  -6.973  52.989  1.00  0.00              
ATOM   2144  CA  PRO   262       7.341  -6.655  51.691  1.00  0.00              
ATOM   2145  CB  PRO   262       7.227  -7.965  50.921  1.00  0.00              
ATOM   2146  C   PRO   262       5.981  -6.048  51.834  1.00  0.00              
ATOM   2147  O   PRO   262       5.361  -6.141  52.894  1.00  0.00              
ATOM   2148  CD  PRO   262       7.837  -8.414  53.206  1.00  0.00           C  
ATOM   2149  CG  PRO   262       7.025  -8.998  52.033  1.00  0.00           C  
ATOM   2150  N   ASP   263       5.491  -5.432  50.753  1.00  0.00              
ATOM   2151  CA  ASP   263       4.135  -4.996  50.696  1.00  0.00              
ATOM   2152  CB  ASP   263       3.969  -3.624  50.015  1.00  0.00              
ATOM   2153  C   ASP   263       3.464  -6.009  49.849  1.00  0.00              
ATOM   2154  O   ASP   263       4.131  -6.870  49.272  1.00  0.00              
ATOM   2155  CG  ASP   263       4.510  -3.698  48.586  1.00  0.00           C  
ATOM   2156  OD1 ASP   263       5.251  -4.665  48.262  1.00  0.00           O  
ATOM   2157  OD2 ASP   263       4.192  -2.768  47.797  1.00  0.00           O  
ATOM   2158  N   VAL   264       2.123  -6.001  49.779  1.00  0.00              
ATOM   2159  CA  VAL   264       1.663  -6.909  48.794  1.00  0.00              
ATOM   2160  CB  VAL   264       1.216  -8.204  49.282  1.00  0.00              
ATOM   2161  C   VAL   264       0.518  -6.386  48.012  1.00  0.00              
ATOM   2162  O   VAL   264      -0.558  -6.091  48.530  1.00  0.00              
ATOM   2163  CG1 VAL   264       0.120  -8.013  50.345  1.00  0.00           C  
ATOM   2164  CG2 VAL   264       0.755  -8.939  48.012  1.00  0.00           C  
ATOM   2165  N   GLY   265       0.744  -6.303  46.697  1.00  0.00              
ATOM   2166  CA  GLY   265      -0.270  -5.943  45.765  1.00  0.00              
ATOM   2167  C   GLY   265      -0.505  -7.167  44.945  1.00  0.00              
ATOM   2168  O   GLY   265      -0.297  -8.287  45.410  1.00  0.00              
ATOM   2169  N   ILE   266      -0.962  -6.986  43.691  1.00  0.00              
ATOM   2170  CA  ILE   266      -1.111  -8.140  42.860  1.00  0.00              
ATOM   2171  CB  ILE   266      -2.504  -8.700  42.768  1.00  0.00              
ATOM   2172  C   ILE   266      -0.636  -7.791  41.492  1.00  0.00              
ATOM   2173  O   ILE   266      -0.434  -6.620  41.173  1.00  0.00              
ATOM   2174  CG2 ILE   266      -2.972  -9.026  44.194  1.00  0.00           C  
ATOM   2175  CG1 ILE   266      -3.452  -7.761  42.037  1.00  0.00           C  
ATOM   2176  CD1 ILE   266      -3.635  -6.382  42.659  1.00  0.00           C  
ATOM   2177  N   LYS   267      -0.366  -8.809  40.653  1.00  0.00              
ATOM   2178  CA  LYS   267       0.025  -8.433  39.331  1.00  0.00              
ATOM   2179  CB  LYS   267       1.416  -8.907  38.886  1.00  0.00              
ATOM   2180  C   LYS   267      -1.062  -8.860  38.399  1.00  0.00              
ATOM   2181  O   LYS   267      -1.757  -9.843  38.653  1.00  0.00              
ATOM   2182  CG  LYS   267       1.554 -10.337  38.401  1.00  0.00           C  
ATOM   2183  CD  LYS   267       2.911 -10.499  37.721  1.00  0.00           C  
ATOM   2184  CE  LYS   267       3.385  -9.208  37.047  1.00  0.00           C  
ATOM   2185  NZ  LYS   267       4.833  -9.285  36.747  1.00  0.00           N  
ATOM   2186  N   PHE   268      -1.274  -8.081  37.316  1.00  0.00              
ATOM   2187  CA  PHE   268      -2.348  -8.377  36.411  1.00  0.00              
ATOM   2188  CB  PHE   268      -3.442  -7.303  36.343  1.00  0.00              
ATOM   2189  C   PHE   268      -1.820  -8.406  35.014  1.00  0.00              
ATOM   2190  O   PHE   268      -0.794  -7.800  34.706  1.00  0.00              
ATOM   2191  CG  PHE   268      -4.112  -7.113  37.655  1.00  0.00           C  
ATOM   2192  CD1 PHE   268      -3.577  -6.250  38.579  1.00  0.00           C  
ATOM   2193  CD2 PHE   268      -5.278  -7.777  37.948  1.00  0.00           C  
ATOM   2194  CE1 PHE   268      -4.199  -6.052  39.784  1.00  0.00           C  
ATOM   2195  CE2 PHE   268      -5.901  -7.582  39.155  1.00  0.00           C  
ATOM   2196  CZ  PHE   268      -5.364  -6.718  40.075  1.00  0.00           C  
ATOM   2197  N   ARG   269      -2.520  -9.145  34.128  1.00  0.00              
ATOM   2198  CA  ARG   269      -2.158  -9.130  32.743  1.00  0.00              
ATOM   2199  CB  ARG   269      -1.219 -10.262  32.309  1.00  0.00              
ATOM   2200  C   ARG   269      -3.413  -9.254  31.929  1.00  0.00              
ATOM   2201  O   ARG   269      -4.268 -10.094  32.209  1.00  0.00              
ATOM   2202  CG  ARG   269      -0.760 -10.053  30.868  1.00  0.00           C  
ATOM   2203  CD  ARG   269       0.183 -11.123  30.332  1.00  0.00           C  
ATOM   2204  NE  ARG   269       0.502 -10.727  28.933  1.00  0.00           N  
ATOM   2205  CZ  ARG   269       1.296 -11.523  28.163  1.00  0.00           C  
ATOM   2206  NH1 ARG   269       1.768 -12.699  28.668  1.00  0.00           N  
ATOM   2207  NH2 ARG   269       1.617 -11.142  26.893  1.00  0.00           N  
ATOM   2208  N   ILE   270      -3.540  -8.417  30.876  1.00  0.00              
ATOM   2209  CA  ILE   270      -4.693  -8.432  30.015  1.00  0.00              
ATOM   2210  CB  ILE   270      -5.111  -7.053  29.573  1.00  0.00              
ATOM   2211  C   ILE   270      -4.247  -9.128  28.766  1.00  0.00              
ATOM   2212  O   ILE   270      -3.267  -8.721  28.143  1.00  0.00              
ATOM   2213  CG2 ILE   270      -6.250  -7.215  28.552  1.00  0.00           C  
ATOM   2214  CG1 ILE   270      -5.483  -6.151  30.763  1.00  0.00           C  
ATOM   2215  CD1 ILE   270      -6.763  -6.560  31.487  1.00  0.00           C  
ATOM   2216  N   HIS   271      -4.950 -10.206  28.367  1.00  0.00              
ATOM   2217  CA  HIS   271      -4.519 -10.934  27.207  1.00  0.00              
ATOM   2218  CB  HIS   271      -3.538 -12.067  27.549  1.00  0.00              
ATOM   2219  C   HIS   271      -5.701 -11.551  26.527  1.00  0.00              
ATOM   2220  O   HIS   271      -6.810 -11.572  27.059  1.00  0.00              
ATOM   2221  ND1 HIS   271      -4.848 -14.082  28.384  1.00  0.00           N  
ATOM   2222  CG  HIS   271      -4.062 -12.977  28.620  1.00  0.00           C  
ATOM   2223  NE2 HIS   271      -4.572 -13.960  30.587  1.00  0.00           N  
ATOM   2224  CD2 HIS   271      -3.902 -12.917  29.971  1.00  0.00           C  
ATOM   2225  CE1 HIS   271      -5.124 -14.633  29.593  1.00  0.00           C  
ATOM   2226  N   GLU   272      -5.477 -12.072  25.300  1.00  0.00              
ATOM   2227  CA  GLU   272      -6.511 -12.697  24.526  1.00  0.00              
ATOM   2228  CB  GLU   272      -6.084 -13.006  23.082  1.00  0.00              
ATOM   2229  C   GLU   272      -6.849 -13.996  25.190  1.00  0.00              
ATOM   2230  O   GLU   272      -6.014 -14.594  25.867  1.00  0.00              
ATOM   2231  CG  GLU   272      -7.240 -13.422  22.175  1.00  0.00           C  
ATOM   2232  CD  GLU   272      -8.046 -12.170  21.862  1.00  0.00           C  
ATOM   2233  OE1 GLU   272      -7.485 -11.244  21.217  1.00  0.00           O  
ATOM   2234  OE2 GLU   272      -9.237 -12.121  22.270  1.00  0.00           O  
ATOM   2235  N   PRO   273      -8.065 -14.442  25.024  1.00  0.00              
ATOM   2236  CA  PRO   273      -8.504 -15.676  25.612  1.00  0.00              
ATOM   2237  CB  PRO   273     -10.025 -15.714  25.440  1.00  0.00              
ATOM   2238  C   PRO   273      -7.780 -16.865  25.068  1.00  0.00              
ATOM   2239  O   PRO   273      -7.715 -17.877  25.763  1.00  0.00              
ATOM   2240  CD  PRO   273      -9.181 -13.570  24.697  1.00  0.00           C  
ATOM   2241  CG  PRO   273     -10.347 -14.545  24.486  1.00  0.00           C  
ATOM   2242  N   ASP   274      -7.240 -16.779  23.840  1.00  0.00              
ATOM   2243  CA  ASP   274      -6.560 -17.916  23.292  1.00  0.00              
ATOM   2244  CB  ASP   274      -6.914 -18.152  21.809  1.00  0.00              
ATOM   2245  C   ASP   274      -5.080 -17.719  23.427  1.00  0.00              
ATOM   2246  O   ASP   274      -4.314 -18.141  22.563  1.00  0.00              
ATOM   2247  CG  ASP   274      -6.616 -16.903  20.980  1.00  0.00           C  
ATOM   2248  OD1 ASP   274      -5.524 -16.294  21.137  1.00  0.00           O  
ATOM   2249  OD2 ASP   274      -7.512 -16.529  20.176  1.00  0.00           O  
ATOM   2250  N   GLU   275      -4.642 -17.082  24.528  1.00  0.00              
ATOM   2251  CA  GLU   275      -3.243 -16.866  24.768  1.00  0.00              
ATOM   2252  CB  GLU   275      -2.809 -15.425  24.451  1.00  0.00              
ATOM   2253  C   GLU   275      -3.029 -17.063  26.240  1.00  0.00              
ATOM   2254  O   GLU   275      -3.765 -16.513  27.053  1.00  0.00              
ATOM   2255  CG  GLU   275      -1.327 -15.148  24.695  1.00  0.00           C  
ATOM   2256  CD  GLU   275      -1.072 -13.679  24.392  1.00  0.00           C  
ATOM   2257  OE1 GLU   275      -1.521 -13.209  23.313  1.00  0.00           O  
ATOM   2258  OE2 GLU   275      -0.430 -13.004  25.241  1.00  0.00           O  
ATOM   2259  N   PRO   276      -2.044 -17.835  26.617  1.00  0.00              
ATOM   2260  CA  PRO   276      -1.785 -18.067  28.016  1.00  0.00              
ATOM   2261  CB  PRO   276      -0.976 -19.366  28.087  1.00  0.00              
ATOM   2262  C   PRO   276      -1.077 -16.899  28.621  1.00  0.00              
ATOM   2263  O   PRO   276      -0.440 -16.137  27.891  1.00  0.00              
ATOM   2264  CD  PRO   276      -1.540 -18.907  25.780  1.00  0.00           C  
ATOM   2265  CG  PRO   276      -0.471 -19.587  26.649  1.00  0.00           C  
ATOM   2266  N   ALA   277      -1.176 -16.723  29.950  1.00  0.00              
ATOM   2267  CA  ALA   277      -0.533 -15.613  30.589  1.00  0.00              
ATOM   2268  CB  ALA   277      -1.164 -15.239  31.941  1.00  0.00              
ATOM   2269  C   ALA   277       0.911 -15.931  30.838  1.00  0.00              
ATOM   2270  O   ALA   277       1.308 -17.092  30.919  1.00  0.00              
ATOM   2271  N   ASP   278       1.741 -14.869  30.904  1.00  0.00              
ATOM   2272  CA  ASP   278       3.123 -14.957  31.286  1.00  0.00              
ATOM   2273  CB  ASP   278       4.094 -14.737  30.111  1.00  0.00              
ATOM   2274  C   ASP   278       3.269 -13.807  32.232  1.00  0.00              
ATOM   2275  O   ASP   278       4.085 -12.907  32.041  1.00  0.00              
ATOM   2276  CG  ASP   278       5.455 -15.306  30.494  1.00  0.00           C  
ATOM   2277  OD1 ASP   278       5.570 -15.866  31.617  1.00  0.00           O  
ATOM   2278  OD2 ASP   278       6.397 -15.197  29.664  1.00  0.00           O  
ATOM   2279  N   ILE   279       2.483 -13.866  33.320  1.00  0.00              
ATOM   2280  CA  ILE   279       2.272 -12.805  34.264  1.00  0.00              
ATOM   2281  CB  ILE   279       1.259 -13.187  35.312  1.00  0.00              
ATOM   2282  C   ILE   279       3.538 -12.390  34.938  1.00  0.00              
ATOM   2283  O   ILE   279       3.729 -11.203  35.196  1.00  0.00              
ATOM   2284  CG2 ILE   279       1.872 -14.268  36.219  1.00  0.00           C  
ATOM   2285  CG1 ILE   279       0.756 -11.947  36.065  1.00  0.00           C  
ATOM   2286  CD1 ILE   279      -0.499 -12.212  36.896  1.00  0.00           C  
ATOM   2287  N   GLU   280       4.433 -13.339  35.269  1.00  0.00              
ATOM   2288  CA  GLU   280       5.625 -12.940  35.960  1.00  0.00              
ATOM   2289  CB  GLU   280       6.604 -14.106  36.183  1.00  0.00              
ATOM   2290  C   GLU   280       6.372 -11.943  35.126  1.00  0.00              
ATOM   2291  O   GLU   280       6.778 -10.896  35.628  1.00  0.00              
ATOM   2292  CG  GLU   280       6.210 -15.074  37.296  1.00  0.00           C  
ATOM   2293  CD  GLU   280       6.919 -14.625  38.567  1.00  0.00           C  
ATOM   2294  OE1 GLU   280       7.698 -13.638  38.490  1.00  0.00           O  
ATOM   2295  OE2 GLU   280       6.698 -15.264  39.630  1.00  0.00           O  
ATOM   2296  N   ALA   281       6.639 -12.267  33.846  1.00  0.00              
ATOM   2297  CA  ALA   281       7.384 -11.346  33.031  1.00  0.00              
ATOM   2298  CB  ALA   281       7.941 -12.015  31.762  1.00  0.00              
ATOM   2299  C   ALA   281       6.613 -10.132  32.573  1.00  0.00              
ATOM   2300  O   ALA   281       7.037  -8.998  32.786  1.00  0.00              
ATOM   2301  N   GLN   282       5.460 -10.377  31.912  1.00  0.00              
ATOM   2302  CA  GLN   282       4.625  -9.421  31.219  1.00  0.00              
ATOM   2303  CB  GLN   282       3.789 -10.066  30.102  1.00  0.00              
ATOM   2304  C   GLN   282       3.704  -8.553  32.032  1.00  0.00              
ATOM   2305  O   GLN   282       3.395  -7.440  31.612  1.00  0.00              
ATOM   2306  CG  GLN   282       4.571 -10.275  28.801  1.00  0.00           C  
ATOM   2307  CD  GLN   282       5.734 -11.223  29.040  1.00  0.00           C  
ATOM   2308  OE1 GLN   282       6.806 -11.062  28.460  1.00  0.00           O  
ATOM   2309  NE2 GLN   282       5.521 -12.248  29.904  1.00  0.00           N  
ATOM   2310  N   GLY   283       3.205  -9.023  33.187  1.00  0.00              
ATOM   2311  CA  GLY   283       2.129  -8.332  33.857  1.00  0.00              
ATOM   2312  C   GLY   283       2.509  -6.980  34.383  1.00  0.00              
ATOM   2313  O   GLY   283       3.680  -6.607  34.443  1.00  0.00              
ATOM   2314  N   VAL   284       1.461  -6.211  34.770  1.00  0.00              
ATOM   2315  CA  VAL   284       1.566  -4.896  35.337  1.00  0.00              
ATOM   2316  CB  VAL   284       0.670  -3.885  34.683  1.00  0.00              
ATOM   2317  C   VAL   284       1.123  -5.021  36.761  1.00  0.00              
ATOM   2318  O   VAL   284       0.427  -5.970  37.119  1.00  0.00              
ATOM   2319  CG1 VAL   284       1.104  -3.723  33.216  1.00  0.00           C  
ATOM   2320  CG2 VAL   284      -0.789  -4.341  34.853  1.00  0.00           C  
ATOM   2321  N   ALA   285       1.523  -4.068  37.626  1.00  0.00              
ATOM   2322  CA  ALA   285       1.196  -4.210  39.015  1.00  0.00              
ATOM   2323  CB  ALA   285       2.398  -4.001  39.952  1.00  0.00              
ATOM   2324  C   ALA   285       0.142  -3.228  39.407  1.00  0.00              
ATOM   2325  O   ALA   285      -0.032  -2.183  38.780  1.00  0.00              
ATOM   2326  N   ILE   286      -0.644  -3.599  40.438  1.00  0.00              
ATOM   2327  CA  ILE   286      -1.618  -2.695  40.972  1.00  0.00              
ATOM   2328  CB  ILE   286      -3.021  -3.069  40.597  1.00  0.00              
ATOM   2329  C   ILE   286      -1.422  -2.681  42.463  1.00  0.00              
ATOM   2330  O   ILE   286      -1.339  -3.730  43.100  1.00  0.00              
ATOM   2331  CG2 ILE   286      -4.000  -2.080  41.254  1.00  0.00           C  
ATOM   2332  CG1 ILE   286      -3.112  -3.048  39.061  1.00  0.00           C  
ATOM   2333  CD1 ILE   286      -4.477  -3.415  38.504  1.00  0.00           C  
ATOM   2334  N   PRO   287      -1.286  -1.494  43.013  1.00  0.00              
ATOM   2335  CA  PRO   287      -1.068  -1.341  44.434  1.00  0.00              
ATOM   2336  CB  PRO   287      -0.232  -0.072  44.603  1.00  0.00              
ATOM   2337  C   PRO   287      -2.303  -1.306  45.286  1.00  0.00              
ATOM   2338  O   PRO   287      -3.370  -0.921  44.803  1.00  0.00              
ATOM   2339  CD  PRO   287      -0.701  -0.394  42.261  1.00  0.00           C  
ATOM   2340  CG  PRO   287      -0.454   0.711  43.301  1.00  0.00           C  
ATOM   2341  N   PRO   288      -2.158  -1.695  46.532  1.00  0.00              
ATOM   2342  CA  PRO   288      -3.247  -1.655  47.464  1.00  0.00              
ATOM   2343  CB  PRO   288      -2.903  -2.650  48.574  1.00  0.00              
ATOM   2344  C   PRO   288      -3.405  -0.241  47.936  1.00  0.00              
ATOM   2345  O   PRO   288      -2.425   0.504  47.921  1.00  0.00              
ATOM   2346  CD  PRO   288      -1.171  -2.700  46.891  1.00  0.00           C  
ATOM   2347  CG  PRO   288      -1.400  -2.929  48.392  1.00  0.00           C  
ATOM   2348  N   GLY   289      -4.623   0.143  48.367  1.00  0.00              
ATOM   2349  CA  GLY   289      -4.888   1.463  48.857  1.00  0.00              
ATOM   2350  C   GLY   289      -5.168   2.388  47.710  1.00  0.00              
ATOM   2351  O   GLY   289      -5.105   3.607  47.869  1.00  0.00              
ATOM   2352  N   TYR   290      -5.461   1.848  46.510  1.00  0.00              
ATOM   2353  CA  TYR   290      -5.747   2.739  45.418  1.00  0.00              
ATOM   2354  CB  TYR   290      -4.534   2.997  44.507  1.00  0.00              
ATOM   2355  C   TYR   290      -6.797   2.133  44.540  1.00  0.00              
ATOM   2356  O   TYR   290      -7.030   0.925  44.560  1.00  0.00              
ATOM   2357  CG  TYR   290      -3.475   3.631  45.340  1.00  0.00           C  
ATOM   2358  CD1 TYR   290      -2.593   2.850  46.052  1.00  0.00           C  
ATOM   2359  CD2 TYR   290      -3.366   5.000  45.414  1.00  0.00           C  
ATOM   2360  CE1 TYR   290      -1.615   3.428  46.826  1.00  0.00           C  
ATOM   2361  CE2 TYR   290      -2.390   5.583  46.186  1.00  0.00           C  
ATOM   2362  CZ  TYR   290      -1.513   4.796  46.893  1.00  0.00           C  
ATOM   2363  OH  TYR   290      -0.510   5.392  47.687  1.00  0.00           O  
ATOM   2364  N   HIS   291      -7.489   2.988  43.760  1.00  0.00              
ATOM   2365  CA  HIS   291      -8.379   2.493  42.752  1.00  0.00              
ATOM   2366  CB  HIS   291      -9.747   3.191  42.674  1.00  0.00              
ATOM   2367  C   HIS   291      -7.669   2.772  41.474  1.00  0.00              
ATOM   2368  O   HIS   291      -7.320   3.917  41.191  1.00  0.00              
ATOM   2369  ND1 HIS   291     -12.022   3.029  43.793  1.00  0.00           N  
ATOM   2370  CG  HIS   291     -10.670   2.770  43.773  1.00  0.00           C  
ATOM   2371  NE2 HIS   291     -11.564   1.900  45.652  1.00  0.00           N  
ATOM   2372  CD2 HIS   291     -10.406   2.082  44.916  1.00  0.00           C  
ATOM   2373  CE1 HIS   291     -12.507   2.486  44.937  1.00  0.00           C  
ATOM   2374  N   ALA   292      -7.418   1.725  40.668  1.00  0.00              
ATOM   2375  CA  ALA   292      -6.667   1.954  39.472  1.00  0.00              
ATOM   2376  CB  ALA   292      -5.517   0.953  39.267  1.00  0.00              
ATOM   2377  C   ALA   292      -7.573   1.832  38.290  1.00  0.00              
ATOM   2378  O   ALA   292      -8.371   0.901  38.187  1.00  0.00              
ATOM   2379  N   TYR   293      -7.449   2.785  37.346  1.00  0.00              
ATOM   2380  CA  TYR   293      -8.263   2.763  36.166  1.00  0.00              
ATOM   2381  CB  TYR   293      -8.913   4.116  35.821  1.00  0.00              
ATOM   2382  C   TYR   293      -7.364   2.423  35.023  1.00  0.00              
ATOM   2383  O   TYR   293      -6.316   3.041  34.841  1.00  0.00              
ATOM   2384  CG  TYR   293      -9.955   4.431  36.840  1.00  0.00           C  
ATOM   2385  CD1 TYR   293      -9.618   5.001  38.046  1.00  0.00           C  
ATOM   2386  CD2 TYR   293     -11.278   4.159  36.581  1.00  0.00           C  
ATOM   2387  CE1 TYR   293     -10.586   5.292  38.979  1.00  0.00           C  
ATOM   2388  CE2 TYR   293     -12.250   4.447  37.509  1.00  0.00           C  
ATOM   2389  CZ  TYR   293     -11.905   5.014  38.712  1.00  0.00           C  
ATOM   2390  OH  TYR   293     -12.900   5.311  39.667  1.00  0.00           O  
ATOM   2391  N   VAL   294      -7.740   1.395  34.236  1.00  0.00              
ATOM   2392  CA  VAL   294      -6.923   1.037  33.117  1.00  0.00              
ATOM   2393  CB  VAL   294      -6.478  -0.399  33.161  1.00  0.00              
ATOM   2394  C   VAL   294      -7.736   1.235  31.871  1.00  0.00              
ATOM   2395  O   VAL   294      -8.685   0.495  31.613  1.00  0.00              
ATOM   2396  CG1 VAL   294      -5.624  -0.700  31.919  1.00  0.00           C  
ATOM   2397  CG2 VAL   294      -5.752  -0.640  34.496  1.00  0.00           C  
ATOM   2398  N   ARG   295      -7.364   2.237  31.047  1.00  0.00              
ATOM   2399  CA  ARG   295      -8.082   2.486  29.827  1.00  0.00              
ATOM   2400  CB  ARG   295      -8.098   3.961  29.395  1.00  0.00              
ATOM   2401  C   ARG   295      -7.343   1.734  28.765  1.00  0.00              
ATOM   2402  O   ARG   295      -6.129   1.880  28.634  1.00  0.00              
ATOM   2403  CG  ARG   295      -9.206   4.261  28.385  1.00  0.00           C  
ATOM   2404  CD  ARG   295      -8.975   5.504  27.526  1.00  0.00           C  
ATOM   2405  NE  ARG   295      -8.647   6.653  28.408  1.00  0.00           N  
ATOM   2406  CZ  ARG   295      -7.338   6.983  28.598  1.00  0.00           C  
ATOM   2407  NH1 ARG   295      -6.357   6.254  27.991  1.00  0.00           N  
ATOM   2408  NH2 ARG   295      -7.010   8.053  29.378  1.00  0.00           N  
ATOM   2409  N   LEU   296      -8.059   0.915  27.965  1.00  0.00              
ATOM   2410  CA  LEU   296      -7.376   0.058  27.036  1.00  0.00              
ATOM   2411  CB  LEU   296      -7.619  -1.434  27.327  1.00  0.00              
ATOM   2412  C   LEU   296      -7.806   0.302  25.621  1.00  0.00              
ATOM   2413  O   LEU   296      -8.853   0.888  25.347  1.00  0.00              
ATOM   2414  CG  LEU   296      -7.095  -1.889  28.704  1.00  0.00           C  
ATOM   2415  CD1 LEU   296      -7.364  -3.383  28.944  1.00  0.00           C  
ATOM   2416  CD2 LEU   296      -5.612  -1.528  28.884  1.00  0.00           C  
ATOM   2417  N   LYS   297      -6.946  -0.142  24.677  1.00  0.00              
ATOM   2418  CA  LYS   297      -7.179  -0.036  23.266  1.00  0.00              
ATOM   2419  CB  LYS   297      -6.346   1.108  22.656  1.00  0.00              
ATOM   2420  C   LYS   297      -6.702  -1.338  22.687  1.00  0.00              
ATOM   2421  O   LYS   297      -5.554  -1.731  22.882  1.00  0.00              
ATOM   2422  CG  LYS   297      -6.801   1.641  21.297  1.00  0.00           C  
ATOM   2423  CD  LYS   297      -6.686   0.661  20.135  1.00  0.00           C  
ATOM   2424  CE  LYS   297      -6.889   1.340  18.782  1.00  0.00           C  
ATOM   2425  NZ  LYS   297      -8.171   2.073  18.781  1.00  0.00           N  
ATOM   2426  N   TYR   298      -7.575  -2.052  21.950  1.00  0.00              
ATOM   2427  CA  TYR   298      -7.203  -3.330  21.409  1.00  0.00              
ATOM   2428  CB  TYR   298      -8.430  -4.246  21.239  1.00  0.00              
ATOM   2429  C   TYR   298      -6.577  -3.115  20.075  1.00  0.00              
ATOM   2430  O   TYR   298      -7.155  -2.463  19.207  1.00  0.00              
ATOM   2431  CG  TYR   298      -8.115  -5.453  20.421  1.00  0.00           C  
ATOM   2432  CD1 TYR   298      -7.582  -6.598  20.973  1.00  0.00           C  
ATOM   2433  CD2 TYR   298      -8.378  -5.429  19.073  1.00  0.00           C  
ATOM   2434  CE1 TYR   298      -7.320  -7.701  20.188  1.00  0.00           C  
ATOM   2435  CE2 TYR   298      -8.120  -6.522  18.287  1.00  0.00           C  
ATOM   2436  CZ  TYR   298      -7.594  -7.659  18.840  1.00  0.00           C  
ATOM   2437  OH  TYR   298      -7.350  -8.761  17.997  1.00  0.00           O  
ATOM   2438  N   ASN   299      -5.350  -3.638  19.871  1.00  0.00              
ATOM   2439  CA  ASN   299      -4.832  -3.465  18.551  1.00  0.00              
ATOM   2440  CB  ASN   299      -3.569  -2.593  18.402  1.00  0.00              
ATOM   2441  C   ASN   299      -4.556  -4.805  17.978  1.00  0.00              
ATOM   2442  O   ASN   299      -3.962  -5.675  18.615  1.00  0.00              
ATOM   2443  CG  ASN   299      -2.330  -3.321  18.871  1.00  0.00           C  
ATOM   2444  OD1 ASN   299      -1.878  -4.276  18.241  1.00  0.00           O  
ATOM   2445  ND2 ASN   299      -1.735  -2.823  19.985  1.00  0.00           N  
ATOM   2446  N   GLU   300      -5.015  -5.010  16.736  1.00  0.00              
ATOM   2447  CA  GLU   300      -4.758  -6.274  16.138  1.00  0.00              
ATOM   2448  CB  GLU   300      -5.958  -6.906  15.419  1.00  0.00              
ATOM   2449  C   GLU   300      -3.665  -6.091  15.145  1.00  0.00              
ATOM   2450  O   GLU   300      -3.688  -5.166  14.332  1.00  0.00              
ATOM   2451  CG  GLU   300      -5.640  -8.322  14.940  1.00  0.00           C  
ATOM   2452  CD  GLU   300      -6.922  -8.978  14.465  1.00  0.00           C  
ATOM   2453  OE1 GLU   300      -8.018  -8.484  14.842  1.00  0.00           O  
ATOM   2454  OE2 GLU   300      -6.820  -9.990  13.722  1.00  0.00           O  
ATOM   2455  N   ALA   301      -2.655  -6.978  15.208  1.00  0.00              
ATOM   2456  CA  ALA   301      -1.568  -6.874  14.287  1.00  0.00              
ATOM   2457  CB  ALA   301      -0.189  -6.869  14.968  1.00  0.00              
ATOM   2458  C   ALA   301      -1.627  -8.076  13.399  1.00  0.00              
ATOM   2459  O   ALA   301      -1.826  -9.202  13.851  1.00  0.00              
ATOM   2460  N   LYS   302      -1.457  -7.841  12.089  1.00  0.00              
ATOM   2461  CA  LYS   302      -1.528  -8.851  11.073  1.00  0.00              
ATOM   2462  CB  LYS   302      -2.584  -8.507  10.006  1.00  0.00              
ATOM   2463  C   LYS   302      -0.207  -8.855  10.365  1.00  0.00              
ATOM   2464  O   LYS   302       0.284  -7.798   9.967  1.00  0.00              
ATOM   2465  CG  LYS   302      -2.718  -9.538   8.886  1.00  0.00           C  
ATOM   2466  CD  LYS   302      -3.901  -9.273   7.953  1.00  0.00           C  
ATOM   2467  CE  LYS   302      -4.024 -10.296   6.822  1.00  0.00           C  
ATOM   2468  NZ  LYS   302      -5.187  -9.971   5.967  1.00  0.00           N  
ATOM   2469  N   PHE   303       0.399 -10.051  10.177  1.00  0.00              
ATOM   2470  CA  PHE   303       1.663 -10.082   9.499  1.00  0.00              
ATOM   2471  CB  PHE   303       2.820 -10.578  10.381  1.00  0.00              
ATOM   2472  C   PHE   303       1.559 -11.005   8.325  1.00  0.00              
ATOM   2473  O   PHE   303       0.600 -11.764   8.195  1.00  0.00              
ATOM   2474  CG  PHE   303       3.031  -9.546  11.434  1.00  0.00           C  
ATOM   2475  CD1 PHE   303       2.299  -9.572  12.599  1.00  0.00           C  
ATOM   2476  CD2 PHE   303       3.958  -8.546  11.251  1.00  0.00           C  
ATOM   2477  CE1 PHE   303       2.492  -8.618  13.569  1.00  0.00           C  
ATOM   2478  CE2 PHE   303       4.155  -7.589  12.218  1.00  0.00           C  
ATOM   2479  CZ  PHE   303       3.423  -7.624  13.380  1.00  0.00           C  
ATOM   2480  N   LEU   304       2.551 -10.944   7.411  1.00  0.00              
ATOM   2481  CA  LEU   304       2.479 -11.776   6.241  1.00  0.00              
ATOM   2482  CB  LEU   304       2.803 -11.121   4.884  1.00  0.00              
ATOM   2483  C   LEU   304       3.467 -12.886   6.324  1.00  0.00              
ATOM   2484  O   LEU   304       4.515 -12.805   6.963  1.00  0.00              
ATOM   2485  CG  LEU   304       1.796 -10.082   4.379  1.00  0.00           C  
ATOM   2486  CD1 LEU   304       1.937  -8.771   5.146  1.00  0.00           C  
ATOM   2487  CD2 LEU   304       1.901  -9.894   2.859  1.00  0.00           C  
ATOM   2488  N   ARG   305       3.128 -13.948   5.583  1.00  0.00              
ATOM   2489  CA  ARG   305       3.863 -15.162   5.422  1.00  0.00              
ATOM   2490  CB  ARG   305       3.061 -16.239   4.672  1.00  0.00              
ATOM   2491  C   ARG   305       5.120 -14.838   4.649  1.00  0.00              
ATOM   2492  O   ARG   305       5.968 -15.687   4.430  1.00  0.00              
ATOM   2493  CG  ARG   305       1.811 -16.675   5.445  1.00  0.00           C  
ATOM   2494  CD  ARG   305       1.003 -17.776   4.757  1.00  0.00           C  
ATOM   2495  NE  ARG   305      -0.168 -18.084   5.626  1.00  0.00           N  
ATOM   2496  CZ  ARG   305      -1.324 -17.371   5.492  1.00  0.00           C  
ATOM   2497  NH1 ARG   305      -1.411 -16.384   4.553  1.00  0.00           N  
ATOM   2498  NH2 ARG   305      -2.395 -17.646   6.292  1.00  0.00           N  
ATOM   2499  N   LYS   306       5.286 -13.621   4.118  1.00  0.00              
ATOM   2500  CA  LYS   306       6.477 -13.387   3.333  1.00  0.00              
ATOM   2501  CB  LYS   306       6.557 -11.949   2.794  1.00  0.00              
ATOM   2502  C   LYS   306       7.790 -13.667   4.069  1.00  0.00              
ATOM   2503  O   LYS   306       8.724 -14.151   3.429  1.00  0.00              
ATOM   2504  CG  LYS   306       5.467 -11.633   1.770  1.00  0.00           C  
ATOM   2505  CD  LYS   306       5.447 -10.173   1.317  1.00  0.00           C  
ATOM   2506  CE  LYS   306       4.440  -9.901   0.199  1.00  0.00           C  
ATOM   2507  NZ  LYS   306       4.625  -8.528  -0.321  1.00  0.00           N  
ATOM   2508  N   PRO   307       7.939 -13.383   5.345  1.00  0.00              
ATOM   2509  CA  PRO   307       9.218 -13.501   6.043  1.00  0.00              
ATOM   2510  CB  PRO   307       9.168 -12.480   7.189  1.00  0.00              
ATOM   2511  C   PRO   307      10.001 -14.729   6.505  1.00  0.00              
ATOM   2512  O   PRO   307      11.082 -14.481   7.032  1.00  0.00              
ATOM   2513  CD  PRO   307       7.155 -12.286   5.895  1.00  0.00           C  
ATOM   2514  CG  PRO   307       7.695 -12.075   7.313  1.00  0.00           C  
ATOM   2515  N   ILE   308       9.626 -16.027   6.465  1.00  0.00              
ATOM   2516  CA  ILE   308       8.461 -16.758   6.117  1.00  0.00              
ATOM   2517  CB  ILE   308       8.741 -18.225   6.013  1.00  0.00              
ATOM   2518  C   ILE   308       7.433 -16.573   7.178  1.00  0.00              
ATOM   2519  O   ILE   308       6.287 -16.323   6.860  1.00  0.00              
ATOM   2520  CG2 ILE   308       7.420 -18.936   5.683  1.00  0.00           C  
ATOM   2521  CG1 ILE   308       9.847 -18.474   4.976  1.00  0.00           C  
ATOM   2522  CD1 ILE   308       9.487 -17.988   3.573  1.00  0.00           C  
ATOM   2523  N   GLY   309       7.782 -16.712   8.470  1.00  0.00              
ATOM   2524  CA  GLY   309       6.802 -16.540   9.510  1.00  0.00              
ATOM   2525  C   GLY   309       5.837 -17.690   9.448  1.00  0.00              
ATOM   2526  O   GLY   309       5.174 -17.916   8.437  1.00  0.00              
ATOM   2527  N   LYS   310       5.685 -18.461  10.539  1.00  0.00              
ATOM   2528  CA  LYS   310       4.705 -19.494  10.387  1.00  0.00              
ATOM   2529  CB  LYS   310       5.277 -20.904  10.162  1.00  0.00              
ATOM   2530  C   LYS   310       3.849 -19.561  11.612  1.00  0.00              
ATOM   2531  O   LYS   310       4.329 -19.491  12.742  1.00  0.00              
ATOM   2532  CG  LYS   310       4.167 -21.944   9.988  1.00  0.00           C  
ATOM   2533  CD  LYS   310       4.631 -23.275   9.397  1.00  0.00           C  
ATOM   2534  CE  LYS   310       3.497 -24.292   9.247  1.00  0.00           C  
ATOM   2535  NZ  LYS   310       3.987 -25.500   8.548  1.00  0.00           N  
ATOM   2536  N   CYS   311       2.530 -19.705  11.389  1.00  0.00              
ATOM   2537  CA  CYS   311       1.541 -19.826  12.423  1.00  0.00              
ATOM   2538  CB  CYS   311       0.490 -18.695  12.356  1.00  0.00              
ATOM   2539  C   CYS   311       0.973 -21.212  12.269  1.00  0.00              
ATOM   2540  O   CYS   311       1.280 -21.875  11.280  1.00  0.00              
ATOM   2541  SG  CYS   311       0.299 -17.987  10.682  1.00  0.00           S  
ATOM   2542  N   ASP   312       0.176 -21.747  13.224  1.00  0.00              
ATOM   2543  CA  ASP   312      -0.257 -23.076  12.896  1.00  0.00              
ATOM   2544  CB  ASP   312       0.522 -24.179  13.633  1.00  0.00              
ATOM   2545  C   ASP   312      -1.725 -23.278  13.116  1.00  0.00              
ATOM   2546  O   ASP   312      -2.458 -22.368  13.492  1.00  0.00              
ATOM   2547  CG  ASP   312       0.495 -25.437  12.779  1.00  0.00           C  
ATOM   2548  OD1 ASP   312      -0.013 -25.365  11.627  1.00  0.00           O  
ATOM   2549  OD2 ASP   312       1.001 -26.483  13.261  1.00  0.00           O  
ATOM   2550  N   SER   313      -2.179 -24.521  12.825  1.00  0.00              
ATOM   2551  CA  SER   313      -3.542 -24.960  12.894  1.00  0.00              
ATOM   2552  CB  SER   313      -3.872 -26.008  11.812  1.00  0.00              
ATOM   2553  C   SER   313      -3.811 -25.554  14.251  1.00  0.00              
ATOM   2554  O   SER   313      -3.022 -25.425  15.187  1.00  0.00              
ATOM   2555  OG  SER   313      -5.270 -26.249  11.739  1.00  0.00           O  
ATOM   2556  N   ARG   314      -4.946 -26.268  14.375  1.00  0.00              
ATOM   2557  CA  ARG   314      -5.454 -26.749  15.630  1.00  0.00              
ATOM   2558  CB  ARG   314      -6.736 -27.569  15.468  1.00  0.00              
ATOM   2559  C   ARG   314      -4.451 -27.593  16.354  1.00  0.00              
ATOM   2560  O   ARG   314      -4.258 -27.372  17.549  1.00  0.00              
ATOM   2561  CG  ARG   314      -7.513 -27.770  16.771  1.00  0.00           C  
ATOM   2562  CD  ARG   314      -7.240 -29.099  17.477  1.00  0.00           C  
ATOM   2563  NE  ARG   314      -8.082 -29.132  18.707  1.00  0.00           N  
ATOM   2564  CZ  ARG   314      -7.603 -28.632  19.883  1.00  0.00           C  
ATOM   2565  NH1 ARG   314      -6.348 -28.099  19.936  1.00  0.00           N  
ATOM   2566  NH2 ARG   314      -8.379 -28.666  21.006  1.00  0.00           N  
ATOM   2567  N   PRO   315      -3.800 -28.561  15.778  1.00  0.00              
ATOM   2568  CA  PRO   315      -2.882 -29.286  16.616  1.00  0.00              
ATOM   2569  CB  PRO   315      -2.646 -30.630  15.926  1.00  0.00              
ATOM   2570  C   PRO   315      -1.638 -28.464  16.871  1.00  0.00              
ATOM   2571  O   PRO   315      -1.023 -28.045  15.895  1.00  0.00              
ATOM   2572  CD  PRO   315      -4.394 -29.412  14.764  1.00  0.00           C  
ATOM   2573  CG  PRO   315      -3.318 -30.486  14.543  1.00  0.00           C  
ATOM   2574  N   LEU   316      -1.223 -28.222  18.146  1.00  0.00              
ATOM   2575  CA  LEU   316       0.023 -27.487  18.354  1.00  0.00              
ATOM   2576  CB  LEU   316       0.048 -25.963  18.066  1.00  0.00              
ATOM   2577  C   LEU   316       0.599 -27.613  19.722  1.00  0.00              
ATOM   2578  O   LEU   316       0.756 -26.626  20.458  1.00  0.00              
ATOM   2579  CG  LEU   316       0.353 -25.538  16.613  1.00  0.00           C  
ATOM   2580  CD1 LEU   316       0.722 -24.039  16.559  1.00  0.00           C  
ATOM   2581  CD2 LEU   316       1.433 -26.429  15.972  1.00  0.00           C  
ATOM   2582  N   GLN   317       1.036 -28.839  20.041  1.00  0.00              
ATOM   2583  CA  GLN   317       1.682 -29.039  21.291  1.00  0.00              
ATOM   2584  CB  GLN   317       3.004 -28.257  21.403  1.00  0.00              
ATOM   2585  C   GLN   317       0.709 -28.648  22.358  1.00  0.00              
ATOM   2586  O   GLN   317      -0.496 -28.822  22.214  1.00  0.00              
ATOM   2587  CG  GLN   317       3.934 -28.776  22.496  1.00  0.00           C  
ATOM   2588  CD  GLN   317       5.289 -28.110  22.310  1.00  0.00           C  
ATOM   2589  OE1 GLN   317       5.573 -27.540  21.257  1.00  0.00           O  
ATOM   2590  NE2 GLN   317       6.156 -28.190  23.354  1.00  0.00           N  
ATOM   2591  N   TYR   318       1.204 -28.062  23.450  1.00  0.00              
ATOM   2592  CA  TYR   318       0.413 -27.805  24.618  1.00  0.00              
ATOM   2593  CB  TYR   318       1.229 -27.134  25.732  1.00  0.00              
ATOM   2594  C   TYR   318      -0.760 -26.918  24.335  1.00  0.00              
ATOM   2595  O   TYR   318      -1.823 -27.123  24.920  1.00  0.00              
ATOM   2596  CG  TYR   318       2.292 -28.112  26.078  1.00  0.00           C  
ATOM   2597  CD1 TYR   318       3.442 -28.161  25.331  1.00  0.00           C  
ATOM   2598  CD2 TYR   318       2.141 -28.980  27.134  1.00  0.00           C  
ATOM   2599  CE1 TYR   318       4.434 -29.062  25.630  1.00  0.00           C  
ATOM   2600  CE2 TYR   318       3.130 -29.885  27.440  1.00  0.00           C  
ATOM   2601  CZ  TYR   318       4.278 -29.926  26.686  1.00  0.00           C  
ATOM   2602  OH  TYR   318       5.295 -30.853  26.995  1.00  0.00           O  
ATOM   2603  N   TYR   319      -0.612 -25.905  23.455  1.00  0.00              
ATOM   2604  CA  TYR   319      -1.686 -24.964  23.272  1.00  0.00              
ATOM   2605  CB  TYR   319      -1.255 -23.505  23.503  1.00  0.00              
ATOM   2606  C   TYR   319      -2.251 -25.034  21.882  1.00  0.00              
ATOM   2607  O   TYR   319      -1.556 -25.328  20.909  1.00  0.00              
ATOM   2608  CG  TYR   319      -0.766 -23.400  24.906  1.00  0.00           C  
ATOM   2609  CD1 TYR   319       0.550 -23.671  25.203  1.00  0.00           C  
ATOM   2610  CD2 TYR   319      -1.620 -23.036  25.922  1.00  0.00           C  
ATOM   2611  CE1 TYR   319       1.010 -23.578  26.496  1.00  0.00           C  
ATOM   2612  CE2 TYR   319      -1.166 -22.942  27.216  1.00  0.00           C  
ATOM   2613  CZ  TYR   319       0.150 -23.212  27.504  1.00  0.00           C  
ATOM   2614  OH  TYR   319       0.616 -23.115  28.832  1.00  0.00           O  
ATOM   2615  N   ASP   320      -3.570 -24.753  21.790  1.00  0.00              
ATOM   2616  CA  ASP   320      -4.360 -24.801  20.590  1.00  0.00              
ATOM   2617  CB  ASP   320      -5.841 -24.433  20.855  1.00  0.00              
ATOM   2618  C   ASP   320      -3.867 -23.778  19.601  1.00  0.00              
ATOM   2619  O   ASP   320      -3.761 -24.063  18.409  1.00  0.00              
ATOM   2620  CG  ASP   320      -6.502 -25.407  21.831  1.00  0.00           C  
ATOM   2621  OD1 ASP   320      -5.832 -26.377  22.273  1.00  0.00           O  
ATOM   2622  OD2 ASP   320      -7.701 -25.181  22.150  1.00  0.00           O  
ATOM   2623  N   ARG   321      -3.544 -22.552  20.066  1.00  0.00              
ATOM   2624  CA  ARG   321      -3.183 -21.491  19.159  1.00  0.00              
ATOM   2625  CB  ARG   321      -3.951 -20.181  19.396  1.00  0.00              
ATOM   2626  C   ARG   321      -1.742 -21.138  19.326  1.00  0.00              
ATOM   2627  O   ARG   321      -1.155 -21.297  20.392  1.00  0.00              
ATOM   2628  CG  ARG   321      -5.389 -20.202  18.886  1.00  0.00           C  
ATOM   2629  CD  ARG   321      -5.527 -19.630  17.475  1.00  0.00           C  
ATOM   2630  NE  ARG   321      -5.143 -18.191  17.541  1.00  0.00           N  
ATOM   2631  CZ  ARG   321      -5.345 -17.378  16.463  1.00  0.00           C  
ATOM   2632  NH1 ARG   321      -5.899 -17.881  15.322  1.00  0.00           N  
ATOM   2633  NH2 ARG   321      -4.998 -16.059  16.530  1.00  0.00           N  
ATOM   2634  N   TYR   322      -1.140 -20.624  18.240  1.00  0.00              
ATOM   2635  CA  TYR   322       0.245 -20.260  18.232  1.00  0.00              
ATOM   2636  CB  TYR   322       0.858 -20.377  16.828  1.00  0.00              
ATOM   2637  C   TYR   322       0.370 -18.826  18.669  1.00  0.00              
ATOM   2638  O   TYR   322      -0.255 -17.921  18.110  1.00  0.00              
ATOM   2639  CG  TYR   322       2.328 -20.230  16.963  1.00  0.00           C  
ATOM   2640  CD1 TYR   322       3.084 -21.308  17.362  1.00  0.00           C  
ATOM   2641  CD2 TYR   322       2.946 -19.034  16.685  1.00  0.00           C  
ATOM   2642  CE1 TYR   322       4.446 -21.191  17.490  1.00  0.00           C  
ATOM   2643  CE2 TYR   322       4.309 -18.913  16.812  1.00  0.00           C  
ATOM   2644  CZ  TYR   322       5.058 -19.992  17.216  1.00  0.00           C  
ATOM   2645  OH  TYR   322       6.457 -19.868  17.347  1.00  0.00           O  
ATOM   2646  N   THR   323       1.196 -18.590  19.710  1.00  0.00              
ATOM   2647  CA  THR   323       1.382 -17.251  20.188  1.00  0.00              
ATOM   2648  CB  THR   323       0.573 -16.967  21.414  1.00  0.00              
ATOM   2649  C   THR   323       2.807 -17.180  20.646  1.00  0.00              
ATOM   2650  O   THR   323       3.467 -18.203  20.799  1.00  0.00              
ATOM   2651  OG1 THR   323      -0.787 -17.305  21.216  1.00  0.00           O  
ATOM   2652  CG2 THR   323       0.657 -15.468  21.678  1.00  0.00           C  
ATOM   2653  N   ARG   324       3.333 -15.964  20.880  1.00  0.00              
ATOM   2654  CA  ARG   324       4.681 -15.864  21.360  1.00  0.00              
ATOM   2655  CB  ARG   324       5.178 -14.413  21.484  1.00  0.00              
ATOM   2656  C   ARG   324       4.742 -16.489  22.715  1.00  0.00              
ATOM   2657  O   ARG   324       5.679 -17.221  23.025  1.00  0.00              
ATOM   2658  CG  ARG   324       5.612 -13.806  20.149  1.00  0.00           C  
ATOM   2659  CD  ARG   324       4.492 -13.696  19.115  1.00  0.00           C  
ATOM   2660  NE  ARG   324       5.084 -13.092  17.889  1.00  0.00           N  
ATOM   2661  CZ  ARG   324       5.093 -11.736  17.734  1.00  0.00           C  
ATOM   2662  NH1 ARG   324       4.540 -10.935  18.690  1.00  0.00           N  
ATOM   2663  NH2 ARG   324       5.657 -11.181  16.622  1.00  0.00           N  
ATOM   2664  N   SER   325       3.725 -16.219  23.554  1.00  0.00              
ATOM   2665  CA  SER   325       3.686 -16.700  24.903  1.00  0.00              
ATOM   2666  CB  SER   325       2.460 -16.161  25.658  1.00  0.00              
ATOM   2667  C   SER   325       3.611 -18.195  24.909  1.00  0.00              
ATOM   2668  O   SER   325       4.332 -18.851  25.659  1.00  0.00              
ATOM   2669  OG  SER   325       2.445 -16.649  26.989  1.00  0.00           O  
ATOM   2670  N   GLY   326       2.743 -18.778  24.057  1.00  0.00              
ATOM   2671  CA  GLY   326       2.566 -20.203  24.037  1.00  0.00              
ATOM   2672  C   GLY   326       3.858 -20.849  23.654  1.00  0.00              
ATOM   2673  O   GLY   326       4.252 -21.861  24.230  1.00  0.00              
ATOM   2674  N   CYS   327       4.548 -20.273  22.656  1.00  0.00              
ATOM   2675  CA  CYS   327       5.792 -20.800  22.174  1.00  0.00              
ATOM   2676  CB  CYS   327       6.332 -19.996  20.978  1.00  0.00              
ATOM   2677  C   CYS   327       6.827 -20.763  23.264  1.00  0.00              
ATOM   2678  O   CYS   327       7.620 -21.692  23.408  1.00  0.00              
ATOM   2679  SG  CYS   327       8.023 -20.475  20.538  1.00  0.00           S  
ATOM   2680  N   LYS   328       6.866 -19.677  24.055  1.00  0.00              
ATOM   2681  CA  LYS   328       7.861 -19.547  25.084  1.00  0.00              
ATOM   2682  CB  LYS   328       7.804 -18.174  25.776  1.00  0.00              
ATOM   2683  C   LYS   328       7.659 -20.594  26.136  1.00  0.00              
ATOM   2684  O   LYS   328       8.603 -21.251  26.572  1.00  0.00              
ATOM   2685  CG  LYS   328       9.037 -17.841  26.616  1.00  0.00           C  
ATOM   2686  CD  LYS   328       9.098 -16.368  27.030  1.00  0.00           C  
ATOM   2687  CE  LYS   328       9.117 -15.398  25.844  1.00  0.00           C  
ATOM   2688  NZ  LYS   328       9.070 -13.999  26.327  1.00  0.00           N  
ATOM   2689  N   LEU   329       6.401 -20.779  26.564  1.00  0.00              
ATOM   2690  CA  LEU   329       6.081 -21.686  27.623  1.00  0.00              
ATOM   2691  CB  LEU   329       4.606 -21.537  28.032  1.00  0.00              
ATOM   2692  C   LEU   329       6.359 -23.088  27.165  1.00  0.00              
ATOM   2693  O   LEU   329       6.850 -23.914  27.934  1.00  0.00              
ATOM   2694  CG  LEU   329       4.236 -22.256  29.335  1.00  0.00           C  
ATOM   2695  CD1 LEU   329       4.320 -23.775  29.172  1.00  0.00           C  
ATOM   2696  CD2 LEU   329       5.063 -21.720  30.516  1.00  0.00           C  
ATOM   2697  N   GLU   330       6.053 -23.399  25.889  1.00  0.00              
ATOM   2698  CA  GLU   330       6.240 -24.739  25.417  1.00  0.00              
ATOM   2699  CB  GLU   330       5.643 -24.961  24.014  1.00  0.00              
ATOM   2700  C   GLU   330       7.690 -25.123  25.473  1.00  0.00              
ATOM   2701  O   GLU   330       8.027 -26.216  25.924  1.00  0.00              
ATOM   2702  CG  GLU   330       6.070 -23.948  22.955  1.00  0.00           C  
ATOM   2703  CD  GLU   330       5.081 -24.055  21.801  1.00  0.00           C  
ATOM   2704  OE1 GLU   330       3.852 -23.970  22.072  1.00  0.00           O  
ATOM   2705  OE2 GLU   330       5.536 -24.214  20.637  1.00  0.00           O  
ATOM   2706  N   CYS   331       8.588 -24.227  25.029  1.00  0.00              
ATOM   2707  CA  CYS   331      10.008 -24.463  25.035  1.00  0.00              
ATOM   2708  CB  CYS   331      10.769 -23.410  24.216  1.00  0.00              
ATOM   2709  C   CYS   331      10.549 -24.464  26.437  1.00  0.00              
ATOM   2710  O   CYS   331      11.535 -25.136  26.731  1.00  0.00              
ATOM   2711  SG  CYS   331      12.557 -23.697  24.221  1.00  0.00           S  
ATOM   2712  N   LYS   332       9.939 -23.666  27.331  1.00  0.00              
ATOM   2713  CA  LYS   332      10.354 -23.549  28.701  1.00  0.00              
ATOM   2714  CB  LYS   332       9.395 -22.625  29.472  1.00  0.00              
ATOM   2715  C   LYS   332      10.192 -24.901  29.326  1.00  0.00              
ATOM   2716  O   LYS   332      11.043 -25.368  30.083  1.00  0.00              
ATOM   2717  CG  LYS   332       9.987 -21.918  30.685  1.00  0.00           C  
ATOM   2718  CD  LYS   332      10.735 -20.639  30.311  1.00  0.00           C  
ATOM   2719  CE  LYS   332       9.836 -19.397  30.305  1.00  0.00           C  
ATOM   2720  NZ  LYS   332       8.656 -19.618  29.436  1.00  0.00           N  
ATOM   2721  N   THR   333       9.059 -25.557  29.020  1.00  0.00              
ATOM   2722  CA  THR   333       8.734 -26.836  29.582  1.00  0.00              
ATOM   2723  CB  THR   333       7.363 -27.303  29.180  1.00  0.00              
ATOM   2724  C   THR   333       9.717 -27.861  29.112  1.00  0.00              
ATOM   2725  O   THR   333      10.233 -28.650  29.902  1.00  0.00              
ATOM   2726  OG1 THR   333       6.386 -26.358  29.590  1.00  0.00           O  
ATOM   2727  CG2 THR   333       7.086 -28.665  29.837  1.00  0.00           C  
ATOM   2728  N   ASN   334      10.022 -27.855  27.802  1.00  0.00              
ATOM   2729  CA  ASN   334      10.894 -28.841  27.235  1.00  0.00              
ATOM   2730  CB  ASN   334      11.072 -28.664  25.717  1.00  0.00              
ATOM   2731  C   ASN   334      12.244 -28.713  27.865  1.00  0.00              
ATOM   2732  O   ASN   334      12.882 -29.714  28.192  1.00  0.00              
ATOM   2733  CG  ASN   334       9.722 -28.907  25.053  1.00  0.00           C  
ATOM   2734  OD1 ASN   334       8.857 -29.584  25.606  1.00  0.00           O  
ATOM   2735  ND2 ASN   334       9.535 -28.340  23.831  1.00  0.00           N  
ATOM   2736  N   LYS   335      12.709 -27.466  28.064  1.00  0.00              
ATOM   2737  CA  LYS   335      14.026 -27.224  28.573  1.00  0.00              
ATOM   2738  CB  LYS   335      14.352 -25.720  28.651  1.00  0.00              
ATOM   2739  C   LYS   335      14.139 -27.777  29.964  1.00  0.00              
ATOM   2740  O   LYS   335      15.120 -28.442  30.293  1.00  0.00              
ATOM   2741  CG  LYS   335      15.845 -25.401  28.551  1.00  0.00           C  
ATOM   2742  CD  LYS   335      16.728 -26.138  29.553  1.00  0.00           C  
ATOM   2743  CE  LYS   335      18.218 -25.955  29.267  1.00  0.00           C  
ATOM   2744  NZ  LYS   335      18.537 -26.489  27.924  1.00  0.00           N  
ATOM   2745  N   SER   336      13.133 -27.517  30.821  1.00  0.00              
ATOM   2746  CA  SER   336      13.185 -27.953  32.190  1.00  0.00              
ATOM   2747  CB  SER   336      12.067 -27.347  33.060  1.00  0.00              
ATOM   2748  C   SER   336      13.103 -29.446  32.281  1.00  0.00              
ATOM   2749  O   SER   336      13.772 -30.056  33.114  1.00  0.00              
ATOM   2750  OG  SER   336      10.793 -27.777  32.609  1.00  0.00           O  
ATOM   2751  N   ILE   337      12.277 -30.084  31.433  1.00  0.00              
ATOM   2752  CA  ILE   337      12.156 -31.513  31.500  1.00  0.00              
ATOM   2753  CB  ILE   337      11.113 -32.073  30.575  1.00  0.00              
ATOM   2754  C   ILE   337      13.475 -32.118  31.144  1.00  0.00              
ATOM   2755  O   ILE   337      13.935 -33.051  31.801  1.00  0.00              
ATOM   2756  CG2 ILE   337      11.224 -33.607  30.606  1.00  0.00           C  
ATOM   2757  CG1 ILE   337       9.719 -31.557  30.970  1.00  0.00           C  
ATOM   2758  CD1 ILE   337       8.632 -31.888  29.949  1.00  0.00           C  
ATOM   2759  N   GLU   338      14.131 -31.598  30.092  1.00  0.00              
ATOM   2760  CA  GLU   338      15.368 -32.194  29.686  1.00  0.00              
ATOM   2761  CB  GLU   338      15.956 -31.542  28.422  1.00  0.00              
ATOM   2762  C   GLU   338      16.389 -32.051  30.777  1.00  0.00              
ATOM   2763  O   GLU   338      17.049 -33.024  31.138  1.00  0.00              
ATOM   2764  CG  GLU   338      15.134 -31.792  27.155  1.00  0.00           C  
ATOM   2765  CD  GLU   338      15.376 -33.226  26.704  1.00  0.00           C  
ATOM   2766  OE1 GLU   338      16.548 -33.682  26.787  1.00  0.00           O  
ATOM   2767  OE2 GLU   338      14.393 -33.885  26.273  1.00  0.00           O  
ATOM   2768  N   VAL   339      16.574 -30.823  31.304  1.00  0.00              
ATOM   2769  CA  VAL   339      17.587 -30.586  32.297  1.00  0.00              
ATOM   2770  CB  VAL   339      17.925 -29.132  32.423  1.00  0.00              
ATOM   2771  C   VAL   339      17.244 -31.094  33.675  1.00  0.00              
ATOM   2772  O   VAL   339      18.048 -31.766  34.318  1.00  0.00              
ATOM   2773  CG1 VAL   339      18.970 -28.961  33.538  1.00  0.00           C  
ATOM   2774  CG2 VAL   339      18.400 -28.637  31.047  1.00  0.00           C  
ATOM   2775  N   CYS   340      16.072 -30.700  34.206  1.00  0.00              
ATOM   2776  CA  CYS   340      15.662 -31.048  35.543  1.00  0.00              
ATOM   2777  CB  CYS   340      14.710 -30.012  36.164  1.00  0.00              
ATOM   2778  C   CYS   340      15.042 -32.406  35.661  1.00  0.00              
ATOM   2779  O   CYS   340      15.072 -33.009  36.734  1.00  0.00              
ATOM   2780  SG  CYS   340      15.450 -28.348  36.224  1.00  0.00           S  
ATOM   2781  N   GLY   341      14.401 -32.901  34.585  1.00  0.00              
ATOM   2782  CA  GLY   341      13.733 -34.165  34.673  1.00  0.00              
ATOM   2783  C   GLY   341      12.429 -33.916  35.368  1.00  0.00              
ATOM   2784  O   GLY   341      11.801 -34.842  35.880  1.00  0.00              
ATOM   2785  N   CYS   342      11.997 -32.638  35.425  1.00  0.00              
ATOM   2786  CA  CYS   342      10.757 -32.336  36.074  1.00  0.00              
ATOM   2787  CB  CYS   342      10.885 -32.144  37.599  1.00  0.00              
ATOM   2788  C   CYS   342      10.190 -31.082  35.475  1.00  0.00              
ATOM   2789  O   CYS   342      10.842 -30.404  34.681  1.00  0.00              
ATOM   2790  SG  CYS   342      11.746 -30.617  38.064  1.00  0.00           S  
ATOM   2791  N   ARG   343       8.931 -30.763  35.842  1.00  0.00              
ATOM   2792  CA  ARG   343       8.222 -29.612  35.349  1.00  0.00              
ATOM   2793  CB  ARG   343       6.849 -29.940  34.740  1.00  0.00              
ATOM   2794  C   ARG   343       7.805 -28.811  36.538  1.00  0.00              
ATOM   2795  O   ARG   343       7.517 -29.361  37.599  1.00  0.00              
ATOM   2796  CG  ARG   343       6.838 -30.761  33.462  1.00  0.00           C  
ATOM   2797  CD  ARG   343       5.524 -31.527  33.276  1.00  0.00           C  
ATOM   2798  NE  ARG   343       4.378 -30.580  33.387  1.00  0.00           N  
ATOM   2799  CZ  ARG   343       3.147 -31.061  33.734  1.00  0.00           C  
ATOM   2800  NH1 ARG   343       3.006 -32.367  34.103  1.00  0.00           N  
ATOM   2801  NH2 ARG   343       2.051 -30.250  33.707  1.00  0.00           N  
ATOM   2802  N   ALA   344       7.744 -27.477  36.376  1.00  0.00              
ATOM   2803  CA  ALA   344       7.235 -26.640  37.421  1.00  0.00              
ATOM   2804  CB  ALA   344       7.587 -25.153  37.252  1.00  0.00              
ATOM   2805  C   ALA   344       5.739 -26.778  37.387  1.00  0.00              
ATOM   2806  O   ALA   344       5.173 -27.298  36.428  1.00  0.00              
ATOM   2807  N   LEU   345       5.058 -26.306  38.448  1.00  0.00              
ATOM   2808  CA  LEU   345       3.631 -26.432  38.596  1.00  0.00              
ATOM   2809  CB  LEU   345       3.143 -25.878  39.949  1.00  0.00              
ATOM   2810  C   LEU   345       2.872 -25.759  37.484  1.00  0.00              
ATOM   2811  O   LEU   345       1.853 -26.275  37.030  1.00  0.00              
ATOM   2812  CG  LEU   345       1.625 -25.625  40.036  1.00  0.00           C  
ATOM   2813  CD1 LEU   345       0.795 -26.790  39.499  1.00  0.00           C  
ATOM   2814  CD2 LEU   345       1.220 -25.282  41.475  1.00  0.00           C  
ATOM   2815  N   TYR   346       3.324 -24.583  37.026  1.00  0.00              
ATOM   2816  CA  TYR   346       2.638 -23.831  36.007  1.00  0.00              
ATOM   2817  CB  TYR   346       3.068 -22.351  35.932  1.00  0.00              
ATOM   2818  C   TYR   346       2.696 -24.457  34.637  1.00  0.00              
ATOM   2819  O   TYR   346       1.828 -24.200  33.803  1.00  0.00              
ATOM   2820  CG  TYR   346       4.550 -22.233  35.837  1.00  0.00           C  
ATOM   2821  CD1 TYR   346       5.197 -22.279  34.623  1.00  0.00           C  
ATOM   2822  CD2 TYR   346       5.292 -22.061  36.982  1.00  0.00           C  
ATOM   2823  CE1 TYR   346       6.566 -22.159  34.560  1.00  0.00           C  
ATOM   2824  CE2 TYR   346       6.659 -21.940  36.925  1.00  0.00           C  
ATOM   2825  CZ  TYR   346       7.299 -21.989  35.711  1.00  0.00           C  
ATOM   2826  OH  TYR   346       8.703 -21.865  35.648  1.00  0.00           O  
ATOM   2827  N   MET   347       3.754 -25.232  34.328  1.00  0.00              
ATOM   2828  CA  MET   347       3.944 -25.774  33.000  1.00  0.00              
ATOM   2829  CB  MET   347       5.380 -26.265  32.785  1.00  0.00              
ATOM   2830  C   MET   347       2.999 -26.911  32.684  1.00  0.00              
ATOM   2831  O   MET   347       2.542 -27.643  33.562  1.00  0.00              
ATOM   2832  CG  MET   347       6.407 -25.139  32.941  1.00  0.00           C  
ATOM   2833  SD  MET   347       8.150 -25.650  32.851  1.00  0.00           S  
ATOM   2834  CE  MET   347       8.826 -24.008  33.240  1.00  0.00           C  
ATOM   2835  N   PRO   348       2.684 -27.027  31.407  1.00  0.00              
ATOM   2836  CA  PRO   348       1.805 -28.057  30.887  1.00  0.00              
ATOM   2837  CB  PRO   348       1.160 -27.476  29.625  1.00  0.00              
ATOM   2838  C   PRO   348       2.557 -29.329  30.620  1.00  0.00              
ATOM   2839  O   PRO   348       3.775 -29.340  30.775  1.00  0.00              
ATOM   2840  CD  PRO   348       2.624 -25.828  30.595  1.00  0.00           C  
ATOM   2841  CG  PRO   348       2.058 -26.290  29.246  1.00  0.00           C  
ATOM   2842  N   GLY   349       1.857 -30.412  30.208  1.00  0.00              
ATOM   2843  CA  GLY   349       2.532 -31.650  29.914  1.00  0.00              
ATOM   2844  C   GLY   349       2.255 -32.647  31.000  1.00  0.00              
ATOM   2845  O   GLY   349       1.485 -32.385  31.922  1.00  0.00              
ATOM   2846  N   SER   350       2.781 -33.877  30.810  1.00  0.00              
ATOM   2847  CA  SER   350       2.636 -34.993  31.710  1.00  0.00              
ATOM   2848  CB  SER   350       2.457 -36.322  30.964  1.00  0.00              
ATOM   2849  C   SER   350       3.766 -35.191  32.695  1.00  0.00              
ATOM   2850  O   SER   350       3.601 -35.960  33.641  1.00  0.00              
ATOM   2851  OG  SER   350       2.318 -37.379  31.900  1.00  0.00           O  
ATOM   2852  N   ALA   351       4.930 -34.534  32.521  1.00  0.00              
ATOM   2853  CA  ALA   351       6.081 -34.852  33.334  1.00  0.00              
ATOM   2854  CB  ALA   351       7.324 -33.992  33.002  1.00  0.00              
ATOM   2855  C   ALA   351       5.776 -34.662  34.788  1.00  0.00              
ATOM   2856  O   ALA   351       4.803 -34.012  35.159  1.00  0.00              
ATOM   2857  N   PRO   352       6.561 -35.276  35.639  1.00  0.00              
ATOM   2858  CA  PRO   352       6.343 -35.176  37.057  1.00  0.00              
ATOM   2859  CB  PRO   352       7.196 -36.272  37.698  1.00  0.00              
ATOM   2860  C   PRO   352       6.653 -33.790  37.536  1.00  0.00              
ATOM   2861  O   PRO   352       7.555 -33.151  36.993  1.00  0.00              
ATOM   2862  CD  PRO   352       7.357 -36.438  35.285  1.00  0.00           C  
ATOM   2863  CG  PRO   352       8.137 -36.744  36.575  1.00  0.00           C  
ATOM   2864  N   PHE   353       5.909 -33.305  38.554  1.00  0.00              
ATOM   2865  CA  PHE   353       6.128 -31.974  39.027  1.00  0.00              
ATOM   2866  CB  PHE   353       4.934 -31.339  39.762  1.00  0.00              
ATOM   2867  C   PHE   353       7.340 -31.961  39.900  1.00  0.00              
ATOM   2868  O   PHE   353       7.691 -32.956  40.532  1.00  0.00              
ATOM   2869  CG  PHE   353       3.907 -31.036  38.720  1.00  0.00           C  
ATOM   2870  CD1 PHE   353       2.954 -31.967  38.380  1.00  0.00           C  
ATOM   2871  CD2 PHE   353       3.905 -29.821  38.072  1.00  0.00           C  
ATOM   2872  CE1 PHE   353       2.010 -31.689  37.418  1.00  0.00           C  
ATOM   2873  CE2 PHE   353       2.965 -29.536  37.110  1.00  0.00           C  
ATOM   2874  CZ  PHE   353       2.014 -30.471  36.781  1.00  0.00           C  
ATOM   2875  N   CYS   354       8.027 -30.806  39.922  1.00  0.00              
ATOM   2876  CA  CYS   354       9.264 -30.669  40.621  1.00  0.00              
ATOM   2877  CB  CYS   354      10.000 -29.391  40.219  1.00  0.00              
ATOM   2878  C   CYS   354       9.034 -30.632  42.095  1.00  0.00              
ATOM   2879  O   CYS   354       8.044 -30.090  42.585  1.00  0.00              
ATOM   2880  SG  CYS   354      10.220 -29.329  38.421  1.00  0.00           S  
ATOM   2881  N   THR   355       9.983 -31.228  42.839  1.00  0.00              
ATOM   2882  CA  THR   355       9.937 -31.254  44.269  1.00  0.00              
ATOM   2883  CB  THR   355      10.845 -32.292  44.862  1.00  0.00              
ATOM   2884  C   THR   355      10.503 -29.936  44.704  1.00  0.00              
ATOM   2885  O   THR   355      11.090 -29.208  43.907  1.00  0.00              
ATOM   2886  OG1 THR   355      10.598 -33.558  44.279  1.00  0.00           O  
ATOM   2887  CG2 THR   355      10.575 -32.378  46.369  1.00  0.00           C  
ATOM   2888  N   ALA   356      10.351 -29.591  45.993  1.00  0.00              
ATOM   2889  CA  ALA   356      10.877 -28.353  46.488  1.00  0.00              
ATOM   2890  CB  ALA   356      10.582 -28.123  47.981  1.00  0.00              
ATOM   2891  C   ALA   356      12.365 -28.380  46.313  1.00  0.00              
ATOM   2892  O   ALA   356      12.974 -27.360  45.996  1.00  0.00              
ATOM   2893  N   HIS   357      12.988 -29.554  46.530  1.00  0.00              
ATOM   2894  CA  HIS   357      14.411 -29.717  46.400  1.00  0.00              
ATOM   2895  CB  HIS   357      14.852 -31.159  46.724  1.00  0.00              
ATOM   2896  C   HIS   357      14.804 -29.429  44.986  1.00  0.00              
ATOM   2897  O   HIS   357      15.777 -28.721  44.735  1.00  0.00              
ATOM   2898  ND1 HIS   357      17.343 -30.952  47.255  1.00  0.00           N  
ATOM   2899  CG  HIS   357      16.309 -31.443  46.488  1.00  0.00           C  
ATOM   2900  NE2 HIS   357      18.269 -32.222  45.681  1.00  0.00           N  
ATOM   2901  CD2 HIS   357      16.894 -32.216  45.532  1.00  0.00           C  
ATOM   2902  CE1 HIS   357      18.492 -31.448  46.729  1.00  0.00           C  
ATOM   2903  N   GLN   358      14.037 -29.969  44.025  1.00  0.00              
ATOM   2904  CA  GLN   358      14.325 -29.813  42.630  1.00  0.00              
ATOM   2905  CB  GLN   358      13.389 -30.676  41.766  1.00  0.00              
ATOM   2906  C   GLN   358      14.180 -28.370  42.253  1.00  0.00              
ATOM   2907  O   GLN   358      14.938 -27.862  41.428  1.00  0.00              
ATOM   2908  CG  GLN   358      13.586 -32.169  42.050  1.00  0.00           C  
ATOM   2909  CD  GLN   358      12.604 -32.978  41.217  1.00  0.00           C  
ATOM   2910  OE1 GLN   358      11.403 -32.716  41.220  1.00  0.00           O  
ATOM   2911  NE2 GLN   358      13.126 -33.996  40.482  1.00  0.00           N  
ATOM   2912  N   ILE   359      13.194 -27.665  42.841  1.00  0.00              
ATOM   2913  CA  ILE   359      13.000 -26.285  42.496  1.00  0.00              
ATOM   2914  CB  ILE   359      11.805 -25.668  43.161  1.00  0.00              
ATOM   2915  C   ILE   359      14.205 -25.483  42.889  1.00  0.00              
ATOM   2916  O   ILE   359      14.711 -24.686  42.100  1.00  0.00              
ATOM   2917  CG2 ILE   359      11.858 -24.147  42.940  1.00  0.00           C  
ATOM   2918  CG1 ILE   359      10.521 -26.327  42.635  1.00  0.00           C  
ATOM   2919  CD1 ILE   359       9.269 -25.927  43.408  1.00  0.00           C  
ATOM   2920  N   ASN   360      14.705 -25.673  44.122  1.00  0.00              
ATOM   2921  CA  ASN   360      15.820 -24.899  44.592  1.00  0.00              
ATOM   2922  CB  ASN   360      16.107 -25.154  46.081  1.00  0.00              
ATOM   2923  C   ASN   360      17.059 -25.255  43.822  1.00  0.00              
ATOM   2924  O   ASN   360      17.852 -24.390  43.456  1.00  0.00              
ATOM   2925  CG  ASN   360      17.025 -24.052  46.586  1.00  0.00           C  
ATOM   2926  OD1 ASN   360      17.051 -22.949  46.045  1.00  0.00           O  
ATOM   2927  ND2 ASN   360      17.813 -24.349  47.650  1.00  0.00           N  
ATOM   2928  N   GLN   361      17.266 -26.565  43.610  1.00  0.00              
ATOM   2929  CA  GLN   361      18.429 -27.116  42.978  1.00  0.00              
ATOM   2930  CB  GLN   361      18.495 -28.631  43.227  1.00  0.00              
ATOM   2931  C   GLN   361      18.480 -26.900  41.484  1.00  0.00              
ATOM   2932  O   GLN   361      19.536 -26.561  40.951  1.00  0.00              
ATOM   2933  CG  GLN   361      19.858 -29.242  42.937  1.00  0.00           C  
ATOM   2934  CD  GLN   361      20.801 -28.715  44.005  1.00  0.00           C  
ATOM   2935  OE1 GLN   361      20.501 -28.766  45.197  1.00  0.00           O  
ATOM   2936  NE2 GLN   361      21.969 -28.177  43.568  1.00  0.00           N  
ATOM   2937  N   CYS   362      17.348 -27.071  40.761  1.00  0.00              
ATOM   2938  CA  CYS   362      17.452 -27.108  39.323  1.00  0.00              
ATOM   2939  CB  CYS   362      17.166 -28.519  38.760  1.00  0.00              
ATOM   2940  C   CYS   362      16.481 -26.190  38.638  1.00  0.00              
ATOM   2941  O   CYS   362      16.881 -25.354  37.829  1.00  0.00              
ATOM   2942  SG  CYS   362      17.332 -28.626  36.950  1.00  0.00           S  
ATOM   2943  N   MET   363      15.172 -26.335  38.924  1.00  0.00              
ATOM   2944  CA  MET   363      14.154 -25.626  38.190  1.00  0.00              
ATOM   2945  CB  MET   363      12.735 -26.010  38.596  1.00  0.00              
ATOM   2946  C   MET   363      14.228 -24.139  38.271  1.00  0.00              
ATOM   2947  O   MET   363      14.074 -23.468  37.252  1.00  0.00              
ATOM   2948  CG  MET   363      12.271 -27.219  37.812  1.00  0.00           C  
ATOM   2949  SD  MET   363      11.877 -26.831  36.084  1.00  0.00           S  
ATOM   2950  CE  MET   363      10.302 -26.029  36.492  1.00  0.00           C  
ATOM   2951  N   THR   364      14.442 -23.569  39.465  1.00  0.00              
ATOM   2952  CA  THR   364      14.424 -22.135  39.558  1.00  0.00              
ATOM   2953  CB  THR   364      14.608 -21.658  40.970  1.00  0.00              
ATOM   2954  C   THR   364      15.538 -21.567  38.733  1.00  0.00              
ATOM   2955  O   THR   364      15.323 -20.667  37.921  1.00  0.00              
ATOM   2956  OG1 THR   364      13.591 -22.196  41.803  1.00  0.00           O  
ATOM   2957  CG2 THR   364      14.543 -20.122  40.988  1.00  0.00           C  
ATOM   2958  N   ASN   365      16.759 -22.111  38.891  1.00  0.00              
ATOM   2959  CA  ASN   365      17.894 -21.593  38.186  1.00  0.00              
ATOM   2960  CB  ASN   365      19.191 -22.370  38.481  1.00  0.00              
ATOM   2961  C   ASN   365      17.630 -21.764  36.729  1.00  0.00              
ATOM   2962  O   ASN   365      17.933 -20.883  35.924  1.00  0.00              
ATOM   2963  CG  ASN   365      19.584 -22.149  39.934  1.00  0.00           C  
ATOM   2964  OD1 ASN   365      19.393 -21.067  40.486  1.00  0.00           O  
ATOM   2965  ND2 ASN   365      20.153 -23.206  40.573  1.00  0.00           N  
ATOM   2966  N   ASN   366      17.047 -22.918  36.356  1.00  0.00              
ATOM   2967  CA  ASN   366      16.828 -23.203  34.974  1.00  0.00              
ATOM   2968  CB  ASN   366      16.183 -24.581  34.743  1.00  0.00              
ATOM   2969  C   ASN   366      15.922 -22.171  34.392  1.00  0.00              
ATOM   2970  O   ASN   366      16.258 -21.563  33.392  1.00  0.00              
ATOM   2971  CG  ASN   366      16.283 -24.906  33.260  1.00  0.00           C  
ATOM   2972  OD1 ASN   366      17.333 -25.321  32.773  1.00  0.00           O  
ATOM   2973  ND2 ASN   366      15.161 -24.711  32.517  1.00  0.00           N  
ATOM   2974  N   ILE   367      14.758 -21.882  34.984  1.00  0.00              
ATOM   2975  CA  ILE   367      13.939 -20.901  34.329  1.00  0.00              
ATOM   2976  CB  ILE   367      12.574 -20.757  34.948  1.00  0.00              
ATOM   2977  C   ILE   367      14.629 -19.569  34.335  1.00  0.00              
ATOM   2978  O   ILE   367      14.631 -18.866  33.324  1.00  0.00              
ATOM   2979  CG2 ILE   367      11.952 -19.449  34.433  1.00  0.00           C  
ATOM   2980  CG1 ILE   367      11.707 -21.995  34.638  1.00  0.00           C  
ATOM   2981  CD1 ILE   367      12.191 -23.298  35.263  1.00  0.00           C  
ATOM   2982  N   GLU   368      15.254 -19.182  35.465  1.00  0.00              
ATOM   2983  CA  GLU   368      15.826 -17.868  35.497  1.00  0.00              
ATOM   2984  CB  GLU   368      16.439 -17.494  36.864  1.00  0.00              
ATOM   2985  C   GLU   368      16.902 -17.721  34.455  1.00  0.00              
ATOM   2986  O   GLU   368      16.861 -16.790  33.656  1.00  0.00              
ATOM   2987  CG  GLU   368      17.639 -18.346  37.287  1.00  0.00           C  
ATOM   2988  CD  GLU   368      18.135 -17.825  38.631  1.00  0.00           C  
ATOM   2989  OE1 GLU   368      17.442 -16.953  39.221  1.00  0.00           O  
ATOM   2990  OE2 GLU   368      19.215 -18.288  39.083  1.00  0.00           O  
ATOM   2991  N   GLU   369      17.908 -18.616  34.429  1.00  0.00              
ATOM   2992  CA  GLU   369      18.975 -18.479  33.474  1.00  0.00              
ATOM   2993  CB  GLU   369      20.231 -19.284  33.846  1.00  0.00              
ATOM   2994  C   GLU   369      18.554 -18.895  32.102  1.00  0.00              
ATOM   2995  O   GLU   369      18.880 -18.234  31.120  1.00  0.00              
ATOM   2996  CG  GLU   369      21.442 -18.890  32.998  1.00  0.00           C  
ATOM   2997  CD  GLU   369      22.688 -19.539  33.586  1.00  0.00           C  
ATOM   2998  OE1 GLU   369      22.683 -20.787  33.757  1.00  0.00           O  
ATOM   2999  OE2 GLU   369      23.662 -18.793  33.874  1.00  0.00           O  
ATOM   3000  N   ILE   370      17.793 -20.000  32.004  1.00  0.00              
ATOM   3001  CA  ILE   370      17.406 -20.539  30.721  1.00  0.00              
ATOM   3002  CB  ILE   370      16.618 -21.827  30.724  1.00  0.00              
ATOM   3003  C   ILE   370      16.582 -19.528  30.012  1.00  0.00              
ATOM   3004  O   ILE   370      16.593 -19.474  28.783  1.00  0.00              
ATOM   3005  CG2 ILE   370      16.187 -22.138  29.283  1.00  0.00           C  
ATOM   3006  CG1 ILE   370      17.427 -22.972  31.354  1.00  0.00           C  
ATOM   3007  CD1 ILE   370      18.679 -23.348  30.573  1.00  0.00           C  
ATOM   3008  N   ASN   371      15.845 -18.693  30.769  1.00  0.00              
ATOM   3009  CA  ASN   371      14.980 -17.727  30.156  1.00  0.00              
ATOM   3010  CB  ASN   371      14.213 -16.803  31.140  1.00  0.00              
ATOM   3011  C   ASN   371      15.800 -16.887  29.218  1.00  0.00              
ATOM   3012  O   ASN   371      15.259 -16.256  28.313  1.00  0.00              
ATOM   3013  CG  ASN   371      15.076 -15.755  31.851  1.00  0.00           C  
ATOM   3014  OD1 ASN   371      16.248 -15.536  31.544  1.00  0.00           O  
ATOM   3015  ND2 ASN   371      14.454 -15.059  32.841  1.00  0.00           N  
ATOM   3016  N   ASN   372      17.131 -16.828  29.434  1.00  0.00              
ATOM   3017  CA  ASN   372      18.054 -16.153  28.560  1.00  0.00              
ATOM   3018  CB  ASN   372      19.495 -16.166  29.104  1.00  0.00              
ATOM   3019  C   ASN   372      18.023 -16.894  27.240  1.00  0.00              
ATOM   3020  O   ASN   372      16.977 -17.370  26.803  1.00  0.00              
ATOM   3021  CG  ASN   372      20.303 -15.090  28.397  1.00  0.00           C  
ATOM   3022  OD1 ASN   372      19.801 -14.005  28.104  1.00  0.00           O  
ATOM   3023  ND2 ASN   372      21.599 -15.396  28.121  1.00  0.00           N  
ATOM   3024  N   SER   373      19.156 -16.967  26.516  1.00  0.00              
ATOM   3025  CA  SER   373      19.122 -17.593  25.217  1.00  0.00              
ATOM   3026  CB  SER   373      20.415 -17.399  24.410  1.00  0.00              
ATOM   3027  C   SER   373      18.881 -19.074  25.283  1.00  0.00              
ATOM   3028  O   SER   373      19.718 -19.833  25.764  1.00  0.00              
ATOM   3029  OG  SER   373      20.302 -18.049  23.153  1.00  0.00           O  
ATOM   3030  N   SER   374      17.734 -19.533  24.734  1.00  0.00              
ATOM   3031  CA  SER   374      17.441 -20.940  24.679  1.00  0.00              
ATOM   3032  CB  SER   374      17.075 -21.557  26.043  1.00  0.00              
ATOM   3033  C   SER   374      16.241 -21.136  23.803  1.00  0.00              
ATOM   3034  O   SER   374      16.151 -22.078  23.013  1.00  0.00              
ATOM   3035  OG  SER   374      18.207 -21.591  26.900  1.00  0.00           O  
ATOM   3036  N   CYS   375      15.250 -20.245  23.948  1.00  0.00              
ATOM   3037  CA  CYS   375      14.035 -20.441  23.225  1.00  0.00              
ATOM   3038  CB  CYS   375      12.860 -20.705  24.175  1.00  0.00              
ATOM   3039  C   CYS   375      13.738 -19.187  22.468  1.00  0.00              
ATOM   3040  O   CYS   375      13.387 -18.167  23.059  1.00  0.00              
ATOM   3041  SG  CYS   375      13.220 -22.104  25.278  1.00  0.00           S  
ATOM   3042  N   TYR   376      13.853 -19.249  21.125  1.00  0.00              
ATOM   3043  CA  TYR   376      13.558 -18.121  20.287  1.00  0.00              
ATOM   3044  CB  TYR   376      14.594 -17.823  19.187  1.00  0.00              
ATOM   3045  C   TYR   376      12.332 -18.485  19.519  1.00  0.00              
ATOM   3046  O   TYR   376      12.218 -19.603  19.020  1.00  0.00              
ATOM   3047  CG  TYR   376      15.859 -17.301  19.766  1.00  0.00           C  
ATOM   3048  CD1 TYR   376      16.837 -18.160  20.209  1.00  0.00           C  
ATOM   3049  CD2 TYR   376      16.070 -15.945  19.850  1.00  0.00           C  
ATOM   3050  CE1 TYR   376      18.008 -17.670  20.736  1.00  0.00           C  
ATOM   3051  CE2 TYR   376      17.239 -15.450  20.377  1.00  0.00           C  
ATOM   3052  CZ  TYR   376      18.211 -16.314  20.821  1.00  0.00           C  
ATOM   3053  OH  TYR   376      19.413 -15.810  21.361  1.00  0.00           O  
ATOM   3054  N   CYS   377      11.379 -17.541  19.391  1.00  0.00              
ATOM   3055  CA  CYS   377      10.160 -17.880  18.720  1.00  0.00              
ATOM   3056  CB  CYS   377       8.933 -17.736  19.636  1.00  0.00              
ATOM   3057  C   CYS   377       9.963 -17.002  17.520  1.00  0.00              
ATOM   3058  O   CYS   377      10.466 -15.880  17.446  1.00  0.00              
ATOM   3059  SG  CYS   377       9.082 -18.833  21.077  1.00  0.00           S  
ATOM   3060  N   PRO   378       9.268 -17.561  16.554  1.00  0.00              
ATOM   3061  CA  PRO   378       8.984 -16.859  15.330  1.00  0.00              
ATOM   3062  CB  PRO   378       8.704 -17.927  14.276  1.00  0.00              
ATOM   3063  C   PRO   378       7.798 -15.963  15.523  1.00  0.00              
ATOM   3064  O   PRO   378       7.085 -16.118  16.510  1.00  0.00              
ATOM   3065  CD  PRO   378       9.423 -18.991  16.324  1.00  0.00           C  
ATOM   3066  CG  PRO   378       9.438 -19.170  14.800  1.00  0.00           C  
ATOM   3067  N   THR   379       7.560 -15.032  14.578  1.00  0.00              
ATOM   3068  CA  THR   379       6.432 -14.147  14.675  1.00  0.00              
ATOM   3069  CB  THR   379       6.483 -12.997  13.713  1.00  0.00              
ATOM   3070  C   THR   379       5.185 -14.915  14.340  1.00  0.00              
ATOM   3071  O   THR   379       5.191 -15.811  13.497  1.00  0.00              
ATOM   3072  OG1 THR   379       7.640 -12.210  13.948  1.00  0.00           O  
ATOM   3073  CG2 THR   379       5.210 -12.152  13.889  1.00  0.00           C  
ATOM   3074  N   ALA   380       4.088 -14.539  15.029  1.00  0.00              
ATOM   3075  CA  ALA   380       2.756 -15.100  15.065  1.00  0.00              
ATOM   3076  CB  ALA   380       1.944 -14.570  16.258  1.00  0.00              
ATOM   3077  C   ALA   380       1.860 -14.996  13.848  1.00  0.00              
ATOM   3078  O   ALA   380       1.020 -15.854  13.645  1.00  0.00              
ATOM   3079  N   CYS   381       1.925 -13.960  13.016  1.00  0.00              
ATOM   3080  CA  CYS   381       1.011 -13.722  11.906  1.00  0.00              
ATOM   3081  CB  CYS   381       0.400 -14.965  11.175  1.00  0.00              
ATOM   3082  C   CYS   381      -0.231 -13.048  12.435  1.00  0.00              
ATOM   3083  O   CYS   381      -0.837 -12.243  11.727  1.00  0.00              
ATOM   3084  SG  CYS   381       1.503 -16.321  10.648  1.00  0.00           S  
ATOM   3085  N   LEU   382      -0.621 -13.309  13.702  1.00  0.00              
ATOM   3086  CA  LEU   382      -1.778 -12.674  14.283  1.00  0.00              
ATOM   3087  CB  LEU   382      -3.022 -13.580  14.396  1.00  0.00              
ATOM   3088  C   LEU   382      -1.409 -12.357  15.697  1.00  0.00              
ATOM   3089  O   LEU   382      -1.098 -13.258  16.475  1.00  0.00              
ATOM   3090  CG  LEU   382      -3.705 -13.968  13.070  1.00  0.00           C  
ATOM   3091  CD1 LEU   382      -4.328 -12.747  12.377  1.00  0.00           C  
ATOM   3092  CD2 LEU   382      -2.767 -14.772  12.158  1.00  0.00           C  
ATOM   3093  N   TRP   383      -1.431 -11.068  16.078  1.00  0.00              
ATOM   3094  CA  TRP   383      -1.097 -10.742  17.435  1.00  0.00              
ATOM   3095  CB  TRP   383       0.324 -10.167  17.595  1.00  0.00              
ATOM   3096  C   TRP   383      -2.058  -9.717  17.939  1.00  0.00              
ATOM   3097  O   TRP   383      -2.476  -8.822  17.205  1.00  0.00              
ATOM   3098  CG  TRP   383       0.702  -9.793  19.011  1.00  0.00           C  
ATOM   3099  CD2 TRP   383       1.132 -10.727  20.014  1.00  0.00           C  
ATOM   3100  CD1 TRP   383       0.706  -8.564  19.604  1.00  0.00           C  
ATOM   3101  NE1 TRP   383       1.121  -8.673  20.910  1.00  0.00           N  
ATOM   3102  CE2 TRP   383       1.384  -9.999  21.177  1.00  0.00           C  
ATOM   3103  CE3 TRP   383       1.303 -12.081  19.970  1.00  0.00           C  
ATOM   3104  CZ2 TRP   383       1.812 -10.617  22.317  1.00  0.00           C  
ATOM   3105  CZ3 TRP   383       1.735 -12.699  21.122  1.00  0.00           C  
ATOM   3106  CH2 TRP   383       1.986 -11.982  22.274  1.00  0.00           C  
ATOM   3107  N   THR   384      -2.451  -9.839  19.223  1.00  0.00              
ATOM   3108  CA  THR   384      -3.314  -8.847  19.796  1.00  0.00              
ATOM   3109  CB  THR   384      -4.552  -9.366  20.466  1.00  0.00              
ATOM   3110  C   THR   384      -2.558  -8.167  20.884  1.00  0.00              
ATOM   3111  O   THR   384      -2.099  -8.804  21.832  1.00  0.00              
ATOM   3112  OG1 THR   384      -4.210 -10.250  21.517  1.00  0.00           O  
ATOM   3113  CG2 THR   384      -5.419 -10.094  19.453  1.00  0.00           C  
ATOM   3114  N   SER   385      -2.420  -6.835  20.771  1.00  0.00              
ATOM   3115  CA  SER   385      -1.768  -6.096  21.808  1.00  0.00              
ATOM   3116  CB  SER   385      -0.680  -5.116  21.342  1.00  0.00              
ATOM   3117  C   SER   385      -2.802  -5.233  22.434  1.00  0.00              
ATOM   3118  O   SER   385      -3.762  -4.819  21.786  1.00  0.00              
ATOM   3119  OG  SER   385       0.502  -5.803  20.977  1.00  0.00           O  
ATOM   3120  N   TYR   386      -2.642  -4.965  23.741  1.00  0.00              
ATOM   3121  CA  TYR   386      -3.561  -4.083  24.387  1.00  0.00              
ATOM   3122  CB  TYR   386      -4.319  -4.740  25.553  1.00  0.00              
ATOM   3123  C   TYR   386      -2.762  -2.936  24.910  1.00  0.00              
ATOM   3124  O   TYR   386      -1.876  -3.124  25.740  1.00  0.00              
ATOM   3125  CG  TYR   386      -5.209  -5.787  24.965  1.00  0.00           C  
ATOM   3126  CD1 TYR   386      -6.435  -5.443  24.442  1.00  0.00           C  
ATOM   3127  CD2 TYR   386      -4.826  -7.109  24.933  1.00  0.00           C  
ATOM   3128  CE1 TYR   386      -7.262  -6.397  23.898  1.00  0.00           C  
ATOM   3129  CE2 TYR   386      -5.650  -8.069  24.390  1.00  0.00           C  
ATOM   3130  CZ  TYR   386      -6.871  -7.713  23.871  1.00  0.00           C  
ATOM   3131  OH  TYR   386      -7.719  -8.693  23.313  1.00  0.00           O  
ATOM   3132  N   ASP   387      -3.059  -1.714  24.421  1.00  0.00              
ATOM   3133  CA  ASP   387      -2.354  -0.533  24.845  1.00  0.00              
ATOM   3134  CB  ASP   387      -2.380   0.594  23.797  1.00  0.00              
ATOM   3135  C   ASP   387      -3.059  -0.011  26.065  1.00  0.00              
ATOM   3136  O   ASP   387      -4.263   0.219  26.025  1.00  0.00              
ATOM   3137  CG  ASP   387      -1.575   0.148  22.584  1.00  0.00           C  
ATOM   3138  OD1 ASP   387      -0.689  -0.733  22.750  1.00  0.00           O  
ATOM   3139  OD2 ASP   387      -1.839   0.682  21.473  1.00  0.00           O  
ATOM   3140  N   PRO   388      -2.366   0.083  27.177  1.00  0.00              
ATOM   3141  CA  PRO   388      -3.028   0.578  28.360  1.00  0.00              
ATOM   3142  CB  PRO   388      -2.716  -0.424  29.470  1.00  0.00              
ATOM   3143  C   PRO   388      -2.629   1.967  28.766  1.00  0.00              
ATOM   3144  O   PRO   388      -1.541   2.421  28.407  1.00  0.00              
ATOM   3145  CD  PRO   388      -1.441  -0.989  27.510  1.00  0.00           C  
ATOM   3146  CG  PRO   388      -1.373  -1.027  29.042  1.00  0.00           C  
ATOM   3147  N   ALA   389      -3.484   2.638  29.561  1.00  0.00              
ATOM   3148  CA  ALA   389      -3.153   3.892  30.173  1.00  0.00              
ATOM   3149  CB  ALA   389      -3.894   5.095  29.564  1.00  0.00              
ATOM   3150  C   ALA   389      -3.640   3.732  31.579  1.00  0.00              
ATOM   3151  O   ALA   389      -4.793   3.367  31.795  1.00  0.00              
ATOM   3152  N   VAL   390      -2.787   4.005  32.585  1.00  0.00              
ATOM   3153  CA  VAL   390      -3.227   3.769  33.933  1.00  0.00              
ATOM   3154  CB  VAL   390      -2.361   2.824  34.708  1.00  0.00              
ATOM   3155  C   VAL   390      -3.280   5.045  34.706  1.00  0.00              
ATOM   3156  O   VAL   390      -2.556   5.999  34.427  1.00  0.00              
ATOM   3157  CG1 VAL   390      -2.570   1.404  34.171  1.00  0.00           C  
ATOM   3158  CG2 VAL   390      -0.909   3.304  34.579  1.00  0.00           C  
ATOM   3159  N   SER   391      -4.194   5.077  35.700  1.00  0.00              
ATOM   3160  CA  SER   391      -4.357   6.207  36.568  1.00  0.00              
ATOM   3161  CB  SER   391      -5.429   7.202  36.092  1.00  0.00              
ATOM   3162  C   SER   391      -4.783   5.679  37.903  1.00  0.00              
ATOM   3163  O   SER   391      -5.221   4.534  38.011  1.00  0.00              
ATOM   3164  OG  SER   391      -6.704   6.579  36.083  1.00  0.00           O  
ATOM   3165  N   TYR   392      -4.646   6.499  38.968  1.00  0.00              
ATOM   3166  CA  TYR   392      -5.000   6.014  40.273  1.00  0.00              
ATOM   3167  CB  TYR   392      -3.774   5.584  41.099  1.00  0.00              
ATOM   3168  C   TYR   392      -5.717   7.071  41.065  1.00  0.00              
ATOM   3169  O   TYR   392      -5.559   8.269  40.832  1.00  0.00              
ATOM   3170  CG  TYR   392      -2.941   6.805  41.287  1.00  0.00           C  
ATOM   3171  CD1 TYR   392      -3.135   7.625  42.374  1.00  0.00           C  
ATOM   3172  CD2 TYR   392      -1.972   7.136  40.368  1.00  0.00           C  
ATOM   3173  CE1 TYR   392      -2.374   8.756  42.547  1.00  0.00           C  
ATOM   3174  CE2 TYR   392      -1.207   8.266  40.535  1.00  0.00           C  
ATOM   3175  CZ  TYR   392      -1.407   9.077  41.625  1.00  0.00           C  
ATOM   3176  OH  TYR   392      -0.625  10.238  41.799  1.00  0.00           O  
ATOM   3177  N   SER   393      -6.543   6.609  42.029  1.00  0.00              
ATOM   3178  CA  SER   393      -7.256   7.413  42.986  1.00  0.00              
ATOM   3179  CB  SER   393      -8.786   7.354  42.850  1.00  0.00              
ATOM   3180  C   SER   393      -6.958   6.755  44.294  1.00  0.00              
ATOM   3181  O   SER   393      -6.610   5.576  44.330  1.00  0.00              
ATOM   3182  OG  SER   393      -9.198   7.877  41.598  1.00  0.00           O  
ATOM   3183  N   MET   394      -7.076   7.492  45.412  1.00  0.00              
ATOM   3184  CA  MET   394      -6.731   6.893  46.667  1.00  0.00              
ATOM   3185  CB  MET   394      -6.106   7.908  47.641  1.00  0.00              
ATOM   3186  C   MET   394      -7.952   6.325  47.312  1.00  0.00              
ATOM   3187  O   MET   394      -9.035   6.900  47.230  1.00  0.00              
ATOM   3188  CG  MET   394      -5.449   7.289  48.874  1.00  0.00           C  
ATOM   3189  SD  MET   394      -4.718   8.509  50.008  1.00  0.00           S  
ATOM   3190  CE  MET   394      -3.991   7.282  51.132  1.00  0.00           C  
ATOM   3191  N   THR   395      -7.809   5.131  47.925  1.00  0.00              
ATOM   3192  CA  THR   395      -8.851   4.607  48.756  1.00  0.00              
ATOM   3193  CB  THR   395      -9.719   3.528  48.185  1.00  0.00              
ATOM   3194  C   THR   395      -8.188   4.099  49.987  1.00  0.00              
ATOM   3195  O   THR   395      -7.043   3.654  49.923  1.00  0.00              
ATOM   3196  OG1 THR   395      -8.953   2.412  47.764  1.00  0.00           O  
ATOM   3197  CG2 THR   395     -10.539   4.148  47.047  1.00  0.00           C  
ATOM   3198  N   PRO   396      -8.826   4.132  51.126  1.00  0.00              
ATOM   3199  CA  PRO   396     -10.167   4.631  51.324  1.00  0.00              
ATOM   3200  CB  PRO   396     -10.633   4.028  52.650  1.00  0.00              
ATOM   3201  C   PRO   396     -10.164   6.120  51.456  1.00  0.00              
ATOM   3202  O   PRO   396      -9.100   6.690  51.689  1.00  0.00              
ATOM   3203  CD  PRO   396      -8.411   3.203  52.163  1.00  0.00           C  
ATOM   3204  CG  PRO   396      -9.691   2.837  52.901  1.00  0.00           C  
ATOM   3205  N   THR   397     -11.340   6.767  51.308  1.00  0.00              
ATOM   3206  CA  THR   397     -11.423   8.162  51.617  1.00  0.00              
ATOM   3207  CB  THR   397     -12.584   8.862  50.973  1.00  0.00              
ATOM   3208  C   THR   397     -11.641   8.169  53.093  1.00  0.00              
ATOM   3209  O   THR   397     -12.119   7.183  53.653  1.00  0.00              
ATOM   3210  OG1 THR   397     -13.811   8.335  51.454  1.00  0.00           O  
ATOM   3211  CG2 THR   397     -12.485   8.666  49.450  1.00  0.00           C  
ATOM   3212  N   GLU   398     -11.296   9.275  53.773  1.00  0.00              
ATOM   3213  CA  GLU   398     -11.410   9.268  55.200  1.00  0.00              
ATOM   3214  CB  GLU   398     -10.957  10.592  55.827  1.00  0.00              
ATOM   3215  C   GLU   398     -12.841   9.086  55.550  1.00  0.00              
ATOM   3216  O   GLU   398     -13.197   8.314  56.439  1.00  0.00              
ATOM   3217  CG  GLU   398      -9.470  10.882  55.625  1.00  0.00           C  
ATOM   3218  CD  GLU   398      -9.202  12.282  56.156  1.00  0.00           C  
ATOM   3219  OE1 GLU   398     -10.157  12.902  56.696  1.00  0.00           O  
ATOM   3220  OE2 GLU   398      -8.041  12.753  56.027  1.00  0.00           O  
ATOM   3221  N   THR   399     -13.713   9.783  54.816  1.00  0.00              
ATOM   3222  CA  THR   399     -15.088   9.746  55.174  1.00  0.00              
ATOM   3223  CB  THR   399     -15.931  10.594  54.265  1.00  0.00              
ATOM   3224  C   THR   399     -15.583   8.350  55.086  1.00  0.00              
ATOM   3225  O   THR   399     -16.218   7.854  56.015  1.00  0.00              
ATOM   3226  OG1 THR   399     -15.874  10.100  52.935  1.00  0.00           O  
ATOM   3227  CG2 THR   399     -15.397  12.036  54.311  1.00  0.00           C  
ATOM   3228  N   ILE   400     -15.312   7.675  53.960  1.00  0.00              
ATOM   3229  CA  ILE   400     -15.925   6.401  53.825  1.00  0.00              
ATOM   3230  CB  ILE   400     -15.969   5.909  52.399  1.00  0.00              
ATOM   3231  C   ILE   400     -15.346   5.309  54.646  1.00  0.00              
ATOM   3232  O   ILE   400     -16.053   4.719  55.468  1.00  0.00              
ATOM   3233  CG2 ILE   400     -16.805   6.919  51.597  1.00  0.00           C  
ATOM   3234  CG1 ILE   400     -14.559   5.679  51.821  1.00  0.00           C  
ATOM   3235  CD1 ILE   400     -14.540   4.833  50.547  1.00  0.00           C  
ATOM   3236  N   THR   401     -14.015   5.083  54.517  1.00  0.00              
ATOM   3237  CA  THR   401     -13.418   3.766  54.675  1.00  0.00              
ATOM   3238  CB  THR   401     -12.526   3.534  55.877  1.00  0.00              
ATOM   3239  C   THR   401     -14.511   2.730  54.563  1.00  0.00              
ATOM   3240  O   THR   401     -14.554   1.787  55.349  1.00  0.00              
ATOM   3241  OG1 THR   401     -11.769   2.347  55.685  1.00  0.00           O  
ATOM   3242  CG2 THR   401     -13.342   3.414  57.169  1.00  0.00           C  
ATOM   3243  N   SER   402     -15.268   2.885  53.426  1.00  0.00              
ATOM   3244  CA  SER   402     -16.549   2.471  52.889  1.00  0.00              
ATOM   3245  CB  SER   402     -16.399   1.466  51.740  1.00  0.00              
ATOM   3246  C   SER   402     -17.401   1.848  53.885  1.00  0.00              
ATOM   3247  O   SER   402     -17.967   0.786  53.617  1.00  0.00              
ATOM   3248  OG  SER   402     -15.634   2.046  50.695  1.00  0.00           O  
ATOM   3249  N   GLU   403     -17.513   2.474  55.086  1.00  0.00              
ATOM   3250  CA  GLU   403     -18.028   1.869  56.306  1.00  0.00              
ATOM   3251  CB  GLU   403     -19.562   1.876  56.427  1.00  0.00              
ATOM   3252  C   GLU   403     -17.639   0.403  56.279  1.00  0.00              
ATOM   3253  O   GLU   403     -18.298  -0.443  56.872  1.00  0.00              
ATOM   3254  CG  GLU   403     -20.230   3.248  56.357  1.00  0.00           C  
ATOM   3255  CD  GLU   403     -20.682   3.455  54.918  1.00  0.00           C  
ATOM   3256  OE1 GLU   403     -19.801   3.575  54.025  1.00  0.00           O  
ATOM   3257  OE2 GLU   403     -21.921   3.482  54.693  1.00  0.00           O  
ATOM   3258  N   GLU   404     -16.494   0.124  55.623  1.00  0.00              
ATOM   3259  CA  GLU   404     -16.024  -1.105  55.114  1.00  0.00              
ATOM   3260  CB  GLU   404     -14.826  -0.992  54.183  1.00  0.00              
ATOM   3261  C   GLU   404     -15.572  -1.724  56.324  1.00  0.00              
ATOM   3262  O   GLU   404     -15.442  -2.938  56.440  1.00  0.00              
ATOM   3263  CG  GLU   404     -13.562  -0.843  54.996  1.00  0.00           C  
ATOM   3264  CD  GLU   404     -12.942  -2.211  55.143  1.00  0.00           C  
ATOM   3265  OE1 GLU   404     -13.414  -3.128  54.422  1.00  0.00           O  
ATOM   3266  OE2 GLU   404     -12.002  -2.358  55.969  1.00  0.00           O  
ATOM   3267  N   ALA   405     -15.210  -0.808  57.222  1.00  0.00              
ATOM   3268  CA  ALA   405     -14.731  -1.253  58.448  1.00  0.00              
ATOM   3269  CB  ALA   405     -13.403  -0.565  58.804  1.00  0.00              
ATOM   3270  C   ALA   405     -15.754  -0.750  59.428  1.00  0.00              
ATOM   3271  O   ALA   405     -15.592   0.365  59.912  1.00  0.00              
ATOM   3272  N   PRO   406     -16.779  -1.457  59.829  1.00  0.00              
ATOM   3273  CA  PRO   406     -17.106  -2.751  59.299  1.00  0.00              
ATOM   3274  CB  PRO   406     -17.457  -3.630  60.498  1.00  0.00              
ATOM   3275  C   PRO   406     -18.194  -2.816  58.272  1.00  0.00              
ATOM   3276  O   PRO   406     -19.271  -2.268  58.499  1.00  0.00              
ATOM   3277  CD  PRO   406     -17.111  -1.368  61.238  1.00  0.00           C  
ATOM   3278  CG  PRO   406     -17.936  -2.622  61.548  1.00  0.00           C  
ATOM   3279  N   LEU   407     -17.942  -3.569  57.188  1.00  0.00              
ATOM   3280  CA  LEU   407     -18.875  -3.971  56.173  1.00  0.00              
ATOM   3281  CB  LEU   407     -19.058  -2.996  54.994  1.00  0.00              
ATOM   3282  C   LEU   407     -18.217  -5.157  55.583  1.00  0.00              
ATOM   3283  O   LEU   407     -18.848  -5.977  54.918  1.00  0.00              
ATOM   3284  CG  LEU   407     -20.011  -1.819  55.253  1.00  0.00           C  
ATOM   3285  CD1 LEU   407     -20.116  -0.914  54.015  1.00  0.00           C  
ATOM   3286  CD2 LEU   407     -21.381  -2.309  55.746  1.00  0.00           C  
ATOM   3287  N   PHE   408     -16.908  -5.300  55.873  1.00  0.00              
ATOM   3288  CA  PHE   408     -16.226  -6.339  55.183  1.00  0.00              
ATOM   3289  CB  PHE   408     -14.730  -6.087  54.940  1.00  0.00              
ATOM   3290  C   PHE   408     -16.477  -7.644  55.826  1.00  0.00              
ATOM   3291  O   PHE   408     -15.755  -8.066  56.726  1.00  0.00              
ATOM   3292  CG  PHE   408     -14.286  -7.220  54.086  1.00  0.00           C  
ATOM   3293  CD1 PHE   408     -15.161  -7.793  53.189  1.00  0.00           C  
ATOM   3294  CD2 PHE   408     -13.024  -7.744  54.216  1.00  0.00           C  
ATOM   3295  CE1 PHE   408     -14.773  -8.855  52.407  1.00  0.00           C  
ATOM   3296  CE2 PHE   408     -12.629  -8.803  53.432  1.00  0.00           C  
ATOM   3297  CZ  PHE   408     -13.500  -9.358  52.525  1.00  0.00           C  
ATOM   3298  N   GLY   409     -17.508  -8.311  55.264  1.00  0.00              
ATOM   3299  CA  GLY   409     -18.102  -9.550  55.661  1.00  0.00              
ATOM   3300  C   GLY   409     -19.359  -9.596  54.853  1.00  0.00              
ATOM   3301  O   GLY   409     -19.382 -10.137  53.748  1.00  0.00              
ATOM   3302  N   LEU   410     -20.448  -9.012  55.393  1.00  0.00              
ATOM   3303  CA  LEU   410     -21.693  -8.977  54.682  1.00  0.00              
ATOM   3304  CB  LEU   410     -22.888  -8.507  55.533  1.00  0.00              
ATOM   3305  C   LEU   410     -21.545  -8.033  53.533  1.00  0.00              
ATOM   3306  O   LEU   410     -20.840  -7.029  53.614  1.00  0.00              
ATOM   3307  CG  LEU   410     -22.808  -7.035  55.983  1.00  0.00           C  
ATOM   3308  CD1 LEU   410     -24.032  -6.648  56.828  1.00  0.00           C  
ATOM   3309  CD2 LEU   410     -21.480  -6.725  56.691  1.00  0.00           C  
ATOM   3310  N   ASN   411     -22.209  -8.375  52.414  1.00  0.00              
ATOM   3311  CA  ASN   411     -22.211  -7.611  51.201  1.00  0.00              
ATOM   3312  CB  ASN   411     -21.248  -8.171  50.132  1.00  0.00              
ATOM   3313  C   ASN   411     -23.621  -7.657  50.712  1.00  0.00              
ATOM   3314  O   ASN   411     -24.536  -7.329  51.465  1.00  0.00              
ATOM   3315  CG  ASN   411     -21.566  -9.637  49.864  1.00  0.00           C  
ATOM   3316  OD1 ASN   411     -22.395 -10.241  50.541  1.00  0.00           O  
ATOM   3317  ND2 ASN   411     -20.876 -10.229  48.851  1.00  0.00           N  
ATOM   3318  N   LEU   412     -23.847  -8.042  49.439  1.00  0.00              
ATOM   3319  CA  LEU   412     -25.206  -8.085  48.996  1.00  0.00              
ATOM   3320  CB  LEU   412     -25.376  -8.428  47.495  1.00  0.00              
ATOM   3321  C   LEU   412     -25.936  -9.057  49.868  1.00  0.00              
ATOM   3322  O   LEU   412     -27.024  -8.750  50.348  1.00  0.00              
ATOM   3323  CG  LEU   412     -24.731  -9.733  46.978  1.00  0.00           C  
ATOM   3324  CD1 LEU   412     -23.223  -9.764  47.269  1.00  0.00           C  
ATOM   3325  CD2 LEU   412     -25.495 -10.994  47.410  1.00  0.00           C  
ATOM   3326  N   ASP   413     -25.322 -10.231  50.113  1.00  0.00              
ATOM   3327  CA  ASP   413     -25.787 -11.284  50.976  1.00  0.00              
ATOM   3328  CB  ASP   413     -27.224 -11.789  50.717  1.00  0.00              
ATOM   3329  C   ASP   413     -24.902 -12.438  50.667  1.00  0.00              
ATOM   3330  O   ASP   413     -25.283 -13.332  49.913  1.00  0.00              
ATOM   3331  CG  ASP   413     -28.237 -10.925  51.456  1.00  0.00           C  
ATOM   3332  OD1 ASP   413     -27.851 -10.316  52.490  1.00  0.00           O  
ATOM   3333  OD2 ASP   413     -29.409 -10.863  50.998  1.00  0.00           O  
ATOM   3334  N   GLU   414     -23.683 -12.456  51.231  1.00  0.00              
ATOM   3335  CA  GLU   414     -22.836 -13.556  50.895  1.00  0.00              
ATOM   3336  CB  GLU   414     -21.354 -13.164  50.783  1.00  0.00              
ATOM   3337  C   GLU   414     -22.993 -14.576  51.968  1.00  0.00              
ATOM   3338  O   GLU   414     -22.403 -14.457  53.039  1.00  0.00              
ATOM   3339  CG  GLU   414     -20.469 -14.268  50.207  1.00  0.00           C  
ATOM   3340  CD  GLU   414     -19.173 -13.621  49.739  1.00  0.00           C  
ATOM   3341  OE1 GLU   414     -19.118 -12.363  49.703  1.00  0.00           O  
ATOM   3342  OE2 GLU   414     -18.223 -14.378  49.404  1.00  0.00           O  
ATOM   3343  N   VAL   415     -23.806 -15.619  51.709  1.00  0.00              
ATOM   3344  CA  VAL   415     -23.975 -16.607  52.730  1.00  0.00              
ATOM   3345  CB  VAL   415     -25.399 -17.068  52.872  1.00  0.00              
ATOM   3346  C   VAL   415     -23.100 -17.774  52.407  1.00  0.00              
ATOM   3347  O   VAL   415     -23.541 -18.789  51.871  1.00  0.00              
ATOM   3348  CG1 VAL   415     -26.217 -15.908  53.464  1.00  0.00           C  
ATOM   3349  CG2 VAL   415     -25.923 -17.500  51.492  1.00  0.00           C  
ATOM   3350  N   ASP   416     -21.811 -17.635  52.759  1.00  0.00              
ATOM   3351  CA  ASP   416     -20.795 -18.631  52.588  1.00  0.00              
ATOM   3352  CB  ASP   416     -20.364 -18.842  51.125  1.00  0.00              
ATOM   3353  C   ASP   416     -19.616 -18.026  53.269  1.00  0.00              
ATOM   3354  O   ASP   416     -19.041 -18.586  54.201  1.00  0.00              
ATOM   3355  CG  ASP   416     -21.409 -19.675  50.400  1.00  0.00           C  
ATOM   3356  OD1 ASP   416     -21.806 -20.737  50.951  1.00  0.00           O  
ATOM   3357  OD2 ASP   416     -21.834 -19.254  49.292  1.00  0.00           O  
ATOM   3358  N   ALA   417     -19.264 -16.817  52.792  1.00  0.00              
ATOM   3359  CA  ALA   417     -18.184 -16.015  53.280  1.00  0.00              
ATOM   3360  CB  ALA   417     -17.995 -14.715  52.479  1.00  0.00              
ATOM   3361  C   ALA   417     -18.497 -15.633  54.689  1.00  0.00              
ATOM   3362  O   ALA   417     -17.607 -15.528  55.531  1.00  0.00              
ATOM   3363  N   ASN   418     -19.795 -15.438  54.980  1.00  0.00              
ATOM   3364  CA  ASN   418     -20.234 -15.000  56.271  1.00  0.00              
ATOM   3365  CB  ASN   418     -21.764 -14.929  56.416  1.00  0.00              
ATOM   3366  C   ASN   418     -19.739 -15.969  57.291  1.00  0.00              
ATOM   3367  O   ASN   418     -19.548 -15.594  58.447  1.00  0.00              
ATOM   3368  CG  ASN   418     -22.253 -13.697  55.672  1.00  0.00           C  
ATOM   3369  OD1 ASN   418     -23.454 -13.452  55.575  1.00  0.00           O  
ATOM   3370  ND2 ASN   418     -21.296 -12.894  55.134  1.00  0.00           N  
ATOM   3371  N   ARG   419     -19.524 -17.239  56.892  1.00  0.00              
ATOM   3372  CA  ARG   419     -19.074 -18.236  57.822  1.00  0.00              
ATOM   3373  CB  ARG   419     -18.689 -19.551  57.125  1.00  0.00              
ATOM   3374  C   ARG   419     -17.830 -17.717  58.463  1.00  0.00              
ATOM   3375  O   ARG   419     -17.712 -17.723  59.687  1.00  0.00              
ATOM   3376  CG  ARG   419     -19.870 -20.340  56.560  1.00  0.00           C  
ATOM   3377  CD  ARG   419     -19.440 -21.475  55.628  1.00  0.00           C  
ATOM   3378  NE  ARG   419     -18.027 -21.816  55.961  1.00  0.00           N  
ATOM   3379  CZ  ARG   419     -17.741 -22.670  56.986  1.00  0.00           C  
ATOM   3380  NH1 ARG   419     -18.750 -23.208  57.732  1.00  0.00           N  
ATOM   3381  NH2 ARG   419     -16.442 -22.983  57.267  1.00  0.00           N  
ATOM   3382  N   VAL   420     -16.867 -17.229  57.660  1.00  0.00              
ATOM   3383  CA  VAL   420     -15.726 -16.643  58.295  1.00  0.00              
ATOM   3384  CB  VAL   420     -14.514 -16.572  57.413  1.00  0.00              
ATOM   3385  C   VAL   420     -16.161 -15.253  58.607  1.00  0.00              
ATOM   3386  O   VAL   420     -16.634 -14.535  57.727  1.00  0.00              
ATOM   3387  CG1 VAL   420     -13.392 -15.851  58.179  1.00  0.00           C  
ATOM   3388  CG2 VAL   420     -14.150 -17.999  56.971  1.00  0.00           C  
ATOM   3389  N   LEU   421     -16.029 -14.831  59.878  1.00  0.00              
ATOM   3390  CA  LEU   421     -16.518 -13.525  60.195  1.00  0.00              
ATOM   3391  CB  LEU   421     -17.263 -13.432  61.540  1.00  0.00              
ATOM   3392  C   LEU   421     -15.374 -12.583  60.249  1.00  0.00              
ATOM   3393  O   LEU   421     -14.396 -12.790  60.965  1.00  0.00              
ATOM   3394  CG  LEU   421     -16.391 -13.710  62.779  1.00  0.00           C  
ATOM   3395  CD1 LEU   421     -17.217 -13.596  64.071  1.00  0.00           C  
ATOM   3396  CD2 LEU   421     -15.658 -15.057  62.669  1.00  0.00           C  
ATOM   3397  N   ASN   422     -15.486 -11.519  59.443  1.00  0.00              
ATOM   3398  CA  ASN   422     -14.518 -10.474  59.398  1.00  0.00              
ATOM   3399  CB  ASN   422     -13.565 -10.582  58.197  1.00  0.00              
ATOM   3400  C   ASN   422     -15.323  -9.229  59.242  1.00  0.00              
ATOM   3401  O   ASN   422     -16.484  -9.251  58.837  1.00  0.00              
ATOM   3402  CG  ASN   422     -14.395 -10.528  56.922  1.00  0.00           C  
ATOM   3403  OD1 ASN   422     -15.541 -10.972  56.883  1.00  0.00           O  
ATOM   3404  ND2 ASN   422     -13.793  -9.974  55.838  1.00  0.00           N  
ATOM   3405  N   SER   423     -14.702  -8.127  59.661  1.00  0.00              
ATOM   3406  CA  SER   423     -15.095  -6.773  59.595  1.00  0.00              
ATOM   3407  CB  SER   423     -15.852  -6.277  60.837  1.00  0.00              
ATOM   3408  C   SER   423     -13.720  -6.237  59.659  1.00  0.00              
ATOM   3409  O   SER   423     -12.844  -6.921  60.189  1.00  0.00              
ATOM   3410  OG  SER   423     -15.024  -6.382  61.986  1.00  0.00           O  
ATOM   3411  N   SER   424     -13.433  -5.045  59.139  1.00  0.00              
ATOM   3412  CA  SER   424     -12.026  -4.814  59.185  1.00  0.00              
ATOM   3413  CB  SER   424     -11.376  -4.666  57.800  1.00  0.00              
ATOM   3414  C   SER   424     -11.756  -3.552  59.911  1.00  0.00              
ATOM   3415  O   SER   424     -12.655  -2.774  60.213  1.00  0.00              
ATOM   3416  OG  SER   424     -11.472  -5.885  57.080  1.00  0.00           O  
ATOM   3417  N   ILE   425     -10.470  -3.360  60.238  1.00  0.00              
ATOM   3418  CA  ILE   425      -9.987  -2.180  60.878  1.00  0.00              
ATOM   3419  CB  ILE   425      -8.596  -2.322  61.424  1.00  0.00              
ATOM   3420  C   ILE   425      -9.901  -1.168  59.785  1.00  0.00              
ATOM   3421  O   ILE   425      -9.645  -1.514  58.632  1.00  0.00              
ATOM   3422  CG2 ILE   425      -8.179  -0.961  62.005  1.00  0.00           C  
ATOM   3423  CG1 ILE   425      -8.526  -3.460  62.449  1.00  0.00           C  
ATOM   3424  CD1 ILE   425      -9.405  -3.219  63.672  1.00  0.00           C  
ATOM   3425  N   SER   426     -10.162   0.111  60.102  1.00  0.00              
ATOM   3426  CA  SER   426     -10.062   1.101  59.073  1.00  0.00              
ATOM   3427  CB  SER   426     -10.401   2.518  59.563  1.00  0.00              
ATOM   3428  C   SER   426      -8.649   1.093  58.589  1.00  0.00              
ATOM   3429  O   SER   426      -8.388   1.274  57.400  1.00  0.00              
ATOM   3430  OG  SER   426     -11.778   2.593  59.904  1.00  0.00           O  
ATOM   3431  N   ARG   427      -7.699   0.850  59.509  1.00  0.00              
ATOM   3432  CA  ARG   427      -6.312   0.798  59.152  1.00  0.00              
ATOM   3433  CB  ARG   427      -5.402   0.498  60.357  1.00  0.00              
ATOM   3434  C   ARG   427      -6.189  -0.333  58.200  1.00  0.00              
ATOM   3435  O   ARG   427      -5.437  -0.268  57.225  1.00  0.00              
ATOM   3436  CG  ARG   427      -3.911   0.548  60.023  1.00  0.00           C  
ATOM   3437  CD  ARG   427      -3.390   1.966  59.773  1.00  0.00           C  
ATOM   3438  NE  ARG   427      -2.877   2.497  61.067  1.00  0.00           N  
ATOM   3439  CZ  ARG   427      -2.273   3.721  61.112  1.00  0.00           C  
ATOM   3440  NH1 ARG   427      -2.178   4.477  59.980  1.00  0.00           N  
ATOM   3441  NH2 ARG   427      -1.761   4.188  62.289  1.00  0.00           N  
ATOM   3442  N   TYR   428      -6.968  -1.400  58.468  1.00  0.00              
ATOM   3443  CA  TYR   428      -6.891  -2.545  57.631  1.00  0.00              
ATOM   3444  CB  TYR   428      -7.843  -3.687  58.038  1.00  0.00              
ATOM   3445  C   TYR   428      -7.259  -2.069  56.285  1.00  0.00              
ATOM   3446  O   TYR   428      -6.344  -2.215  55.488  1.00  0.00              
ATOM   3447  CG  TYR   428      -7.661  -4.826  57.084  1.00  0.00           C  
ATOM   3448  CD1 TYR   428      -6.422  -5.394  56.917  1.00  0.00           C  
ATOM   3449  CD2 TYR   428      -8.718  -5.368  56.388  1.00  0.00           C  
ATOM   3450  CE1 TYR   428      -6.234  -6.454  56.061  1.00  0.00           C  
ATOM   3451  CE2 TYR   428      -8.535  -6.430  55.531  1.00  0.00           C  
ATOM   3452  CZ  TYR   428      -7.289  -6.977  55.362  1.00  0.00           C  
ATOM   3453  OH  TYR   428      -7.094  -8.067  54.487  1.00  0.00           O  
ATOM   3454  N   MET   429      -8.405  -1.299  56.118  1.00  0.00              
ATOM   3455  CA  MET   429      -9.142  -0.904  54.905  1.00  0.00              
ATOM   3456  CB  MET   429     -10.398   0.001  54.994  1.00  0.00              
ATOM   3457  C   MET   429      -8.268  -0.221  53.942  1.00  0.00              
ATOM   3458  O   MET   429      -8.626  -0.149  52.755  1.00  0.00              
ATOM   3459  CG  MET   429     -11.139  -0.091  53.633  1.00  0.00           C  
ATOM   3460  SD  MET   429     -12.329   1.175  53.089  1.00  0.00           S  
ATOM   3461  CE  MET   429     -13.097   0.117  51.830  1.00  0.00           C  
ATOM   3462  N   ARG   430      -7.274   0.514  54.429  1.00  0.00              
ATOM   3463  CA  ARG   430      -6.219  -0.114  53.725  1.00  0.00              
ATOM   3464  CB  ARG   430      -6.429  -1.298  52.682  1.00  0.00              
ATOM   3465  C   ARG   430      -4.905   0.319  53.340  1.00  0.00              
ATOM   3466  O   ARG   430      -4.531   1.355  52.796  1.00  0.00              
ATOM   3467  CG  ARG   430      -7.079  -2.698  53.083  1.00  0.00           C  
ATOM   3468  CD  ARG   430      -8.565  -2.892  52.834  1.00  0.00           C  
ATOM   3469  NE  ARG   430      -9.166  -3.779  53.845  1.00  0.00           N  
ATOM   3470  CZ  ARG   430     -10.524  -3.748  53.886  1.00  0.00           C  
ATOM   3471  NH1 ARG   430     -11.163  -2.896  53.028  1.00  0.00           N  
ATOM   3472  NH2 ARG   430     -11.206  -4.573  54.732  1.00  0.00           N  
ATOM   3473  N   LYS   431      -4.246  -0.832  53.503  1.00  0.00              
ATOM   3474  CA  LYS   431      -2.957  -1.283  53.168  1.00  0.00              
ATOM   3475  CB  LYS   431      -2.094  -1.539  54.412  1.00  0.00              
ATOM   3476  C   LYS   431      -3.164  -2.615  52.452  1.00  0.00              
ATOM   3477  O   LYS   431      -2.205  -3.277  52.073  1.00  0.00              
ATOM   3478  CG  LYS   431      -1.661  -0.244  55.100  1.00  0.00           C  
ATOM   3479  CD  LYS   431      -2.828   0.566  55.666  1.00  0.00           C  
ATOM   3480  CE  LYS   431      -2.437   1.977  56.110  1.00  0.00           C  
ATOM   3481  NZ  LYS   431      -3.650   2.810  56.269  1.00  0.00           N  
ATOM   3482  N   ASN   432      -4.438  -3.021  52.225  1.00  0.00              
ATOM   3483  CA  ASN   432      -4.928  -4.250  51.637  1.00  0.00              
ATOM   3484  CB  ASN   432      -5.530  -5.179  52.703  1.00  0.00              
ATOM   3485  C   ASN   432      -6.026  -4.105  50.565  1.00  0.00              
ATOM   3486  O   ASN   432      -6.220  -5.036  49.789  1.00  0.00              
ATOM   3487  CG  ASN   432      -4.430  -5.538  53.688  1.00  0.00           C  
ATOM   3488  OD1 ASN   432      -3.677  -6.487  53.480  1.00  0.00           O  
ATOM   3489  ND2 ASN   432      -4.319  -4.744  54.786  1.00  0.00           N  
ATOM   3490  N   TYR   433      -6.743  -2.964  50.436  1.00  0.00              
ATOM   3491  CA  TYR   433      -7.953  -2.827  49.664  1.00  0.00              
ATOM   3492  CB  TYR   433      -8.936  -1.774  50.196  1.00  0.00              
ATOM   3493  C   TYR   433      -7.573  -2.240  48.371  1.00  0.00              
ATOM   3494  O   TYR   433      -6.786  -1.302  48.325  1.00  0.00              
ATOM   3495  CG  TYR   433     -10.228  -1.947  49.497  1.00  0.00           C  
ATOM   3496  CD1 TYR   433     -10.425  -1.377  48.270  1.00  0.00           C  
ATOM   3497  CD2 TYR   433     -11.240  -2.679  50.070  1.00  0.00           C  
ATOM   3498  CE1 TYR   433     -11.621  -1.534  47.618  1.00  0.00           C  
ATOM   3499  CE2 TYR   433     -12.441  -2.839  49.420  1.00  0.00           C  
ATOM   3500  CZ  TYR   433     -12.631  -2.263  48.189  1.00  0.00           C  
ATOM   3501  OH  TYR   433     -13.857  -2.415  47.509  1.00  0.00           O  
ATOM   3502  N   ILE   434      -8.136  -2.777  47.285  1.00  0.00              
ATOM   3503  CA  ILE   434      -7.774  -2.288  45.994  1.00  0.00              
ATOM   3504  CB  ILE   434      -6.699  -3.171  45.428  1.00  0.00              
ATOM   3505  C   ILE   434      -8.975  -2.369  45.102  1.00  0.00              
ATOM   3506  O   ILE   434      -9.782  -3.289  45.216  1.00  0.00              
ATOM   3507  CG2 ILE   434      -7.290  -4.581  45.285  1.00  0.00           C  
ATOM   3508  CG1 ILE   434      -6.071  -2.618  44.149  1.00  0.00           C  
ATOM   3509  CD1 ILE   434      -4.820  -3.403  43.756  1.00  0.00           C  
ATOM   3510  N   PHE   435      -9.137  -1.387  44.193  1.00  0.00              
ATOM   3511  CA  PHE   435     -10.225  -1.469  43.263  1.00  0.00              
ATOM   3512  CB  PHE   435     -11.256  -0.350  43.434  1.00  0.00              
ATOM   3513  C   PHE   435      -9.615  -1.360  41.900  1.00  0.00              
ATOM   3514  O   PHE   435      -8.753  -0.514  41.660  1.00  0.00              
ATOM   3515  CG  PHE   435     -12.409  -0.700  42.583  1.00  0.00           C  
ATOM   3516  CD1 PHE   435     -13.360  -1.575  43.048  1.00  0.00           C  
ATOM   3517  CD2 PHE   435     -12.531  -0.153  41.330  1.00  0.00           C  
ATOM   3518  CE1 PHE   435     -14.433  -1.908  42.262  1.00  0.00           C  
ATOM   3519  CE2 PHE   435     -13.601  -0.482  40.541  1.00  0.00           C  
ATOM   3520  CZ  PHE   435     -14.543  -1.358  41.014  1.00  0.00           C  
ATOM   3521  N   LEU   436     -10.038  -2.239  40.970  1.00  0.00              
ATOM   3522  CA  LEU   436      -9.472  -2.246  39.652  1.00  0.00              
ATOM   3523  CB  LEU   436      -8.758  -3.572  39.330  1.00  0.00              
ATOM   3524  C   LEU   436     -10.562  -2.038  38.642  1.00  0.00              
ATOM   3525  O   LEU   436     -11.629  -2.645  38.724  1.00  0.00              
ATOM   3526  CG  LEU   436      -8.156  -3.651  37.917  1.00  0.00           C  
ATOM   3527  CD1 LEU   436      -7.153  -2.513  37.668  1.00  0.00           C  
ATOM   3528  CD2 LEU   436      -7.551  -5.043  37.662  1.00  0.00           C  
ATOM   3529  N   ASP   437     -10.312  -1.144  37.660  1.00  0.00              
ATOM   3530  CA  ASP   437     -11.264  -0.867  36.618  1.00  0.00              
ATOM   3531  CB  ASP   437     -11.739   0.596  36.598  1.00  0.00              
ATOM   3532  C   ASP   437     -10.592  -1.091  35.297  1.00  0.00              
ATOM   3533  O   ASP   437      -9.620  -0.414  34.963  1.00  0.00              
ATOM   3534  CG  ASP   437     -12.681   0.834  37.765  1.00  0.00           C  
ATOM   3535  OD1 ASP   437     -12.192   1.173  38.874  1.00  0.00           O  
ATOM   3536  OD2 ASP   437     -13.914   0.702  37.548  1.00  0.00           O  
ATOM   3537  N   ILE   438     -11.094  -2.057  34.502  1.00  0.00              
ATOM   3538  CA  ILE   438     -10.520  -2.294  33.207  1.00  0.00              
ATOM   3539  CB  ILE   438     -10.058  -3.710  33.016  1.00  0.00              
ATOM   3540  C   ILE   438     -11.590  -2.030  32.189  1.00  0.00              
ATOM   3541  O   ILE   438     -12.660  -2.638  32.228  1.00  0.00              
ATOM   3542  CG2 ILE   438      -9.632  -3.887  31.549  1.00  0.00           C  
ATOM   3543  CG1 ILE   438      -8.946  -4.045  34.024  1.00  0.00           C  
ATOM   3544  CD1 ILE   438      -8.637  -5.538  34.117  1.00  0.00           C  
ATOM   3545  N   PHE   439     -11.317  -1.098  31.248  1.00  0.00              
ATOM   3546  CA  PHE   439     -12.275  -0.741  30.235  1.00  0.00              
ATOM   3547  CB  PHE   439     -13.259   0.350  30.698  1.00  0.00              
ATOM   3548  C   PHE   439     -11.531  -0.220  29.036  1.00  0.00              
ATOM   3549  O   PHE   439     -10.304  -0.148  29.039  1.00  0.00              
ATOM   3550  CG  PHE   439     -12.463   1.545  31.103  1.00  0.00           C  
ATOM   3551  CD1 PHE   439     -11.879   1.599  32.348  1.00  0.00           C  
ATOM   3552  CD2 PHE   439     -12.307   2.612  30.249  1.00  0.00           C  
ATOM   3553  CE1 PHE   439     -11.146   2.696  32.734  1.00  0.00           C  
ATOM   3554  CE2 PHE   439     -11.575   3.713  30.630  1.00  0.00           C  
ATOM   3555  CZ  PHE   439     -10.992   3.756  31.873  1.00  0.00           C  
ATOM   3556  N   PHE   440     -12.268   0.143  27.962  1.00  0.00              
ATOM   3557  CA  PHE   440     -11.669   0.611  26.739  1.00  0.00              
ATOM   3558  CB  PHE   440     -12.082  -0.215  25.504  1.00  0.00              
ATOM   3559  C   PHE   440     -12.109   2.020  26.472  1.00  0.00              
ATOM   3560  O   PHE   440     -13.181   2.439  26.906  1.00  0.00              
ATOM   3561  CG  PHE   440     -11.405  -1.542  25.570  1.00  0.00           C  
ATOM   3562  CD1 PHE   440     -11.780  -2.483  26.500  1.00  0.00           C  
ATOM   3563  CD2 PHE   440     -10.400  -1.853  24.683  1.00  0.00           C  
ATOM   3564  CE1 PHE   440     -11.160  -3.709  26.554  1.00  0.00           C  
ATOM   3565  CE2 PHE   440      -9.774  -3.076  24.731  1.00  0.00           C  
ATOM   3566  CZ  PHE   440     -10.153  -4.007  25.668  1.00  0.00           C  
ATOM   3567  N   GLU   441     -11.263   2.796  25.751  1.00  0.00              
ATOM   3568  CA  GLU   441     -11.616   4.143  25.396  1.00  0.00              
ATOM   3569  CB  GLU   441     -10.476   5.113  25.030  1.00  0.00              
ATOM   3570  C   GLU   441     -12.509   4.086  24.198  1.00  0.00              
ATOM   3571  O   GLU   441     -12.813   3.011  23.684  1.00  0.00              
ATOM   3572  CG  GLU   441      -9.648   4.753  23.797  1.00  0.00           C  
ATOM   3573  CD  GLU   441      -8.292   4.283  24.288  1.00  0.00           C  
ATOM   3574  OE1 GLU   441      -8.273   3.344  25.123  1.00  0.00           O  
ATOM   3575  OE2 GLU   441      -7.261   4.864  23.855  1.00  0.00           O  
ATOM   3576  N   ARG   442     -12.977   5.267  23.745  1.00  0.00              
ATOM   3577  CA  ARG   442     -13.902   5.347  22.652  1.00  0.00              
ATOM   3578  CB  ARG   442     -14.233   6.795  22.275  1.00  0.00              
ATOM   3579  C   ARG   442     -13.314   4.714  21.436  1.00  0.00              
ATOM   3580  O   ARG   442     -13.927   3.828  20.842  1.00  0.00              
ATOM   3581  CG  ARG   442     -15.290   6.901  21.179  1.00  0.00           C  
ATOM   3582  CD  ARG   442     -15.241   8.232  20.432  1.00  0.00           C  
ATOM   3583  NE  ARG   442     -15.338   9.321  21.441  1.00  0.00           N  
ATOM   3584  CZ  ARG   442     -16.550   9.873  21.742  1.00  0.00           C  
ATOM   3585  NH1 ARG   442     -17.681   9.420  21.128  1.00  0.00           N  
ATOM   3586  NH2 ARG   442     -16.627  10.887  22.653  1.00  0.00           N  
ATOM   3587  N   LEU   443     -12.097   5.128  21.035  1.00  0.00              
ATOM   3588  CA  LEU   443     -11.546   4.492  19.878  1.00  0.00              
ATOM   3589  CB  LEU   443     -10.559   5.364  19.087  1.00  0.00              
ATOM   3590  C   LEU   443     -10.805   3.331  20.416  1.00  0.00              
ATOM   3591  O   LEU   443      -9.606   3.401  20.681  1.00  0.00              
ATOM   3592  CG  LEU   443     -11.222   6.612  18.477  1.00  0.00           C  
ATOM   3593  CD1 LEU   443     -11.604   7.628  19.561  1.00  0.00           C  
ATOM   3594  CD2 LEU   443     -10.369   7.217  17.357  1.00  0.00           C  
ATOM   3595  N   ARG   444     -11.509   2.203  20.578  1.00  0.00              
ATOM   3596  CA  ARG   444     -10.805   1.169  21.251  1.00  0.00              
ATOM   3597  CB  ARG   444     -11.518   0.748  22.547  1.00  0.00              
ATOM   3598  C   ARG   444     -10.403   0.038  20.350  1.00  0.00              
ATOM   3599  O   ARG   444     -10.106  -1.060  20.820  1.00  0.00              
ATOM   3600  CG  ARG   444     -12.996   0.457  22.366  1.00  0.00           C  
ATOM   3601  CD  ARG   444     -13.252  -0.941  21.844  1.00  0.00           C  
ATOM   3602  NE  ARG   444     -14.648  -0.972  21.348  1.00  0.00           N  
ATOM   3603  CZ  ARG   444     -15.678  -0.896  22.231  1.00  0.00           C  
ATOM   3604  NH1 ARG   444     -15.454  -0.481  23.509  1.00  0.00           N  
ATOM   3605  NH2 ARG   444     -16.928  -1.254  21.831  1.00  0.00           N  
ATOM   3606  N   TYR   445     -10.294   0.290  19.027  1.00  0.00              
ATOM   3607  CA  TYR   445      -9.849  -0.783  18.179  1.00  0.00              
ATOM   3608  CB  TYR   445     -11.033  -1.459  17.468  1.00  0.00              
ATOM   3609  C   TYR   445      -8.923  -0.248  17.122  1.00  0.00              
ATOM   3610  O   TYR   445      -9.259   0.708  16.423  1.00  0.00              
ATOM   3611  CG  TYR   445     -10.622  -2.650  16.677  1.00  0.00           C  
ATOM   3612  CD1 TYR   445     -10.291  -3.825  17.309  1.00  0.00           C  
ATOM   3613  CD2 TYR   445     -10.612  -2.607  15.302  1.00  0.00           C  
ATOM   3614  CE1 TYR   445      -9.924  -4.931  16.579  1.00  0.00           C  
ATOM   3615  CE2 TYR   445     -10.247  -3.711  14.567  1.00  0.00           C  
ATOM   3616  CZ  TYR   445      -9.899  -4.876  15.206  1.00  0.00           C  
ATOM   3617  OH  TYR   445      -9.523  -6.013  14.458  1.00  0.00           O  
ATOM   3618  N   ASN   446      -7.716  -0.840  16.967  1.00  0.00              
ATOM   3619  CA  ASN   446      -6.907  -0.404  15.860  1.00  0.00              
ATOM   3620  CB  ASN   446      -5.737   0.557  16.168  1.00  0.00              
ATOM   3621  C   ASN   446      -6.322  -1.608  15.205  1.00  0.00              
ATOM   3622  O   ASN   446      -6.061  -2.625  15.848  1.00  0.00              
ATOM   3623  CG  ASN   446      -4.561  -0.159  16.810  1.00  0.00           C  
ATOM   3624  OD1 ASN   446      -3.852  -0.938  16.173  1.00  0.00           O  
ATOM   3625  ND2 ASN   446      -4.315   0.159  18.107  1.00  0.00           N  
ATOM   3626  N   THR   447      -6.094  -1.513  13.882  1.00  0.00              
ATOM   3627  CA  THR   447      -5.565  -2.643  13.185  1.00  0.00              
ATOM   3628  CB  THR   447      -6.491  -3.159  12.121  1.00  0.00              
ATOM   3629  C   THR   447      -4.299  -2.231  12.507  1.00  0.00              
ATOM   3630  O   THR   447      -4.181  -1.110  12.011  1.00  0.00              
ATOM   3631  OG1 THR   447      -7.753  -3.483  12.684  1.00  0.00           O  
ATOM   3632  CG2 THR   447      -5.876  -4.424  11.506  1.00  0.00           C  
ATOM   3633  N   ALA   448      -3.300  -3.139  12.532  1.00  0.00              
ATOM   3634  CA  ALA   448      -2.068  -2.987  11.810  1.00  0.00              
ATOM   3635  CB  ALA   448      -0.830  -3.068  12.722  1.00  0.00              
ATOM   3636  C   ALA   448      -2.037  -4.182  10.880  1.00  0.00              
ATOM   3637  O   ALA   448      -1.783  -5.308  11.298  1.00  0.00              
ATOM   3638  N   ILE   449      -2.321  -3.923   9.590  1.00  0.00              
ATOM   3639  CA  ILE   449      -2.586  -4.784   8.456  1.00  0.00              
ATOM   3640  CB  ILE   449      -3.394  -4.020   7.434  1.00  0.00              
ATOM   3641  C   ILE   449      -1.492  -5.549   7.735  1.00  0.00              
ATOM   3642  O   ILE   449      -1.821  -6.591   7.202  1.00  0.00              
ATOM   3643  CG2 ILE   449      -3.652  -4.870   6.178  1.00  0.00           C  
ATOM   3644  CG1 ILE   449      -4.712  -3.580   8.085  1.00  0.00           C  
ATOM   3645  CD1 ILE   449      -5.614  -4.750   8.476  1.00  0.00           C  
ATOM   3646  N   GLN   450      -0.234  -5.079   7.588  1.00  0.00              
ATOM   3647  CA  GLN   450       0.826  -5.668   6.781  1.00  0.00              
ATOM   3648  CB  GLN   450       1.535  -6.817   7.521  1.00  0.00              
ATOM   3649  C   GLN   450       0.274  -6.142   5.444  1.00  0.00              
ATOM   3650  O   GLN   450      -0.307  -7.220   5.321  1.00  0.00              
ATOM   3651  CG  GLN   450       3.017  -6.946   7.178  1.00  0.00           C  
ATOM   3652  CD  GLN   450       3.747  -5.859   7.954  1.00  0.00           C  
ATOM   3653  OE1 GLN   450       3.139  -5.121   8.728  1.00  0.00           O  
ATOM   3654  NE2 GLN   450       5.087  -5.754   7.749  1.00  0.00           N  
ATOM   3655  N   GLU   451       0.506  -5.356   4.365  1.00  0.00              
ATOM   3656  CA  GLU   451      -0.096  -5.625   3.079  1.00  0.00              
ATOM   3657  CB  GLU   451      -0.995  -4.462   2.635  1.00  0.00              
ATOM   3658  C   GLU   451       0.962  -5.832   2.026  1.00  0.00              
ATOM   3659  O   GLU   451       2.053  -5.274   2.110  1.00  0.00              
ATOM   3660  CG  GLU   451      -1.996  -4.800   1.535  1.00  0.00           C  
ATOM   3661  CD  GLU   451      -2.855  -3.559   1.345  1.00  0.00           C  
ATOM   3662  OE1 GLU   451      -2.396  -2.463   1.765  1.00  0.00           O  
ATOM   3663  OE2 GLU   451      -3.976  -3.686   0.785  1.00  0.00           O  
ATOM   3664  N   LEU   452       0.629  -6.618   0.972  1.00  0.00              
ATOM   3665  CA  LEU   452       1.566  -7.031  -0.040  1.00  0.00              
ATOM   3666  CB  LEU   452       0.871  -7.882  -1.120  1.00  0.00              
ATOM   3667  C   LEU   452       2.182  -5.828  -0.680  1.00  0.00              
ATOM   3668  O   LEU   452       3.385  -5.660  -0.641  1.00  0.00              
ATOM   3669  CG  LEU   452       1.798  -8.661  -2.078  1.00  0.00           C  
ATOM   3670  CD1 LEU   452       0.966  -9.455  -3.088  1.00  0.00           C  
ATOM   3671  CD2 LEU   452       2.853  -7.789  -2.765  1.00  0.00           C  
ATOM   3672  N   GLY   453       1.419  -4.932  -1.296  1.00  0.00              
ATOM   3673  CA  GLY   453       1.999  -3.698  -1.747  1.00  0.00              
ATOM   3674  C   GLY   453       2.610  -3.825  -3.095  1.00  0.00              
ATOM   3675  O   GLY   453       2.773  -2.822  -3.790  1.00  0.00              
ATOM   3676  N   TYR   454       2.953  -5.061  -3.493  1.00  0.00              
ATOM   3677  CA  TYR   454       3.709  -5.260  -4.667  1.00  0.00              
ATOM   3678  CB  TYR   454       5.052  -5.765  -4.145  1.00  0.00              
ATOM   3679  C   TYR   454       3.023  -6.316  -5.477  1.00  0.00              
ATOM   3680  O   TYR   454       3.482  -7.457  -5.521  1.00  0.00              
ATOM   3681  CG  TYR   454       5.878  -5.440  -5.262  1.00  0.00           C  
ATOM   3682  CD1 TYR   454       5.805  -6.280  -6.313  1.00  0.00           C  
ATOM   3683  CD2 TYR   454       6.629  -4.303  -5.265  1.00  0.00           C  
ATOM   3684  CE1 TYR   454       6.516  -6.003  -7.388  1.00  0.00           C  
ATOM   3685  CE2 TYR   454       7.353  -4.060  -6.384  1.00  0.00           C  
ATOM   3686  CZ  TYR   454       7.287  -4.915  -7.442  1.00  0.00           C  
ATOM   3687  OH  TYR   454       7.975  -4.792  -8.637  1.00  0.00           O  
ATOM   3688  N   THR   455       1.968  -5.953  -6.217  1.00  0.00              
ATOM   3689  CA  THR   455       1.296  -6.978  -6.954  1.00  0.00              
ATOM   3690  CB  THR   455      -0.191  -6.972  -6.728  1.00  0.00              
ATOM   3691  C   THR   455       1.609  -6.822  -8.421  1.00  0.00              
ATOM   3692  O   THR   455       2.542  -6.121  -8.795  1.00  0.00              
ATOM   3693  OG1 THR   455      -0.797  -8.117  -7.306  1.00  0.00           O  
ATOM   3694  CG2 THR   455      -0.782  -5.689  -7.319  1.00  0.00           C  
ATOM   3695  N   PHE   456       0.879  -7.554  -9.287  1.00  0.00              
ATOM   3696  CA  PHE   456       1.025  -7.535 -10.726  1.00  0.00              
ATOM   3697  CB  PHE   456       0.293  -8.679 -11.453  1.00  0.00              
ATOM   3698  C   PHE   456       0.499  -6.325 -11.298  1.00  0.00              
ATOM   3699  O   PHE   456       0.985  -5.864 -12.329  1.00  0.00              
ATOM   3700  CG  PHE   456       0.887  -8.747 -12.814  1.00  0.00           C  
ATOM   3701  CD1 PHE   456       2.146  -8.249 -13.040  1.00  0.00           C  
ATOM   3702  CD2 PHE   456       0.230  -9.369 -13.848  1.00  0.00           C  
ATOM   3703  CE1 PHE   456       2.718  -8.324 -14.287  1.00  0.00           C  
ATOM   3704  CE2 PHE   456       0.798  -9.447 -15.098  1.00  0.00           C  
ATOM   3705  CZ  PHE   456       2.046  -8.919 -15.322  1.00  0.00           C  
ATOM   3706  N   ASN   457      -0.528  -5.789 -10.622  1.00  0.00              
ATOM   3707  CA  ASN   457      -1.002  -4.506 -10.992  1.00  0.00              
ATOM   3708  CB  ASN   457      -2.112  -3.980 -10.078  1.00  0.00              
ATOM   3709  C   ASN   457       0.212  -3.710 -10.856  1.00  0.00              
ATOM   3710  O   ASN   457       0.346  -2.715 -11.537  1.00  0.00              
ATOM   3711  CG  ASN   457      -3.370  -4.664 -10.563  1.00  0.00           C  
ATOM   3712  OD1 ASN   457      -3.859  -4.361 -11.650  1.00  0.00           O  
ATOM   3713  ND2 ASN   457      -3.888  -5.633  -9.762  1.00  0.00           N  
ATOM   3714  N   ALA   458       1.092  -4.048  -9.907  1.00  0.00              
ATOM   3715  CA  ALA   458       2.390  -3.505 -10.059  1.00  0.00              
ATOM   3716  CB  ALA   458       3.226  -3.487  -8.761  1.00  0.00              
ATOM   3717  C   ALA   458       3.261  -4.098 -11.194  1.00  0.00              
ATOM   3718  O   ALA   458       3.821  -3.338 -11.958  1.00  0.00              
ATOM   3719  N   PHE   459       3.420  -5.419 -11.463  1.00  0.00              
ATOM   3720  CA  PHE   459       4.528  -5.762 -12.385  1.00  0.00              
ATOM   3721  CB  PHE   459       4.874  -7.252 -12.616  1.00  0.00              
ATOM   3722  C   PHE   459       4.451  -5.303 -13.757  1.00  0.00              
ATOM   3723  O   PHE   459       5.406  -4.791 -14.348  1.00  0.00              
ATOM   3724  CG  PHE   459       6.070  -7.281 -13.512  1.00  0.00           C  
ATOM   3725  CD1 PHE   459       7.314  -6.979 -13.022  1.00  0.00           C  
ATOM   3726  CD2 PHE   459       5.957  -7.580 -14.853  1.00  0.00           C  
ATOM   3727  CE1 PHE   459       8.416  -6.989 -13.836  1.00  0.00           C  
ATOM   3728  CE2 PHE   459       7.062  -7.587 -15.670  1.00  0.00           C  
ATOM   3729  CZ  PHE   459       8.304  -7.292 -15.166  1.00  0.00           C  
ATOM   3730  N   LEU   460       3.280  -5.506 -14.322  1.00  0.00              
ATOM   3731  CA  LEU   460       3.107  -5.109 -15.665  1.00  0.00              
ATOM   3732  CB  LEU   460       1.703  -5.493 -16.169  1.00  0.00              
ATOM   3733  C   LEU   460       3.224  -3.664 -15.566  1.00  0.00              
ATOM   3734  O   LEU   460       3.645  -2.973 -16.476  1.00  0.00              
ATOM   3735  CG  LEU   460       1.430  -5.328 -17.676  1.00  0.00           C  
ATOM   3736  CD1 LEU   460      -0.011  -5.751 -18.002  1.00  0.00           C  
ATOM   3737  CD2 LEU   460       1.741  -3.916 -18.193  1.00  0.00           C  
ATOM   3738  N   SER   461       2.863  -3.151 -14.386  1.00  0.00              
ATOM   3739  CA  SER   461       2.820  -1.763 -14.153  1.00  0.00              
ATOM   3740  CB  SER   461       2.211  -1.335 -12.825  1.00  0.00              
ATOM   3741  C   SER   461       4.186  -1.309 -14.046  1.00  0.00              
ATOM   3742  O   SER   461       4.505  -0.132 -13.906  1.00  0.00              
ATOM   3743  OG  SER   461       3.147  -0.879 -11.860  1.00  0.00           O  
ATOM   3744  N   ASP   462       5.048  -2.284 -14.017  1.00  0.00              
ATOM   3745  CA  ASP   462       6.359  -1.887 -14.026  1.00  0.00              
ATOM   3746  CB  ASP   462       7.399  -3.004 -13.869  1.00  0.00              
ATOM   3747  C   ASP   462       6.556  -1.402 -15.354  1.00  0.00              
ATOM   3748  O   ASP   462       6.318  -0.235 -15.627  1.00  0.00              
ATOM   3749  CG  ASP   462       8.607  -2.427 -13.166  1.00  0.00           C  
ATOM   3750  OD1 ASP   462       8.786  -1.187 -13.248  1.00  0.00           O  
ATOM   3751  OD2 ASP   462       9.340  -3.200 -12.493  1.00  0.00           O  
ATOM   3752  N   ILE   463       6.956  -2.326 -16.221  1.00  0.00              
ATOM   3753  CA  ILE   463       7.278  -1.849 -17.503  1.00  0.00              
ATOM   3754  CB  ILE   463       7.846  -2.978 -18.321  1.00  0.00              
ATOM   3755  C   ILE   463       6.035  -1.223 -18.110  1.00  0.00              
ATOM   3756  O   ILE   463       5.904  -0.003 -18.197  1.00  0.00              
ATOM   3757  CG2 ILE   463       9.124  -3.421 -17.588  1.00  0.00           C  
ATOM   3758  CG1 ILE   463       6.858  -4.152 -18.469  1.00  0.00           C  
ATOM   3759  CD1 ILE   463       7.294  -5.204 -19.483  1.00  0.00           C  
ATOM   3760  N   GLY   464       5.030  -2.030 -18.422  1.00  0.00              
ATOM   3761  CA  GLY   464       3.733  -1.592 -18.841  1.00  0.00              
ATOM   3762  C   GLY   464       3.708  -0.397 -19.766  1.00  0.00              
ATOM   3763  O   GLY   464       4.323  -0.421 -20.817  1.00  0.00              
ATOM   3764  N   GLY   465       2.949   0.668 -19.395  1.00  0.00              
ATOM   3765  CA  GLY   465       2.614   1.833 -20.208  1.00  0.00              
ATOM   3766  C   GLY   465       3.640   2.847 -20.544  1.00  0.00              
ATOM   3767  O   GLY   465       3.547   3.439 -21.619  1.00  0.00              
ATOM   3768  N   GLN   466       4.564   3.186 -19.637  1.00  0.00              
ATOM   3769  CA  GLN   466       5.522   4.164 -20.085  1.00  0.00              
ATOM   3770  CB  GLN   466       6.499   4.597 -18.971  1.00  0.00              
ATOM   3771  C   GLN   466       6.240   3.442 -21.113  1.00  0.00              
ATOM   3772  O   GLN   466       6.579   3.927 -22.191  1.00  0.00              
ATOM   3773  CG  GLN   466       7.038   6.037 -19.074  1.00  0.00           C  
ATOM   3774  CD  GLN   466       8.107   6.227 -20.148  1.00  0.00           C  
ATOM   3775  OE1 GLN   466       7.916   5.900 -21.316  1.00  0.00           O  
ATOM   3776  NE2 GLN   466       9.254   6.832 -19.745  1.00  0.00           N  
ATOM   3777  N   LEU   467       6.475   2.180 -20.812  1.00  0.00              
ATOM   3778  CA  LEU   467       7.078   1.621 -21.939  1.00  0.00              
ATOM   3779  CB  LEU   467       8.283   0.698 -21.654  1.00  0.00              
ATOM   3780  C   LEU   467       5.986   0.839 -22.580  1.00  0.00              
ATOM   3781  O   LEU   467       6.173  -0.280 -23.020  1.00  0.00              
ATOM   3782  CG  LEU   467       8.301  -0.369 -20.559  1.00  0.00           C  
ATOM   3783  CD1 LEU   467       8.424   0.279 -19.178  1.00  0.00           C  
ATOM   3784  CD2 LEU   467       7.204  -1.423 -20.764  1.00  0.00           C  
ATOM   3785  N   GLY   468       4.764   1.389 -22.663  1.00  0.00              
ATOM   3786  CA  GLY   468       3.761   0.672 -23.380  1.00  0.00              
ATOM   3787  C   GLY   468       4.273   0.754 -24.699  1.00  0.00              
ATOM   3788  O   GLY   468       4.206  -0.106 -25.576  1.00  0.00              
ATOM   3789  N   LEU   469       4.782   1.940 -24.854  1.00  0.00              
ATOM   3790  CA  LEU   469       5.378   2.092 -26.057  1.00  0.00              
ATOM   3791  CB  LEU   469       5.580   3.570 -26.435  1.00  0.00              
ATOM   3792  C   LEU   469       6.740   1.427 -26.143  1.00  0.00              
ATOM   3793  O   LEU   469       7.223   1.090 -27.225  1.00  0.00              
ATOM   3794  CG  LEU   469       4.260   4.354 -26.553  1.00  0.00           C  
ATOM   3795  CD1 LEU   469       4.505   5.799 -27.013  1.00  0.00           C  
ATOM   3796  CD2 LEU   469       3.245   3.606 -27.431  1.00  0.00           C  
ATOM   3797  N   PHE   470       7.481   1.248 -25.027  1.00  0.00              
ATOM   3798  CA  PHE   470       8.657   0.440 -25.234  1.00  0.00              
ATOM   3799  CB  PHE   470       9.702   0.260 -24.109  1.00  0.00              
ATOM   3800  C   PHE   470       8.190  -0.895 -25.653  1.00  0.00              
ATOM   3801  O   PHE   470       8.874  -1.675 -26.292  1.00  0.00              
ATOM   3802  CG  PHE   470       9.920  -1.209 -23.841  1.00  0.00           C  
ATOM   3803  CD1 PHE   470       9.107  -1.874 -22.956  1.00  0.00           C  
ATOM   3804  CD2 PHE   470      10.887  -1.958 -24.475  1.00  0.00           C  
ATOM   3805  CE1 PHE   470       9.262  -3.214 -22.685  1.00  0.00           C  
ATOM   3806  CE2 PHE   470      11.058  -3.298 -24.218  1.00  0.00           C  
ATOM   3807  CZ  PHE   470      10.245  -3.934 -23.316  1.00  0.00           C  
ATOM   3808  N   ILE   471       6.970  -1.191 -25.274  1.00  0.00              
ATOM   3809  CA  ILE   471       6.323  -2.369 -25.601  1.00  0.00              
ATOM   3810  CB  ILE   471       5.043  -2.588 -24.809  1.00  0.00              
ATOM   3811  C   ILE   471       6.108  -2.465 -27.038  1.00  0.00              
ATOM   3812  O   ILE   471       5.900  -3.564 -27.525  1.00  0.00              
ATOM   3813  CG2 ILE   471       4.188  -3.707 -25.421  1.00  0.00           C  
ATOM   3814  CG1 ILE   471       5.386  -2.872 -23.337  1.00  0.00           C  
ATOM   3815  CD1 ILE   471       4.183  -2.776 -22.399  1.00  0.00           C  
ATOM   3816  N   GLY   472       6.035  -1.339 -27.751  1.00  0.00              
ATOM   3817  CA  GLY   472       5.982  -1.534 -29.156  1.00  0.00              
ATOM   3818  C   GLY   472       7.247  -2.281 -29.497  1.00  0.00              
ATOM   3819  O   GLY   472       7.272  -3.102 -30.408  1.00  0.00              
ATOM   3820  N   ALA   473       8.338  -2.010 -28.757  1.00  0.00              
ATOM   3821  CA  ALA   473       9.581  -2.716 -28.916  1.00  0.00              
ATOM   3822  CB  ALA   473      10.798  -2.168 -28.136  1.00  0.00              
ATOM   3823  C   ALA   473       9.445  -4.140 -28.640  1.00  0.00              
ATOM   3824  O   ALA   473      10.061  -4.979 -29.293  1.00  0.00              
ATOM   3825  N   SER   474       8.683  -4.465 -27.612  1.00  0.00              
ATOM   3826  CA  SER   474       8.565  -5.856 -27.420  1.00  0.00              
ATOM   3827  CB  SER   474       8.253  -6.218 -25.957  1.00  0.00              
ATOM   3828  C   SER   474       7.471  -6.431 -28.284  1.00  0.00              
ATOM   3829  O   SER   474       7.271  -7.643 -28.325  1.00  0.00              
ATOM   3830  OG  SER   474       7.033  -5.617 -25.549  1.00  0.00           O  
ATOM   3831  N   VAL   475       6.652  -5.584 -28.925  1.00  0.00              
ATOM   3832  CA  VAL   475       5.645  -6.087 -29.804  1.00  0.00              
ATOM   3833  CB  VAL   475       4.772  -5.027 -30.407  1.00  0.00              
ATOM   3834  C   VAL   475       6.394  -6.608 -30.881  1.00  0.00              
ATOM   3835  O   VAL   475       6.143  -7.658 -31.467  1.00  0.00              
ATOM   3836  CG1 VAL   475       3.882  -5.677 -31.480  1.00  0.00           C  
ATOM   3837  CG2 VAL   475       3.974  -4.348 -29.294  1.00  0.00           C  
ATOM   3838  N   LEU   476       7.402  -5.804 -31.107  1.00  0.00              
ATOM   3839  CA  LEU   476       8.274  -6.157 -32.096  1.00  0.00              
ATOM   3840  CB  LEU   476       9.413  -5.143 -32.288  1.00  0.00              
ATOM   3841  C   LEU   476       8.875  -7.461 -31.670  1.00  0.00              
ATOM   3842  O   LEU   476       9.357  -8.227 -32.500  1.00  0.00              
ATOM   3843  CG  LEU   476      10.403  -5.531 -33.400  1.00  0.00           C  
ATOM   3844  CD1 LEU   476       9.720  -5.585 -34.775  1.00  0.00           C  
ATOM   3845  CD2 LEU   476      11.632  -4.609 -33.383  1.00  0.00           C  
ATOM   3846  N   THR   477       8.931  -7.722 -30.349  1.00  0.00              
ATOM   3847  CA  THR   477       9.418  -8.992 -29.895  1.00  0.00              
ATOM   3848  CB  THR   477       9.534  -9.146 -28.403  1.00  0.00              
ATOM   3849  C   THR   477       8.499 -10.062 -30.410  1.00  0.00              
ATOM   3850  O   THR   477       8.958 -11.127 -30.823  1.00  0.00              
ATOM   3851  OG1 THR   477      10.413  -8.164 -27.871  1.00  0.00           O  
ATOM   3852  CG2 THR   477      10.060 -10.558 -28.093  1.00  0.00           C  
ATOM   3853  N   MET   478       7.172  -9.814 -30.385  1.00  0.00              
ATOM   3854  CA  MET   478       6.211 -10.772 -30.867  1.00  0.00              
ATOM   3855  CB  MET   478       4.759 -10.310 -30.661  1.00  0.00              
ATOM   3856  C   MET   478       6.413 -10.966 -32.345  1.00  0.00              
ATOM   3857  O   MET   478       6.444 -12.092 -32.839  1.00  0.00              
ATOM   3858  CG  MET   478       4.350 -10.219 -29.189  1.00  0.00           C  
ATOM   3859  SD  MET   478       4.279 -11.819 -28.329  1.00  0.00           S  
ATOM   3860  CE  MET   478       2.795 -12.397 -29.202  1.00  0.00           C  
ATOM   3861  N   LEU   479       6.587  -9.853 -33.085  1.00  0.00              
ATOM   3862  CA  LEU   479       6.755  -9.872 -34.510  1.00  0.00              
ATOM   3863  CB  LEU   479       6.778  -8.474 -35.155  1.00  0.00              
ATOM   3864  C   LEU   479       8.042 -10.570 -34.867  1.00  0.00              
ATOM   3865  O   LEU   479       8.148 -11.164 -35.938  1.00  0.00              
ATOM   3866  CG  LEU   479       5.393  -7.802 -35.236  1.00  0.00           C  
ATOM   3867  CD1 LEU   479       4.788  -7.560 -33.847  1.00  0.00           C  
ATOM   3868  CD2 LEU   479       5.448  -6.526 -36.092  1.00  0.00           C  
ATOM   3869  N   GLU   480       9.078 -10.444 -34.014  1.00  0.00              
ATOM   3870  CA  GLU   480      10.370 -11.052 -34.203  1.00  0.00              
ATOM   3871  CB  GLU   480      11.372 -10.585 -33.131  1.00  0.00              
ATOM   3872  C   GLU   480      10.236 -12.537 -34.079  1.00  0.00              
ATOM   3873  O   GLU   480      10.775 -13.283 -34.895  1.00  0.00              
ATOM   3874  CG  GLU   480      12.811 -11.055 -33.349  1.00  0.00           C  
ATOM   3875  CD  GLU   480      13.428 -10.189 -34.436  1.00  0.00           C  
ATOM   3876  OE1 GLU   480      12.654  -9.644 -35.267  1.00  0.00           O  
ATOM   3877  OE2 GLU   480      14.682 -10.063 -34.450  1.00  0.00           O  
ATOM   3878  N   ILE   481       9.507 -13.009 -33.046  1.00  0.00              
ATOM   3879  CA  ILE   481       9.381 -14.421 -32.849  1.00  0.00              
ATOM   3880  CB  ILE   481       8.605 -14.751 -31.613  1.00  0.00              
ATOM   3881  C   ILE   481       8.637 -14.971 -34.017  1.00  0.00              
ATOM   3882  O   ILE   481       9.138 -15.866 -34.692  1.00  0.00              
ATOM   3883  CG2 ILE   481       8.445 -16.275 -31.558  1.00  0.00           C  
ATOM   3884  CG1 ILE   481       9.302 -14.164 -30.376  1.00  0.00           C  
ATOM   3885  CD1 ILE   481       8.438 -14.198 -29.117  1.00  0.00           C  
ATOM   3886  N   GLY   482       7.432 -14.417 -34.278  1.00  0.00              
ATOM   3887  CA  GLY   482       6.606 -14.695 -35.424  1.00  0.00              
ATOM   3888  C   GLY   482       6.666 -16.143 -35.808  1.00  0.00              
ATOM   3889  O   GLY   482       5.901 -16.973 -35.326  1.00  0.00              
ATOM   3890  N   GLU   483       7.591 -16.462 -36.733  1.00  0.00              
ATOM   3891  CA  GLU   483       7.740 -17.776 -37.285  1.00  0.00              
ATOM   3892  CB  GLU   483       8.816 -17.845 -38.383  1.00  0.00              
ATOM   3893  C   GLU   483       8.123 -18.771 -36.235  1.00  0.00              
ATOM   3894  O   GLU   483       7.597 -19.883 -36.227  1.00  0.00              
ATOM   3895  CG  GLU   483       8.414 -17.144 -39.682  1.00  0.00           C  
ATOM   3896  CD  GLU   483       7.409 -18.036 -40.398  1.00  0.00           C  
ATOM   3897  OE1 GLU   483       7.734 -19.233 -40.620  1.00  0.00           O  
ATOM   3898  OE2 GLU   483       6.305 -17.532 -40.736  1.00  0.00           O  
ATOM   3899  N   TYR   484       9.032 -18.408 -35.309  1.00  0.00              
ATOM   3900  CA  TYR   484       9.477 -19.365 -34.339  1.00  0.00              
ATOM   3901  CB  TYR   484      10.481 -18.792 -33.322  1.00  0.00              
ATOM   3902  C   TYR   484       8.282 -19.834 -33.575  1.00  0.00              
ATOM   3903  O   TYR   484       8.084 -21.038 -33.421  1.00  0.00              
ATOM   3904  CG  TYR   484      11.736 -18.456 -34.052  1.00  0.00           C  
ATOM   3905  CD1 TYR   484      11.909 -17.211 -34.613  1.00  0.00           C  
ATOM   3906  CD2 TYR   484      12.738 -19.390 -34.183  1.00  0.00           C  
ATOM   3907  CE1 TYR   484      13.067 -16.902 -35.286  1.00  0.00           C  
ATOM   3908  CE2 TYR   484      13.898 -19.087 -34.855  1.00  0.00           C  
ATOM   3909  CZ  TYR   484      14.064 -17.840 -35.408  1.00  0.00           C  
ATOM   3910  OH  TYR   484      15.254 -17.525 -36.098  1.00  0.00           O  
ATOM   3911  N   PHE   485       7.431 -18.910 -33.089  1.00  0.00              
ATOM   3912  CA  PHE   485       6.257 -19.408 -32.435  1.00  0.00              
ATOM   3913  CB  PHE   485       5.804 -18.609 -31.205  1.00  0.00              
ATOM   3914  C   PHE   485       5.168 -19.321 -33.458  1.00  0.00              
ATOM   3915  O   PHE   485       4.548 -18.276 -33.640  1.00  0.00              
ATOM   3916  CG  PHE   485       4.761 -19.458 -30.563  1.00  0.00           C  
ATOM   3917  CD1 PHE   485       3.470 -19.460 -31.035  1.00  0.00           C  
ATOM   3918  CD2 PHE   485       5.080 -20.264 -29.495  1.00  0.00           C  
ATOM   3919  CE1 PHE   485       2.509 -20.247 -30.446  1.00  0.00           C  
ATOM   3920  CE2 PHE   485       4.124 -21.053 -28.901  1.00  0.00           C  
ATOM   3921  CZ  PHE   485       2.835 -21.046 -29.377  1.00  0.00           C  
ATOM   3922  N   LEU   486       4.835 -20.458 -34.092  1.00  0.00              
ATOM   3923  CA  LEU   486       4.008 -20.411 -35.263  1.00  0.00              
ATOM   3924  CB  LEU   486       3.710 -21.806 -35.839  1.00  0.00              
ATOM   3925  C   LEU   486       2.686 -19.744 -35.028  1.00  0.00              
ATOM   3926  O   LEU   486       2.357 -18.788 -35.727  1.00  0.00              
ATOM   3927  CG  LEU   486       2.820 -21.763 -37.094  1.00  0.00           C  
ATOM   3928  CD1 LEU   486       3.517 -21.018 -38.245  1.00  0.00           C  
ATOM   3929  CD2 LEU   486       2.347 -23.169 -37.496  1.00  0.00           C  
ATOM   3930  N   THR   487       1.881 -20.191 -34.048  1.00  0.00              
ATOM   3931  CA  THR   487       0.623 -19.513 -33.912  1.00  0.00              
ATOM   3932  CB  THR   487      -0.549 -20.403 -34.226  1.00  0.00              
ATOM   3933  C   THR   487       0.501 -18.998 -32.509  1.00  0.00              
ATOM   3934  O   THR   487      -0.316 -19.467 -31.717  1.00  0.00              
ATOM   3935  OG1 THR   487      -1.765 -19.688 -34.076  1.00  0.00           O  
ATOM   3936  CG2 THR   487      -0.517 -21.659 -33.336  1.00  0.00           C  
ATOM   3937  N   LYS   488       1.320 -17.990 -32.166  1.00  0.00              
ATOM   3938  CA  LYS   488       1.317 -17.458 -30.836  1.00  0.00              
ATOM   3939  CB  LYS   488       2.520 -16.528 -30.578  1.00  0.00              
ATOM   3940  C   LYS   488       0.065 -16.686 -30.540  1.00  0.00              
ATOM   3941  O   LYS   488      -0.546 -16.872 -29.489  1.00  0.00              
ATOM   3942  CG  LYS   488       2.761 -16.179 -29.104  1.00  0.00           C  
ATOM   3943  CD  LYS   488       1.652 -15.351 -28.450  1.00  0.00           C  
ATOM   3944  CE  LYS   488       1.897 -15.063 -26.968  1.00  0.00           C  
ATOM   3945  NZ  LYS   488       1.870 -16.327 -26.199  1.00  0.00           N  
ATOM   3946  N   LEU   489      -0.366 -15.810 -31.469  1.00  0.00              
ATOM   3947  CA  LEU   489      -1.471 -14.932 -31.194  1.00  0.00              
ATOM   3948  CB  LEU   489      -1.704 -13.880 -32.302  1.00  0.00              
ATOM   3949  C   LEU   489      -2.710 -15.737 -30.968  1.00  0.00              
ATOM   3950  O   LEU   489      -3.520 -15.403 -30.104  1.00  0.00              
ATOM   3951  CG  LEU   489      -1.999 -14.423 -33.715  1.00  0.00           C  
ATOM   3952  CD1 LEU   489      -3.407 -15.029 -33.821  1.00  0.00           C  
ATOM   3953  CD2 LEU   489      -1.737 -13.348 -34.782  1.00  0.00           C  
ATOM   3954  N   LYS   490      -2.887 -16.836 -31.722  1.00  0.00              
ATOM   3955  CA  LYS   490      -4.107 -17.579 -31.613  1.00  0.00              
ATOM   3956  CB  LYS   490      -4.207 -18.741 -32.614  1.00  0.00              
ATOM   3957  C   LYS   490      -4.277 -18.153 -30.235  1.00  0.00              
ATOM   3958  O   LYS   490      -5.343 -18.018 -29.636  1.00  0.00              
ATOM   3959  CG  LYS   490      -5.582 -19.410 -32.597  1.00  0.00           C  
ATOM   3960  CD  LYS   490      -5.863 -20.291 -33.815  1.00  0.00           C  
ATOM   3961  CE  LYS   490      -7.261 -20.912 -33.803  1.00  0.00           C  
ATOM   3962  NZ  LYS   490      -7.516 -21.615 -35.081  1.00  0.00           N  
ATOM   3963  N   ASN   491      -3.229 -18.789 -29.675  1.00  0.00              
ATOM   3964  CA  ASN   491      -3.384 -19.449 -28.405  1.00  0.00              
ATOM   3965  CB  ASN   491      -2.124 -20.213 -27.969  1.00  0.00              
ATOM   3966  C   ASN   491      -3.696 -18.452 -27.332  1.00  0.00              
ATOM   3967  O   ASN   491      -4.626 -18.638 -26.549  1.00  0.00              
ATOM   3968  CG  ASN   491      -2.500 -21.062 -26.764  1.00  0.00           C  
ATOM   3969  OD1 ASN   491      -2.967 -22.191 -26.907  1.00  0.00           O  
ATOM   3970  ND2 ASN   491      -2.293 -20.507 -25.540  1.00  0.00           N  
ATOM   3971  N   LEU   492      -2.928 -17.351 -27.293  1.00  0.00              
ATOM   3972  CA  LEU   492      -3.024 -16.359 -26.259  1.00  0.00              
ATOM   3973  CB  LEU   492      -1.967 -15.263 -26.458  1.00  0.00              
ATOM   3974  C   LEU   492      -4.347 -15.677 -26.262  1.00  0.00              
ATOM   3975  O   LEU   492      -4.980 -15.527 -25.218  1.00  0.00              
ATOM   3976  CG  LEU   492      -2.039 -14.109 -25.447  1.00  0.00           C  
ATOM   3977  CD1 LEU   492      -1.671 -14.567 -24.027  1.00  0.00           C  
ATOM   3978  CD2 LEU   492      -1.215 -12.911 -25.944  1.00  0.00           C  
ATOM   3979  N   CYS   493      -4.813 -15.261 -27.447  1.00  0.00              
ATOM   3980  CA  CYS   493      -6.010 -14.483 -27.496  1.00  0.00              
ATOM   3981  CB  CYS   493      -6.383 -14.058 -28.926  1.00  0.00              
ATOM   3982  C   CYS   493      -7.145 -15.294 -26.958  1.00  0.00              
ATOM   3983  O   CYS   493      -7.969 -14.795 -26.193  1.00  0.00              
ATOM   3984  SG  CYS   493      -5.154 -12.938 -29.664  1.00  0.00           S  
ATOM   3985  N   LYS   494      -7.205 -16.584 -27.331  1.00  0.00              
ATOM   3986  CA  LYS   494      -8.321 -17.403 -26.960  1.00  0.00              
ATOM   3987  CB  LYS   494      -8.244 -18.818 -27.559  1.00  0.00              
ATOM   3988  C   LYS   494      -8.431 -17.553 -25.473  1.00  0.00              
ATOM   3989  O   LYS   494      -9.517 -17.404 -24.916  1.00  0.00              
ATOM   3990  CG  LYS   494      -8.419 -18.846 -29.079  1.00  0.00           C  
ATOM   3991  CD  LYS   494      -9.773 -18.310 -29.548  1.00  0.00           C  
ATOM   3992  CE  LYS   494      -9.952 -18.337 -31.067  1.00  0.00           C  
ATOM   3993  NZ  LYS   494     -11.287 -17.810 -31.429  1.00  0.00           N  
ATOM   3994  N   ILE   495      -7.314 -17.833 -24.776  1.00  0.00              
ATOM   3995  CA  ILE   495      -7.420 -18.088 -23.367  1.00  0.00              
ATOM   3996  CB  ILE   495      -6.111 -18.489 -22.746  1.00  0.00              
ATOM   3997  C   ILE   495      -7.921 -16.868 -22.672  1.00  0.00              
ATOM   3998  O   ILE   495      -8.846 -16.948 -21.865  1.00  0.00              
ATOM   3999  CG2 ILE   495      -5.667 -19.810 -23.394  1.00  0.00           C  
ATOM   4000  CG1 ILE   495      -5.073 -17.362 -22.869  1.00  0.00           C  
ATOM   4001  CD1 ILE   495      -3.818 -17.600 -22.030  1.00  0.00           C  
ATOM   4002  N   ILE   496      -7.347 -15.692 -22.981  1.00  0.00              
ATOM   4003  CA  ILE   496      -7.819 -14.522 -22.309  1.00  0.00              
ATOM   4004  CB  ILE   496      -6.721 -13.568 -21.939  1.00  0.00              
ATOM   4005  C   ILE   496      -8.708 -13.831 -23.278  1.00  0.00              
ATOM   4006  O   ILE   496      -8.245 -13.205 -24.230  1.00  0.00              
ATOM   4007  CG2 ILE   496      -7.369 -12.301 -21.357  1.00  0.00           C  
ATOM   4008  CG1 ILE   496      -5.727 -14.247 -20.982  1.00  0.00           C  
ATOM   4009  CD1 ILE   496      -4.425 -13.467 -20.802  1.00  0.00           C  
ATOM   4010  N   LYS   497     -10.031 -13.947 -23.062  1.00  0.00              
ATOM   4011  CA  LYS   497     -10.941 -13.296 -23.949  1.00  0.00              
ATOM   4012  CB  LYS   497     -12.256 -14.066 -24.163  1.00  0.00              
ATOM   4013  C   LYS   497     -11.292 -11.996 -23.298  1.00  0.00              
ATOM   4014  O   LYS   497     -11.980 -11.962 -22.278  1.00  0.00              
ATOM   4015  CG  LYS   497     -12.105 -15.332 -25.009  1.00  0.00           C  
ATOM   4016  CD  LYS   497     -11.663 -15.054 -26.447  1.00  0.00           C  
ATOM   4017  CE  LYS   497     -11.511 -16.316 -27.299  1.00  0.00           C  
ATOM   4018  NZ  LYS   497     -11.240 -15.943 -28.705  1.00  0.00           N  
ATOM   4019  N   ARG   498     -10.800 -10.890 -23.880  1.00  0.00              
ATOM   4020  CA  ARG   498     -11.109  -9.571 -23.432  1.00  0.00              
ATOM   4021  CB  ARG   498     -12.528  -9.111 -23.819  1.00  0.00              
ATOM   4022  C   ARG   498     -10.929  -9.381 -21.956  1.00  0.00              
ATOM   4023  O   ARG   498     -11.888  -9.033 -21.264  1.00  0.00              
ATOM   4024  CG  ARG   498     -13.637 -10.001 -23.253  1.00  0.00           C  
ATOM   4025  CD  ARG   498     -15.043  -9.570 -23.680  1.00  0.00           C  
ATOM   4026  NE  ARG   498     -16.011 -10.521 -23.066  1.00  0.00           N  
ATOM   4027  CZ  ARG   498     -17.353 -10.290 -23.167  1.00  0.00           C  
ATOM   4028  NH1 ARG   498     -17.808  -9.189 -23.833  1.00  0.00           N  
ATOM   4029  NH2 ARG   498     -18.240 -11.162 -22.604  1.00  0.00           N  
ATOM   4030  N   PRO   499      -9.752  -9.604 -21.434  1.00  0.00              
ATOM   4031  CA  PRO   499      -9.530  -9.453 -20.017  1.00  0.00              
ATOM   4032  CB  PRO   499      -8.025  -9.616 -19.829  1.00  0.00              
ATOM   4033  C   PRO   499      -9.972  -8.093 -19.545  1.00  0.00              
ATOM   4034  O   PRO   499      -9.311  -7.107 -19.883  1.00  0.00              
ATOM   4035  CD  PRO   499      -8.531  -9.429 -22.198  1.00  0.00           C  
ATOM   4036  CG  PRO   499      -7.455  -9.075 -21.154  1.00  0.00           C  
ATOM   4037  N   THR   500     -11.075  -8.011 -18.772  1.00  0.00              
ATOM   4038  CA  THR   500     -11.510  -6.747 -18.243  1.00  0.00              
ATOM   4039  CB  THR   500     -12.933  -6.784 -17.753  1.00  0.00              
ATOM   4040  C   THR   500     -10.619  -6.300 -17.125  1.00  0.00              
ATOM   4041  O   THR   500     -10.099  -5.186 -17.143  1.00  0.00              
ATOM   4042  OG1 THR   500     -13.317  -5.504 -17.272  1.00  0.00           O  
ATOM   4043  CG2 THR   500     -13.087  -7.848 -16.652  1.00  0.00           C  
ATOM   4044  N   SER   501     -10.402  -7.179 -16.123  1.00  0.00              
ATOM   4045  CA  SER   501      -9.570  -6.830 -15.009  1.00  0.00              
ATOM   4046  CB  SER   501     -10.338  -6.674 -13.686  1.00  0.00              
ATOM   4047  C   SER   501      -8.630  -7.974 -14.835  1.00  0.00              
ATOM   4048  O   SER   501      -9.005  -9.011 -14.290  1.00  0.00              
ATOM   4049  OG  SER   501      -9.441  -6.331 -12.639  1.00  0.00           O  
ATOM   4050  N   GLN   502      -7.377  -7.831 -15.307  1.00  0.00              
ATOM   4051  CA  GLN   502      -6.501  -8.950 -15.149  1.00  0.00              
ATOM   4052  CB  GLN   502      -5.142  -8.778 -15.850  1.00  0.00              
ATOM   4053  C   GLN   502      -6.215  -9.134 -13.696  1.00  0.00              
ATOM   4054  O   GLN   502      -6.413 -10.216 -13.145  1.00  0.00              
ATOM   4055  CG  GLN   502      -5.225  -8.735 -17.376  1.00  0.00           C  
ATOM   4056  CD  GLN   502      -3.801  -8.690 -17.913  1.00  0.00           C  
ATOM   4057  OE1 GLN   502      -2.838  -8.850 -17.165  1.00  0.00           O  
ATOM   4058  NE2 GLN   502      -3.661  -8.475 -19.249  1.00  0.00           N  
ATOM   4059  N   ASN   503      -5.770  -8.052 -13.030  1.00  0.00              
ATOM   4060  CA  ASN   503      -5.485  -8.128 -11.629  1.00  0.00              
ATOM   4061  CB  ASN   503      -3.990  -8.099 -11.277  1.00  0.00              
ATOM   4062  C   ASN   503      -6.124  -6.940 -11.011  1.00  0.00              
ATOM   4063  O   ASN   503      -5.919  -5.823 -11.471  1.00  0.00              
ATOM   4064  CG  ASN   503      -3.416  -9.463 -11.631  1.00  0.00           C  
ATOM   4065  OD1 ASN   503      -3.968 -10.187 -12.457  1.00  0.00           O  
ATOM   4066  ND2 ASN   503      -2.286  -9.836 -10.973  1.00  0.00           N  
ATOM   4067  N   GLU   504      -6.946  -7.137  -9.966  1.00  0.00              
ATOM   4068  CA  GLU   504      -7.516  -5.971  -9.367  1.00  0.00              
ATOM   4069  CB  GLU   504      -9.022  -6.088  -9.072  1.00  0.00              
ATOM   4070  C   GLU   504      -6.828  -5.779  -8.059  1.00  0.00              
ATOM   4071  O   GLU   504      -7.141  -6.450  -7.077  1.00  0.00              
ATOM   4072  CG  GLU   504      -9.613  -4.830  -8.430  1.00  0.00           C  
ATOM   4073  CD  GLU   504      -9.658  -3.732  -9.484  1.00  0.00           C  
ATOM   4074  OE1 GLU   504     -10.409  -3.900 -10.481  1.00  0.00           O  
ATOM   4075  OE2 GLU   504      -8.940  -2.712  -9.306  1.00  0.00           O  
ATOM   4076  N   TYR   505      -5.851  -4.854  -8.017  1.00  0.00              
ATOM   4077  CA  TYR   505      -5.159  -4.623  -6.788  1.00  0.00              
ATOM   4078  CB  TYR   505      -3.884  -5.474  -6.643  1.00  0.00              
ATOM   4079  C   TYR   505      -4.785  -3.179  -6.761  1.00  0.00              
ATOM   4080  O   TYR   505      -4.797  -2.508  -7.791  1.00  0.00              
ATOM   4081  CG  TYR   505      -3.379  -5.330  -5.249  1.00  0.00           C  
ATOM   4082  CD1 TYR   505      -4.043  -5.933  -4.205  1.00  0.00           C  
ATOM   4083  CD2 TYR   505      -2.233  -4.619  -4.983  1.00  0.00           C  
ATOM   4084  CE1 TYR   505      -3.583  -5.811  -2.915  1.00  0.00           C  
ATOM   4085  CE2 TYR   505      -1.767  -4.492  -3.696  1.00  0.00           C  
ATOM   4086  CZ  TYR   505      -2.444  -5.087  -2.658  1.00  0.00           C  
ATOM   4087  OH  TYR   505      -1.969  -4.959  -1.336  1.00  0.00           O  
ATOM   4088  N   GLU   506      -4.462  -2.653  -5.565  1.00  0.00              
ATOM   4089  CA  GLU   506      -4.075  -1.277  -5.486  1.00  0.00              
ATOM   4090  CB  GLU   506      -4.338  -0.637  -4.112  1.00  0.00              
ATOM   4091  C   GLU   506      -2.603  -1.239  -5.703  1.00  0.00              
ATOM   4092  O   GLU   506      -1.838  -1.911  -5.013  1.00  0.00              
ATOM   4093  CG  GLU   506      -3.578  -1.324  -2.974  1.00  0.00           C  
ATOM   4094  CD  GLU   506      -3.861  -0.573  -1.682  1.00  0.00           C  
ATOM   4095  OE1 GLU   506      -4.570   0.467  -1.744  1.00  0.00           O  
ATOM   4096  OE2 GLU   506      -3.368  -1.028  -0.616  1.00  0.00           O  
ATOM   4097  N   ILE   507      -2.161  -0.439  -6.683  1.00  0.00              
ATOM   4098  CA  ILE   507      -0.764  -0.387  -6.963  1.00  0.00              
ATOM   4099  CB  ILE   507      -0.410  -1.032  -8.280  1.00  0.00              
ATOM   4100  C   ILE   507      -0.323   1.024  -6.917  1.00  0.00              
ATOM   4101  O   ILE   507      -1.096   1.965  -7.086  1.00  0.00              
ATOM   4102  CG2 ILE   507       0.976  -0.594  -8.784  1.00  0.00           C  
ATOM   4103  CG1 ILE   507      -0.508  -2.546  -8.078  1.00  0.00           C  
ATOM   4104  CD1 ILE   507       0.477  -3.045  -7.021  1.00  0.00           C  
ATOM   4105  N   ALA   508       0.968   1.185  -6.616  1.00  0.00              
ATOM   4106  CA  ALA   508       1.628   2.438  -6.555  1.00  0.00              
ATOM   4107  CB  ALA   508       2.822   2.361  -5.577  1.00  0.00              
ATOM   4108  C   ALA   508       1.937   2.820  -7.994  1.00  0.00              
ATOM   4109  O   ALA   508       1.027   2.516  -8.763  1.00  0.00              
ATOM   4110  N   PRO   509       3.005   3.503  -8.465  1.00  0.00              
ATOM   4111  CA  PRO   509       3.121   3.807  -9.880  1.00  0.00              
ATOM   4112  CB  PRO   509       4.536   4.320 -10.116  1.00  0.00              
ATOM   4113  C   PRO   509       2.842   2.598 -10.719  1.00  0.00              
ATOM   4114  O   PRO   509       3.518   1.588 -10.539  1.00  0.00              
ATOM   4115  CD  PRO   509       4.346   3.422  -7.890  1.00  0.00           C  
ATOM   4116  CG  PRO   509       5.343   3.575  -9.048  1.00  0.00           C  
ATOM   4117  N   ALA   510       1.837   2.651 -11.621  1.00  0.00              
ATOM   4118  CA  ALA   510       1.535   1.412 -12.265  1.00  0.00              
ATOM   4119  CB  ALA   510       0.276   0.730 -11.700  1.00  0.00              
ATOM   4120  C   ALA   510       1.325   1.537 -13.760  1.00  0.00              
ATOM   4121  O   ALA   510       0.344   2.112 -14.223  1.00  0.00              
ATOM   4122  N   SER   511       2.220   0.861 -14.523  1.00  0.00              
ATOM   4123  CA  SER   511       2.396   0.532 -15.928  1.00  0.00              
ATOM   4124  CB  SER   511       3.791   0.275 -16.486  1.00  0.00              
ATOM   4125  C   SER   511       1.458  -0.525 -16.563  1.00  0.00              
ATOM   4126  O   SER   511       1.397  -0.666 -17.781  1.00  0.00              
ATOM   4127  OG  SER   511       4.557   1.469 -16.435  1.00  0.00           O  
ATOM   4128  N   PRO   512       0.690  -1.211 -15.795  1.00  0.00              
ATOM   4129  CA  PRO   512       0.466  -2.643 -15.758  1.00  0.00              
ATOM   4130  CB  PRO   512       0.047  -2.824 -14.308  1.00  0.00              
ATOM   4131  C   PRO   512      -0.786  -3.153 -16.263  1.00  0.00              
ATOM   4132  O   PRO   512      -1.327  -2.893 -17.337  1.00  0.00              
ATOM   4133  CD  PRO   512      -0.364  -0.544 -15.070  1.00  0.00           C  
ATOM   4134  CG  PRO   512      -0.608  -1.465 -13.877  1.00  0.00           C  
ATOM   4135  N   ASN   513      -1.158  -3.928 -15.224  1.00  0.00              
ATOM   4136  CA  ASN   513      -2.307  -4.601 -14.807  1.00  0.00              
ATOM   4137  CB  ASN   513      -2.161  -5.431 -13.527  1.00  0.00              
ATOM   4138  C   ASN   513      -3.352  -3.577 -14.588  1.00  0.00              
ATOM   4139  O   ASN   513      -3.113  -2.383 -14.745  1.00  0.00              
ATOM   4140  CG  ASN   513      -1.467  -6.724 -13.907  1.00  0.00           C  
ATOM   4141  OD1 ASN   513      -0.314  -6.725 -14.336  1.00  0.00           O  
ATOM   4142  ND2 ASN   513      -2.201  -7.859 -13.754  1.00  0.00           N  
ATOM   4143  N   THR   514      -4.585  -3.998 -14.282  1.00  0.00              
ATOM   4144  CA  THR   514      -5.497  -2.915 -14.178  1.00  0.00              
ATOM   4145  CB  THR   514      -6.616  -2.976 -15.182  1.00  0.00              
ATOM   4146  C   THR   514      -6.084  -2.799 -12.814  1.00  0.00              
ATOM   4147  O   THR   514      -6.844  -3.652 -12.364  1.00  0.00              
ATOM   4148  OG1 THR   514      -7.429  -1.817 -15.075  1.00  0.00           O  
ATOM   4149  CG2 THR   514      -7.451  -4.250 -14.965  1.00  0.00           C  
ATOM   4150  N   THR   515      -5.756  -1.695 -12.113  1.00  0.00              
ATOM   4151  CA  THR   515      -6.475  -1.413 -10.910  1.00  0.00              
ATOM   4152  CB  THR   515      -5.742  -0.591  -9.876  1.00  0.00              
ATOM   4153  C   THR   515      -7.670  -0.714 -11.463  1.00  0.00              
ATOM   4154  O   THR   515      -8.242  -1.182 -12.448  1.00  0.00              
ATOM   4155  OG1 THR   515      -6.526  -0.496  -8.697  1.00  0.00           O  
ATOM   4156  CG2 THR   515      -5.405   0.807 -10.405  1.00  0.00           C  
ATOM   4157  N   PHE   516      -8.163   0.362 -10.845  1.00  0.00              
ATOM   4158  CA  PHE   516      -9.095   1.045 -11.685  1.00  0.00              
ATOM   4159  CB  PHE   516      -9.731   2.271 -11.007  1.00  0.00              
ATOM   4160  C   PHE   516      -8.141   1.521 -12.736  1.00  0.00              
ATOM   4161  O   PHE   516      -6.999   1.800 -12.383  1.00  0.00              
ATOM   4162  CG  PHE   516     -10.681   2.902 -11.964  1.00  0.00           C  
ATOM   4163  CD1 PHE   516     -11.967   2.428 -12.085  1.00  0.00           C  
ATOM   4164  CD2 PHE   516     -10.288   3.971 -12.735  1.00  0.00           C  
ATOM   4165  CE1 PHE   516     -12.847   3.011 -12.966  1.00  0.00           C  
ATOM   4166  CE2 PHE   516     -11.164   4.557 -13.617  1.00  0.00           C  
ATOM   4167  CZ  PHE   516     -12.446   4.077 -13.734  1.00  0.00           C  
ATOM   4168  N   GLU   517      -8.564   1.601 -14.018  1.00  0.00              
ATOM   4169  CA  GLU   517      -7.675   1.808 -15.141  1.00  0.00              
ATOM   4170  CB  GLU   517      -8.409   2.241 -16.423  1.00  0.00              
ATOM   4171  C   GLU   517      -6.599   2.834 -14.838  1.00  0.00              
ATOM   4172  O   GLU   517      -6.881   4.009 -14.607  1.00  0.00              
ATOM   4173  CG  GLU   517      -7.509   2.297 -17.658  1.00  0.00           C  
ATOM   4174  CD  GLU   517      -8.378   2.662 -18.854  1.00  0.00           C  
ATOM   4175  OE1 GLU   517      -9.212   3.596 -18.717  1.00  0.00           O  
ATOM   4176  OE2 GLU   517      -8.225   2.005 -19.918  1.00  0.00           O  
ATOM   4177  N   GLU   518      -5.324   2.363 -14.819  1.00  0.00              
ATOM   4178  CA  GLU   518      -4.112   3.114 -14.559  1.00  0.00              
ATOM   4179  CB  GLU   518      -3.033   2.350 -13.774  1.00  0.00              
ATOM   4180  C   GLU   518      -3.531   3.221 -15.917  1.00  0.00              
ATOM   4181  O   GLU   518      -4.162   3.717 -16.849  1.00  0.00              
ATOM   4182  CG  GLU   518      -3.506   1.693 -12.481  1.00  0.00           C  
ATOM   4183  CD  GLU   518      -3.843   0.252 -12.840  1.00  0.00           C  
ATOM   4184  OE1 GLU   518      -4.620   0.048 -13.810  1.00  0.00           O  
ATOM   4185  OE2 GLU   518      -3.327  -0.665 -12.148  1.00  0.00           O  
ATOM   4186  N   ASN   519      -2.285   2.744 -16.045  1.00  0.00              
ATOM   4187  CA  ASN   519      -1.691   2.652 -17.335  1.00  0.00              
ATOM   4188  CB  ASN   519      -0.271   2.109 -17.324  1.00  0.00              
ATOM   4189  C   ASN   519      -2.480   1.729 -18.256  1.00  0.00              
ATOM   4190  O   ASN   519      -2.648   2.108 -19.414  1.00  0.00              
ATOM   4191  CG  ASN   519       0.075   2.129 -18.791  1.00  0.00           C  
ATOM   4192  OD1 ASN   519       0.385   3.182 -19.351  1.00  0.00           O  
ATOM   4193  ND2 ASN   519       0.005   0.940 -19.447  1.00  0.00           N  
ATOM   4194  N   PRO   520      -3.010   0.569 -17.889  1.00  0.00              
ATOM   4195  CA  PRO   520      -3.422  -0.403 -18.869  1.00  0.00              
ATOM   4196  CB  PRO   520      -4.070  -1.548 -18.092  1.00  0.00              
ATOM   4197  C   PRO   520      -4.266  -0.026 -20.025  1.00  0.00              
ATOM   4198  O   PRO   520      -5.204   0.756 -19.877  1.00  0.00              
ATOM   4199  CD  PRO   520      -3.633   0.283 -16.599  1.00  0.00           C  
ATOM   4200  CG  PRO   520      -4.631  -0.855 -16.846  1.00  0.00           C  
ATOM   4201  N   ILE   521      -3.911  -0.591 -21.200  1.00  0.00              
ATOM   4202  CA  ILE   521      -4.726  -0.412 -22.353  1.00  0.00              
ATOM   4203  CB  ILE   521      -4.033   0.225 -23.523  1.00  0.00              
ATOM   4204  C   ILE   521      -5.306  -1.725 -22.750  1.00  0.00              
ATOM   4205  O   ILE   521      -4.745  -2.494 -23.528  1.00  0.00              
ATOM   4206  CG2 ILE   521      -2.802  -0.608 -23.922  1.00  0.00           C  
ATOM   4207  CG1 ILE   521      -5.066   0.443 -24.637  1.00  0.00           C  
ATOM   4208  CD1 ILE   521      -6.213   1.354 -24.198  1.00  0.00           C  
ATOM   4209  N   PRO   522      -6.441  -1.996 -22.178  1.00  0.00              
ATOM   4210  CA  PRO   522      -7.243  -3.086 -22.634  1.00  0.00              
ATOM   4211  CB  PRO   522      -8.154  -3.467 -21.465  1.00  0.00              
ATOM   4212  C   PRO   522      -7.940  -2.412 -23.758  1.00  0.00              
ATOM   4213  O   PRO   522      -7.940  -1.183 -23.781  1.00  0.00              
ATOM   4214  CD  PRO   522      -6.715  -1.646 -20.796  1.00  0.00           C  
ATOM   4215  CG  PRO   522      -8.103  -2.249 -20.526  1.00  0.00           C  
ATOM   4216  N   VAL   523      -8.528  -3.147 -24.709  1.00  0.00              
ATOM   4217  CA  VAL   523      -9.158  -2.408 -25.754  1.00  0.00              
ATOM   4218  CB  VAL   523      -9.749  -3.277 -26.824  1.00  0.00              
ATOM   4219  C   VAL   523     -10.295  -1.616 -25.125  1.00  0.00              
ATOM   4220  O   VAL   523     -11.217  -2.256 -24.552  1.00  0.00              
ATOM   4221  CG1 VAL   523     -10.450  -2.375 -27.854  1.00  0.00           C  
ATOM   4222  CG2 VAL   523      -8.634  -4.154 -27.417  1.00  0.00           C  
ATOM   4223  OXT VAL   523     -10.257  -0.360 -25.209  1.00  0.00           O  
TER
