# Supplementary material for: A Na+ leak channel cloned from Trichoplax adhaerens extends extracellular pH and Ca2+ sensing for the DEG/ENaC family close to the base of Metazoa
Source: J Biol Chem. 2019 Sep 15;294(44):16320–36. doi: 10.1074/jbc.RA119.010542 (PMC6827283; doi:10.1074/jbc.RA119.010542)
Supplement: Supporting Information [file supp_RA119.010542_155050_1_supp_391149_pxf4hm.zip › SupplementaryFile2/TadNaC4.pdb]

REMARK  99  Chain ID : 1
REMARK  99  Residues : 485
REMARK  99  Atoms    : 3840
REMARK  99  File     : final.sc.pdb
ATOM      1  N   MET     1     141.067 179.550 180.725  1.00  0.00              
ATOM      2  CA  MET     1     140.914 180.388 179.514  1.00  0.00              
ATOM      3  CB  MET     1     142.043 181.431 179.433  1.00  0.00              
ATOM      4  C   MET     1     140.945 179.529 178.300  1.00  0.00              
ATOM      5  O   MET     1     140.195 179.743 177.348  1.00  0.00              
ATOM      6  CG  MET     1     141.924 182.384 178.238  1.00  0.00           C  
ATOM      7  SD  MET     1     140.560 183.586 178.330  1.00  0.00           S  
ATOM      8  CE  MET     1     141.312 184.615 179.624  1.00  0.00           C  
ATOM      9  N   ALA     2     141.820 178.508 178.324  1.00  0.00              
ATOM     10  CA  ALA     2     141.929 177.620 177.211  1.00  0.00              
ATOM     11  CB  ALA     2     142.478 178.300 175.944  1.00  0.00              
ATOM     12  C   ALA     2     142.893 176.545 177.589  1.00  0.00              
ATOM     13  O   ALA     2     143.310 176.437 178.740  1.00  0.00              
ATOM     14  N   LYS     3     143.260 175.714 176.596  1.00  0.00              
ATOM     15  CA  LYS     3     144.062 174.542 176.795  1.00  0.00              
ATOM     16  CB  LYS     3     144.167 173.664 175.530  1.00  0.00              
ATOM     17  C   LYS     3     145.463 174.813 177.275  1.00  0.00              
ATOM     18  O   LYS     3     145.952 174.101 178.150  1.00  0.00              
ATOM     19  CG  LYS     3     145.093 174.197 174.430  1.00  0.00           C  
ATOM     20  CD  LYS     3     146.584 173.962 174.694  1.00  0.00           C  
ATOM     21  CE  LYS     3     147.510 174.556 173.634  1.00  0.00           C  
ATOM     22  NZ  LYS     3     148.916 174.459 174.088  1.00  0.00           N  
ATOM     23  N   GLU     4     146.150 175.847 176.747  1.00  0.00              
ATOM     24  CA  GLU     4     147.568 175.957 176.994  1.00  0.00              
ATOM     25  CB  GLU     4     148.275 177.048 176.174  1.00  0.00              
ATOM     26  C   GLU     4     147.904 176.178 178.430  1.00  0.00              
ATOM     27  O   GLU     4     147.218 176.910 179.143  1.00  0.00              
ATOM     28  CG  GLU     4     147.829 178.469 176.516  1.00  0.00           C  
ATOM     29  CD  GLU     4     148.460 179.401 175.492  1.00  0.00           C  
ATOM     30  OE1 GLU     4     149.669 179.715 175.646  1.00  0.00           O  
ATOM     31  OE2 GLU     4     147.742 179.803 174.534  1.00  0.00           O  
ATOM     32  N   ASP     5     148.990 175.511 178.894  1.00  0.00              
ATOM     33  CA  ASP     5     149.391 175.733 180.247  1.00  0.00              
ATOM     34  CB  ASP     5     148.351 175.242 181.274  1.00  0.00              
ATOM     35  C   ASP     5     150.679 175.052 180.564  1.00  0.00              
ATOM     36  O   ASP     5     150.801 173.833 180.452  1.00  0.00              
ATOM     37  CG  ASP     5     148.639 175.883 182.628  1.00  0.00           C  
ATOM     38  OD1 ASP     5     149.839 176.064 182.966  1.00  0.00           O  
ATOM     39  OD2 ASP     5     147.654 176.215 183.341  1.00  0.00           O  
ATOM     40  N   LEU     6     151.679 175.849 180.980  1.00  0.00              
ATOM     41  CA  LEU     6     152.962 175.327 181.343  1.00  0.00              
ATOM     42  CB  LEU     6     154.004 176.434 181.563  1.00  0.00              
ATOM     43  C   LEU     6     152.879 174.527 182.616  1.00  0.00              
ATOM     44  O   LEU     6     153.424 173.428 182.703  1.00  0.00              
ATOM     45  CG  LEU     6     154.232 177.296 180.310  1.00  0.00           C  
ATOM     46  CD1 LEU     6     155.392 178.284 180.509  1.00  0.00           C  
ATOM     47  CD2 LEU     6     154.397 176.422 179.060  1.00  0.00           C  
ATOM     48  N   SER     7     152.169 175.056 183.633  1.00  0.00              
ATOM     49  CA  SER     7     152.110 174.454 184.940  1.00  0.00              
ATOM     50  CB  SER     7     151.259 175.270 185.928  1.00  0.00              
ATOM     51  C   SER     7     151.457 173.121 184.843  1.00  0.00              
ATOM     52  O   SER     7     151.830 172.184 185.549  1.00  0.00              
ATOM     53  OG  SER     7     151.825 176.561 186.105  1.00  0.00           O  
ATOM     54  N   MET     8     150.472 172.997 183.940  1.00  0.00              
ATOM     55  CA  MET     8     149.729 171.780 183.846  1.00  0.00              
ATOM     56  CB  MET     8     148.599 171.819 182.799  1.00  0.00              
ATOM     57  C   MET     8     150.666 170.683 183.464  1.00  0.00              
ATOM     58  O   MET     8     150.525 169.547 183.915  1.00  0.00              
ATOM     59  CG  MET     8     149.072 171.883 181.344  1.00  0.00           C  
ATOM     60  SD  MET     8     147.738 171.705 180.118  1.00  0.00           S  
ATOM     61  CE  MET     8     148.804 171.968 178.671  1.00  0.00           C  
ATOM     62  N   GLU     9     151.671 170.999 182.630  1.00  0.00              
ATOM     63  CA  GLU     9     152.533 169.970 182.130  1.00  0.00              
ATOM     64  CB  GLU     9     153.630 170.515 181.198  1.00  0.00              
ATOM     65  C   GLU     9     153.209 169.255 183.258  1.00  0.00              
ATOM     66  O   GLU     9     153.210 168.026 183.301  1.00  0.00              
ATOM     67  CG  GLU     9     153.083 171.101 179.894  1.00  0.00           C  
ATOM     68  CD  GLU     9     154.265 171.558 179.048  1.00  0.00           C  
ATOM     69  OE1 GLU     9     155.169 170.717 178.798  1.00  0.00           O  
ATOM     70  OE2 GLU     9     154.284 172.749 178.643  1.00  0.00           O  
ATOM     71  N   GLU    10     153.793 169.991 184.218  1.00  0.00              
ATOM     72  CA  GLU    10     154.504 169.330 185.277  1.00  0.00              
ATOM     73  CB  GLU    10     155.395 170.282 186.096  1.00  0.00              
ATOM     74  C   GLU    10     153.564 168.597 186.192  1.00  0.00              
ATOM     75  O   GLU    10     153.888 167.506 186.658  1.00  0.00              
ATOM     76  CG  GLU    10     154.648 171.439 186.757  1.00  0.00           C  
ATOM     77  CD  GLU    10     155.687 172.342 187.404  1.00  0.00           C  
ATOM     78  OE1 GLU    10     156.224 173.226 186.684  1.00  0.00           O  
ATOM     79  OE2 GLU    10     155.967 172.157 188.618  1.00  0.00           O  
ATOM     80  N   LYS    11     152.366 169.156 186.459  1.00  0.00              
ATOM     81  CA  LYS    11     151.466 168.542 187.401  1.00  0.00              
ATOM     82  CB  LYS    11     150.118 169.276 187.465  1.00  0.00              
ATOM     83  C   LYS    11     151.178 167.162 186.914  1.00  0.00              
ATOM     84  O   LYS    11     151.296 166.198 187.669  1.00  0.00              
ATOM     85  CG  LYS    11     149.374 169.001 188.764  1.00  0.00           C  
ATOM     86  CD  LYS    11     150.120 169.601 189.954  1.00  0.00           C  
ATOM     87  CE  LYS    11     149.604 169.140 191.315  1.00  0.00           C  
ATOM     88  NZ  LYS    11     150.546 169.561 192.376  1.00  0.00           N  
ATOM     89  N   PHE    12     150.809 167.018 185.627  1.00  0.00              
ATOM     90  CA  PHE    12     150.637 165.678 185.153  1.00  0.00              
ATOM     91  CB  PHE    12     149.933 165.535 183.794  1.00  0.00              
ATOM     92  C   PHE    12     152.018 165.167 184.927  1.00  0.00              
ATOM     93  O   PHE    12     152.735 165.649 184.053  1.00  0.00              
ATOM     94  CG  PHE    12     148.472 165.709 183.976  1.00  0.00           C  
ATOM     95  CD1 PHE    12     147.906 166.961 183.958  1.00  0.00           C  
ATOM     96  CD2 PHE    12     147.675 164.602 184.154  1.00  0.00           C  
ATOM     97  CE1 PHE    12     146.549 167.107 184.123  1.00  0.00           C  
ATOM     98  CE2 PHE    12     146.319 164.743 184.320  1.00  0.00           C  
ATOM     99  CZ  PHE    12     145.758 165.997 184.302  1.00  0.00           C  
ATOM    100  N   ALA    13     152.420 164.158 185.714  1.00  0.00              
ATOM    101  CA  ALA    13     153.766 163.683 185.662  1.00  0.00              
ATOM    102  CB  ALA    13     154.828 164.795 185.599  1.00  0.00              
ATOM    103  C   ALA    13     153.934 163.029 186.983  1.00  0.00              
ATOM    104  O   ALA    13     153.885 161.808 187.119  1.00  0.00              
ATOM    105  N   SER    14     154.127 163.884 187.998  1.00  0.00              
ATOM    106  CA  SER    14     154.316 163.482 189.352  1.00  0.00              
ATOM    107  CB  SER    14     154.439 164.686 190.300  1.00  0.00              
ATOM    108  C   SER    14     153.123 162.682 189.771  1.00  0.00              
ATOM    109  O   SER    14     153.189 161.922 190.735  1.00  0.00              
ATOM    110  OG  SER    14     155.563 165.473 189.931  1.00  0.00           O  
ATOM    111  N   THR    15     152.002 162.818 189.040  1.00  0.00              
ATOM    112  CA  THR    15     150.801 162.108 189.379  1.00  0.00              
ATOM    113  CB  THR    15     149.724 162.338 188.361  1.00  0.00              
ATOM    114  C   THR    15     151.117 160.646 189.366  1.00  0.00              
ATOM    115  O   THR    15     150.754 159.929 190.298  1.00  0.00              
ATOM    116  OG1 THR    15     149.447 163.726 188.248  1.00  0.00           O  
ATOM    117  CG2 THR    15     148.457 161.586 188.791  1.00  0.00           C  
ATOM    118  N   THR    16     151.802 160.148 188.313  1.00  0.00              
ATOM    119  CA  THR    16     152.079 158.738 188.305  1.00  0.00              
ATOM    120  CB  THR    16     151.257 158.031 187.262  1.00  0.00              
ATOM    121  C   THR    16     153.524 158.501 187.968  1.00  0.00              
ATOM    122  O   THR    16     153.829 158.053 186.864  1.00  0.00              
ATOM    123  OG1 THR    16     149.877 158.285 187.481  1.00  0.00           O  
ATOM    124  CG2 THR    16     151.529 156.519 187.336  1.00  0.00           C  
ATOM    125  N   SER    17     154.460 158.797 188.897  1.00  0.00              
ATOM    126  CA  SER    17     155.845 158.512 188.627  1.00  0.00              
ATOM    127  CB  SER    17     156.796 159.145 189.658  1.00  0.00              
ATOM    128  C   SER    17     156.002 157.030 188.669  1.00  0.00              
ATOM    129  O   SER    17     156.466 156.406 187.716  1.00  0.00              
ATOM    130  OG  SER    17     156.741 160.562 189.554  1.00  0.00           O  
ATOM    131  N   CYS    18     155.571 156.419 189.788  1.00  0.00              
ATOM    132  CA  CYS    18     155.669 154.998 189.890  1.00  0.00              
ATOM    133  CB  CYS    18     156.443 154.483 191.114  1.00  0.00              
ATOM    134  C   CYS    18     154.283 154.490 190.000  1.00  0.00              
ATOM    135  O   CYS    18     153.357 155.234 190.312  1.00  0.00              
ATOM    136  SG  CYS    18     155.586 154.768 192.689  1.00  0.00           S  
ATOM    137  N   HIS    19     154.102 153.197 189.709  1.00  0.00              
ATOM    138  CA  HIS    19     152.799 152.630 189.794  1.00  0.00              
ATOM    139  CB  HIS    19     152.773 151.206 189.208  1.00  0.00              
ATOM    140  C   HIS    19     152.473 152.557 191.250  1.00  0.00              
ATOM    141  O   HIS    19     153.314 152.162 192.056  1.00  0.00              
ATOM    142  ND1 HIS    19     150.836 149.831 190.113  1.00  0.00           N  
ATOM    143  CG  HIS    19     151.420 150.573 189.111  1.00  0.00           C  
ATOM    144  NE2 HIS    19     149.407 149.836 188.409  1.00  0.00           N  
ATOM    145  CD2 HIS    19     150.533 150.566 188.078  1.00  0.00           C  
ATOM    146  CE1 HIS    19     149.635 149.413 189.641  1.00  0.00           C  
ATOM    147  N   GLY    20     151.239 152.950 191.625  1.00  0.00              
ATOM    148  CA  GLY    20     150.831 152.851 192.996  1.00  0.00              
ATOM    149  C   GLY    20     150.790 154.193 193.677  1.00  0.00              
ATOM    150  O   GLY    20     150.159 154.317 194.726  1.00  0.00              
ATOM    151  N   ILE    21     151.456 155.235 193.137  1.00  0.00              
ATOM    152  CA  ILE    21     151.427 156.503 193.818  1.00  0.00              
ATOM    153  CB  ILE    21     152.380 157.526 193.271  1.00  0.00              
ATOM    154  C   ILE    21     150.052 157.086 193.790  1.00  0.00              
ATOM    155  O   ILE    21     149.548 157.545 194.813  1.00  0.00              
ATOM    156  CG2 ILE    21     151.995 158.898 193.846  1.00  0.00           C  
ATOM    157  CG1 ILE    21     153.826 157.116 193.585  1.00  0.00           C  
ATOM    158  CD1 ILE    21     154.874 157.996 192.909  1.00  0.00           C  
ATOM    159  N   SER    22     149.398 157.054 192.615  1.00  0.00              
ATOM    160  CA  SER    22     148.110 157.654 192.445  1.00  0.00              
ATOM    161  CB  SER    22     147.566 157.508 191.016  1.00  0.00              
ATOM    162  C   SER    22     147.149 156.962 193.338  1.00  0.00              
ATOM    163  O   SER    22     146.217 157.590 193.821  1.00  0.00              
ATOM    164  OG  SER    22     148.406 158.186 190.095  1.00  0.00           O  
ATOM    165  N   HIS    23     147.346 155.650 193.558  1.00  0.00              
ATOM    166  CA  HIS    23     146.497 154.824 194.372  1.00  0.00              
ATOM    167  CB  HIS    23     146.930 153.350 194.320  1.00  0.00              
ATOM    168  C   HIS    23     146.600 155.283 195.791  1.00  0.00              
ATOM    169  O   HIS    23     145.606 155.365 196.509  1.00  0.00              
ATOM    170  ND1 HIS    23     145.015 151.680 194.379  1.00  0.00           N  
ATOM    171  CG  HIS    23     145.997 152.404 195.017  1.00  0.00           C  
ATOM    172  NE2 HIS    23     144.911 151.131 196.532  1.00  0.00           N  
ATOM    173  CD2 HIS    23     145.919 152.057 196.331  1.00  0.00           C  
ATOM    174  CE1 HIS    23     144.397 150.935 195.331  1.00  0.00           C  
ATOM    175  N   VAL    24     147.823 155.639 196.213  1.00  0.00              
ATOM    176  CA  VAL    24     148.097 156.040 197.561  1.00  0.00              
ATOM    177  CB  VAL    24     149.497 156.558 197.702  1.00  0.00              
ATOM    178  C   VAL    24     147.179 157.173 197.864  1.00  0.00              
ATOM    179  O   VAL    24     146.679 157.303 198.980  1.00  0.00              
ATOM    180  CG1 VAL    24     149.662 157.169 199.096  1.00  0.00           C  
ATOM    181  CG2 VAL    24     150.486 155.422 197.398  1.00  0.00           C  
ATOM    182  N   TYR    25     146.926 158.024 196.857  1.00  0.00              
ATOM    183  CA  TYR    25     146.069 159.145 197.066  1.00  0.00              
ATOM    184  CB  TYR    25     146.781 160.510 196.941  1.00  0.00              
ATOM    185  C   TYR    25     144.949 159.016 196.082  1.00  0.00              
ATOM    186  O   TYR    25     144.596 157.908 195.684  1.00  0.00              
ATOM    187  CG  TYR    25     147.326 160.680 195.569  1.00  0.00           C  
ATOM    188  CD1 TYR    25     148.483 160.043 195.189  1.00  0.00           C  
ATOM    189  CD2 TYR    25     146.680 161.480 194.660  1.00  0.00           C  
ATOM    190  CE1 TYR    25     148.981 160.196 193.916  1.00  0.00           C  
ATOM    191  CE2 TYR    25     147.173 161.638 193.387  1.00  0.00           C  
ATOM    192  CZ  TYR    25     148.324 160.995 193.012  1.00  0.00           C  
ATOM    193  OH  TYR    25     148.824 161.159 191.704  1.00  0.00           O  
ATOM    194  N   GLN    26     144.280 160.130 195.744  1.00  0.00              
ATOM    195  CA  GLN    26     143.196 160.056 194.805  1.00  0.00              
ATOM    196  CB  GLN    26     142.348 161.339 194.757  1.00  0.00              
ATOM    197  C   GLN    26     143.753 159.907 193.431  1.00  0.00              
ATOM    198  O   GLN    26     144.666 160.623 193.037  1.00  0.00              
ATOM    199  CG  GLN    26     141.342 161.382 193.601  1.00  0.00           C  
ATOM    200  CD  GLN    26     139.930 161.206 194.140  1.00  0.00           C  
ATOM    201  OE1 GLN    26     139.438 160.093 194.313  1.00  0.00           O  
ATOM    202  NE2 GLN    26     139.244 162.349 194.403  1.00  0.00           N  
ATOM    203  N   ASN    27     143.196 158.996 192.619  1.00  0.00              
ATOM    204  CA  ASN    27     143.771 158.898 191.314  1.00  0.00              
ATOM    205  CB  ASN    27     143.501 157.553 190.615  1.00  0.00              
ATOM    206  C   ASN    27     143.191 159.987 190.485  1.00  0.00              
ATOM    207  O   ASN    27     142.190 159.802 189.792  1.00  0.00              
ATOM    208  CG  ASN    27     144.518 157.396 189.489  1.00  0.00           C  
ATOM    209  OD1 ASN    27     145.321 158.290 189.228  1.00  0.00           O  
ATOM    210  ND2 ASN    27     144.486 156.226 188.798  1.00  0.00           N  
ATOM    211  N   ASP    28     143.826 161.171 190.540  1.00  0.00              
ATOM    212  CA  ASP    28     143.324 162.265 189.773  1.00  0.00              
ATOM    213  CB  ASP    28     144.039 163.590 190.094  1.00  0.00              
ATOM    214  C   ASP    28     143.448 161.909 188.332  1.00  0.00              
ATOM    215  O   ASP    28     142.473 161.995 187.605  1.00  0.00              
ATOM    216  CG  ASP    28     143.561 164.012 191.485  1.00  0.00           C  
ATOM    217  OD1 ASP    28     142.658 163.322 192.029  1.00  0.00           O  
ATOM    218  OD2 ASP    28     144.084 165.025 192.019  1.00  0.00           O  
ATOM    219  N   SER    29     144.613 161.418 187.884  1.00  0.00              
ATOM    220  CA  SER    29     144.814 161.123 186.491  1.00  0.00              
ATOM    221  CB  SER    29     146.257 160.657 186.232  1.00  0.00              
ATOM    222  C   SER    29     143.904 160.008 186.056  1.00  0.00              
ATOM    223  O   SER    29     143.428 159.983 184.921  1.00  0.00              
ATOM    224  OG  SER    29     146.408 160.264 184.879  1.00  0.00           O  
ATOM    225  N   GLY    30     143.662 159.001 186.911  1.00  0.00              
ATOM    226  CA  GLY    30     142.831 157.962 186.381  1.00  0.00              
ATOM    227  C   GLY    30     141.426 158.426 186.147  1.00  0.00              
ATOM    228  O   GLY    30     140.947 158.409 185.014  1.00  0.00              
ATOM    229  N   ARG    31     140.721 158.856 187.217  1.00  0.00              
ATOM    230  CA  ARG    31     139.346 159.243 187.045  1.00  0.00              
ATOM    231  CB  ARG    31     138.513 159.247 188.337  1.00  0.00              
ATOM    232  C   ARG    31     139.228 160.568 186.382  1.00  0.00              
ATOM    233  O   ARG    31     138.437 160.727 185.453  1.00  0.00              
ATOM    234  CG  ARG    31     137.079 159.735 188.107  1.00  0.00           C  
ATOM    235  CD  ARG    31     136.030 159.003 188.946  1.00  0.00           C  
ATOM    236  NE  ARG    31     135.697 157.746 188.213  1.00  0.00           N  
ATOM    237  CZ  ARG    31     134.441 157.562 187.710  1.00  0.00           C  
ATOM    238  NH1 ARG    31     133.466 158.476 187.987  1.00  0.00           N  
ATOM    239  NH2 ARG    31     134.158 156.463 186.948  1.00  0.00           N  
ATOM    240  N   LEU    32     140.044 161.548 186.819  1.00  0.00              
ATOM    241  CA  LEU    32     139.891 162.857 186.266  1.00  0.00              
ATOM    242  CB  LEU    32     140.740 163.980 186.906  1.00  0.00              
ATOM    243  C   LEU    32     140.131 162.769 184.774  1.00  0.00              
ATOM    244  O   LEU    32     139.285 163.232 184.011  1.00  0.00              
ATOM    245  CG  LEU    32     140.549 165.342 186.214  1.00  0.00           C  
ATOM    246  CD1 LEU    32     139.095 165.817 186.334  1.00  0.00           C  
ATOM    247  CD2 LEU    32     141.557 166.390 186.711  1.00  0.00           C  
ATOM    248  N   PRO    33     141.215 162.194 184.303  1.00  0.00              
ATOM    249  CA  PRO    33     141.376 162.091 182.876  1.00  0.00              
ATOM    250  CB  PRO    33     142.851 161.814 182.619  1.00  0.00              
ATOM    251  C   PRO    33     140.464 161.259 182.015  1.00  0.00              
ATOM    252  O   PRO    33     140.225 161.672 180.881  1.00  0.00              
ATOM    253  CD  PRO    33     142.485 162.614 184.876  1.00  0.00           C  
ATOM    254  CG  PRO    33     143.527 162.599 183.746  1.00  0.00           C  
ATOM    255  N   ARG    34     139.954 160.102 182.482  1.00  0.00              
ATOM    256  CA  ARG    34     139.051 159.311 181.681  1.00  0.00              
ATOM    257  CB  ARG    34     137.623 159.880 181.619  1.00  0.00              
ATOM    258  C   ARG    34     139.548 159.079 180.280  1.00  0.00              
ATOM    259  O   ARG    34     138.989 159.590 179.310  1.00  0.00              
ATOM    260  CG  ARG    34     136.731 159.476 182.796  1.00  0.00           C  
ATOM    261  CD  ARG    34     135.372 160.179 182.784  1.00  0.00           C  
ATOM    262  NE  ARG    34     134.441 159.395 183.643  1.00  0.00           N  
ATOM    263  CZ  ARG    34     133.465 158.649 183.046  1.00  0.00           C  
ATOM    264  NH1 ARG    34     133.329 158.665 181.688  1.00  0.00           N  
ATOM    265  NH2 ARG    34     132.601 157.911 183.800  1.00  0.00           N  
ATOM    266  N   MET    35     140.638 158.299 180.148  1.00  0.00              
ATOM    267  CA  MET    35     141.208 157.914 178.885  1.00  0.00              
ATOM    268  CB  MET    35     142.555 157.194 179.039  1.00  0.00              
ATOM    269  C   MET    35     140.280 156.987 178.173  1.00  0.00              
ATOM    270  O   MET    35     140.219 156.988 176.946  1.00  0.00              
ATOM    271  CG  MET    35     143.678 158.118 179.506  1.00  0.00           C  
ATOM    272  SD  MET    35     144.171 159.361 178.275  1.00  0.00           S  
ATOM    273  CE  MET    35     144.971 158.166 177.165  1.00  0.00           C  
ATOM    274  N   ILE    36     139.517 156.181 178.931  1.00  0.00              
ATOM    275  CA  ILE    36     138.689 155.160 178.353  1.00  0.00              
ATOM    276  CB  ILE    36     137.842 154.459 179.377  1.00  0.00              
ATOM    277  C   ILE    36     137.766 155.813 177.380  1.00  0.00              
ATOM    278  O   ILE    36     137.473 155.268 176.317  1.00  0.00              
ATOM    279  CG2 ILE    36     137.011 153.404 178.630  1.00  0.00           C  
ATOM    280  CG1 ILE    36     138.713 153.869 180.502  1.00  0.00           C  
ATOM    281  CD1 ILE    36     139.763 152.878 180.003  1.00  0.00           C  
ATOM    282  N   TRP    37     137.278 157.012 177.728  1.00  0.00              
ATOM    283  CA  TRP    37     136.358 157.693 176.874  1.00  0.00              
ATOM    284  CB  TRP    37     135.914 159.040 177.466  1.00  0.00              
ATOM    285  C   TRP    37     137.047 157.951 175.561  1.00  0.00              
ATOM    286  O   TRP    37     136.458 157.767 174.497  1.00  0.00              
ATOM    287  CG  TRP    37     134.789 159.710 176.717  1.00  0.00           C  
ATOM    288  CD2 TRP    37     133.407 159.622 177.101  1.00  0.00           C  
ATOM    289  CD1 TRP    37     134.835 160.515 175.617  1.00  0.00           C  
ATOM    290  NE1 TRP    37     133.567 160.929 175.284  1.00  0.00           N  
ATOM    291  CE2 TRP    37     132.678 160.391 176.192  1.00  0.00           C  
ATOM    292  CE3 TRP    37     132.795 158.968 178.133  1.00  0.00           C  
ATOM    293  CZ2 TRP    37     131.324 160.514 176.302  1.00  0.00           C  
ATOM    294  CZ3 TRP    37     131.426 159.083 178.235  1.00  0.00           C  
ATOM    295  CH2 TRP    37     130.706 159.843 177.337  1.00  0.00           C  
ATOM    296  N   LEU    38     138.323 158.382 175.597  1.00  0.00              
ATOM    297  CA  LEU    38     139.027 158.693 174.380  1.00  0.00              
ATOM    298  CB  LEU    38     140.402 159.354 174.571  1.00  0.00              
ATOM    299  C   LEU    38     139.256 157.479 173.535  1.00  0.00              
ATOM    300  O   LEU    38     139.217 157.575 172.310  1.00  0.00              
ATOM    301  CG  LEU    38     140.324 160.766 175.173  1.00  0.00           C  
ATOM    302  CD1 LEU    38     139.956 160.712 176.661  1.00  0.00           C  
ATOM    303  CD2 LEU    38     141.598 161.574 174.887  1.00  0.00           C  
ATOM    304  N   ILE    39     139.547 156.315 174.147  1.00  0.00              
ATOM    305  CA  ILE    39     139.805 155.143 173.357  1.00  0.00              
ATOM    306  CB  ILE    39     140.274 153.947 174.135  1.00  0.00              
ATOM    307  C   ILE    39     138.568 154.758 172.610  1.00  0.00              
ATOM    308  O   ILE    39     138.644 154.373 171.446  1.00  0.00              
ATOM    309  CG2 ILE    39     140.269 152.736 173.187  1.00  0.00           C  
ATOM    310  CG1 ILE    39     141.654 154.223 174.753  1.00  0.00           C  
ATOM    311  CD1 ILE    39     142.133 153.127 175.705  1.00  0.00           C  
ATOM    312  N   LEU    40     137.389 154.861 173.252  1.00  0.00              
ATOM    313  CA  LEU    40     136.156 154.451 172.637  1.00  0.00              
ATOM    314  CB  LEU    40     134.945 154.671 173.562  1.00  0.00              
ATOM    315  C   LEU    40     135.933 155.270 171.404  1.00  0.00              
ATOM    316  O   LEU    40     135.485 154.759 170.379  1.00  0.00              
ATOM    317  CG  LEU    40     133.595 154.246 172.953  1.00  0.00           C  
ATOM    318  CD1 LEU    40     133.505 152.723 172.764  1.00  0.00           C  
ATOM    319  CD2 LEU    40     132.419 154.816 173.762  1.00  0.00           C  
ATOM    320  N   THR    41     136.246 156.574 171.469  1.00  0.00              
ATOM    321  CA  THR    41     136.031 157.444 170.349  1.00  0.00              
ATOM    322  CB  THR    41     136.462 158.858 170.634  1.00  0.00              
ATOM    323  C   THR    41     136.863 156.949 169.207  1.00  0.00              
ATOM    324  O   THR    41     136.405 156.890 168.067  1.00  0.00              
ATOM    325  OG1 THR    41     135.769 159.370 171.763  1.00  0.00           O  
ATOM    326  CG2 THR    41     136.158 159.724 169.400  1.00  0.00           C  
ATOM    327  N   ILE    42     138.117 156.564 169.493  1.00  0.00              
ATOM    328  CA  ILE    42     139.018 156.136 168.465  1.00  0.00              
ATOM    329  CB  ILE    42     140.409 155.906 168.982  1.00  0.00              
ATOM    330  C   ILE    42     138.502 154.875 167.843  1.00  0.00              
ATOM    331  O   ILE    42     138.562 154.715 166.625  1.00  0.00              
ATOM    332  CG2 ILE    42     141.290 155.445 167.809  1.00  0.00           C  
ATOM    333  CG1 ILE    42     140.926 157.196 169.639  1.00  0.00           C  
ATOM    334  CD1 ILE    42     140.908 158.403 168.704  1.00  0.00           C  
ATOM    335  N   ALA    43     137.976 153.945 168.664  1.00  0.00              
ATOM    336  CA  ALA    43     137.475 152.685 168.185  1.00  0.00              
ATOM    337  CB  ALA    43     136.962 151.778 169.316  1.00  0.00              
ATOM    338  C   ALA    43     136.327 152.936 167.254  1.00  0.00              
ATOM    339  O   ALA    43     136.174 152.256 166.241  1.00  0.00              
ATOM    340  N   ALA    44     135.483 153.932 167.573  1.00  0.00              
ATOM    341  CA  ALA    44     134.338 154.228 166.762  1.00  0.00              
ATOM    342  CB  ALA    44     133.525 155.418 167.300  1.00  0.00              
ATOM    343  C   ALA    44     134.823 154.592 165.397  1.00  0.00              
ATOM    344  O   ALA    44     134.202 154.251 164.393  1.00  0.00              
ATOM    345  N   THR    45     135.942 155.330 165.331  1.00  0.00              
ATOM    346  CA  THR    45     136.508 155.694 164.068  1.00  0.00              
ATOM    347  CB  THR    45     137.692 156.602 164.175  1.00  0.00              
ATOM    348  C   THR    45     136.994 154.457 163.369  1.00  0.00              
ATOM    349  O   THR    45     136.897 154.347 162.148  1.00  0.00              
ATOM    350  OG1 THR    45     137.324 157.825 164.789  1.00  0.00           O  
ATOM    351  CG2 THR    45     138.223 156.862 162.756  1.00  0.00           C  
ATOM    352  N   ALA    46     137.543 153.492 164.130  1.00  0.00              
ATOM    353  CA  ALA    46     138.124 152.305 163.561  1.00  0.00              
ATOM    354  CB  ALA    46     138.692 151.366 164.637  1.00  0.00              
ATOM    355  C   ALA    46     137.094 151.526 162.798  1.00  0.00              
ATOM    356  O   ALA    46     137.365 151.035 161.703  1.00  0.00              
ATOM    357  N   VAL    47     135.878 151.378 163.352  1.00  0.00              
ATOM    358  CA  VAL    47     134.872 150.628 162.656  1.00  0.00              
ATOM    359  CB  VAL    47     133.575 150.479 163.408  1.00  0.00              
ATOM    360  C   VAL    47     134.546 151.349 161.387  1.00  0.00              
ATOM    361  O   VAL    47     134.287 150.731 160.355  1.00  0.00              
ATOM    362  CG1 VAL    47     133.808 149.611 164.651  1.00  0.00           C  
ATOM    363  CG2 VAL    47     133.014 151.875 163.721  1.00  0.00           C  
ATOM    364  N   CYS    48     134.543 152.691 161.446  1.00  0.00              
ATOM    365  CA  CYS    48     134.180 153.513 160.331  1.00  0.00              
ATOM    366  CB  CYS    48     134.272 155.013 160.674  1.00  0.00              
ATOM    367  C   CYS    48     135.118 153.259 159.197  1.00  0.00              
ATOM    368  O   CYS    48     134.693 153.100 158.054  1.00  0.00              
ATOM    369  SG  CYS    48     133.843 156.106 159.286  1.00  0.00           S  
ATOM    370  N   ILE    49     136.428 153.204 159.487  1.00  0.00              
ATOM    371  CA  ILE    49     137.394 153.045 158.440  1.00  0.00              
ATOM    372  CB  ILE    49     138.820 153.184 158.901  1.00  0.00              
ATOM    373  C   ILE    49     137.251 151.716 157.756  1.00  0.00              
ATOM    374  O   ILE    49     137.285 151.641 156.529  1.00  0.00              
ATOM    375  CG2 ILE    49     139.145 152.052 159.885  1.00  0.00           C  
ATOM    376  CG1 ILE    49     139.755 153.188 157.685  1.00  0.00           C  
ATOM    377  CD1 ILE    49     139.561 154.388 156.764  1.00  0.00           C  
ATOM    378  N   SER    50     137.080 150.624 158.524  1.00  0.00              
ATOM    379  CA  SER    50     137.042 149.318 157.928  1.00  0.00              
ATOM    380  CB  SER    50     136.975 148.194 158.976  1.00  0.00              
ATOM    381  C   SER    50     135.853 149.171 157.025  1.00  0.00              
ATOM    382  O   SER    50     135.978 148.715 155.889  1.00  0.00              
ATOM    383  OG  SER    50     138.141 148.229 159.787  1.00  0.00           O  
ATOM    384  N   GLN    51     134.661 149.562 157.510  1.00  0.00              
ATOM    385  CA  GLN    51     133.449 149.371 156.771  1.00  0.00              
ATOM    386  CB  GLN    51     132.204 149.593 157.640  1.00  0.00              
ATOM    387  C   GLN    51     133.436 150.246 155.557  1.00  0.00              
ATOM    388  O   GLN    51     132.894 149.873 154.516  1.00  0.00              
ATOM    389  CG  GLN    51     132.199 148.622 158.827  1.00  0.00           C  
ATOM    390  CD  GLN    51     130.841 148.668 159.502  1.00  0.00           C  
ATOM    391  OE1 GLN    51     129.930 149.355 159.043  1.00  0.00           O  
ATOM    392  NE2 GLN    51     130.693 147.906 160.618  1.00  0.00           N  
ATOM    393  N   CYS    52     134.008 151.456 155.667  1.00  0.00              
ATOM    394  CA  CYS    52     134.070 152.331 154.536  1.00  0.00              
ATOM    395  CB  CYS    52     134.581 153.740 154.879  1.00  0.00              
ATOM    396  C   CYS    52     134.959 151.736 153.488  1.00  0.00              
ATOM    397  O   CYS    52     134.678 151.837 152.296  1.00  0.00              
ATOM    398  SG  CYS    52     133.323 154.721 155.753  1.00  0.00           S  
ATOM    399  N   ILE    53     136.062 151.088 153.903  1.00  0.00              
ATOM    400  CA  ILE    53     136.986 150.548 152.948  1.00  0.00              
ATOM    401  CB  ILE    53     138.199 149.946 153.587  1.00  0.00              
ATOM    402  C   ILE    53     136.337 149.476 152.127  1.00  0.00              
ATOM    403  O   ILE    53     136.494 149.452 150.907  1.00  0.00              
ATOM    404  CG2 ILE    53     138.963 149.165 152.505  1.00  0.00           C  
ATOM    405  CG1 ILE    53     139.029 151.044 154.270  1.00  0.00           C  
ATOM    406  CD1 ILE    53     139.527 152.110 153.294  1.00  0.00           C  
ATOM    407  N   ILE    54     135.594 148.556 152.770  1.00  0.00              
ATOM    408  CA  ILE    54     135.009 147.454 152.055  1.00  0.00              
ATOM    409  CB  ILE    54     134.285 146.496 152.962  1.00  0.00              
ATOM    410  C   ILE    54     133.995 147.934 151.069  1.00  0.00              
ATOM    411  O   ILE    54     134.030 147.557 149.899  1.00  0.00              
ATOM    412  CG2 ILE    54     133.399 145.589 152.090  1.00  0.00           C  
ATOM    413  CG1 ILE    54     135.268 145.723 153.856  1.00  0.00           C  
ATOM    414  CD1 ILE    54     136.182 144.776 153.078  1.00  0.00           C  
ATOM    415  N   ILE    55     133.069 148.800 151.513  1.00  0.00              
ATOM    416  CA  ILE    55     131.994 149.202 150.656  1.00  0.00              
ATOM    417  CB  ILE    55     130.912 149.987 151.342  1.00  0.00              
ATOM    418  C   ILE    55     132.504 150.006 149.503  1.00  0.00              
ATOM    419  O   ILE    55     131.970 149.918 148.399  1.00  0.00              
ATOM    420  CG2 ILE    55     131.441 151.401 151.627  1.00  0.00           C  
ATOM    421  CG1 ILE    55     129.646 149.978 150.472  1.00  0.00           C  
ATOM    422  CD1 ILE    55     129.045 148.582 150.295  1.00  0.00           C  
ATOM    423  N   ILE    56     133.517 150.857 149.744  1.00  0.00              
ATOM    424  CA  ILE    56     134.046 151.709 148.718  1.00  0.00              
ATOM    425  CB  ILE    56     134.974 152.768 149.244  1.00  0.00              
ATOM    426  C   ILE    56     134.732 150.924 147.648  1.00  0.00              
ATOM    427  O   ILE    56     134.612 151.257 146.470  1.00  0.00              
ATOM    428  CG2 ILE    56     134.146 153.634 150.202  1.00  0.00           C  
ATOM    429  CG1 ILE    56     136.235 152.175 149.889  1.00  0.00           C  
ATOM    430  CD1 ILE    56     137.272 153.236 150.254  1.00  0.00           C  
ATOM    431  N   TYR    57     135.500 149.880 148.005  1.00  0.00              
ATOM    432  CA  TYR    57     136.177 149.173 146.956  1.00  0.00              
ATOM    433  CB  TYR    57     137.220 148.133 147.387  1.00  0.00              
ATOM    434  C   TYR    57     135.178 148.466 146.096  1.00  0.00              
ATOM    435  O   TYR    57     135.341 148.389 144.880  1.00  0.00              
ATOM    436  CG  TYR    57     137.740 147.654 146.071  1.00  0.00           C  
ATOM    437  CD1 TYR    57     138.669 148.399 145.377  1.00  0.00           C  
ATOM    438  CD2 TYR    57     137.289 146.477 145.516  1.00  0.00           C  
ATOM    439  CE1 TYR    57     139.145 147.979 144.156  1.00  0.00           C  
ATOM    440  CE2 TYR    57     137.763 146.054 144.295  1.00  0.00           C  
ATOM    441  CZ  TYR    57     138.691 146.802 143.611  1.00  0.00           C  
ATOM    442  OH  TYR    57     139.172 146.364 142.358  1.00  0.00           O  
ATOM    443  N   ASP    58     134.111 147.923 146.712  1.00  0.00              
ATOM    444  CA  ASP    58     133.122 147.170 145.993  1.00  0.00              
ATOM    445  CB  ASP    58     131.993 146.652 146.897  1.00  0.00              
ATOM    446  C   ASP    58     132.507 148.047 144.952  1.00  0.00              
ATOM    447  O   ASP    58     132.166 147.587 143.863  1.00  0.00              
ATOM    448  CG  ASP    58     132.571 145.544 147.763  1.00  0.00           C  
ATOM    449  OD1 ASP    58     133.713 145.097 147.473  1.00  0.00           O  
ATOM    450  OD2 ASP    58     131.874 145.128 148.726  1.00  0.00           O  
ATOM    451  N   ALA    59     132.345 149.342 145.265  1.00  0.00              
ATOM    452  CA  ALA    59     131.759 150.265 144.343  1.00  0.00              
ATOM    453  CB  ALA    59     131.659 151.692 144.912  1.00  0.00              
ATOM    454  C   ALA    59     132.614 150.323 143.112  1.00  0.00              
ATOM    455  O   ALA    59     132.104 150.402 141.997  1.00  0.00              
ATOM    456  N   SER    60     133.947 150.274 143.286  1.00  0.00              
ATOM    457  CA  SER    60     134.891 150.404 142.210  1.00  0.00              
ATOM    458  CB  SER    60     136.338 150.422 142.713  1.00  0.00              
ATOM    459  C   SER    60     134.774 149.257 141.254  1.00  0.00              
ATOM    460  O   SER    60     135.188 149.371 140.102  1.00  0.00              
ATOM    461  OG  SER    60     136.537 151.555 143.544  1.00  0.00           O  
ATOM    462  N   GLN    61     134.232 148.118 141.716  1.00  0.00              
ATOM    463  CA  GLN    61     134.073 146.937 140.915  1.00  0.00              
ATOM    464  CB  GLN    61     133.709 145.675 141.721  1.00  0.00              
ATOM    465  C   GLN    61     133.049 147.189 139.842  1.00  0.00              
ATOM    466  O   GLN    61     133.028 146.497 138.824  1.00  0.00              
ATOM    467  CG  GLN    61     134.860 145.231 142.637  1.00  0.00           C  
ATOM    468  CD  GLN    61     134.520 143.899 143.298  1.00  0.00           C  
ATOM    469  OE1 GLN    61     135.327 142.971 143.302  1.00  0.00           O  
ATOM    470  NE2 GLN    61     133.300 143.795 143.886  1.00  0.00           N  
ATOM    471  N   LEU    62     132.158 148.178 140.055  1.00  0.00              
ATOM    472  CA  LEU    62     131.119 148.507 139.129  1.00  0.00              
ATOM    473  CB  LEU    62     131.635 148.974 137.748  1.00  0.00              
ATOM    474  C   LEU    62     130.239 147.317 138.836  1.00  0.00              
ATOM    475  O   LEU    62     130.067 146.988 137.660  1.00  0.00              
ATOM    476  CG  LEU    62     132.429 150.293 137.752  1.00  0.00           C  
ATOM    477  CD1 LEU    62     132.896 150.649 136.331  1.00  0.00           C  
ATOM    478  CD2 LEU    62     131.632 151.431 138.407  1.00  0.00           C  
ATOM    479  N   PRO    63     129.672 146.636 139.806  1.00  0.00              
ATOM    480  CA  PRO    63     128.816 145.513 139.548  1.00  0.00              
ATOM    481  CB  PRO    63     128.636 144.810 140.892  1.00  0.00              
ATOM    482  C   PRO    63     127.501 145.950 138.959  1.00  0.00              
ATOM    483  O   PRO    63     127.106 147.097 139.167  1.00  0.00              
ATOM    484  CD  PRO    63     129.899 146.839 141.233  1.00  0.00           C  
ATOM    485  CG  PRO    63     128.886 145.918 141.932  1.00  0.00           C  
ATOM    486  N   THR    64     126.826 145.049 138.216  1.00  0.00              
ATOM    487  CA  THR    64     125.549 145.356 137.636  1.00  0.00              
ATOM    488  CB  THR    64     125.588 145.509 136.139  1.00  0.00              
ATOM    489  C   THR    64     124.609 144.226 137.936  1.00  0.00              
ATOM    490  O   THR    64     125.029 143.100 138.199  1.00  0.00              
ATOM    491  OG1 THR    64     125.971 144.284 135.533  1.00  0.00           O  
ATOM    492  CG2 THR    64     126.592 146.619 135.769  1.00  0.00           C  
ATOM    493  N   ARG    65     123.293 144.514 137.920  1.00  0.00              
ATOM    494  CA  ARG    65     122.325 143.494 138.189  1.00  0.00              
ATOM    495  CB  ARG    65     121.708 143.643 139.584  1.00  0.00              
ATOM    496  C   ARG    65     121.274 143.602 137.127  1.00  0.00              
ATOM    497  O   ARG    65     121.113 144.653 136.509  1.00  0.00              
ATOM    498  CG  ARG    65     120.939 142.415 140.050  1.00  0.00           C  
ATOM    499  CD  ARG    65     120.968 142.259 141.570  1.00  0.00           C  
ATOM    500  NE  ARG    65     119.943 141.248 141.943  1.00  0.00           N  
ATOM    501  CZ  ARG    65     120.177 139.917 141.763  1.00  0.00           C  
ATOM    502  NH1 ARG    65     121.299 139.490 141.113  1.00  0.00           N  
ATOM    503  NH2 ARG    65     119.264 139.008 142.214  1.00  0.00           N  
ATOM    504  N   ILE    66     120.533 142.505 136.879  1.00  0.00              
ATOM    505  CA  ILE    66     119.605 142.485 135.787  1.00  0.00              
ATOM    506  CB  ILE    66     119.674 141.195 135.016  1.00  0.00              
ATOM    507  C   ILE    66     118.216 142.577 136.344  1.00  0.00              
ATOM    508  O   ILE    66     117.840 141.842 137.256  1.00  0.00              
ATOM    509  CG2 ILE    66     118.669 141.278 133.857  1.00  0.00           C  
ATOM    510  CG1 ILE    66     121.110 140.904 134.543  1.00  0.00           C  
ATOM    511  CD1 ILE    66     121.663 141.924 133.554  1.00  0.00           C  
ATOM    512  N   THR    67     117.405 143.502 135.796  1.00  0.00              
ATOM    513  CA  THR    67     116.063 143.638 136.277  1.00  0.00              
ATOM    514  CB  THR    67     115.686 145.067 136.554  1.00  0.00              
ATOM    515  C   THR    67     115.154 143.090 135.222  1.00  0.00              
ATOM    516  O   THR    67     115.312 143.365 134.033  1.00  0.00              
ATOM    517  OG1 THR    67     114.500 145.115 137.329  1.00  0.00           O  
ATOM    518  CG2 THR    67     115.489 145.822 135.227  1.00  0.00           C  
ATOM    519  N   PHE    68     114.183 142.252 135.625  1.00  0.00              
ATOM    520  CA  PHE    68     113.314 141.702 134.630  1.00  0.00              
ATOM    521  CB  PHE    68     113.518 140.191 134.416  1.00  0.00              
ATOM    522  C   PHE    68     111.900 141.921 135.051  1.00  0.00              
ATOM    523  O   PHE    68     111.549 141.747 136.217  1.00  0.00              
ATOM    524  CG  PHE    68     113.304 139.524 135.732  1.00  0.00           C  
ATOM    525  CD1 PHE    68     114.359 139.363 136.600  1.00  0.00           C  
ATOM    526  CD2 PHE    68     112.064 139.059 136.108  1.00  0.00           C  
ATOM    527  CE1 PHE    68     114.188 138.757 137.823  1.00  0.00           C  
ATOM    528  CE2 PHE    68     111.884 138.452 137.329  1.00  0.00           C  
ATOM    529  CZ  PHE    68     112.946 138.299 138.190  1.00  0.00           C  
ATOM    530  N   SER    69     111.050 142.350 134.099  1.00  0.00              
ATOM    531  CA  SER    69     109.661 142.525 134.404  1.00  0.00              
ATOM    532  CB  SER    69     109.288 143.986 134.716  1.00  0.00              
ATOM    533  C   SER    69     108.879 142.131 133.196  1.00  0.00              
ATOM    534  O   SER    69     109.110 142.644 132.102  1.00  0.00              
ATOM    535  OG  SER    69     107.901 144.093 135.008  1.00  0.00           O  
ATOM    536  N   ASP    70     107.925 141.192 133.352  1.00  0.00              
ATOM    537  CA  ASP    70     107.121 140.893 132.208  1.00  0.00              
ATOM    538  CB  ASP    70     107.263 139.469 131.617  1.00  0.00              
ATOM    539  C   ASP    70     105.700 141.206 132.542  1.00  0.00              
ATOM    540  O   ASP    70     105.195 140.886 133.617  1.00  0.00              
ATOM    541  CG  ASP    70     106.767 138.363 132.535  1.00  0.00           C  
ATOM    542  OD1 ASP    70     106.346 138.648 133.683  1.00  0.00           O  
ATOM    543  OD2 ASP    70     106.816 137.188 132.082  1.00  0.00           O  
ATOM    544  N   VAL    71     105.017 141.914 131.630  1.00  0.00              
ATOM    545  CA  VAL    71     103.658 142.250 131.927  1.00  0.00              
ATOM    546  CB  VAL    71     103.498 143.540 132.682  1.00  0.00              
ATOM    547  C   VAL    71     102.911 142.390 130.646  1.00  0.00              
ATOM    548  O   VAL    71     103.483 142.263 129.563  1.00  0.00              
ATOM    549  CG1 VAL    71     104.123 143.375 134.076  1.00  0.00           C  
ATOM    550  CG2 VAL    71     104.126 144.680 131.861  1.00  0.00           C  
ATOM    551  N   SER    72     101.582 142.616 130.744  1.00  0.00              
ATOM    552  CA  SER    72     100.814 142.842 129.555  1.00  0.00              
ATOM    553  CB  SER    72      99.351 142.354 129.600  1.00  0.00              
ATOM    554  C   SER    72     100.760 144.318 129.378  1.00  0.00              
ATOM    555  O   SER    72     100.198 145.043 130.198  1.00  0.00              
ATOM    556  OG  SER    72      99.300 140.938 129.632  1.00  0.00           O  
ATOM    557  N   ALA    73     101.379 144.797 128.287  1.00  0.00              
ATOM    558  CA  ALA    73     101.428 146.199 128.006  1.00  0.00              
ATOM    559  CB  ALA    73     102.693 146.633 127.244  1.00  0.00              
ATOM    560  C   ALA    73     100.233 146.588 127.198  1.00  0.00              
ATOM    561  O   ALA    73      99.429 145.751 126.793  1.00  0.00              
ATOM    562  N   ASN    74     100.058 147.909 127.004  1.00  0.00              
ATOM    563  CA  ASN    74      99.009 148.423 126.173  1.00  0.00              
ATOM    564  CB  ASN    74      97.996 149.329 126.895  1.00  0.00              
ATOM    565  C   ASN    74      99.665 149.286 125.147  1.00  0.00              
ATOM    566  O   ASN    74     100.792 149.743 125.328  1.00  0.00              
ATOM    567  CG  ASN    74      97.013 148.464 127.661  1.00  0.00           C  
ATOM    568  OD1 ASN    74      96.530 147.456 127.147  1.00  0.00           O  
ATOM    569  ND2 ASN    74      96.704 148.874 128.920  1.00  0.00           N  
ATOM    570  N   SER    75      98.969 149.495 124.016  1.00  0.00              
ATOM    571  CA  SER    75      99.451 150.357 122.979  1.00  0.00              
ATOM    572  CB  SER    75      99.499 151.831 123.410  1.00  0.00              
ATOM    573  C   SER    75     100.835 149.941 122.591  1.00  0.00              
ATOM    574  O   SER    75     101.689 150.793 122.351  1.00  0.00              
ATOM    575  OG  SER    75      98.200 152.274 123.777  1.00  0.00           O  
ATOM    576  N   THR    76     101.100 148.620 122.502  1.00  0.00              
ATOM    577  CA  THR    76     102.434 148.213 122.160  1.00  0.00              
ATOM    578  CB  THR    76     102.792 146.819 122.591  1.00  0.00              
ATOM    579  C   THR    76     102.601 148.320 120.672  1.00  0.00              
ATOM    580  O   THR    76     101.647 148.163 119.912  1.00  0.00              
ATOM    581  OG1 THR    76     104.203 146.651 122.580  1.00  0.00           O  
ATOM    582  CG2 THR    76     102.143 145.822 121.621  1.00  0.00           C  
ATOM    583  N   VAL    77     103.846 148.596 120.224  1.00  0.00              
ATOM    584  CA  VAL    77     104.139 148.819 118.834  1.00  0.00              
ATOM    585  CB  VAL    77     105.417 149.585 118.636  1.00  0.00              
ATOM    586  C   VAL    77     104.335 147.506 118.137  1.00  0.00              
ATOM    587  O   VAL    77     105.132 146.673 118.562  1.00  0.00              
ATOM    588  CG1 VAL    77     105.671 149.751 117.131  1.00  0.00           C  
ATOM    589  CG2 VAL    77     105.332 150.909 119.412  1.00  0.00           C  
ATOM    590  N   PHE    78     103.626 147.304 117.007  1.00  0.00              
ATOM    591  CA  PHE    78     103.744 146.086 116.260  1.00  0.00              
ATOM    592  CB  PHE    78     102.546 145.899 115.299  1.00  0.00              
ATOM    593  C   PHE    78     105.024 146.174 115.463  1.00  0.00              
ATOM    594  O   PHE    78     105.365 147.225 114.922  1.00  0.00              
ATOM    595  CG  PHE    78     102.468 144.495 114.802  1.00  0.00           C  
ATOM    596  CD1 PHE    78     101.994 143.493 115.619  1.00  0.00           C  
ATOM    597  CD2 PHE    78     102.838 144.183 113.514  1.00  0.00           C  
ATOM    598  CE1 PHE    78     101.909 142.198 115.166  1.00  0.00           C  
ATOM    599  CE2 PHE    78     102.755 142.890 113.056  1.00  0.00           C  
ATOM    600  CZ  PHE    78     102.291 141.895 113.882  1.00  0.00           C  
ATOM    601  N   PRO    79     105.754 145.089 115.398  1.00  0.00              
ATOM    602  CA  PRO    79     107.018 144.991 114.706  1.00  0.00              
ATOM    603  CB  PRO    79     107.579 143.632 115.112  1.00  0.00              
ATOM    604  C   PRO    79     106.845 145.008 113.213  1.00  0.00              
ATOM    605  O   PRO    79     105.714 144.973 112.732  1.00  0.00              
ATOM    606  CD  PRO    79     105.288 143.801 115.881  1.00  0.00           C  
ATOM    607  CG  PRO    79     106.314 142.787 115.339  1.00  0.00           C  
ATOM    608  N   SER    80     107.968 145.096 112.469  1.00  0.00              
ATOM    609  CA  SER    80     107.938 144.991 111.036  1.00  0.00              
ATOM    610  CB  SER    80     109.081 145.728 110.311  1.00  0.00              
ATOM    611  C   SER    80     108.101 143.539 110.716  1.00  0.00              
ATOM    612  O   SER    80     108.779 142.813 111.442  1.00  0.00              
ATOM    613  OG  SER    80     108.915 147.132 110.410  1.00  0.00           O  
ATOM    614  N   ILE    81     107.458 143.065 109.631  1.00  0.00              
ATOM    615  CA  ILE    81     107.604 141.679 109.286  1.00  0.00              
ATOM    616  CB  ILE    81     106.319 140.907 109.395  1.00  0.00              
ATOM    617  C   ILE    81     108.099 141.605 107.874  1.00  0.00              
ATOM    618  O   ILE    81     107.445 142.083 106.948  1.00  0.00              
ATOM    619  CG2 ILE    81     106.556 139.481 108.866  1.00  0.00           C  
ATOM    620  CG1 ILE    81     105.820 140.953 110.851  1.00  0.00           C  
ATOM    621  CD1 ILE    81     104.385 140.467 111.032  1.00  0.00           C  
ATOM    622  N   THR    82     109.280 140.981 107.681  1.00  0.00              
ATOM    623  CA  THR    82     109.886 140.862 106.384  1.00  0.00              
ATOM    624  CB  THR    82     111.359 141.167 106.375  1.00  0.00              
ATOM    625  C   THR    82     109.736 139.438 105.953  1.00  0.00              
ATOM    626  O   THR    82     109.856 138.517 106.759  1.00  0.00              
ATOM    627  OG1 THR    82     111.596 142.500 106.804  1.00  0.00           O  
ATOM    628  CG2 THR    82     111.900 140.959 104.949  1.00  0.00           C  
ATOM    629  N   ILE    83     109.459 139.236 104.650  1.00  0.00              
ATOM    630  CA  ILE    83     109.157 137.930 104.143  1.00  0.00              
ATOM    631  CB  ILE    83     107.674 137.864 103.897  1.00  0.00              
ATOM    632  C   ILE    83     109.808 137.782 102.803  1.00  0.00              
ATOM    633  O   ILE    83     109.834 138.734 102.023  1.00  0.00              
ATOM    634  CG2 ILE    83     107.322 136.554 103.219  1.00  0.00           C  
ATOM    635  CG1 ILE    83     106.876 138.123 105.180  1.00  0.00           C  
ATOM    636  CD1 ILE    83     105.370 138.225 104.936  1.00  0.00           C  
ATOM    637  N   CYS    84     110.334 136.579 102.479  1.00  0.00              
ATOM    638  CA  CYS    84     110.940 136.459 101.188  1.00  0.00              
ATOM    639  CB  CYS    84     112.443 136.758 101.263  1.00  0.00              
ATOM    640  C   CYS    84     110.692 135.062 100.688  1.00  0.00              
ATOM    641  O   CYS    84     110.663 134.103 101.460  1.00  0.00              
ATOM    642  SG  CYS    84     113.050 137.513  99.736  1.00  0.00           S  
ATOM    643  N   ASN    85     110.460 134.914  99.368  1.00  0.00              
ATOM    644  CA  ASN    85     110.231 133.615  98.808  1.00  0.00              
ATOM    645  CB  ASN    85     109.597 133.686  97.406  1.00  0.00              
ATOM    646  C   ASN    85     111.586 132.991  98.713  1.00  0.00              
ATOM    647  O   ASN    85     112.583 133.679  98.505  1.00  0.00              
ATOM    648  CG  ASN    85     108.937 132.351  97.095  1.00  0.00           C  
ATOM    649  OD1 ASN    85     109.604 131.334  96.915  1.00  0.00           O  
ATOM    650  ND2 ASN    85     107.578 132.354  97.036  1.00  0.00           N  
ATOM    651  N   THR    86     111.657 131.662  98.892  1.00  0.00              
ATOM    652  CA  THR    86     112.896 130.937  98.874  1.00  0.00              
ATOM    653  CB  THR    86     112.711 129.481  99.158  1.00  0.00              
ATOM    654  C   THR    86     113.445 131.008  97.485  1.00  0.00              
ATOM    655  O   THR    86     114.658 130.956  97.284  1.00  0.00              
ATOM    656  OG1 THR    86     111.997 129.297 100.368  1.00  0.00           O  
ATOM    657  CG2 THR    86     114.105 128.853  99.290  1.00  0.00           C  
ATOM    658  N   ASP    87     112.538 131.060  96.487  1.00  0.00              
ATOM    659  CA  ASP    87     112.927 131.106  95.103  1.00  0.00              
ATOM    660  CB  ASP    87     111.840 130.577  94.146  1.00  0.00              
ATOM    661  C   ASP    87     113.161 132.547  94.743  1.00  0.00              
ATOM    662  O   ASP    87     112.284 133.389  94.923  1.00  0.00              
ATOM    663  CG  ASP    87     112.411 130.542  92.733  1.00  0.00           C  
ATOM    664  OD1 ASP    87     113.643 130.326  92.592  1.00  0.00           O  
ATOM    665  OD2 ASP    87     111.619 130.746  91.772  1.00  0.00           O  
ATOM    666  N   ASN    88     114.385 132.859  94.265  1.00  0.00              
ATOM    667  CA  ASN    88     114.823 134.184  93.909  1.00  0.00              
ATOM    668  CB  ASN    88     116.341 134.267  93.677  1.00  0.00              
ATOM    669  C   ASN    88     114.196 134.697  92.643  1.00  0.00              
ATOM    670  O   ASN    88     113.755 135.845  92.588  1.00  0.00              
ATOM    671  CG  ASN    88     117.050 133.978  94.988  1.00  0.00           C  
ATOM    672  OD1 ASN    88     116.418 133.701  96.006  1.00  0.00           O  
ATOM    673  ND2 ASN    88     118.407 134.051  94.967  1.00  0.00           N  
ATOM    674  N   SER    89     114.149 133.867  91.579  1.00  0.00              
ATOM    675  CA  SER    89     113.685 134.371  90.319  1.00  0.00              
ATOM    676  CB  SER    89     114.815 134.476  89.281  1.00  0.00              
ATOM    677  C   SER    89     112.647 133.462  89.737  1.00  0.00              
ATOM    678  O   SER    89     112.832 132.257  89.570  1.00  0.00              
ATOM    679  OG  SER    89     114.315 134.982  88.055  1.00  0.00           O  
ATOM    680  N   PRO    90     111.529 134.054  89.457  1.00  0.00              
ATOM    681  CA  PRO    90     110.525 133.283  88.803  1.00  0.00              
ATOM    682  CB  PRO    90     109.226 134.055  88.976  1.00  0.00              
ATOM    683  C   PRO    90     110.869 132.866  87.423  1.00  0.00              
ATOM    684  O   PRO    90     111.351 133.673  86.628  1.00  0.00              
ATOM    685  CD  PRO    90     110.930 134.777  90.564  1.00  0.00           C  
ATOM    686  CG  PRO    90     109.404 134.657  90.383  1.00  0.00           C  
ATOM    687  N   ARG    91     110.574 131.592  87.117  1.00  0.00              
ATOM    688  CA  ARG    91     110.766 131.056  85.810  1.00  0.00              
ATOM    689  CB  ARG    91     110.372 129.572  85.703  1.00  0.00              
ATOM    690  C   ARG    91     109.810 131.847  84.985  1.00  0.00              
ATOM    691  O   ARG    91     108.986 132.577  85.483  1.00  0.00              
ATOM    692  CG  ARG    91     110.564 128.965  84.310  1.00  0.00           C  
ATOM    693  CD  ARG    91     110.058 127.523  84.196  1.00  0.00           C  
ATOM    694  NE  ARG    91     110.273 127.070  82.792  1.00  0.00           N  
ATOM    695  CZ  ARG    91     109.817 125.848  82.388  1.00  0.00           C  
ATOM    696  NH1 ARG    91     109.140 125.048  83.264  1.00  0.00           N  
ATOM    697  NH2 ARG    91     110.034 125.430  81.107  1.00  0.00           N  
ATOM    698  N   ASP    92     109.914 131.838  83.680  1.00  0.00              
ATOM    699  CA  ASP    92     109.016 132.585  82.840  1.00  0.00              
ATOM    700  CB  ASP    92     107.529 132.122  82.737  1.00  0.00              
ATOM    701  C   ASP    92     109.161 134.080  82.973  1.00  0.00              
ATOM    702  O   ASP    92     108.700 134.814  82.102  1.00  0.00              
ATOM    703  CG  ASP    92     106.727 132.139  84.031  1.00  0.00           C  
ATOM    704  OD1 ASP    92     106.909 131.204  84.854  1.00  0.00           O  
ATOM    705  OD2 ASP    92     105.917 133.088  84.213  1.00  0.00           O  
ATOM    706  N   ALA    93     109.778 134.584  84.061  1.00  0.00              
ATOM    707  CA  ALA    93     110.192 135.947  84.219  1.00  0.00              
ATOM    708  CB  ALA    93     110.429 136.345  85.690  1.00  0.00              
ATOM    709  C   ALA    93     111.476 136.100  83.500  1.00  0.00              
ATOM    710  O   ALA    93     111.780 137.167  82.970  1.00  0.00              
ATOM    711  N   LEU    94     112.282 135.004  83.516  1.00  0.00              
ATOM    712  CA  LEU    94     113.630 134.948  83.029  1.00  0.00              
ATOM    713  CB  LEU    94     114.350 133.654  83.475  1.00  0.00              
ATOM    714  C   LEU    94     113.609 134.968  81.533  1.00  0.00              
ATOM    715  O   LEU    94     113.098 134.062  80.876  1.00  0.00              
ATOM    716  CG  LEU    94     115.813 133.502  83.020  1.00  0.00           C  
ATOM    717  CD1 LEU    94     116.718 134.526  83.719  1.00  0.00           C  
ATOM    718  CD2 LEU    94     116.314 132.059  83.208  1.00  0.00           C  
ATOM    719  N   PRO    95     114.159 136.018  80.990  1.00  0.00              
ATOM    720  CA  PRO    95     114.216 136.198  79.572  1.00  0.00              
ATOM    721  CB  PRO    95     114.214 137.705  79.323  1.00  0.00              
ATOM    722  C   PRO    95     115.451 135.565  79.027  1.00  0.00              
ATOM    723  O   PRO    95     116.319 135.148  79.792  1.00  0.00              
ATOM    724  CD  PRO    95     114.274 137.289  81.692  1.00  0.00           C  
ATOM    725  CG  PRO    95     114.751 138.294  80.635  1.00  0.00           C  
ATOM    726  N   GLU    96     115.547 135.522  77.700  1.00  0.00              
ATOM    727  CA  GLU    96     116.702 134.979  77.045  1.00  0.00              
ATOM    728  CB  GLU    96     116.552 135.020  75.520  1.00  0.00              
ATOM    729  C   GLU    96     117.886 135.806  77.450  1.00  0.00              
ATOM    730  O   GLU    96     118.969 135.268  77.673  1.00  0.00              
ATOM    731  CG  GLU    96     115.445 134.085  75.029  1.00  0.00           C  
ATOM    732  CD  GLU    96     115.164 134.388  73.567  1.00  0.00           C  
ATOM    733  OE1 GLU    96     114.617 135.488  73.284  1.00  0.00           O  
ATOM    734  OE2 GLU    96     115.489 133.520  72.715  1.00  0.00           O  
ATOM    735  N   SER    97     117.710 137.141  77.559  1.00  0.00              
ATOM    736  CA  SER    97     118.795 138.023  77.906  1.00  0.00              
ATOM    737  CB  SER    97     118.408 139.508  77.788  1.00  0.00              
ATOM    738  C   SER    97     119.241 137.768  79.318  1.00  0.00              
ATOM    739  O   SER    97     120.435 137.807  79.613  1.00  0.00              
ATOM    740  OG  SER    97     119.512 140.328  78.140  1.00  0.00           O  
ATOM    741  N   ASP    98     118.294 137.503  80.239  1.00  0.00              
ATOM    742  CA  ASP    98     118.681 137.281  81.604  1.00  0.00              
ATOM    743  CB  ASP    98     117.486 137.124  82.560  1.00  0.00              
ATOM    744  C   ASP    98     119.505 136.038  81.672  1.00  0.00              
ATOM    745  O   ASP    98     120.490 135.976  82.405  1.00  0.00              
ATOM    746  CG  ASP    98     116.880 138.503  82.789  1.00  0.00           C  
ATOM    747  OD1 ASP    98     117.393 139.485  82.191  1.00  0.00           O  
ATOM    748  OD2 ASP    98     115.904 138.597  83.579  1.00  0.00           O  
ATOM    749  N   LEU    99     119.122 135.021  80.881  1.00  0.00              
ATOM    750  CA  LEU    99     119.797 133.756  80.857  1.00  0.00              
ATOM    751  CB  LEU    99     119.109 132.840  79.812  1.00  0.00              
ATOM    752  C   LEU    99     121.221 134.014  80.433  1.00  0.00              
ATOM    753  O   LEU    99     122.176 133.567  81.061  1.00  0.00              
ATOM    754  CG  LEU    99     119.506 131.352  79.791  1.00  0.00           C  
ATOM    755  CD1 LEU    99     119.029 130.641  81.069  1.00  0.00           C  
ATOM    756  CD2 LEU    99     119.023 130.655  78.505  1.00  0.00           C  
ATOM    757  N   LYS   100     121.422 134.824  79.386  1.00  0.00              
ATOM    758  CA  LYS   100     122.749 135.030  78.869  1.00  0.00              
ATOM    759  CB  LYS   100     122.747 136.066  77.733  1.00  0.00              
ATOM    760  C   LYS   100     123.664 135.572  79.936  1.00  0.00              
ATOM    761  O   LYS   100     124.759 135.050  80.138  1.00  0.00              
ATOM    762  CG  LYS   100     124.084 136.245  77.016  1.00  0.00           C  
ATOM    763  CD  LYS   100     123.982 137.190  75.817  1.00  0.00           C  
ATOM    764  CE  LYS   100     125.227 137.200  74.932  1.00  0.00           C  
ATOM    765  NZ  LYS   100     126.414 137.548  75.742  1.00  0.00           N  
ATOM    766  N   TYR   101     123.250 136.650  80.627  1.00  0.00              
ATOM    767  CA  TYR   101     124.068 137.273  81.635  1.00  0.00              
ATOM    768  CB  TYR   101     123.586 138.681  82.027  1.00  0.00              
ATOM    769  C   TYR   101     124.186 136.486  82.911  1.00  0.00              
ATOM    770  O   TYR   101     125.283 136.367  83.456  1.00  0.00              
ATOM    771  CG  TYR   101     123.885 139.604  80.897  1.00  0.00           C  
ATOM    772  CD1 TYR   101     123.004 139.752  79.852  1.00  0.00           C  
ATOM    773  CD2 TYR   101     125.059 140.323  80.891  1.00  0.00           C  
ATOM    774  CE1 TYR   101     123.293 140.609  78.818  1.00  0.00           C  
ATOM    775  CE2 TYR   101     125.354 141.181  79.860  1.00  0.00           C  
ATOM    776  CZ  TYR   101     124.467 141.323  78.822  1.00  0.00           C  
ATOM    777  OH  TYR   101     124.761 142.202  77.759  1.00  0.00           O  
ATOM    778  N   LEU   102     123.070 135.934  83.438  1.00  0.00              
ATOM    779  CA  LEU   102     123.133 135.356  84.757  1.00  0.00              
ATOM    780  CB  LEU   102     121.964 135.822  85.640  1.00  0.00              
ATOM    781  C   LEU   102     122.968 133.864  84.719  1.00  0.00              
ATOM    782  O   LEU   102     122.835 133.243  85.773  1.00  0.00              
ATOM    783  CG  LEU   102     121.821 137.344  85.802  1.00  0.00           C  
ATOM    784  CD1 LEU   102     120.625 137.674  86.704  1.00  0.00           C  
ATOM    785  CD2 LEU   102     123.110 137.986  86.319  1.00  0.00           C  
ATOM    786  N   SER   103     123.021 133.230  83.535  1.00  0.00              
ATOM    787  CA  SER   103     122.784 131.809  83.483  1.00  0.00              
ATOM    788  CB  SER   103     122.978 131.159  82.101  1.00  0.00              
ATOM    789  C   SER   103     123.757 131.060  84.322  1.00  0.00              
ATOM    790  O   SER   103     123.373 130.154  85.061  1.00  0.00              
ATOM    791  OG  SER   103     121.759 131.098  81.388  1.00  0.00           O  
ATOM    792  N   ILE   104     125.049 131.404  84.224  1.00  0.00              
ATOM    793  CA  ILE   104     126.023 130.620  84.923  1.00  0.00              
ATOM    794  CB  ILE   104     127.440 131.021  84.627  1.00  0.00              
ATOM    795  C   ILE   104     125.792 130.715  86.402  1.00  0.00              
ATOM    796  O   ILE   104     125.883 129.716  87.116  1.00  0.00              
ATOM    797  CG2 ILE   104     128.355 130.201  85.552  1.00  0.00           C  
ATOM    798  CG1 ILE   104     127.757 130.805  83.135  1.00  0.00           C  
ATOM    799  CD1 ILE   104     126.998 131.738  82.195  1.00  0.00           C  
ATOM    800  N   LEU   105     125.458 131.921  86.899  1.00  0.00              
ATOM    801  CA  LEU   105     125.302 132.129  88.311  1.00  0.00              
ATOM    802  CB  LEU   105     124.894 133.581  88.606  1.00  0.00              
ATOM    803  C   LEU   105     124.225 131.215  88.831  1.00  0.00              
ATOM    804  O   LEU   105     124.371 130.594  89.884  1.00  0.00              
ATOM    805  CG  LEU   105     124.783 133.928  90.097  1.00  0.00           C  
ATOM    806  CD1 LEU   105     126.154 133.870  90.787  1.00  0.00           C  
ATOM    807  CD2 LEU   105     124.083 135.282  90.288  1.00  0.00           C  
ATOM    808  N   LEU   106     123.111 131.124  88.087  1.00  0.00              
ATOM    809  CA  LEU   106     121.950 130.315  88.363  1.00  0.00              
ATOM    810  CB  LEU   106     120.766 130.662  87.434  1.00  0.00              
ATOM    811  C   LEU   106     122.292 128.866  88.162  1.00  0.00              
ATOM    812  O   LEU   106     121.555 127.972  88.578  1.00  0.00              
ATOM    813  CG  LEU   106     120.067 132.012  87.721  1.00  0.00           C  
ATOM    814  CD1 LEU   106     119.109 131.923  88.921  1.00  0.00           C  
ATOM    815  CD2 LEU   106     121.084 133.153  87.883  1.00  0.00           C  
ATOM    816  N   HIS   107     123.410 128.612  87.465  1.00  0.00              
ATOM    817  CA  HIS   107     123.826 127.316  87.011  1.00  0.00              
ATOM    818  CB  HIS   107     124.150 126.223  88.024  1.00  0.00              
ATOM    819  C   HIS   107     122.882 126.765  86.016  1.00  0.00              
ATOM    820  O   HIS   107     122.744 125.554  85.879  1.00  0.00              
ATOM    821  ND1 HIS   107     126.238 125.367  89.162  1.00  0.00           N  
ATOM    822  CG  HIS   107     125.625 126.168  88.229  1.00  0.00           C  
ATOM    823  NE2 HIS   107     127.841 126.560  88.193  1.00  0.00           N  
ATOM    824  CD2 HIS   107     126.617 126.889  87.642  1.00  0.00           C  
ATOM    825  CE1 HIS   107     127.562 125.641  89.101  1.00  0.00           C  
ATOM    826  N   THR   108     122.194 127.657  85.295  1.00  0.00              
ATOM    827  CA  THR   108     121.364 127.234  84.220  1.00  0.00              
ATOM    828  CB  THR   108     120.422 128.320  83.818  1.00  0.00              
ATOM    829  C   THR   108     122.261 126.911  83.051  1.00  0.00              
ATOM    830  O   THR   108     121.955 126.030  82.255  1.00  0.00              
ATOM    831  OG1 THR   108     121.156 129.372  83.230  1.00  0.00           O  
ATOM    832  CG2 THR   108     119.755 128.871  85.088  1.00  0.00           C  
ATOM    833  N   GLN   109     123.393 127.638  82.895  1.00  0.00              
ATOM    834  CA  GLN   109     124.259 127.408  81.766  1.00  0.00              
ATOM    835  CB  GLN   109     124.313 128.594  80.785  1.00  0.00              
ATOM    836  C   GLN   109     125.656 127.150  82.239  1.00  0.00              
ATOM    837  O   GLN   109     126.014 127.427  83.382  1.00  0.00              
ATOM    838  CG  GLN   109     122.956 128.922  80.156  1.00  0.00           C  
ATOM    839  CD  GLN   109     122.598 127.885  79.108  1.00  0.00           C  
ATOM    840  OE1 GLN   109     123.251 127.788  78.073  1.00  0.00           O  
ATOM    841  NE2 GLN   109     121.515 127.105  79.364  1.00  0.00           N  
ATOM    842  N   SER   110     126.473 126.575  81.333  1.00  0.00              
ATOM    843  CA  SER   110     127.841 126.224  81.577  1.00  0.00              
ATOM    844  CB  SER   110     128.281 125.053  80.670  1.00  0.00              
ATOM    845  C   SER   110     128.660 127.432  81.258  1.00  0.00              
ATOM    846  O   SER   110     128.132 128.500  80.956  1.00  0.00              
ATOM    847  OG  SER   110     129.634 124.684  80.895  1.00  0.00           O  
ATOM    848  N   THR   111     129.990 127.276  81.317  1.00  0.00              
ATOM    849  CA  THR   111     130.951 128.300  81.059  1.00  0.00              
ATOM    850  CB  THR   111     132.352 127.824  81.299  1.00  0.00              
ATOM    851  C   THR   111     130.809 128.694  79.627  1.00  0.00              
ATOM    852  O   THR   111     131.296 129.746  79.211  1.00  0.00              
ATOM    853  OG1 THR   111     132.667 126.752  80.421  1.00  0.00           O  
ATOM    854  CG2 THR   111     132.454 127.361  82.765  1.00  0.00           C  
ATOM    855  N   GLU   112     130.202 127.817  78.806  1.00  0.00              
ATOM    856  CA  GLU   112     130.130 128.200  77.433  1.00  0.00              
ATOM    857  CB  GLU   112     130.852 127.185  76.539  1.00  0.00              
ATOM    858  C   GLU   112     128.705 128.340  76.967  1.00  0.00              
ATOM    859  O   GLU   112     128.328 127.780  75.938  1.00  0.00              
ATOM    860  CG  GLU   112     131.169 127.731  75.155  1.00  0.00           C  
ATOM    861  CD  GLU   112     132.177 126.791  74.512  1.00  0.00           C  
ATOM    862  OE1 GLU   112     131.894 125.566  74.433  1.00  0.00           O  
ATOM    863  OE2 GLU   112     133.255 127.294  74.095  1.00  0.00           O  
ATOM    864  N   ASN   113     127.885 129.115  77.705  1.00  0.00              
ATOM    865  CA  ASN   113     126.552 129.482  77.312  1.00  0.00              
ATOM    866  CB  ASN   113     126.541 130.675  76.341  1.00  0.00              
ATOM    867  C   ASN   113     125.765 128.328  76.748  1.00  0.00              
ATOM    868  O   ASN   113     125.120 128.475  75.711  1.00  0.00              
ATOM    869  CG  ASN   113     126.975 131.876  77.170  1.00  0.00           C  
ATOM    870  OD1 ASN   113     126.351 132.195  78.181  1.00  0.00           O  
ATOM    871  ND2 ASN   113     128.086 132.544  76.758  1.00  0.00           N  
ATOM    872  N   ALA   114     125.766 127.157  77.424  1.00  0.00              
ATOM    873  CA  ALA   114     125.019 126.009  76.964  1.00  0.00              
ATOM    874  CB  ALA   114     125.883 124.966  76.244  1.00  0.00              
ATOM    875  C   ALA   114     124.445 125.337  78.182  1.00  0.00              
ATOM    876  O   ALA   114     124.961 125.516  79.284  1.00  0.00              
ATOM    877  N   TYR   115     123.338 124.568  78.039  1.00  0.00              
ATOM    878  CA  TYR   115     122.805 123.967  79.235  1.00  0.00              
ATOM    879  CB  TYR   115     121.375 123.438  79.165  1.00  0.00              
ATOM    880  C   TYR   115     123.649 122.777  79.561  1.00  0.00              
ATOM    881  O   TYR   115     123.963 121.965  78.693  1.00  0.00              
ATOM    882  CG  TYR   115     120.875 123.253  80.544  1.00  0.00           C  
ATOM    883  CD1 TYR   115     121.092 122.086  81.229  1.00  0.00           C  
ATOM    884  CD2 TYR   115     120.180 124.273  81.142  1.00  0.00           C  
ATOM    885  CE1 TYR   115     120.617 121.957  82.508  1.00  0.00           C  
ATOM    886  CE2 TYR   115     119.705 124.147  82.422  1.00  0.00           C  
ATOM    887  CZ  TYR   115     119.928 122.982  83.108  1.00  0.00           C  
ATOM    888  OH  TYR   115     119.444 122.832  84.424  1.00  0.00           O  
ATOM    889  N   ASN   116     124.017 122.641  80.849  1.00  0.00              
ATOM    890  CA  ASN   116     124.904 121.605  81.297  1.00  0.00              
ATOM    891  CB  ASN   116     125.587 121.912  82.640  1.00  0.00              
ATOM    892  C   ASN   116     124.194 120.300  81.427  1.00  0.00              
ATOM    893  O   ASN   116     123.038 120.160  81.031  1.00  0.00              
ATOM    894  CG  ASN   116     124.538 121.964  83.743  1.00  0.00           C  
ATOM    895  OD1 ASN   116     123.336 121.884  83.495  1.00  0.00           O  
ATOM    896  ND2 ASN   116     125.015 122.119  85.007  1.00  0.00           N  
ATOM    897  N   GLU   117     124.903 119.289  81.974  1.00  0.00              
ATOM    898  CA  GLU   117     124.337 117.975  82.008  1.00  0.00              
ATOM    899  CB  GLU   117     125.376 116.852  82.138  1.00  0.00              
ATOM    900  C   GLU   117     123.397 117.795  83.153  1.00  0.00              
ATOM    901  O   GLU   117     123.591 116.907  83.982  1.00  0.00              
ATOM    902  CG  GLU   117     126.243 116.669  80.896  1.00  0.00           C  
ATOM    903  CD  GLU   117     127.032 115.389  81.104  1.00  0.00           C  
ATOM    904  OE1 GLU   117     126.387 114.366  81.463  1.00  0.00           O  
ATOM    905  OE2 GLU   117     128.278 115.410  80.921  1.00  0.00           O  
ATOM    906  N   THR   118     122.333 118.609  83.245  1.00  0.00              
ATOM    907  CA  THR   118     121.365 118.210  84.216  1.00  0.00              
ATOM    908  CB  THR   118     121.065 119.205  85.303  1.00  0.00              
ATOM    909  C   THR   118     120.110 117.953  83.446  1.00  0.00              
ATOM    910  O   THR   118     119.007 118.263  83.891  1.00  0.00              
ATOM    911  OG1 THR   118     120.454 120.371  84.779  1.00  0.00           O  
ATOM    912  CG2 THR   118     122.383 119.552  86.018  1.00  0.00           C  
ATOM    913  N   GLN   119     120.270 117.331  82.263  1.00  0.00              
ATOM    914  CA  GLN   119     119.192 116.943  81.391  1.00  0.00              
ATOM    915  CB  GLN   119     118.501 115.624  81.811  1.00  0.00              
ATOM    916  C   GLN   119     118.156 118.024  81.233  1.00  0.00              
ATOM    917  O   GLN   119     117.023 117.873  81.687  1.00  0.00              
ATOM    918  CG  GLN   119     117.768 115.677  83.155  1.00  0.00           C  
ATOM    919  CD  GLN   119     117.151 114.310  83.419  1.00  0.00           C  
ATOM    920  OE1 GLN   119     117.062 113.869  84.564  1.00  0.00           O  
ATOM    921  NE2 GLN   119     116.712 113.621  82.332  1.00  0.00           N  
ATOM    922  N   VAL   120     118.514 119.161  80.599  1.00  0.00              
ATOM    923  CA  VAL   120     117.518 120.175  80.344  1.00  0.00              
ATOM    924  CB  VAL   120     117.788 121.483  81.037  1.00  0.00              
ATOM    925  C   VAL   120     117.486 120.479  78.873  1.00  0.00              
ATOM    926  O   VAL   120     118.507 120.454  78.187  1.00  0.00              
ATOM    927  CG1 VAL   120     116.829 122.558  80.498  1.00  0.00           C  
ATOM    928  CG2 VAL   120     117.623 121.257  82.545  1.00  0.00           C  
ATOM    929  N   GLN   121     116.283 120.802  78.358  1.00  0.00              
ATOM    930  CA  GLN   121     116.095 121.117  76.970  1.00  0.00              
ATOM    931  CB  GLN   121     114.609 121.122  76.575  1.00  0.00              
ATOM    932  C   GLN   121     116.661 122.484  76.731  1.00  0.00              
ATOM    933  O   GLN   121     116.740 123.317  77.634  1.00  0.00              
ATOM    934  CG  GLN   121     114.339 121.347  75.089  1.00  0.00           C  
ATOM    935  CD  GLN   121     112.835 121.230  74.878  1.00  0.00           C  
ATOM    936  OE1 GLN   121     112.076 121.010  75.822  1.00  0.00           O  
ATOM    937  NE2 GLN   121     112.387 121.379  73.604  1.00  0.00           N  
ATOM    938  N   GLU   122     117.082 122.733  75.479  1.00  0.00              
ATOM    939  CA  GLU   122     117.742 123.944  75.098  1.00  0.00              
ATOM    940  CB  GLU   122     118.794 123.627  74.027  1.00  0.00              
ATOM    941  C   GLU   122     116.749 124.892  74.533  1.00  0.00              
ATOM    942  O   GLU   122     116.687 125.107  73.323  1.00  0.00              
ATOM    943  CG  GLU   122     119.633 124.799  73.541  1.00  0.00           C  
ATOM    944  CD  GLU   122     120.607 124.199  72.540  1.00  0.00           C  
ATOM    945  OE1 GLU   122     120.701 122.943  72.501  1.00  0.00           O  
ATOM    946  OE2 GLU   122     121.263 124.979  71.800  1.00  0.00           O  
ATOM    947  N   ALA   123     115.968 125.522  75.423  1.00  0.00              
ATOM    948  CA  ALA   123     115.019 126.493  74.976  1.00  0.00              
ATOM    949  CB  ALA   123     113.564 126.172  75.363  1.00  0.00              
ATOM    950  C   ALA   123     115.410 127.747  75.683  1.00  0.00              
ATOM    951  O   ALA   123     115.967 127.701  76.778  1.00  0.00              
ATOM    952  N   ALA   124     115.238 128.909  75.023  1.00  0.00              
ATOM    953  CA  ALA   124     115.576 130.211  75.543  1.00  0.00              
ATOM    954  CB  ALA   124     114.980 130.474  76.936  1.00  0.00              
ATOM    955  C   ALA   124     117.072 130.350  75.643  1.00  0.00              
ATOM    956  O   ALA   124     117.605 131.455  75.714  1.00  0.00              
ATOM    957  N   ARG   125     117.771 129.205  75.656  1.00  0.00              
ATOM    958  CA  ARG   125     119.181 129.000  75.665  1.00  0.00              
ATOM    959  CB  ARG   125     119.556 127.569  76.059  1.00  0.00              
ATOM    960  C   ARG   125     119.716 129.240  74.297  1.00  0.00              
ATOM    961  O   ARG   125     120.901 129.520  74.137  1.00  0.00              
ATOM    962  CG  ARG   125     119.317 127.247  77.533  1.00  0.00           C  
ATOM    963  CD  ARG   125     119.512 125.760  77.812  1.00  0.00           C  
ATOM    964  NE  ARG   125     120.606 125.335  76.899  1.00  0.00           N  
ATOM    965  CZ  ARG   125     120.680 124.065  76.401  1.00  0.00           C  
ATOM    966  NH1 ARG   125     119.828 123.080  76.811  1.00  0.00           N  
ATOM    967  NH2 ARG   125     121.680 123.755  75.532  1.00  0.00           N  
ATOM    968  N   TYR   126     118.870 129.072  73.262  1.00  0.00              
ATOM    969  CA  TYR   126     119.383 129.188  71.924  1.00  0.00              
ATOM    970  CB  TYR   126     118.335 128.763  70.877  1.00  0.00              
ATOM    971  C   TYR   126     119.775 130.616  71.704  1.00  0.00              
ATOM    972  O   TYR   126     118.942 131.506  71.545  1.00  0.00              
ATOM    973  CG  TYR   126     118.872 128.855  69.487  1.00  0.00           C  
ATOM    974  CD1 TYR   126     119.761 127.918  69.012  1.00  0.00           C  
ATOM    975  CD2 TYR   126     118.456 129.864  68.645  1.00  0.00           C  
ATOM    976  CE1 TYR   126     120.240 127.999  67.725  1.00  0.00           C  
ATOM    977  CE2 TYR   126     118.931 129.951  67.357  1.00  0.00           C  
ATOM    978  CZ  TYR   126     119.824 129.014  66.897  1.00  0.00           C  
ATOM    979  OH  TYR   126     120.318 129.094  65.577  1.00  0.00           O  
ATOM    980  N   PHE   127     121.101 130.846  71.720  1.00  0.00              
ATOM    981  CA  PHE   127     121.742 132.122  71.560  1.00  0.00              
ATOM    982  CB  PHE   127     123.112 132.206  72.252  1.00  0.00              
ATOM    983  C   PHE   127     121.873 132.563  70.140  1.00  0.00              
ATOM    984  O   PHE   127     121.988 133.759  69.882  1.00  0.00              
ATOM    985  CG  PHE   127     122.816 132.098  73.710  1.00  0.00           C  
ATOM    986  CD1 PHE   127     122.160 133.114  74.368  1.00  0.00           C  
ATOM    987  CD2 PHE   127     123.201 130.988  74.425  1.00  0.00           C  
ATOM    988  CE1 PHE   127     121.884 133.019  75.713  1.00  0.00           C  
ATOM    989  CE2 PHE   127     122.928 130.889  75.770  1.00  0.00           C  
ATOM    990  CZ  PHE   127     122.267 131.904  76.418  1.00  0.00           C  
ATOM    991  N   ILE   128     121.927 131.615  69.185  1.00  0.00              
ATOM    992  CA  ILE   128     122.184 131.983  67.820  1.00  0.00              
ATOM    993  CB  ILE   128     122.125 130.837  66.858  1.00  0.00              
ATOM    994  C   ILE   128     121.216 133.036  67.374  1.00  0.00              
ATOM    995  O   ILE   128     120.009 132.940  67.589  1.00  0.00              
ATOM    996  CG2 ILE   128     122.241 131.399  65.431  1.00  0.00           C  
ATOM    997  CG1 ILE   128     123.205 129.801  67.213  1.00  0.00           C  
ATOM    998  CD1 ILE   128     124.628 130.350  67.119  1.00  0.00           C  
ATOM    999  N   LYS   129     121.772 134.091  66.742  1.00  0.00              
ATOM   1000  CA  LYS   129     121.032 135.212  66.240  1.00  0.00              
ATOM   1001  CB  LYS   129     119.893 134.770  65.304  1.00  0.00              
ATOM   1002  C   LYS   129     120.463 136.010  67.373  1.00  0.00              
ATOM   1003  O   LYS   129     119.483 136.737  67.207  1.00  0.00              
ATOM   1004  CG  LYS   129     120.412 134.074  64.042  1.00  0.00           C  
ATOM   1005  CD  LYS   129     119.357 133.251  63.298  1.00  0.00           C  
ATOM   1006  CE  LYS   129     118.363 134.096  62.501  1.00  0.00           C  
ATOM   1007  NZ  LYS   129     118.958 134.504  61.208  1.00  0.00           N  
ATOM   1008  N   LYS   130     121.101 135.934  68.554  1.00  0.00              
ATOM   1009  CA  LYS   130     120.619 136.682  69.677  1.00  0.00              
ATOM   1010  CB  LYS   130     120.533 135.824  70.950  1.00  0.00              
ATOM   1011  C   LYS   130     121.582 137.803  69.930  1.00  0.00              
ATOM   1012  O   LYS   130     122.796 137.609  69.884  1.00  0.00              
ATOM   1013  CG  LYS   130     119.935 136.532  72.160  1.00  0.00           C  
ATOM   1014  CD  LYS   130     119.581 135.573  73.295  1.00  0.00           C  
ATOM   1015  CE  LYS   130     119.194 136.281  74.594  1.00  0.00           C  
ATOM   1016  NZ  LYS   130     120.395 136.894  75.205  1.00  0.00           N  
ATOM   1017  N   TYR   131     121.056 139.020  70.191  1.00  0.00              
ATOM   1018  CA  TYR   131     121.899 140.150  70.473  1.00  0.00              
ATOM   1019  CB  TYR   131     121.629 141.361  69.563  1.00  0.00              
ATOM   1020  C   TYR   131     121.664 140.559  71.892  1.00  0.00              
ATOM   1021  O   TYR   131     120.540 140.855  72.294  1.00  0.00              
ATOM   1022  CG  TYR   131     122.264 141.051  68.251  1.00  0.00           C  
ATOM   1023  CD1 TYR   131     121.723 140.126  67.386  1.00  0.00           C  
ATOM   1024  CD2 TYR   131     123.414 141.706  67.882  1.00  0.00           C  
ATOM   1025  CE1 TYR   131     122.326 139.850  66.180  1.00  0.00           C  
ATOM   1026  CE2 TYR   131     124.021 141.436  66.680  1.00  0.00           C  
ATOM   1027  CZ  TYR   131     123.481 140.506  65.825  1.00  0.00           C  
ATOM   1028  OH  TYR   131     124.110 140.230  64.593  1.00  0.00           O  
ATOM   1029  N   GLY   132     122.756 140.595  72.683  1.00  0.00              
ATOM   1030  CA  GLY   132     122.673 140.872  74.087  1.00  0.00              
ATOM   1031  C   GLY   132     122.291 142.296  74.316  1.00  0.00              
ATOM   1032  O   GLY   132     122.647 143.196  73.557  1.00  0.00              
ATOM   1033  N   ASP   133     121.545 142.517  75.415  1.00  0.00              
ATOM   1034  CA  ASP   133     121.115 143.822  75.810  1.00  0.00              
ATOM   1035  CB  ASP   133     119.589 143.938  75.960  1.00  0.00              
ATOM   1036  C   ASP   133     121.746 144.106  77.139  1.00  0.00              
ATOM   1037  O   ASP   133     122.349 143.227  77.752  1.00  0.00              
ATOM   1038  CG  ASP   133     118.989 143.873  74.562  1.00  0.00           C  
ATOM   1039  OD1 ASP   133     119.645 144.393  73.619  1.00  0.00           O  
ATOM   1040  OD2 ASP   133     117.878 143.299  74.417  1.00  0.00           O  
ATOM   1041  N   LYS   134     121.628 145.363  77.612  1.00  0.00              
ATOM   1042  CA  LYS   134     122.235 145.791  78.844  1.00  0.00              
ATOM   1043  CB  LYS   134     122.069 147.307  79.071  1.00  0.00              
ATOM   1044  C   LYS   134     121.597 145.039  79.979  1.00  0.00              
ATOM   1045  O   LYS   134     120.419 144.690  79.913  1.00  0.00              
ATOM   1046  CG  LYS   134     123.029 147.886  80.110  1.00  0.00           C  
ATOM   1047  CD  LYS   134     123.164 149.412  80.072  1.00  0.00           C  
ATOM   1048  CE  LYS   134     122.254 150.145  81.060  1.00  0.00           C  
ATOM   1049  NZ  LYS   134     123.009 151.233  81.725  1.00  0.00           N  
ATOM   1050  N   PHE   135     122.379 144.736  81.045  1.00  0.00              
ATOM   1051  CA  PHE   135     121.837 143.967  82.138  1.00  0.00              
ATOM   1052  CB  PHE   135     122.213 142.476  82.010  1.00  0.00              
ATOM   1053  C   PHE   135     122.367 144.472  83.459  1.00  0.00              
ATOM   1054  O   PHE   135     123.539 144.826  83.579  1.00  0.00              
ATOM   1055  CG  PHE   135     121.630 141.673  83.124  1.00  0.00           C  
ATOM   1056  CD1 PHE   135     120.317 141.265  83.075  1.00  0.00           C  
ATOM   1057  CD2 PHE   135     122.404 141.301  84.200  1.00  0.00           C  
ATOM   1058  CE1 PHE   135     119.775 140.519  84.091  1.00  0.00           C  
ATOM   1059  CE2 PHE   135     121.871 140.555  85.222  1.00  0.00           C  
ATOM   1060  CZ  PHE   135     120.556 140.170  85.161  1.00  0.00           C  
ATOM   1061  N   ASP   136     121.484 144.526  84.486  1.00  0.00              
ATOM   1062  CA  ASP   136     121.832 144.905  85.835  1.00  0.00              
ATOM   1063  CB  ASP   136     121.449 146.346  86.216  1.00  0.00              
ATOM   1064  C   ASP   136     121.110 143.987  86.775  1.00  0.00              
ATOM   1065  O   ASP   136     119.941 143.661  86.580  1.00  0.00              
ATOM   1066  CG  ASP   136     122.533 147.277  85.697  1.00  0.00           C  
ATOM   1067  OD1 ASP   136     123.661 147.231  86.257  1.00  0.00           O  
ATOM   1068  OD2 ASP   136     122.256 148.038  84.733  1.00  0.00           O  
ATOM   1069  N   TYR   137     121.811 143.562  87.841  1.00  0.00              
ATOM   1070  CA  TYR   137     121.340 142.610  88.810  1.00  0.00              
ATOM   1071  CB  TYR   137     122.486 142.237  89.773  1.00  0.00              
ATOM   1072  C   TYR   137     120.163 143.155  89.568  1.00  0.00              
ATOM   1073  O   TYR   137     119.205 142.433  89.830  1.00  0.00              
ATOM   1074  CG  TYR   137     122.059 141.133  90.671  1.00  0.00           C  
ATOM   1075  CD1 TYR   137     121.775 139.884  90.171  1.00  0.00           C  
ATOM   1076  CD2 TYR   137     121.995 141.331  92.025  1.00  0.00           C  
ATOM   1077  CE1 TYR   137     121.390 138.872  91.020  1.00  0.00           C  
ATOM   1078  CE2 TYR   137     121.611 140.328  92.880  1.00  0.00           C  
ATOM   1079  CZ  TYR   137     121.303 139.091  92.373  1.00  0.00           C  
ATOM   1080  OH  TYR   137     120.907 138.054  93.241  1.00  0.00           O  
ATOM   1081  N   GLU   138     120.186 144.448  89.942  1.00  0.00              
ATOM   1082  CA  GLU   138     119.099 144.991  90.709  1.00  0.00              
ATOM   1083  CB  GLU   138     119.288 146.467  91.089  1.00  0.00              
ATOM   1084  C   GLU   138     117.836 144.906  89.916  1.00  0.00              
ATOM   1085  O   GLU   138     116.804 144.486  90.436  1.00  0.00              
ATOM   1086  CG  GLU   138     118.147 146.980  91.968  1.00  0.00           C  
ATOM   1087  CD  GLU   138     118.417 148.439  92.292  1.00  0.00           C  
ATOM   1088  OE1 GLU   138     119.605 148.785  92.523  1.00  0.00           O  
ATOM   1089  OE2 GLU   138     117.433 149.226  92.309  1.00  0.00           O  
ATOM   1090  N   ASN   139     117.882 145.288  88.627  1.00  0.00              
ATOM   1091  CA  ASN   139     116.683 145.261  87.839  1.00  0.00              
ATOM   1092  CB  ASN   139     116.786 145.984  86.478  1.00  0.00              
ATOM   1093  C   ASN   139     116.236 143.840  87.644  1.00  0.00              
ATOM   1094  O   ASN   139     115.038 143.571  87.569  1.00  0.00              
ATOM   1095  CG  ASN   139     117.795 145.297  85.577  1.00  0.00           C  
ATOM   1096  OD1 ASN   139     117.677 144.110  85.281  1.00  0.00           O  
ATOM   1097  ND2 ASN   139     118.810 146.072  85.113  1.00  0.00           N  
ATOM   1098  N   TYR   140     117.190 142.890  87.556  1.00  0.00              
ATOM   1099  CA  TYR   140     116.862 141.503  87.362  1.00  0.00              
ATOM   1100  CB  TYR   140     118.133 140.630  87.308  1.00  0.00              
ATOM   1101  C   TYR   140     116.051 141.040  88.530  1.00  0.00              
ATOM   1102  O   TYR   140     114.987 140.447  88.356  1.00  0.00              
ATOM   1103  CG  TYR   140     117.787 139.179  87.242  1.00  0.00           C  
ATOM   1104  CD1 TYR   140     117.528 138.573  86.033  1.00  0.00           C  
ATOM   1105  CD2 TYR   140     117.737 138.417  88.389  1.00  0.00           C  
ATOM   1106  CE1 TYR   140     117.218 137.234  85.972  1.00  0.00           C  
ATOM   1107  CE2 TYR   140     117.427 137.075  88.333  1.00  0.00           C  
ATOM   1108  CZ  TYR   140     117.166 136.482  87.120  1.00  0.00           C  
ATOM   1109  OH  TYR   140     116.847 135.107  87.047  1.00  0.00           O  
ATOM   1110  N   ILE   141     116.525 141.333  89.756  1.00  0.00              
ATOM   1111  CA  ILE   141     115.819 140.924  90.935  1.00  0.00              
ATOM   1112  CB  ILE   141     116.567 141.236  92.206  1.00  0.00              
ATOM   1113  C   ILE   141     114.488 141.604  90.960  1.00  0.00              
ATOM   1114  O   ILE   141     113.468 140.974  91.229  1.00  0.00              
ATOM   1115  CG2 ILE   141     115.557 141.267  93.365  1.00  0.00           C  
ATOM   1116  CG1 ILE   141     117.716 140.231  92.424  1.00  0.00           C  
ATOM   1117  CD1 ILE   141     118.794 140.233  91.358  1.00  0.00           C  
ATOM   1118  N   ARG   142     114.446 142.907  90.644  1.00  0.00              
ATOM   1119  CA  ARG   142     113.198 143.606  90.725  1.00  0.00              
ATOM   1120  CB  ARG   142     113.345 145.105  90.399  1.00  0.00              
ATOM   1121  C   ARG   142     112.194 143.014  89.778  1.00  0.00              
ATOM   1122  O   ARG   142     111.045 142.793  90.156  1.00  0.00              
ATOM   1123  CG  ARG   142     112.022 145.873  90.440  1.00  0.00           C  
ATOM   1124  CD  ARG   142     111.605 146.437  89.081  1.00  0.00           C  
ATOM   1125  NE  ARG   142     110.239 147.010  89.225  1.00  0.00           N  
ATOM   1126  CZ  ARG   142     109.959 148.236  88.696  1.00  0.00           C  
ATOM   1127  NH1 ARG   142     110.962 148.983  88.148  1.00  0.00           N  
ATOM   1128  NH2 ARG   142     108.680 148.710  88.717  1.00  0.00           N  
ATOM   1129  N   THR   143     112.582 142.779  88.510  1.00  0.00              
ATOM   1130  CA  THR   143     111.649 142.273  87.538  1.00  0.00              
ATOM   1131  CB  THR   143     112.115 142.492  86.127  1.00  0.00              
ATOM   1132  C   THR   143     111.324 140.818  87.718  1.00  0.00              
ATOM   1133  O   THR   143     110.157 140.431  87.714  1.00  0.00              
ATOM   1134  OG1 THR   143     111.088 142.140  85.213  1.00  0.00           O  
ATOM   1135  CG2 THR   143     113.381 141.661  85.868  1.00  0.00           C  
ATOM   1136  N   SER   144     112.350 139.960  87.870  1.00  0.00              
ATOM   1137  CA  SER   144     112.111 138.549  87.952  1.00  0.00              
ATOM   1138  CB  SER   144     113.368 137.706  87.684  1.00  0.00              
ATOM   1139  C   SER   144     111.560 138.157  89.279  1.00  0.00              
ATOM   1140  O   SER   144     110.743 137.245  89.327  1.00  0.00              
ATOM   1141  OG  SER   144     114.357 137.966  88.665  1.00  0.00           O  
ATOM   1142  N   SER   145     111.937 138.849  90.376  1.00  0.00              
ATOM   1143  CA  SER   145     111.566 138.394  91.690  1.00  0.00              
ATOM   1144  CB  SER   145     112.017 139.308  92.835  1.00  0.00              
ATOM   1145  C   SER   145     110.086 138.227  91.801  1.00  0.00              
ATOM   1146  O   SER   145     109.319 138.745  90.991  1.00  0.00              
ATOM   1147  OG  SER   145     111.599 138.771  94.080  1.00  0.00           O  
ATOM   1148  N   ALA   146     109.661 137.456  92.826  1.00  0.00              
ATOM   1149  CA  ALA   146     108.278 137.146  93.024  1.00  0.00              
ATOM   1150  CB  ALA   146     108.029 136.170  94.187  1.00  0.00              
ATOM   1151  C   ALA   146     107.542 138.411  93.324  1.00  0.00              
ATOM   1152  O   ALA   146     108.067 139.319  93.969  1.00  0.00              
ATOM   1153  N   LYS   147     106.283 138.488  92.846  1.00  0.00              
ATOM   1154  CA  LYS   147     105.483 139.665  93.014  1.00  0.00              
ATOM   1155  CB  LYS   147     104.625 140.000  91.778  1.00  0.00              
ATOM   1156  C   LYS   147     104.533 139.440  94.145  1.00  0.00              
ATOM   1157  O   LYS   147     103.819 138.440  94.196  1.00  0.00              
ATOM   1158  CG  LYS   147     105.432 140.455  90.560  1.00  0.00           C  
ATOM   1159  CD  LYS   147     106.229 141.730  90.827  1.00  0.00           C  
ATOM   1160  CE  LYS   147     105.394 142.826  91.491  1.00  0.00           C  
ATOM   1161  NZ  LYS   147     106.273 143.912  91.980  1.00  0.00           N  
ATOM   1162  N   LEU   148     104.496 140.406  95.081  1.00  0.00              
ATOM   1163  CA  LEU   148     103.650 140.326  96.234  1.00  0.00              
ATOM   1164  CB  LEU   148     103.931 141.444  97.246  1.00  0.00              
ATOM   1165  C   LEU   148     102.225 140.371  95.780  1.00  0.00              
ATOM   1166  O   LEU   148     101.345 139.778  96.403  1.00  0.00              
ATOM   1167  CG  LEU   148     103.042 141.389  98.500  1.00  0.00           C  
ATOM   1168  CD1 LEU   148     103.268 140.087  99.283  1.00  0.00           C  
ATOM   1169  CD2 LEU   148     103.245 142.632  99.378  1.00  0.00           C  
ATOM   1170  N   GLU   149     101.956 141.080  94.669  1.00  0.00              
ATOM   1171  CA  GLU   149     100.610 141.207  94.190  1.00  0.00              
ATOM   1172  CB  GLU   149     100.501 142.123  92.956  1.00  0.00              
ATOM   1173  C   GLU   149     100.057 139.852  93.858  1.00  0.00              
ATOM   1174  O   GLU   149      98.877 139.596  94.091  1.00  0.00              
ATOM   1175  CG  GLU   149     101.310 141.671  91.740  1.00  0.00           C  
ATOM   1176  CD  GLU   149     101.078 142.696  90.641  1.00  0.00           C  
ATOM   1177  OE1 GLU   149     100.693 143.848  90.981  1.00  0.00           O  
ATOM   1178  OE2 GLU   149     101.286 142.344  89.451  1.00  0.00           O  
ATOM   1179  N   ASN   150     100.865 138.969  93.242  1.00  0.00              
ATOM   1180  CA  ASN   150     100.429 137.633  92.931  1.00  0.00              
ATOM   1181  CB  ASN   150     101.239 137.002  91.789  1.00  0.00              
ATOM   1182  C   ASN   150     100.456 136.715  94.124  1.00  0.00              
ATOM   1183  O   ASN   150      99.600 135.841  94.253  1.00  0.00              
ATOM   1184  CG  ASN   150     100.798 137.727  90.526  1.00  0.00           C  
ATOM   1185  OD1 ASN   150      99.621 138.048  90.369  1.00  0.00           O  
ATOM   1186  ND2 ASN   150     101.758 138.000  89.602  1.00  0.00           N  
ATOM   1187  N   MET   151     101.481 136.841  94.994  1.00  0.00              
ATOM   1188  CA  MET   151     101.654 135.977  96.137  1.00  0.00              
ATOM   1189  CB  MET   151     103.043 136.135  96.786  1.00  0.00              
ATOM   1190  C   MET   151     100.616 136.188  97.202  1.00  0.00              
ATOM   1191  O   MET   151     100.119 135.223  97.785  1.00  0.00              
ATOM   1192  CG  MET   151     104.175 135.624  95.889  1.00  0.00           C  
ATOM   1193  SD  MET   151     105.854 135.863  96.546  1.00  0.00           S  
ATOM   1194  CE  MET   151     105.987 137.594  96.014  1.00  0.00           C  
ATOM   1195  N   LEU   152     100.242 137.453  97.476  1.00  0.00              
ATOM   1196  CA  LEU   152      99.394 137.721  98.605  1.00  0.00              
ATOM   1197  CB  LEU   152      99.562 139.167  99.109  1.00  0.00              
ATOM   1198  C   LEU   152      97.960 137.488  98.234  1.00  0.00              
ATOM   1199  O   LEU   152      97.330 138.311  97.572  1.00  0.00              
ATOM   1200  CG  LEU   152      98.836 139.478 100.425  1.00  0.00           C  
ATOM   1201  CD1 LEU   152      99.474 138.719 101.603  1.00  0.00           C  
ATOM   1202  CD2 LEU   152      98.757 140.994 100.658  1.00  0.00           C  
ATOM   1203  N   LEU   153      97.429 136.307  98.622  1.00  0.00              
ATOM   1204  CA  LEU   153      96.060 135.956  98.378  1.00  0.00              
ATOM   1205  CB  LEU   153      95.796 134.450  98.536  1.00  0.00              
ATOM   1206  C   LEU   153      95.154 136.724  99.295  1.00  0.00              
ATOM   1207  O   LEU   153      94.082 137.164  98.883  1.00  0.00              
ATOM   1208  CG  LEU   153      96.588 133.604  97.519  1.00  0.00           C  
ATOM   1209  CD1 LEU   153      96.270 132.109  97.671  1.00  0.00           C  
ATOM   1210  CD2 LEU   153      96.394 134.112  96.080  1.00  0.00           C  
ATOM   1211  N   ARG   154      95.542 136.883 100.580  1.00  0.00              
ATOM   1212  CA  ARG   154      94.711 137.640 101.477  1.00  0.00              
ATOM   1213  CB  ARG   154      93.569 136.832 102.119  1.00  0.00              
ATOM   1214  C   ARG   154      95.559 138.157 102.598  1.00  0.00              
ATOM   1215  O   ARG   154      96.576 137.558 102.942  1.00  0.00              
ATOM   1216  CG  ARG   154      92.593 137.720 102.895  1.00  0.00           C  
ATOM   1217  CD  ARG   154      91.461 136.973 103.606  1.00  0.00           C  
ATOM   1218  NE  ARG   154      90.621 138.005 104.281  1.00  0.00           N  
ATOM   1219  CZ  ARG   154      89.497 137.646 104.965  1.00  0.00           C  
ATOM   1220  NH1 ARG   154      89.154 136.330 105.070  1.00  0.00           N  
ATOM   1221  NH2 ARG   154      88.716 138.604 105.545  1.00  0.00           N  
ATOM   1222  N   CYS   155      95.183 139.314 103.189  1.00  0.00              
ATOM   1223  CA  CYS   155      95.961 139.746 104.310  1.00  0.00              
ATOM   1224  CB  CYS   155      97.290 140.425 103.938  1.00  0.00              
ATOM   1225  C   CYS   155      95.128 140.624 105.188  1.00  0.00              
ATOM   1226  O   CYS   155      94.380 141.476 104.710  1.00  0.00              
ATOM   1227  SG  CYS   155      97.160 142.152 103.452  1.00  0.00           S  
ATOM   1228  N   GLN   156      95.202 140.402 106.518  1.00  0.00              
ATOM   1229  CA  GLN   156      94.429 141.226 107.398  1.00  0.00              
ATOM   1230  CB  GLN   156      93.072 140.628 107.811  1.00  0.00              
ATOM   1231  C   GLN   156      95.201 141.483 108.651  1.00  0.00              
ATOM   1232  O   GLN   156      95.953 140.631 109.122  1.00  0.00              
ATOM   1233  CG  GLN   156      93.163 139.369 108.672  1.00  0.00           C  
ATOM   1234  CD  GLN   156      91.751 139.059 109.146  1.00  0.00           C  
ATOM   1235  OE1 GLN   156      90.861 138.780 108.345  1.00  0.00           O  
ATOM   1236  NE2 GLN   156      91.535 139.128 110.487  1.00  0.00           N  
ATOM   1237  N   TRP   157      95.043 142.705 109.203  1.00  0.00              
ATOM   1238  CA  TRP   157      95.660 143.038 110.451  1.00  0.00              
ATOM   1239  CB  TRP   157      96.831 144.034 110.328  1.00  0.00              
ATOM   1240  C   TRP   157      94.607 143.687 111.295  1.00  0.00              
ATOM   1241  O   TRP   157      94.014 144.692 110.905  1.00  0.00              
ATOM   1242  CG  TRP   157      97.493 144.383 111.644  1.00  0.00           C  
ATOM   1243  CD2 TRP   157      97.205 145.560 112.414  1.00  0.00           C  
ATOM   1244  CD1 TRP   157      98.455 143.699 112.330  1.00  0.00           C  
ATOM   1245  NE1 TRP   157      98.781 144.374 113.482  1.00  0.00           N  
ATOM   1246  CE2 TRP   157      98.020 145.521 113.547  1.00  0.00           C  
ATOM   1247  CE3 TRP   157      96.336 146.588 112.196  1.00  0.00           C  
ATOM   1248  CZ2 TRP   157      97.972 146.515 114.484  1.00  0.00           C  
ATOM   1249  CZ3 TRP   157      96.291 147.587 113.144  1.00  0.00           C  
ATOM   1250  CH2 TRP   157      97.093 147.551 114.266  1.00  0.00           C  
ATOM   1251  N   MET   158      94.351 143.112 112.485  1.00  0.00              
ATOM   1252  CA  MET   158      93.397 143.648 113.415  1.00  0.00              
ATOM   1253  CB  MET   158      93.829 144.981 114.048  1.00  0.00              
ATOM   1254  C   MET   158      92.070 143.872 112.752  1.00  0.00              
ATOM   1255  O   MET   158      91.453 144.921 112.929  1.00  0.00              
ATOM   1256  CG  MET   158      92.920 145.416 115.200  1.00  0.00           C  
ATOM   1257  SD  MET   158      93.377 146.989 115.991  1.00  0.00           S  
ATOM   1258  CE  MET   158      94.928 146.388 116.718  1.00  0.00           C  
ATOM   1259  N   ASN   159      91.587 142.882 111.981  1.00  0.00              
ATOM   1260  CA  ASN   159      90.295 142.972 111.358  1.00  0.00              
ATOM   1261  CB  ASN   159      89.200 143.361 112.362  1.00  0.00              
ATOM   1262  C   ASN   159      90.288 143.989 110.256  1.00  0.00              
ATOM   1263  O   ASN   159      89.225 144.310 109.729  1.00  0.00              
ATOM   1264  CG  ASN   159      89.029 142.204 113.336  1.00  0.00           C  
ATOM   1265  OD1 ASN   159      88.506 141.152 112.977  1.00  0.00           O  
ATOM   1266  ND2 ASN   159      89.485 142.395 114.603  1.00  0.00           N  
ATOM   1267  N   ARG   160      91.451 144.512 109.831  1.00  0.00              
ATOM   1268  CA  ARG   160      91.387 145.424 108.728  1.00  0.00              
ATOM   1269  CB  ARG   160      92.094 146.772 108.971  1.00  0.00              
ATOM   1270  C   ARG   160      92.115 144.778 107.591  1.00  0.00              
ATOM   1271  O   ARG   160      93.223 144.280 107.765  1.00  0.00              
ATOM   1272  CG  ARG   160      91.488 147.603 110.100  1.00  0.00           C  
ATOM   1273  CD  ARG   160      91.919 149.069 110.047  1.00  0.00           C  
ATOM   1274  NE  ARG   160      93.409 149.103 110.070  1.00  0.00           N  
ATOM   1275  CZ  ARG   160      94.077 149.794 109.101  1.00  0.00           C  
ATOM   1276  NH1 ARG   160      93.375 150.412 108.107  1.00  0.00           N  
ATOM   1277  NH2 ARG   160      95.441 149.871 109.120  1.00  0.00           N  
ATOM   1278  N   PRO   161      91.507 144.739 106.434  1.00  0.00              
ATOM   1279  CA  PRO   161      92.193 144.128 105.332  1.00  0.00              
ATOM   1280  CB  PRO   161      91.133 143.790 104.290  1.00  0.00              
ATOM   1281  C   PRO   161      93.304 144.993 104.830  1.00  0.00              
ATOM   1282  O   PRO   161      93.149 146.213 104.779  1.00  0.00              
ATOM   1283  CD  PRO   161      90.074 144.481 106.365  1.00  0.00           C  
ATOM   1284  CG  PRO   161      89.871 143.568 105.142  1.00  0.00           C  
ATOM   1285  N   CYS   162      94.426 144.365 104.445  1.00  0.00              
ATOM   1286  CA  CYS   162      95.549 145.082 103.929  1.00  0.00              
ATOM   1287  CB  CYS   162      96.836 144.864 104.746  1.00  0.00              
ATOM   1288  C   CYS   162      95.746 144.642 102.518  1.00  0.00              
ATOM   1289  O   CYS   162      95.180 143.638 102.088  1.00  0.00              
ATOM   1290  SG  CYS   162      97.088 143.130 105.223  1.00  0.00           S  
ATOM   1291  N   SER   163      96.562 145.395 101.758  1.00  0.00              
ATOM   1292  CA  SER   163      96.765 145.072 100.377  1.00  0.00              
ATOM   1293  CB  SER   163      96.122 146.101  99.430  1.00  0.00              
ATOM   1294  C   SER   163      98.236 145.072 100.102  1.00  0.00              
ATOM   1295  O   SER   163      99.061 145.260 100.991  1.00  0.00              
ATOM   1296  OG  SER   163      96.713 147.376  99.624  1.00  0.00           O  
ATOM   1297  N   LEU   164      98.601 144.879  98.826  1.00  0.00              
ATOM   1298  CA  LEU   164      99.968 144.837  98.397  1.00  0.00              
ATOM   1299  CB  LEU   164     100.055 144.715  96.864  1.00  0.00              
ATOM   1300  C   LEU   164     100.608 146.129  98.790  1.00  0.00              
ATOM   1301  O   LEU   164     101.803 146.184  99.077  1.00  0.00              
ATOM   1302  CG  LEU   164     101.461 144.942  96.281  1.00  0.00           C  
ATOM   1303  CD1 LEU   164     102.479 143.965  96.868  1.00  0.00           C  
ATOM   1304  CD2 LEU   164     101.438 144.918  94.744  1.00  0.00           C  
ATOM   1305  N   SER   165      99.806 147.205  98.811  1.00  0.00              
ATOM   1306  CA  SER   165     100.270 148.529  99.091  1.00  0.00              
ATOM   1307  CB  SER   165      99.131 149.563  99.080  1.00  0.00              
ATOM   1308  C   SER   165     100.878 148.611 100.457  1.00  0.00              
ATOM   1309  O   SER   165     101.797 149.403 100.661  1.00  0.00              
ATOM   1310  OG  SER   165      98.484 149.571  97.819  1.00  0.00           O  
ATOM   1311  N   ASP   166     100.409 147.822 101.446  1.00  0.00              
ATOM   1312  CA  ASP   166     101.008 148.108 102.715  1.00  0.00              
ATOM   1313  CB  ASP   166     100.085 147.984 103.945  1.00  0.00              
ATOM   1314  C   ASP   166     102.237 147.280 102.929  1.00  0.00              
ATOM   1315  O   ASP   166     102.672 147.096 104.065  1.00  0.00              
ATOM   1316  CG  ASP   166      99.760 146.543 104.266  1.00  0.00           C  
ATOM   1317  OD1 ASP   166      99.122 145.840 103.444  1.00  0.00           O  
ATOM   1318  OD2 ASP   166     100.157 146.128 105.382  1.00  0.00           O  
ATOM   1319  N   PHE   167     102.861 146.798 101.836  1.00  0.00              
ATOM   1320  CA  PHE   167     104.087 146.064 101.974  1.00  0.00              
ATOM   1321  CB  PHE   167     104.059 144.647 101.371  1.00  0.00              
ATOM   1322  C   PHE   167     105.143 146.832 101.242  1.00  0.00              
ATOM   1323  O   PHE   167     104.957 147.216 100.088  1.00  0.00              
ATOM   1324  CG  PHE   167     103.271 143.728 102.246  1.00  0.00           C  
ATOM   1325  CD1 PHE   167     101.919 143.560 102.057  1.00  0.00           C  
ATOM   1326  CD2 PHE   167     103.887 143.022 103.256  1.00  0.00           C  
ATOM   1327  CE1 PHE   167     101.194 142.709 102.859  1.00  0.00           C  
ATOM   1328  CE2 PHE   167     103.167 142.169 104.062  1.00  0.00           C  
ATOM   1329  CZ  PHE   167     101.817 142.009 103.864  1.00  0.00           C  
ATOM   1330  N   THR   168     106.298 147.065 101.897  1.00  0.00              
ATOM   1331  CA  THR   168     107.335 147.837 101.274  1.00  0.00              
ATOM   1332  CB  THR   168     108.025 148.777 102.223  1.00  0.00              
ATOM   1333  C   THR   168     108.355 146.890 100.729  1.00  0.00              
ATOM   1334  O   THR   168     108.737 145.918 101.379  1.00  0.00              
ATOM   1335  OG1 THR   168     107.086 149.685 102.780  1.00  0.00           O  
ATOM   1336  CG2 THR   168     109.112 149.551 101.458  1.00  0.00           C  
ATOM   1337  N   SER   169     108.803 147.145  99.484  1.00  0.00              
ATOM   1338  CA  SER   169     109.757 146.281  98.857  1.00  0.00              
ATOM   1339  CB  SER   169     109.861 146.504  97.340  1.00  0.00              
ATOM   1340  C   SER   169     111.105 146.530  99.453  1.00  0.00              
ATOM   1341  O   SER   169     111.536 147.675  99.582  1.00  0.00              
ATOM   1342  OG  SER   169     110.821 145.620  96.784  1.00  0.00           O  
ATOM   1343  N   ILE   170     111.802 145.440  99.841  1.00  0.00              
ATOM   1344  CA  ILE   170     113.128 145.540 100.384  1.00  0.00              
ATOM   1345  CB  ILE   170     113.193 145.350 101.876  1.00  0.00              
ATOM   1346  C   ILE   170     113.952 144.456  99.762  1.00  0.00              
ATOM   1347  O   ILE   170     113.484 143.331  99.590  1.00  0.00              
ATOM   1348  CG2 ILE   170     112.646 143.952 102.213  1.00  0.00           C  
ATOM   1349  CG1 ILE   170     114.623 145.616 102.381  1.00  0.00           C  
ATOM   1350  CD1 ILE   170     114.747 145.703 103.902  1.00  0.00           C  
ATOM   1351  N   VAL   171     115.214 144.767  99.406  1.00  0.00              
ATOM   1352  CA  VAL   171     116.056 143.778  98.794  1.00  0.00              
ATOM   1353  CB  VAL   171     116.951 144.308  97.717  1.00  0.00              
ATOM   1354  C   VAL   171     116.945 143.188  99.834  1.00  0.00              
ATOM   1355  O   VAL   171     117.492 143.891 100.682  1.00  0.00              
ATOM   1356  CG1 VAL   171     116.097 144.710  96.508  1.00  0.00           C  
ATOM   1357  CG2 VAL   171     117.768 145.467  98.306  1.00  0.00           C  
ATOM   1358  N   THR   172     117.092 141.850  99.780  1.00  0.00              
ATOM   1359  CA  THR   172     117.929 141.123 100.686  1.00  0.00              
ATOM   1360  CB  THR   172     117.172 140.269 101.659  1.00  0.00              
ATOM   1361  C   THR   172     118.724 140.188  99.832  1.00  0.00              
ATOM   1362  O   THR   172     118.691 140.271  98.606  1.00  0.00              
ATOM   1363  OG1 THR   172     116.497 139.226 100.971  1.00  0.00           O  
ATOM   1364  CG2 THR   172     116.161 141.153 102.407  1.00  0.00           C  
ATOM   1365  N   ASP   173     119.474 139.274 100.471  1.00  0.00              
ATOM   1366  CA  ASP   173     120.261 138.324  99.741  1.00  0.00              
ATOM   1367  CB  ASP   173     121.147 137.443 100.635  1.00  0.00              
ATOM   1368  C   ASP   173     119.344 137.442  98.952  1.00  0.00              
ATOM   1369  O   ASP   173     119.733 136.902  97.918  1.00  0.00              
ATOM   1370  CG  ASP   173     122.332 138.303 101.043  1.00  0.00           C  
ATOM   1371  OD1 ASP   173     122.706 139.185 100.224  1.00  0.00           O  
ATOM   1372  OD2 ASP   173     122.875 138.101 102.162  1.00  0.00           O  
ATOM   1373  N   TYR   174     118.115 137.225  99.455  1.00  0.00              
ATOM   1374  CA  TYR   174     117.142 136.436  98.746  1.00  0.00              
ATOM   1375  CB  TYR   174     115.892 136.059  99.559  1.00  0.00              
ATOM   1376  C   TYR   174     116.702 137.133  97.495  1.00  0.00              
ATOM   1377  O   TYR   174     116.381 136.480  96.504  1.00  0.00              
ATOM   1378  CG  TYR   174     116.269 134.944 100.474  1.00  0.00           C  
ATOM   1379  CD1 TYR   174     116.505 133.689  99.958  1.00  0.00           C  
ATOM   1380  CD2 TYR   174     116.365 135.137 101.832  1.00  0.00           C  
ATOM   1381  CE1 TYR   174     116.845 132.641 100.778  1.00  0.00           C  
ATOM   1382  CE2 TYR   174     116.705 134.092 102.660  1.00  0.00           C  
ATOM   1383  CZ  TYR   174     116.946 132.846 102.131  1.00  0.00           C  
ATOM   1384  OH  TYR   174     117.295 131.772 102.975  1.00  0.00           O  
ATOM   1385  N   GLY   175     116.604 138.477  97.508  1.00  0.00              
ATOM   1386  CA  GLY   175     116.192 139.139  96.304  1.00  0.00              
ATOM   1387  C   GLY   175     115.136 140.134  96.664  1.00  0.00              
ATOM   1388  O   GLY   175     115.279 140.886  97.626  1.00  0.00              
ATOM   1389  N   ASN   176     114.040 140.172  95.878  1.00  0.00              
ATOM   1390  CA  ASN   176     112.982 141.104  96.152  1.00  0.00              
ATOM   1391  CB  ASN   176     112.085 141.375  94.932  1.00  0.00              
ATOM   1392  C   ASN   176     112.122 140.533  97.240  1.00  0.00              
ATOM   1393  O   ASN   176     111.447 139.521  97.052  1.00  0.00              
ATOM   1394  CG  ASN   176     110.994 142.367  95.311  1.00  0.00           C  
ATOM   1395  OD1 ASN   176     110.965 142.890  96.424  1.00  0.00           O  
ATOM   1396  ND2 ASN   176     110.053 142.612  94.360  1.00  0.00           N  
ATOM   1397  N   CYS   177     112.122 141.187  98.421  1.00  0.00              
ATOM   1398  CA  CYS   177     111.363 140.700  99.540  1.00  0.00              
ATOM   1399  CB  CYS   177     112.242 140.343 100.752  1.00  0.00              
ATOM   1400  C   CYS   177     110.437 141.811  99.949  1.00  0.00              
ATOM   1401  O   CYS   177     110.499 142.902  99.384  1.00  0.00              
ATOM   1402  SG  CYS   177     113.710 139.350 100.317  1.00  0.00           S  
ATOM   1403  N   PHE   178     109.541 141.568 100.935  1.00  0.00              
ATOM   1404  CA  PHE   178     108.581 142.587 101.279  1.00  0.00              
ATOM   1405  CB  PHE   178     107.183 142.258 100.729  1.00  0.00              
ATOM   1406  C   PHE   178     108.483 142.733 102.772  1.00  0.00              
ATOM   1407  O   PHE   178     108.665 141.773 103.520  1.00  0.00              
ATOM   1408  CG  PHE   178     107.338 142.172  99.245  1.00  0.00           C  
ATOM   1409  CD1 PHE   178     107.770 141.004  98.658  1.00  0.00           C  
ATOM   1410  CD2 PHE   178     107.063 143.253  98.438  1.00  0.00           C  
ATOM   1411  CE1 PHE   178     107.920 140.910  97.293  1.00  0.00           C  
ATOM   1412  CE2 PHE   178     107.211 143.165  97.073  1.00  0.00           C  
ATOM   1413  CZ  PHE   178     107.641 141.993  96.496  1.00  0.00           C  
ATOM   1414  N   THR   179     108.189 143.969 103.242  1.00  0.00              
ATOM   1415  CA  THR   179     108.105 144.232 104.653  1.00  0.00              
ATOM   1416  CB  THR   179     109.136 145.217 105.128  1.00  0.00              
ATOM   1417  C   THR   179     106.764 144.816 104.980  1.00  0.00              
ATOM   1418  O   THR   179     106.359 145.841 104.436  1.00  0.00              
ATOM   1419  OG1 THR   179     110.439 144.735 104.835  1.00  0.00           O  
ATOM   1420  CG2 THR   179     108.972 145.422 106.644  1.00  0.00           C  
ATOM   1421  N   PHE   180     106.048 144.152 105.904  1.00  0.00              
ATOM   1422  CA  PHE   180     104.775 144.580 106.403  1.00  0.00              
ATOM   1423  CB  PHE   180     103.977 143.376 106.949  1.00  0.00              
ATOM   1424  C   PHE   180     105.085 145.497 107.545  1.00  0.00              
ATOM   1425  O   PHE   180     106.010 145.250 108.316  1.00  0.00              
ATOM   1426  CG  PHE   180     102.668 143.779 107.541  1.00  0.00           C  
ATOM   1427  CD1 PHE   180     101.531 143.874 106.772  1.00  0.00           C  
ATOM   1428  CD2 PHE   180     102.577 144.043 108.889  1.00  0.00           C  
ATOM   1429  CE1 PHE   180     100.333 144.235 107.344  1.00  0.00           C  
ATOM   1430  CE2 PHE   180     101.381 144.407 109.463  1.00  0.00           C  
ATOM   1431  CZ  PHE   180     100.252 144.504 108.688  1.00  0.00           C  
ATOM   1432  N   ASN   181     104.315 146.593 107.669  1.00  0.00              
ATOM   1433  CA  ASN   181     104.466 147.562 108.722  1.00  0.00              
ATOM   1434  CB  ASN   181     104.095 147.005 110.111  1.00  0.00              
ATOM   1435  C   ASN   181     105.866 148.112 108.808  1.00  0.00              
ATOM   1436  O   ASN   181     106.401 148.195 109.915  1.00  0.00              
ATOM   1437  CG  ASN   181     103.825 148.168 111.061  1.00  0.00           C  
ATOM   1438  OD1 ASN   181     103.536 149.285 110.636  1.00  0.00           O  
ATOM   1439  ND2 ASN   181     103.912 147.896 112.391  1.00  0.00           N  
ATOM   1440  N   PRO   182     106.509 148.466 107.715  1.00  0.00              
ATOM   1441  CA  PRO   182     107.831 149.040 107.756  1.00  0.00              
ATOM   1442  CB  PRO   182     108.209 149.295 106.300  1.00  0.00              
ATOM   1443  C   PRO   182     107.756 150.334 108.523  1.00  0.00              
ATOM   1444  O   PRO   182     108.762 150.744 109.098  1.00  0.00              
ATOM   1445  CD  PRO   182     105.861 148.697 106.431  1.00  0.00           C  
ATOM   1446  CG  PRO   182     106.848 149.567 105.634  1.00  0.00           C  
ATOM   1447  N   GLY   183     106.596 151.025 108.494  1.00  0.00              
ATOM   1448  CA  GLY   183     106.378 152.217 109.273  1.00  0.00              
ATOM   1449  C   GLY   183     106.974 153.449 108.654  1.00  0.00              
ATOM   1450  O   GLY   183     107.089 154.464 109.334  1.00  0.00              
ATOM   1451  N   THR   184     107.419 153.398 107.386  1.00  0.00              
ATOM   1452  CA  THR   184     107.999 154.543 106.732  1.00  0.00              
ATOM   1453  CB  THR   184     108.733 154.156 105.489  1.00  0.00              
ATOM   1454  C   THR   184     106.971 155.561 106.335  1.00  0.00              
ATOM   1455  O   THR   184     107.171 156.759 106.528  1.00  0.00              
ATOM   1456  OG1 THR   184     109.768 153.237 105.806  1.00  0.00           O  
ATOM   1457  CG2 THR   184     109.318 155.426 104.855  1.00  0.00           C  
ATOM   1458  N   LYS   185     105.823 155.112 105.792  1.00  0.00              
ATOM   1459  CA  LYS   185     104.874 156.025 105.221  1.00  0.00              
ATOM   1460  CB  LYS   185     103.886 155.353 104.251  1.00  0.00              
ATOM   1461  C   LYS   185     104.093 156.756 106.265  1.00  0.00              
ATOM   1462  O   LYS   185     104.581 157.082 107.345  1.00  0.00              
ATOM   1463  CG  LYS   185     104.568 154.727 103.031  1.00  0.00           C  
ATOM   1464  CD  LYS   185     105.424 155.707 102.223  1.00  0.00           C  
ATOM   1465  CE  LYS   185     104.625 156.829 101.559  1.00  0.00           C  
ATOM   1466  NZ  LYS   185     104.270 157.857 102.562  1.00  0.00           N  
ATOM   1467  N   ASP   186     102.846 157.090 105.902  1.00  0.00              
ATOM   1468  CA  ASP   186     101.963 157.906 106.683  1.00  0.00              
ATOM   1469  CB  ASP   186     100.677 158.268 105.919  1.00  0.00              
ATOM   1470  C   ASP   186     101.566 157.261 107.971  1.00  0.00              
ATOM   1471  O   ASP   186     101.414 157.969 108.966  1.00  0.00              
ATOM   1472  CG  ASP   186      99.867 159.253 106.751  1.00  0.00           C  
ATOM   1473  OD1 ASP   186      99.331 158.845 107.815  1.00  0.00           O  
ATOM   1474  OD2 ASP   186      99.784 160.439 106.331  1.00  0.00           O  
ATOM   1475  N   LEU   187     101.402 155.920 107.999  1.00  0.00              
ATOM   1476  CA  LEU   187     100.856 155.273 109.156  1.00  0.00              
ATOM   1477  CB  LEU   187     100.789 153.734 109.049  1.00  0.00              
ATOM   1478  C   LEU   187     101.633 155.649 110.379  1.00  0.00              
ATOM   1479  O   LEU   187     102.858 155.588 110.466  1.00  0.00              
ATOM   1480  CG  LEU   187      99.676 153.252 108.101  1.00  0.00           C  
ATOM   1481  CD1 LEU   187      98.283 153.534 108.690  1.00  0.00           C  
ATOM   1482  CD2 LEU   187      99.844 153.838 106.690  1.00  0.00           C  
ATOM   1483  N   PRO   188     100.826 156.073 111.313  1.00  0.00              
ATOM   1484  CA  PRO   188     101.272 156.524 112.603  1.00  0.00              
ATOM   1485  CB  PRO   188     100.059 157.165 113.265  1.00  0.00              
ATOM   1486  C   PRO   188     101.861 155.404 113.398  1.00  0.00              
ATOM   1487  O   PRO   188     102.316 155.652 114.513  1.00  0.00              
ATOM   1488  CD  PRO   188      99.569 156.707 110.934  1.00  0.00           C  
ATOM   1489  CG  PRO   188      99.224 157.674 112.080  1.00  0.00           C  
ATOM   1490  N   LEU   189     101.804 154.173 112.866  1.00  0.00              
ATOM   1491  CA  LEU   189     102.347 152.992 113.474  1.00  0.00              
ATOM   1492  CB  LEU   189     103.434 153.166 114.564  1.00  0.00              
ATOM   1493  C   LEU   189     101.221 152.232 114.064  1.00  0.00              
ATOM   1494  O   LEU   189     100.429 152.759 114.842  1.00  0.00              
ATOM   1495  CG  LEU   189     104.838 153.551 114.052  1.00  0.00           C  
ATOM   1496  CD1 LEU   189     104.895 154.984 113.504  1.00  0.00           C  
ATOM   1497  CD2 LEU   189     105.904 153.273 115.125  1.00  0.00           C  
ATOM   1498  N   LYS   190     101.130 150.950 113.686  1.00  0.00              
ATOM   1499  CA  LYS   190     100.065 150.123 114.140  1.00  0.00              
ATOM   1500  CB  LYS   190      99.791 148.959 113.182  1.00  0.00              
ATOM   1501  C   LYS   190     100.414 149.620 115.500  1.00  0.00              
ATOM   1502  O   LYS   190     101.583 149.390 115.808  1.00  0.00              
ATOM   1503  CG  LYS   190      99.305 149.500 111.838  1.00  0.00           C  
ATOM   1504  CD  LYS   190      99.393 148.517 110.677  1.00  0.00           C  
ATOM   1505  CE  LYS   190      99.069 149.167 109.332  1.00  0.00           C  
ATOM   1506  NZ  LYS   190     100.135 150.126 108.971  1.00  0.00           N  
ATOM   1507  N   ASN   191      99.389 149.461 116.362  1.00  0.00              
ATOM   1508  CA  ASN   191      99.637 149.035 117.709  1.00  0.00              
ATOM   1509  CB  ASN   191      99.302 150.110 118.755  1.00  0.00              
ATOM   1510  C   ASN   191      98.810 147.823 118.012  1.00  0.00              
ATOM   1511  O   ASN   191      97.869 147.497 117.289  1.00  0.00              
ATOM   1512  CG  ASN   191     100.337 151.218 118.610  1.00  0.00           C  
ATOM   1513  OD1 ASN   191     101.536 150.992 118.766  1.00  0.00           O  
ATOM   1514  ND2 ASN   191      99.861 152.452 118.292  1.00  0.00           N  
ATOM   1515  N   GLN   192      99.183 147.102 119.094  1.00  0.00              
ATOM   1516  CA  GLN   192      98.477 145.914 119.499  1.00  0.00              
ATOM   1517  CB  GLN   192      99.322 144.647 119.333  1.00  0.00              
ATOM   1518  C   GLN   192      98.123 146.044 120.952  1.00  0.00              
ATOM   1519  O   GLN   192      98.964 146.401 121.775  1.00  0.00              
ATOM   1520  CG  GLN   192      98.614 143.347 119.713  1.00  0.00           C  
ATOM   1521  CD  GLN   192      99.633 142.262 119.435  1.00  0.00           C  
ATOM   1522  OE1 GLN   192     100.751 142.573 119.033  1.00  0.00           O  
ATOM   1523  NE2 GLN   192      99.260 140.971 119.640  1.00  0.00           N  
ATOM   1524  N   THR   193      96.817 145.883 121.261  1.00  0.00              
ATOM   1525  CA  THR   193      96.261 145.959 122.588  1.00  0.00              
ATOM   1526  CB  THR   193      94.815 146.337 122.552  1.00  0.00              
ATOM   1527  C   THR   193      96.331 144.699 123.410  1.00  0.00              
ATOM   1528  O   THR   193      96.744 144.729 124.570  1.00  0.00              
ATOM   1529  OG1 THR   193      94.644 147.563 121.859  1.00  0.00           O  
ATOM   1530  CG2 THR   193      94.326 146.485 124.000  1.00  0.00           C  
ATOM   1531  N   VAL   194      95.930 143.546 122.828  1.00  0.00              
ATOM   1532  CA  VAL   194      95.756 142.367 123.635  1.00  0.00              
ATOM   1533  CB  VAL   194      94.310 142.049 123.883  1.00  0.00              
ATOM   1534  C   VAL   194      96.379 141.174 122.968  1.00  0.00              
ATOM   1535  O   VAL   194      96.919 141.243 121.869  1.00  0.00              
ATOM   1536  CG1 VAL   194      93.685 143.218 124.662  1.00  0.00           C  
ATOM   1537  CG2 VAL   194      93.620 141.787 122.538  1.00  0.00           C  
ATOM   1538  N   PRO   195      96.349 140.086 123.696  1.00  0.00              
ATOM   1539  CA  PRO   195      96.893 138.831 123.241  1.00  0.00              
ATOM   1540  CB  PRO   195      97.178 138.007 124.490  1.00  0.00              
ATOM   1541  C   PRO   195      95.977 138.114 122.303  1.00  0.00              
ATOM   1542  O   PRO   195      94.772 138.354 122.363  1.00  0.00              
ATOM   1543  CD  PRO   195      96.327 140.169 125.146  1.00  0.00           C  
ATOM   1544  CG  PRO   195      96.381 138.708 125.603  1.00  0.00           C  
ATOM   1545  N   GLY   196      96.521 137.213 121.463  1.00  0.00              
ATOM   1546  CA  GLY   196      95.681 136.452 120.580  1.00  0.00              
ATOM   1547  C   GLY   196      95.907 136.852 119.154  1.00  0.00              
ATOM   1548  O   GLY   196      96.391 137.939 118.846  1.00  0.00              
ATOM   1549  N   GLU   197      95.518 135.944 118.237  1.00  0.00              
ATOM   1550  CA  GLU   197      95.699 136.119 116.826  1.00  0.00              
ATOM   1551  CB  GLU   197      95.427 134.851 115.991  1.00  0.00              
ATOM   1552  C   GLU   197      94.903 137.271 116.309  1.00  0.00              
ATOM   1553  O   GLU   197      95.298 137.900 115.329  1.00  0.00              
ATOM   1554  CG  GLU   197      94.265 133.993 116.481  1.00  0.00           C  
ATOM   1555  CD  GLU   197      94.827 133.069 117.555  1.00  0.00           C  
ATOM   1556  OE1 GLU   197      95.898 132.459 117.296  1.00  0.00           O  
ATOM   1557  OE2 GLU   197      94.197 132.956 118.640  1.00  0.00           O  
ATOM   1558  N   VAL   198      93.762 137.589 116.944  1.00  0.00              
ATOM   1559  CA  VAL   198      92.935 138.644 116.438  1.00  0.00              
ATOM   1560  CB  VAL   198      91.609 138.779 117.134  1.00  0.00              
ATOM   1561  C   VAL   198      93.658 139.962 116.451  1.00  0.00              
ATOM   1562  O   VAL   198      93.422 140.793 115.575  1.00  0.00              
ATOM   1563  CG1 VAL   198      91.830 139.091 118.619  1.00  0.00           C  
ATOM   1564  CG2 VAL   198      90.788 139.839 116.380  1.00  0.00           C  
ATOM   1565  N   TYR   199      94.547 140.222 117.433  1.00  0.00              
ATOM   1566  CA  TYR   199      95.181 141.513 117.409  1.00  0.00              
ATOM   1567  CB  TYR   199      95.405 142.098 118.813  1.00  0.00              
ATOM   1568  C   TYR   199      96.514 141.406 116.740  1.00  0.00              
ATOM   1569  O   TYR   199      97.473 142.056 117.152  1.00  0.00              
ATOM   1570  CG  TYR   199      94.060 142.479 119.319  1.00  0.00           C  
ATOM   1571  CD1 TYR   199      93.149 141.508 119.653  1.00  0.00           C  
ATOM   1572  CD2 TYR   199      93.711 143.800 119.466  1.00  0.00           C  
ATOM   1573  CE1 TYR   199      91.901 141.838 120.123  1.00  0.00           C  
ATOM   1574  CE2 TYR   199      92.465 144.137 119.936  1.00  0.00           C  
ATOM   1575  CZ  TYR   199      91.559 143.159 120.264  1.00  0.00           C  
ATOM   1576  OH  TYR   199      90.282 143.517 120.745  1.00  0.00           O  
ATOM   1577  N   GLY   200      96.579 140.676 115.610  1.00  0.00              
ATOM   1578  CA  GLY   200      97.838 140.495 114.949  1.00  0.00              
ATOM   1579  C   GLY   200      97.608 140.447 113.470  1.00  0.00              
ATOM   1580  O   GLY   200      96.554 140.839 112.971  1.00  0.00              
ATOM   1581  N   LEU   201      98.624 139.963 112.728  1.00  0.00              
ATOM   1582  CA  LEU   201      98.574 139.928 111.296  1.00  0.00              
ATOM   1583  CB  LEU   201      99.883 140.417 110.652  1.00  0.00              
ATOM   1584  C   LEU   201      98.350 138.527 110.830  1.00  0.00              
ATOM   1585  O   LEU   201      98.870 137.572 111.404  1.00  0.00              
ATOM   1586  CG  LEU   201      99.910 140.376 109.113  1.00  0.00           C  
ATOM   1587  CD1 LEU   201      98.897 141.349 108.490  1.00  0.00           C  
ATOM   1588  CD2 LEU   201     101.342 140.582 108.592  1.00  0.00           C  
ATOM   1589  N   ARG   202      97.529 138.384 109.769  1.00  0.00              
ATOM   1590  CA  ARG   202      97.276 137.108 109.166  1.00  0.00              
ATOM   1591  CB  ARG   202      95.847 136.607 109.395  1.00  0.00              
ATOM   1592  C   ARG   202      97.450 137.270 107.684  1.00  0.00              
ATOM   1593  O   ARG   202      96.904 138.196 107.085  1.00  0.00              
ATOM   1594  CG  ARG   202      95.560 135.314 108.643  1.00  0.00           C  
ATOM   1595  CD  ARG   202      94.109 134.857 108.741  1.00  0.00           C  
ATOM   1596  NE  ARG   202      93.957 133.737 107.776  1.00  0.00           N  
ATOM   1597  CZ  ARG   202      92.711 133.335 107.400  1.00  0.00           C  
ATOM   1598  NH1 ARG   202      91.611 133.948 107.931  1.00  0.00           N  
ATOM   1599  NH2 ARG   202      92.565 132.322 106.499  1.00  0.00           N  
ATOM   1600  N   LEU   203      98.226 136.372 107.041  1.00  0.00              
ATOM   1601  CA  LEU   203      98.421 136.503 105.624  1.00  0.00              
ATOM   1602  CB  LEU   203      99.810 137.050 105.247  1.00  0.00              
ATOM   1603  C   LEU   203      98.351 135.136 105.000  1.00  0.00              
ATOM   1604  O   LEU   203      98.832 134.157 105.569  1.00  0.00              
ATOM   1605  CG  LEU   203     100.238 138.357 105.946  1.00  0.00           C  
ATOM   1606  CD1 LEU   203     101.530 138.918 105.334  1.00  0.00           C  
ATOM   1607  CD2 LEU   203      99.116 139.394 105.985  1.00  0.00           C  
ATOM   1608  N   ALA   204      97.739 135.043 103.798  1.00  0.00              
ATOM   1609  CA  ALA   204      97.678 133.808 103.059  1.00  0.00              
ATOM   1610  CB  ALA   204      96.266 133.477 102.542  1.00  0.00              
ATOM   1611  C   ALA   204      98.561 134.013 101.864  1.00  0.00              
ATOM   1612  O   ALA   204      98.487 135.053 101.209  1.00  0.00              
ATOM   1613  N   PHE   205      99.433 133.029 101.544  1.00  0.00              
ATOM   1614  CA  PHE   205     100.336 133.251 100.445  1.00  0.00              
ATOM   1615  CB  PHE   205     101.807 133.452 100.861  1.00  0.00              
ATOM   1616  C   PHE   205     100.382 132.064  99.529  1.00  0.00              
ATOM   1617  O   PHE   205     100.172 130.920  99.933  1.00  0.00              
ATOM   1618  CG  PHE   205     101.965 134.669 101.705  1.00  0.00           C  
ATOM   1619  CD1 PHE   205     102.220 135.889 101.124  1.00  0.00           C  
ATOM   1620  CD2 PHE   205     101.873 134.589 103.077  1.00  0.00           C  
ATOM   1621  CE1 PHE   205     102.373 137.015 101.896  1.00  0.00           C  
ATOM   1622  CE2 PHE   205     102.027 135.710 103.854  1.00  0.00           C  
ATOM   1623  CZ  PHE   205     102.276 136.926 103.264  1.00  0.00           C  
ATOM   1624  N   ASN   206     100.671 132.343  98.241  1.00  0.00              
ATOM   1625  CA  ASN   206     100.874 131.331  97.245  1.00  0.00              
ATOM   1626  CB  ASN   206     100.017 131.564  95.983  1.00  0.00              
ATOM   1627  C   ASN   206     102.325 131.463  96.869  1.00  0.00              
ATOM   1628  O   ASN   206     102.733 132.459  96.275  1.00  0.00              
ATOM   1629  CG  ASN   206     100.106 130.350  95.070  1.00  0.00           C  
ATOM   1630  OD1 ASN   206     101.176 129.775  94.881  1.00  0.00           O  
ATOM   1631  ND2 ASN   206      98.950 129.948  94.476  1.00  0.00           N  
ATOM   1632  N   ILE   207     103.145 130.460  97.239  1.00  0.00              
ATOM   1633  CA  ILE   207     104.564 130.445  97.001  1.00  0.00              
ATOM   1634  CB  ILE   207     105.297 129.368  97.755  1.00  0.00              
ATOM   1635  C   ILE   207     104.857 130.339  95.532  1.00  0.00              
ATOM   1636  O   ILE   207     105.901 130.807  95.082  1.00  0.00              
ATOM   1637  CG2 ILE   207     105.118 129.658  99.255  1.00  0.00           C  
ATOM   1638  CG1 ILE   207     104.839 127.963  97.339  1.00  0.00           C  
ATOM   1639  CD1 ILE   207     105.808 126.867  97.784  1.00  0.00           C  
ATOM   1640  N   GLY   208     103.990 129.658  94.752  1.00  0.00              
ATOM   1641  CA  GLY   208     104.181 129.596  93.323  1.00  0.00              
ATOM   1642  C   GLY   208     105.314 128.683  92.945  1.00  0.00              
ATOM   1643  O   GLY   208     106.239 129.090  92.243  1.00  0.00              
ATOM   1644  N   GLN   209     105.246 127.406  93.371  1.00  0.00              
ATOM   1645  CA  GLN   209     106.283 126.447  93.097  1.00  0.00              
ATOM   1646  CB  GLN   209     106.072 125.074  93.756  1.00  0.00              
ATOM   1647  C   GLN   209     106.425 126.249  91.622  1.00  0.00              
ATOM   1648  O   GLN   209     107.512 125.934  91.140  1.00  0.00              
ATOM   1649  CG  GLN   209     106.218 125.121  95.279  1.00  0.00           C  
ATOM   1650  CD  GLN   209     106.375 123.698  95.792  1.00  0.00           C  
ATOM   1651  OE1 GLN   209     107.317 122.998  95.423  1.00  0.00           O  
ATOM   1652  NE2 GLN   209     105.435 123.261  96.672  1.00  0.00           N  
ATOM   1653  N   TYR   210     105.337 126.414  90.853  1.00  0.00              
ATOM   1654  CA  TYR   210     105.469 126.234  89.432  1.00  0.00              
ATOM   1655  CB  TYR   210     104.184 126.495  88.633  1.00  0.00              
ATOM   1656  C   TYR   210     106.510 127.193  88.920  1.00  0.00              
ATOM   1657  O   TYR   210     107.244 126.887  87.980  1.00  0.00              
ATOM   1658  CG  TYR   210     104.646 126.469  87.219  1.00  0.00           C  
ATOM   1659  CD1 TYR   210     104.952 125.275  86.608  1.00  0.00           C  
ATOM   1660  CD2 TYR   210     104.792 127.640  86.512  1.00  0.00           C  
ATOM   1661  CE1 TYR   210     105.390 125.251  85.306  1.00  0.00           C  
ATOM   1662  CE2 TYR   210     105.230 127.624  85.208  1.00  0.00           C  
ATOM   1663  CZ  TYR   210     105.527 126.426  84.606  1.00  0.00           C  
ATOM   1664  OH  TYR   210     105.976 126.399  83.271  1.00  0.00           O  
ATOM   1665  N   LYS   211     106.559 128.397  89.517  1.00  0.00              
ATOM   1666  CA  LYS   211     107.444 129.486  89.172  1.00  0.00              
ATOM   1667  CB  LYS   211     107.120 130.763  89.963  1.00  0.00              
ATOM   1668  C   LYS   211     108.885 129.180  89.485  1.00  0.00              
ATOM   1669  O   LYS   211     109.775 129.790  88.895  1.00  0.00              
ATOM   1670  CG  LYS   211     105.778 131.401  89.610  1.00  0.00           C  
ATOM   1671  CD  LYS   211     105.718 131.987  88.199  1.00  0.00           C  
ATOM   1672  CE  LYS   211     104.441 132.790  87.944  1.00  0.00           C  
ATOM   1673  NZ  LYS   211     104.528 133.493  86.646  1.00  0.00           N  
ATOM   1674  N   TYR   212     109.160 128.296  90.466  1.00  0.00              
ATOM   1675  CA  TYR   212     110.507 128.027  90.897  1.00  0.00              
ATOM   1676  CB  TYR   212     110.594 126.904  91.952  1.00  0.00              
ATOM   1677  C   TYR   212     111.400 127.663  89.750  1.00  0.00              
ATOM   1678  O   TYR   212     111.038 126.879  88.873  1.00  0.00              
ATOM   1679  CG  TYR   212     110.135 127.424  93.280  1.00  0.00           C  
ATOM   1680  CD1 TYR   212     108.856 127.900  93.461  1.00  0.00           C  
ATOM   1681  CD2 TYR   212     110.985 127.398  94.365  1.00  0.00           C  
ATOM   1682  CE1 TYR   212     108.442 128.368  94.688  1.00  0.00           C  
ATOM   1683  CE2 TYR   212     110.580 127.862  95.595  1.00  0.00           C  
ATOM   1684  CZ  TYR   212     109.307 128.350  95.757  1.00  0.00           C  
ATOM   1685  OH  TYR   212     108.892 128.826  97.018  1.00  0.00           O  
ATOM   1686  N   TYR   213     112.619 128.249  89.738  1.00  0.00              
ATOM   1687  CA  TYR   213     113.566 127.960  88.703  1.00  0.00              
ATOM   1688  CB  TYR   213     114.645 129.048  88.501  1.00  0.00              
ATOM   1689  C   TYR   213     114.210 126.634  89.031  1.00  0.00              
ATOM   1690  O   TYR   213     114.419 126.319  90.199  1.00  0.00              
ATOM   1691  CG  TYR   213     115.458 128.579  87.347  1.00  0.00           C  
ATOM   1692  CD1 TYR   213     114.967 128.627  86.063  1.00  0.00           C  
ATOM   1693  CD2 TYR   213     116.727 128.109  87.551  1.00  0.00           C  
ATOM   1694  CE1 TYR   213     115.724 128.175  85.008  1.00  0.00           C  
ATOM   1695  CE2 TYR   213     117.489 127.652  86.506  1.00  0.00           C  
ATOM   1696  CZ  TYR   213     116.985 127.679  85.228  1.00  0.00           C  
ATOM   1697  OH  TYR   213     117.752 127.208  84.141  1.00  0.00           O  
ATOM   1698  N   PRO   214     114.495 125.812  88.045  1.00  0.00              
ATOM   1699  CA  PRO   214     115.107 124.526  88.306  1.00  0.00              
ATOM   1700  CB  PRO   214     115.095 123.789  86.972  1.00  0.00              
ATOM   1701  C   PRO   214     116.475 124.709  88.922  1.00  0.00              
ATOM   1702  O   PRO   214     117.182 125.625  88.525  1.00  0.00              
ATOM   1703  CD  PRO   214     113.715 125.798  86.816  1.00  0.00           C  
ATOM   1704  CG  PRO   214     113.857 124.369  86.258  1.00  0.00           C  
ATOM   1705  N   ASP   215     116.912 123.822  89.840  1.00  0.00              
ATOM   1706  CA  ASP   215     118.053 124.138  90.679  1.00  0.00              
ATOM   1707  CB  ASP   215     117.913 123.550  92.095  1.00  0.00              
ATOM   1708  C   ASP   215     119.405 123.658  90.250  1.00  0.00              
ATOM   1709  O   ASP   215     119.621 122.439  90.257  1.00  0.00              
ATOM   1710  CG  ASP   215     116.783 124.240  92.835  1.00  0.00           C  
ATOM   1711  OD1 ASP   215     116.720 125.496  92.775  1.00  0.00           O  
ATOM   1712  OD2 ASP   215     115.966 123.520  93.469  1.00  0.00           O  
ATOM   1713  N   LEU   216     120.355 124.626  89.984  1.00  0.00              
ATOM   1714  CA  LEU   216     121.705 124.248  89.632  1.00  0.00              
ATOM   1715  CB  LEU   216     121.995 124.190  88.120  1.00  0.00              
ATOM   1716  C   LEU   216     122.899 124.887  90.335  1.00  0.00              
ATOM   1717  O   LEU   216     123.983 124.325  90.106  1.00  0.00              
ATOM   1718  CG  LEU   216     121.401 122.966  87.364  1.00  0.00           C  
ATOM   1719  CD1 LEU   216     121.811 122.974  85.883  1.00  0.00           C  
ATOM   1720  CD2 LEU   216     121.767 121.624  88.023  1.00  0.00           C  
ATOM   1721  N   LEU   217     122.767 125.994  91.161  1.00  0.00              
ATOM   1722  CA  LEU   217     123.894 126.650  91.861  1.00  0.00              
ATOM   1723  CB  LEU   217     124.914 127.244  90.868  1.00  0.00              
ATOM   1724  C   LEU   217     123.471 127.859  92.672  1.00  0.00              
ATOM   1725  O   LEU   217     122.364 128.352  92.498  1.00  0.00              
ATOM   1726  CG  LEU   217     126.143 128.047  91.361  1.00  0.00           C  
ATOM   1727  CD1 LEU   217     127.138 127.198  92.164  1.00  0.00           C  
ATOM   1728  CD2 LEU   217     126.795 128.827  90.204  1.00  0.00           C  
ATOM   1729  N   ASP   218     124.408 128.405  93.518  1.00  0.00              
ATOM   1730  CA  ASP   218     124.336 129.550  94.419  1.00  0.00              
ATOM   1731  CB  ASP   218     125.604 130.430  94.452  1.00  0.00              
ATOM   1732  C   ASP   218     123.218 130.457  94.010  1.00  0.00              
ATOM   1733  O   ASP   218     123.030 130.762  92.832  1.00  0.00              
ATOM   1734  CG  ASP   218     125.710 131.231  93.154  1.00  0.00           C  
ATOM   1735  OD1 ASP   218     126.161 130.672  92.123  1.00  0.00           O  
ATOM   1736  OD2 ASP   218     125.326 132.431  93.178  1.00  0.00           O  
ATOM   1737  N   ARG   219     122.489 130.963  95.016  1.00  0.00              
ATOM   1738  CA  ARG   219     121.264 131.678  94.820  1.00  0.00              
ATOM   1739  CB  ARG   219     121.297 132.700  93.664  1.00  0.00              
ATOM   1740  C   ARG   219     120.211 130.649  94.542  1.00  0.00              
ATOM   1741  O   ARG   219     119.041 130.976  94.356  1.00  0.00              
ATOM   1742  CG  ARG   219     122.414 133.742  93.795  1.00  0.00           C  
ATOM   1743  CD  ARG   219     122.048 134.979  94.619  1.00  0.00           C  
ATOM   1744  NE  ARG   219     123.246 135.865  94.641  1.00  0.00           N  
ATOM   1745  CZ  ARG   219     123.379 136.823  95.605  1.00  0.00           C  
ATOM   1746  NH1 ARG   219     122.428 136.955  96.575  1.00  0.00           N  
ATOM   1747  NH2 ARG   219     124.465 137.649  95.596  1.00  0.00           N  
ATOM   1748  N   ASN   220     120.594 129.354  94.576  1.00  0.00              
ATOM   1749  CA  ASN   220     119.631 128.305  94.376  1.00  0.00              
ATOM   1750  CB  ASN   220     120.023 127.220  93.351  1.00  0.00              
ATOM   1751  C   ASN   220     119.395 127.649  95.707  1.00  0.00              
ATOM   1752  O   ASN   220     120.294 127.603  96.544  1.00  0.00              
ATOM   1753  CG  ASN   220     119.755 127.751  91.940  1.00  0.00           C  
ATOM   1754  OD1 ASN   220     120.437 127.388  90.982  1.00  0.00           O  
ATOM   1755  ND2 ASN   220     118.730 128.633  91.801  1.00  0.00           N  
ATOM   1756  N   ARG   221     118.156 127.158  95.947  1.00  0.00              
ATOM   1757  CA  ARG   221     117.834 126.548  97.212  1.00  0.00              
ATOM   1758  CB  ARG   221     116.931 127.435  98.092  1.00  0.00              
ATOM   1759  C   ARG   221     117.071 125.268  97.004  1.00  0.00              
ATOM   1760  O   ARG   221     116.343 125.093  96.027  1.00  0.00              
ATOM   1761  CG  ARG   221     117.540 128.776  98.512  1.00  0.00           C  
ATOM   1762  CD  ARG   221     118.501 128.685  99.700  1.00  0.00           C  
ATOM   1763  NE  ARG   221     119.884 128.686  99.152  1.00  0.00           N  
ATOM   1764  CZ  ARG   221     120.560 129.856  98.968  1.00  0.00           C  
ATOM   1765  NH1 ARG   221     120.035 131.035  99.418  1.00  0.00           N  
ATOM   1766  NH2 ARG   221     121.753 129.837  98.304  1.00  0.00           N  
ATOM   1767  N   PRO   222     117.308 124.329  97.893  1.00  0.00              
ATOM   1768  CA  PRO   222     116.641 123.051  97.843  1.00  0.00              
ATOM   1769  CB  PRO   222     117.558 122.058  98.569  1.00  0.00              
ATOM   1770  C   PRO   222     115.259 123.101  98.430  1.00  0.00              
ATOM   1771  O   PRO   222     114.523 122.126  98.286  1.00  0.00              
ATOM   1772  CD  PRO   222     118.610 124.233  98.534  1.00  0.00           C  
ATOM   1773  CG  PRO   222     118.533 122.942  99.365  1.00  0.00           C  
ATOM   1774  N   ASP   223     114.876 124.193  99.125  1.00  0.00              
ATOM   1775  CA  ASP   223     113.624 124.186  99.832  1.00  0.00              
ATOM   1776  CB  ASP   223     113.727 124.722 101.273  1.00  0.00              
ATOM   1777  C   ASP   223     112.586 125.038  99.172  1.00  0.00              
ATOM   1778  O   ASP   223     112.884 125.941  98.391  1.00  0.00              
ATOM   1779  CG  ASP   223     114.425 123.685 102.136  1.00  0.00           C  
ATOM   1780  OD1 ASP   223     114.374 122.479 101.775  1.00  0.00           O  
ATOM   1781  OD2 ASP   223     115.010 124.085 103.178  1.00  0.00           O  
ATOM   1782  N   ALA   224     111.310 124.727  99.495  1.00  0.00              
ATOM   1783  CA  ALA   224     110.168 125.466  99.048  1.00  0.00              
ATOM   1784  CB  ALA   224     109.101 124.595  98.365  1.00  0.00              
ATOM   1785  C   ALA   224     109.550 126.050 100.276  1.00  0.00              
ATOM   1786  O   ALA   224     109.452 125.388 101.307  1.00  0.00              
ATOM   1787  N   GLY   225     109.116 127.323 100.201  1.00  0.00              
ATOM   1788  CA  GLY   225     108.555 127.940 101.364  1.00  0.00              
ATOM   1789  C   GLY   225     108.988 129.369 101.358  1.00  0.00              
ATOM   1790  O   GLY   225     109.344 129.921 100.319  1.00  0.00              
ATOM   1791  N   ILE   226     108.961 130.003 102.542  1.00  0.00              
ATOM   1792  CA  ILE   226     109.266 131.394 102.663  1.00  0.00              
ATOM   1793  CB  ILE   226     107.954 132.133 102.665  1.00  0.00              
ATOM   1794  C   ILE   226     110.068 131.589 103.920  1.00  0.00              
ATOM   1795  O   ILE   226     109.990 130.784 104.846  1.00  0.00              
ATOM   1796  CG2 ILE   226     107.068 131.450 103.710  1.00  0.00           C  
ATOM   1797  CG1 ILE   226     108.075 133.648 102.797  1.00  0.00           C  
ATOM   1798  CD1 ILE   226     108.509 134.069 104.189  1.00  0.00           C  
ATOM   1799  N   ARG   227     110.911 132.646 103.959  1.00  0.00              
ATOM   1800  CA  ARG   227     111.701 132.942 105.122  1.00  0.00              
ATOM   1801  CB  ARG   227     113.163 133.228 104.763  1.00  0.00              
ATOM   1802  C   ARG   227     111.137 134.200 105.718  1.00  0.00              
ATOM   1803  O   ARG   227     110.879 135.163 104.999  1.00  0.00              
ATOM   1804  CG  ARG   227     113.770 132.168 103.843  1.00  0.00           C  
ATOM   1805  CD  ARG   227     113.998 130.807 104.500  1.00  0.00           C  
ATOM   1806  NE  ARG   227     114.564 129.920 103.445  1.00  0.00           N  
ATOM   1807  CZ  ARG   227     115.046 128.683 103.761  1.00  0.00           C  
ATOM   1808  NH1 ARG   227     115.005 128.241 105.050  1.00  0.00           N  
ATOM   1809  NH2 ARG   227     115.582 127.891 102.785  1.00  0.00           N  
ATOM   1810  N   PHE   228     110.930 134.232 107.052  1.00  0.00              
ATOM   1811  CA  PHE   228     110.341 135.402 107.647  1.00  0.00              
ATOM   1812  CB  PHE   228     108.979 135.144 108.315  1.00  0.00              
ATOM   1813  C   PHE   228     111.220 135.891 108.768  1.00  0.00              
ATOM   1814  O   PHE   228     111.931 135.111 109.401  1.00  0.00              
ATOM   1815  CG  PHE   228     107.931 134.689 107.349  1.00  0.00           C  
ATOM   1816  CD1 PHE   228     107.145 135.599 106.682  1.00  0.00           C  
ATOM   1817  CD2 PHE   228     107.722 133.348 107.115  1.00  0.00           C  
ATOM   1818  CE1 PHE   228     106.167 135.179 105.809  1.00  0.00           C  
ATOM   1819  CE2 PHE   228     106.744 132.924 106.244  1.00  0.00           C  
ATOM   1820  CZ  PHE   228     105.958 133.839 105.587  1.00  0.00           C  
ATOM   1821  N   THR   229     111.199 137.222 109.026  1.00  0.00              
ATOM   1822  CA  THR   229     111.937 137.790 110.126  1.00  0.00              
ATOM   1823  CB  THR   229     113.183 138.533 109.735  1.00  0.00              
ATOM   1824  C   THR   229     111.087 138.845 110.772  1.00  0.00              
ATOM   1825  O   THR   229     110.529 139.707 110.096  1.00  0.00              
ATOM   1826  OG1 THR   229     112.844 139.655 108.937  1.00  0.00           O  
ATOM   1827  CG2 THR   229     114.131 137.610 108.968  1.00  0.00           C  
ATOM   1828  N   ILE   230     111.018 138.829 112.118  1.00  0.00              
ATOM   1829  CA  ILE   230     110.250 139.788 112.866  1.00  0.00              
ATOM   1830  CB  ILE   230     109.599 139.170 114.072  1.00  0.00              
ATOM   1831  C   ILE   230     111.269 140.729 113.445  1.00  0.00              
ATOM   1832  O   ILE   230     112.159 140.292 114.175  1.00  0.00              
ATOM   1833  CG2 ILE   230     108.790 140.274 114.768  1.00  0.00           C  
ATOM   1834  CG1 ILE   230     108.761 137.927 113.722  1.00  0.00           C  
ATOM   1835  CD1 ILE   230     107.506 138.206 112.904  1.00  0.00           C  
ATOM   1836  N   HIS   231     111.175 142.044 113.151  1.00  0.00              
ATOM   1837  CA  HIS   231     112.181 142.941 113.657  1.00  0.00              
ATOM   1838  CB  HIS   231     113.371 143.095 112.695  1.00  0.00              
ATOM   1839  C   HIS   231     111.607 144.313 113.878  1.00  0.00              
ATOM   1840  O   HIS   231     110.502 144.635 113.447  1.00  0.00              
ATOM   1841  ND1 HIS   231     112.622 144.830 110.998  1.00  0.00           N  
ATOM   1842  CG  HIS   231     112.943 143.532 111.326  1.00  0.00           C  
ATOM   1843  NE2 HIS   231     112.349 143.622 109.152  1.00  0.00           N  
ATOM   1844  CD2 HIS   231     112.772 142.807 110.187  1.00  0.00           C  
ATOM   1845  CE1 HIS   231     112.273 144.827 109.687  1.00  0.00           C  
ATOM   1846  N   TYR   232     112.386 145.161 114.580  1.00  0.00              
ATOM   1847  CA  TYR   232     112.044 146.519 114.907  1.00  0.00              
ATOM   1848  CB  TYR   232     113.013 147.126 115.942  1.00  0.00              
ATOM   1849  C   TYR   232     112.082 147.332 113.646  1.00  0.00              
ATOM   1850  O   TYR   232     112.846 147.039 112.728  1.00  0.00              
ATOM   1851  CG  TYR   232     112.614 148.527 116.247  1.00  0.00           C  
ATOM   1852  CD1 TYR   232     111.489 148.792 116.990  1.00  0.00           C  
ATOM   1853  CD2 TYR   232     113.397 149.576 115.825  1.00  0.00           C  
ATOM   1854  CE1 TYR   232     111.129 150.090 117.272  1.00  0.00           C  
ATOM   1855  CE2 TYR   232     113.044 150.875 116.102  1.00  0.00           C  
ATOM   1856  CZ  TYR   232     111.905 151.134 116.824  1.00  0.00           C  
ATOM   1857  OH  TYR   232     111.537 152.466 117.112  1.00  0.00           O  
ATOM   1858  N   HIS   233     111.224 148.373 113.566  1.00  0.00              
ATOM   1859  CA  HIS   233     111.107 149.201 112.396  1.00  0.00              
ATOM   1860  CB  HIS   233     110.134 150.384 112.572  1.00  0.00              
ATOM   1861  C   HIS   233     112.430 149.836 112.092  1.00  0.00              
ATOM   1862  O   HIS   233     112.796 149.957 110.924  1.00  0.00              
ATOM   1863  ND1 HIS   233     107.671 150.951 112.808  1.00  0.00           N  
ATOM   1864  CG  HIS   233     108.686 150.021 112.718  1.00  0.00           C  
ATOM   1865  NE2 HIS   233     106.710 148.951 112.939  1.00  0.00           N  
ATOM   1866  CD2 HIS   233     108.080 148.806 112.800  1.00  0.00           C  
ATOM   1867  CE1 HIS   233     106.513 150.257 112.938  1.00  0.00           C  
ATOM   1868  N   LYS   234     113.176 150.294 113.120  1.00  0.00              
ATOM   1869  CA  LYS   234     114.430 150.954 112.857  1.00  0.00              
ATOM   1870  CB  LYS   234     114.779 152.079 113.849  1.00  0.00              
ATOM   1871  C   LYS   234     115.569 149.980 112.922  1.00  0.00              
ATOM   1872  O   LYS   234     116.627 150.295 113.466  1.00  0.00              
ATOM   1873  CG  LYS   234     113.995 153.377 113.646  1.00  0.00           C  
ATOM   1874  CD  LYS   234     112.568 153.372 114.191  1.00  0.00           C  
ATOM   1875  CE  LYS   234     111.842 154.695 113.938  1.00  0.00           C  
ATOM   1876  NZ  LYS   234     112.708 155.828 114.339  1.00  0.00           N  
ATOM   1877  N   GLU   235     115.392 148.792 112.333  1.00  0.00              
ATOM   1878  CA  GLU   235     116.448 147.820 112.275  1.00  0.00              
ATOM   1879  CB  GLU   235     116.316 146.748 113.367  1.00  0.00              
ATOM   1880  C   GLU   235     116.273 147.130 110.957  1.00  0.00              
ATOM   1881  O   GLU   235     115.168 146.706 110.628  1.00  0.00              
ATOM   1882  CG  GLU   235     117.412 145.692 113.335  1.00  0.00           C  
ATOM   1883  CD  GLU   235     117.063 144.673 114.405  1.00  0.00           C  
ATOM   1884  OE1 GLU   235     116.425 145.076 115.414  1.00  0.00           O  
ATOM   1885  OE2 GLU   235     117.419 143.478 114.225  1.00  0.00           O  
ATOM   1886  N   PRO   236     117.312 146.998 110.177  1.00  0.00              
ATOM   1887  CA  PRO   236     117.205 146.349 108.897  1.00  0.00              
ATOM   1888  CB  PRO   236     118.421 146.827 108.090  1.00  0.00              
ATOM   1889  C   PRO   236     117.168 144.860 109.041  1.00  0.00              
ATOM   1890  O   PRO   236     117.621 144.362 110.071  1.00  0.00              
ATOM   1891  CD  PRO   236     118.481 147.849 110.284  1.00  0.00           C  
ATOM   1892  CG  PRO   236     119.399 147.361 109.152  1.00  0.00           C  
ATOM   1893  N   PRO   237     116.632 144.143 108.084  1.00  0.00              
ATOM   1894  CA  PRO   237     116.568 142.712 108.180  1.00  0.00              
ATOM   1895  CB  PRO   237     115.419 142.265 107.274  1.00  0.00              
ATOM   1896  C   PRO   237     117.877 142.057 107.826  1.00  0.00              
ATOM   1897  O   PRO   237     118.666 142.640 107.088  1.00  0.00              
ATOM   1898  CD  PRO   237     115.560 144.675 107.253  1.00  0.00           C  
ATOM   1899  CG  PRO   237     115.134 143.485 106.379  1.00  0.00           C  
ATOM   1900  N   ASN   238     118.116 140.855 108.390  1.00  0.00              
ATOM   1901  CA  ASN   238     119.240 140.015 108.087  1.00  0.00              
ATOM   1902  CB  ASN   238     120.208 139.952 109.284  1.00  0.00              
ATOM   1903  C   ASN   238     118.604 138.664 107.945  1.00  0.00              
ATOM   1904  O   ASN   238     118.970 137.706 108.625  1.00  0.00              
ATOM   1905  CG  ASN   238     121.540 139.339 108.887  1.00  0.00           C  
ATOM   1906  OD1 ASN   238     121.796 139.062 107.717  1.00  0.00           O  
ATOM   1907  ND2 ASN   238     122.420 139.117 109.901  1.00  0.00           N  
ATOM   1908  N   LEU   239     117.669 138.572 106.983  1.00  0.00              
ATOM   1909  CA  LEU   239     116.760 137.481 106.752  1.00  0.00              
ATOM   1910  CB  LEU   239     115.871 137.809 105.526  1.00  0.00              
ATOM   1911  C   LEU   239     117.500 136.220 106.453  1.00  0.00              
ATOM   1912  O   LEU   239     117.112 135.151 106.922  1.00  0.00              
ATOM   1913  CG  LEU   239     114.681 136.885 105.176  1.00  0.00           C  
ATOM   1914  CD1 LEU   239     115.107 135.432 104.942  1.00  0.00           C  
ATOM   1915  CD2 LEU   239     113.506 137.050 106.146  1.00  0.00           C  
ATOM   1916  N   LEU   240     118.574 136.289 105.651  1.00  0.00              
ATOM   1917  CA  LEU   240     119.200 135.056 105.286  1.00  0.00              
ATOM   1918  CB  LEU   240     120.358 135.257 104.290  1.00  0.00              
ATOM   1919  C   LEU   240     119.728 134.385 106.520  1.00  0.00              
ATOM   1920  O   LEU   240     119.562 133.178 106.687  1.00  0.00              
ATOM   1921  CG  LEU   240     121.014 133.947 103.808  1.00  0.00           C  
ATOM   1922  CD1 LEU   240     119.994 133.034 103.107  1.00  0.00           C  
ATOM   1923  CD2 LEU   240     122.236 134.233 102.918  1.00  0.00           C  
ATOM   1924  N   ALA   241     120.444 135.128 107.387  1.00  0.00              
ATOM   1925  CA  ALA   241     120.965 134.525 108.587  1.00  0.00              
ATOM   1926  CB  ALA   241     122.076 135.371 109.235  1.00  0.00              
ATOM   1927  C   ALA   241     119.938 134.273 109.663  1.00  0.00              
ATOM   1928  O   ALA   241     119.816 133.159 110.170  1.00  0.00              
ATOM   1929  N   LYS   242     119.193 135.335 110.038  1.00  0.00              
ATOM   1930  CA  LYS   242     118.275 135.398 111.153  1.00  0.00              
ATOM   1931  CB  LYS   242     117.974 136.839 111.589  1.00  0.00              
ATOM   1932  C   LYS   242     116.926 134.757 110.991  1.00  0.00              
ATOM   1933  O   LYS   242     116.362 134.263 111.966  1.00  0.00              
ATOM   1934  CG  LYS   242     119.153 137.512 112.283  1.00  0.00           C  
ATOM   1935  CD  LYS   242     118.985 139.019 112.450  1.00  0.00           C  
ATOM   1936  CE  LYS   242     120.035 139.634 113.374  1.00  0.00           C  
ATOM   1937  NZ  LYS   242     121.392 139.317 112.873  1.00  0.00           N  
ATOM   1938  N   SER   243     116.350 134.770 109.779  1.00  0.00              
ATOM   1939  CA  SER   243     114.958 134.443 109.613  1.00  0.00              
ATOM   1940  CB  SER   243     114.452 134.620 108.166  1.00  0.00              
ATOM   1941  C   SER   243     114.613 133.049 110.032  1.00  0.00              
ATOM   1942  O   SER   243     115.475 132.219 110.311  1.00  0.00              
ATOM   1943  OG  SER   243     115.049 133.656 107.310  1.00  0.00           O  
ATOM   1944  N   ILE   244     113.283 132.802 110.101  1.00  0.00              
ATOM   1945  CA  ILE   244     112.662 131.554 110.449  1.00  0.00              
ATOM   1946  CB  ILE   244     111.660 131.683 111.560  1.00  0.00              
ATOM   1947  C   ILE   244     111.907 131.132 109.226  1.00  0.00              
ATOM   1948  O   ILE   244     111.615 131.961 108.367  1.00  0.00              
ATOM   1949  CG2 ILE   244     110.537 132.612 111.072  1.00  0.00           C  
ATOM   1950  CG1 ILE   244     111.176 130.304 112.043  1.00  0.00           C  
ATOM   1951  CD1 ILE   244     110.290 130.369 113.290  1.00  0.00           C  
ATOM   1952  N   ILE   245     111.574 129.829 109.107  1.00  0.00              
ATOM   1953  CA  ILE   245     110.959 129.346 107.899  1.00  0.00              
ATOM   1954  CB  ILE   245     111.609 128.104 107.360  1.00  0.00              
ATOM   1955  C   ILE   245     109.514 129.003 108.123  1.00  0.00              
ATOM   1956  O   ILE   245     109.107 128.636 109.225  1.00  0.00              
ATOM   1957  CG2 ILE   245     111.339 126.966 108.359  1.00  0.00           C  
ATOM   1958  CG1 ILE   245     111.122 127.813 105.929  1.00  0.00           C  
ATOM   1959  CD1 ILE   245     111.950 126.750 105.208  1.00  0.00           C  
ATOM   1960  N   ALA   246     108.700 129.186 107.060  1.00  0.00              
ATOM   1961  CA  ALA   246     107.306 128.819 107.078  1.00  0.00              
ATOM   1962  CB  ALA   246     106.365 130.012 106.828  1.00  0.00              
ATOM   1963  C   ALA   246     107.086 127.856 105.948  1.00  0.00              
ATOM   1964  O   ALA   246     107.437 128.144 104.801  1.00  0.00              
ATOM   1965  N   PRO   247     106.517 126.711 106.243  1.00  0.00              
ATOM   1966  CA  PRO   247     106.267 125.716 105.224  1.00  0.00              
ATOM   1967  CB  PRO   247     106.337 124.363 105.940  1.00  0.00              
ATOM   1968  C   PRO   247     104.970 125.901 104.503  1.00  0.00              
ATOM   1969  O   PRO   247     104.028 126.448 105.070  1.00  0.00              
ATOM   1970  CD  PRO   247     106.683 126.117 107.555  1.00  0.00           C  
ATOM   1971  CG  PRO   247     106.111 124.696 107.421  1.00  0.00           C  
ATOM   1972  N   VAL   248     104.894 125.404 103.251  1.00  0.00              
ATOM   1973  CA  VAL   248     103.698 125.481 102.466  1.00  0.00              
ATOM   1974  CB  VAL   248     103.972 125.301 101.008  1.00  0.00              
ATOM   1975  C   VAL   248     102.818 124.341 102.881  1.00  0.00              
ATOM   1976  O   VAL   248     103.312 123.275 103.245  1.00  0.00              
ATOM   1977  CG1 VAL   248     104.904 126.433 100.552  1.00  0.00           C  
ATOM   1978  CG2 VAL   248     104.564 123.895 100.802  1.00  0.00           C  
ATOM   1979  N   GLY   249     101.482 124.536 102.836  1.00  0.00              
ATOM   1980  CA  GLY   249     100.577 123.469 103.154  1.00  0.00              
ATOM   1981  C   GLY   249     100.271 123.473 104.618  1.00  0.00              
ATOM   1982  O   GLY   249      99.754 122.488 105.143  1.00  0.00              
ATOM   1983  N   SER   250     100.591 124.573 105.326  1.00  0.00              
ATOM   1984  CA  SER   250     100.295 124.618 106.728  1.00  0.00              
ATOM   1985  CB  SER   250     101.518 124.433 107.645  1.00  0.00              
ATOM   1986  C   SER   250      99.820 125.993 107.060  1.00  0.00              
ATOM   1987  O   SER   250     100.018 126.944 106.305  1.00  0.00              
ATOM   1988  OG  SER   250     102.130 123.171 107.447  1.00  0.00           O  
ATOM   1989  N   HIS   251      99.145 126.103 108.221  1.00  0.00              
ATOM   1990  CA  HIS   251      98.766 127.368 108.772  1.00  0.00              
ATOM   1991  CB  HIS   251      97.312 127.399 109.279  1.00  0.00              
ATOM   1992  C   HIS   251      99.660 127.470 109.970  1.00  0.00              
ATOM   1993  O   HIS   251      99.573 126.645 110.878  1.00  0.00              
ATOM   1994  ND1 HIS   251      95.439 129.037 109.784  1.00  0.00           N  
ATOM   1995  CG  HIS   251      96.763 128.775 109.509  1.00  0.00           C  
ATOM   1996  NE2 HIS   251      96.485 130.999 109.784  1.00  0.00           N  
ATOM   1997  CD2 HIS   251      97.387 129.985 109.512  1.00  0.00           C  
ATOM   1998  CE1 HIS   251      95.329 130.380 109.940  1.00  0.00           C  
ATOM   1999  N   THR   252     100.563 128.470 110.007  1.00  0.00              
ATOM   2000  CA  THR   252     101.489 128.506 111.104  1.00  0.00              
ATOM   2001  CB  THR   252     102.917 128.657 110.665  1.00  0.00              
ATOM   2002  C   THR   252     101.155 129.656 112.005  1.00  0.00              
ATOM   2003  O   THR   252     100.934 130.781 111.558  1.00  0.00              
ATOM   2004  OG1 THR   252     103.281 127.587 109.804  1.00  0.00           O  
ATOM   2005  CG2 THR   252     103.820 128.671 111.912  1.00  0.00           C  
ATOM   2006  N   TYR   253     101.120 129.388 113.328  1.00  0.00              
ATOM   2007  CA  TYR   253     100.796 130.406 114.284  1.00  0.00              
ATOM   2008  CB  TYR   253      99.787 129.967 115.362  1.00  0.00              
ATOM   2009  C   TYR   253     102.056 130.753 114.996  1.00  0.00              
ATOM   2010  O   TYR   253     102.771 129.879 115.486  1.00  0.00              
ATOM   2011  CG  TYR   253      98.464 129.736 114.717  1.00  0.00           C  
ATOM   2012  CD1 TYR   253      98.151 128.514 114.168  1.00  0.00           C  
ATOM   2013  CD2 TYR   253      97.534 130.751 114.671  1.00  0.00           C  
ATOM   2014  CE1 TYR   253      96.926 128.315 113.576  1.00  0.00           C  
ATOM   2015  CE2 TYR   253      96.308 130.558 114.082  1.00  0.00           C  
ATOM   2016  CZ  TYR   253      96.005 129.336 113.532  1.00  0.00           C  
ATOM   2017  OH  TYR   253      94.750 129.129 112.923  1.00  0.00           O  
ATOM   2018  N   VAL   254     102.377 132.059 115.045  1.00  0.00              
ATOM   2019  CA  VAL   254     103.599 132.424 115.678  1.00  0.00              
ATOM   2020  CB  VAL   254     104.567 132.874 114.619  1.00  0.00              
ATOM   2021  C   VAL   254     103.295 133.426 116.760  1.00  0.00              
ATOM   2022  O   VAL   254     103.004 134.597 116.511  1.00  0.00              
ATOM   2023  CG1 VAL   254     104.125 134.212 114.036  1.00  0.00           C  
ATOM   2024  CG2 VAL   254     105.994 132.750 115.124  1.00  0.00           C  
ATOM   2025  N   SER   255     103.367 132.951 118.024  1.00  0.00              
ATOM   2026  CA  SER   255     103.036 133.750 119.170  1.00  0.00              
ATOM   2027  CB  SER   255     102.465 132.931 120.342  1.00  0.00              
ATOM   2028  C   SER   255     104.298 134.398 119.626  1.00  0.00              
ATOM   2029  O   SER   255     105.326 133.738 119.771  1.00  0.00              
ATOM   2030  OG  SER   255     102.163 133.782 121.437  1.00  0.00           O  
ATOM   2031  N   PHE   256     104.248 135.720 119.883  1.00  0.00              
ATOM   2032  CA  PHE   256     105.468 136.396 120.214  1.00  0.00              
ATOM   2033  CB  PHE   256     105.908 137.449 119.186  1.00  0.00              
ATOM   2034  C   PHE   256     105.364 137.151 121.499  1.00  0.00              
ATOM   2035  O   PHE   256     104.288 137.350 122.061  1.00  0.00              
ATOM   2036  CG  PHE   256     106.251 136.777 117.909  1.00  0.00           C  
ATOM   2037  CD1 PHE   256     107.521 136.300 117.694  1.00  0.00           C  
ATOM   2038  CD2 PHE   256     105.300 136.627 116.931  1.00  0.00           C  
ATOM   2039  CE1 PHE   256     107.849 135.681 116.513  1.00  0.00           C  
ATOM   2040  CE2 PHE   256     105.633 136.013 115.757  1.00  0.00           C  
ATOM   2041  CZ  PHE   256     106.898 135.531 115.537  1.00  0.00           C  
ATOM   2042  N   THR   257     106.548 137.547 122.011  1.00  0.00              
ATOM   2043  CA  THR   257     106.674 138.370 123.177  1.00  0.00              
ATOM   2044  CB  THR   257     107.126 137.599 124.386  1.00  0.00              
ATOM   2045  C   THR   257     107.741 139.374 122.858  1.00  0.00              
ATOM   2046  O   THR   257     108.804 139.015 122.358  1.00  0.00              
ATOM   2047  OG1 THR   257     106.202 136.558 124.667  1.00  0.00           O  
ATOM   2048  CG2 THR   257     107.230 138.550 125.591  1.00  0.00           C  
ATOM   2049  N   ARG   258     107.503 140.673 123.116  1.00  0.00              
ATOM   2050  CA  ARG   258     108.534 141.627 122.818  1.00  0.00              
ATOM   2051  CB  ARG   258     108.011 143.047 122.544  1.00  0.00              
ATOM   2052  C   ARG   258     109.429 141.704 124.010  1.00  0.00              
ATOM   2053  O   ARG   258     108.961 141.762 125.147  1.00  0.00              
ATOM   2054  CG  ARG   258     109.099 144.003 122.051  1.00  0.00           C  
ATOM   2055  CD  ARG   258     108.597 145.419 121.779  1.00  0.00           C  
ATOM   2056  NE  ARG   258     109.726 146.189 121.191  1.00  0.00           N  
ATOM   2057  CZ  ARG   258     109.634 147.534 120.968  1.00  0.00           C  
ATOM   2058  NH1 ARG   258     108.624 148.287 121.484  1.00  0.00           N  
ATOM   2059  NH2 ARG   258     110.541 148.144 120.158  1.00  0.00           N  
ATOM   2060  N   THR   259     110.756 141.693 123.775  1.00  0.00              
ATOM   2061  CA  THR   259     111.675 141.777 124.870  1.00  0.00              
ATOM   2062  CB  THR   259     112.571 140.576 124.988  1.00  0.00              
ATOM   2063  C   THR   259     112.523 142.988 124.646  1.00  0.00              
ATOM   2064  O   THR   259     113.138 143.159 123.595  1.00  0.00              
ATOM   2065  OG1 THR   259     111.794 139.399 125.163  1.00  0.00           O  
ATOM   2066  CG2 THR   259     113.510 140.775 126.191  1.00  0.00           C  
ATOM   2067  N   TYR   260     112.577 143.866 125.661  1.00  0.00              
ATOM   2068  CA  TYR   260     113.309 145.094 125.561  1.00  0.00              
ATOM   2069  CB  TYR   260     112.548 146.258 126.220  1.00  0.00              
ATOM   2070  C   TYR   260     114.532 144.894 126.401  1.00  0.00              
ATOM   2071  O   TYR   260     114.427 144.703 127.611  1.00  0.00              
ATOM   2072  CG  TYR   260     111.239 146.472 125.535  1.00  0.00           C  
ATOM   2073  CD1 TYR   260     110.270 145.495 125.509  1.00  0.00           C  
ATOM   2074  CD2 TYR   260     110.956 147.685 124.962  1.00  0.00           C  
ATOM   2075  CE1 TYR   260     109.063 145.719 124.890  1.00  0.00           C  
ATOM   2076  CE2 TYR   260     109.756 147.920 124.338  1.00  0.00           C  
ATOM   2077  CZ  TYR   260     108.804 146.931 124.300  1.00  0.00           C  
ATOM   2078  OH  TYR   260     107.560 147.151 123.676  1.00  0.00           O  
ATOM   2079  N   HIS   261     115.729 144.926 125.781  1.00  0.00              
ATOM   2080  CA  HIS   261     116.933 144.705 126.536  1.00  0.00              
ATOM   2081  CB  HIS   261     117.856 143.636 125.924  1.00  0.00              
ATOM   2082  C   HIS   261     117.706 145.981 126.579  1.00  0.00              
ATOM   2083  O   HIS   261     117.963 146.609 125.552  1.00  0.00              
ATOM   2084  ND1 HIS   261     120.311 143.941 126.502  1.00  0.00           N  
ATOM   2085  CG  HIS   261     119.084 143.367 126.744  1.00  0.00           C  
ATOM   2086  NE2 HIS   261     120.573 142.617 128.269  1.00  0.00           N  
ATOM   2087  CD2 HIS   261     119.263 142.561 127.827  1.00  0.00           C  
ATOM   2088  CE1 HIS   261     121.163 143.459 127.442  1.00  0.00           C  
ATOM   2089  N   LYS   262     118.103 146.395 127.796  1.00  0.00              
ATOM   2090  CA  LYS   262     118.808 147.633 127.919  1.00  0.00              
ATOM   2091  CB  LYS   262     118.012 148.632 128.770  1.00  0.00              
ATOM   2092  C   LYS   262     120.105 147.336 128.609  1.00  0.00              
ATOM   2093  O   LYS   262     120.124 146.608 129.600  1.00  0.00              
ATOM   2094  CG  LYS   262     118.293 150.088 128.427  1.00  0.00           C  
ATOM   2095  CD  LYS   262     117.255 151.051 129.006  1.00  0.00           C  
ATOM   2096  CE  LYS   262     117.365 152.472 128.450  1.00  0.00           C  
ATOM   2097  NZ  LYS   262     116.392 153.355 129.130  1.00  0.00           N  
ATOM   2098  N   LYS   263     121.233 147.878 128.101  1.00  0.00              
ATOM   2099  CA  LYS   263     122.474 147.584 128.750  1.00  0.00              
ATOM   2100  CB  LYS   263     123.367 146.572 128.013  1.00  0.00              
ATOM   2101  C   LYS   263     123.205 148.844 129.070  1.00  0.00              
ATOM   2102  O   LYS   263     122.829 149.929 128.633  1.00  0.00              
ATOM   2103  CG  LYS   263     123.502 146.761 126.508  1.00  0.00           C  
ATOM   2104  CD  LYS   263     124.569 145.828 125.927  1.00  0.00           C  
ATOM   2105  CE  LYS   263     124.440 144.381 126.424  1.00  0.00           C  
ATOM   2106  NZ  LYS   263     125.596 143.564 125.983  1.00  0.00           N  
ATOM   2107  N   LEU   264     124.258 148.727 129.899  1.00  0.00              
ATOM   2108  CA  LEU   264     124.951 149.897 130.339  1.00  0.00              
ATOM   2109  CB  LEU   264     125.252 149.915 131.845  1.00  0.00              
ATOM   2110  C   LEU   264     126.265 150.021 129.669  1.00  0.00              
ATOM   2111  O   LEU   264     126.946 149.046 129.358  1.00  0.00              
ATOM   2112  CG  LEU   264     124.057 150.277 132.735  1.00  0.00           C  
ATOM   2113  CD1 LEU   264     124.459 150.239 134.217  1.00  0.00           C  
ATOM   2114  CD2 LEU   264     123.470 151.639 132.324  1.00  0.00           C  
ATOM   2115  N   GLU   265     126.627 151.281 129.411  1.00  0.00              
ATOM   2116  CA  GLU   265     127.929 151.578 128.939  1.00  0.00              
ATOM   2117  CB  GLU   265     127.923 152.950 128.259  1.00  0.00              
ATOM   2118  C   GLU   265     128.728 151.639 130.209  1.00  0.00              
ATOM   2119  O   GLU   265     129.084 152.706 130.701  1.00  0.00              
ATOM   2120  CG  GLU   265     127.271 154.029 129.128  1.00  0.00           C  
ATOM   2121  CD  GLU   265     126.855 155.185 128.233  1.00  0.00           C  
ATOM   2122  OE1 GLU   265     125.746 155.101 127.640  1.00  0.00           O  
ATOM   2123  OE2 GLU   265     127.634 156.168 128.134  1.00  0.00           O  
ATOM   2124  N   LYS   266     128.990 150.478 130.834  1.00  0.00              
ATOM   2125  CA  LYS   266     129.808 150.534 132.007  1.00  0.00              
ATOM   2126  CB  LYS   266     129.073 150.479 133.361  1.00  0.00              
ATOM   2127  C   LYS   266     130.703 149.355 131.985  1.00  0.00              
ATOM   2128  O   LYS   266     130.244 148.212 132.009  1.00  0.00              
ATOM   2129  CG  LYS   266     128.528 151.824 133.844  1.00  0.00           C  
ATOM   2130  CD  LYS   266     127.676 151.718 135.112  1.00  0.00           C  
ATOM   2131  CE  LYS   266     127.373 153.068 135.769  1.00  0.00           C  
ATOM   2132  NZ  LYS   266     128.608 153.632 136.361  1.00  0.00           N  
ATOM   2133  N   PRO   267     131.977 149.620 131.915  1.00  0.00              
ATOM   2134  CA  PRO   267     132.488 150.952 131.726  1.00  0.00              
ATOM   2135  CB  PRO   267     133.930 150.946 132.235  1.00  0.00              
ATOM   2136  C   PRO   267     132.378 151.302 130.269  1.00  0.00              
ATOM   2137  O   PRO   267     132.785 152.401 129.897  1.00  0.00              
ATOM   2138  CD  PRO   267     132.944 148.770 132.591  1.00  0.00           C  
ATOM   2139  CG  PRO   267     134.296 149.457 132.340  1.00  0.00           C  
ATOM   2140  N   TRP   268     131.856 150.377 129.437  1.00  0.00              
ATOM   2141  CA  TRP   268     131.866 150.529 128.009  1.00  0.00              
ATOM   2142  CB  TRP   268     132.805 149.458 127.440  1.00  0.00              
ATOM   2143  C   TRP   268     130.482 150.327 127.441  1.00  0.00              
ATOM   2144  O   TRP   268     129.672 149.583 127.991  1.00  0.00              
ATOM   2145  CG  TRP   268     132.976 149.391 125.957  1.00  0.00           C  
ATOM   2146  CD2 TRP   268     132.273 148.460 125.122  1.00  0.00           C  
ATOM   2147  CD1 TRP   268     133.805 150.100 125.145  1.00  0.00           C  
ATOM   2148  NE1 TRP   268     133.661 149.669 123.847  1.00  0.00           N  
ATOM   2149  CE2 TRP   268     132.722 148.657 123.819  1.00  0.00           C  
ATOM   2150  CE3 TRP   268     131.338 147.512 125.421  1.00  0.00           C  
ATOM   2151  CZ2 TRP   268     132.236 147.904 122.784  1.00  0.00           C  
ATOM   2152  CZ3 TRP   268     130.844 146.762 124.376  1.00  0.00           C  
ATOM   2153  CH2 TRP   268     131.284 146.952 123.083  1.00  0.00           C  
ATOM   2154  N   GLY   269     130.171 151.011 126.312  1.00  0.00              
ATOM   2155  CA  GLY   269     128.900 150.847 125.653  1.00  0.00              
ATOM   2156  C   GLY   269     128.524 152.163 125.045  1.00  0.00              
ATOM   2157  O   GLY   269     128.729 153.208 125.659  1.00  0.00              
ATOM   2158  N   GLU   270     127.940 152.144 123.823  1.00  0.00              
ATOM   2159  CA  GLU   270     127.598 153.391 123.196  1.00  0.00              
ATOM   2160  CB  GLU   270     128.834 154.076 122.588  1.00  0.00              
ATOM   2161  C   GLU   270     126.619 153.175 122.067  1.00  0.00              
ATOM   2162  O   GLU   270     126.829 152.319 121.210  1.00  0.00              
ATOM   2163  CG  GLU   270     128.539 155.386 121.863  1.00  0.00           C  
ATOM   2164  CD  GLU   270     129.859 155.942 121.343  1.00  0.00           C  
ATOM   2165  OE1 GLU   270     130.745 155.133 120.959  1.00  0.00           O  
ATOM   2166  OE2 GLU   270     129.995 157.193 121.332  1.00  0.00           O  
ATOM   2167  N   CYS   271     125.540 153.992 122.029  1.00  0.00              
ATOM   2168  CA  CYS   271     124.518 153.981 121.008  1.00  0.00              
ATOM   2169  CB  CYS   271     123.173 154.520 121.516  1.00  0.00              
ATOM   2170  C   CYS   271     124.946 155.055 120.048  1.00  0.00              
ATOM   2171  O   CYS   271     125.039 156.219 120.428  1.00  0.00              
ATOM   2172  SG  CYS   271     122.795 153.968 123.195  1.00  0.00           S  
ATOM   2173  N   GLY   272     125.144 154.732 118.760  1.00  0.00              
ATOM   2174  CA  GLY   272     125.555 155.766 117.852  1.00  0.00              
ATOM   2175  C   GLY   272     124.543 156.868 117.833  1.00  0.00              
ATOM   2176  O   GLY   272     123.396 156.696 118.243  1.00  0.00              
ATOM   2177  N   SER   273     124.987 158.057 117.382  1.00  0.00              
ATOM   2178  CA  SER   273     124.173 159.237 117.363  1.00  0.00              
ATOM   2179  CB  SER   273     124.969 160.553 117.421  1.00  0.00              
ATOM   2180  C   SER   273     123.368 159.289 116.105  1.00  0.00              
ATOM   2181  O   SER   273     123.388 158.382 115.277  1.00  0.00              
ATOM   2182  OG  SER   273     125.632 160.677 118.669  1.00  0.00           O  
ATOM   2183  N   ARG   274     122.656 160.415 115.924  1.00  0.00              
ATOM   2184  CA  ARG   274     121.726 160.596 114.850  1.00  0.00              
ATOM   2185  CB  ARG   274     121.105 161.999 114.828  1.00  0.00              
ATOM   2186  C   ARG   274     122.390 160.420 113.529  1.00  0.00              
ATOM   2187  O   ARG   274     121.815 159.776 112.656  1.00  0.00              
ATOM   2188  CG  ARG   274     120.186 162.208 113.623  1.00  0.00           C  
ATOM   2189  CD  ARG   274     119.726 163.654 113.429  1.00  0.00           C  
ATOM   2190  NE  ARG   274     120.940 164.488 113.195  1.00  0.00           N  
ATOM   2191  CZ  ARG   274     120.886 165.560 112.352  1.00  0.00           C  
ATOM   2192  NH1 ARG   274     119.728 165.844 111.686  1.00  0.00           N  
ATOM   2193  NH2 ARG   274     121.982 166.355 112.175  1.00  0.00           N  
ATOM   2194  N   LYS   275     123.610 160.963 113.343  1.00  0.00              
ATOM   2195  CA  LYS   275     124.229 160.900 112.046  1.00  0.00              
ATOM   2196  CB  LYS   275     125.627 161.555 112.012  1.00  0.00              
ATOM   2197  C   LYS   275     124.322 159.454 111.637  1.00  0.00              
ATOM   2198  O   LYS   275     124.707 158.596 112.430  1.00  0.00              
ATOM   2199  CG  LYS   275     126.148 161.878 110.607  1.00  0.00           C  
ATOM   2200  CD  LYS   275     125.479 163.084 109.934  1.00  0.00           C  
ATOM   2201  CE  LYS   275     126.245 164.398 110.126  1.00  0.00           C  
ATOM   2202  NZ  LYS   275     125.788 165.407 109.142  1.00  0.00           N  
ATOM   2203  N   LEU   276     123.933 159.155 110.377  1.00  0.00              
ATOM   2204  CA  LEU   276     123.816 157.798 109.897  1.00  0.00              
ATOM   2205  CB  LEU   276     122.568 157.546 109.022  1.00  0.00              
ATOM   2206  C   LEU   276     124.911 157.530 108.901  1.00  0.00              
ATOM   2207  O   LEU   276     124.927 158.131 107.829  1.00  0.00              
ATOM   2208  CG  LEU   276     121.441 158.604 109.056  1.00  0.00           C  
ATOM   2209  CD1 LEU   276     120.714 158.711 110.393  1.00  0.00           C  
ATOM   2210  CD2 LEU   276     121.950 159.961 108.552  1.00  0.00           C  
ATOM   2211  N   LEU   277     125.839 156.597 109.198  1.00  0.00              
ATOM   2212  CA  LEU   277     126.843 156.275 108.221  1.00  0.00              
ATOM   2213  CB  LEU   277     127.909 155.292 108.740  1.00  0.00              
ATOM   2214  C   LEU   277     126.129 155.646 107.070  1.00  0.00              
ATOM   2215  O   LEU   277     126.394 155.943 105.904  1.00  0.00              
ATOM   2216  CG  LEU   277     128.682 155.821 109.968  1.00  0.00           C  
ATOM   2217  CD1 LEU   277     129.900 154.938 110.295  1.00  0.00           C  
ATOM   2218  CD2 LEU   277     129.039 157.310 109.827  1.00  0.00           C  
ATOM   2219  N   PHE   278     125.188 154.746 107.403  1.00  0.00              
ATOM   2220  CA  PHE   278     124.348 154.070 106.465  1.00  0.00              
ATOM   2221  CB  PHE   278     124.784 152.618 106.177  1.00  0.00              
ATOM   2222  C   PHE   278     122.991 154.046 107.100  1.00  0.00              
ATOM   2223  O   PHE   278     121.988 154.328 106.446  1.00  0.00              
ATOM   2224  CG  PHE   278     125.914 152.632 105.193  1.00  0.00           C  
ATOM   2225  CD1 PHE   278     127.232 152.695 105.586  1.00  0.00           C  
ATOM   2226  CD2 PHE   278     125.634 152.578 103.847  1.00  0.00           C  
ATOM   2227  CE1 PHE   278     128.247 152.705 104.654  1.00  0.00           C  
ATOM   2228  CE2 PHE   278     126.640 152.586 102.911  1.00  0.00           C  
ATOM   2229  CZ  PHE   278     127.952 152.650 103.313  1.00  0.00           C  
ATOM   2230  N   HIS   279     122.933 153.718 108.410  1.00  0.00              
ATOM   2231  CA  HIS   279     121.672 153.644 109.101  1.00  0.00              
ATOM   2232  CB  HIS   279     121.350 152.246 109.647  1.00  0.00              
ATOM   2233  C   HIS   279     121.665 154.593 110.262  1.00  0.00              
ATOM   2234  O   HIS   279     122.695 154.880 110.868  1.00  0.00              
ATOM   2235  ND1 HIS   279     119.844 151.161 107.919  1.00  0.00           N  
ATOM   2236  CG  HIS   279     121.062 151.266 108.554  1.00  0.00           C  
ATOM   2237  NE2 HIS   279     121.174 149.634 107.001  1.00  0.00           N  
ATOM   2238  CD2 HIS   279     121.863 150.328 107.981  1.00  0.00           C  
ATOM   2239  CE1 HIS   279     119.967 150.170 107.000  1.00  0.00           C  
ATOM   2240  N   GLU   280     120.462 155.113 110.578  1.00  0.00              
ATOM   2241  CA  GLU   280     120.230 156.090 111.603  1.00  0.00              
ATOM   2242  CB  GLU   280     118.807 156.666 111.514  1.00  0.00              
ATOM   2243  C   GLU   280     120.447 155.548 112.986  1.00  0.00              
ATOM   2244  O   GLU   280     121.034 156.225 113.830  1.00  0.00              
ATOM   2245  CG  GLU   280     118.599 157.949 112.315  1.00  0.00           C  
ATOM   2246  CD  GLU   280     117.169 158.409 112.067  1.00  0.00           C  
ATOM   2247  OE1 GLU   280     116.404 157.637 111.427  1.00  0.00           O  
ATOM   2248  OE2 GLU   280     116.822 159.536 112.511  1.00  0.00           O  
ATOM   2249  N   PHE   281     119.983 154.314 113.263  1.00  0.00              
ATOM   2250  CA  PHE   281     120.089 153.776 114.590  1.00  0.00              
ATOM   2251  CB  PHE   281     118.777 153.162 115.122  1.00  0.00              
ATOM   2252  C   PHE   281     121.117 152.696 114.593  1.00  0.00              
ATOM   2253  O   PHE   281     121.348 152.025 113.588  1.00  0.00              
ATOM   2254  CG  PHE   281     117.833 154.253 115.509  1.00  0.00           C  
ATOM   2255  CD1 PHE   281     117.193 155.016 114.559  1.00  0.00           C  
ATOM   2256  CD2 PHE   281     117.562 154.499 116.837  1.00  0.00           C  
ATOM   2257  CE1 PHE   281     116.320 156.015 114.926  1.00  0.00           C  
ATOM   2258  CE2 PHE   281     116.689 155.495 117.211  1.00  0.00           C  
ATOM   2259  CZ  PHE   281     116.066 156.258 116.253  1.00  0.00           C  
ATOM   2260  N   TYR   282     121.767 152.512 115.756  1.00  0.00              
ATOM   2261  CA  TYR   282     122.818 151.549 115.880  1.00  0.00              
ATOM   2262  CB  TYR   282     123.854 152.005 116.921  1.00  0.00              
ATOM   2263  C   TYR   282     122.216 150.248 116.324  1.00  0.00              
ATOM   2264  O   TYR   282     121.451 150.196 117.286  1.00  0.00              
ATOM   2265  CG  TYR   282     124.970 151.029 116.964  1.00  0.00           C  
ATOM   2266  CD1 TYR   282     125.967 151.076 116.019  1.00  0.00           C  
ATOM   2267  CD2 TYR   282     125.030 150.085 117.961  1.00  0.00           C  
ATOM   2268  CE1 TYR   282     127.007 150.177 116.055  1.00  0.00           C  
ATOM   2269  CE2 TYR   282     126.067 149.185 118.000  1.00  0.00           C  
ATOM   2270  CZ  TYR   282     127.056 149.229 117.048  1.00  0.00           C  
ATOM   2271  OH  TYR   282     128.118 148.301 117.093  1.00  0.00           O  
ATOM   2272  N   SER   283     122.535 149.158 115.595  1.00  0.00              
ATOM   2273  CA  SER   283     122.047 147.850 115.933  1.00  0.00              
ATOM   2274  CB  SER   283     120.693 147.508 115.286  1.00  0.00              
ATOM   2275  C   SER   283     123.056 146.868 115.427  1.00  0.00              
ATOM   2276  O   SER   283     123.943 147.223 114.655  1.00  0.00              
ATOM   2277  OG  SER   283     120.811 147.483 113.871  1.00  0.00           O  
ATOM   2278  N   HIS   284     122.951 145.596 115.861  1.00  0.00              
ATOM   2279  CA  HIS   284     123.884 144.596 115.431  1.00  0.00              
ATOM   2280  CB  HIS   284     123.630 143.215 116.052  1.00  0.00              
ATOM   2281  C   HIS   284     123.777 144.416 113.954  1.00  0.00              
ATOM   2282  O   HIS   284     124.792 144.349 113.264  1.00  0.00              
ATOM   2283  ND1 HIS   284     125.848 141.990 115.843  1.00  0.00           N  
ATOM   2284  CG  HIS   284     124.536 142.170 115.473  1.00  0.00           C  
ATOM   2285  NE2 HIS   284     125.425 140.489 114.258  1.00  0.00           N  
ATOM   2286  CD2 HIS   284     124.292 141.246 114.503  1.00  0.00           C  
ATOM   2287  CE1 HIS   284     126.332 140.972 115.087  1.00  0.00           C  
ATOM   2288  N   VAL   285     122.543 144.325 113.424  1.00  0.00              
ATOM   2289  CA  VAL   285     122.412 144.082 112.017  1.00  0.00              
ATOM   2290  CB  VAL   285     121.010 143.848 111.541  1.00  0.00              
ATOM   2291  C   VAL   285     122.941 145.240 111.241  1.00  0.00              
ATOM   2292  O   VAL   285     123.607 145.055 110.225  1.00  0.00              
ATOM   2293  CG1 VAL   285     120.500 142.535 112.140  1.00  0.00           C  
ATOM   2294  CG2 VAL   285     120.155 145.069 111.895  1.00  0.00           C  
ATOM   2295  N   ALA   286     122.656 146.471 111.697  1.00  0.00              
ATOM   2296  CA  ALA   286     123.071 147.627 110.959  1.00  0.00              
ATOM   2297  CB  ALA   286     122.640 148.949 111.619  1.00  0.00              
ATOM   2298  C   ALA   286     124.563 147.637 110.872  1.00  0.00              
ATOM   2299  O   ALA   286     125.129 147.932 109.820  1.00  0.00              
ATOM   2300  N   CYS   287     125.251 147.322 111.985  1.00  0.00              
ATOM   2301  CA  CYS   287     126.685 147.350 111.973  1.00  0.00              
ATOM   2302  CB  CYS   287     127.330 147.327 113.367  1.00  0.00              
ATOM   2303  C   CYS   287     127.253 146.268 111.107  1.00  0.00              
ATOM   2304  O   CYS   287     128.270 146.481 110.451  1.00  0.00              
ATOM   2305  SG  CYS   287     126.876 145.897 114.368  1.00  0.00           S  
ATOM   2306  N   ILE   288     126.642 145.068 111.091  1.00  0.00              
ATOM   2307  CA  ILE   288     127.159 144.014 110.264  1.00  0.00              
ATOM   2308  CB  ILE   288     126.568 142.666 110.563  1.00  0.00              
ATOM   2309  C   ILE   288     127.017 144.353 108.812  1.00  0.00              
ATOM   2310  O   ILE   288     127.941 144.127 108.032  1.00  0.00              
ATOM   2311  CG2 ILE   288     127.122 142.186 111.908  1.00  0.00           C  
ATOM   2312  CG1 ILE   288     125.039 142.681 110.482  1.00  0.00           C  
ATOM   2313  CD1 ILE   288     124.436 141.294 110.680  1.00  0.00           C  
ATOM   2314  N   ASP   289     125.862 144.911 108.403  1.00  0.00              
ATOM   2315  CA  ASP   289     125.643 145.241 107.021  1.00  0.00              
ATOM   2316  CB  ASP   289     124.257 145.860 106.760  1.00  0.00              
ATOM   2317  C   ASP   289     126.636 146.288 106.622  1.00  0.00              
ATOM   2318  O   ASP   289     127.169 146.269 105.513  1.00  0.00              
ATOM   2319  CG  ASP   289     123.179 144.821 107.033  1.00  0.00           C  
ATOM   2320  OD1 ASP   289     123.485 143.812 107.722  1.00  0.00           O  
ATOM   2321  OD2 ASP   289     122.033 145.026 106.552  1.00  0.00           O  
ATOM   2322  N   GLU   290     126.907 147.238 107.533  1.00  0.00              
ATOM   2323  CA  GLU   290     127.784 148.334 107.243  1.00  0.00              
ATOM   2324  CB  GLU   290     127.888 149.288 108.451  1.00  0.00              
ATOM   2325  C   GLU   290     129.151 147.804 106.910  1.00  0.00              
ATOM   2326  O   GLU   290     129.750 148.197 105.909  1.00  0.00              
ATOM   2327  CG  GLU   290     128.634 150.597 108.192  1.00  0.00           C  
ATOM   2328  CD  GLU   290     128.462 151.483 109.424  1.00  0.00           C  
ATOM   2329  OE1 GLU   290     127.297 151.849 109.740  1.00  0.00           O  
ATOM   2330  OE2 GLU   290     129.496 151.805 110.068  1.00  0.00           O  
ATOM   2331  N   VAL   291     129.666 146.879 107.740  1.00  0.00              
ATOM   2332  CA  VAL   291     130.970 146.294 107.584  1.00  0.00              
ATOM   2333  CB  VAL   291     131.354 145.447 108.765  1.00  0.00              
ATOM   2334  C   VAL   291     130.998 145.415 106.378  1.00  0.00              
ATOM   2335  O   VAL   291     132.014 145.319 105.694  1.00  0.00              
ATOM   2336  CG1 VAL   291     132.750 144.851 108.518  1.00  0.00           C  
ATOM   2337  CG2 VAL   291     131.258 146.305 110.037  1.00  0.00           C  
ATOM   2338  N   SER   292     129.883 144.714 106.111  1.00  0.00              
ATOM   2339  CA  SER   292     129.802 143.812 105.001  1.00  0.00              
ATOM   2340  CB  SER   292     128.436 143.107 104.940  1.00  0.00              
ATOM   2341  C   SER   292     129.970 144.582 103.731  1.00  0.00              
ATOM   2342  O   SER   292     130.659 144.134 102.817  1.00  0.00              
ATOM   2343  OG  SER   292     128.358 142.286 103.787  1.00  0.00           O  
ATOM   2344  N   ALA   293     129.328 145.761 103.638  1.00  0.00              
ATOM   2345  CA  ALA   293     129.394 146.557 102.447  1.00  0.00              
ATOM   2346  CB  ALA   293     128.513 147.813 102.530  1.00  0.00              
ATOM   2347  C   ALA   293     130.794 147.028 102.211  1.00  0.00              
ATOM   2348  O   ALA   293     131.309 146.917 101.100  1.00  0.00              
ATOM   2349  N   ILE   294     131.458 147.540 103.264  1.00  0.00              
ATOM   2350  CA  ILE   294     132.776 148.082 103.107  1.00  0.00              
ATOM   2351  CB  ILE   294     133.278 148.807 104.331  1.00  0.00              
ATOM   2352  C   ILE   294     133.725 147.008 102.684  1.00  0.00              
ATOM   2353  O   ILE   294     134.585 147.236 101.833  1.00  0.00              
ATOM   2354  CG2 ILE   294     132.409 150.060 104.500  1.00  0.00           C  
ATOM   2355  CG1 ILE   294     133.326 147.912 105.580  1.00  0.00           C  
ATOM   2356  CD1 ILE   294     133.963 148.603 106.788  1.00  0.00           C  
ATOM   2357  N   TYR   295     133.594 145.801 103.256  1.00  0.00              
ATOM   2358  CA  TYR   295     134.511 144.751 102.927  1.00  0.00              
ATOM   2359  CB  TYR   295     134.299 143.478 103.771  1.00  0.00              
ATOM   2360  C   TYR   295     134.359 144.397 101.476  1.00  0.00              
ATOM   2361  O   TYR   295     135.353 144.203 100.780  1.00  0.00              
ATOM   2362  CG  TYR   295     135.456 142.565 103.533  1.00  0.00           C  
ATOM   2363  CD1 TYR   295     136.615 142.698 104.267  1.00  0.00           C  
ATOM   2364  CD2 TYR   295     135.388 141.576 102.581  1.00  0.00           C  
ATOM   2365  CE1 TYR   295     137.689 141.864 104.053  1.00  0.00           C  
ATOM   2366  CE2 TYR   295     136.457 140.739 102.362  1.00  0.00           C  
ATOM   2367  CZ  TYR   295     137.610 140.881 103.097  1.00  0.00           C  
ATOM   2368  OH  TYR   295     138.705 140.020 102.868  1.00  0.00           O  
ATOM   2369  N   ALA   296     133.107 144.292 100.981  1.00  0.00              
ATOM   2370  CA  ALA   296     132.853 143.910  99.616  1.00  0.00              
ATOM   2371  CB  ALA   296     131.358 143.695  99.315  1.00  0.00              
ATOM   2372  C   ALA   296     133.363 144.959  98.677  1.00  0.00              
ATOM   2373  O   ALA   296     133.926 144.639  97.631  1.00  0.00              
ATOM   2374  N   SER   297     133.171 146.249  99.011  1.00  0.00              
ATOM   2375  CA  SER   297     133.614 147.263  98.104  1.00  0.00              
ATOM   2376  CB  SER   297     133.177 148.688  98.501  1.00  0.00              
ATOM   2377  C   SER   297     135.105 147.209  98.002  1.00  0.00              
ATOM   2378  O   SER   297     135.662 147.298  96.909  1.00  0.00              
ATOM   2379  OG  SER   297     133.797 149.098  99.708  1.00  0.00           O  
ATOM   2380  N   THR   298     135.804 147.047  99.138  1.00  0.00              
ATOM   2381  CA  THR   298     137.232 147.024  99.056  1.00  0.00              
ATOM   2382  CB  THR   298     137.895 147.042 100.407  1.00  0.00              
ATOM   2383  C   THR   298     137.700 145.828  98.272  1.00  0.00              
ATOM   2384  O   THR   298     138.550 145.961  97.393  1.00  0.00              
ATOM   2385  OG1 THR   298     137.473 145.937 101.192  1.00  0.00           O  
ATOM   2386  CG2 THR   298     137.537 148.365 101.107  1.00  0.00           C  
ATOM   2387  N   LEU   299     137.183 144.624  98.590  1.00  0.00              
ATOM   2388  CA  LEU   299     137.630 143.413  97.947  1.00  0.00              
ATOM   2389  CB  LEU   299     137.374 142.137  98.757  1.00  0.00              
ATOM   2390  C   LEU   299     137.114 143.159  96.553  1.00  0.00              
ATOM   2391  O   LEU   299     137.882 142.701  95.708  1.00  0.00              
ATOM   2392  CG  LEU   299     137.920 140.893  98.030  1.00  0.00           C  
ATOM   2393  CD1 LEU   299     139.424 141.035  97.735  1.00  0.00           C  
ATOM   2394  CD2 LEU   299     137.594 139.610  98.808  1.00  0.00           C  
ATOM   2395  N   CYS   300     135.812 143.396  96.259  1.00  0.00              
ATOM   2396  CA  CYS   300     135.347 143.029  94.941  1.00  0.00              
ATOM   2397  CB  CYS   300     134.067 142.089  94.902  1.00  0.00              
ATOM   2398  C   CYS   300     135.063 144.287  94.143  1.00  0.00              
ATOM   2399  O   CYS   300     134.689 144.207  92.974  1.00  0.00              
ATOM   2400  SG  CYS   300     134.175 140.362  95.598  1.00  0.00           S  
ATOM   2401  N   ASN   301     135.280 145.487  94.729  1.00  0.00              
ATOM   2402  CA  ASN   301     135.062 146.743  94.051  1.00  0.00              
ATOM   2403  CB  ASN   301     135.965 146.940  92.819  1.00  0.00              
ATOM   2404  C   ASN   301     133.637 146.844  93.600  1.00  0.00              
ATOM   2405  O   ASN   301     133.345 147.493  92.596  1.00  0.00              
ATOM   2406  CG  ASN   301     137.353 147.325  93.309  1.00  0.00           C  
ATOM   2407  OD1 ASN   301     137.649 148.504  93.497  1.00  0.00           O  
ATOM   2408  ND2 ASN   301     138.224 146.308  93.540  1.00  0.00           N  
ATOM   2409  N   CYS   302     132.700 146.224  94.341  1.00  0.00              
ATOM   2410  CA  CYS   302     131.326 146.300  93.950  1.00  0.00              
ATOM   2411  CB  CYS   302     130.936 145.309  92.832  1.00  0.00              
ATOM   2412  C   CYS   302     130.502 145.988  95.156  1.00  0.00              
ATOM   2413  O   CYS   302     131.023 145.544  96.180  1.00  0.00              
ATOM   2414  SG  CYS   302     130.963 143.567  93.346  1.00  0.00           S  
ATOM   2415  N   SER   303     129.182 146.239  95.068  1.00  0.00              
ATOM   2416  CA  SER   303     128.313 145.959  96.171  1.00  0.00              
ATOM   2417  CB  SER   303     127.676 147.219  96.783  1.00  0.00              
ATOM   2418  C   SER   303     127.186 145.116  95.656  1.00  0.00              
ATOM   2419  O   SER   303     126.805 145.200  94.490  1.00  0.00              
ATOM   2420  OG  SER   303     128.678 148.055  97.342  1.00  0.00           O  
ATOM   2421  N   ILE   304     126.640 144.260  96.540  1.00  0.00              
ATOM   2422  CA  ILE   304     125.522 143.407  96.250  1.00  0.00              
ATOM   2423  CB  ILE   304     125.296 142.337  97.284  1.00  0.00              
ATOM   2424  C   ILE   304     124.292 144.272  96.213  1.00  0.00              
ATOM   2425  O   ILE   304     124.298 145.388  96.729  1.00  0.00              
ATOM   2426  CG2 ILE   304     126.543 141.441  97.308  1.00  0.00           C  
ATOM   2427  CG1 ILE   304     124.955 142.950  98.654  1.00  0.00           C  
ATOM   2428  CD1 ILE   304     124.443 141.927  99.669  1.00  0.00           C  
ATOM   2429  N   ILE   305     123.203 143.788  95.573  1.00  0.00              
ATOM   2430  CA  ILE   305     121.984 144.555  95.433  1.00  0.00              
ATOM   2431  CB  ILE   305     120.826 143.806  94.817  1.00  0.00              
ATOM   2432  C   ILE   305     121.448 144.997  96.765  1.00  0.00              
ATOM   2433  O   ILE   305     120.944 146.111  96.888  1.00  0.00              
ATOM   2434  CG2 ILE   305     119.501 144.395  95.318  1.00  0.00           C  
ATOM   2435  CG1 ILE   305     120.897 143.747  93.298  1.00  0.00           C  
ATOM   2436  CD1 ILE   305     119.692 142.981  92.759  1.00  0.00           C  
ATOM   2437  N   GLY   306     121.496 144.123  97.781  1.00  0.00              
ATOM   2438  CA  GLY   306     120.939 144.383  99.084  1.00  0.00              
ATOM   2439  C   GLY   306     121.645 145.486  99.842  1.00  0.00              
ATOM   2440  O   GLY   306     121.051 146.106 100.725  1.00  0.00              
ATOM   2441  N   ALA   307     122.953 145.701  99.593  1.00  0.00              
ATOM   2442  CA  ALA   307     123.747 146.634 100.363  1.00  0.00              
ATOM   2443  CB  ALA   307     125.263 146.439 100.188  1.00  0.00              
ATOM   2444  C   ALA   307     123.460 148.078 100.049  1.00  0.00              
ATOM   2445  O   ALA   307     123.058 148.427  98.942  1.00  0.00              
ATOM   2446  N   PHE   308     123.692 148.962 101.052  1.00  0.00              
ATOM   2447  CA  PHE   308     123.486 150.386 100.936  1.00  0.00              
ATOM   2448  CB  PHE   308     123.103 151.072 102.262  1.00  0.00              
ATOM   2449  C   PHE   308     124.758 151.021 100.443  1.00  0.00              
ATOM   2450  O   PHE   308     125.777 150.351 100.291  1.00  0.00              
ATOM   2451  CG  PHE   308     121.765 150.556 102.679  1.00  0.00           C  
ATOM   2452  CD1 PHE   308     121.670 149.386 103.395  1.00  0.00           C  
ATOM   2453  CD2 PHE   308     120.611 151.236 102.359  1.00  0.00           C  
ATOM   2454  CE1 PHE   308     120.444 148.902 103.786  1.00  0.00           C  
ATOM   2455  CE2 PHE   308     119.381 150.757 102.746  1.00  0.00           C  
ATOM   2456  CZ  PHE   308     119.298 149.586 103.461  1.00  0.00           C  
ATOM   2457  N   GLY   309     124.724 152.341 100.147  1.00  0.00              
ATOM   2458  CA  GLY   309     125.906 153.008  99.667  1.00  0.00              
ATOM   2459  C   GLY   309     125.779 153.297  98.197  1.00  0.00              
ATOM   2460  O   GLY   309     124.766 153.023  97.554  1.00  0.00              
ATOM   2461  N   PRO   310     126.770 154.020  97.743  1.00  0.00              
ATOM   2462  CA  PRO   310     126.923 154.464  96.371  1.00  0.00              
ATOM   2463  CB  PRO   310     127.647 155.803  96.438  1.00  0.00              
ATOM   2464  C   PRO   310     127.597 153.548  95.373  1.00  0.00              
ATOM   2465  O   PRO   310     127.477 153.823  94.179  1.00  0.00              
ATOM   2466  CD  PRO   310     127.446 154.926  98.670  1.00  0.00           C  
ATOM   2467  CG  PRO   310     128.365 155.784  97.796  1.00  0.00           C  
ATOM   2468  N   TYR   311     128.317 152.499  95.811  1.00  0.00              
ATOM   2469  CA  TYR   311     129.119 151.693  94.924  1.00  0.00              
ATOM   2470  CB  TYR   311     129.926 150.589  95.636  1.00  0.00              
ATOM   2471  C   TYR   311     128.290 151.045  93.855  1.00  0.00              
ATOM   2472  O   TYR   311     127.092 150.830  94.015  1.00  0.00              
ATOM   2473  CG  TYR   311     130.977 151.251  96.466  1.00  0.00           C  
ATOM   2474  CD1 TYR   311     130.697 151.695  97.739  1.00  0.00           C  
ATOM   2475  CD2 TYR   311     132.248 151.432  95.970  1.00  0.00           C  
ATOM   2476  CE1 TYR   311     131.669 152.303  98.500  1.00  0.00           C  
ATOM   2477  CE2 TYR   311     133.224 152.039  96.726  1.00  0.00           C  
ATOM   2478  CZ  TYR   311     132.934 152.477  97.996  1.00  0.00           C  
ATOM   2479  OH  TYR   311     133.928 153.102  98.780  1.00  0.00           O  
ATOM   2480  N   GLY   312     128.921 150.761  92.696  1.00  0.00              
ATOM   2481  CA  GLY   312     128.213 150.147  91.608  1.00  0.00              
ATOM   2482  C   GLY   312     127.845 148.748  92.000  1.00  0.00              
ATOM   2483  O   GLY   312     128.542 148.104  92.783  1.00  0.00              
ATOM   2484  N   VAL   313     126.724 148.246  91.434  1.00  0.00              
ATOM   2485  CA  VAL   313     126.242 146.923  91.725  1.00  0.00              
ATOM   2486  CB  VAL   313     124.856 146.608  91.245  1.00  0.00              
ATOM   2487  C   VAL   313     127.113 145.927  91.057  1.00  0.00              
ATOM   2488  O   VAL   313     127.689 146.181  90.001  1.00  0.00              
ATOM   2489  CG1 VAL   313     123.844 147.355  92.108  1.00  0.00           C  
ATOM   2490  CG2 VAL   313     124.758 146.947  89.749  1.00  0.00           C  
ATOM   2491  N   CYS   314     127.222 144.744  91.686  1.00  0.00              
ATOM   2492  CA  CYS   314     128.047 143.700  91.167  1.00  0.00              
ATOM   2493  CB  CYS   314     128.304 142.578  92.186  1.00  0.00              
ATOM   2494  C   CYS   314     127.369 143.087  89.977  1.00  0.00              
ATOM   2495  O   CYS   314     126.144 142.971  89.929  1.00  0.00              
ATOM   2496  SG  CYS   314     129.017 143.153  93.762  1.00  0.00           S  
ATOM   2497  N   ASP   315     128.175 142.700  88.965  1.00  0.00              
ATOM   2498  CA  ASP   315     127.679 142.041  87.787  1.00  0.00              
ATOM   2499  CB  ASP   315     128.645 142.091  86.590  1.00  0.00              
ATOM   2500  C   ASP   315     127.568 140.592  88.144  1.00  0.00              
ATOM   2501  O   ASP   315     128.099 140.159  89.163  1.00  0.00              
ATOM   2502  CG  ASP   315     128.821 143.533  86.153  1.00  0.00           C  
ATOM   2503  OD1 ASP   315     128.354 144.438  86.895  1.00  0.00           O  
ATOM   2504  OD2 ASP   315     129.430 143.751  85.071  1.00  0.00           O  
ATOM   2505  N   SER   316     126.903 139.787  87.292  1.00  0.00              
ATOM   2506  CA  SER   316     126.739 138.397  87.618  1.00  0.00              
ATOM   2507  CB  SER   316     126.008 137.586  86.542  1.00  0.00              
ATOM   2508  C   SER   316     128.089 137.771  87.757  1.00  0.00              
ATOM   2509  O   SER   316     128.293 136.909  88.610  1.00  0.00              
ATOM   2510  OG  SER   316     126.782 137.535  85.355  1.00  0.00           O  
ATOM   2511  N   VAL   317     129.049 138.186  86.911  1.00  0.00              
ATOM   2512  CA  VAL   317     130.364 137.611  86.946  1.00  0.00              
ATOM   2513  CB  VAL   317     131.271 138.181  85.897  1.00  0.00              
ATOM   2514  C   VAL   317     130.980 137.899  88.278  1.00  0.00              
ATOM   2515  O   VAL   317     131.603 137.029  88.886  1.00  0.00              
ATOM   2516  CG1 VAL   317     132.675 137.584  86.082  1.00  0.00           C  
ATOM   2517  CG2 VAL   317     130.650 137.896  84.520  1.00  0.00           C  
ATOM   2518  N   LYS   318     130.803 139.140  88.767  1.00  0.00              
ATOM   2519  CA  LYS   318     131.372 139.558  90.018  1.00  0.00              
ATOM   2520  CB  LYS   318     131.083 141.036  90.348  1.00  0.00              
ATOM   2521  C   LYS   318     130.792 138.741  91.130  1.00  0.00              
ATOM   2522  O   LYS   318     131.491 138.385  92.078  1.00  0.00              
ATOM   2523  CG  LYS   318     131.972 142.032  89.603  1.00  0.00           C  
ATOM   2524  CD  LYS   318     133.450 141.882  89.966  1.00  0.00           C  
ATOM   2525  CE  LYS   318     134.367 142.910  89.301  1.00  0.00           C  
ATOM   2526  NZ  LYS   318     134.684 144.006  90.247  1.00  0.00           N  
ATOM   2527  N   PHE   319     129.484 138.434  91.061  1.00  0.00              
ATOM   2528  CA  PHE   319     128.900 137.680  92.131  1.00  0.00              
ATOM   2529  CB  PHE   319     127.396 137.410  91.965  1.00  0.00              
ATOM   2530  C   PHE   319     129.561 136.338  92.210  1.00  0.00              
ATOM   2531  O   PHE   319     129.976 135.904  93.284  1.00  0.00              
ATOM   2532  CG  PHE   319     126.672 138.696  92.165  1.00  0.00           C  
ATOM   2533  CD1 PHE   319     126.391 139.139  93.435  1.00  0.00           C  
ATOM   2534  CD2 PHE   319     126.287 139.468  91.097  1.00  0.00           C  
ATOM   2535  CE1 PHE   319     125.725 140.324  93.640  1.00  0.00           C  
ATOM   2536  CE2 PHE   319     125.620 140.654  91.292  1.00  0.00           C  
ATOM   2537  CZ  PHE   319     125.336 141.085  92.565  1.00  0.00           C  
ATOM   2538  N   ILE   320     129.681 135.660  91.055  1.00  0.00              
ATOM   2539  CA  ILE   320     130.205 134.326  90.957  1.00  0.00              
ATOM   2540  CB  ILE   320     130.135 133.780  89.562  1.00  0.00              
ATOM   2541  C   ILE   320     131.647 134.285  91.342  1.00  0.00              
ATOM   2542  O   ILE   320     132.085 133.354  92.017  1.00  0.00              
ATOM   2543  CG2 ILE   320     130.873 132.435  89.557  1.00  0.00           C  
ATOM   2544  CG1 ILE   320     128.687 133.684  89.062  1.00  0.00           C  
ATOM   2545  CD1 ILE   320     128.602 133.415  87.560  1.00  0.00           C  
ATOM   2546  N   THR   321     132.436 135.281  90.903  1.00  0.00              
ATOM   2547  CA  THR   321     133.832 135.255  91.213  1.00  0.00              
ATOM   2548  CB  THR   321     134.578 136.452  90.706  1.00  0.00              
ATOM   2549  C   THR   321     133.934 135.269  92.689  1.00  0.00              
ATOM   2550  O   THR   321     134.758 134.567  93.264  1.00  0.00              
ATOM   2551  OG1 THR   321     134.477 136.537  89.292  1.00  0.00           O  
ATOM   2552  CG2 THR   321     136.050 136.303  91.119  1.00  0.00           C  
ATOM   2553  N   CYS   322     133.096 136.087  93.339  1.00  0.00              
ATOM   2554  CA  CYS   322     133.096 136.173  94.760  1.00  0.00              
ATOM   2555  CB  CYS   322     132.495 137.529  95.300  1.00  0.00              
ATOM   2556  C   CYS   322     132.463 134.876  95.298  1.00  0.00              
ATOM   2557  O   CYS   322     132.581 134.591  96.476  1.00  0.00              
ATOM   2558  SG  CYS   322     133.050 139.073  94.402  1.00  0.00           S  
ATOM   2559  N   ILE   323     131.729 134.050  94.499  1.00  0.00              
ATOM   2560  CA  ILE   323     131.138 132.777  94.917  1.00  0.00              
ATOM   2561  CB  ILE   323     130.307 132.108  93.844  1.00  0.00              
ATOM   2562  C   ILE   323     132.171 131.753  95.277  1.00  0.00              
ATOM   2563  O   ILE   323     131.990 130.958  96.204  1.00  0.00              
ATOM   2564  CG2 ILE   323     130.073 130.647  94.265  1.00  0.00           C  
ATOM   2565  CG1 ILE   323     129.000 132.861  93.559  1.00  0.00           C  
ATOM   2566  CD1 ILE   323     128.011 132.835  94.724  1.00  0.00           C  
ATOM   2567  N   VAL   324     133.262 131.659  94.498  1.00  0.00              
ATOM   2568  CA  VAL   324     134.180 130.631  94.854  1.00  0.00              
ATOM   2569  CB  VAL   324     135.326 130.484  93.875  1.00  0.00              
ATOM   2570  C   VAL   324     134.747 130.915  96.223  1.00  0.00              
ATOM   2571  O   VAL   324     134.601 130.073  97.109  1.00  0.00              
ATOM   2572  CG1 VAL   324     136.307 129.429  94.410  1.00  0.00           C  
ATOM   2573  CG2 VAL   324     134.757 130.160  92.486  1.00  0.00           C  
ATOM   2574  N   PRO   325     135.366 132.061  96.453  1.00  0.00              
ATOM   2575  CA  PRO   325     135.948 132.436  97.716  1.00  0.00              
ATOM   2576  CB  PRO   325     136.914 133.578  97.406  1.00  0.00              
ATOM   2577  C   PRO   325     134.980 132.879  98.754  1.00  0.00              
ATOM   2578  O   PRO   325     135.336 132.921  99.928  1.00  0.00              
ATOM   2579  CD  PRO   325     135.661 133.039  95.428  1.00  0.00           C  
ATOM   2580  CG  PRO   325     136.294 134.227  96.163  1.00  0.00           C  
ATOM   2581  N   ILE   326     133.770 133.250  98.324  1.00  0.00              
ATOM   2582  CA  ILE   326     132.701 133.844  99.076  1.00  0.00              
ATOM   2583  CB  ILE   326     131.989 132.843  99.953  1.00  0.00              
ATOM   2584  C   ILE   326     133.189 135.012  99.869  1.00  0.00              
ATOM   2585  O   ILE   326     133.791 134.837 100.926  1.00  0.00              
ATOM   2586  CG2 ILE   326     131.397 131.781  99.011  1.00  0.00           C  
ATOM   2587  CG1 ILE   326     132.919 132.239 101.027  1.00  0.00           C  
ATOM   2588  CD1 ILE   326     132.253 131.228 101.969  1.00  0.00           C  
ATOM   2589  N   LEU   327     132.961 136.254  99.358  1.00  0.00              
ATOM   2590  CA  LEU   327     133.278 137.365 100.201  1.00  0.00              
ATOM   2591  CB  LEU   327     133.304 138.743  99.524  1.00  0.00              
ATOM   2592  C   LEU   327     132.280 137.389 101.307  1.00  0.00              
ATOM   2593  O   LEU   327     132.633 137.332 102.483  1.00  0.00              
ATOM   2594  CG  LEU   327     134.632 139.028  98.804  1.00  0.00           C  
ATOM   2595  CD1 LEU   327     134.832 138.155  97.561  1.00  0.00           C  
ATOM   2596  CD2 LEU   327     134.797 140.531  98.555  1.00  0.00           C  
ATOM   2597  N   ALA   328     130.988 137.420 100.937  1.00  0.00              
ATOM   2598  CA  ALA   328     129.928 137.498 101.900  1.00  0.00              
ATOM   2599  CB  ALA   328     128.560 137.753 101.246  1.00  0.00              
ATOM   2600  C   ALA   328     129.827 136.231 102.683  1.00  0.00              
ATOM   2601  O   ALA   328     129.676 136.244 103.904  1.00  0.00              
ATOM   2602  N   LYS   329     129.922 135.082 101.990  1.00  0.00              
ATOM   2603  CA  LYS   329     129.746 133.835 102.675  1.00  0.00              
ATOM   2604  CB  LYS   329     129.665 132.606 101.745  1.00  0.00              
ATOM   2605  C   LYS   329     130.851 133.693 103.670  1.00  0.00              
ATOM   2606  O   LYS   329     130.662 133.126 104.746  1.00  0.00              
ATOM   2607  CG  LYS   329     128.406 132.594 100.867  1.00  0.00           C  
ATOM   2608  CD  LYS   329     128.396 131.523  99.772  1.00  0.00           C  
ATOM   2609  CE  LYS   329     127.469 130.340 100.068  1.00  0.00           C  
ATOM   2610  NZ  LYS   329     126.063 130.692  99.753  1.00  0.00           N  
ATOM   2611  N   ALA   330     132.045 134.209 103.333  1.00  0.00              
ATOM   2612  CA  ALA   330     133.141 134.112 104.248  1.00  0.00              
ATOM   2613  CB  ALA   330     134.445 134.703 103.684  1.00  0.00              
ATOM   2614  C   ALA   330     132.817 134.872 105.502  1.00  0.00              
ATOM   2615  O   ALA   330     133.046 134.368 106.602  1.00  0.00              
ATOM   2616  N   ARG   331     132.265 136.101 105.386  1.00  0.00              
ATOM   2617  CA  ARG   331     132.050 136.862 106.587  1.00  0.00              
ATOM   2618  CB  ARG   331     131.683 138.348 106.395  1.00  0.00              
ATOM   2619  C   ARG   331     130.978 136.232 107.430  1.00  0.00              
ATOM   2620  O   ARG   331     131.068 136.228 108.656  1.00  0.00              
ATOM   2621  CG  ARG   331     130.300 138.628 105.817  1.00  0.00           C  
ATOM   2622  CD  ARG   331     129.955 140.121 105.822  1.00  0.00           C  
ATOM   2623  NE  ARG   331     128.469 140.235 105.848  1.00  0.00           N  
ATOM   2624  CZ  ARG   331     127.827 140.316 107.051  1.00  0.00           C  
ATOM   2625  NH1 ARG   331     128.556 140.387 108.202  1.00  0.00           N  
ATOM   2626  NH2 ARG   331     126.464 140.310 107.107  1.00  0.00           N  
ATOM   2627  N   VAL   332     129.919 135.706 106.785  1.00  0.00              
ATOM   2628  CA  VAL   332     128.787 135.114 107.443  1.00  0.00              
ATOM   2629  CB  VAL   332     127.650 134.848 106.500  1.00  0.00              
ATOM   2630  C   VAL   332     129.139 133.828 108.137  1.00  0.00              
ATOM   2631  O   VAL   332     128.538 133.502 109.162  1.00  0.00              
ATOM   2632  CG1 VAL   332     128.096 133.832 105.435  1.00  0.00           C  
ATOM   2633  CG2 VAL   332     126.442 134.393 107.331  1.00  0.00           C  
ATOM   2634  N   GLN   333     130.090 133.036 107.592  1.00  0.00              
ATOM   2635  CA  GLN   333     130.384 131.770 108.213  1.00  0.00              
ATOM   2636  CB  GLN   333     130.495 130.566 107.253  1.00  0.00              
ATOM   2637  C   GLN   333     131.682 131.804 108.969  1.00  0.00              
ATOM   2638  O   GLN   333     131.684 131.816 110.200  1.00  0.00              
ATOM   2639  CG  GLN   333     129.160 130.008 106.746  1.00  0.00           C  
ATOM   2640  CD  GLN   333     128.983 130.363 105.279  1.00  0.00           C  
ATOM   2641  OE1 GLN   333     129.949 130.407 104.519  1.00  0.00           O  
ATOM   2642  NE2 GLN   333     127.711 130.603 104.862  1.00  0.00           N  
ATOM   2643  N   ALA   334     132.813 131.750 108.230  1.00  0.00              
ATOM   2644  CA  ALA   334     134.153 131.612 108.749  1.00  0.00              
ATOM   2645  CB  ALA   334     135.181 131.359 107.635  1.00  0.00              
ATOM   2646  C   ALA   334     134.672 132.771 109.561  1.00  0.00              
ATOM   2647  O   ALA   334     135.283 132.563 110.607  1.00  0.00              
ATOM   2648  N   ASN   335     134.432 134.016 109.117  1.00  0.00              
ATOM   2649  CA  ASN   335     134.992 135.222 109.678  1.00  0.00              
ATOM   2650  CB  ASN   335     134.226 136.443 109.130  1.00  0.00              
ATOM   2651  C   ASN   335     134.914 135.236 111.179  1.00  0.00              
ATOM   2652  O   ASN   335     133.856 134.998 111.759  1.00  0.00              
ATOM   2653  CG  ASN   335     134.907 137.737 109.517  1.00  0.00           C  
ATOM   2654  OD1 ASN   335     135.157 137.992 110.692  1.00  0.00           O  
ATOM   2655  ND2 ASN   335     135.205 138.587 108.501  1.00  0.00           N  
ATOM   2656  N   GLU   336     136.062 135.501 111.855  1.00  0.00              
ATOM   2657  CA  GLU   336     136.046 135.604 113.289  1.00  0.00              
ATOM   2658  CB  GLU   336     136.767 134.441 113.995  1.00  0.00              
ATOM   2659  C   GLU   336     136.787 136.845 113.693  1.00  0.00              
ATOM   2660  O   GLU   336     137.128 136.998 114.865  1.00  0.00              
ATOM   2661  CG  GLU   336     136.055 133.093 113.872  1.00  0.00           C  
ATOM   2662  CD  GLU   336     136.887 132.066 114.625  1.00  0.00           C  
ATOM   2663  OE1 GLU   336     138.017 132.423 115.054  1.00  0.00           O  
ATOM   2664  OE2 GLU   336     136.404 130.913 114.787  1.00  0.00           O  
ATOM   2665  N   ASN   337     137.033 137.795 112.764  1.00  0.00              
ATOM   2666  CA  ASN   337     137.811 138.927 113.188  1.00  0.00              
ATOM   2667  CB  ASN   337     139.312 138.770 112.882  1.00  0.00              
ATOM   2668  C   ASN   337     137.379 140.192 112.501  1.00  0.00              
ATOM   2669  O   ASN   337     137.270 141.239 113.137  1.00  0.00              
ATOM   2670  CG  ASN   337     139.906 137.759 113.853  1.00  0.00           C  
ATOM   2671  OD1 ASN   337     140.478 136.750 113.448  1.00  0.00           O  
ATOM   2672  ND2 ASN   337     139.777 138.043 115.176  1.00  0.00           N  
ATOM   2673  N   ILE   338     137.142 140.128 111.176  1.00  0.00              
ATOM   2674  CA  ILE   338     136.917 141.303 110.380  1.00  0.00              
ATOM   2675  CB  ILE   338     136.809 140.969 108.923  1.00  0.00              
ATOM   2676  C   ILE   338     135.678 142.059 110.761  1.00  0.00              
ATOM   2677  O   ILE   338     135.754 143.261 111.006  1.00  0.00              
ATOM   2678  CG2 ILE   338     136.481 142.261 108.157  1.00  0.00           C  
ATOM   2679  CG1 ILE   338     138.104 140.289 108.451  1.00  0.00           C  
ATOM   2680  CD1 ILE   338     137.961 139.587 107.104  1.00  0.00           C  
ATOM   2681  N   ALA   339     134.501 141.407 110.837  1.00  0.00              
ATOM   2682  CA  ALA   339     133.350 142.205 111.149  1.00  0.00              
ATOM   2683  CB  ALA   339     132.227 142.097 110.097  1.00  0.00              
ATOM   2684  C   ALA   339     132.777 141.733 112.442  1.00  0.00              
ATOM   2685  O   ALA   339     131.893 140.877 112.464  1.00  0.00              
ATOM   2686  N   ALA   340     133.226 142.340 113.554  1.00  0.00              
ATOM   2687  CA  ALA   340     132.710 141.982 114.840  1.00  0.00              
ATOM   2688  CB  ALA   340     133.798 141.565 115.842  1.00  0.00              
ATOM   2689  C   ALA   340     132.065 143.215 115.369  1.00  0.00              
ATOM   2690  O   ALA   340     132.628 144.302 115.257  1.00  0.00              
ATOM   2691  N   CYS   341     130.868 143.073 115.973  1.00  0.00              
ATOM   2692  CA  CYS   341     130.139 144.225 116.416  1.00  0.00              
ATOM   2693  CB  CYS   341     128.683 144.226 115.949  1.00  0.00              
ATOM   2694  C   CYS   341     130.072 144.286 117.906  1.00  0.00              
ATOM   2695  O   CYS   341     130.091 143.273 118.605  1.00  0.00              
ATOM   2696  SG  CYS   341     128.504 144.713 114.221  1.00  0.00           S  
ATOM   2697  N   PRO   342     130.035 145.510 118.377  1.00  0.00              
ATOM   2698  CA  PRO   342     129.898 145.744 119.789  1.00  0.00              
ATOM   2699  CB  PRO   342     130.451 147.141 120.057  1.00  0.00              
ATOM   2700  C   PRO   342     128.447 145.636 120.129  1.00  0.00              
ATOM   2701  O   PRO   342     127.615 145.854 119.251  1.00  0.00              
ATOM   2702  CD  PRO   342     130.850 146.541 117.746  1.00  0.00           C  
ATOM   2703  CG  PRO   342     131.427 147.383 118.896  1.00  0.00           C  
ATOM   2704  N   VAL   343     128.109 145.329 121.394  1.00  0.00              
ATOM   2705  CA  VAL   343     126.723 145.210 121.738  1.00  0.00              
ATOM   2706  CB  VAL   343     126.492 144.574 123.071  1.00  0.00              
ATOM   2707  C   VAL   343     126.120 146.577 121.785  1.00  0.00              
ATOM   2708  O   VAL   343     126.766 147.542 122.192  1.00  0.00              
ATOM   2709  CG1 VAL   343     124.973 144.532 123.312  1.00  0.00           C  
ATOM   2710  CG2 VAL   343     127.174 143.195 123.086  1.00  0.00           C  
ATOM   2711  N   ALA   344     124.858 146.689 121.325  1.00  0.00              
ATOM   2712  CA  ALA   344     124.163 147.941 121.368  1.00  0.00              
ATOM   2713  CB  ALA   344     123.005 148.035 120.361  1.00  0.00              
ATOM   2714  C   ALA   344     123.600 148.097 122.749  1.00  0.00              
ATOM   2715  O   ALA   344     123.489 147.133 123.502  1.00  0.00              
ATOM   2716  N   CYS   345     123.310 149.353 123.133  1.00  0.00              
ATOM   2717  CA  CYS   345     122.720 149.737 124.386  1.00  0.00              
ATOM   2718  CB  CYS   345     122.805 151.256 124.546  1.00  0.00              
ATOM   2719  C   CYS   345     121.282 149.311 124.444  1.00  0.00              
ATOM   2720  O   CYS   345     120.795 148.908 125.499  1.00  0.00              
ATOM   2721  SG  CYS   345     122.542 151.991 122.915  1.00  0.00           S  
ATOM   2722  N   GLU   346     120.553 149.408 123.312  1.00  0.00              
ATOM   2723  CA  GLU   346     119.157 149.071 123.333  1.00  0.00              
ATOM   2724  CB  GLU   346     118.266 150.294 123.058  1.00  0.00              
ATOM   2725  C   GLU   346     118.900 148.037 122.280  1.00  0.00              
ATOM   2726  O   GLU   346     119.286 148.205 121.124  1.00  0.00              
ATOM   2727  CG  GLU   346     116.803 150.089 123.438  1.00  0.00           C  
ATOM   2728  CD  GLU   346     116.154 151.464 123.503  1.00  0.00           C  
ATOM   2729  OE1 GLU   346     115.994 152.101 122.426  1.00  0.00           O  
ATOM   2730  OE2 GLU   346     115.818 151.897 124.636  1.00  0.00           O  
ATOM   2731  N   THR   347     118.243 146.922 122.668  1.00  0.00              
ATOM   2732  CA  THR   347     117.978 145.873 121.727  1.00  0.00              
ATOM   2733  CB  THR   347     118.869 144.682 121.914  1.00  0.00              
ATOM   2734  C   THR   347     116.574 145.391 121.917  1.00  0.00              
ATOM   2735  O   THR   347     116.069 145.331 123.037  1.00  0.00              
ATOM   2736  OG1 THR   347     120.230 145.066 121.795  1.00  0.00           O  
ATOM   2737  CG2 THR   347     118.514 143.635 120.845  1.00  0.00           C  
ATOM   2738  N   TYR   348     115.895 145.037 120.806  1.00  0.00              
ATOM   2739  CA  TYR   348     114.574 144.494 120.936  1.00  0.00              
ATOM   2740  CB  TYR   348     113.471 145.254 120.172  1.00  0.00              
ATOM   2741  C   TYR   348     114.611 143.108 120.379  1.00  0.00              
ATOM   2742  O   TYR   348     114.970 142.904 119.220  1.00  0.00              
ATOM   2743  CG  TYR   348     113.296 146.598 120.787  1.00  0.00           C  
ATOM   2744  CD1 TYR   348     112.454 146.769 121.855  1.00  0.00           C  
ATOM   2745  CD2 TYR   348     113.984 147.686 120.301  1.00  0.00           C  
ATOM   2746  CE1 TYR   348     112.303 148.012 122.407  1.00  0.00           C  
ATOM   2747  CE2 TYR   348     113.829 148.932 120.860  1.00  0.00           C  
ATOM   2748  CZ  TYR   348     112.978 149.094 121.922  1.00  0.00           C  
ATOM   2749  OH  TYR   348     112.788 150.353 122.526  1.00  0.00           O  
ATOM   2750  N   THR   349     114.230 142.112 121.203  1.00  0.00              
ATOM   2751  CA  THR   349     114.259 140.752 120.751  1.00  0.00              
ATOM   2752  CB  THR   349     115.104 139.853 121.606  1.00  0.00              
ATOM   2753  C   THR   349     112.860 140.230 120.788  1.00  0.00              
ATOM   2754  O   THR   349     112.043 140.669 121.596  1.00  0.00              
ATOM   2755  OG1 THR   349     116.439 140.334 121.641  1.00  0.00           O  
ATOM   2756  CG2 THR   349     115.072 138.428 121.027  1.00  0.00           C  
ATOM   2757  N   TYR   350     112.536 139.289 119.880  1.00  0.00              
ATOM   2758  CA  TYR   350     111.203 138.763 119.879  1.00  0.00              
ATOM   2759  CB  TYR   350     110.492 138.924 118.526  1.00  0.00              
ATOM   2760  C   TYR   350     111.244 137.289 120.156  1.00  0.00              
ATOM   2761  O   TYR   350     111.664 136.505 119.305  1.00  0.00              
ATOM   2762  CG  TYR   350     110.253 140.376 118.282  1.00  0.00           C  
ATOM   2763  CD1 TYR   350     109.168 141.014 118.839  1.00  0.00           C  
ATOM   2764  CD2 TYR   350     111.110 141.104 117.490  1.00  0.00           C  
ATOM   2765  CE1 TYR   350     108.945 142.353 118.610  1.00  0.00           C  
ATOM   2766  CE2 TYR   350     110.893 142.444 117.257  1.00  0.00           C  
ATOM   2767  CZ  TYR   350     109.807 143.073 117.817  1.00  0.00           C  
ATOM   2768  OH  TYR   350     109.578 144.447 117.581  1.00  0.00           O  
ATOM   2769  N   PRO   351     110.815 136.883 121.324  1.00  0.00              
ATOM   2770  CA  PRO   351     110.718 135.472 121.566  1.00  0.00              
ATOM   2771  CB  PRO   351     110.628 135.291 123.084  1.00  0.00              
ATOM   2772  C   PRO   351     109.565 134.942 120.782  1.00  0.00              
ATOM   2773  O   PRO   351     108.589 135.670 120.598  1.00  0.00              
ATOM   2774  CD  PRO   351     111.211 137.576 122.539  1.00  0.00           C  
ATOM   2775  CG  PRO   351     110.581 136.724 123.650  1.00  0.00           C  
ATOM   2776  N   THR   352     109.651 133.688 120.293  1.00  0.00              
ATOM   2777  CA  THR   352     108.575 133.214 119.479  1.00  0.00              
ATOM   2778  CB  THR   352     108.870 133.332 118.019  1.00  0.00              
ATOM   2779  C   THR   352     108.306 131.767 119.743  1.00  0.00              
ATOM   2780  O   THR   352     109.200 130.992 120.078  1.00  0.00              
ATOM   2781  OG1 THR   352     107.712 133.001 117.277  1.00  0.00           O  
ATOM   2782  CG2 THR   352     110.013 132.370 117.663  1.00  0.00           C  
ATOM   2783  N   VAL   353     107.024 131.381 119.599  1.00  0.00              
ATOM   2784  CA  VAL   353     106.630 130.010 119.710  1.00  0.00              
ATOM   2785  CB  VAL   353     105.687 129.749 120.849  1.00  0.00              
ATOM   2786  C   VAL   353     105.913 129.711 118.426  1.00  0.00              
ATOM   2787  O   VAL   353     105.127 130.524 117.945  1.00  0.00              
ATOM   2788  CG1 VAL   353     104.359 130.473 120.577  1.00  0.00           C  
ATOM   2789  CG2 VAL   353     105.542 128.231 121.021  1.00  0.00           C  
ATOM   2790  N   ILE   354     106.164 128.540 117.815  1.00  0.00              
ATOM   2791  CA  ILE   354     105.529 128.281 116.553  1.00  0.00              
ATOM   2792  CB  ILE   354     106.506 128.129 115.422  1.00  0.00              
ATOM   2793  C   ILE   354     104.703 127.032 116.653  1.00  0.00              
ATOM   2794  O   ILE   354     105.024 126.116 117.408  1.00  0.00              
ATOM   2795  CG2 ILE   354     107.502 127.033 115.808  1.00  0.00           C  
ATOM   2796  CG1 ILE   354     105.778 127.897 114.088  1.00  0.00           C  
ATOM   2797  CD1 ILE   354     106.693 127.988 112.868  1.00  0.00           C  
ATOM   2798  N   SER   355     103.575 127.000 115.909  1.00  0.00              
ATOM   2799  CA  SER   355     102.678 125.876 115.899  1.00  0.00              
ATOM   2800  CB  SER   355     101.495 126.064 116.863  1.00  0.00              
ATOM   2801  C   SER   355     102.106 125.783 114.517  1.00  0.00              
ATOM   2802  O   SER   355     102.109 126.770 113.783  1.00  0.00              
ATOM   2803  OG  SER   355     100.638 124.935 116.821  1.00  0.00           O  
ATOM   2804  N   TYR   356     101.617 124.589 114.107  1.00  0.00              
ATOM   2805  CA  TYR   356     101.068 124.484 112.782  1.00  0.00              
ATOM   2806  CB  TYR   356     102.055 123.930 111.739  1.00  0.00              
ATOM   2807  C   TYR   356      99.849 123.609 112.764  1.00  0.00              
ATOM   2808  O   TYR   356      99.585 122.838 113.686  1.00  0.00              
ATOM   2809  CG  TYR   356     102.488 122.571 112.169  1.00  0.00           C  
ATOM   2810  CD1 TYR   356     101.707 121.465 111.921  1.00  0.00           C  
ATOM   2811  CD2 TYR   356     103.688 122.407 112.818  1.00  0.00           C  
ATOM   2812  CE1 TYR   356     102.120 120.214 112.320  1.00  0.00           C  
ATOM   2813  CE2 TYR   356     104.106 121.161 113.219  1.00  0.00           C  
ATOM   2814  CZ  TYR   356     103.321 120.061 112.970  1.00  0.00           C  
ATOM   2815  OH  TYR   356     103.747 118.779 113.380  1.00  0.00           O  
ATOM   2816  N   GLY   357      99.060 123.752 111.679  1.00  0.00              
ATOM   2817  CA  GLY   357      97.888 122.973 111.401  1.00  0.00              
ATOM   2818  C   GLY   357      97.926 122.785 109.918  1.00  0.00              
ATOM   2819  O   GLY   357      98.552 123.575 109.215  1.00  0.00              
ATOM   2820  N   ASN   358      97.264 121.735 109.398  1.00  0.00              
ATOM   2821  CA  ASN   358      97.323 121.472 107.987  1.00  0.00              
ATOM   2822  CB  ASN   358      97.016 120.008 107.635  1.00  0.00              
ATOM   2823  C   ASN   358      96.378 122.349 107.226  1.00  0.00              
ATOM   2824  O   ASN   358      95.240 122.583 107.633  1.00  0.00              
ATOM   2825  CG  ASN   358      95.672 119.687 108.264  1.00  0.00           C  
ATOM   2826  OD1 ASN   358      95.600 119.353 109.445  1.00  0.00           O  
ATOM   2827  ND2 ASN   358      94.577 119.824 107.470  1.00  0.00           N  
ATOM   2828  N   LEU   359      96.865 122.866 106.078  1.00  0.00              
ATOM   2829  CA  LEU   359      96.079 123.665 105.187  1.00  0.00              
ATOM   2830  CB  LEU   359      96.595 125.079 104.891  1.00  0.00              
ATOM   2831  C   LEU   359      95.956 122.969 103.911  1.00  0.00              
ATOM   2832  O   LEU   359      96.932 122.555 103.280  1.00  0.00              
ATOM   2833  CG  LEU   359      96.036 126.112 105.876  1.00  0.00           C  
ATOM   2834  CD1 LEU   359      94.590 126.495 105.526  1.00  0.00           C  
ATOM   2835  CD2 LEU   359      96.115 125.576 107.304  1.00  0.00           C  
ATOM   2836  N   ALA   360      94.668 122.943 103.565  1.00  0.00              
ATOM   2837  CA  ALA   360      93.903 122.299 102.584  1.00  0.00              
ATOM   2838  CB  ALA   360      94.718 121.696 101.430  1.00  0.00              
ATOM   2839  C   ALA   360      93.295 121.183 103.364  1.00  0.00              
ATOM   2840  O   ALA   360      93.935 120.159 103.595  1.00  0.00              
ATOM   2841  N   LEU   361      92.049 121.384 103.827  1.00  0.00              
ATOM   2842  CA  LEU   361      91.328 120.349 104.491  1.00  0.00              
ATOM   2843  CB  LEU   361      90.156 120.836 105.356  1.00  0.00              
ATOM   2844  C   LEU   361      90.714 119.627 103.345  1.00  0.00              
ATOM   2845  O   LEU   361      90.587 120.197 102.264  1.00  0.00              
ATOM   2846  CG  LEU   361      90.566 121.799 106.482  1.00  0.00           C  
ATOM   2847  CD1 LEU   361      91.498 121.116 107.493  1.00  0.00           C  
ATOM   2848  CD2 LEU   361      91.131 123.108 105.909  1.00  0.00           C  
ATOM   2849  N   ILE   362      90.333 118.364 103.532  1.00  0.00              
ATOM   2850  CA  ILE   362      89.728 117.724 102.411  1.00  0.00              
ATOM   2851  CB  ILE   362      89.384 116.276 102.623  1.00  0.00              
ATOM   2852  C   ILE   362      88.469 118.457 102.058  1.00  0.00              
ATOM   2853  O   ILE   362      88.181 118.609 100.874  1.00  0.00              
ATOM   2854  CG2 ILE   362      88.577 115.814 101.399  1.00  0.00           C  
ATOM   2855  CG1 ILE   362      90.666 115.454 102.844  1.00  0.00           C  
ATOM   2856  CD1 ILE   362      90.408 114.018 103.303  1.00  0.00           C  
ATOM   2857  N   PRO   363      87.692 118.911 103.008  1.00  0.00              
ATOM   2858  CA  PRO   363      86.492 119.623 102.656  1.00  0.00              
ATOM   2859  CB  PRO   363      85.705 119.774 103.958  1.00  0.00              
ATOM   2860  C   PRO   363      86.684 120.921 101.924  1.00  0.00              
ATOM   2861  O   PRO   363      85.836 121.239 101.093  1.00  0.00              
ATOM   2862  CD  PRO   363      87.546 118.217 104.281  1.00  0.00           C  
ATOM   2863  CG  PRO   363      86.128 118.542 104.777  1.00  0.00           C  
ATOM   2864  N   ILE   364      87.724 121.708 102.280  1.00  0.00              
ATOM   2865  CA  ILE   364      88.031 123.003 101.713  1.00  0.00              
ATOM   2866  CB  ILE   364      88.891 123.876 102.575  1.00  0.00              
ATOM   2867  C   ILE   364      88.707 122.981 100.366  1.00  0.00              
ATOM   2868  O   ILE   364      88.476 123.874  99.555  1.00  0.00              
ATOM   2869  CG2 ILE   364      88.164 124.077 103.914  1.00  0.00           C  
ATOM   2870  CG1 ILE   364      90.302 123.294 102.712  1.00  0.00           C  
ATOM   2871  CD1 ILE   364      91.334 124.305 103.213  1.00  0.00           C  
ATOM   2872  N   SER   365      89.581 121.993 100.089  1.00  0.00              
ATOM   2873  CA  SER   365      90.486 122.083  98.971  1.00  0.00              
ATOM   2874  CB  SER   365      91.366 120.830  98.787  1.00  0.00              
ATOM   2875  C   SER   365      89.803 122.377  97.664  1.00  0.00              
ATOM   2876  O   SER   365      90.347 123.123  96.851  1.00  0.00              
ATOM   2877  OG  SER   365      90.586 119.705  98.416  1.00  0.00           O  
ATOM   2878  N   SER   366      88.608 121.817  97.412  1.00  0.00              
ATOM   2879  CA  SER   366      87.938 122.044  96.163  1.00  0.00              
ATOM   2880  CB  SER   366      86.624 121.250  96.046  1.00  0.00              
ATOM   2881  C   SER   366      87.609 123.497  96.020  1.00  0.00              
ATOM   2882  O   SER   366      87.749 124.069  94.940  1.00  0.00              
ATOM   2883  OG  SER   366      86.893 119.856  96.094  1.00  0.00           O  
ATOM   2884  N   LEU   367      87.169 124.138  97.119  1.00  0.00              
ATOM   2885  CA  LEU   367      86.767 125.512  97.064  1.00  0.00              
ATOM   2886  CB  LEU   367      86.275 126.049  98.419  1.00  0.00              
ATOM   2887  C   LEU   367      87.937 126.357  96.679  1.00  0.00              
ATOM   2888  O   LEU   367      87.866 127.114  95.715  1.00  0.00              
ATOM   2889  CG  LEU   367      84.969 125.404  98.918  1.00  0.00           C  
ATOM   2890  CD1 LEU   367      84.543 125.990 100.273  1.00  0.00           C  
ATOM   2891  CD2 LEU   367      83.859 125.505  97.862  1.00  0.00           C  
ATOM   2892  N   ILE   368      89.070 126.184  97.385  1.00  0.00              
ATOM   2893  CA  ILE   368      90.240 127.004  97.241  1.00  0.00              
ATOM   2894  CB  ILE   368      91.306 126.641  98.244  1.00  0.00              
ATOM   2895  C   ILE   368      90.770 126.847  95.848  1.00  0.00              
ATOM   2896  O   ILE   368      91.238 127.807  95.238  1.00  0.00              
ATOM   2897  CG2 ILE   368      91.925 125.294  97.842  1.00  0.00           C  
ATOM   2898  CG1 ILE   368      92.340 127.763  98.404  1.00  0.00           C  
ATOM   2899  CD1 ILE   368      93.225 127.574  99.639  1.00  0.00           C  
ATOM   2900  N   THR   369      90.719 125.619  95.305  1.00  0.00              
ATOM   2901  CA  THR   369      91.223 125.392  93.986  1.00  0.00              
ATOM   2902  CB  THR   369      91.073 123.967  93.543  1.00  0.00              
ATOM   2903  C   THR   369      90.452 126.234  93.017  1.00  0.00              
ATOM   2904  O   THR   369      91.037 126.868  92.143  1.00  0.00              
ATOM   2905  OG1 THR   369      91.767 123.096  94.426  1.00  0.00           O  
ATOM   2906  CG2 THR   369      91.627 123.845  92.114  1.00  0.00           C  
ATOM   2907  N   ASN   370      89.111 126.257  93.146  1.00  0.00              
ATOM   2908  CA  ASN   370      88.273 127.003  92.249  1.00  0.00              
ATOM   2909  CB  ASN   370      86.773 126.752  92.485  1.00  0.00              
ATOM   2910  C   ASN   370      88.514 128.474  92.409  1.00  0.00              
ATOM   2911  O   ASN   370      88.634 129.191  91.418  1.00  0.00              
ATOM   2912  CG  ASN   370      86.474 125.315  92.084  1.00  0.00           C  
ATOM   2913  OD1 ASN   370      87.203 124.391  92.443  1.00  0.00           O  
ATOM   2914  ND2 ASN   370      85.376 125.118  91.306  1.00  0.00           N  
ATOM   2915  N   TYR   371      88.619 128.969  93.660  1.00  0.00              
ATOM   2916  CA  TYR   371      88.758 130.388  93.858  1.00  0.00              
ATOM   2917  CB  TYR   371      88.859 130.781  95.346  1.00  0.00              
ATOM   2918  C   TYR   371      90.003 130.865  93.177  1.00  0.00              
ATOM   2919  O   TYR   371      89.983 131.840  92.428  1.00  0.00              
ATOM   2920  CG  TYR   371      87.491 130.767  95.938  1.00  0.00           C  
ATOM   2921  CD1 TYR   371      86.836 129.592  96.213  1.00  0.00           C  
ATOM   2922  CD2 TYR   371      86.867 131.955  96.236  1.00  0.00           C  
ATOM   2923  CE1 TYR   371      85.576 129.587  96.760  1.00  0.00           C  
ATOM   2924  CE2 TYR   371      85.607 131.962  96.784  1.00  0.00           C  
ATOM   2925  CZ  TYR   371      84.959 130.781  97.045  1.00  0.00           C  
ATOM   2926  OH  TYR   371      83.665 130.791  97.607  1.00  0.00           O  
ATOM   2927  N   LEU   372      91.123 130.173  93.421  1.00  0.00              
ATOM   2928  CA  LEU   372      92.396 130.490  92.840  1.00  0.00              
ATOM   2929  CB  LEU   372      93.592 129.751  93.474  1.00  0.00              
ATOM   2930  C   LEU   372      92.432 130.144  91.385  1.00  0.00              
ATOM   2931  O   LEU   372      93.284 130.659  90.664  1.00  0.00              
ATOM   2932  CG  LEU   372      93.975 130.235  94.882  1.00  0.00           C  
ATOM   2933  CD1 LEU   372      95.248 129.531  95.377  1.00  0.00           C  
ATOM   2934  CD2 LEU   372      94.103 131.765  94.928  1.00  0.00           C  
ATOM   2935  N   ASN   373      91.545 129.241  90.913  1.00  0.00              
ATOM   2936  CA  ASN   373      91.684 128.762  89.564  1.00  0.00              
ATOM   2937  CB  ASN   373      91.718 129.888  88.512  1.00  0.00              
ATOM   2938  C   ASN   373      93.001 128.068  89.548  1.00  0.00              
ATOM   2939  O   ASN   373      93.858 128.332  88.706  1.00  0.00              
ATOM   2940  CG  ASN   373      90.343 130.541  88.471  1.00  0.00           C  
ATOM   2941  OD1 ASN   373      89.334 129.875  88.241  1.00  0.00           O  
ATOM   2942  ND2 ASN   373      90.293 131.878  88.714  1.00  0.00           N  
ATOM   2943  N   VAL   374      93.182 127.146  90.518  1.00  0.00              
ATOM   2944  CA  VAL   374      94.438 126.482  90.674  1.00  0.00              
ATOM   2945  CB  VAL   374      94.542 125.678  91.926  1.00  0.00              
ATOM   2946  C   VAL   374      94.622 125.583  89.530  1.00  0.00              
ATOM   2947  O   VAL   374      93.939 124.561  89.448  1.00  0.00              
ATOM   2948  CG1 VAL   374      95.939 125.044  91.943  1.00  0.00           C  
ATOM   2949  CG2 VAL   374      94.220 126.577  93.131  1.00  0.00           C  
ATOM   2950  N   SER   375      95.587 125.997  88.666  1.00  0.00              
ATOM   2951  CA  SER   375      95.945 125.475  87.376  1.00  0.00              
ATOM   2952  CB  SER   375      96.042 123.943  87.280  1.00  0.00              
ATOM   2953  C   SER   375      94.820 125.953  86.527  1.00  0.00              
ATOM   2954  O   SER   375      93.805 126.398  87.059  1.00  0.00              
ATOM   2955  OG  SER   375      94.748 123.365  87.314  1.00  0.00           O  
ATOM   2956  N   GLY   376      94.953 125.950  85.187  1.00  0.00              
ATOM   2957  CA  GLY   376      93.731 126.208  84.487  1.00  0.00              
ATOM   2958  C   GLY   376      93.023 124.965  84.871  1.00  0.00              
ATOM   2959  O   GLY   376      93.724 123.969  85.023  1.00  0.00              
ATOM   2960  N   ILE   377      91.678 124.973  85.037  1.00  0.00              
ATOM   2961  CA  ILE   377      91.016 123.823  85.604  1.00  0.00              
ATOM   2962  CB  ILE   377      89.513 123.877  85.549  1.00  0.00              
ATOM   2963  C   ILE   377      91.443 122.590  84.862  1.00  0.00              
ATOM   2964  O   ILE   377      91.230 122.445  83.659  1.00  0.00              
ATOM   2965  CG2 ILE   377      88.981 122.483  85.917  1.00  0.00           C  
ATOM   2966  CG1 ILE   377      88.967 125.001  86.448  1.00  0.00           C  
ATOM   2967  CD1 ILE   377      87.463 125.237  86.300  1.00  0.00           C  
ATOM   2968  N   ILE   378      92.100 121.683  85.616  1.00  0.00              
ATOM   2969  CA  ILE   378      92.707 120.483  85.121  1.00  0.00              
ATOM   2970  CB  ILE   378      94.179 120.333  85.492  1.00  0.00              
ATOM   2971  C   ILE   378      91.981 119.385  85.842  1.00  0.00              
ATOM   2972  O   ILE   378      91.147 119.644  86.710  1.00  0.00              
ATOM   2973  CG2 ILE   378      94.789 119.108  84.782  1.00  0.00           C  
ATOM   2974  CG1 ILE   378      94.991 121.564  85.087  1.00  0.00           C  
ATOM   2975  CD1 ILE   378      95.026 121.822  83.581  1.00  0.00           C  
ATOM   2976  N   ARG   379      92.272 118.123  85.481  1.00  0.00              
ATOM   2977  CA  ARG   379      91.620 116.986  86.037  1.00  0.00              
ATOM   2978  CB  ARG   379      92.138 115.629  85.503  1.00  0.00              
ATOM   2979  C   ARG   379      91.704 116.971  87.522  1.00  0.00              
ATOM   2980  O   ARG   379      92.586 117.573  88.134  1.00  0.00              
ATOM   2981  CG  ARG   379      91.448 114.412  86.136  1.00  0.00           C  
ATOM   2982  CD  ARG   379      91.888 113.051  85.591  1.00  0.00           C  
ATOM   2983  NE  ARG   379      91.033 112.738  84.413  1.00  0.00           N  
ATOM   2984  CZ  ARG   379      90.875 111.441  84.018  1.00  0.00           C  
ATOM   2985  NH1 ARG   379      91.541 110.443  84.671  1.00  0.00           N  
ATOM   2986  NH2 ARG   379      90.049 111.136  82.976  1.00  0.00           N  
ATOM   2987  N   HIS   380      90.716 116.273  88.121  1.00  0.00              
ATOM   2988  CA  HIS   380      90.550 116.173  89.535  1.00  0.00              
ATOM   2989  CB  HIS   380      89.348 115.300  89.927  1.00  0.00              
ATOM   2990  C   HIS   380      91.763 115.559  90.139  1.00  0.00              
ATOM   2991  O   HIS   380      92.378 116.139  91.033  1.00  0.00              
ATOM   2992  ND1 HIS   380      87.440 115.347  88.251  1.00  0.00           N  
ATOM   2993  CG  HIS   380      88.056 115.831  89.384  1.00  0.00           C  
ATOM   2994  NE2 HIS   380      86.162 116.999  89.014  1.00  0.00           N  
ATOM   2995  CD2 HIS   380      87.262 116.840  89.837  1.00  0.00           C  
ATOM   2996  CE1 HIS   380      86.311 116.081  88.076  1.00  0.00           C  
ATOM   2997  N   ALA   381      92.162 114.372  89.651  1.00  0.00              
ATOM   2998  CA  ALA   381      93.322 113.770  90.228  1.00  0.00              
ATOM   2999  CB  ALA   381      93.053 112.416  90.904  1.00  0.00              
ATOM   3000  C   ALA   381      94.296 113.546  89.126  1.00  0.00              
ATOM   3001  O   ALA   381      93.953 113.033  88.062  1.00  0.00              
ATOM   3002  N   GLN   382      95.549 113.960  89.376  1.00  0.00              
ATOM   3003  CA  GLN   382      96.634 113.800  88.458  1.00  0.00              
ATOM   3004  CB  GLN   382      97.113 115.119  87.827  1.00  0.00              
ATOM   3005  C   GLN   382      97.745 113.283  89.328  1.00  0.00              
ATOM   3006  O   GLN   382      98.073 112.098  89.322  1.00  0.00              
ATOM   3007  CG  GLN   382      98.264 114.916  86.840  1.00  0.00           C  
ATOM   3008  CD  GLN   382      97.721 114.099  85.675  1.00  0.00           C  
ATOM   3009  OE1 GLN   382      96.566 114.256  85.280  1.00  0.00           O  
ATOM   3010  NE2 GLN   382      98.569 113.198  85.111  1.00  0.00           N  
ATOM   3011  N   SER   383      98.313 114.209  90.124  1.00  0.00              
ATOM   3012  CA  SER   383      99.281 114.017  91.168  1.00  0.00              
ATOM   3013  CB  SER   383      98.669 113.385  92.430  1.00  0.00              
ATOM   3014  C   SER   383     100.541 113.264  90.848  1.00  0.00              
ATOM   3015  O   SER   383     100.773 112.185  91.392  1.00  0.00              
ATOM   3016  OG  SER   383      99.652 113.263  93.448  1.00  0.00           O  
ATOM   3017  N   LEU   384     101.392 113.798  89.948  1.00  0.00              
ATOM   3018  CA  LEU   384     102.720 113.252  89.829  1.00  0.00              
ATOM   3019  CB  LEU   384     103.180 113.012  88.382  1.00  0.00              
ATOM   3020  C   LEU   384     103.581 114.355  90.366  1.00  0.00              
ATOM   3021  O   LEU   384     103.798 115.364  89.695  1.00  0.00              
ATOM   3022  CG  LEU   384     102.300 112.037  87.584  1.00  0.00           C  
ATOM   3023  CD1 LEU   384     100.896 112.618  87.346  1.00  0.00           C  
ATOM   3024  CD2 LEU   384     103.000 111.595  86.289  1.00  0.00           C  
ATOM   3025  N   ASP   385     104.081 114.205  91.609  1.00  0.00              
ATOM   3026  CA  ASP   385     104.872 115.247  92.200  1.00  0.00              
ATOM   3027  CB  ASP   385     104.676 115.370  93.728  1.00  0.00              
ATOM   3028  C   ASP   385     106.303 114.969  91.904  1.00  0.00              
ATOM   3029  O   ASP   385     106.900 114.038  92.443  1.00  0.00              
ATOM   3030  CG  ASP   385     105.006 114.052  94.429  1.00  0.00           C  
ATOM   3031  OD1 ASP   385     104.992 112.990  93.748  1.00  0.00           O  
ATOM   3032  OD2 ASP   385     105.262 114.091  95.662  1.00  0.00           O  
ATOM   3033  N   TRP   386     106.892 115.775  91.002  1.00  0.00              
ATOM   3034  CA  TRP   386     108.264 115.558  90.671  1.00  0.00              
ATOM   3035  CB  TRP   386     108.419 115.045  89.230  1.00  0.00              
ATOM   3036  C   TRP   386     108.926 116.890  90.774  1.00  0.00              
ATOM   3037  O   TRP   386     108.421 117.880  90.245  1.00  0.00              
ATOM   3038  CG  TRP   386     109.775 114.480  88.905  1.00  0.00           C  
ATOM   3039  CD2 TRP   386     110.184 113.176  89.333  1.00  0.00           C  
ATOM   3040  CD1 TRP   386     110.825 115.012  88.218  1.00  0.00           C  
ATOM   3041  NE1 TRP   386     111.863 114.111  88.181  1.00  0.00           N  
ATOM   3042  CE2 TRP   386     111.483 112.977  88.869  1.00  0.00           C  
ATOM   3043  CE3 TRP   386     109.526 112.225  90.058  1.00  0.00           C  
ATOM   3044  CZ2 TRP   386     112.150 111.813  89.124  1.00  0.00           C  
ATOM   3045  CZ3 TRP   386     110.198 111.054  90.315  1.00  0.00           C  
ATOM   3046  CH2 TRP   386     111.484 110.854  89.855  1.00  0.00           C  
ATOM   3047  N   ILE   387     110.070 116.961  91.480  1.00  0.00              
ATOM   3048  CA  ILE   387     110.748 118.219  91.536  1.00  0.00              
ATOM   3049  CB  ILE   387     111.396 118.516  92.852  1.00  0.00              
ATOM   3050  C   ILE   387     111.807 118.120  90.502  1.00  0.00              
ATOM   3051  O   ILE   387     112.836 117.466  90.669  1.00  0.00              
ATOM   3052  CG2 ILE   387     112.310 119.738  92.663  1.00  0.00           C  
ATOM   3053  CG1 ILE   387     110.316 118.709  93.928  1.00  0.00           C  
ATOM   3054  CD1 ILE   387     109.348 119.847  93.603  1.00  0.00           C  
ATOM   3055  N   LYS   388     111.508 118.775  89.376  1.00  0.00              
ATOM   3056  CA  LYS   388     112.272 118.803  88.175  1.00  0.00              
ATOM   3057  CB  LYS   388     112.527 117.394  87.614  1.00  0.00              
ATOM   3058  C   LYS   388     111.284 119.481  87.291  1.00  0.00              
ATOM   3059  O   LYS   388     111.309 120.695  87.093  1.00  0.00              
ATOM   3060  CG  LYS   388     113.509 117.370  86.447  1.00  0.00           C  
ATOM   3061  CD  LYS   388     114.078 115.980  86.166  1.00  0.00           C  
ATOM   3062  CE  LYS   388     115.103 115.976  85.035  1.00  0.00           C  
ATOM   3063  NZ  LYS   388     116.149 116.980  85.325  1.00  0.00           N  
ATOM   3064  N   ASP   389     110.360 118.672  86.744  1.00  0.00              
ATOM   3065  CA  ASP   389     109.261 119.200  86.022  1.00  0.00              
ATOM   3066  CB  ASP   389     108.902 118.387  84.758  1.00  0.00              
ATOM   3067  C   ASP   389     108.077 119.071  86.926  1.00  0.00              
ATOM   3068  O   ASP   389     107.671 117.962  87.267  1.00  0.00              
ATOM   3069  CG  ASP   389     109.974 118.611  83.701  1.00  0.00           C  
ATOM   3070  OD1 ASP   389     110.247 119.795  83.374  1.00  0.00           O  
ATOM   3071  OD2 ASP   389     110.522 117.596  83.195  1.00  0.00           O  
ATOM   3072  N   PRO   390     107.529 120.163  87.375  1.00  0.00              
ATOM   3073  CA  PRO   390     106.392 120.089  88.246  1.00  0.00              
ATOM   3074  CB  PRO   390     106.305 121.436  88.960  1.00  0.00              
ATOM   3075  C   PRO   390     105.215 119.759  87.387  1.00  0.00              
ATOM   3076  O   PRO   390     105.229 120.118  86.211  1.00  0.00              
ATOM   3077  CD  PRO   390     108.286 121.392  87.568  1.00  0.00           C  
ATOM   3078  CG  PRO   390     107.258 122.359  88.171  1.00  0.00           C  
ATOM   3079  N   ASN   391     104.201 119.069  87.931  1.00  0.00              
ATOM   3080  CA  ASN   391     103.067 118.766  87.112  1.00  0.00              
ATOM   3081  CB  ASN   391     102.469 117.367  87.328  1.00  0.00              
ATOM   3082  C   ASN   391     102.042 119.815  87.346  1.00  0.00              
ATOM   3083  O   ASN   391     102.225 120.700  88.179  1.00  0.00              
ATOM   3084  CG  ASN   391     103.398 116.407  86.593  1.00  0.00           C  
ATOM   3085  OD1 ASN   391     104.455 116.804  86.105  1.00  0.00           O  
ATOM   3086  ND2 ASN   391     102.990 115.119  86.470  1.00  0.00           N  
ATOM   3087  N   TYR   392     100.935 119.751  86.586  1.00  0.00              
ATOM   3088  CA  TYR   392      99.957 120.790  86.653  1.00  0.00              
ATOM   3089  CB  TYR   392      99.662 121.336  85.243  1.00  0.00              
ATOM   3090  C   TYR   392      98.736 120.214  87.291  1.00  0.00              
ATOM   3091  O   TYR   392      98.168 119.237  86.808  1.00  0.00              
ATOM   3092  CG  TYR   392     100.992 121.810  84.732  1.00  0.00           C  
ATOM   3093  CD1 TYR   392     101.906 120.915  84.212  1.00  0.00           C  
ATOM   3094  CD2 TYR   392     101.344 123.140  84.768  1.00  0.00           C  
ATOM   3095  CE1 TYR   392     103.133 121.328  83.748  1.00  0.00           C  
ATOM   3096  CE2 TYR   392     102.572 123.562  84.304  1.00  0.00           C  
ATOM   3097  CZ  TYR   392     103.472 122.657  83.794  1.00  0.00           C  
ATOM   3098  OH  TYR   392     104.730 123.090  83.321  1.00  0.00           O  
ATOM   3099  N   SER   393      98.322 120.815  88.427  1.00  0.00              
ATOM   3100  CA  SER   393      97.214 120.309  89.179  1.00  0.00              
ATOM   3101  CB  SER   393      97.653 119.466  90.387  1.00  0.00              
ATOM   3102  C   SER   393      96.420 121.468  89.706  1.00  0.00              
ATOM   3103  O   SER   393      96.797 122.629  89.566  1.00  0.00              
ATOM   3104  OG  SER   393      98.488 120.244  91.230  1.00  0.00           O  
ATOM   3105  N   THR   394      95.252 121.152  90.296  1.00  0.00              
ATOM   3106  CA  THR   394      94.346 122.084  90.874  1.00  0.00              
ATOM   3107  CB  THR   394      92.936 121.831  90.401  1.00  0.00              
ATOM   3108  C   THR   394      94.443 121.936  92.367  1.00  0.00              
ATOM   3109  O   THR   394      95.173 122.660  93.040  1.00  0.00              
ATOM   3110  OG1 THR   394      92.561 120.481  90.619  1.00  0.00           O  
ATOM   3111  CG2 THR   394      92.848 122.109  88.896  1.00  0.00           C  
ATOM   3112  N   ALA   395      93.707 120.969  92.935  1.00  0.00              
ATOM   3113  CA  ALA   395      93.691 120.770  94.347  1.00  0.00              
ATOM   3114  CB  ALA   395      92.807 119.590  94.779  1.00  0.00              
ATOM   3115  C   ALA   395      95.084 120.466  94.776  1.00  0.00              
ATOM   3116  O   ALA   395      95.516 120.883  95.849  1.00  0.00              
ATOM   3117  N   ASN   396      95.830 119.725  93.940  1.00  0.00              
ATOM   3118  CA  ASN   396      97.156 119.340  94.313  1.00  0.00              
ATOM   3119  CB  ASN   396      97.826 118.453  93.254  1.00  0.00              
ATOM   3120  C   ASN   396      97.981 120.577  94.519  1.00  0.00              
ATOM   3121  O   ASN   396      98.740 120.658  95.483  1.00  0.00              
ATOM   3122  CG  ASN   396      98.918 117.664  93.954  1.00  0.00           C  
ATOM   3123  OD1 ASN   396      99.276 117.959  95.093  1.00  0.00           O  
ATOM   3124  ND2 ASN   396      99.459 116.625  93.263  1.00  0.00           N  
ATOM   3125  N   PHE   397      97.840 121.594  93.642  1.00  0.00              
ATOM   3126  CA  PHE   397      98.647 122.770  93.814  1.00  0.00              
ATOM   3127  CB  PHE   397      98.567 123.835  92.710  1.00  0.00              
ATOM   3128  C   PHE   397      98.361 123.458  95.109  1.00  0.00              
ATOM   3129  O   PHE   397      99.283 123.894  95.795  1.00  0.00              
ATOM   3130  CG  PHE   397      99.573 123.436  91.694  1.00  0.00           C  
ATOM   3131  CD1 PHE   397     100.848 123.140  92.110  1.00  0.00           C  
ATOM   3132  CD2 PHE   397      99.291 123.415  90.351  1.00  0.00           C  
ATOM   3133  CE1 PHE   397     101.821 122.781  91.212  1.00  0.00           C  
ATOM   3134  CE2 PHE   397     100.258 123.057  89.443  1.00  0.00           C  
ATOM   3135  CZ  PHE   397     101.523 122.736  89.874  1.00  0.00           C  
ATOM   3136  N   VAL   398      97.081 123.562  95.497  1.00  0.00              
ATOM   3137  CA  VAL   398      96.746 124.277  96.696  1.00  0.00              
ATOM   3138  CB  VAL   398      95.284 124.185  97.017  1.00  0.00              
ATOM   3139  C   VAL   398      97.478 123.666  97.849  1.00  0.00              
ATOM   3140  O   VAL   398      97.991 124.368  98.720  1.00  0.00              
ATOM   3141  CG1 VAL   398      95.038 124.829  98.392  1.00  0.00           C  
ATOM   3142  CG2 VAL   398      94.493 124.821  95.862  1.00  0.00           C  
ATOM   3143  N   ARG   399      97.547 122.327  97.883  1.00  0.00              
ATOM   3144  CA  ARG   399      98.160 121.642  98.981  1.00  0.00              
ATOM   3145  CB  ARG   399      98.031 120.113  98.840  1.00  0.00              
ATOM   3146  C   ARG   399      99.620 121.981  99.050  1.00  0.00              
ATOM   3147  O   ARG   399     100.177 122.079 100.139  1.00  0.00              
ATOM   3148  CG  ARG   399      96.598 119.642  98.557  1.00  0.00           C  
ATOM   3149  CD  ARG   399      96.431 118.120  98.572  1.00  0.00           C  
ATOM   3150  NE  ARG   399      95.172 117.788  97.845  1.00  0.00           N  
ATOM   3151  CZ  ARG   399      93.971 117.750  98.494  1.00  0.00           C  
ATOM   3152  NH1 ARG   399      93.889 118.086  99.813  1.00  0.00           N  
ATOM   3153  NH2 ARG   399      92.847 117.369  97.816  1.00  0.00           N  
ATOM   3154  N   ASP   400     100.296 122.067  97.888  1.00  0.00              
ATOM   3155  CA  ASP   400     101.709 122.333  97.804  1.00  0.00              
ATOM   3156  CB  ASP   400     102.289 121.797  96.491  1.00  0.00              
ATOM   3157  C   ASP   400     102.102 123.783  97.946  1.00  0.00              
ATOM   3158  O   ASP   400     103.193 124.075  98.431  1.00  0.00              
ATOM   3159  CG  ASP   400     102.100 120.290  96.562  1.00  0.00           C  
ATOM   3160  OD1 ASP   400     101.887 119.782  97.695  1.00  0.00           O  
ATOM   3161  OD2 ASP   400     102.153 119.628  95.492  1.00  0.00           O  
ATOM   3162  N   ASN   401     101.309 124.716  97.380  1.00  0.00              
ATOM   3163  CA  ASN   401     101.648 126.121  97.353  1.00  0.00              
ATOM   3164  CB  ASN   401     101.307 126.766  96.001  1.00  0.00              
ATOM   3165  C   ASN   401     101.113 127.007  98.449  1.00  0.00              
ATOM   3166  O   ASN   401     101.757 127.994  98.804  1.00  0.00              
ATOM   3167  CG  ASN   401     102.297 126.193  94.993  1.00  0.00           C  
ATOM   3168  OD1 ASN   401     102.279 126.531  93.812  1.00  0.00           O  
ATOM   3169  ND2 ASN   401     103.191 125.290  95.474  1.00  0.00           N  
ATOM   3170  N   ILE   402      99.911 126.728  98.994  1.00  0.00              
ATOM   3171  CA  ILE   402      99.288 127.704  99.851  1.00  0.00              
ATOM   3172  CB  ILE   402      97.803 127.753  99.692  1.00  0.00              
ATOM   3173  C   ILE   402      99.670 127.576 101.295  1.00  0.00              
ATOM   3174  O   ILE   402      99.871 126.481 101.818  1.00  0.00              
ATOM   3175  CG2 ILE   402      97.215 128.743 100.714  1.00  0.00           C  
ATOM   3176  CG1 ILE   402      97.536 128.155  98.233  1.00  0.00           C  
ATOM   3177  CD1 ILE   402      96.093 128.004  97.787  1.00  0.00           C  
ATOM   3178  N   LEU   403      99.846 128.746 101.961  1.00  0.00              
ATOM   3179  CA  LEU   403     100.225 128.774 103.345  1.00  0.00              
ATOM   3180  CB  LEU   403     101.755 128.873 103.567  1.00  0.00              
ATOM   3181  C   LEU   403      99.575 129.944 104.024  1.00  0.00              
ATOM   3182  O   LEU   403      99.296 130.965 103.397  1.00  0.00              
ATOM   3183  CG  LEU   403     102.452 130.176 103.100  1.00  0.00           C  
ATOM   3184  CD1 LEU   403     102.149 131.371 104.013  1.00  0.00           C  
ATOM   3185  CD2 LEU   403     103.964 129.969 102.933  1.00  0.00           C  
ATOM   3186  N   TYR   404      99.299 129.817 105.341  1.00  0.00              
ATOM   3187  CA  TYR   404      98.729 130.916 106.063  1.00  0.00              
ATOM   3188  CB  TYR   404      97.316 130.644 106.601  1.00  0.00              
ATOM   3189  C   TYR   404      99.619 131.198 107.232  1.00  0.00              
ATOM   3190  O   TYR   404     100.062 130.278 107.918  1.00  0.00              
ATOM   3191  CG  TYR   404      96.428 130.390 105.435  1.00  0.00           C  
ATOM   3192  CD1 TYR   404      96.303 129.116 104.933  1.00  0.00           C  
ATOM   3193  CD2 TYR   404      95.727 131.412 104.837  1.00  0.00           C  
ATOM   3194  CE1 TYR   404      95.488 128.860 103.856  1.00  0.00           C  
ATOM   3195  CE2 TYR   404      94.911 131.158 103.758  1.00  0.00           C  
ATOM   3196  CZ  TYR   404      94.788 129.882 103.263  1.00  0.00           C  
ATOM   3197  OH  TYR   404      93.951 129.619 102.155  1.00  0.00           O  
ATOM   3198  N   LEU   405      99.926 132.489 107.479  1.00  0.00              
ATOM   3199  CA  LEU   405     100.790 132.810 108.582  1.00  0.00              
ATOM   3200  CB  LEU   405     102.130 133.439 108.153  1.00  0.00              
ATOM   3201  C   LEU   405     100.097 133.763 109.505  1.00  0.00              
ATOM   3202  O   LEU   405      99.495 134.744 109.068  1.00  0.00              
ATOM   3203  CG  LEU   405     103.073 133.784 109.323  1.00  0.00           C  
ATOM   3204  CD1 LEU   405     103.479 132.520 110.102  1.00  0.00           C  
ATOM   3205  CD2 LEU   405     104.289 134.593 108.837  1.00  0.00           C  
ATOM   3206  N   ASP   406     100.150 133.474 110.824  1.00  0.00              
ATOM   3207  CA  ASP   406      99.558 134.342 111.803  1.00  0.00              
ATOM   3208  CB  ASP   406      98.414 133.703 112.622  1.00  0.00              
ATOM   3209  C   ASP   406     100.621 134.776 112.767  1.00  0.00              
ATOM   3210  O   ASP   406     101.255 133.951 113.425  1.00  0.00              
ATOM   3211  CG  ASP   406      97.163 133.589 111.751  1.00  0.00           C  
ATOM   3212  OD1 ASP   406      97.281 133.694 110.503  1.00  0.00           O  
ATOM   3213  OD2 ASP   406      96.061 133.401 112.334  1.00  0.00           O  
ATOM   3214  N   ILE   407     100.859 136.102 112.858  1.00  0.00              
ATOM   3215  CA  ILE   407     101.834 136.602 113.787  1.00  0.00              
ATOM   3216  CB  ILE   407     102.913 137.425 113.139  1.00  0.00              
ATOM   3217  C   ILE   407     101.108 137.462 114.773  1.00  0.00              
ATOM   3218  O   ILE   407     100.471 138.449 114.403  1.00  0.00              
ATOM   3219  CG2 ILE   407     103.786 138.055 114.239  1.00  0.00           C  
ATOM   3220  CG1 ILE   407     103.706 136.550 112.152  1.00  0.00           C  
ATOM   3221  CD1 ILE   407     104.643 137.339 111.240  1.00  0.00           C  
ATOM   3222  N   TYR   408     101.173 137.079 116.066  1.00  0.00              
ATOM   3223  CA  TYR   408     100.512 137.816 117.106  1.00  0.00              
ATOM   3224  CB  TYR   408      99.076 137.334 117.391  1.00  0.00              
ATOM   3225  C   TYR   408     101.318 137.699 118.366  1.00  0.00              
ATOM   3226  O   TYR   408     102.379 137.078 118.388  1.00  0.00              
ATOM   3227  CG  TYR   408      99.101 135.905 117.818  1.00  0.00           C  
ATOM   3228  CD1 TYR   408      99.364 135.567 119.126  1.00  0.00           C  
ATOM   3229  CD2 TYR   408      98.848 134.901 116.912  1.00  0.00           C  
ATOM   3230  CE1 TYR   408      99.385 134.251 119.527  1.00  0.00           C  
ATOM   3231  CE2 TYR   408      98.867 133.582 117.305  1.00  0.00           C  
ATOM   3232  CZ  TYR   408      99.135 133.254 118.615  1.00  0.00           C  
ATOM   3233  OH  TYR   408      99.155 131.902 119.022  1.00  0.00           O  
ATOM   3234  N   TYR   409     100.828 138.327 119.455  1.00  0.00              
ATOM   3235  CA  TYR   409     101.521 138.309 120.712  1.00  0.00              
ATOM   3236  CB  TYR   409     101.905 139.704 121.222  1.00  0.00              
ATOM   3237  C   TYR   409     100.642 137.677 121.746  1.00  0.00              
ATOM   3238  O   TYR   409      99.417 137.712 121.651  1.00  0.00              
ATOM   3239  CG  TYR   409     102.997 140.208 120.346  1.00  0.00           C  
ATOM   3240  CD1 TYR   409     102.732 140.705 119.093  1.00  0.00           C  
ATOM   3241  CD2 TYR   409     104.296 140.179 120.787  1.00  0.00           C  
ATOM   3242  CE1 TYR   409     103.740 141.179 118.289  1.00  0.00           C  
ATOM   3243  CE2 TYR   409     105.312 140.648 119.992  1.00  0.00           C  
ATOM   3244  CZ  TYR   409     105.035 141.151 118.745  1.00  0.00           C  
ATOM   3245  OH  TYR   409     106.087 141.631 117.941  1.00  0.00           O  
ATOM   3246  N   SER   410     101.287 137.050 122.752  1.00  0.00              
ATOM   3247  CA  SER   410     100.644 136.382 123.850  1.00  0.00              
ATOM   3248  CB  SER   410     101.612 135.437 124.588  1.00  0.00              
ATOM   3249  C   SER   410     100.188 137.428 124.827  1.00  0.00              
ATOM   3250  O   SER   410     100.421 138.618 124.620  1.00  0.00              
ATOM   3251  OG  SER   410     100.971 134.794 125.678  1.00  0.00           O  
ATOM   3252  N   ASP   411      99.509 137.001 125.920  1.00  0.00              
ATOM   3253  CA  ASP   411      99.005 137.936 126.894  1.00  0.00              
ATOM   3254  CB  ASP   411      98.428 137.293 128.170  1.00  0.00              
ATOM   3255  C   ASP   411     100.130 138.749 127.426  1.00  0.00              
ATOM   3256  O   ASP   411     100.099 139.977 127.352  1.00  0.00              
ATOM   3257  CG  ASP   411      97.040 136.736 127.937  1.00  0.00           C  
ATOM   3258  OD1 ASP   411      96.783 136.195 126.831  1.00  0.00           O  
ATOM   3259  OD2 ASP   411      96.209 136.859 128.876  1.00  0.00           O  
ATOM   3260  N   LEU   412     101.167 138.082 127.970  1.00  0.00              
ATOM   3261  CA  LEU   412     102.247 138.844 128.526  1.00  0.00              
ATOM   3262  CB  LEU   412     103.116 138.076 129.542  1.00  0.00              
ATOM   3263  C   LEU   412     103.146 139.150 127.382  1.00  0.00              
ATOM   3264  O   LEU   412     104.154 138.480 127.167  1.00  0.00              
ATOM   3265  CG  LEU   412     102.378 137.605 130.807  1.00  0.00           C  
ATOM   3266  CD1 LEU   412     101.880 138.788 131.651  1.00  0.00           C  
ATOM   3267  CD2 LEU   412     101.275 136.596 130.463  1.00  0.00           C  
ATOM   3268  N   HIS   413     102.774 140.180 126.607  1.00  0.00              
ATOM   3269  CA  HIS   413     103.495 140.537 125.426  1.00  0.00              
ATOM   3270  CB  HIS   413     102.672 141.210 124.319  1.00  0.00              
ATOM   3271  C   HIS   413     104.757 141.315 125.664  1.00  0.00              
ATOM   3272  O   HIS   413     105.586 141.368 124.760  1.00  0.00              
ATOM   3273  ND1 HIS   413     102.733 143.668 124.931  1.00  0.00           N  
ATOM   3274  CG  HIS   413     102.040 142.507 124.683  1.00  0.00           C  
ATOM   3275  NE2 HIS   413     100.573 144.163 125.073  1.00  0.00           N  
ATOM   3276  CD2 HIS   413     100.723 142.823 124.779  1.00  0.00           C  
ATOM   3277  CE1 HIS   413     101.805 144.629 125.157  1.00  0.00           C  
ATOM   3278  N   THR   414     104.935 141.991 126.821  1.00  0.00              
ATOM   3279  CA  THR   414     106.114 142.815 126.948  1.00  0.00              
ATOM   3280  CB  THR   414     105.779 144.258 127.172  1.00  0.00              
ATOM   3281  C   THR   414     106.990 142.388 128.090  1.00  0.00              
ATOM   3282  O   THR   414     106.525 142.110 129.195  1.00  0.00              
ATOM   3283  OG1 THR   414     105.005 144.739 126.084  1.00  0.00           O  
ATOM   3284  CG2 THR   414     107.079 145.069 127.307  1.00  0.00           C  
ATOM   3285  N   ASN   415     108.317 142.340 127.835  1.00  0.00              
ATOM   3286  CA  ASN   415     109.270 141.979 128.846  1.00  0.00              
ATOM   3287  CB  ASN   415     109.863 140.572 128.625  1.00  0.00              
ATOM   3288  C   ASN   415     110.394 142.970 128.780  1.00  0.00              
ATOM   3289  O   ASN   415     110.881 143.296 127.698  1.00  0.00              
ATOM   3290  CG  ASN   415     110.732 140.189 129.816  1.00  0.00           C  
ATOM   3291  OD1 ASN   415     111.513 140.993 130.319  1.00  0.00           O  
ATOM   3292  ND2 ASN   415     110.605 138.921 130.287  1.00  0.00           N  
ATOM   3293  N   ALA   416     110.834 143.492 129.945  1.00  0.00              
ATOM   3294  CA  ALA   416     111.930 144.416 129.928  1.00  0.00              
ATOM   3295  CB  ALA   416     111.595 145.790 130.539  1.00  0.00              
ATOM   3296  C   ALA   416     113.037 143.825 130.742  1.00  0.00              
ATOM   3297  O   ALA   416     112.820 143.356 131.858  1.00  0.00              
ATOM   3298  N   ILE   417     114.259 143.808 130.172  1.00  0.00              
ATOM   3299  CA  ILE   417     115.410 143.331 130.878  1.00  0.00              
ATOM   3300  CB  ILE   417     116.076 142.180 130.184  1.00  0.00              
ATOM   3301  C   ILE   417     116.375 144.466 130.869  1.00  0.00              
ATOM   3302  O   ILE   417     116.967 144.783 129.839  1.00  0.00              
ATOM   3303  CG2 ILE   417     117.359 141.832 130.956  1.00  0.00           C  
ATOM   3304  CG1 ILE   417     115.097 141.002 130.051  1.00  0.00           C  
ATOM   3305  CD1 ILE   417     115.573 139.931 129.072  1.00  0.00           C  
ATOM   3306  N   GLU   418     116.572 145.107 132.032  1.00  0.00              
ATOM   3307  CA  GLU   418     117.438 146.243 132.070  1.00  0.00              
ATOM   3308  CB  GLU   418     116.761 147.493 132.655  1.00  0.00              
ATOM   3309  C   GLU   418     118.586 145.933 132.964  1.00  0.00              
ATOM   3310  O   GLU   418     118.439 145.272 133.991  1.00  0.00              
ATOM   3311  CG  GLU   418     117.664 148.726 132.678  1.00  0.00           C  
ATOM   3312  CD  GLU   418     116.866 149.879 133.273  1.00  0.00           C  
ATOM   3313  OE1 GLU   418     115.930 149.600 134.067  1.00  0.00           O  
ATOM   3314  OE2 GLU   418     117.179 151.051 132.937  1.00  0.00           O  
ATOM   3315  N   GLN   419     119.783 146.402 132.574  1.00  0.00              
ATOM   3316  CA  GLN   419     120.896 146.198 133.435  1.00  0.00              
ATOM   3317  CB  GLN   419     122.217 146.001 132.681  1.00  0.00              
ATOM   3318  C   GLN   419     120.961 147.412 134.289  1.00  0.00              
ATOM   3319  O   GLN   419     121.001 148.534 133.787  1.00  0.00              
ATOM   3320  CG  GLN   419     122.156 144.708 131.867  1.00  0.00           C  
ATOM   3321  CD  GLN   419     123.478 144.479 131.164  1.00  0.00           C  
ATOM   3322  OE1 GLN   419     124.408 145.276 131.274  1.00  0.00           O  
ATOM   3323  NE2 GLN   419     123.565 143.346 130.417  1.00  0.00           N  
ATOM   3324  N   LYS   420     120.930 147.215 135.618  1.00  0.00              
ATOM   3325  CA  LYS   420     120.968 148.341 136.498  1.00  0.00              
ATOM   3326  CB  LYS   420     119.923 148.372 137.632  1.00  0.00              
ATOM   3327  C   LYS   420     122.267 148.322 137.217  1.00  0.00              
ATOM   3328  O   LYS   420     122.861 147.269 137.444  1.00  0.00              
ATOM   3329  CG  LYS   420     118.547 148.949 137.300  1.00  0.00           C  
ATOM   3330  CD  LYS   420     117.559 147.984 136.661  1.00  0.00           C  
ATOM   3331  CE  LYS   420     116.152 148.578 136.601  1.00  0.00           C  
ATOM   3332  NZ  LYS   420     115.804 149.173 137.910  1.00  0.00           N  
ATOM   3333  N   ARG   421     122.734 149.525 137.591  1.00  0.00              
ATOM   3334  CA  ARG   421     123.945 149.661 138.337  1.00  0.00              
ATOM   3335  CB  ARG   421     124.413 151.127 138.350  1.00  0.00              
ATOM   3336  C   ARG   421     123.628 149.177 139.718  1.00  0.00              
ATOM   3337  O   ARG   421     122.687 149.650 140.353  1.00  0.00              
ATOM   3338  CG  ARG   421     125.631 151.446 139.207  1.00  0.00           C  
ATOM   3339  CD  ARG   421     126.044 152.910 139.064  1.00  0.00           C  
ATOM   3340  NE  ARG   421     126.897 153.252 140.231  1.00  0.00           N  
ATOM   3341  CZ  ARG   421     127.811 154.259 140.135  1.00  0.00           C  
ATOM   3342  NH1 ARG   421     128.057 154.837 138.925  1.00  0.00           N  
ATOM   3343  NH2 ARG   421     128.470 154.683 141.251  1.00  0.00           N  
ATOM   3344  N   ALA   422     124.387 148.166 140.187  1.00  0.00              
ATOM   3345  CA  ALA   422     124.135 147.537 141.452  1.00  0.00              
ATOM   3346  CB  ALA   422     124.937 146.236 141.649  1.00  0.00              
ATOM   3347  C   ALA   422     124.421 148.465 142.587  1.00  0.00              
ATOM   3348  O   ALA   422     123.661 148.504 143.552  1.00  0.00              
ATOM   3349  N   THR   423     125.529 149.231 142.521  1.00  0.00              
ATOM   3350  CA  THR   423     125.814 150.076 143.642  1.00  0.00              
ATOM   3351  CB  THR   423     126.976 149.567 144.464  1.00  0.00              
ATOM   3352  C   THR   423     126.058 151.489 143.186  1.00  0.00              
ATOM   3353  O   THR   423     127.110 151.824 142.642  1.00  0.00              
ATOM   3354  OG1 THR   423     127.098 150.327 145.652  1.00  0.00           O  
ATOM   3355  CG2 THR   423     128.289 149.591 143.663  1.00  0.00           C  
ATOM   3356  N   GLY   424     125.069 152.377 143.412  1.00  0.00              
ATOM   3357  CA  GLY   424     125.213 153.753 143.026  1.00  0.00              
ATOM   3358  C   GLY   424     125.839 154.483 144.169  1.00  0.00              
ATOM   3359  O   GLY   424     126.068 153.907 145.230  1.00  0.00              
ATOM   3360  N   PHE   425     126.111 155.790 143.979  1.00  0.00              
ATOM   3361  CA  PHE   425     126.718 156.591 145.005  1.00  0.00              
ATOM   3362  CB  PHE   425     127.051 158.028 144.561  1.00  0.00              
ATOM   3363  C   PHE   425     125.794 156.683 146.175  1.00  0.00              
ATOM   3364  O   PHE   425     126.220 156.589 147.324  1.00  0.00              
ATOM   3365  CG  PHE   425     128.272 157.970 143.709  1.00  0.00           C  
ATOM   3366  CD1 PHE   425     128.187 157.692 142.365  1.00  0.00           C  
ATOM   3367  CD2 PHE   425     129.510 158.194 144.264  1.00  0.00           C  
ATOM   3368  CE1 PHE   425     129.319 157.640 141.587  1.00  0.00           C  
ATOM   3369  CE2 PHE   425     130.646 158.144 143.491  1.00  0.00           C  
ATOM   3370  CZ  PHE   425     130.553 157.865 142.149  1.00  0.00           C  
ATOM   3371  N   ALA   426     124.489 156.859 145.919  1.00  0.00              
ATOM   3372  CA  ALA   426     123.562 157.014 147.001  1.00  0.00              
ATOM   3373  CB  ALA   426     122.109 157.178 146.523  1.00  0.00              
ATOM   3374  C   ALA   426     123.624 155.781 147.840  1.00  0.00              
ATOM   3375  O   ALA   426     123.559 155.849 149.066  1.00  0.00              
ATOM   3376  N   GLU   427     123.747 154.615 147.188  1.00  0.00              
ATOM   3377  CA  GLU   427     123.758 153.368 147.886  1.00  0.00              
ATOM   3378  CB  GLU   427     123.712 152.169 146.929  1.00  0.00              
ATOM   3379  C   GLU   427     124.982 153.250 148.744  1.00  0.00              
ATOM   3380  O   GLU   427     124.909 152.717 149.848  1.00  0.00              
ATOM   3381  CG  GLU   427     123.421 150.848 147.631  1.00  0.00           C  
ATOM   3382  CD  GLU   427     122.929 149.877 146.570  1.00  0.00           C  
ATOM   3383  OE1 GLU   427     122.653 150.335 145.429  1.00  0.00           O  
ATOM   3384  OE2 GLU   427     122.817 148.665 146.890  1.00  0.00           O  
ATOM   3385  N   VAL   428     126.155 153.712 148.265  1.00  0.00              
ATOM   3386  CA  VAL   428     127.327 153.575 149.084  1.00  0.00              
ATOM   3387  CB  VAL   428     128.622 153.888 148.381  1.00  0.00              
ATOM   3388  C   VAL   428     127.211 154.442 150.306  1.00  0.00              
ATOM   3389  O   VAL   428     127.576 154.033 151.408  1.00  0.00              
ATOM   3390  CG1 VAL   428     128.847 152.828 147.293  1.00  0.00           C  
ATOM   3391  CG2 VAL   428     128.594 155.326 147.846  1.00  0.00           C  
ATOM   3392  N   LEU   429     126.679 155.666 150.141  1.00  0.00              
ATOM   3393  CA  LEU   429     126.543 156.611 151.216  1.00  0.00              
ATOM   3394  CB  LEU   429     125.889 157.920 150.734  1.00  0.00              
ATOM   3395  C   LEU   429     125.639 156.020 152.252  1.00  0.00              
ATOM   3396  O   LEU   429     125.901 156.110 153.452  1.00  0.00              
ATOM   3397  CG  LEU   429     126.718 158.707 149.700  1.00  0.00           C  
ATOM   3398  CD1 LEU   429     125.946 159.935 149.192  1.00  0.00           C  
ATOM   3399  CD2 LEU   429     128.095 159.095 150.262  1.00  0.00           C  
ATOM   3400  N   SER   430     124.538 155.392 151.802  1.00  0.00              
ATOM   3401  CA  SER   430     123.585 154.820 152.705  1.00  0.00              
ATOM   3402  CB  SER   430     122.308 154.324 152.004  1.00  0.00              
ATOM   3403  C   SER   430     124.213 153.665 153.428  1.00  0.00              
ATOM   3404  O   SER   430     123.911 153.426 154.594  1.00  0.00              
ATOM   3405  OG  SER   430     122.616 153.293 151.078  1.00  0.00           O  
ATOM   3406  N   ASN   431     125.099 152.902 152.760  1.00  0.00              
ATOM   3407  CA  ASN   431     125.700 151.762 153.397  1.00  0.00              
ATOM   3408  CB  ASN   431     126.484 150.873 152.426  1.00  0.00              
ATOM   3409  C   ASN   431     126.640 152.181 154.480  1.00  0.00              
ATOM   3410  O   ASN   431     126.719 151.531 155.519  1.00  0.00              
ATOM   3411  CG  ASN   431     125.447 150.107 151.627  1.00  0.00           C  
ATOM   3412  OD1 ASN   431     124.548 149.487 152.193  1.00  0.00           O  
ATOM   3413  ND2 ASN   431     125.565 150.156 150.274  1.00  0.00           N  
ATOM   3414  N   ILE   432     127.436 153.231 154.220  1.00  0.00              
ATOM   3415  CA  ILE   432     128.377 153.792 155.147  1.00  0.00              
ATOM   3416  CB  ILE   432     129.394 154.671 154.463  1.00  0.00              
ATOM   3417  C   ILE   432     127.668 154.538 156.233  1.00  0.00              
ATOM   3418  O   ILE   432     128.097 154.549 157.387  1.00  0.00              
ATOM   3419  CG2 ILE   432     130.184 153.756 153.511  1.00  0.00           C  
ATOM   3420  CG1 ILE   432     128.762 155.882 153.748  1.00  0.00           C  
ATOM   3421  CD1 ILE   432     128.302 157.014 154.667  1.00  0.00           C  
ATOM   3422  N   GLY   433     126.539 155.175 155.880  1.00  0.00              
ATOM   3423  CA  GLY   433     125.847 156.060 156.769  1.00  0.00              
ATOM   3424  C   GLY   433     125.478 155.357 158.034  1.00  0.00              
ATOM   3425  O   GLY   433     125.556 155.946 159.111  1.00  0.00              
ATOM   3426  N   GLY   434     125.055 154.084 157.959  1.00  0.00              
ATOM   3427  CA  GLY   434     124.609 153.454 159.167  1.00  0.00              
ATOM   3428  C   GLY   434     125.714 153.382 160.180  1.00  0.00              
ATOM   3429  O   GLY   434     125.531 153.787 161.327  1.00  0.00              
ATOM   3430  N   GLN   435     126.900 152.883 159.782  1.00  0.00              
ATOM   3431  CA  GLN   435     127.994 152.724 160.699  1.00  0.00              
ATOM   3432  CB  GLN   435     129.189 151.948 160.122  1.00  0.00              
ATOM   3433  C   GLN   435     128.491 154.066 161.111  1.00  0.00              
ATOM   3434  O   GLN   435     128.912 154.273 162.249  1.00  0.00              
ATOM   3435  CG  GLN   435     130.308 151.735 161.148  1.00  0.00           C  
ATOM   3436  CD  GLN   435     129.855 150.686 162.157  1.00  0.00           C  
ATOM   3437  OE1 GLN   435     130.482 150.496 163.199  1.00  0.00           O  
ATOM   3438  NE2 GLN   435     128.736 149.980 161.843  1.00  0.00           N  
ATOM   3439  N   MET   436     128.456 155.012 160.163  1.00  0.00              
ATOM   3440  CA  MET   436     128.959 156.334 160.356  1.00  0.00              
ATOM   3441  CB  MET   436     128.942 157.139 159.053  1.00  0.00              
ATOM   3442  C   MET   436     128.146 157.020 161.413  1.00  0.00              
ATOM   3443  O   MET   436     128.655 157.852 162.164  1.00  0.00              
ATOM   3444  CG  MET   436     129.606 158.508 159.144  1.00  0.00           C  
ATOM   3445  SD  MET   436     130.041 159.179 157.514  1.00  0.00           S  
ATOM   3446  CE  MET   436     129.916 160.912 158.032  1.00  0.00           C  
ATOM   3447  N   GLY   437     126.844 156.689 161.495  1.00  0.00              
ATOM   3448  CA  GLY   437     125.977 157.304 162.456  1.00  0.00              
ATOM   3449  C   GLY   437     126.496 157.012 163.828  1.00  0.00              
ATOM   3450  O   GLY   437     126.475 157.877 164.701  1.00  0.00              
ATOM   3451  N   LEU   438     126.993 155.785 164.055  1.00  0.00              
ATOM   3452  CA  LEU   438     127.489 155.433 165.353  1.00  0.00              
ATOM   3453  CB  LEU   438     128.123 154.035 165.402  1.00  0.00              
ATOM   3454  C   LEU   438     128.593 156.381 165.687  1.00  0.00              
ATOM   3455  O   LEU   438     128.714 156.824 166.827  1.00  0.00              
ATOM   3456  CG  LEU   438     127.145 152.878 165.149  1.00  0.00           C  
ATOM   3457  CD1 LEU   438     126.522 152.958 163.748  1.00  0.00           C  
ATOM   3458  CD2 LEU   438     127.830 151.530 165.402  1.00  0.00           C  
ATOM   3459  N   PHE   439     129.435 156.718 164.694  1.00  0.00              
ATOM   3460  CA  PHE   439     130.539 157.599 164.945  1.00  0.00              
ATOM   3461  CB  PHE   439     131.397 157.849 163.691  1.00  0.00              
ATOM   3462  C   PHE   439     129.977 158.908 165.387  1.00  0.00              
ATOM   3463  O   PHE   439     130.452 159.511 166.347  1.00  0.00              
ATOM   3464  CG  PHE   439     132.537 158.724 164.084  1.00  0.00           C  
ATOM   3465  CD1 PHE   439     132.431 160.095 164.043  1.00  0.00           C  
ATOM   3466  CD2 PHE   439     133.721 158.162 164.503  1.00  0.00           C  
ATOM   3467  CE1 PHE   439     133.495 160.886 164.411  1.00  0.00           C  
ATOM   3468  CE2 PHE   439     134.783 158.949 164.871  1.00  0.00           C  
ATOM   3469  CZ  PHE   439     134.675 160.316 164.826  1.00  0.00           C  
ATOM   3470  N   ILE   440     128.919 159.371 164.702  1.00  0.00              
ATOM   3471  CA  ILE   440     128.329 160.638 165.027  1.00  0.00              
ATOM   3472  CB  ILE   440     127.166 160.975 164.138  1.00  0.00              
ATOM   3473  C   ILE   440     127.812 160.580 166.431  1.00  0.00              
ATOM   3474  O   ILE   440     127.976 161.527 167.199  1.00  0.00              
ATOM   3475  CG2 ILE   440     126.542 162.284 164.651  1.00  0.00           C  
ATOM   3476  CG1 ILE   440     127.612 161.042 162.666  1.00  0.00           C  
ATOM   3477  CD1 ILE   440     126.451 161.063 161.672  1.00  0.00           C  
ATOM   3478  N   GLY   441     127.174 159.455 166.802  1.00  0.00              
ATOM   3479  CA  GLY   441     126.580 159.329 168.103  1.00  0.00              
ATOM   3480  C   GLY   441     127.628 159.431 169.170  1.00  0.00              
ATOM   3481  O   GLY   441     127.408 160.050 170.209  1.00  0.00              
ATOM   3482  N   ALA   442     128.802 158.812 168.958  1.00  0.00              
ATOM   3483  CA  ALA   442     129.804 158.850 169.983  1.00  0.00              
ATOM   3484  CB  ALA   442     131.078 158.074 169.610  1.00  0.00              
ATOM   3485  C   ALA   442     130.197 160.273 170.203  1.00  0.00              
ATOM   3486  O   ALA   442     130.337 160.724 171.339  1.00  0.00              
ATOM   3487  N   SER   443     130.370 161.031 169.107  1.00  0.00              
ATOM   3488  CA  SER   443     130.792 162.395 169.229  1.00  0.00              
ATOM   3489  CB  SER   443     131.093 163.054 167.872  1.00  0.00              
ATOM   3490  C   SER   443     129.718 163.199 169.897  1.00  0.00              
ATOM   3491  O   SER   443     130.006 164.084 170.702  1.00  0.00              
ATOM   3492  OG  SER   443     132.188 162.406 167.241  1.00  0.00           O  
ATOM   3493  N   ILE   444     128.444 162.907 169.575  1.00  0.00              
ATOM   3494  CA  ILE   444     127.334 163.652 170.101  1.00  0.00              
ATOM   3495  CB  ILE   444     126.023 163.269 169.457  1.00  0.00              
ATOM   3496  C   ILE   444     127.283 163.423 171.585  1.00  0.00              
ATOM   3497  O   ILE   444     127.030 164.346 172.359  1.00  0.00              
ATOM   3498  CG2 ILE   444     125.481 161.991 170.112  1.00  0.00           C  
ATOM   3499  CG1 ILE   444     125.036 164.442 169.511  1.00  0.00           C  
ATOM   3500  CD1 ILE   444     125.413 165.570 168.550  1.00  0.00           C  
ATOM   3501  N   ILE   445     127.552 162.175 172.020  1.00  0.00              
ATOM   3502  CA  ILE   445     127.558 161.827 173.411  1.00  0.00              
ATOM   3503  CB  ILE   445     127.966 160.410 173.698  1.00  0.00              
ATOM   3504  C   ILE   445     128.595 162.670 174.058  1.00  0.00              
ATOM   3505  O   ILE   445     128.456 163.055 175.215  1.00  0.00              
ATOM   3506  CG2 ILE   445     128.206 160.304 175.212  1.00  0.00           C  
ATOM   3507  CG1 ILE   445     126.944 159.398 173.163  1.00  0.00           C  
ATOM   3508  CD1 ILE   445     127.443 157.955 173.249  1.00  0.00           C  
ATOM   3509  N   THR   446     129.691 162.944 173.334  1.00  0.00              
ATOM   3510  CA  THR   446     130.742 163.727 173.898  1.00  0.00              
ATOM   3511  CB  THR   446     131.932 163.887 173.004  1.00  0.00              
ATOM   3512  C   THR   446     130.209 165.091 174.216  1.00  0.00              
ATOM   3513  O   THR   446     130.624 165.696 175.202  1.00  0.00              
ATOM   3514  OG1 THR   446     132.474 162.613 172.686  1.00  0.00           O  
ATOM   3515  CG2 THR   446     132.976 164.736 173.752  1.00  0.00           C  
ATOM   3516  N   ILE   447     129.291 165.617 173.377  1.00  0.00              
ATOM   3517  CA  ILE   447     128.726 166.928 173.574  1.00  0.00              
ATOM   3518  CB  ILE   447     127.768 167.325 172.485  1.00  0.00              
ATOM   3519  C   ILE   447     127.954 166.959 174.855  1.00  0.00              
ATOM   3520  O   ILE   447     128.077 167.895 175.643  1.00  0.00              
ATOM   3521  CG2 ILE   447     127.063 168.623 172.919  1.00  0.00           C  
ATOM   3522  CG1 ILE   447     128.496 167.436 171.135  1.00  0.00           C  
ATOM   3523  CD1 ILE   447     129.606 168.487 171.116  1.00  0.00           C  
ATOM   3524  N   ALA   448     127.149 165.915 175.110  1.00  0.00              
ATOM   3525  CA  ALA   448     126.332 165.874 176.287  1.00  0.00              
ATOM   3526  CB  ALA   448     125.494 164.589 176.390  1.00  0.00              
ATOM   3527  C   ALA   448     127.218 165.924 177.481  1.00  0.00              
ATOM   3528  O   ALA   448     126.799 166.404 178.528  1.00  0.00              
ATOM   3529  N   GLU   449     128.421 165.329 177.390  1.00  0.00              
ATOM   3530  CA  GLU   449     129.349 165.353 178.485  1.00  0.00              
ATOM   3531  CB  GLU   449     130.497 164.345 178.314  1.00  0.00              
ATOM   3532  C   GLU   449     129.964 166.716 178.674  1.00  0.00              
ATOM   3533  O   GLU   449     130.180 167.123 179.811  1.00  0.00              
ATOM   3534  CG  GLU   449     130.028 162.889 178.327  1.00  0.00           C  
ATOM   3535  CD  GLU   449     129.368 162.604 179.669  1.00  0.00           C  
ATOM   3536  OE1 GLU   449     129.371 163.520 180.534  1.00  0.00           O  
ATOM   3537  OE2 GLU   449     128.849 161.470 179.843  1.00  0.00           O  
ATOM   3538  N   ILE   450     130.304 167.422 177.570  1.00  0.00              
ATOM   3539  CA  ILE   450     130.951 168.717 177.524  1.00  0.00              
ATOM   3540  CB  ILE   450     131.562 169.067 176.195  1.00  0.00              
ATOM   3541  C   ILE   450     130.076 169.820 177.982  1.00  0.00              
ATOM   3542  O   ILE   450     130.584 170.852 178.417  1.00  0.00              
ATOM   3543  CG2 ILE   450     132.692 168.057 175.931  1.00  0.00           C  
ATOM   3544  CG1 ILE   450     130.509 169.146 175.084  1.00  0.00           C  
ATOM   3545  CD1 ILE   450     131.060 169.768 173.801  1.00  0.00           C  
ATOM   3546  N   LEU   451     128.744 169.649 177.876  1.00  0.00              
ATOM   3547  CA  LEU   451     127.836 170.661 178.335  1.00  0.00              
ATOM   3548  CB  LEU   451     126.352 170.238 178.407  1.00  0.00              
ATOM   3549  C   LEU   451     128.210 170.997 179.745  1.00  0.00              
ATOM   3550  O   LEU   451     127.923 172.095 180.207  1.00  0.00              
ATOM   3551  CG  LEU   451     125.506 170.501 177.150  1.00  0.00           C  
ATOM   3552  CD1 LEU   451     125.181 171.998 177.018  1.00  0.00           C  
ATOM   3553  CD2 LEU   451     126.166 169.932 175.888  1.00  0.00           C  
ATOM   3554  N   GLN   452     128.829 170.060 180.485  1.00  0.00              
ATOM   3555  CA  GLN   452     129.184 170.334 181.838  1.00  0.00              
ATOM   3556  CB  GLN   452     129.822 169.142 182.581  1.00  0.00              
ATOM   3557  C   GLN   452     130.107 171.484 181.967  1.00  0.00              
ATOM   3558  O   GLN   452     129.804 172.450 182.665  1.00  0.00              
ATOM   3559  CG  GLN   452     131.187 168.721 182.036  1.00  0.00           C  
ATOM   3560  CD  GLN   452     131.810 167.765 183.043  1.00  0.00           C  
ATOM   3561  OE1 GLN   452     131.522 167.829 184.236  1.00  0.00           O  
ATOM   3562  NE2 GLN   452     132.697 166.857 182.557  1.00  0.00           N  
ATOM   3563  N   TYR   453     131.230 171.455 181.248  1.00  0.00              
ATOM   3564  CA  TYR   453     132.155 172.521 181.400  1.00  0.00              
ATOM   3565  CB  TYR   453     133.457 172.309 180.608  1.00  0.00              
ATOM   3566  C   TYR   453     131.468 173.730 180.919  1.00  0.00              
ATOM   3567  O   TYR   453     131.646 174.834 181.431  1.00  0.00              
ATOM   3568  CG  TYR   453     134.091 171.076 181.160  1.00  0.00           C  
ATOM   3569  CD1 TYR   453     134.593 171.068 182.441  1.00  0.00           C  
ATOM   3570  CD2 TYR   453     134.209 169.936 180.398  1.00  0.00           C  
ATOM   3571  CE1 TYR   453     135.181 169.938 182.962  1.00  0.00           C  
ATOM   3572  CE2 TYR   453     134.796 168.802 180.913  1.00  0.00           C  
ATOM   3573  CZ  TYR   453     135.279 168.799 182.200  1.00  0.00           C  
ATOM   3574  OH  TYR   453     135.879 167.635 182.728  1.00  0.00           O  
ATOM   3575  N   LEU   454     130.628 173.503 179.910  1.00  0.00              
ATOM   3576  CA  LEU   454     129.927 174.557 179.285  1.00  0.00              
ATOM   3577  CB  LEU   454     129.004 174.027 178.174  1.00  0.00              
ATOM   3578  C   LEU   454     129.091 175.292 180.227  1.00  0.00              
ATOM   3579  O   LEU   454     129.157 176.518 180.309  1.00  0.00              
ATOM   3580  CG  LEU   454     128.192 175.115 177.453  1.00  0.00           C  
ATOM   3581  CD1 LEU   454     129.103 176.106 176.714  1.00  0.00           C  
ATOM   3582  CD2 LEU   454     127.130 174.481 176.539  1.00  0.00           C  
ATOM   3583  N   ILE   455     128.287 174.545 180.974  1.00  0.00              
ATOM   3584  CA  ILE   455     127.487 175.207 181.915  1.00  0.00              
ATOM   3585  CB  ILE   455     126.603 174.246 182.647  1.00  0.00              
ATOM   3586  C   ILE   455     128.541 175.701 182.841  1.00  0.00              
ATOM   3587  O   ILE   455     129.279 174.929 183.451  1.00  0.00              
ATOM   3588  CG2 ILE   455     125.742 175.033 183.648  1.00  0.00           C  
ATOM   3589  CG1 ILE   455     125.778 173.453 181.618  1.00  0.00           C  
ATOM   3590  CD1 ILE   455     125.156 172.171 182.168  1.00  0.00           C  
ATOM   3591  N   ARG   456     128.653 177.031 182.927  1.00  0.00              
ATOM   3592  CA  ARG   456     129.634 177.698 183.722  1.00  0.00              
ATOM   3593  CB  ARG   456     129.632 179.214 183.465  1.00  0.00              
ATOM   3594  C   ARG   456     129.256 177.399 185.120  1.00  0.00              
ATOM   3595  O   ARG   456     130.019 177.616 186.059  1.00  0.00              
ATOM   3596  CG  ARG   456     130.025 179.510 182.012  1.00  0.00           C  
ATOM   3597  CD  ARG   456     130.067 180.985 181.604  1.00  0.00           C  
ATOM   3598  NE  ARG   456     130.461 181.020 180.164  1.00  0.00           N  
ATOM   3599  CZ  ARG   456     129.973 181.991 179.339  1.00  0.00           C  
ATOM   3600  NH1 ARG   456     129.172 182.974 179.842  1.00  0.00           N  
ATOM   3601  NH2 ARG   456     130.266 181.960 178.005  1.00  0.00           N  
ATOM   3602  N   ILE   457     127.999 176.967 185.292  1.00  0.00              
ATOM   3603  CA  ILE   457     127.628 176.524 186.586  1.00  0.00              
ATOM   3604  CB  ILE   457     126.206 176.051 186.666  1.00  0.00              
ATOM   3605  C   ILE   457     128.539 175.401 186.925  1.00  0.00              
ATOM   3606  O   ILE   457     129.078 175.358 188.029  1.00  0.00              
ATOM   3607  CG2 ILE   457     126.027 175.363 188.028  1.00  0.00           C  
ATOM   3608  CG1 ILE   457     125.228 177.224 186.455  1.00  0.00           C  
ATOM   3609  CD1 ILE   457     125.277 177.848 185.060  1.00  0.00           C  
ATOM   3610  N   PHE   458     128.769 174.463 185.988  1.00  0.00              
ATOM   3611  CA  PHE   458     129.742 173.469 186.322  1.00  0.00              
ATOM   3612  CB  PHE   458     129.806 172.258 185.385  1.00  0.00              
ATOM   3613  C   PHE   458     131.029 174.206 186.421  1.00  0.00              
ATOM   3614  O   PHE   458     131.126 175.349 185.985  1.00  0.00              
ATOM   3615  CG  PHE   458     128.636 171.415 185.770  1.00  0.00           C  
ATOM   3616  CD1 PHE   458     127.359 171.754 185.386  1.00  0.00           C  
ATOM   3617  CD2 PHE   458     128.824 170.281 186.525  1.00  0.00           C  
ATOM   3618  CE1 PHE   458     126.286 170.973 185.750  1.00  0.00           C  
ATOM   3619  CE2 PHE   458     127.757 169.496 186.892  1.00  0.00           C  
ATOM   3620  CZ  PHE   458     126.485 169.844 186.507  1.00  0.00           C  
ATOM   3621  N   TYR   459     132.045 173.560 187.006  1.00  0.00              
ATOM   3622  CA  TYR   459     133.277 174.160 187.422  1.00  0.00              
ATOM   3623  CB  TYR   459     133.785 175.371 186.608  1.00  0.00              
ATOM   3624  C   TYR   459     133.049 174.680 188.800  1.00  0.00              
ATOM   3625  O   TYR   459     134.005 174.859 189.553  1.00  0.00              
ATOM   3626  CG  TYR   459     134.381 174.926 185.319  1.00  0.00           C  
ATOM   3627  CD1 TYR   459     135.692 174.510 185.294  1.00  0.00           C  
ATOM   3628  CD2 TYR   459     133.654 174.921 184.149  1.00  0.00           C  
ATOM   3629  CE1 TYR   459     136.281 174.093 184.125  1.00  0.00           C  
ATOM   3630  CE2 TYR   459     134.239 174.505 182.975  1.00  0.00           C  
ATOM   3631  CZ  TYR   459     135.551 174.091 182.961  1.00  0.00           C  
ATOM   3632  OH  TYR   459     136.148 173.665 181.755  1.00  0.00           O  
ATOM   3633  N   ASN   460     131.786 174.932 189.199  1.00  0.00              
ATOM   3634  CA  ASN   460     131.638 175.226 190.593  1.00  0.00              
ATOM   3635  CB  ASN   460     130.268 175.771 191.018  1.00  0.00              
ATOM   3636  C   ASN   460     131.811 173.934 191.296  1.00  0.00              
ATOM   3637  O   ASN   460     132.558 173.825 192.268  1.00  0.00              
ATOM   3638  CG  ASN   460     130.358 175.987 192.524  1.00  0.00           C  
ATOM   3639  OD1 ASN   460     129.617 175.381 193.298  1.00  0.00           O  
ATOM   3640  ND2 ASN   460     131.317 176.851 192.956  1.00  0.00           N  
ATOM   3641  N   LYS   461     131.120 172.899 190.780  1.00  0.00              
ATOM   3642  CA  LYS   461     131.226 171.628 191.411  1.00  0.00              
ATOM   3643  CB  LYS   461     129.880 170.963 191.746  1.00  0.00              
ATOM   3644  C   LYS   461     132.064 170.754 190.557  1.00  0.00              
ATOM   3645  O   LYS   461     131.673 170.336 189.468  1.00  0.00              
ATOM   3646  CG  LYS   461     128.864 170.830 190.613  1.00  0.00           C  
ATOM   3647  CD  LYS   461     127.676 169.976 191.063  1.00  0.00           C  
ATOM   3648  CE  LYS   461     126.423 170.116 190.197  1.00  0.00           C  
ATOM   3649  NZ  LYS   461     126.268 168.934 189.323  1.00  0.00           N  
ATOM   3650  N   SER   462     133.280 170.471 191.049  1.00  0.00              
ATOM   3651  CA  SER   462     134.150 169.625 190.306  1.00  0.00              
ATOM   3652  CB  SER   462     135.623 170.061 190.347  1.00  0.00              
ATOM   3653  C   SER   462     134.077 168.320 190.992  1.00  0.00              
ATOM   3654  O   SER   462     134.274 168.228 192.202  1.00  0.00              
ATOM   3655  OG  SER   462     135.779 171.331 189.734  1.00  0.00           O  
ATOM   3656  N   PHE   463     133.767 167.272 190.222  1.00  0.00              
ATOM   3657  CA  PHE   463     133.684 165.970 190.790  1.00  0.00              
ATOM   3658  CB  PHE   463     132.849 165.019 189.921  1.00  0.00              
ATOM   3659  C   PHE   463     135.101 165.492 190.909  1.00  0.00              
ATOM   3660  O   PHE   463     135.968 165.960 190.173  1.00  0.00              
ATOM   3661  CG  PHE   463     131.462 165.563 190.012  1.00  0.00           C  
ATOM   3662  CD1 PHE   463     131.071 166.634 189.239  1.00  0.00           C  
ATOM   3663  CD2 PHE   463     130.557 165.026 190.898  1.00  0.00           C  
ATOM   3664  CE1 PHE   463     129.797 167.143 189.337  1.00  0.00           C  
ATOM   3665  CE2 PHE   463     129.281 165.529 191.000  1.00  0.00           C  
ATOM   3666  CZ  PHE   463     128.897 166.590 190.217  1.00  0.00           C  
ATOM   3667  N   ASN   464     135.378 164.540 191.830  1.00  0.00              
ATOM   3668  CA  ASN   464     136.737 164.117 192.045  1.00  0.00              
ATOM   3669  CB  ASN   464     137.337 163.346 190.858  1.00  0.00              
ATOM   3670  C   ASN   464     137.588 165.331 192.286  1.00  0.00              
ATOM   3671  O   ASN   464     138.301 165.780 191.389  1.00  0.00              
ATOM   3672  CG  ASN   464     136.792 161.929 190.886  1.00  0.00           C  
ATOM   3673  OD1 ASN   464     137.386 161.045 191.502  1.00  0.00           O  
ATOM   3674  ND2 ASN   464     135.634 161.703 190.209  1.00  0.00           N  
ATOM   3675  N   LYS   465     137.510 165.913 193.507  1.00  0.00              
ATOM   3676  CA  LYS   465     138.190 167.158 193.742  1.00  0.00              
ATOM   3677  CB  LYS   465     138.025 167.634 195.198  1.00  0.00              
ATOM   3678  C   LYS   465     139.670 167.032 193.401  1.00  0.00              
ATOM   3679  O   LYS   465     140.031 167.544 192.343  1.00  0.00              
ATOM   3680  CG  LYS   465     136.590 167.969 195.609  1.00  0.00           C  
ATOM   3681  CD  LYS   465     136.419 167.998 197.129  1.00  0.00           C  
ATOM   3682  CE  LYS   465     135.040 168.456 197.602  1.00  0.00           C  
ATOM   3683  NZ  LYS   465     135.014 169.931 197.701  1.00  0.00           N  
ATOM   3684  N   PRO   466     140.589 166.403 194.120  1.00  0.00              
ATOM   3685  CA  PRO   466     140.735 166.483 195.549  1.00  0.00              
ATOM   3686  CB  PRO   466     141.921 165.597 195.912  1.00  0.00              
ATOM   3687  C   PRO   466     140.922 167.918 195.922  1.00  0.00              
ATOM   3688  O   PRO   466     140.263 168.397 196.843  1.00  0.00              
ATOM   3689  CD  PRO   466     141.448 165.387 193.539  1.00  0.00           C  
ATOM   3690  CG  PRO   466     142.000 164.599 194.743  1.00  0.00           C  
ATOM   3691  N   ALA   467     141.824 168.614 195.209  1.00  0.00              
ATOM   3692  CA  ALA   467     142.005 170.029 195.350  1.00  0.00              
ATOM   3693  CB  ALA   467     143.440 170.433 195.722  1.00  0.00              
ATOM   3694  C   ALA   467     141.766 170.469 193.948  1.00  0.00              
ATOM   3695  O   ALA   467     142.379 169.938 193.022  1.00  0.00              
ATOM   3696  N   ASP   468     140.854 171.428 193.734  1.00  0.00              
ATOM   3697  CA  ASP   468     140.558 171.763 192.374  1.00  0.00              
ATOM   3698  CB  ASP   468     139.060 171.663 192.043  1.00  0.00              
ATOM   3699  C   ASP   468     140.942 173.178 192.124  1.00  0.00              
ATOM   3700  O   ASP   468     141.850 173.453 191.339  1.00  0.00              
ATOM   3701  CG  ASP   468     138.714 170.195 191.875  1.00  0.00           C  
ATOM   3702  OD1 ASP   468     139.291 169.567 190.947  1.00  0.00           O  
ATOM   3703  OD2 ASP   468     137.866 169.685 192.655  1.00  0.00           O  
ATOM   3704  N   LYS   469     140.252 174.115 192.802  1.00  0.00              
ATOM   3705  CA  LYS   469     140.506 175.502 192.573  1.00  0.00              
ATOM   3706  CB  LYS   469     139.712 176.437 193.500  1.00  0.00              
ATOM   3707  C   LYS   469     141.941 175.714 192.884  1.00  0.00              
ATOM   3708  O   LYS   469     142.662 176.373 192.136  1.00  0.00              
ATOM   3709  CG  LYS   469     138.199 176.390 193.291  1.00  0.00           C  
ATOM   3710  CD  LYS   469     137.548 175.100 193.786  1.00  0.00           C  
ATOM   3711  CE  LYS   469     136.025 175.106 193.654  1.00  0.00           C  
ATOM   3712  NZ  LYS   469     135.463 176.204 194.468  1.00  0.00           N  
ATOM   3713  N   SER   470     142.404 175.125 193.998  1.00  0.00              
ATOM   3714  CA  SER   470     143.784 175.293 194.315  1.00  0.00              
ATOM   3715  CB  SER   470     144.030 175.689 195.783  1.00  0.00              
ATOM   3716  C   SER   470     144.474 173.993 194.083  1.00  0.00              
ATOM   3717  O   SER   470     144.215 172.988 194.742  1.00  0.00              
ATOM   3718  OG  SER   470     143.546 174.679 196.659  1.00  0.00           O  
ATOM   3719  N   LYS   471     145.376 174.028 193.096  1.00  0.00              
ATOM   3720  CA  LYS   471     146.287 173.008 192.690  1.00  0.00              
ATOM   3721  CB  LYS   471     146.015 172.453 191.289  1.00  0.00              
ATOM   3722  C   LYS   471     147.502 173.846 192.555  1.00  0.00              
ATOM   3723  O   LYS   471     147.689 174.804 193.303  1.00  0.00              
ATOM   3724  CG  LYS   471     145.940 173.552 190.225  1.00  0.00           C  
ATOM   3725  CD  LYS   471     146.227 173.052 188.809  1.00  0.00           C  
ATOM   3726  CE  LYS   471     145.765 171.616 188.553  1.00  0.00           C  
ATOM   3727  NZ  LYS   471     144.342 171.593 188.154  1.00  0.00           N  
ATOM   3728  N   GLU   472     148.390 173.512 191.618  1.00  0.00              
ATOM   3729  CA  GLU   472     149.414 174.477 191.429  1.00  0.00              
ATOM   3730  CB  GLU   472     150.711 173.863 190.874  1.00  0.00              
ATOM   3731  C   GLU   472     148.847 175.392 190.380  1.00  0.00              
ATOM   3732  O   GLU   472     148.827 175.052 189.200  1.00  0.00              
ATOM   3733  CG  GLU   472     151.391 172.897 191.849  1.00  0.00           C  
ATOM   3734  CD  GLU   472     152.587 172.275 191.143  1.00  0.00           C  
ATOM   3735  OE1 GLU   472     153.078 172.897 190.162  1.00  0.00           O  
ATOM   3736  OE2 GLU   472     153.024 171.173 191.570  1.00  0.00           O  
ATOM   3737  N   ASP   473     148.360 176.580 190.797  1.00  0.00              
ATOM   3738  CA  ASP   473     147.823 177.582 189.910  1.00  0.00              
ATOM   3739  CB  ASP   473     148.917 178.340 189.131  1.00  0.00              
ATOM   3740  C   ASP   473     146.885 177.022 188.873  1.00  0.00              
ATOM   3741  O   ASP   473     147.254 176.892 187.706  1.00  0.00              
ATOM   3742  CG  ASP   473     149.801 179.084 190.119  1.00  0.00           C  
ATOM   3743  OD1 ASP   473     149.340 179.316 191.267  1.00  0.00           O  
ATOM   3744  OD2 ASP   473     150.955 179.422 189.741  1.00  0.00           O  
ATOM   3745  N   LEU   474     145.646 176.653 189.263  1.00  0.00              
ATOM   3746  CA  LEU   474     144.681 176.221 188.280  1.00  0.00              
ATOM   3747  CB  LEU   474     143.820 175.046 188.787  1.00  0.00              
ATOM   3748  C   LEU   474     143.750 177.391 188.090  1.00  0.00              
ATOM   3749  O   LEU   474     142.842 177.594 188.895  1.00  0.00              
ATOM   3750  CG  LEU   474     142.933 174.318 187.750  1.00  0.00           C  
ATOM   3751  CD1 LEU   474     142.019 173.308 188.462  1.00  0.00           C  
ATOM   3752  CD2 LEU   474     142.152 175.270 186.831  1.00  0.00           C  
ATOM   3753  N   ASN   475     143.957 178.214 187.036  1.00  0.00              
ATOM   3754  CA  ASN   475     143.090 179.348 186.837  1.00  0.00              
ATOM   3755  CB  ASN   475     143.539 180.243 185.668  1.00  0.00              
ATOM   3756  C   ASN   475     141.712 178.879 186.473  1.00  0.00              
ATOM   3757  O   ASN   475     140.746 179.099 187.201  1.00  0.00              
ATOM   3758  CG  ASN   475     144.785 181.028 186.051  1.00  0.00           C  
ATOM   3759  OD1 ASN   475     145.706 180.508 186.680  1.00  0.00           O  
ATOM   3760  ND2 ASN   475     144.807 182.332 185.663  1.00  0.00           N  
ATOM   3761  N   LEU   476     141.605 178.193 185.319  1.00  0.00              
ATOM   3762  CA  LEU   476     140.358 177.679 184.825  1.00  0.00              
ATOM   3763  CB  LEU   476     139.533 178.712 184.037  1.00  0.00              
ATOM   3764  C   LEU   476     140.741 176.705 183.774  1.00  0.00              
ATOM   3765  O   LEU   476     139.965 176.454 182.852  1.00  0.00              
ATOM   3766  CG  LEU   476     138.881 179.841 184.849  1.00  0.00           C  
ATOM   3767  CD1 LEU   476     138.125 180.794 183.907  1.00  0.00           C  
ATOM   3768  CD2 LEU   476     137.985 179.292 185.974  1.00  0.00           C  
ATOM   3769  N   GLU   477     141.937 176.102 183.884  1.00  0.00              
ATOM   3770  CA  GLU   477     142.322 175.339 182.743  1.00  0.00              
ATOM   3771  CB  GLU   477     143.787 175.537 182.304  1.00  0.00              
ATOM   3772  C   GLU   477     142.090 173.888 182.914  1.00  0.00              
ATOM   3773  O   GLU   477     142.771 173.196 183.670  1.00  0.00              
ATOM   3774  CG  GLU   477     144.029 176.843 181.542  1.00  0.00           C  
ATOM   3775  CD  GLU   477     143.824 178.007 182.506  1.00  0.00           C  
ATOM   3776  OE1 GLU   477     142.644 178.380 182.744  1.00  0.00           O  
ATOM   3777  OE2 GLU   477     144.843 178.542 183.015  1.00  0.00           O  
ATOM   3778  N   GLN   478     141.077 173.413 182.174  1.00  0.00              
ATOM   3779  CA  GLN   478     140.770 172.026 182.043  1.00  0.00              
ATOM   3780  CB  GLN   478     139.787 171.464 183.095  1.00  0.00              
ATOM   3781  C   GLN   478     139.984 171.960 180.788  1.00  0.00              
ATOM   3782  O   GLN   478     138.974 172.643 180.625  1.00  0.00              
ATOM   3783  CG  GLN   478     140.265 171.400 184.546  1.00  0.00           C  
ATOM   3784  CD  GLN   478     139.109 170.828 185.364  1.00  0.00           C  
ATOM   3785  OE1 GLN   478     139.267 170.488 186.535  1.00  0.00           O  
ATOM   3786  NE2 GLN   478     137.912 170.717 184.725  1.00  0.00           N  
ATOM   3787  N   ASN   479     140.459 171.135 179.860  1.00  0.00              
ATOM   3788  CA  ASN   479     139.752 170.829 178.664  1.00  0.00              
ATOM   3789  CB  ASN   479     140.449 171.285 177.371  1.00  0.00              
ATOM   3790  C   ASN   479     139.846 169.353 178.750  1.00  0.00              
ATOM   3791  O   ASN   479     139.744 168.800 179.844  1.00  0.00              
ATOM   3792  CG  ASN   479     139.491 171.030 176.210  1.00  0.00           C  
ATOM   3793  OD1 ASN   479     139.639 170.063 175.463  1.00  0.00           O  
ATOM   3794  ND2 ASN   479     138.465 171.909 176.062  1.00  0.00           N  
ATOM   3795  N   ARG   480     140.019 168.645 177.633  1.00  0.00              
ATOM   3796  CA  ARG   480     140.221 167.260 177.887  1.00  0.00              
ATOM   3797  CB  ARG   480     139.551 166.363 176.833  1.00  0.00              
ATOM   3798  C   ARG   480     141.696 167.051 177.834  1.00  0.00              
ATOM   3799  O   ARG   480     142.270 166.842 176.766  1.00  0.00              
ATOM   3800  CG  ARG   480     138.038 166.595 176.751  1.00  0.00           C  
ATOM   3801  CD  ARG   480     137.201 165.642 177.608  1.00  0.00           C  
ATOM   3802  NE  ARG   480     138.086 165.113 178.682  1.00  0.00           N  
ATOM   3803  CZ  ARG   480     137.620 164.979 179.957  1.00  0.00           C  
ATOM   3804  NH1 ARG   480     136.359 165.390 180.275  1.00  0.00           N  
ATOM   3805  NH2 ARG   480     138.424 164.430 180.915  1.00  0.00           N  
ATOM   3806  N   LYS   481     142.352 167.120 179.009  1.00  0.00              
ATOM   3807  CA  LYS   481     143.768 166.918 179.057  1.00  0.00              
ATOM   3808  CB  LYS   481     144.437 167.447 180.331  1.00  0.00              
ATOM   3809  C   LYS   481     143.977 165.443 178.971  1.00  0.00              
ATOM   3810  O   LYS   481     143.109 164.663 179.361  1.00  0.00              
ATOM   3811  CG  LYS   481     144.463 168.974 180.356  1.00  0.00           C  
ATOM   3812  CD  LYS   481     144.860 169.571 181.704  1.00  0.00           C  
ATOM   3813  CE  LYS   481     144.870 171.101 181.711  1.00  0.00           C  
ATOM   3814  NZ  LYS   481     145.359 171.597 183.017  1.00  0.00           N  
ATOM   3815  N   SER   482     145.122 165.016 178.407  1.00  0.00              
ATOM   3816  CA  SER   482     145.353 163.609 178.277  1.00  0.00              
ATOM   3817  CB  SER   482     146.201 163.225 177.047  1.00  0.00              
ATOM   3818  C   SER   482     146.045 163.111 179.496  1.00  0.00              
ATOM   3819  O   SER   482     146.708 163.866 180.207  1.00  0.00              
ATOM   3820  OG  SER   482     147.486 163.824 177.119  1.00  0.00           O  
ATOM   3821  N   SER   483     145.894 161.796 179.750  1.00  0.00              
ATOM   3822  CA  SER   483     146.411 161.173 180.930  1.00  0.00              
ATOM   3823  CB  SER   483     146.012 159.690 181.059  1.00  0.00              
ATOM   3824  C   SER   483     147.906 161.264 181.013  1.00  0.00              
ATOM   3825  O   SER   483     148.448 161.877 181.932  1.00  0.00              
ATOM   3826  OG  SER   483     146.575 158.929 180.002  1.00  0.00           O  
ATOM   3827  N   SER   484     148.615 160.664 180.041  1.00  0.00              
ATOM   3828  CA  SER   484     150.048 160.609 180.097  1.00  0.00              
ATOM   3829  CB  SER   484     150.642 159.830 178.916  1.00  0.00              
ATOM   3830  C   SER   484     150.608 161.982 180.032  1.00  0.00              
ATOM   3831  O   SER   484     151.397 162.340 180.902  1.00  0.00              
ATOM   3832  OG  SER   484     152.059 159.801 179.016  1.00  0.00           O  
ATOM   3833  N   VAL   485     150.167 162.767 179.019  1.00  0.00              
ATOM   3834  CA  VAL   485     150.627 164.089 178.675  1.00  0.00              
ATOM   3835  CB  VAL   485     149.657 165.193 179.019  1.00  0.00              
ATOM   3836  C   VAL   485     152.015 164.420 179.242  1.00  0.00              
ATOM   3837  O   VAL   485     152.161 164.701 180.463  1.00  0.00              
ATOM   3838  CG1 VAL   485     149.485 165.271 180.545  1.00  0.00           C  
ATOM   3839  CG2 VAL   485     150.157 166.495 178.365  1.00  0.00           C  
ATOM   3840  OXT VAL   485     152.968 164.406 178.420  1.00  0.00           O  
TER
