# Supplementary material for: A Na+ leak channel cloned from Trichoplax adhaerens extends extracellular pH and Ca2+ sensing for the DEG/ENaC family close to the base of Metazoa
Source: J Biol Chem. 2019 Sep 15;294(44):16320–36. doi: 10.1074/jbc.RA119.010542 (PMC6827283; doi:10.1074/jbc.RA119.010542)
Supplement: Supporting Information [file supp_RA119.010542_155050_1_supp_391149_pxf4hm.zip › SupplementaryFile2/TadNaC5.pdb]

REMARK  99  Chain ID : 1
REMARK  99  Residues : 545
REMARK  99  Atoms    : 4363
REMARK  99  File     : final.sc.pdb
ATOM      1  N   MET     1     136.310 134.526 171.924  1.00  0.00              
ATOM      2  CA  MET     1     137.357 133.619 172.445  1.00  0.00              
ATOM      3  CB  MET     1     138.519 134.426 173.055  1.00  0.00              
ATOM      4  C   MET     1     136.817 132.759 173.533  1.00  0.00              
ATOM      5  O   MET     1     135.612 132.731 173.780  1.00  0.00              
ATOM      6  CG  MET     1     139.355 135.210 172.043  1.00  0.00           C  
ATOM      7  SD  MET     1     140.426 134.179 170.999  1.00  0.00           S  
ATOM      8  CE  MET     1     141.546 133.702 172.347  1.00  0.00           C  
ATOM      9  N   THR     2     137.714 132.015 174.208  1.00  0.00              
ATOM     10  CA  THR     2     137.278 131.203 175.299  1.00  0.00              
ATOM     11  CB  THR     2     137.946 129.860 175.347  1.00  0.00              
ATOM     12  C   THR     2     137.589 131.969 176.529  1.00  0.00              
ATOM     13  O   THR     2     138.691 131.893 177.070  1.00  0.00              
ATOM     14  OG1 THR     2     139.355 130.002 175.450  1.00  0.00           O  
ATOM     15  CG2 THR     2     137.581 129.102 174.059  1.00  0.00           C  
ATOM     16  N   THR     3     136.605 132.748 177.012  1.00  0.00              
ATOM     17  CA  THR     3     136.951 133.541 178.140  1.00  0.00              
ATOM     18  CB  THR     3     136.798 135.012 177.905  1.00  0.00              
ATOM     19  C   THR     3     136.140 133.153 179.304  1.00  0.00              
ATOM     20  O   THR     3     135.007 133.595 179.479  1.00  0.00              
ATOM     21  OG1 THR     3     137.574 135.409 176.784  1.00  0.00           O  
ATOM     22  CG2 THR     3     137.282 135.757 179.161  1.00  0.00           C  
ATOM     23  N   ASN     4     136.827 132.421 180.187  1.00  0.00              
ATOM     24  CA  ASN     4     136.371 131.689 181.319  1.00  0.00              
ATOM     25  CB  ASN     4     137.364 131.825 182.484  1.00  0.00              
ATOM     26  C   ASN     4     135.025 132.160 181.822  1.00  0.00              
ATOM     27  O   ASN     4     135.020 133.376 182.005  1.00  0.00              
ATOM     28  CG  ASN     4     138.761 131.514 181.951  1.00  0.00           C  
ATOM     29  OD1 ASN     4     139.756 132.058 182.431  1.00  0.00           O  
ATOM     30  ND2 ASN     4     138.845 130.628 180.923  1.00  0.00           N  
ATOM     31  N   PRO     5     133.821 131.573 182.125  1.00  0.00              
ATOM     32  CA  PRO     5     133.069 130.247 182.008  1.00  0.00              
ATOM     33  CB  PRO     5     131.970 130.452 183.096  1.00  0.00              
ATOM     34  C   PRO     5     132.310 129.512 180.764  1.00  0.00              
ATOM     35  O   PRO     5     131.094 129.561 180.744  1.00  0.00              
ATOM     36  CD  PRO     5     133.412 132.307 183.307  1.00  0.00           C  
ATOM     37  CG  PRO     5     132.459 131.463 184.115  1.00  0.00           C  
ATOM     38  N   SER     6     132.870 128.780 179.739  1.00  0.00              
ATOM     39  CA  SER     6     132.282 128.012 178.642  1.00  0.00              
ATOM     40  CB  SER     6     130.753 128.021 178.525  1.00  0.00              
ATOM     41  C   SER     6     132.783 128.173 177.254  1.00  0.00              
ATOM     42  O   SER     6     133.168 129.240 176.795  1.00  0.00              
ATOM     43  OG  SER     6     130.293 127.138 177.512  1.00  0.00           O  
ATOM     44  N   ASP     7     132.755 127.034 176.537  1.00  0.00              
ATOM     45  CA  ASP     7     133.278 126.943 175.218  1.00  0.00              
ATOM     46  CB  ASP     7     133.475 125.492 174.737  1.00  0.00              
ATOM     47  C   ASP     7     132.528 127.665 174.101  1.00  0.00              
ATOM     48  O   ASP     7     133.116 128.520 173.440  1.00  0.00              
ATOM     49  CG  ASP     7     134.222 125.527 173.403  1.00  0.00           C  
ATOM     50  OD1 ASP     7     133.587 125.839 172.359  1.00  0.00           O  
ATOM     51  OD2 ASP     7     135.445 125.227 173.412  1.00  0.00           O  
ATOM     52  N   ASP     8     131.222 127.382 173.853  1.00  0.00              
ATOM     53  CA  ASP     8     130.563 127.905 172.660  1.00  0.00              
ATOM     54  CB  ASP     8     129.342 127.097 172.195  1.00  0.00              
ATOM     55  C   ASP     8     130.088 129.350 172.884  1.00  0.00              
ATOM     56  O   ASP     8     130.116 129.781 174.034  1.00  0.00              
ATOM     57  CG  ASP     8     129.856 125.840 171.515  1.00  0.00           C  
ATOM     58  OD1 ASP     8     130.971 125.382 171.881  1.00  0.00           O  
ATOM     59  OD2 ASP     8     129.139 125.320 170.618  1.00  0.00           O  
ATOM     60  N   SER     9     129.608 130.139 171.842  1.00  0.00              
ATOM     61  CA  SER     9     129.383 131.560 172.144  1.00  0.00              
ATOM     62  CB  SER     9     130.778 132.042 172.665  1.00  0.00              
ATOM     63  C   SER     9     128.745 132.567 170.933  1.00  0.00              
ATOM     64  O   SER     9     128.490 132.078 169.834  1.00  0.00              
ATOM     65  OG  SER     9     131.843 131.718 171.787  1.00  0.00           O  
ATOM     66  N   ASP    10     128.485 133.979 171.174  1.00  0.00              
ATOM     67  CA  ASP    10     128.163 135.500 170.978  1.00  0.00              
ATOM     68  CB  ASP    10     127.147 135.736 169.840  1.00  0.00              
ATOM     69  C   ASP    10     127.792 136.608 172.098  1.00  0.00              
ATOM     70  O   ASP    10     126.585 136.770 172.263  1.00  0.00              
ATOM     71  CG  ASP    10     125.809 135.108 170.201  1.00  0.00           C  
ATOM     72  OD1 ASP    10     125.812 133.997 170.795  1.00  0.00           O  
ATOM     73  OD2 ASP    10     124.762 135.734 169.884  1.00  0.00           O  
ATOM     74  N   ASP    11     128.688 137.413 172.848  1.00  0.00              
ATOM     75  CA  ASP    11     128.342 138.533 173.839  1.00  0.00              
ATOM     76  CB  ASP    11     126.855 138.584 174.268  1.00  0.00              
ATOM     77  C   ASP    11     129.179 138.495 175.138  1.00  0.00              
ATOM     78  O   ASP    11     130.402 138.611 175.107  1.00  0.00              
ATOM     79  CG  ASP    11     126.462 139.966 174.791  1.00  0.00           C  
ATOM     80  OD1 ASP    11     127.081 140.459 175.771  1.00  0.00           O  
ATOM     81  OD2 ASP    11     125.509 140.548 174.206  1.00  0.00           O  
ATOM     82  N   SER    12     128.477 138.317 176.314  1.00  0.00              
ATOM     83  CA  SER    12     128.960 138.074 177.668  1.00  0.00              
ATOM     84  CB  SER    12     127.882 138.154 178.755  1.00  0.00              
ATOM     85  C   SER    12     129.939 136.970 177.770  1.00  0.00              
ATOM     86  O   SER    12     131.092 137.227 177.442  1.00  0.00              
ATOM     87  OG  SER    12     126.628 137.760 178.230  1.00  0.00           O  
ATOM     88  N   ASN    13     129.555 135.744 178.183  1.00  0.00              
ATOM     89  CA  ASN    13     130.469 134.629 178.089  1.00  0.00              
ATOM     90  CB  ASN    13     131.870 134.854 178.668  1.00  0.00              
ATOM     91  C   ASN    13     129.637 133.282 178.114  1.00  0.00              
ATOM     92  O   ASN    13     129.151 132.880 177.057  1.00  0.00              
ATOM     93  CG  ASN    13     132.946 135.281 177.683  1.00  0.00           C  
ATOM     94  OD1 ASN    13     132.796 135.177 176.467  1.00  0.00           O  
ATOM     95  ND2 ASN    13     134.070 135.787 178.252  1.00  0.00           N  
ATOM     96  N   SER    14     129.454 132.562 179.265  1.00  0.00              
ATOM     97  CA  SER    14     128.670 131.491 179.925  1.00  0.00              
ATOM     98  CB  SER    14     128.891 130.122 179.294  1.00  0.00              
ATOM     99  C   SER    14     128.571 131.369 181.493  1.00  0.00              
ATOM    100  O   SER    14     129.283 130.609 182.132  1.00  0.00              
ATOM    101  OG  SER    14     129.025 130.206 177.880  1.00  0.00           O  
ATOM    102  N   LEU    15     127.603 131.998 182.176  1.00  0.00              
ATOM    103  CA  LEU    15     127.646 132.293 183.601  1.00  0.00              
ATOM    104  CB  LEU    15     126.296 132.901 183.996  1.00  0.00              
ATOM    105  C   LEU    15     127.891 131.135 184.506  1.00  0.00              
ATOM    106  O   LEU    15     129.010 130.648 184.656  1.00  0.00              
ATOM    107  CG  LEU    15     125.200 132.443 183.002  1.00  0.00           C  
ATOM    108  CD1 LEU    15     125.103 130.914 182.898  1.00  0.00           C  
ATOM    109  CD2 LEU    15     123.841 133.083 183.304  1.00  0.00           C  
ATOM    110  N   ALA    16     126.797 130.680 185.140  1.00  0.00              
ATOM    111  CA  ALA    16     126.823 129.747 186.220  1.00  0.00              
ATOM    112  CB  ALA    16     125.444 129.237 186.617  1.00  0.00              
ATOM    113  C   ALA    16     127.574 128.547 185.802  1.00  0.00              
ATOM    114  O   ALA    16     128.297 127.950 186.595  1.00  0.00              
ATOM    115  N   SER    17     127.444 128.215 184.518  1.00  0.00              
ATOM    116  CA  SER    17     127.936 127.031 183.900  1.00  0.00              
ATOM    117  CB  SER    17     129.199 126.406 184.526  1.00  0.00              
ATOM    118  C   SER    17     126.867 126.020 184.107  1.00  0.00              
ATOM    119  O   SER    17     126.572 125.219 183.221  1.00  0.00              
ATOM    120  OG  SER    17     128.864 125.623 185.663  1.00  0.00           O  
ATOM    121  N   PHE    18     126.241 126.050 185.292  1.00  0.00              
ATOM    122  CA  PHE    18     125.070 125.264 185.503  1.00  0.00              
ATOM    123  CB  PHE    18     124.712 125.049 186.982  1.00  0.00              
ATOM    124  C   PHE    18     123.963 125.966 184.822  1.00  0.00              
ATOM    125  O   PHE    18     123.065 125.354 184.246  1.00  0.00              
ATOM    126  CG  PHE    18     125.525 123.888 187.444  1.00  0.00           C  
ATOM    127  CD1 PHE    18     126.868 124.012 187.713  1.00  0.00           C  
ATOM    128  CD2 PHE    18     124.923 122.661 187.607  1.00  0.00           C  
ATOM    129  CE1 PHE    18     127.596 122.923 188.136  1.00  0.00           C  
ATOM    130  CE2 PHE    18     125.645 121.571 188.029  1.00  0.00           C  
ATOM    131  CZ  PHE    18     126.986 121.701 188.294  1.00  0.00           C  
ATOM    132  N   ASP    19     124.028 127.304 184.869  1.00  0.00              
ATOM    133  CA  ASP    19     122.923 128.056 184.394  1.00  0.00              
ATOM    134  CB  ASP    19     123.082 129.575 184.562  1.00  0.00              
ATOM    135  C   ASP    19     122.623 127.806 182.969  1.00  0.00              
ATOM    136  O   ASP    19     121.511 127.381 182.661  1.00  0.00              
ATOM    137  CG  ASP    19     121.771 130.220 184.130  1.00  0.00           C  
ATOM    138  OD1 ASP    19     120.698 129.698 184.534  1.00  0.00           O  
ATOM    139  OD2 ASP    19     121.822 131.226 183.373  1.00  0.00           O  
ATOM    140  N   LEU    20     123.555 128.022 182.023  1.00  0.00              
ATOM    141  CA  LEU    20     122.927 127.665 180.801  1.00  0.00              
ATOM    142  CB  LEU    20     122.918 128.608 179.586  1.00  0.00              
ATOM    143  C   LEU    20     123.409 126.342 180.372  1.00  0.00              
ATOM    144  O   LEU    20     124.598 126.101 180.167  1.00  0.00              
ATOM    145  CG  LEU    20     121.916 127.997 178.569  1.00  0.00           C  
ATOM    146  CD1 LEU    20     120.532 127.869 179.220  1.00  0.00           C  
ATOM    147  CD2 LEU    20     121.820 128.726 177.223  1.00  0.00           C  
ATOM    148  N   GLU    21     122.431 125.438 180.253  1.00  0.00              
ATOM    149  CA  GLU    21     122.658 124.097 179.848  1.00  0.00              
ATOM    150  CB  GLU    21     121.998 123.097 180.818  1.00  0.00              
ATOM    151  C   GLU    21     121.969 124.003 178.529  1.00  0.00              
ATOM    152  O   GLU    21     121.140 124.837 178.172  1.00  0.00              
ATOM    153  CG  GLU    21     122.184 121.620 180.471  1.00  0.00           C  
ATOM    154  CD  GLU    21     121.538 120.794 181.576  1.00  0.00           C  
ATOM    155  OE1 GLU    21     120.853 121.398 182.444  1.00  0.00           O  
ATOM    156  OE2 GLU    21     121.723 119.548 181.567  1.00  0.00           O  
ATOM    157  N   GLU    22     122.351 122.982 177.763  1.00  0.00              
ATOM    158  CA  GLU    22     121.937 122.727 176.430  1.00  0.00              
ATOM    159  CB  GLU    22     121.970 123.915 175.446  1.00  0.00              
ATOM    160  C   GLU    22     122.822 121.613 176.002  1.00  0.00              
ATOM    161  O   GLU    22     123.254 120.810 176.828  1.00  0.00              
ATOM    162  CG  GLU    22     121.305 123.608 174.102  1.00  0.00           C  
ATOM    163  CD  GLU    22     121.047 124.925 173.383  1.00  0.00           C  
ATOM    164  OE1 GLU    22     121.336 125.996 173.980  1.00  0.00           O  
ATOM    165  OE2 GLU    22     120.549 124.877 172.226  1.00  0.00           O  
ATOM    166  N   HIS    23     123.138 121.530 174.710  1.00  0.00              
ATOM    167  CA  HIS    23     124.031 120.484 174.345  1.00  0.00              
ATOM    168  CB  HIS    23     124.212 120.433 172.819  1.00  0.00              
ATOM    169  C   HIS    23     125.384 120.709 174.954  1.00  0.00              
ATOM    170  O   HIS    23     125.863 119.874 175.718  1.00  0.00              
ATOM    171  ND1 HIS    23     125.572 119.061 171.178  1.00  0.00           N  
ATOM    172  CG  HIS    23     124.769 119.146 172.294  1.00  0.00           C  
ATOM    173  NE2 HIS    23     125.244 116.979 171.883  1.00  0.00           N  
ATOM    174  CD2 HIS    23     124.578 117.865 172.712  1.00  0.00           C  
ATOM    175  CE1 HIS    23     125.826 117.744 170.977  1.00  0.00           C  
ATOM    176  N   PHE    24     126.040 121.856 174.659  1.00  0.00              
ATOM    177  CA  PHE    24     127.344 122.037 175.243  1.00  0.00              
ATOM    178  CB  PHE    24     128.539 121.773 174.303  1.00  0.00              
ATOM    179  C   PHE    24     127.521 123.470 175.597  1.00  0.00              
ATOM    180  O   PHE    24     127.215 124.365 174.811  1.00  0.00              
ATOM    181  CG  PHE    24     128.557 120.372 173.795  1.00  0.00           C  
ATOM    182  CD1 PHE    24     128.737 119.306 174.645  1.00  0.00           C  
ATOM    183  CD2 PHE    24     128.444 120.135 172.444  1.00  0.00           C  
ATOM    184  CE1 PHE    24     128.766 118.021 174.156  1.00  0.00           C  
ATOM    185  CE2 PHE    24     128.474 118.854 171.950  1.00  0.00           C  
ATOM    186  CZ  PHE    24     128.631 117.792 172.808  1.00  0.00           C  
ATOM    187  N   ALA    25     128.044 123.682 176.831  1.00  0.00              
ATOM    188  CA  ALA    25     128.193 124.925 177.553  1.00  0.00              
ATOM    189  CB  ALA    25     127.730 126.180 176.792  1.00  0.00              
ATOM    190  C   ALA    25     127.244 124.682 178.619  1.00  0.00              
ATOM    191  O   ALA    25     127.376 124.767 179.838  1.00  0.00              
ATOM    192  N   ASN    26     126.258 124.247 177.920  1.00  0.00              
ATOM    193  CA  ASN    26     125.043 123.663 177.943  1.00  0.00              
ATOM    194  CB  ASN    26     124.713 123.730 176.461  1.00  0.00              
ATOM    195  C   ASN    26     125.383 122.298 178.494  1.00  0.00              
ATOM    196  O   ASN    26     124.551 121.625 179.097  1.00  0.00              
ATOM    197  CG  ASN    26     124.518 125.207 176.138  1.00  0.00           C  
ATOM    198  OD1 ASN    26     124.060 125.979 176.979  1.00  0.00           O  
ATOM    199  ND2 ASN    26     124.862 125.612 174.886  1.00  0.00           N  
ATOM    200  N   VAL    27     126.660 121.871 178.320  1.00  0.00              
ATOM    201  CA  VAL    27     127.104 120.575 178.772  1.00  0.00              
ATOM    202  CB  VAL    27     128.517 120.250 178.396  1.00  0.00              
ATOM    203  C   VAL    27     126.973 120.449 180.266  1.00  0.00              
ATOM    204  O   VAL    27     127.584 121.180 181.046  1.00  0.00              
ATOM    205  CG1 VAL    27     129.471 121.257 179.062  1.00  0.00           C  
ATOM    206  CG2 VAL    27     128.766 118.790 178.797  1.00  0.00           C  
ATOM    207  N   THR    28     126.128 119.493 180.700  1.00  0.00              
ATOM    208  CA  THR    28     125.895 119.268 182.096  1.00  0.00              
ATOM    209  CB  THR    28     124.697 118.389 182.336  1.00  0.00              
ATOM    210  C   THR    28     127.072 118.647 182.776  1.00  0.00              
ATOM    211  O   THR    28     127.526 119.149 183.803  1.00  0.00              
ATOM    212  OG1 THR    28     124.495 118.203 183.729  1.00  0.00           O  
ATOM    213  CG2 THR    28     124.900 117.036 181.632  1.00  0.00           C  
ATOM    214  N   SER    29     127.611 117.534 182.233  1.00  0.00              
ATOM    215  CA  SER    29     128.747 116.997 182.914  1.00  0.00              
ATOM    216  CB  SER    29     129.259 115.659 182.351  1.00  0.00              
ATOM    217  C   SER    29     129.773 118.045 182.680  1.00  0.00              
ATOM    218  O   SER    29     130.132 118.325 181.538  1.00  0.00              
ATOM    219  OG  SER    29     129.732 115.828 181.023  1.00  0.00           O  
ATOM    220  N   CYS    30     130.274 118.669 183.755  1.00  0.00              
ATOM    221  CA  CYS    30     131.154 119.762 183.497  1.00  0.00              
ATOM    222  CB  CYS    30     131.593 120.535 184.752  1.00  0.00              
ATOM    223  C   CYS    30     132.374 119.238 182.839  1.00  0.00              
ATOM    224  O   CYS    30     132.985 118.274 183.296  1.00  0.00              
ATOM    225  SG  CYS    30     130.226 121.462 185.511  1.00  0.00           S  
ATOM    226  N   HIS    31     132.749 119.866 181.713  1.00  0.00              
ATOM    227  CA  HIS    31     133.949 119.455 181.068  1.00  0.00              
ATOM    228  CB  HIS    31     133.751 118.499 179.861  1.00  0.00              
ATOM    229  C   HIS    31     134.690 120.705 180.686  1.00  0.00              
ATOM    230  O   HIS    31     135.609 121.104 181.399  1.00  0.00              
ATOM    231  ND1 HIS    31     131.613 119.030 178.572  1.00  0.00           N  
ATOM    232  CG  HIS    31     132.985 119.015 178.678  1.00  0.00           C  
ATOM    233  NE2 HIS    31     132.406 119.892 176.682  1.00  0.00           N  
ATOM    234  CD2 HIS    31     133.453 119.545 177.515  1.00  0.00           C  
ATOM    235  CE1 HIS    31     131.321 119.564 177.359  1.00  0.00           C  
ATOM    236  N   GLY    32     134.328 121.361 179.560  1.00  0.00              
ATOM    237  CA  GLY    32     134.959 122.599 179.224  1.00  0.00              
ATOM    238  C   GLY    32     134.102 123.548 179.932  1.00  0.00              
ATOM    239  O   GLY    32     133.073 124.009 179.437  1.00  0.00              
ATOM    240  N   MET    33     134.581 123.888 181.123  1.00  0.00              
ATOM    241  CA  MET    33     133.791 124.587 182.044  1.00  0.00              
ATOM    242  CB  MET    33     134.570 124.901 183.328  1.00  0.00              
ATOM    243  C   MET    33     133.268 125.807 181.448  1.00  0.00              
ATOM    244  O   MET    33     133.934 126.659 180.856  1.00  0.00              
ATOM    245  CG  MET    33     134.919 123.616 184.080  1.00  0.00           C  
ATOM    246  SD  MET    33     136.286 123.758 185.264  1.00  0.00           S  
ATOM    247  CE  MET    33     135.956 122.159 186.060  1.00  0.00           C  
ATOM    248  N   ILE    34     131.954 125.857 181.639  1.00  0.00              
ATOM    249  CA  ILE    34     131.144 126.923 181.278  1.00  0.00              
ATOM    250  CB  ILE    34     129.798 126.399 180.914  1.00  0.00              
ATOM    251  C   ILE    34     131.053 127.615 182.593  1.00  0.00              
ATOM    252  O   ILE    34     130.133 128.376 182.863  1.00  0.00              
ATOM    253  CG2 ILE    34     128.785 127.522 180.648  1.00  0.00           C  
ATOM    254  CG1 ILE    34     130.018 125.440 179.750  1.00  0.00           C  
ATOM    255  CD1 ILE    34     130.422 124.025 180.153  1.00  0.00           C  
ATOM    256  N   HIS    35     132.133 127.431 183.357  1.00  0.00              
ATOM    257  CA  HIS    35     132.513 127.980 184.603  1.00  0.00              
ATOM    258  CB  HIS    35     132.694 126.981 185.753  1.00  0.00              
ATOM    259  C   HIS    35     133.850 128.520 184.269  1.00  0.00              
ATOM    260  O   HIS    35     134.296 129.502 184.851  1.00  0.00              
ATOM    261  ND1 HIS    35     132.121 128.656 187.563  1.00  0.00           N  
ATOM    262  CG  HIS    35     132.981 127.723 187.025  1.00  0.00           C  
ATOM    263  NE2 HIS    35     133.892 128.577 188.905  1.00  0.00           N  
ATOM    264  CD2 HIS    35     134.057 127.686 187.859  1.00  0.00           C  
ATOM    265  CE1 HIS    35     132.715 129.136 188.684  1.00  0.00           C  
ATOM    266  N   ILE    36     134.517 127.971 183.236  1.00  0.00              
ATOM    267  CA  ILE    36     135.681 128.755 183.000  1.00  0.00              
ATOM    268  CB  ILE    36     136.888 128.223 183.771  1.00  0.00              
ATOM    269  C   ILE    36     136.079 128.843 181.521  1.00  0.00              
ATOM    270  O   ILE    36     137.206 128.545 181.142  1.00  0.00              
ATOM    271  CG2 ILE    36     138.065 129.203 183.634  1.00  0.00           C  
ATOM    272  CG1 ILE    36     136.580 128.026 185.268  1.00  0.00           C  
ATOM    273  CD1 ILE    36     135.788 126.764 185.602  1.00  0.00           C  
ATOM    274  N   PHE    37     135.192 129.361 180.649  1.00  0.00              
ATOM    275  CA  PHE    37     135.376 129.842 179.298  1.00  0.00              
ATOM    276  CB  PHE    37     135.473 128.695 178.272  1.00  0.00              
ATOM    277  C   PHE    37     134.451 130.836 178.686  1.00  0.00              
ATOM    278  O   PHE    37     134.555 131.197 177.517  1.00  0.00              
ATOM    279  CG  PHE    37     136.638 127.813 178.562  1.00  0.00           C  
ATOM    280  CD1 PHE    37     137.913 128.194 178.213  1.00  0.00           C  
ATOM    281  CD2 PHE    37     136.452 126.589 179.168  1.00  0.00           C  
ATOM    282  CE1 PHE    37     138.986 127.375 178.477  1.00  0.00           C  
ATOM    283  CE2 PHE    37     137.521 125.766 179.434  1.00  0.00           C  
ATOM    284  CZ  PHE    37     138.792 126.159 179.089  1.00  0.00           C  
ATOM    285  N   ASP    38     133.631 131.409 179.515  1.00  0.00              
ATOM    286  CA  ASP    38     132.434 132.056 179.202  1.00  0.00              
ATOM    287  CB  ASP    38     131.589 131.087 178.374  1.00  0.00              
ATOM    288  C   ASP    38     131.862 132.552 180.451  1.00  0.00              
ATOM    289  O   ASP    38     131.080 131.928 181.055  1.00  0.00              
ATOM    290  CG  ASP    38     131.701 131.559 176.935  1.00  0.00           C  
ATOM    291  OD1 ASP    38     132.117 132.733 176.748  1.00  0.00           O  
ATOM    292  OD2 ASP    38     131.322 130.792 176.014  1.00  0.00           O  
ATOM    293  N   HIS    39     132.085 133.642 181.088  1.00  0.00              
ATOM    294  CA  HIS    39     130.840 133.609 181.831  1.00  0.00              
ATOM    295  CB  HIS    39     131.070 134.146 183.243  1.00  0.00              
ATOM    296  C   HIS    39     129.829 134.543 181.120  1.00  0.00              
ATOM    297  O   HIS    39     130.224 135.611 180.705  1.00  0.00              
ATOM    298  ND1 HIS    39     129.779 133.439 185.319  1.00  0.00           N  
ATOM    299  CG  HIS    39     129.913 134.160 184.155  1.00  0.00           C  
ATOM    300  NE2 HIS    39     128.053 134.832 185.221  1.00  0.00           N  
ATOM    301  CD2 HIS    39     128.857 134.989 184.110  1.00  0.00           C  
ATOM    302  CE1 HIS    39     128.648 133.890 185.921  1.00  0.00           C  
ATOM    303  N   LYS    40     128.538 134.096 180.942  1.00  0.00              
ATOM    304  CA  LYS    40     127.250 134.334 180.228  1.00  0.00              
ATOM    305  CB  LYS    40     126.865 135.805 180.172  1.00  0.00              
ATOM    306  C   LYS    40     126.857 133.581 178.957  1.00  0.00              
ATOM    307  O   LYS    40     127.062 134.066 177.864  1.00  0.00              
ATOM    308  CG  LYS    40     125.362 136.057 180.042  1.00  0.00           C  
ATOM    309  CD  LYS    40     124.965 137.479 180.453  1.00  0.00           C  
ATOM    310  CE  LYS    40     123.462 137.760 180.388  1.00  0.00           C  
ATOM    311  NZ  LYS    40     123.039 137.943 178.982  1.00  0.00           N  
ATOM    312  N   THR    41     126.211 132.386 179.027  1.00  0.00              
ATOM    313  CA  THR    41     125.836 131.642 177.822  1.00  0.00              
ATOM    314  CB  THR    41     126.291 130.209 177.918  1.00  0.00              
ATOM    315  C   THR    41     124.345 131.594 177.767  1.00  0.00              
ATOM    316  O   THR    41     123.823 130.539 177.441  1.00  0.00              
ATOM    317  OG1 THR    41     126.046 129.468 176.731  1.00  0.00           O  
ATOM    318  CG2 THR    41     125.677 129.552 179.166  1.00  0.00           C  
ATOM    319  N   SER    42     123.611 132.695 178.057  1.00  0.00              
ATOM    320  CA  SER    42     122.152 132.707 177.946  1.00  0.00              
ATOM    321  CB  SER    42     121.434 132.403 179.275  1.00  0.00              
ATOM    322  C   SER    42     121.800 134.103 177.549  1.00  0.00              
ATOM    323  O   SER    42     122.466 135.057 177.960  1.00  0.00              
ATOM    324  OG  SER    42     121.744 133.394 180.245  1.00  0.00           O  
ATOM    325  N   PHE    43     120.769 134.211 176.648  1.00  0.00              
ATOM    326  CA  PHE    43     120.603 135.384 175.804  1.00  0.00              
ATOM    327  CB  PHE    43     120.578 136.621 176.722  1.00  0.00              
ATOM    328  C   PHE    43     121.993 135.228 175.294  1.00  0.00              
ATOM    329  O   PHE    43     122.781 136.155 175.124  1.00  0.00              
ATOM    330  CG  PHE    43     119.951 137.826 176.117  1.00  0.00           C  
ATOM    331  CD1 PHE    43     120.649 138.645 175.263  1.00  0.00           C  
ATOM    332  CD2 PHE    43     118.647 138.136 176.430  1.00  0.00           C  
ATOM    333  CE1 PHE    43     120.047 139.760 174.727  1.00  0.00           C  
ATOM    334  CE2 PHE    43     118.041 139.249 175.899  1.00  0.00           C  
ATOM    335  CZ  PHE    43     118.744 140.063 175.044  1.00  0.00           C  
ATOM    336  N   LEU    44     122.176 133.964 174.891  1.00  0.00              
ATOM    337  CA  LEU    44     123.358 133.238 175.238  1.00  0.00              
ATOM    338  CB  LEU    44     123.002 131.750 175.174  1.00  0.00              
ATOM    339  C   LEU    44     124.448 133.325 174.248  1.00  0.00              
ATOM    340  O   LEU    44     124.312 133.896 173.169  1.00  0.00              
ATOM    341  CG  LEU    44     122.898 131.164 173.751  1.00  0.00           C  
ATOM    342  CD1 LEU    44     122.488 129.681 173.778  1.00  0.00           C  
ATOM    343  CD2 LEU    44     121.975 132.007 172.865  1.00  0.00           C  
ATOM    344  N   ARG    45     125.551 132.672 174.686  1.00  0.00              
ATOM    345  CA  ARG    45     126.770 132.337 174.014  1.00  0.00              
ATOM    346  CB  ARG    45     126.514 131.449 172.782  1.00  0.00              
ATOM    347  C   ARG    45     127.528 133.558 173.567  1.00  0.00              
ATOM    348  O   ARG    45     126.777 134.395 173.109  1.00  0.00              
ATOM    349  CG  ARG    45     125.896 130.102 173.154  1.00  0.00           C  
ATOM    350  CD  ARG    45     125.257 129.349 171.985  1.00  0.00           C  
ATOM    351  NE  ARG    45     126.327 128.623 171.249  1.00  0.00           N  
ATOM    352  CZ  ARG    45     126.543 128.908 169.932  1.00  0.00           C  
ATOM    353  NH1 ARG    45     125.812 129.887 169.324  1.00  0.00           N  
ATOM    354  NH2 ARG    45     127.473 128.207 169.221  1.00  0.00           N  
ATOM    355  N   ARG    46     128.950 133.800 173.664  1.00  0.00              
ATOM    356  CA  ARG    46     129.974 134.892 173.168  1.00  0.00              
ATOM    357  CB  ARG    46     130.578 135.394 174.444  1.00  0.00              
ATOM    358  C   ARG    46     130.889 135.040 171.773  1.00  0.00              
ATOM    359  O   ARG    46     131.375 136.147 171.539  1.00  0.00              
ATOM    360  CG  ARG    46     129.385 135.307 175.447  1.00  0.00           C  
ATOM    361  CD  ARG    46     127.990 135.905 175.083  1.00  0.00           C  
ATOM    362  NE  ARG    46     127.032 136.034 176.190  1.00  0.00           N  
ATOM    363  CZ  ARG    46     125.724 136.195 175.861  1.00  0.00           C  
ATOM    364  NH1 ARG    46     125.367 136.150 174.545  1.00  0.00           N  
ATOM    365  NH2 ARG    46     124.788 136.393 176.832  1.00  0.00           N  
ATOM    366  N   TYR    47     131.106 134.063 170.772  1.00  0.00              
ATOM    367  CA  TYR    47     131.993 134.125 169.551  1.00  0.00              
ATOM    368  CB  TYR    47     132.911 132.891 169.475  1.00  0.00              
ATOM    369  C   TYR    47     131.379 134.179 168.126  1.00  0.00              
ATOM    370  O   TYR    47     132.117 134.552 167.216  1.00  0.00              
ATOM    371  CG  TYR    47     132.193 131.803 168.737  1.00  0.00           C  
ATOM    372  CD1 TYR    47     131.021 131.240 169.192  1.00  0.00           C  
ATOM    373  CD2 TYR    47     132.729 131.319 167.567  1.00  0.00           C  
ATOM    374  CE1 TYR    47     130.389 130.239 168.494  1.00  0.00           C  
ATOM    375  CE2 TYR    47     132.106 130.318 166.858  1.00  0.00           C  
ATOM    376  CZ  TYR    47     130.932 129.778 167.321  1.00  0.00           C  
ATOM    377  OH  TYR    47     130.291 128.751 166.596  1.00  0.00           O  
ATOM    378  N   VAL    48     130.099 133.827 167.814  1.00  0.00              
ATOM    379  CA  VAL    48     129.635 133.857 166.407  1.00  0.00              
ATOM    380  CB  VAL    48     128.275 133.261 166.217  1.00  0.00              
ATOM    381  C   VAL    48     129.565 135.275 165.970  1.00  0.00              
ATOM    382  O   VAL    48     129.759 135.586 164.798  1.00  0.00              
ATOM    383  CG1 VAL    48     127.238 134.091 166.994  1.00  0.00           C  
ATOM    384  CG2 VAL    48     128.010 133.208 164.705  1.00  0.00           C  
ATOM    385  N   TRP    49     129.269 136.170 166.926  1.00  0.00              
ATOM    386  CA  TRP    49     129.239 137.584 166.690  1.00  0.00              
ATOM    387  CB  TRP    49     129.154 138.248 168.078  1.00  0.00              
ATOM    388  C   TRP    49     130.624 137.806 166.159  1.00  0.00              
ATOM    389  O   TRP    49     130.833 138.574 165.225  1.00  0.00              
ATOM    390  CG  TRP    49     129.098 139.746 168.211  1.00  0.00           C  
ATOM    391  CD2 TRP    49     127.958 140.439 168.741  1.00  0.00           C  
ATOM    392  CD1 TRP    49     130.068 140.685 168.023  1.00  0.00           C  
ATOM    393  NE1 TRP    49     129.598 141.924 168.389  1.00  0.00           N  
ATOM    394  CE2 TRP    49     128.303 141.786 168.840  1.00  0.00           C  
ATOM    395  CE3 TRP    49     126.732 139.985 169.135  1.00  0.00           C  
ATOM    396  CZ2 TRP    49     127.421 142.705 169.333  1.00  0.00           C  
ATOM    397  CZ3 TRP    49     125.840 140.916 169.618  1.00  0.00           C  
ATOM    398  CH2 TRP    49     126.178 142.250 169.714  1.00  0.00           C  
ATOM    399  N   GLY    50     131.599 137.069 166.737  1.00  0.00              
ATOM    400  CA  GLY    50     132.998 137.171 166.402  1.00  0.00              
ATOM    401  C   GLY    50     133.291 136.850 164.970  1.00  0.00              
ATOM    402  O   GLY    50     134.085 137.542 164.339  1.00  0.00              
ATOM    403  N   ILE    51     132.708 135.774 164.416  1.00  0.00              
ATOM    404  CA  ILE    51     133.000 135.443 163.046  1.00  0.00              
ATOM    405  CB  ILE    51     132.486 134.094 162.639  1.00  0.00              
ATOM    406  C   ILE    51     132.418 136.487 162.142  1.00  0.00              
ATOM    407  O   ILE    51     133.056 136.896 161.177  1.00  0.00              
ATOM    408  CG2 ILE    51     132.742 133.921 161.132  1.00  0.00           C  
ATOM    409  CG1 ILE    51     133.157 133.006 163.499  1.00  0.00           C  
ATOM    410  CD1 ILE    51     132.538 131.618 163.336  1.00  0.00           C  
ATOM    411  N   ALA    52     131.199 136.972 162.450  1.00  0.00              
ATOM    412  CA  ALA    52     130.506 137.895 161.586  1.00  0.00              
ATOM    413  CB  ALA    52     129.141 138.318 162.157  1.00  0.00              
ATOM    414  C   ALA    52     131.331 139.128 161.412  1.00  0.00              
ATOM    415  O   ALA    52     131.359 139.732 160.340  1.00  0.00              
ATOM    416  N   THR    53     132.015 139.561 162.480  1.00  0.00              
ATOM    417  CA  THR    53     132.837 140.720 162.328  1.00  0.00              
ATOM    418  CB  THR    53     133.456 141.211 163.614  1.00  0.00              
ATOM    419  C   THR    53     133.916 140.394 161.355  1.00  0.00              
ATOM    420  O   THR    53     134.332 141.251 160.578  1.00  0.00              
ATOM    421  OG1 THR    53     134.032 142.491 163.414  1.00  0.00           O  
ATOM    422  CG2 THR    53     134.535 140.231 164.092  1.00  0.00           C  
ATOM    423  N   PHE    54     134.408 139.140 161.372  1.00  0.00              
ATOM    424  CA  PHE    54     135.419 138.748 160.432  1.00  0.00              
ATOM    425  CB  PHE    54     135.965 137.324 160.634  1.00  0.00              
ATOM    426  C   PHE    54     134.846 138.853 159.063  1.00  0.00              
ATOM    427  O   PHE    54     135.533 139.251 158.126  1.00  0.00              
ATOM    428  CG  PHE    54     136.940 137.448 161.747  1.00  0.00           C  
ATOM    429  CD1 PHE    54     136.520 137.407 163.054  1.00  0.00           C  
ATOM    430  CD2 PHE    54     138.277 137.625 161.477  1.00  0.00           C  
ATOM    431  CE1 PHE    54     137.422 137.534 164.082  1.00  0.00           C  
ATOM    432  CE2 PHE    54     139.183 137.753 162.502  1.00  0.00           C  
ATOM    433  CZ  PHE    54     138.757 137.707 163.808  1.00  0.00           C  
ATOM    434  N   ALA    55     133.564 138.496 158.904  1.00  0.00              
ATOM    435  CA  ALA    55     132.975 138.585 157.605  1.00  0.00              
ATOM    436  CB  ALA    55     131.511 138.098 157.587  1.00  0.00              
ATOM    437  C   ALA    55     133.022 140.030 157.150  1.00  0.00              
ATOM    438  O   ALA    55     133.327 140.298 155.990  1.00  0.00              
ATOM    439  N   ALA    56     132.737 141.006 158.045  1.00  0.00              
ATOM    440  CA  ALA    56     132.719 142.418 157.725  1.00  0.00              
ATOM    441  CB  ALA    56     132.137 143.300 158.859  1.00  0.00              
ATOM    442  C   ALA    56     134.101 142.912 157.339  1.00  0.00              
ATOM    443  O   ALA    56     134.239 143.830 156.529  1.00  0.00              
ATOM    444  N   PHE    57     135.153 142.354 157.974  1.00  0.00              
ATOM    445  CA  PHE    57     136.551 142.630 157.734  1.00  0.00              
ATOM    446  CB  PHE    57     137.398 141.704 158.629  1.00  0.00              
ATOM    447  C   PHE    57     136.951 142.209 156.341  1.00  0.00              
ATOM    448  O   PHE    57     137.419 143.001 155.523  1.00  0.00              
ATOM    449  CG  PHE    57     138.331 142.424 159.532  1.00  0.00           C  
ATOM    450  CD1 PHE    57     139.497 142.944 159.031  1.00  0.00           C  
ATOM    451  CD2 PHE    57     138.068 142.535 160.879  1.00  0.00           C  
ATOM    452  CE1 PHE    57     140.382 143.599 159.850  1.00  0.00           C  
ATOM    453  CE2 PHE    57     138.951 143.190 161.706  1.00  0.00           C  
ATOM    454  CZ  PHE    57     140.108 143.726 161.190  1.00  0.00           C  
ATOM    455  N   THR    58     136.759 140.910 156.038  1.00  0.00              
ATOM    456  CA  THR    58     137.240 140.375 154.796  1.00  0.00              
ATOM    457  CB  THR    58     137.273 138.871 154.736  1.00  0.00              
ATOM    458  C   THR    58     136.454 140.903 153.649  1.00  0.00              
ATOM    459  O   THR    58     137.006 141.215 152.595  1.00  0.00              
ATOM    460  OG1 THR    58     135.978 138.324 154.925  1.00  0.00           O  
ATOM    461  CG2 THR    58     138.238 138.364 155.820  1.00  0.00           C  
ATOM    462  N   ALA    59     135.136 141.046 153.846  1.00  0.00              
ATOM    463  CA  ALA    59     134.271 141.474 152.795  1.00  0.00              
ATOM    464  CB  ALA    59     132.801 141.533 153.243  1.00  0.00              
ATOM    465  C   ALA    59     134.692 142.837 152.351  1.00  0.00              
ATOM    466  O   ALA    59     134.705 143.115 151.155  1.00  0.00              
ATOM    467  N   CYS    60     135.066 143.725 153.294  1.00  0.00              
ATOM    468  CA  CYS    60     135.430 145.056 152.902  1.00  0.00              
ATOM    469  CB  CYS    60     135.735 146.019 154.067  1.00  0.00              
ATOM    470  C   CYS    60     136.657 144.988 152.045  1.00  0.00              
ATOM    471  O   CYS    60     136.794 145.750 151.090  1.00  0.00              
ATOM    472  SG  CYS    60     137.377 145.771 154.804  1.00  0.00           S  
ATOM    473  N   ILE    61     137.585 144.065 152.363  1.00  0.00              
ATOM    474  CA  ILE    61     138.830 143.975 151.652  1.00  0.00              
ATOM    475  CB  ILE    61     139.691 142.874 152.196  1.00  0.00              
ATOM    476  C   ILE    61     138.566 143.641 150.217  1.00  0.00              
ATOM    477  O   ILE    61     139.080 144.295 149.309  1.00  0.00              
ATOM    478  CG2 ILE    61     140.966 142.801 151.340  1.00  0.00           C  
ATOM    479  CG1 ILE    61     139.958 143.089 153.696  1.00  0.00           C  
ATOM    480  CD1 ILE    61     140.665 144.404 154.014  1.00  0.00           C  
ATOM    481  N   ILE    62     137.734 142.612 149.980  1.00  0.00              
ATOM    482  CA  ILE    62     137.482 142.159 148.644  1.00  0.00              
ATOM    483  CB  ILE    62     136.652 140.909 148.605  1.00  0.00              
ATOM    484  C   ILE    62     136.755 143.220 147.886  1.00  0.00              
ATOM    485  O   ILE    62     137.082 143.511 146.737  1.00  0.00              
ATOM    486  CG2 ILE    62     136.372 140.573 147.131  1.00  0.00           C  
ATOM    487  CG1 ILE    62     137.364 139.778 149.370  1.00  0.00           C  
ATOM    488  CD1 ILE    62     138.747 139.436 148.815  1.00  0.00           C  
ATOM    489  N   GLY    63     135.741 143.826 148.528  1.00  0.00              
ATOM    490  CA  GLY    63     134.918 144.826 147.913  1.00  0.00              
ATOM    491  C   GLY    63     135.729 146.039 147.573  1.00  0.00              
ATOM    492  O   GLY    63     135.497 146.666 146.543  1.00  0.00              
ATOM    493  N   CYS    64     136.681 146.423 148.446  1.00  0.00              
ATOM    494  CA  CYS    64     137.468 147.607 148.238  1.00  0.00              
ATOM    495  CB  CYS    64     138.439 147.875 149.399  1.00  0.00              
ATOM    496  C   CYS    64     138.277 147.448 146.992  1.00  0.00              
ATOM    497  O   CYS    64     138.375 148.372 146.185  1.00  0.00              
ATOM    498  SG  CYS    64     139.435 149.372 149.142  1.00  0.00           S  
ATOM    499  N   ILE    65     138.871 146.256 146.803  1.00  0.00              
ATOM    500  CA  ILE    65     139.706 146.003 145.666  1.00  0.00              
ATOM    501  CB  ILE    65     140.278 144.614 145.677  1.00  0.00              
ATOM    502  C   ILE    65     138.868 146.119 144.437  1.00  0.00              
ATOM    503  O   ILE    65     139.278 146.708 143.437  1.00  0.00              
ATOM    504  CG2 ILE    65     141.013 144.393 144.345  1.00  0.00           C  
ATOM    505  CG1 ILE    65     141.162 144.400 146.918  1.00  0.00           C  
ATOM    506  CD1 ILE    65     141.509 142.934 147.174  1.00  0.00           C  
ATOM    507  N   ASN    66     137.657 145.545 144.500  1.00  0.00              
ATOM    508  CA  ASN    66     136.744 145.509 143.400  1.00  0.00              
ATOM    509  CB  ASN    66     135.492 144.678 143.724  1.00  0.00              
ATOM    510  C   ASN    66     136.304 146.903 143.063  1.00  0.00              
ATOM    511  O   ASN    66     136.132 147.239 141.894  1.00  0.00              
ATOM    512  CG  ASN    66     134.815 144.338 142.411  1.00  0.00           C  
ATOM    513  OD1 ASN    66     135.153 144.895 141.369  1.00  0.00           O  
ATOM    514  ND2 ASN    66     133.834 143.396 142.456  1.00  0.00           N  
ATOM    515  N   LEU    67     136.117 147.757 144.086  1.00  0.00              
ATOM    516  CA  LEU    67     135.639 149.102 143.901  1.00  0.00              
ATOM    517  CB  LEU    67     135.470 149.892 145.212  1.00  0.00              
ATOM    518  C   LEU    67     136.604 149.876 143.073  1.00  0.00              
ATOM    519  O   LEU    67     136.200 150.730 142.286  1.00  0.00              
ATOM    520  CG  LEU    67     134.317 149.411 146.108  1.00  0.00           C  
ATOM    521  CD1 LEU    67     134.192 150.295 147.360  1.00  0.00           C  
ATOM    522  CD2 LEU    67     133.000 149.310 145.322  1.00  0.00           C  
ATOM    523  N   LEU    68     137.912 149.661 143.283  1.00  0.00              
ATOM    524  CA  LEU    68     138.875 150.361 142.491  1.00  0.00              
ATOM    525  CB  LEU    68     140.322 150.201 142.977  1.00  0.00              
ATOM    526  C   LEU    68     138.822 149.876 141.072  1.00  0.00              
ATOM    527  O   LEU    68     138.932 150.664 140.134  1.00  0.00              
ATOM    528  CG  LEU    68     141.322 150.965 142.088  1.00  0.00           C  
ATOM    529  CD1 LEU    68     140.998 152.467 142.042  1.00  0.00           C  
ATOM    530  CD2 LEU    68     142.773 150.684 142.513  1.00  0.00           C  
ATOM    531  N   HIS    69     138.669 148.554 140.875  1.00  0.00              
ATOM    532  CA  HIS    69     138.650 147.990 139.553  1.00  0.00              
ATOM    533  CB  HIS    69     138.571 146.454 139.541  1.00  0.00              
ATOM    534  C   HIS    69     137.454 148.478 138.806  1.00  0.00              
ATOM    535  O   HIS    69     137.537 148.814 137.625  1.00  0.00              
ATOM    536  ND1 HIS    69     139.506 145.729 137.280  1.00  0.00           N  
ATOM    537  CG  HIS    69     138.451 145.900 138.149  1.00  0.00           C  
ATOM    538  NE2 HIS    69     137.680 145.058 136.201  1.00  0.00           N  
ATOM    539  CD2 HIS    69     137.344 145.485 137.473  1.00  0.00           C  
ATOM    540  CE1 HIS    69     138.989 145.224 136.131  1.00  0.00           C  
ATOM    541  N   ASN    70     136.304 148.536 139.495  1.00  0.00              
ATOM    542  CA  ASN    70     135.062 148.903 138.885  1.00  0.00              
ATOM    543  CB  ASN    70     133.867 148.845 139.850  1.00  0.00              
ATOM    544  C   ASN    70     135.148 150.298 138.367  1.00  0.00              
ATOM    545  O   ASN    70     134.562 150.614 137.334  1.00  0.00              
ATOM    546  CG  ASN    70     133.511 147.383 140.061  1.00  0.00           C  
ATOM    547  OD1 ASN    70     133.354 146.626 139.104  1.00  0.00           O  
ATOM    548  ND2 ASN    70     133.381 146.971 141.350  1.00  0.00           N  
ATOM    549  N   LEU    71     135.888 151.174 139.066  1.00  0.00              
ATOM    550  CA  LEU    71     135.964 152.545 138.660  1.00  0.00              
ATOM    551  CB  LEU    71     136.981 153.372 139.458  1.00  0.00              
ATOM    552  C   LEU    71     136.503 152.601 137.276  1.00  0.00              
ATOM    553  O   LEU    71     136.013 153.345 136.427  1.00  0.00              
ATOM    554  CG  LEU    71     136.620 153.654 140.917  1.00  0.00           C  
ATOM    555  CD1 LEU    71     137.730 154.487 141.574  1.00  0.00           C  
ATOM    556  CD2 LEU    71     135.245 154.327 141.034  1.00  0.00           C  
ATOM    557  N   LEU    72     137.518 151.770 137.018  1.00  0.00              
ATOM    558  CA  LEU    72     138.254 151.808 135.798  1.00  0.00              
ATOM    559  CB  LEU    72     139.388 150.765 135.831  1.00  0.00              
ATOM    560  C   LEU    72     137.308 151.546 134.665  1.00  0.00              
ATOM    561  O   LEU    72     137.440 152.128 133.591  1.00  0.00              
ATOM    562  CG  LEU    72     140.478 150.913 134.757  1.00  0.00           C  
ATOM    563  CD1 LEU    72     141.540 149.813 134.914  1.00  0.00           C  
ATOM    564  CD2 LEU    72     139.901 150.967 133.335  1.00  0.00           C  
ATOM    565  N   SER    73     136.311 150.673 134.887  1.00  0.00              
ATOM    566  CA  SER    73     135.357 150.300 133.878  1.00  0.00              
ATOM    567  CB  SER    73     134.416 149.194 134.381  1.00  0.00              
ATOM    568  C   SER    73     134.520 151.487 133.468  1.00  0.00              
ATOM    569  O   SER    73     134.022 151.554 132.345  1.00  0.00              
ATOM    570  OG  SER    73     133.488 148.842 133.370  1.00  0.00           O  
ATOM    571  N   HIS    74     134.346 152.465 134.370  1.00  0.00              
ATOM    572  CA  HIS    74     133.565 153.652 134.127  1.00  0.00              
ATOM    573  CB  HIS    74     134.206 154.612 133.110  1.00  0.00              
ATOM    574  C   HIS    74     132.152 153.348 133.703  1.00  0.00              
ATOM    575  O   HIS    74     131.666 153.926 132.731  1.00  0.00              
ATOM    576  ND1 HIS    74     135.655 156.041 134.632  1.00  0.00           N  
ATOM    577  CG  HIS    74     135.522 155.143 133.597  1.00  0.00           C  
ATOM    578  NE2 HIS    74     137.712 155.579 133.923  1.00  0.00           N  
ATOM    579  CD2 HIS    74     136.787 154.873 133.175  1.00  0.00           C  
ATOM    580  CE1 HIS    74     136.985 156.266 134.785  1.00  0.00           C  
ATOM    581  N   PRO    75     131.464 152.475 134.400  1.00  0.00              
ATOM    582  CA  PRO    75     130.110 152.102 134.089  1.00  0.00              
ATOM    583  CB  PRO    75     129.797 150.956 135.043  1.00  0.00              
ATOM    584  C   PRO    75     129.154 153.227 134.343  1.00  0.00              
ATOM    585  O   PRO    75     129.439 154.096 135.164  1.00  0.00              
ATOM    586  CD  PRO    75     131.838 152.062 135.745  1.00  0.00           C  
ATOM    587  CG  PRO    75     130.603 151.333 136.300  1.00  0.00           C  
ATOM    588  N   THR    76     128.005 153.236 133.644  1.00  0.00              
ATOM    589  CA  THR    76     127.034 154.250 133.905  1.00  0.00              
ATOM    590  CB  THR    76     127.199 155.433 133.002  1.00  0.00              
ATOM    591  C   THR    76     125.679 153.646 133.705  1.00  0.00              
ATOM    592  O   THR    76     125.526 152.689 132.948  1.00  0.00              
ATOM    593  OG1 THR    76     126.293 156.462 133.360  1.00  0.00           O  
ATOM    594  CG2 THR    76     126.987 154.980 131.550  1.00  0.00           C  
ATOM    595  N   ASN    77     124.656 154.179 134.406  1.00  0.00              
ATOM    596  CA  ASN    77     123.317 153.682 134.259  1.00  0.00              
ATOM    597  CB  ASN    77     122.711 153.145 135.568  1.00  0.00              
ATOM    598  C   ASN    77     122.485 154.827 133.777  1.00  0.00              
ATOM    599  O   ASN    77     122.797 155.983 134.043  1.00  0.00              
ATOM    600  CG  ASN    77     122.629 154.290 136.564  1.00  0.00           C  
ATOM    601  OD1 ASN    77     121.801 155.188 136.426  1.00  0.00           O  
ATOM    602  ND2 ASN    77     123.506 154.252 137.604  1.00  0.00           N  
ATOM    603  N   ILE    78     121.398 154.557 133.033  1.00  0.00              
ATOM    604  CA  ILE    78     120.669 155.670 132.500  1.00  0.00              
ATOM    605  CB  ILE    78     120.560 155.626 131.002  1.00  0.00              
ATOM    606  C   ILE    78     119.287 155.691 133.073  1.00  0.00              
ATOM    607  O   ILE    78     118.601 154.672 133.117  1.00  0.00              
ATOM    608  CG2 ILE    78     119.579 156.716 130.558  1.00  0.00           C  
ATOM    609  CG1 ILE    78     121.950 155.755 130.356  1.00  0.00           C  
ATOM    610  CD1 ILE    78     121.960 155.461 128.857  1.00  0.00           C  
ATOM    611  N   SER    79     118.847 156.880 133.540  1.00  0.00              
ATOM    612  CA  SER    79     117.525 157.004 134.089  1.00  0.00              
ATOM    613  CB  SER    79     117.416 157.894 135.339  1.00  0.00              
ATOM    614  C   SER    79     116.647 157.640 133.067  1.00  0.00              
ATOM    615  O   SER    79     117.015 158.616 132.416  1.00  0.00              
ATOM    616  OG  SER    79     117.848 157.191 136.491  1.00  0.00           O  
ATOM    617  N   VAL    80     115.433 157.086 132.901  1.00  0.00              
ATOM    618  CA  VAL    80     114.548 157.647 131.933  1.00  0.00              
ATOM    619  CB  VAL    80     114.222 156.715 130.801  1.00  0.00              
ATOM    620  C   VAL    80     113.256 158.017 132.591  1.00  0.00              
ATOM    621  O   VAL    80     112.735 157.283 133.428  1.00  0.00              
ATOM    622  CG1 VAL    80     115.483 156.498 129.952  1.00  0.00           C  
ATOM    623  CG2 VAL    80     113.664 155.413 131.398  1.00  0.00           C  
ATOM    624  N   LYS    81     112.722 159.200 132.223  1.00  0.00              
ATOM    625  CA  LYS    81     111.460 159.672 132.722  1.00  0.00              
ATOM    626  CB  LYS    81     111.603 160.861 133.688  1.00  0.00              
ATOM    627  C   LYS    81     110.704 160.186 131.535  1.00  0.00              
ATOM    628  O   LYS    81     111.214 161.007 130.775  1.00  0.00              
ATOM    629  CG  LYS    81     112.406 160.551 134.955  1.00  0.00           C  
ATOM    630  CD  LYS    81     111.775 159.490 135.857  1.00  0.00           C  
ATOM    631  CE  LYS    81     112.593 159.195 137.117  1.00  0.00           C  
ATOM    632  NZ  LYS    81     111.915 158.163 137.932  1.00  0.00           N  
ATOM    633  N   ILE    82     109.458 159.713 131.336  1.00  0.00              
ATOM    634  CA  ILE    82     108.698 160.188 130.215  1.00  0.00              
ATOM    635  CB  ILE    82     108.287 159.092 129.272  1.00  0.00              
ATOM    636  C   ILE    82     107.456 160.823 130.757  1.00  0.00              
ATOM    637  O   ILE    82     106.724 160.207 131.530  1.00  0.00              
ATOM    638  CG2 ILE    82     107.388 159.702 128.185  1.00  0.00           C  
ATOM    639  CG1 ILE    82     109.530 158.386 128.701  1.00  0.00           C  
ATOM    640  CD1 ILE    82     109.210 157.088 127.960  1.00  0.00           C  
ATOM    641  N   HIS    83     107.187 162.088 130.369  1.00  0.00              
ATOM    642  CA  HIS    83     106.026 162.747 130.897  1.00  0.00              
ATOM    643  CB  HIS    83     106.340 163.600 132.139  1.00  0.00              
ATOM    644  C   HIS    83     105.458 163.668 129.856  1.00  0.00              
ATOM    645  O   HIS    83     106.068 163.916 128.818  1.00  0.00              
ATOM    646  ND1 HIS    83     106.101 162.140 134.210  1.00  0.00           N  
ATOM    647  CG  HIS    83     106.884 162.795 133.286  1.00  0.00           C  
ATOM    648  NE2 HIS    83     108.215 161.749 134.779  1.00  0.00           N  
ATOM    649  CD2 HIS    83     108.173 162.545 133.648  1.00  0.00           C  
ATOM    650  CE1 HIS    83     106.947 161.531 135.080  1.00  0.00           C  
ATOM    651  N   HIS    84     104.235 164.181 130.111  1.00  0.00              
ATOM    652  CA  HIS    84     103.614 165.125 129.226  1.00  0.00              
ATOM    653  CB  HIS    84     102.082 164.980 129.153  1.00  0.00              
ATOM    654  C   HIS    84     103.934 166.474 129.770  1.00  0.00              
ATOM    655  O   HIS    84     103.455 166.860 130.836  1.00  0.00              
ATOM    656  ND1 HIS    84     101.824 166.360 127.018  1.00  0.00           N  
ATOM    657  CG  HIS    84     101.393 165.983 128.270  1.00  0.00           C  
ATOM    658  NE2 HIS    84      99.935 167.469 127.397  1.00  0.00           N  
ATOM    659  CD2 HIS    84     100.239 166.672 128.485  1.00  0.00           C  
ATOM    660  CE1 HIS    84     100.916 167.249 126.541  1.00  0.00           C  
ATOM    661  N   THR    85     104.771 167.232 129.040  1.00  0.00              
ATOM    662  CA  THR    85     105.184 168.510 129.535  1.00  0.00              
ATOM    663  CB  THR    85     106.571 168.894 129.113  1.00  0.00              
ATOM    664  C   THR    85     104.243 169.553 129.040  1.00  0.00              
ATOM    665  O   THR    85     103.248 169.251 128.382  1.00  0.00              
ATOM    666  OG1 THR    85     106.649 169.046 127.708  1.00  0.00           O  
ATOM    667  CG2 THR    85     107.528 167.781 129.558  1.00  0.00           C  
ATOM    668  N   ASN    86     104.534 170.826 129.381  1.00  0.00              
ATOM    669  CA  ASN    86     103.756 171.938 128.915  1.00  0.00              
ATOM    670  CB  ASN    86     102.878 172.595 129.994  1.00  0.00              
ATOM    671  C   ASN    86     104.716 172.980 128.433  1.00  0.00              
ATOM    672  O   ASN    86     105.891 172.977 128.797  1.00  0.00              
ATOM    673  CG  ASN    86     101.673 171.698 130.227  1.00  0.00           C  
ATOM    674  OD1 ASN    86     101.252 170.962 129.335  1.00  0.00           O  
ATOM    675  ND2 ASN    86     101.092 171.764 131.455  1.00  0.00           N  
ATOM    676  N   LYS    87     104.236 173.881 127.554  1.00  0.00              
ATOM    677  CA  LYS    87     105.029 174.975 127.067  1.00  0.00              
ATOM    678  CB  LYS    87     105.341 176.013 128.158  1.00  0.00              
ATOM    679  C   LYS    87     106.323 174.462 126.515  1.00  0.00              
ATOM    680  O   LYS    87     107.367 175.090 126.690  1.00  0.00              
ATOM    681  CG  LYS    87     104.113 176.797 128.631  1.00  0.00           C  
ATOM    682  CD  LYS    87     103.489 177.674 127.543  1.00  0.00           C  
ATOM    683  CE  LYS    87     102.619 176.907 126.546  1.00  0.00           C  
ATOM    684  NZ  LYS    87     102.108 177.833 125.509  1.00  0.00           N  
ATOM    685  N   MET    88     106.299 173.319 125.804  1.00  0.00              
ATOM    686  CA  MET    88     107.538 172.799 125.302  1.00  0.00              
ATOM    687  CB  MET    88     107.517 171.281 125.106  1.00  0.00              
ATOM    688  C   MET    88     107.880 173.492 124.017  1.00  0.00              
ATOM    689  O   MET    88     107.006 173.901 123.253  1.00  0.00              
ATOM    690  CG  MET    88     108.875 170.585 124.985  1.00  0.00           C  
ATOM    691  SD  MET    88     109.560 170.480 123.310  1.00  0.00           S  
ATOM    692  CE  MET    88     108.635 169.005 122.804  1.00  0.00           C  
ATOM    693  N   LEU    89     109.194 173.647 123.767  1.00  0.00              
ATOM    694  CA  LEU    89     109.731 174.348 122.633  1.00  0.00              
ATOM    695  CB  LEU    89     111.180 174.794 122.901  1.00  0.00              
ATOM    696  C   LEU    89     109.711 173.505 121.391  1.00  0.00              
ATOM    697  O   LEU    89     110.275 172.415 121.343  1.00  0.00              
ATOM    698  CG  LEU    89     111.989 175.224 121.666  1.00  0.00           C  
ATOM    699  CD1 LEU    89     111.294 176.313 120.842  1.00  0.00           C  
ATOM    700  CD2 LEU    89     113.409 175.628 122.085  1.00  0.00           C  
ATOM    701  N   PHE    90     109.079 174.028 120.320  1.00  0.00              
ATOM    702  CA  PHE    90     108.997 173.332 119.065  1.00  0.00              
ATOM    703  CB  PHE    90     107.966 173.982 118.112  1.00  0.00              
ATOM    704  C   PHE    90     110.366 173.385 118.440  1.00  0.00              
ATOM    705  O   PHE    90     111.064 174.394 118.528  1.00  0.00              
ATOM    706  CG  PHE    90     107.662 173.103 116.942  1.00  0.00           C  
ATOM    707  CD1 PHE    90     106.858 171.994 117.088  1.00  0.00           C  
ATOM    708  CD2 PHE    90     108.145 173.401 115.689  1.00  0.00           C  
ATOM    709  CE1 PHE    90     106.566 171.186 116.012  1.00  0.00           C  
ATOM    710  CE2 PHE    90     107.856 172.598 114.608  1.00  0.00           C  
ATOM    711  CZ  PHE    90     107.067 171.485 114.768  1.00  0.00           C  
ATOM    712  N   PRO    91     110.776 172.312 117.817  1.00  0.00              
ATOM    713  CA  PRO    91     112.068 172.205 117.180  1.00  0.00              
ATOM    714  CB  PRO    91     112.327 170.709 117.012  1.00  0.00              
ATOM    715  C   PRO    91     112.122 172.930 115.875  1.00  0.00              
ATOM    716  O   PRO    91     111.106 173.460 115.430  1.00  0.00              
ATOM    717  CD  PRO    91     110.164 171.013 118.045  1.00  0.00           C  
ATOM    718  CG  PRO    91     110.934 170.063 117.114  1.00  0.00           C  
ATOM    719  N   THR    92     113.322 173.003 115.269  1.00  0.00              
ATOM    720  CA  THR    92     113.422 173.638 113.994  1.00  0.00              
ATOM    721  CB  THR    92     114.721 174.355 113.808  1.00  0.00              
ATOM    722  C   THR    92     113.326 172.534 112.982  1.00  0.00              
ATOM    723  O   THR    92     113.782 171.419 113.235  1.00  0.00              
ATOM    724  OG1 THR    92     114.549 175.448 112.924  1.00  0.00           O  
ATOM    725  CG2 THR    92     115.723 173.367 113.202  1.00  0.00           C  
ATOM    726  N   VAL    93     112.689 172.792 111.820  1.00  0.00              
ATOM    727  CA  VAL    93     112.602 171.760 110.824  1.00  0.00              
ATOM    728  CB  VAL    93     111.206 171.293 110.525  1.00  0.00              
ATOM    729  C   VAL    93     113.224 172.233 109.550  1.00  0.00              
ATOM    730  O   VAL    93     112.799 173.223 108.957  1.00  0.00              
ATOM    731  CG1 VAL    93     110.729 170.395 111.670  1.00  0.00           C  
ATOM    732  CG2 VAL    93     110.310 172.527 110.365  1.00  0.00           C  
ATOM    733  N   THR    94     114.249 171.488 109.089  1.00  0.00              
ATOM    734  CA  THR    94     114.942 171.786 107.870  1.00  0.00              
ATOM    735  CB  THR    94     116.436 171.661 107.945  1.00  0.00              
ATOM    736  C   THR    94     114.499 170.816 106.834  1.00  0.00              
ATOM    737  O   THR    94     114.251 169.644 107.116  1.00  0.00              
ATOM    738  OG1 THR    94     116.787 170.443 108.578  1.00  0.00           O  
ATOM    739  CG2 THR    94     117.044 172.855 108.670  1.00  0.00           C  
ATOM    740  N   LEU    95     114.383 171.310 105.588  1.00  0.00              
ATOM    741  CA  LEU    95     113.895 170.497 104.520  1.00  0.00              
ATOM    742  CB  LEU    95     112.387 170.750 104.364  1.00  0.00              
ATOM    743  C   LEU    95     114.609 170.892 103.262  1.00  0.00              
ATOM    744  O   LEU    95     114.894 172.069 103.045  1.00  0.00              
ATOM    745  CG  LEU    95     111.661 169.999 103.251  1.00  0.00           C  
ATOM    746  CD1 LEU    95     111.838 168.486 103.392  1.00  0.00           C  
ATOM    747  CD2 LEU    95     110.178 170.403 103.236  1.00  0.00           C  
ATOM    748  N   CYS    96     114.926 169.900 102.402  1.00  0.00              
ATOM    749  CA  CYS    96     115.622 170.169 101.176  1.00  0.00              
ATOM    750  CB  CYS    96     117.086 169.693 101.206  1.00  0.00              
ATOM    751  C   CYS    96     114.974 169.367 100.093  1.00  0.00              
ATOM    752  O   CYS    96     114.500 168.255 100.319  1.00  0.00              
ATOM    753  SG  CYS    96     118.047 170.355 102.600  1.00  0.00           S  
ATOM    754  N   ASN    97     114.925 169.934  98.874  1.00  0.00              
ATOM    755  CA  ASN    97     114.440 169.209  97.741  1.00  0.00              
ATOM    756  CB  ASN    97     114.133 170.125  96.540  1.00  0.00              
ATOM    757  C   ASN    97     115.582 168.319  97.382  1.00  0.00              
ATOM    758  O   ASN    97     116.744 168.698  97.519  1.00  0.00              
ATOM    759  CG  ASN    97     113.292 169.374  95.518  1.00  0.00           C  
ATOM    760  OD1 ASN    97     113.580 168.230  95.171  1.00  0.00           O  
ATOM    761  ND2 ASN    97     112.215 170.039  95.020  1.00  0.00           N  
ATOM    762  N   PHE    98     115.277 167.096  96.930  1.00  0.00              
ATOM    763  CA  PHE    98     116.281 166.131  96.610  1.00  0.00              
ATOM    764  CB  PHE    98     115.641 164.750  96.387  1.00  0.00              
ATOM    765  C   PHE    98     117.018 166.635  95.409  1.00  0.00              
ATOM    766  O   PHE    98     118.202 166.349  95.255  1.00  0.00              
ATOM    767  CG  PHE    98     116.649 163.680  96.637  1.00  0.00           C  
ATOM    768  CD1 PHE    98     117.539 163.781  97.682  1.00  0.00           C  
ATOM    769  CD2 PHE    98     116.640 162.527  95.893  1.00  0.00           C  
ATOM    770  CE1 PHE    98     118.451 162.781  97.928  1.00  0.00           C  
ATOM    771  CE2 PHE    98     117.542 161.521  96.138  1.00  0.00           C  
ATOM    772  CZ  PHE    98     118.459 161.649  97.151  1.00  0.00           C  
ATOM    773  N   ASN    99     116.328 167.381  94.516  1.00  0.00              
ATOM    774  CA  ASN    99     116.941 167.946  93.337  1.00  0.00              
ATOM    775  CB  ASN    99     115.931 168.201  92.202  1.00  0.00              
ATOM    776  C   ASN    99     117.566 169.270  93.700  1.00  0.00              
ATOM    777  O   ASN    99     116.914 170.147  94.267  1.00  0.00              
ATOM    778  CG  ASN    99     116.682 168.623  90.945  1.00  0.00           C  
ATOM    779  OD1 ASN    99     117.765 168.123  90.647  1.00  0.00           O  
ATOM    780  ND2 ASN    99     116.088 169.578  90.181  1.00  0.00           N  
ATOM    781  N   GLN   100     118.884 169.411  93.427  1.00  0.00              
ATOM    782  CA  GLN   100     119.658 170.590  93.748  1.00  0.00              
ATOM    783  CB  GLN   100     121.169 170.311  93.719  1.00  0.00              
ATOM    784  C   GLN   100     119.401 171.779  92.855  1.00  0.00              
ATOM    785  O   GLN   100     119.297 172.901  93.356  1.00  0.00              
ATOM    786  CG  GLN   100     121.604 169.301  94.784  1.00  0.00           C  
ATOM    787  CD  GLN   100     123.107 169.101  94.667  1.00  0.00           C  
ATOM    788  OE1 GLN   100     123.755 169.661  93.785  1.00  0.00           O  
ATOM    789  NE2 GLN   100     123.681 168.276  95.584  1.00  0.00           N  
ATOM    790  N   PHE   101     119.312 171.598  91.513  1.00  0.00              
ATOM    791  CA  PHE   101     119.154 172.799  90.723  1.00  0.00              
ATOM    792  CB  PHE   101     120.336 173.128  89.789  1.00  0.00              
ATOM    793  C   PHE   101     117.975 172.650  89.810  1.00  0.00              
ATOM    794  O   PHE   101     117.750 171.590  89.233  1.00  0.00              
ATOM    795  CG  PHE   101     121.589 173.183  90.590  1.00  0.00           C  
ATOM    796  CD1 PHE   101     121.731 174.078  91.619  1.00  0.00           C  
ATOM    797  CD2 PHE   101     122.613 172.303  90.344  1.00  0.00           C  
ATOM    798  CE1 PHE   101     122.888 174.112  92.362  1.00  0.00           C  
ATOM    799  CE2 PHE   101     123.772 172.336  91.082  1.00  0.00           C  
ATOM    800  CZ  PHE   101     123.917 173.245  92.096  1.00  0.00           C  
ATOM    801  N   SER   102     117.189 173.733  89.643  1.00  0.00              
ATOM    802  CA  SER   102     116.063 173.699  88.750  1.00  0.00              
ATOM    803  CB  SER   102     115.139 174.924  88.817  1.00  0.00              
ATOM    804  C   SER   102     116.603 173.699  87.360  1.00  0.00              
ATOM    805  O   SER   102     117.510 174.467  87.039  1.00  0.00              
ATOM    806  OG  SER   102     114.335 174.889  89.980  1.00  0.00           O  
ATOM    807  N   ARG   103     116.037 172.851  86.478  1.00  0.00              
ATOM    808  CA  ARG   103     116.566 172.819  85.153  1.00  0.00              
ATOM    809  CB  ARG   103     116.273 171.560  84.296  1.00  0.00              
ATOM    810  C   ARG   103     116.280 174.087  84.414  1.00  0.00              
ATOM    811  O   ARG   103     117.058 174.476  83.546  1.00  0.00              
ATOM    812  CG  ARG   103     114.842 171.220  83.889  1.00  0.00           C  
ATOM    813  CD  ARG   103     114.765 169.829  83.232  1.00  0.00           C  
ATOM    814  NE  ARG   103     115.831 169.744  82.190  1.00  0.00           N  
ATOM    815  CZ  ARG   103     115.569 170.085  80.895  1.00  0.00           C  
ATOM    816  NH1 ARG   103     114.319 170.497  80.537  1.00  0.00           N  
ATOM    817  NH2 ARG   103     116.561 170.016  79.960  1.00  0.00           N  
ATOM    818  N   THR   104     115.155 174.754  84.726  1.00  0.00              
ATOM    819  CA  THR   104     114.751 175.986  84.091  1.00  0.00              
ATOM    820  CB  THR   104     113.395 176.447  84.542  1.00  0.00              
ATOM    821  C   THR   104     115.727 177.095  84.396  1.00  0.00              
ATOM    822  O   THR   104     115.971 177.952  83.549  1.00  0.00              
ATOM    823  OG1 THR   104     113.410 176.743  85.930  1.00  0.00           O  
ATOM    824  CG2 THR   104     112.376 175.332  84.252  1.00  0.00           C  
ATOM    825  N   LEU   105     116.264 177.127  85.635  1.00  0.00              
ATOM    826  CA  LEU   105     117.170 178.128  86.145  1.00  0.00              
ATOM    827  CB  LEU   105     117.359 178.029  87.668  1.00  0.00              
ATOM    828  C   LEU   105     118.537 178.064  85.532  1.00  0.00              
ATOM    829  O   LEU   105     119.233 179.077  85.489  1.00  0.00              
ATOM    830  CG  LEU   105     116.142 178.507  88.480  1.00  0.00           C  
ATOM    831  CD1 LEU   105     115.989 180.031  88.387  1.00  0.00           C  
ATOM    832  CD2 LEU   105     114.860 177.764  88.079  1.00  0.00           C  
ATOM    833  N   ILE   106     118.997 176.875  85.100  1.00  0.00              
ATOM    834  CA  ILE   106     120.348 176.763  84.619  1.00  0.00              
ATOM    835  CB  ILE   106     120.729 175.342  84.306  1.00  0.00              
ATOM    836  C   ILE   106     120.524 177.578  83.369  1.00  0.00              
ATOM    837  O   ILE   106     119.851 177.360  82.364  1.00  0.00              
ATOM    838  CG2 ILE   106     122.140 175.339  83.696  1.00  0.00           C  
ATOM    839  CG1 ILE   106     120.604 174.467  85.567  1.00  0.00           C  
ATOM    840  CD1 ILE   106     120.657 172.966  85.281  1.00  0.00           C  
ATOM    841  N   SER   107     121.476 178.536  83.421  1.00  0.00              
ATOM    842  CA  SER   107     121.794 179.457  82.360  1.00  0.00              
ATOM    843  CB  SER   107     122.257 180.815  82.916  1.00  0.00              
ATOM    844  C   SER   107     122.913 178.901  81.525  1.00  0.00              
ATOM    845  O   SER   107     123.499 177.871  81.854  1.00  0.00              
ATOM    846  OG  SER   107     122.569 181.715  81.866  1.00  0.00           O  
ATOM    847  N   HIS   108     123.236 179.594  80.408  1.00  0.00              
ATOM    848  CA  HIS   108     124.281 179.179  79.510  1.00  0.00              
ATOM    849  CB  HIS   108     124.514 180.147  78.338  1.00  0.00              
ATOM    850  C   HIS   108     125.579 179.173  80.249  1.00  0.00              
ATOM    851  O   HIS   108     126.351 178.219  80.160  1.00  0.00              
ATOM    852  ND1 HIS   108     123.319 181.169  76.355  1.00  0.00           N  
ATOM    853  CG  HIS   108     123.427 180.186  77.313  1.00  0.00           C  
ATOM    854  NE2 HIS   108     121.636 179.758  76.011  1.00  0.00           N  
ATOM    855  CD2 HIS   108     122.392 179.332  77.088  1.00  0.00           C  
ATOM    856  CE1 HIS   108     122.231 180.865  75.604  1.00  0.00           C  
ATOM    857  N   LYS   109     125.859 180.261  80.989  1.00  0.00              
ATOM    858  CA  LYS   109     127.096 180.376  81.704  1.00  0.00              
ATOM    859  CB  LYS   109     127.322 181.784  82.278  1.00  0.00              
ATOM    860  C   LYS   109     127.141 179.354  82.793  1.00  0.00              
ATOM    861  O   LYS   109     128.198 178.797  83.085  1.00  0.00              
ATOM    862  CG  LYS   109     126.177 182.311  83.136  1.00  0.00           C  
ATOM    863  CD  LYS   109     126.472 183.690  83.722  1.00  0.00           C  
ATOM    864  CE  LYS   109     126.647 184.765  82.647  1.00  0.00           C  
ATOM    865  NZ  LYS   109     126.930 186.073  83.278  1.00  0.00           N  
ATOM    866  N   ASP   110     125.986 179.074  83.423  1.00  0.00              
ATOM    867  CA  ASP   110     125.944 178.111  84.485  1.00  0.00              
ATOM    868  CB  ASP   110     124.524 177.928  85.050  1.00  0.00              
ATOM    869  C   ASP   110     126.367 176.796  83.917  1.00  0.00              
ATOM    870  O   ASP   110     127.146 176.063  84.528  1.00  0.00              
ATOM    871  CG  ASP   110     124.112 179.211  85.758  1.00  0.00           C  
ATOM    872  OD1 ASP   110     125.007 179.891  86.327  1.00  0.00           O  
ATOM    873  OD2 ASP   110     122.893 179.531  85.735  1.00  0.00           O  
ATOM    874  N   ILE   111     125.865 176.466  82.713  1.00  0.00              
ATOM    875  CA  ILE   111     126.204 175.205  82.141  1.00  0.00              
ATOM    876  CB  ILE   111     125.495 174.862  80.868  1.00  0.00              
ATOM    877  C   ILE   111     127.661 175.175  81.849  1.00  0.00              
ATOM    878  O   ILE   111     128.312 174.195  82.149  1.00  0.00              
ATOM    879  CG2 ILE   111     126.038 173.487  80.460  1.00  0.00           C  
ATOM    880  CG1 ILE   111     123.969 174.851  81.053  1.00  0.00           C  
ATOM    881  CD1 ILE   111     123.197 174.762  79.736  1.00  0.00           C  
ATOM    882  N   ARG   112     128.249 176.245  81.305  1.00  0.00              
ATOM    883  CA  ARG   112     129.624 176.190  80.881  1.00  0.00              
ATOM    884  CB  ARG   112     130.076 177.582  80.399  1.00  0.00              
ATOM    885  C   ARG   112     130.523 175.787  82.028  1.00  0.00              
ATOM    886  O   ARG   112     131.326 174.864  81.887  1.00  0.00              
ATOM    887  CG  ARG   112     131.272 177.629  79.446  1.00  0.00           C  
ATOM    888  CD  ARG   112     132.549 176.971  79.958  1.00  0.00           C  
ATOM    889  NE  ARG   112     133.665 177.481  79.112  1.00  0.00           N  
ATOM    890  CZ  ARG   112     133.757 177.115  77.800  1.00  0.00           C  
ATOM    891  NH1 ARG   112     132.781 176.347  77.235  1.00  0.00           N  
ATOM    892  NH2 ARG   112     134.814 177.539  77.048  1.00  0.00           N  
ATOM    893  N   HIS   113     130.409 176.462  83.191  1.00  0.00              
ATOM    894  CA  HIS   113     131.252 176.194  84.334  1.00  0.00              
ATOM    895  CB  HIS   113     131.053 177.217  85.465  1.00  0.00              
ATOM    896  C   HIS   113     130.982 174.869  84.998  1.00  0.00              
ATOM    897  O   HIS   113     131.894 174.078  85.234  1.00  0.00              
ATOM    898  ND1 HIS   113     132.794 179.004  85.887  1.00  0.00           N  
ATOM    899  CG  HIS   113     131.653 178.573  85.248  1.00  0.00           C  
ATOM    900  NE2 HIS   113     132.074 180.707  84.656  1.00  0.00           N  
ATOM    901  CD2 HIS   113     131.228 179.623  84.495  1.00  0.00           C  
ATOM    902  CE1 HIS   113     132.998 180.287  85.501  1.00  0.00           C  
ATOM    903  N   LEU   114     129.709 174.670  85.389  1.00  0.00              
ATOM    904  CA  LEU   114     129.131 173.587  86.147  1.00  0.00              
ATOM    905  CB  LEU   114     127.843 174.007  86.867  1.00  0.00              
ATOM    906  C   LEU   114     128.831 172.348  85.376  1.00  0.00              
ATOM    907  O   LEU   114     128.609 171.292  85.961  1.00  0.00              
ATOM    908  CG  LEU   114     128.125 174.876  88.100  1.00  0.00           C  
ATOM    909  CD1 LEU   114     126.829 175.297  88.801  1.00  0.00           C  
ATOM    910  CD2 LEU   114     129.051 174.128  89.068  1.00  0.00           C  
ATOM    911  N   ASP   115     128.769 172.448  84.049  1.00  0.00              
ATOM    912  CA  ASP   115     128.272 171.414  83.204  1.00  0.00              
ATOM    913  CB  ASP   115     128.767 171.619  81.788  1.00  0.00              
ATOM    914  C   ASP   115     128.817 170.062  83.518  1.00  0.00              
ATOM    915  O   ASP   115     128.053 169.112  83.654  1.00  0.00              
ATOM    916  CG  ASP   115     128.347 170.432  81.078  1.00  0.00           C  
ATOM    917  OD1 ASP   115     127.129 170.322  80.776  1.00  0.00           O  
ATOM    918  OD2 ASP   115     129.280 169.617  80.875  1.00  0.00           O  
ATOM    919  N   THR   116     130.143 169.907  83.586  1.00  0.00              
ATOM    920  CA  THR   116     130.678 168.589  83.750  1.00  0.00              
ATOM    921  CB  THR   116     132.173 168.522  83.611  1.00  0.00              
ATOM    922  C   THR   116     130.281 168.033  85.085  1.00  0.00              
ATOM    923  O   THR   116     129.965 166.850  85.196  1.00  0.00              
ATOM    924  OG1 THR   116     132.575 167.168  83.475  1.00  0.00           O  
ATOM    925  CG2 THR   116     132.846 169.149  84.842  1.00  0.00           C  
ATOM    926  N   VAL   117     130.262 168.885  86.128  1.00  0.00              
ATOM    927  CA  VAL   117     129.989 168.467  87.476  1.00  0.00              
ATOM    928  CB  VAL   117     130.046 169.599  88.461  1.00  0.00              
ATOM    929  C   VAL   117     128.617 167.880  87.549  1.00  0.00              
ATOM    930  O   VAL   117     128.391 166.911  88.268  1.00  0.00              
ATOM    931  CG1 VAL   117     129.629 169.068  89.844  1.00  0.00           C  
ATOM    932  CG2 VAL   117     131.459 170.206  88.429  1.00  0.00           C  
ATOM    933  N   LEU   118     127.661 168.507  86.846  1.00  0.00              
ATOM    934  CA  LEU   118     126.293 168.108  86.732  1.00  0.00              
ATOM    935  CB  LEU   118     125.369 169.244  86.251  1.00  0.00              
ATOM    936  C   LEU   118     126.184 166.922  85.815  1.00  0.00              
ATOM    937  O   LEU   118     125.127 166.313  85.724  1.00  0.00              
ATOM    938  CG  LEU   118     125.272 170.411  87.263  1.00  0.00           C  
ATOM    939  CD1 LEU   118     124.333 171.519  86.761  1.00  0.00           C  
ATOM    940  CD2 LEU   118     124.896 169.918  88.671  1.00  0.00           C  
ATOM    941  N   SER   119     127.239 166.596  85.046  1.00  0.00              
ATOM    942  CA  SER   119     127.205 165.481  84.127  1.00  0.00              
ATOM    943  CB  SER   119     126.607 164.202  84.746  1.00  0.00              
ATOM    944  C   SER   119     126.366 165.854  82.938  1.00  0.00              
ATOM    945  O   SER   119     125.962 164.999  82.148  1.00  0.00              
ATOM    946  OG  SER   119     126.609 163.137  83.805  1.00  0.00           O  
ATOM    947  N   ALA   120     126.084 167.163  82.795  1.00  0.00              
ATOM    948  CA  ALA   120     125.362 167.705  81.687  1.00  0.00              
ATOM    949  CB  ALA   120     124.928 169.165  81.904  1.00  0.00              
ATOM    950  C   ALA   120     126.173 167.608  80.429  1.00  0.00              
ATOM    951  O   ALA   120     125.616 167.449  79.350  1.00  0.00              
ATOM    952  N   TYR   121     127.507 167.774  80.487  1.00  0.00              
ATOM    953  CA  TYR   121     128.226 167.563  79.262  1.00  0.00              
ATOM    954  CB  TYR   121     128.829 168.714  78.410  1.00  0.00              
ATOM    955  C   TYR   121     129.437 166.786  79.584  1.00  0.00              
ATOM    956  O   TYR   121     129.781 166.547  80.740  1.00  0.00              
ATOM    957  CG  TYR   121     127.937 169.877  78.226  1.00  0.00           C  
ATOM    958  CD1 TYR   121     126.573 169.778  78.119  1.00  0.00           C  
ATOM    959  CD2 TYR   121     128.528 171.111  78.141  1.00  0.00           C  
ATOM    960  CE1 TYR   121     125.815 170.915  77.952  1.00  0.00           C  
ATOM    961  CE2 TYR   121     127.781 172.242  77.972  1.00  0.00           C  
ATOM    962  CZ  TYR   121     126.422 172.145  77.879  1.00  0.00           C  
ATOM    963  OH  TYR   121     125.674 173.329  77.710  1.00  0.00           O  
ATOM    964  N   ASN   122     130.090 166.379  78.493  1.00  0.00              
ATOM    965  CA  ASN   122     131.310 165.644  78.430  1.00  0.00              
ATOM    966  CB  ASN   122     131.401 165.038  77.015  1.00  0.00              
ATOM    967  C   ASN   122     132.410 166.628  78.656  1.00  0.00              
ATOM    968  O   ASN   122     132.163 167.805  78.917  1.00  0.00              
ATOM    969  CG  ASN   122     132.655 164.223  76.805  1.00  0.00           C  
ATOM    970  OD1 ASN   122     132.713 163.046  77.153  1.00  0.00           O  
ATOM    971  ND2 ASN   122     133.683 164.857  76.187  1.00  0.00           N  
ATOM    972  N   HIS   123     133.659 166.138  78.615  1.00  0.00              
ATOM    973  CA  HIS   123     134.828 166.949  78.790  1.00  0.00              
ATOM    974  CB  HIS   123     136.119 166.129  78.920  1.00  0.00              
ATOM    975  C   HIS   123     134.923 167.881  77.623  1.00  0.00              
ATOM    976  O   HIS   123     135.518 168.951  77.727  1.00  0.00              
ATOM    977  ND1 HIS   123     136.439 165.984  81.432  1.00  0.00           N  
ATOM    978  CG  HIS   123     136.145 165.390  80.225  1.00  0.00           C  
ATOM    979  NE2 HIS   123     136.001 163.848  81.866  1.00  0.00           N  
ATOM    980  CD2 HIS   123     135.881 164.085  80.508  1.00  0.00           C  
ATOM    981  CE1 HIS   123     136.337 165.018  82.379  1.00  0.00           C  
ATOM    982  N   ASP   124     134.364 167.500  76.457  1.00  0.00              
ATOM    983  CA  ASP   124     134.521 168.390  75.344  1.00  0.00              
ATOM    984  CB  ASP   124     134.723 167.653  74.008  1.00  0.00              
ATOM    985  C   ASP   124     133.317 169.281  75.210  1.00  0.00              
ATOM    986  O   ASP   124     132.901 169.601  74.099  1.00  0.00              
ATOM    987  CG  ASP   124     133.485 166.823  73.703  1.00  0.00           C  
ATOM    988  OD1 ASP   124     132.606 166.701  74.597  1.00  0.00           O  
ATOM    989  OD2 ASP   124     133.402 166.300  72.561  1.00  0.00           O  
ATOM    990  N   HIS   125     132.725 169.704  76.345  1.00  0.00              
ATOM    991  CA  HIS   125     131.669 170.683  76.382  1.00  0.00              
ATOM    992  CB  HIS   125     132.142 172.098  76.004  1.00  0.00              
ATOM    993  C   HIS   125     130.555 170.306  75.448  1.00  0.00              
ATOM    994  O   HIS   125     129.937 171.190  74.856  1.00  0.00              
ATOM    995  ND1 HIS   125     132.916 173.136  78.192  1.00  0.00           N  
ATOM    996  CG  HIS   125     133.185 172.637  76.937  1.00  0.00           C  
ATOM    997  NE2 HIS   125     135.113 173.309  77.898  1.00  0.00           N  
ATOM    998  CD2 HIS   125     134.532 172.750  76.774  1.00  0.00           C  
ATOM    999  CE1 HIS   125     134.104 173.523  78.722  1.00  0.00           C  
ATOM   1000  N   THR   126     130.233 168.998  75.336  1.00  0.00              
ATOM   1001  CA  THR   126     129.233 168.514  74.421  1.00  0.00              
ATOM   1002  CB  THR   126     129.773 167.495  73.464  1.00  0.00              
ATOM   1003  C   THR   126     128.186 167.793  75.212  1.00  0.00              
ATOM   1004  O   THR   126     128.479 167.166  76.225  1.00  0.00              
ATOM   1005  OG1 THR   126     130.823 168.051  72.690  1.00  0.00           O  
ATOM   1006  CG2 THR   126     128.639 167.018  72.549  1.00  0.00           C  
ATOM   1007  N   ILE   127     126.939 167.761  74.712  1.00  0.00              
ATOM   1008  CA  ILE   127     125.888 167.342  75.592  1.00  0.00              
ATOM   1009  CB  ILE   127     124.779 168.341  75.624  1.00  0.00              
ATOM   1010  C   ILE   127     125.225 166.046  75.251  1.00  0.00              
ATOM   1011  O   ILE   127     125.308 165.498  74.155  1.00  0.00              
ATOM   1012  CG2 ILE   127     123.995 168.189  74.309  1.00  0.00           C  
ATOM   1013  CG1 ILE   127     123.912 168.158  76.871  1.00  0.00           C  
ATOM   1014  CD1 ILE   127     122.970 169.334  77.095  1.00  0.00           C  
ATOM   1015  N   PRO   128     124.760 165.498  76.355  1.00  0.00              
ATOM   1016  CA  PRO   128     123.775 164.421  76.400  1.00  0.00              
ATOM   1017  CB  PRO   128     123.968 163.749  77.761  1.00  0.00              
ATOM   1018  C   PRO   128     122.280 164.473  76.039  1.00  0.00              
ATOM   1019  O   PRO   128     121.986 163.595  75.240  1.00  0.00              
ATOM   1020  CD  PRO   128     125.716 165.381  77.444  1.00  0.00           C  
ATOM   1021  CG  PRO   128     125.432 164.037  78.123  1.00  0.00           C  
ATOM   1022  N   LYS   129     121.362 165.416  76.510  1.00  0.00              
ATOM   1023  CA  LYS   129     119.882 165.295  76.398  1.00  0.00              
ATOM   1024  CB  LYS   129     119.263 164.949  77.780  1.00  0.00              
ATOM   1025  C   LYS   129     119.190 166.602  76.027  1.00  0.00              
ATOM   1026  O   LYS   129     119.671 167.705  76.273  1.00  0.00              
ATOM   1027  CG  LYS   129     117.754 165.205  77.941  1.00  0.00           C  
ATOM   1028  CD  LYS   129     117.190 164.843  79.321  1.00  0.00           C  
ATOM   1029  CE  LYS   129     115.728 165.261  79.525  1.00  0.00           C  
ATOM   1030  NZ  LYS   129     115.269 164.872  80.877  1.00  0.00           N  
ATOM   1031  N   GLU   130     117.979 166.477  75.438  1.00  0.00              
ATOM   1032  CA  GLU   130     117.062 167.539  75.147  1.00  0.00              
ATOM   1033  CB  GLU   130     116.490 168.235  76.393  1.00  0.00              
ATOM   1034  C   GLU   130     117.576 168.583  74.232  1.00  0.00              
ATOM   1035  O   GLU   130     118.695 169.082  74.327  1.00  0.00              
ATOM   1036  CG  GLU   130     115.570 167.336  77.221  1.00  0.00           C  
ATOM   1037  CD  GLU   130     114.885 168.214  78.256  1.00  0.00           C  
ATOM   1038  OE1 GLU   130     114.823 169.451  78.024  1.00  0.00           O  
ATOM   1039  OE2 GLU   130     114.411 167.664  79.285  1.00  0.00           O  
ATOM   1040  N   ASP   131     116.680 168.951  73.309  1.00  0.00              
ATOM   1041  CA  ASP   131     116.911 169.970  72.345  1.00  0.00              
ATOM   1042  CB  ASP   131     115.746 170.093  71.361  1.00  0.00              
ATOM   1043  C   ASP   131     117.073 171.259  73.087  1.00  0.00              
ATOM   1044  O   ASP   131     117.894 172.093  72.714  1.00  0.00              
ATOM   1045  CG  ASP   131     114.492 170.395  72.166  1.00  0.00           C  
ATOM   1046  OD1 ASP   131     114.057 169.509  72.949  1.00  0.00           O  
ATOM   1047  OD2 ASP   131     113.945 171.516  71.998  1.00  0.00           O  
ATOM   1048  N   LEU   132     116.311 171.441  74.183  1.00  0.00              
ATOM   1049  CA  LEU   132     116.331 172.684  74.903  1.00  0.00              
ATOM   1050  CB  LEU   132     115.388 172.677  76.119  1.00  0.00              
ATOM   1051  C   LEU   132     117.707 172.909  75.434  1.00  0.00              
ATOM   1052  O   LEU   132     118.271 173.992  75.285  1.00  0.00              
ATOM   1053  CG  LEU   132     113.899 172.514  75.762  1.00  0.00           C  
ATOM   1054  CD1 LEU   132     113.024 172.518  77.026  1.00  0.00           C  
ATOM   1055  CD2 LEU   132     113.453 173.560  74.727  1.00  0.00           C  
ATOM   1056  N   LYS   133     118.321 171.895  76.066  1.00  0.00              
ATOM   1057  CA  LYS   133     119.591 172.260  76.595  1.00  0.00              
ATOM   1058  CB  LYS   133     120.099 171.465  77.820  1.00  0.00              
ATOM   1059  C   LYS   133     120.603 172.468  75.514  1.00  0.00              
ATOM   1060  O   LYS   133     121.561 173.216  75.693  1.00  0.00              
ATOM   1061  CG  LYS   133     120.154 169.951  77.731  1.00  0.00           C  
ATOM   1062  CD  LYS   133     120.724 169.311  79.002  1.00  0.00           C  
ATOM   1063  CE  LYS   133     120.805 167.785  78.950  1.00  0.00           C  
ATOM   1064  NZ  LYS   133     121.512 167.275  80.146  1.00  0.00           N  
ATOM   1065  N   GLU   134     120.399 171.838  74.346  1.00  0.00              
ATOM   1066  CA  GLU   134     121.323 171.916  73.251  1.00  0.00              
ATOM   1067  CB  GLU   134     120.835 171.065  72.070  1.00  0.00              
ATOM   1068  C   GLU   134     121.448 173.349  72.838  1.00  0.00              
ATOM   1069  O   GLU   134     122.528 173.805  72.464  1.00  0.00              
ATOM   1070  CG  GLU   134     120.819 169.578  72.436  1.00  0.00           C  
ATOM   1071  CD  GLU   134     119.835 168.857  71.529  1.00  0.00           C  
ATOM   1072  OE1 GLU   134     119.777 169.197  70.317  1.00  0.00           O  
ATOM   1073  OE2 GLU   134     119.119 167.960  72.048  1.00  0.00           O  
ATOM   1074  N   ALA   135     120.338 174.107  72.881  1.00  0.00              
ATOM   1075  CA  ALA   135     120.428 175.491  72.527  1.00  0.00              
ATOM   1076  CB  ALA   135     119.069 176.210  72.588  1.00  0.00              
ATOM   1077  C   ALA   135     121.340 176.164  73.512  1.00  0.00              
ATOM   1078  O   ALA   135     122.189 176.970  73.134  1.00  0.00              
ATOM   1079  N   GLU   136     121.187 175.831  74.810  1.00  0.00              
ATOM   1080  CA  GLU   136     121.956 176.409  75.883  1.00  0.00              
ATOM   1081  CB  GLU   136     121.446 176.035  77.288  1.00  0.00              
ATOM   1082  C   GLU   136     123.392 175.973  75.806  1.00  0.00              
ATOM   1083  O   GLU   136     124.284 176.655  76.306  1.00  0.00              
ATOM   1084  CG  GLU   136     120.128 176.711  77.675  1.00  0.00           C  
ATOM   1085  CD  GLU   136     118.979 175.850  77.179  1.00  0.00           C  
ATOM   1086  OE1 GLU   136     118.872 174.688  77.655  1.00  0.00           O  
ATOM   1087  OE2 GLU   136     118.195 176.339  76.323  1.00  0.00           O  
ATOM   1088  N   ASP   137     123.627 174.774  75.247  1.00  0.00              
ATOM   1089  CA  ASP   137     124.912 174.141  75.107  1.00  0.00              
ATOM   1090  CB  ASP   137     124.815 172.719  74.534  1.00  0.00              
ATOM   1091  C   ASP   137     125.748 174.865  74.101  1.00  0.00              
ATOM   1092  O   ASP   137     126.971 174.748  74.118  1.00  0.00              
ATOM   1093  CG  ASP   137     123.921 171.846  75.395  1.00  0.00           C  
ATOM   1094  OD1 ASP   137     123.686 172.175  76.587  1.00  0.00           O  
ATOM   1095  OD2 ASP   137     123.440 170.823  74.843  1.00  0.00           O  
ATOM   1096  N   TYR   138     125.104 175.563  73.148  1.00  0.00              
ATOM   1097  CA  TYR   138     125.808 176.212  72.077  1.00  0.00              
ATOM   1098  CB  TYR   138     124.801 176.941  71.165  1.00  0.00              
ATOM   1099  C   TYR   138     126.742 177.211  72.676  1.00  0.00              
ATOM   1100  O   TYR   138     126.310 178.225  73.220  1.00  0.00              
ATOM   1101  CG  TYR   138     125.459 177.672  70.050  1.00  0.00           C  
ATOM   1102  CD1 TYR   138     125.865 177.012  68.914  1.00  0.00           C  
ATOM   1103  CD2 TYR   138     125.641 179.034  70.135  1.00  0.00           C  
ATOM   1104  CE1 TYR   138     126.457 177.702  67.882  1.00  0.00           C  
ATOM   1105  CE2 TYR   138     126.232 179.729  69.108  1.00  0.00           C  
ATOM   1106  CZ  TYR   138     126.640 179.061  67.980  1.00  0.00           C  
ATOM   1107  OH  TYR   138     127.247 179.771  66.922  1.00  0.00           O  
ATOM   1108  N   PHE   139     128.066 176.964  72.565  1.00  0.00              
ATOM   1109  CA  PHE   139     128.970 177.907  73.156  1.00  0.00              
ATOM   1110  CB  PHE   139     130.011 177.277  74.101  1.00  0.00              
ATOM   1111  C   PHE   139     129.749 178.580  72.079  1.00  0.00              
ATOM   1112  O   PHE   139     130.789 179.181  72.347  1.00  0.00              
ATOM   1113  CG  PHE   139     129.304 176.706  75.282  1.00  0.00           C  
ATOM   1114  CD1 PHE   139     128.698 177.529  76.204  1.00  0.00           C  
ATOM   1115  CD2 PHE   139     129.277 175.346  75.484  1.00  0.00           C  
ATOM   1116  CE1 PHE   139     128.052 177.002  77.297  1.00  0.00           C  
ATOM   1117  CE2 PHE   139     128.634 174.814  76.576  1.00  0.00           C  
ATOM   1118  CZ  PHE   139     128.018 175.642  77.484  1.00  0.00           C  
ATOM   1119  N   LYS   140     129.256 178.537  70.831  1.00  0.00              
ATOM   1120  CA  LYS   140     129.996 179.218  69.822  1.00  0.00              
ATOM   1121  CB  LYS   140     129.546 178.877  68.392  1.00  0.00              
ATOM   1122  C   LYS   140     129.763 180.667  70.074  1.00  0.00              
ATOM   1123  O   LYS   140     128.629 181.100  70.276  1.00  0.00              
ATOM   1124  CG  LYS   140     130.330 179.598  67.296  1.00  0.00           C  
ATOM   1125  CD  LYS   140     130.093 179.016  65.901  1.00  0.00           C  
ATOM   1126  CE  LYS   140     130.836 179.759  64.789  1.00  0.00           C  
ATOM   1127  NZ  LYS   140     132.287 179.477  64.871  1.00  0.00           N  
ATOM   1128  N   SER   141     130.852 181.453  70.073  1.00  0.00              
ATOM   1129  CA  SER   141     130.762 182.863  70.296  1.00  0.00              
ATOM   1130  CB  SER   141     129.785 183.547  69.327  1.00  0.00              
ATOM   1131  C   SER   141     130.288 183.146  71.689  1.00  0.00              
ATOM   1132  O   SER   141     129.791 184.238  71.960  1.00  0.00              
ATOM   1133  OG  SER   141     130.210 183.340  67.989  1.00  0.00           O  
ATOM   1134  N   LYS   142     130.437 182.188  72.627  1.00  0.00              
ATOM   1135  CA  LYS   142     130.032 182.499  73.970  1.00  0.00              
ATOM   1136  CB  LYS   142     129.466 181.322  74.784  1.00  0.00              
ATOM   1137  C   LYS   142     131.228 182.992  74.716  1.00  0.00              
ATOM   1138  O   LYS   142     132.338 182.506  74.510  1.00  0.00              
ATOM   1139  CG  LYS   142     129.074 181.758  76.200  1.00  0.00           C  
ATOM   1140  CD  LYS   142     128.192 180.773  76.967  1.00  0.00           C  
ATOM   1141  CE  LYS   142     127.880 181.222  78.400  1.00  0.00           C  
ATOM   1142  NZ  LYS   142     126.893 182.326  78.394  1.00  0.00           N  
ATOM   1143  N   ILE   143     131.019 183.986  75.606  1.00  0.00              
ATOM   1144  CA  ILE   143     132.092 184.528  76.389  1.00  0.00              
ATOM   1145  CB  ILE   143     132.169 186.028  76.330  1.00  0.00              
ATOM   1146  C   ILE   143     131.833 184.162  77.819  1.00  0.00              
ATOM   1147  O   ILE   143     130.821 184.547  78.400  1.00  0.00              
ATOM   1148  CG2 ILE   143     133.220 186.487  77.355  1.00  0.00           C  
ATOM   1149  CG1 ILE   143     132.465 186.511  74.900  1.00  0.00           C  
ATOM   1150  CD1 ILE   143     133.835 186.080  74.375  1.00  0.00           C  
ATOM   1151  N   HIS   144     132.785 183.422  78.416  1.00  0.00              
ATOM   1152  CA  HIS   144     132.748 182.912  79.758  1.00  0.00              
ATOM   1153  CB  HIS   144     134.029 182.095  80.006  1.00  0.00              
ATOM   1154  C   HIS   144     132.692 184.080  80.702  1.00  0.00              
ATOM   1155  O   HIS   144     133.334 185.104  80.479  1.00  0.00              
ATOM   1156  ND1 HIS   144     133.337 180.099  81.410  1.00  0.00           N  
ATOM   1157  CG  HIS   144     134.087 181.238  81.226  1.00  0.00           C  
ATOM   1158  NE2 HIS   144     134.696 180.258  83.161  1.00  0.00           N  
ATOM   1159  CD2 HIS   144     134.908 181.324  82.307  1.00  0.00           C  
ATOM   1160  CE1 HIS   144     133.743 179.551  82.581  1.00  0.00           C  
ATOM   1161  N   GLY   145     131.899 183.956  81.788  1.00  0.00              
ATOM   1162  CA  GLY   145     131.757 185.034  82.729  1.00  0.00              
ATOM   1163  C   GLY   145     132.042 184.503  84.101  1.00  0.00              
ATOM   1164  O   GLY   145     132.184 183.298  84.298  1.00  0.00              
ATOM   1165  N   HIS   146     132.116 185.410  85.096  1.00  0.00              
ATOM   1166  CA  HIS   146     132.436 185.047  86.449  1.00  0.00              
ATOM   1167  CB  HIS   146     132.556 186.274  87.373  1.00  0.00              
ATOM   1168  C   HIS   146     131.352 184.150  86.977  1.00  0.00              
ATOM   1169  O   HIS   146     130.175 184.345  86.676  1.00  0.00              
ATOM   1170  ND1 HIS   146     132.425 185.534  89.802  1.00  0.00           N  
ATOM   1171  CG  HIS   146     133.149 185.976  88.717  1.00  0.00           C  
ATOM   1172  NE2 HIS   146     134.538 185.702  90.475  1.00  0.00           N  
ATOM   1173  CD2 HIS   146     134.438 186.073  89.145  1.00  0.00           C  
ATOM   1174  CE1 HIS   146     133.304 185.386  90.825  1.00  0.00           C  
ATOM   1175  N   PHE   147     131.733 183.120  87.770  1.00  0.00              
ATOM   1176  CA  PHE   147     130.767 182.180  88.278  1.00  0.00              
ATOM   1177  CB  PHE   147     130.739 180.903  87.416  1.00  0.00              
ATOM   1178  C   PHE   147     131.136 181.786  89.684  1.00  0.00              
ATOM   1179  O   PHE   147     132.314 181.652  90.014  1.00  0.00              
ATOM   1180  CG  PHE   147     129.751 179.904  87.910  1.00  0.00           C  
ATOM   1181  CD1 PHE   147     128.425 179.997  87.555  1.00  0.00           C  
ATOM   1182  CD2 PHE   147     130.159 178.856  88.704  1.00  0.00           C  
ATOM   1183  CE1 PHE   147     127.518 179.067  88.002  1.00  0.00           C  
ATOM   1184  CE2 PHE   147     129.257 177.923  89.154  1.00  0.00           C  
ATOM   1185  CZ  PHE   147     127.934 178.030  88.802  1.00  0.00           C  
ATOM   1186  N   ASP   148     130.113 181.606  90.553  1.00  0.00              
ATOM   1187  CA  ASP   148     130.292 181.199  91.926  1.00  0.00              
ATOM   1188  CB  ASP   148     130.097 182.337  92.942  1.00  0.00              
ATOM   1189  C   ASP   148     129.239 180.177  92.249  1.00  0.00              
ATOM   1190  O   ASP   148     128.069 180.337  91.904  1.00  0.00              
ATOM   1191  CG  ASP   148     131.321 183.234  92.910  1.00  0.00           C  
ATOM   1192  OD1 ASP   148     132.455 182.687  92.964  1.00  0.00           O  
ATOM   1193  OD2 ASP   148     131.139 184.477  92.825  1.00  0.00           O  
ATOM   1194  N   PHE   149     129.637 179.096  92.946  1.00  0.00              
ATOM   1195  CA  PHE   149     128.751 178.010  93.265  1.00  0.00              
ATOM   1196  CB  PHE   149     129.502 176.820  93.882  1.00  0.00              
ATOM   1197  C   PHE   149     127.661 178.449  94.205  1.00  0.00              
ATOM   1198  O   PHE   149     126.504 178.052  94.056  1.00  0.00              
ATOM   1199  CG  PHE   149     128.549 175.682  93.958  1.00  0.00           C  
ATOM   1200  CD1 PHE   149     128.284 174.896  92.861  1.00  0.00           C  
ATOM   1201  CD2 PHE   149     127.920 175.399  95.139  1.00  0.00           C  
ATOM   1202  CE1 PHE   149     127.402 173.845  92.952  1.00  0.00           C  
ATOM   1203  CE2 PHE   149     127.040 174.351  95.242  1.00  0.00           C  
ATOM   1204  CZ  PHE   149     126.778 173.569  94.145  1.00  0.00           C  
ATOM   1205  N   SER   150     128.000 179.278  95.211  1.00  0.00              
ATOM   1206  CA  SER   150     127.024 179.688  96.183  1.00  0.00              
ATOM   1207  CB  SER   150     127.612 180.627  97.250  1.00  0.00              
ATOM   1208  C   SER   150     125.928 180.428  95.484  1.00  0.00              
ATOM   1209  O   SER   150     124.744 180.196  95.729  1.00  0.00              
ATOM   1210  OG  SER   150     128.615 179.951  97.994  1.00  0.00           O  
ATOM   1211  N   GLN   151     126.308 181.337  94.572  1.00  0.00              
ATOM   1212  CA  GLN   151     125.351 182.122  93.848  1.00  0.00              
ATOM   1213  CB  GLN   151     126.056 183.102  92.897  1.00  0.00              
ATOM   1214  C   GLN   151     124.526 181.185  93.018  1.00  0.00              
ATOM   1215  O   GLN   151     123.313 181.347  92.881  1.00  0.00              
ATOM   1216  CG  GLN   151     125.130 183.990  92.075  1.00  0.00           C  
ATOM   1217  CD  GLN   151     126.027 184.870  91.214  1.00  0.00           C  
ATOM   1218  OE1 GLN   151     126.959 185.500  91.710  1.00  0.00           O  
ATOM   1219  NE2 GLN   151     125.752 184.900  89.882  1.00  0.00           N  
ATOM   1220  N   TYR   152     125.186 180.160  92.450  1.00  0.00              
ATOM   1221  CA  TYR   152     124.541 179.206  91.595  1.00  0.00              
ATOM   1222  CB  TYR   152     125.536 178.170  91.041  1.00  0.00              
ATOM   1223  C   TYR   152     123.500 178.460  92.369  1.00  0.00              
ATOM   1224  O   TYR   152     122.437 178.166  91.831  1.00  0.00              
ATOM   1225  CG  TYR   152     124.817 177.229  90.137  1.00  0.00           C  
ATOM   1226  CD1 TYR   152     124.579 177.578  88.828  1.00  0.00           C  
ATOM   1227  CD2 TYR   152     124.398 175.998  90.583  1.00  0.00           C  
ATOM   1228  CE1 TYR   152     123.925 176.721  87.978  1.00  0.00           C  
ATOM   1229  CE2 TYR   152     123.741 175.136  89.735  1.00  0.00           C  
ATOM   1230  CZ  TYR   152     123.503 175.496  88.433  1.00  0.00           C  
ATOM   1231  OH  TYR   152     122.829 174.609  87.566  1.00  0.00           O  
ATOM   1232  N   ASN   153     123.798 178.073  93.627  1.00  0.00              
ATOM   1233  CA  ASN   153     122.825 177.387  94.442  1.00  0.00              
ATOM   1234  CB  ASN   153     123.379 176.877  95.784  1.00  0.00              
ATOM   1235  C   ASN   153     121.699 178.312  94.807  1.00  0.00              
ATOM   1236  O   ASN   153     120.535 177.908  94.819  1.00  0.00              
ATOM   1237  CG  ASN   153     124.171 175.606  95.552  1.00  0.00           C  
ATOM   1238  OD1 ASN   153     124.360 175.175  94.418  1.00  0.00           O  
ATOM   1239  ND2 ASN   153     124.632 174.975  96.665  1.00  0.00           N  
ATOM   1240  N   GLN   154     122.029 179.580  95.132  1.00  0.00              
ATOM   1241  CA  GLN   154     121.072 180.546  95.609  1.00  0.00              
ATOM   1242  CB  GLN   154     121.730 181.909  95.883  1.00  0.00              
ATOM   1243  C   GLN   154     120.051 180.784  94.547  1.00  0.00              
ATOM   1244  O   GLN   154     118.849 180.778  94.805  1.00  0.00              
ATOM   1245  CG  GLN   154     120.775 182.984  96.406  1.00  0.00           C  
ATOM   1246  CD  GLN   154     121.000 183.119  97.904  1.00  0.00           C  
ATOM   1247  OE1 GLN   154     122.138 183.181  98.365  1.00  0.00           O  
ATOM   1248  NE2 GLN   154     119.890 183.171  98.687  1.00  0.00           N  
ATOM   1249  N   GLU   155     120.521 181.026  93.315  1.00  0.00              
ATOM   1250  CA  GLU   155     119.648 181.131  92.192  1.00  0.00              
ATOM   1251  CB  GLU   155     120.303 181.870  91.015  1.00  0.00              
ATOM   1252  C   GLU   155     119.554 179.690  91.862  1.00  0.00              
ATOM   1253  O   GLU   155     120.178 178.914  92.537  1.00  0.00              
ATOM   1254  CG  GLU   155     119.399 182.067  89.802  1.00  0.00           C  
ATOM   1255  CD  GLU   155     120.218 182.810  88.755  1.00  0.00           C  
ATOM   1256  OE1 GLU   155     121.408 183.110  89.041  1.00  0.00           O  
ATOM   1257  OE2 GLU   155     119.666 183.085  87.656  1.00  0.00           O  
ATOM   1258  N   LEU   156     118.715 179.216  90.963  1.00  0.00              
ATOM   1259  CA  LEU   156     118.722 177.830  90.555  1.00  0.00              
ATOM   1260  CB  LEU   156     120.032 177.296  89.939  1.00  0.00              
ATOM   1261  C   LEU   156     118.239 176.845  91.591  1.00  0.00              
ATOM   1262  O   LEU   156     117.692 175.809  91.222  1.00  0.00              
ATOM   1263  CG  LEU   156     120.295 177.864  88.530  1.00  0.00           C  
ATOM   1264  CD1 LEU   156     120.943 179.254  88.576  1.00  0.00           C  
ATOM   1265  CD2 LEU   156     121.010 176.854  87.628  1.00  0.00           C  
ATOM   1266  N   GLY   157     118.348 177.140  92.900  1.00  0.00              
ATOM   1267  CA  GLY   157     117.917 176.214  93.900  1.00  0.00              
ATOM   1268  C   GLY   157     116.437 176.331  93.908  1.00  0.00              
ATOM   1269  O   GLY   157     115.894 177.348  93.481  1.00  0.00              
ATOM   1270  N   LEU   158     115.749 175.299  94.421  1.00  0.00              
ATOM   1271  CA  LEU   158     114.317 175.294  94.430  1.00  0.00              
ATOM   1272  CB  LEU   158     113.757 173.973  95.000  1.00  0.00              
ATOM   1273  C   LEU   158     113.903 176.410  95.339  1.00  0.00              
ATOM   1274  O   LEU   158     114.542 176.654  96.361  1.00  0.00              
ATOM   1275  CG  LEU   158     112.258 173.686  94.763  1.00  0.00           C  
ATOM   1276  CD1 LEU   158     111.341 174.778  95.321  1.00  0.00           C  
ATOM   1277  CD2 LEU   158     111.973 173.349  93.295  1.00  0.00           C  
ATOM   1278  N   GLN   159     112.837 177.150  94.978  1.00  0.00              
ATOM   1279  CA  GLN   159     112.414 178.220  95.836  1.00  0.00              
ATOM   1280  CB  GLN   159     112.199 179.567  95.126  1.00  0.00              
ATOM   1281  C   GLN   159     111.204 177.848  96.636  1.00  0.00              
ATOM   1282  O   GLN   159     110.247 177.246  96.149  1.00  0.00              
ATOM   1283  CG  GLN   159     111.321 179.460  93.891  1.00  0.00           C  
ATOM   1284  CD  GLN   159     112.272 179.007  92.798  1.00  0.00           C  
ATOM   1285  OE1 GLN   159     111.857 178.590  91.720  1.00  0.00           O  
ATOM   1286  NE2 GLN   159     113.599 179.094  93.086  1.00  0.00           N  
ATOM   1287  N   LYS   160     111.236 178.231  97.927  1.00  0.00              
ATOM   1288  CA  LYS   160     110.171 177.941  98.849  1.00  0.00              
ATOM   1289  CB  LYS   160     110.377 178.476 100.276  1.00  0.00              
ATOM   1290  C   LYS   160     108.911 178.572  98.380  1.00  0.00              
ATOM   1291  O   LYS   160     107.826 178.037  98.602  1.00  0.00              
ATOM   1292  CG  LYS   160     110.932 177.461 101.267  1.00  0.00           C  
ATOM   1293  CD  LYS   160     109.989 176.277 101.512  1.00  0.00           C  
ATOM   1294  CE  LYS   160     110.338 175.472 102.768  1.00  0.00           C  
ATOM   1295  NZ  LYS   160     109.601 174.188 102.800  1.00  0.00           N  
ATOM   1296  N   GLU   161     109.017 179.738  97.727  1.00  0.00              
ATOM   1297  CA  GLU   161     107.817 180.423  97.356  1.00  0.00              
ATOM   1298  CB  GLU   161     108.090 181.737  96.608  1.00  0.00              
ATOM   1299  C   GLU   161     106.997 179.545  96.465  1.00  0.00              
ATOM   1300  O   GLU   161     105.777 179.504  96.605  1.00  0.00              
ATOM   1301  CG  GLU   161     108.769 182.792  97.483  1.00  0.00           C  
ATOM   1302  CD  GLU   161     108.984 184.036  96.635  1.00  0.00           C  
ATOM   1303  OE1 GLU   161     108.514 184.042  95.466  1.00  0.00           O  
ATOM   1304  OE2 GLU   161     109.620 184.996  97.144  1.00  0.00           O  
ATOM   1305  N   ASP   162     107.618 178.867  95.482  1.00  0.00              
ATOM   1306  CA  ASP   162     106.843 178.000  94.635  1.00  0.00              
ATOM   1307  CB  ASP   162     107.419 177.830  93.212  1.00  0.00              
ATOM   1308  C   ASP   162     106.535 176.655  95.245  1.00  0.00              
ATOM   1309  O   ASP   162     105.519 176.047  94.914  1.00  0.00              
ATOM   1310  CG  ASP   162     108.802 177.203  93.224  1.00  0.00           C  
ATOM   1311  OD1 ASP   162     109.083 176.334  94.088  1.00  0.00           O  
ATOM   1312  OD2 ASP   162     109.608 177.599  92.343  1.00  0.00           O  
ATOM   1313  N   LEU   163     107.431 176.124  96.101  1.00  0.00              
ATOM   1314  CA  LEU   163     107.302 174.801  96.654  1.00  0.00              
ATOM   1315  CB  LEU   163     108.574 174.392  97.424  1.00  0.00              
ATOM   1316  C   LEU   163     106.178 174.761  97.661  1.00  0.00              
ATOM   1317  O   LEU   163     105.388 173.818  97.692  1.00  0.00              
ATOM   1318  CG  LEU   163     108.811 172.873  97.561  1.00  0.00           C  
ATOM   1319  CD1 LEU   163     107.521 172.103  97.827  1.00  0.00           C  
ATOM   1320  CD2 LEU   163     109.623 172.305  96.393  1.00  0.00           C  
ATOM   1321  N   ILE   164     106.058 175.819  98.492  1.00  0.00              
ATOM   1322  CA  ILE   164     105.163 175.811  99.623  1.00  0.00              
ATOM   1323  CB  ILE   164     105.518 176.864 100.640  1.00  0.00              
ATOM   1324  C   ILE   164     103.775 176.148  99.180  1.00  0.00              
ATOM   1325  O   ILE   164     103.443 177.313  98.967  1.00  0.00              
ATOM   1326  CG2 ILE   164     104.438 176.838 101.732  1.00  0.00           C  
ATOM   1327  CG1 ILE   164     106.935 176.669 101.198  1.00  0.00           C  
ATOM   1328  CD1 ILE   164     107.084 175.421 102.058  1.00  0.00           C  
ATOM   1329  N   LEU   165     102.941 175.105  98.993  1.00  0.00              
ATOM   1330  CA  LEU   165     101.563 175.274  98.634  1.00  0.00              
ATOM   1331  CB  LEU   165     100.926 173.970  98.131  1.00  0.00              
ATOM   1332  C   LEU   165     100.769 175.757  99.815  1.00  0.00              
ATOM   1333  O   LEU   165      99.914 176.630  99.673  1.00  0.00              
ATOM   1334  CG  LEU   165     101.614 173.422  96.866  1.00  0.00           C  
ATOM   1335  CD1 LEU   165     100.888 172.180  96.328  1.00  0.00           C  
ATOM   1336  CD2 LEU   165     101.794 174.519  95.804  1.00  0.00           C  
ATOM   1337  N   SER   166     101.019 175.180 101.013  1.00  0.00              
ATOM   1338  CA  SER   166     100.287 175.561 102.193  1.00  0.00              
ATOM   1339  CB  SER   166      99.029 174.716 102.456  1.00  0.00              
ATOM   1340  C   SER   166     101.161 175.346 103.388  1.00  0.00              
ATOM   1341  O   SER   166     102.029 174.473 103.388  1.00  0.00              
ATOM   1342  OG  SER   166      98.043 174.958 101.466  1.00  0.00           O  
ATOM   1343  N   CYS   167     100.944 176.147 104.453  1.00  0.00              
ATOM   1344  CA  CYS   167     101.730 175.995 105.642  1.00  0.00              
ATOM   1345  CB  CYS   167     102.992 176.883 105.617  1.00  0.00              
ATOM   1346  C   CYS   167     100.882 176.411 106.805  1.00  0.00              
ATOM   1347  O   CYS   167     100.276 177.482 106.785  1.00  0.00              
ATOM   1348  SG  CYS   167     104.040 176.713 107.088  1.00  0.00           S  
ATOM   1349  N   THR   168     100.794 175.557 107.849  1.00  0.00              
ATOM   1350  CA  THR   168     100.015 175.928 108.997  1.00  0.00              
ATOM   1351  CB  THR   168      98.626 175.360 108.976  1.00  0.00              
ATOM   1352  C   THR   168     100.680 175.405 110.231  1.00  0.00              
ATOM   1353  O   THR   168     101.154 174.269 110.260  1.00  0.00              
ATOM   1354  OG1 THR   168      97.937 175.795 107.812  1.00  0.00           O  
ATOM   1355  CG2 THR   168      97.881 175.828 110.237  1.00  0.00           C  
ATOM   1356  N   TRP   169     100.751 176.244 111.287  1.00  0.00              
ATOM   1357  CA  TRP   169     101.253 175.764 112.541  1.00  0.00              
ATOM   1358  CB  TRP   169     102.646 176.280 112.949  1.00  0.00              
ATOM   1359  C   TRP   169     100.304 176.213 113.605  1.00  0.00              
ATOM   1360  O   TRP   169     100.071 177.407 113.785  1.00  0.00              
ATOM   1361  CG  TRP   169     103.072 175.710 114.284  1.00  0.00           C  
ATOM   1362  CD2 TRP   169     102.776 176.317 115.552  1.00  0.00           C  
ATOM   1363  CD1 TRP   169     103.727 174.544 114.558  1.00  0.00           C  
ATOM   1364  NE1 TRP   169     103.834 174.374 115.919  1.00  0.00           N  
ATOM   1365  CE2 TRP   169     103.255 175.460 116.542  1.00  0.00           C  
ATOM   1366  CE3 TRP   169     102.141 177.484 115.866  1.00  0.00           C  
ATOM   1367  CZ2 TRP   169     103.094 175.756 117.867  1.00  0.00           C  
ATOM   1368  CZ3 TRP   169     102.006 177.792 117.202  1.00  0.00           C  
ATOM   1369  CH2 TRP   169     102.472 176.943 118.183  1.00  0.00           C  
ATOM   1370  N   ASN   170      99.732 175.242 114.340  1.00  0.00              
ATOM   1371  CA  ASN   170      98.859 175.499 115.449  1.00  0.00              
ATOM   1372  CB  ASN   170      99.581 176.125 116.655  1.00  0.00              
ATOM   1373  C   ASN   170      97.738 176.410 115.049  1.00  0.00              
ATOM   1374  O   ASN   170      97.362 177.302 115.807  1.00  0.00              
ATOM   1375  CG  ASN   170      98.664 176.022 117.866  1.00  0.00           C  
ATOM   1376  OD1 ASN   170      97.553 175.502 117.780  1.00  0.00           O  
ATOM   1377  ND2 ASN   170      99.142 176.535 119.031  1.00  0.00           N  
ATOM   1378  N   GLY   171      97.173 176.218 113.843  1.00  0.00              
ATOM   1379  CA  GLY   171      96.022 176.985 113.459  1.00  0.00              
ATOM   1380  C   GLY   171      96.432 178.287 112.849  1.00  0.00              
ATOM   1381  O   GLY   171      95.590 179.036 112.359  1.00  0.00              
ATOM   1382  N   GLU   172      97.735 178.605 112.842  1.00  0.00              
ATOM   1383  CA  GLU   172      98.110 179.860 112.266  1.00  0.00              
ATOM   1384  CB  GLU   172      99.103 180.642 113.132  1.00  0.00              
ATOM   1385  C   GLU   172      98.760 179.573 110.956  1.00  0.00              
ATOM   1386  O   GLU   172      99.553 178.642 110.832  1.00  0.00              
ATOM   1387  CG  GLU   172      98.474 181.090 114.448  1.00  0.00           C  
ATOM   1388  CD  GLU   172      99.550 181.768 115.270  1.00  0.00           C  
ATOM   1389  OE1 GLU   172     100.726 181.785 114.817  1.00  0.00           O  
ATOM   1390  OE2 GLU   172      99.208 182.275 116.370  1.00  0.00           O  
ATOM   1391  N   LYS   173      98.414 180.373 109.931  1.00  0.00              
ATOM   1392  CA  LYS   173      98.952 180.167 108.620  1.00  0.00              
ATOM   1393  CB  LYS   173      98.117 180.854 107.523  1.00  0.00              
ATOM   1394  C   LYS   173     100.332 180.742 108.583  1.00  0.00              
ATOM   1395  O   LYS   173     100.582 181.834 109.091  1.00  0.00              
ATOM   1396  CG  LYS   173      98.541 180.509 106.095  1.00  0.00           C  
ATOM   1397  CD  LYS   173      97.530 180.953 105.034  1.00  0.00           C  
ATOM   1398  CE  LYS   173      97.954 180.619 103.602  1.00  0.00           C  
ATOM   1399  NZ  LYS   173      96.922 181.081 102.647  1.00  0.00           N  
ATOM   1400  N   CYS   174     101.270 179.994 107.973  1.00  0.00              
ATOM   1401  CA  CYS   174     102.630 180.422 107.842  1.00  0.00              
ATOM   1402  CB  CYS   174     103.631 179.426 108.464  1.00  0.00              
ATOM   1403  C   CYS   174     102.927 180.645 106.391  1.00  0.00              
ATOM   1404  O   CYS   174     102.239 180.123 105.515  1.00  0.00              
ATOM   1405  SG  CYS   174     103.013 177.714 108.522  1.00  0.00           S  
ATOM   1406  N   GLY   175     103.960 181.466 106.103  1.00  0.00              
ATOM   1407  CA  GLY   175     104.293 181.784 104.743  1.00  0.00              
ATOM   1408  C   GLY   175     105.750 181.505 104.549  1.00  0.00              
ATOM   1409  O   GLY   175     106.441 181.070 105.468  1.00  0.00              
ATOM   1410  N   SER   176     106.259 181.777 103.332  1.00  0.00              
ATOM   1411  CA  SER   176     107.628 181.489 103.016  1.00  0.00              
ATOM   1412  CB  SER   176     107.986 181.766 101.545  1.00  0.00              
ATOM   1413  C   SER   176     108.526 182.313 103.890  1.00  0.00              
ATOM   1414  O   SER   176     109.685 181.960 104.098  1.00  0.00              
ATOM   1415  OG  SER   176     107.855 183.150 101.258  1.00  0.00           O  
ATOM   1416  N   LYS   177     108.009 183.429 104.439  1.00  0.00              
ATOM   1417  CA  LYS   177     108.790 184.302 105.275  1.00  0.00              
ATOM   1418  CB  LYS   177     108.042 185.589 105.680  1.00  0.00              
ATOM   1419  C   LYS   177     109.206 183.569 106.515  1.00  0.00              
ATOM   1420  O   LYS   177     110.261 183.841 107.086  1.00  0.00              
ATOM   1421  CG  LYS   177     106.791 185.390 106.542  1.00  0.00           C  
ATOM   1422  CD  LYS   177     107.080 184.981 107.988  1.00  0.00           C  
ATOM   1423  CE  LYS   177     105.842 185.011 108.888  1.00  0.00           C  
ATOM   1424  NZ  LYS   177     105.404 186.410 109.097  1.00  0.00           N  
ATOM   1425  N   ASN   178     108.366 182.624 106.966  1.00  0.00              
ATOM   1426  CA  ASN   178     108.579 181.849 108.156  1.00  0.00              
ATOM   1427  CB  ASN   178     107.367 180.983 108.535  1.00  0.00              
ATOM   1428  C   ASN   178     109.767 180.948 107.998  1.00  0.00              
ATOM   1429  O   ASN   178     110.254 180.402 108.985  1.00  0.00              
ATOM   1430  CG  ASN   178     106.325 181.918 109.131  1.00  0.00           C  
ATOM   1431  OD1 ASN   178     106.610 182.657 110.071  1.00  0.00           O  
ATOM   1432  ND2 ASN   178     105.088 181.896 108.568  1.00  0.00           N  
ATOM   1433  N   PHE   179     110.225 180.693 106.757  1.00  0.00              
ATOM   1434  CA  PHE   179     111.328 179.787 106.573  1.00  0.00              
ATOM   1435  CB  PHE   179     111.135 178.868 105.352  1.00  0.00              
ATOM   1436  C   PHE   179     112.610 180.544 106.345  1.00  0.00              
ATOM   1437  O   PHE   179     112.656 181.499 105.572  1.00  0.00              
ATOM   1438  CG  PHE   179     110.008 177.929 105.621  1.00  0.00           C  
ATOM   1439  CD1 PHE   179     108.704 178.325 105.430  1.00  0.00           C  
ATOM   1440  CD2 PHE   179     110.254 176.653 106.074  1.00  0.00           C  
ATOM   1441  CE1 PHE   179     107.665 177.459 105.677  1.00  0.00           C  
ATOM   1442  CE2 PHE   179     109.219 175.782 106.322  1.00  0.00           C  
ATOM   1443  CZ  PHE   179     107.921 176.185 106.122  1.00  0.00           C  
ATOM   1444  N   SER   180     113.707 180.107 107.008  1.00  0.00              
ATOM   1445  CA  SER   180     114.982 180.755 106.845  1.00  0.00              
ATOM   1446  CB  SER   180     115.796 180.866 108.145  1.00  0.00              
ATOM   1447  C   SER   180     115.793 179.921 105.898  1.00  0.00              
ATOM   1448  O   SER   180     115.787 178.693 105.978  1.00  0.00              
ATOM   1449  OG  SER   180     116.211 179.577 108.570  1.00  0.00           O  
ATOM   1450  N   ARG   181     116.517 180.569 104.959  1.00  0.00              
ATOM   1451  CA  ARG   181     117.266 179.798 104.005  1.00  0.00              
ATOM   1452  CB  ARG   181     117.594 180.536 102.689  1.00  0.00              
ATOM   1453  C   ARG   181     118.557 179.348 104.621  1.00  0.00              
ATOM   1454  O   ARG   181     119.254 180.127 105.270  1.00  0.00              
ATOM   1455  CG  ARG   181     118.211 179.619 101.626  1.00  0.00           C  
ATOM   1456  CD  ARG   181     118.650 180.329 100.342  1.00  0.00           C  
ATOM   1457  NE  ARG   181     117.431 180.817  99.641  1.00  0.00           N  
ATOM   1458  CZ  ARG   181     117.455 181.006  98.289  1.00  0.00           C  
ATOM   1459  NH1 ARG   181     118.583 180.715  97.578  1.00  0.00           N  
ATOM   1460  NH2 ARG   181     116.353 181.483  97.643  1.00  0.00           N  
ATOM   1461  N   VAL   182     118.896 178.052 104.433  1.00  0.00              
ATOM   1462  CA  VAL   182     120.130 177.502 104.930  1.00  0.00              
ATOM   1463  CB  VAL   182     119.978 176.525 106.069  1.00  0.00              
ATOM   1464  C   VAL   182     120.728 176.697 103.821  1.00  0.00              
ATOM   1465  O   VAL   182     120.016 176.032 103.071  1.00  0.00              
ATOM   1466  CG1 VAL   182     119.344 177.224 107.276  1.00  0.00           C  
ATOM   1467  CG2 VAL   182     119.189 175.300 105.578  1.00  0.00           C  
ATOM   1468  N   PHE   183     122.069 176.720 103.696  1.00  0.00              
ATOM   1469  CA  PHE   183     122.696 175.965 102.650  1.00  0.00              
ATOM   1470  CB  PHE   183     123.827 176.722 101.930  1.00  0.00              
ATOM   1471  C   PHE   183     123.262 174.713 103.243  1.00  0.00              
ATOM   1472  O   PHE   183     123.877 174.735 104.308  1.00  0.00              
ATOM   1473  CG  PHE   183     123.186 177.779 101.093  1.00  0.00           C  
ATOM   1474  CD1 PHE   183     122.782 177.496  99.807  1.00  0.00           C  
ATOM   1475  CD2 PHE   183     122.980 179.046 101.589  1.00  0.00           C  
ATOM   1476  CE1 PHE   183     122.187 178.459  99.026  1.00  0.00           C  
ATOM   1477  CE2 PHE   183     122.385 180.013 100.813  1.00  0.00           C  
ATOM   1478  CZ  PHE   183     121.988 179.721  99.530  1.00  0.00           C  
ATOM   1479  N   THR   184     123.035 173.577 102.551  1.00  0.00              
ATOM   1480  CA  THR   184     123.516 172.291 102.972  1.00  0.00              
ATOM   1481  CB  THR   184     122.430 171.372 103.449  1.00  0.00              
ATOM   1482  C   THR   184     124.137 171.660 101.764  1.00  0.00              
ATOM   1483  O   THR   184     124.290 172.301 100.727  1.00  0.00              
ATOM   1484  OG1 THR   184     121.524 171.093 102.392  1.00  0.00           O  
ATOM   1485  CG2 THR   184     121.688 172.051 104.615  1.00  0.00           C  
ATOM   1486  N   SER   185     124.529 170.378 101.879  1.00  0.00              
ATOM   1487  CA  SER   185     125.136 169.681 100.781  1.00  0.00              
ATOM   1488  CB  SER   185     125.528 168.243 101.152  1.00  0.00              
ATOM   1489  C   SER   185     124.136 169.598  99.671  1.00  0.00              
ATOM   1490  O   SER   185     124.497 169.487  98.499  1.00  0.00              
ATOM   1491  OG  SER   185     126.119 167.596 100.036  1.00  0.00           O  
ATOM   1492  N   TYR   186     122.840 169.604 100.029  1.00  0.00              
ATOM   1493  CA  TYR   186     121.775 169.558  99.066  1.00  0.00              
ATOM   1494  CB  TYR   186     120.391 169.256  99.675  1.00  0.00              
ATOM   1495  C   TYR   186     121.704 170.838  98.286  1.00  0.00              
ATOM   1496  O   TYR   186     121.345 170.833  97.109  1.00  0.00              
ATOM   1497  CG  TYR   186     120.396 167.804 100.016  1.00  0.00           C  
ATOM   1498  CD1 TYR   186     120.257 166.870  99.015  1.00  0.00           C  
ATOM   1499  CD2 TYR   186     120.527 167.369 101.316  1.00  0.00           C  
ATOM   1500  CE1 TYR   186     120.263 165.525  99.296  1.00  0.00           C  
ATOM   1501  CE2 TYR   186     120.534 166.024 101.604  1.00  0.00           C  
ATOM   1502  CZ  TYR   186     120.404 165.101 100.594  1.00  0.00           C  
ATOM   1503  OH  TYR   186     120.414 163.721 100.884  1.00  0.00           O  
ATOM   1504  N   GLY   187     121.989 171.988  98.924  1.00  0.00              
ATOM   1505  CA  GLY   187     121.903 173.209  98.171  1.00  0.00              
ATOM   1506  C   GLY   187     121.118 174.190  98.981  1.00  0.00              
ATOM   1507  O   GLY   187     121.342 174.325 100.183  1.00  0.00              
ATOM   1508  N   ASN   188     120.171 174.924  98.356  1.00  0.00              
ATOM   1509  CA  ASN   188     119.492 175.864  99.194  1.00  0.00              
ATOM   1510  CB  ASN   188     119.007 177.190  98.563  1.00  0.00              
ATOM   1511  C   ASN   188     118.335 175.148  99.808  1.00  0.00              
ATOM   1512  O   ASN   188     117.478 174.592  99.120  1.00  0.00              
ATOM   1513  CG  ASN   188     117.644 177.078  97.905  1.00  0.00           C  
ATOM   1514  OD1 ASN   188     116.630 176.913  98.581  1.00  0.00           O  
ATOM   1515  ND2 ASN   188     117.605 177.248  96.559  1.00  0.00           N  
ATOM   1516  N   CYS   189     118.319 175.129 101.154  1.00  0.00              
ATOM   1517  CA  CYS   189     117.307 174.441 101.894  1.00  0.00              
ATOM   1518  CB  CYS   189     117.873 173.357 102.822  1.00  0.00              
ATOM   1519  C   CYS   189     116.619 175.452 102.753  1.00  0.00              
ATOM   1520  O   CYS   189     116.989 176.625 102.758  1.00  0.00              
ATOM   1521  SG  CYS   189     118.792 172.100 101.890  1.00  0.00           S  
ATOM   1522  N   TYR   190     115.581 175.015 103.499  1.00  0.00              
ATOM   1523  CA  TYR   190     114.811 175.946 104.274  1.00  0.00              
ATOM   1524  CB  TYR   190     113.426 176.169 103.658  1.00  0.00              
ATOM   1525  C   TYR   190     114.599 175.416 105.663  1.00  0.00              
ATOM   1526  O   TYR   190     114.459 174.211 105.868  1.00  0.00              
ATOM   1527  CG  TYR   190     113.645 176.698 102.280  1.00  0.00           C  
ATOM   1528  CD1 TYR   190     113.758 178.051 102.056  1.00  0.00           C  
ATOM   1529  CD2 TYR   190     113.748 175.837 101.210  1.00  0.00           C  
ATOM   1530  CE1 TYR   190     113.958 178.538 100.785  1.00  0.00           C  
ATOM   1531  CE2 TYR   190     113.949 176.320  99.936  1.00  0.00           C  
ATOM   1532  CZ  TYR   190     114.052 177.674  99.721  1.00  0.00           C  
ATOM   1533  OH  TYR   190     114.255 178.180  98.418  1.00  0.00           O  
ATOM   1534  N   THR   191     114.565 176.324 106.666  1.00  0.00              
ATOM   1535  CA  THR   191     114.369 175.889 108.022  1.00  0.00              
ATOM   1536  CB  THR   191     115.560 176.161 108.890  1.00  0.00              
ATOM   1537  C   THR   191     113.210 176.633 108.617  1.00  0.00              
ATOM   1538  O   THR   191     113.195 177.863 108.661  1.00  0.00              
ATOM   1539  OG1 THR   191     116.726 175.593 108.315  1.00  0.00           O  
ATOM   1540  CG2 THR   191     115.311 175.512 110.257  1.00  0.00           C  
ATOM   1541  N   PHE   192     112.200 175.882 109.099  1.00  0.00              
ATOM   1542  CA  PHE   192     111.052 176.440 109.755  1.00  0.00              
ATOM   1543  CB  PHE   192     109.814 175.527 109.624  1.00  0.00              
ATOM   1544  C   PHE   192     111.406 176.549 111.206  1.00  0.00              
ATOM   1545  O   PHE   192     112.082 175.680 111.753  1.00  0.00              
ATOM   1546  CG  PHE   192     108.666 176.057 110.419  1.00  0.00           C  
ATOM   1547  CD1 PHE   192     107.885 177.088 109.948  1.00  0.00           C  
ATOM   1548  CD2 PHE   192     108.354 175.497 111.638  1.00  0.00           C  
ATOM   1549  CE1 PHE   192     106.825 177.558 110.689  1.00  0.00           C  
ATOM   1550  CE2 PHE   192     107.296 175.962 112.383  1.00  0.00           C  
ATOM   1551  CZ  PHE   192     106.528 176.998 111.909  1.00  0.00           C  
ATOM   1552  N   ASN   193     110.959 177.636 111.866  1.00  0.00              
ATOM   1553  CA  ASN   193     111.185 177.814 113.273  1.00  0.00              
ATOM   1554  CB  ASN   193     110.480 176.731 114.115  1.00  0.00              
ATOM   1555  C   ASN   193     112.652 177.783 113.601  1.00  0.00              
ATOM   1556  O   ASN   193     113.061 177.137 114.564  1.00  0.00              
ATOM   1557  CG  ASN   193     110.465 177.138 115.583  1.00  0.00           C  
ATOM   1558  OD1 ASN   193     110.729 178.287 115.931  1.00  0.00           O  
ATOM   1559  ND2 ASN   193     110.147 176.162 116.474  1.00  0.00           N  
ATOM   1560  N   GLY   194     113.483 178.495 112.812  1.00  0.00              
ATOM   1561  CA  GLY   194     114.897 178.600 113.065  1.00  0.00              
ATOM   1562  C   GLY   194     115.065 179.297 114.380  1.00  0.00              
ATOM   1563  O   GLY   194     116.007 179.033 115.126  1.00  0.00              
ATOM   1564  N   GLY   195     114.176 180.264 114.667  1.00  0.00              
ATOM   1565  CA  GLY   195     114.167 180.915 115.946  1.00  0.00              
ATOM   1566  C   GLY   195     115.318 181.848 116.086  1.00  0.00              
ATOM   1567  O   GLY   195     115.803 182.064 117.194  1.00  0.00              
ATOM   1568  N   SER   196     115.789 182.438 114.977  1.00  0.00              
ATOM   1569  CA  SER   196     116.883 183.346 115.109  1.00  0.00              
ATOM   1570  CB  SER   196     117.936 183.176 114.005  1.00  0.00              
ATOM   1571  C   SER   196     116.307 184.708 115.001  1.00  0.00              
ATOM   1572  O   SER   196     115.457 184.949 114.144  1.00  0.00              
ATOM   1573  OG  SER   196     118.992 184.100 114.202  1.00  0.00           O  
ATOM   1574  N   ALA   197     116.742 185.604 115.914  1.00  0.00              
ATOM   1575  CA  ALA   197     116.287 186.959 116.001  1.00  0.00              
ATOM   1576  CB  ALA   197     115.676 187.590 114.732  1.00  0.00              
ATOM   1577  C   ALA   197     115.286 187.020 117.108  1.00  0.00              
ATOM   1578  O   ALA   197     115.262 186.181 118.006  1.00  0.00              
ATOM   1579  N   ASN   198     114.433 188.051 117.055  1.00  0.00              
ATOM   1580  CA  ASN   198     113.446 188.355 118.045  1.00  0.00              
ATOM   1581  CB  ASN   198     112.751 189.706 117.793  1.00  0.00              
ATOM   1582  C   ASN   198     112.401 187.288 118.156  1.00  0.00              
ATOM   1583  O   ASN   198     111.770 187.200 119.208  1.00  0.00              
ATOM   1584  CG  ASN   198     112.065 189.673 116.434  1.00  0.00           C  
ATOM   1585  OD1 ASN   198     111.030 189.032 116.261  1.00  0.00           O  
ATOM   1586  ND2 ASN   198     112.650 190.396 115.442  1.00  0.00           N  
ATOM   1587  N   HIS   199     112.194 186.476 117.092  1.00  0.00              
ATOM   1588  CA  HIS   199     111.135 185.494 116.985  1.00  0.00              
ATOM   1589  CB  HIS   199     111.459 184.392 115.953  1.00  0.00              
ATOM   1590  C   HIS   199     110.840 184.828 118.293  1.00  0.00              
ATOM   1591  O   HIS   199     111.633 184.072 118.854  1.00  0.00              
ATOM   1592  ND1 HIS   199     109.166 183.512 115.253  1.00  0.00           N  
ATOM   1593  CG  HIS   199     110.417 183.320 115.797  1.00  0.00           C  
ATOM   1594  NE2 HIS   199     109.306 181.353 115.768  1.00  0.00           N  
ATOM   1595  CD2 HIS   199     110.484 181.995 116.107  1.00  0.00           C  
ATOM   1596  CE1 HIS   199     108.545 182.304 115.259  1.00  0.00           C  
ATOM   1597  N   PRO   200     109.658 185.136 118.771  1.00  0.00              
ATOM   1598  CA  PRO   200     109.207 184.580 120.008  1.00  0.00              
ATOM   1599  CB  PRO   200     107.937 185.341 120.379  1.00  0.00              
ATOM   1600  C   PRO   200     109.040 183.115 119.834  1.00  0.00              
ATOM   1601  O   PRO   200     108.212 182.688 119.032  1.00  0.00              
ATOM   1602  CD  PRO   200     109.028 186.414 118.485  1.00  0.00           C  
ATOM   1603  CG  PRO   200     108.137 186.711 119.705  1.00  0.00           C  
ATOM   1604  N   LEU   201     109.744 182.344 120.665  1.00  0.00              
ATOM   1605  CA  LEU   201     109.821 180.921 120.597  1.00  0.00              
ATOM   1606  CB  LEU   201     110.558 180.441 121.863  1.00  0.00              
ATOM   1607  C   LEU   201     108.440 180.332 120.510  1.00  0.00              
ATOM   1608  O   LEU   201     107.547 180.650 121.291  1.00  0.00              
ATOM   1609  CG  LEU   201     110.782 178.940 122.065  1.00  0.00           C  
ATOM   1610  CD1 LEU   201     111.679 178.706 123.291  1.00  0.00           C  
ATOM   1611  CD2 LEU   201     109.462 178.171 122.212  1.00  0.00           C  
ATOM   1612  N   LEU   202     108.256 179.445 119.511  1.00  0.00              
ATOM   1613  CA  LEU   202     107.042 178.746 119.197  1.00  0.00              
ATOM   1614  CB  LEU   202     107.147 178.348 117.713  1.00  0.00              
ATOM   1615  C   LEU   202     106.933 177.579 120.147  1.00  0.00              
ATOM   1616  O   LEU   202     107.909 176.864 120.366  1.00  0.00              
ATOM   1617  CG  LEU   202     106.034 177.526 117.092  1.00  0.00           C  
ATOM   1618  CD1 LEU   202     106.236 177.414 115.572  1.00  0.00           C  
ATOM   1619  CD2 LEU   202     106.001 176.147 117.746  1.00  0.00           C  
ATOM   1620  N   ASN   203     105.734 177.347 120.740  1.00  0.00              
ATOM   1621  CA  ASN   203     105.604 176.318 121.743  1.00  0.00              
ATOM   1622  CB  ASN   203     105.310 176.873 123.148  1.00  0.00              
ATOM   1623  C   ASN   203     104.496 175.358 121.407  1.00  0.00              
ATOM   1624  O   ASN   203     103.617 175.647 120.597  1.00  0.00              
ATOM   1625  CG  ASN   203     106.568 177.569 123.649  1.00  0.00           C  
ATOM   1626  OD1 ASN   203     107.612 176.942 123.823  1.00  0.00           O  
ATOM   1627  ND2 ASN   203     106.470 178.905 123.883  1.00  0.00           N  
ATOM   1628  N   GLN   204     104.546 174.164 122.045  1.00  0.00              
ATOM   1629  CA  GLN   204     103.609 173.081 121.874  1.00  0.00              
ATOM   1630  CB  GLN   204     104.323 171.766 121.496  1.00  0.00              
ATOM   1631  C   GLN   204     103.012 172.821 123.229  1.00  0.00              
ATOM   1632  O   GLN   204     103.700 172.926 124.243  1.00  0.00              
ATOM   1633  CG  GLN   204     103.419 170.548 121.271  1.00  0.00           C  
ATOM   1634  CD  GLN   204     103.496 170.148 119.802  1.00  0.00           C  
ATOM   1635  OE1 GLN   204     104.507 170.375 119.138  1.00  0.00           O  
ATOM   1636  NE2 GLN   204     102.414 169.508 119.284  1.00  0.00           N  
ATOM   1637  N   HIS   205     101.719 172.446 123.292  1.00  0.00              
ATOM   1638  CA  HIS   205     101.119 172.263 124.583  1.00  0.00              
ATOM   1639  CB  HIS   205      99.963 173.246 124.821  1.00  0.00              
ATOM   1640  C   HIS   205     100.560 170.877 124.704  1.00  0.00              
ATOM   1641  O   HIS   205     100.688 170.247 125.753  1.00  0.00              
ATOM   1642  ND1 HIS   205     100.103 173.977 127.245  1.00  0.00           N  
ATOM   1643  CG  HIS   205      99.492 173.259 126.242  1.00  0.00           C  
ATOM   1644  NE2 HIS   205      98.378 172.927 128.175  1.00  0.00           N  
ATOM   1645  CD2 HIS   205      98.441 172.623 126.826  1.00  0.00           C  
ATOM   1646  CE1 HIS   205      99.397 173.743 128.379  1.00  0.00           C  
ATOM   1647  N   GLY   206      99.935 170.351 123.632  1.00  0.00              
ATOM   1648  CA  GLY   206      99.312 169.064 123.755  1.00  0.00              
ATOM   1649  C   GLY   206      99.743 168.174 122.631  1.00  0.00              
ATOM   1650  O   GLY   206     100.472 168.574 121.727  1.00  0.00              
ATOM   1651  N   ARG   207      99.286 166.909 122.697  1.00  0.00              
ATOM   1652  CA  ARG   207      99.580 165.879 121.742  1.00  0.00              
ATOM   1653  CB  ARG   207      99.334 164.482 122.328  1.00  0.00              
ATOM   1654  C   ARG   207      98.655 166.010 120.575  1.00  0.00              
ATOM   1655  O   ARG   207      97.532 166.491 120.715  1.00  0.00              
ATOM   1656  CG  ARG   207      97.884 164.334 122.799  1.00  0.00           C  
ATOM   1657  CD  ARG   207      97.563 163.002 123.472  1.00  0.00           C  
ATOM   1658  NE  ARG   207      96.199 163.111 124.055  1.00  0.00           N  
ATOM   1659  CZ  ARG   207      95.119 162.705 123.329  1.00  0.00           C  
ATOM   1660  NH1 ARG   207      95.303 162.150 122.096  1.00  0.00           N  
ATOM   1661  NH2 ARG   207      93.861 162.844 123.837  1.00  0.00           N  
ATOM   1662  N   GLY   208      99.109 165.559 119.385  1.00  0.00              
ATOM   1663  CA  GLY   208      98.247 165.564 118.236  1.00  0.00              
ATOM   1664  C   GLY   208      98.746 166.497 117.175  1.00  0.00              
ATOM   1665  O   GLY   208      99.550 167.396 117.412  1.00  0.00              
ATOM   1666  N   ALA   209      98.220 166.284 115.952  1.00  0.00              
ATOM   1667  CA  ALA   209      98.574 166.980 114.747  1.00  0.00              
ATOM   1668  CB  ALA   209      97.830 166.444 113.512  1.00  0.00              
ATOM   1669  C   ALA   209      98.252 168.438 114.872  1.00  0.00              
ATOM   1670  O   ALA   209      98.964 169.281 114.329  1.00  0.00              
ATOM   1671  N   ALA   210      97.166 168.775 115.591  1.00  0.00              
ATOM   1672  CA  ALA   210      96.698 170.132 115.679  1.00  0.00              
ATOM   1673  CB  ALA   210      95.447 170.267 116.563  1.00  0.00              
ATOM   1674  C   ALA   210      97.749 171.028 116.263  1.00  0.00              
ATOM   1675  O   ALA   210      97.902 172.173 115.844  1.00  0.00              
ATOM   1676  N   HIS   211      98.479 170.535 117.271  1.00  0.00              
ATOM   1677  CA  HIS   211      99.486 171.269 117.982  1.00  0.00              
ATOM   1678  CB  HIS   211      99.749 170.706 119.385  1.00  0.00              
ATOM   1679  C   HIS   211     100.759 171.429 117.199  1.00  0.00              
ATOM   1680  O   HIS   211     101.699 172.046 117.697  1.00  0.00              
ATOM   1681  ND1 HIS   211      98.193 170.253 121.358  1.00  0.00           N  
ATOM   1682  CG  HIS   211      98.561 170.991 120.257  1.00  0.00           C  
ATOM   1683  NE2 HIS   211      96.701 171.892 121.168  1.00  0.00           N  
ATOM   1684  CD2 HIS   211      97.639 171.989 120.157  1.00  0.00           C  
ATOM   1685  CE1 HIS   211      97.076 170.835 121.864  1.00  0.00           C  
ATOM   1686  N   GLY   212     100.886 170.781 116.020  1.00  0.00              
ATOM   1687  CA  GLY   212     102.131 170.863 115.296  1.00  0.00              
ATOM   1688  C   GLY   212     102.045 171.624 114.001  1.00  0.00              
ATOM   1689  O   GLY   212     101.197 172.491 113.793  1.00  0.00              
ATOM   1690  N   LEU   213     102.977 171.275 113.083  1.00  0.00              
ATOM   1691  CA  LEU   213     103.146 171.917 111.808  1.00  0.00              
ATOM   1692  CB  LEU   213     104.630 172.189 111.496  1.00  0.00              
ATOM   1693  C   LEU   213     102.626 171.032 110.712  1.00  0.00              
ATOM   1694  O   LEU   213     102.801 169.815 110.743  1.00  0.00              
ATOM   1695  CG  LEU   213     104.900 172.875 110.144  1.00  0.00           C  
ATOM   1696  CD1 LEU   213     104.351 174.309 110.112  1.00  0.00           C  
ATOM   1697  CD2 LEU   213     106.391 172.795 109.777  1.00  0.00           C  
ATOM   1698  N   SER   214     101.945 171.644 109.715  1.00  0.00              
ATOM   1699  CA  SER   214     101.465 170.933 108.560  1.00  0.00              
ATOM   1700  CB  SER   214      99.933 170.836 108.474  1.00  0.00              
ATOM   1701  C   SER   214     101.917 171.707 107.356  1.00  0.00              
ATOM   1702  O   SER   214     101.808 172.931 107.318  1.00  0.00              
ATOM   1703  OG  SER   214      99.437 169.965 109.479  1.00  0.00           O  
ATOM   1704  N   LEU   215     102.446 171.008 106.331  1.00  0.00              
ATOM   1705  CA  LEU   215     102.943 171.709 105.180  1.00  0.00              
ATOM   1706  CB  LEU   215     104.480 171.851 105.251  1.00  0.00              
ATOM   1707  C   LEU   215     102.609 170.889 103.962  1.00  0.00              
ATOM   1708  O   LEU   215     102.727 169.664 103.978  1.00  0.00              
ATOM   1709  CG  LEU   215     105.153 172.802 104.239  1.00  0.00           C  
ATOM   1710  CD1 LEU   215     104.844 172.422 102.798  1.00  0.00           C  
ATOM   1711  CD2 LEU   215     104.858 174.273 104.537  1.00  0.00           C  
ATOM   1712  N   ILE   216     102.168 171.552 102.869  1.00  0.00              
ATOM   1713  CA  ILE   216     101.895 170.878 101.626  1.00  0.00              
ATOM   1714  CB  ILE   216     100.560 171.227 101.028  1.00  0.00              
ATOM   1715  C   ILE   216     102.944 171.365 100.664  1.00  0.00              
ATOM   1716  O   ILE   216     103.164 172.570 100.538  1.00  0.00              
ATOM   1717  CG2 ILE   216     100.446 170.493  99.682  1.00  0.00           C  
ATOM   1718  CG1 ILE   216      99.415 170.891 101.997  1.00  0.00           C  
ATOM   1719  CD1 ILE   216      99.345 171.824 103.205  1.00  0.00           C  
ATOM   1720  N   LEU   217     103.633 170.436  99.966  1.00  0.00              
ATOM   1721  CA  LEU   217     104.731 170.816  99.112  1.00  0.00              
ATOM   1722  CB  LEU   217     106.080 170.267  99.614  1.00  0.00              
ATOM   1723  C   LEU   217     104.588 170.263  97.722  1.00  0.00              
ATOM   1724  O   LEU   217     104.037 169.183  97.505  1.00  0.00              
ATOM   1725  CG  LEU   217     106.659 170.934 100.875  1.00  0.00           C  
ATOM   1726  CD1 LEU   217     107.966 170.242 101.289  1.00  0.00           C  
ATOM   1727  CD2 LEU   217     106.868 172.446 100.675  1.00  0.00           C  
ATOM   1728  N   ASN   218     105.106 171.032  96.738  1.00  0.00              
ATOM   1729  CA  ASN   218     105.177 170.639  95.357  1.00  0.00              
ATOM   1730  CB  ASN   218     104.611 171.711  94.407  1.00  0.00              
ATOM   1731  C   ASN   218     106.648 170.513  95.066  1.00  0.00              
ATOM   1732  O   ASN   218     107.372 171.506  95.046  1.00  0.00              
ATOM   1733  CG  ASN   218     104.711 171.214  92.972  1.00  0.00           C  
ATOM   1734  OD1 ASN   218     105.291 170.164  92.703  1.00  0.00           O  
ATOM   1735  ND2 ASN   218     104.139 171.998  92.019  1.00  0.00           N  
ATOM   1736  N   ILE   219     107.116 169.272  94.836  1.00  0.00              
ATOM   1737  CA  ILE   219     108.494 168.920  94.601  1.00  0.00              
ATOM   1738  CB  ILE   219     108.725 167.458  94.430  1.00  0.00              
ATOM   1739  C   ILE   219     108.970 169.488  93.298  1.00  0.00              
ATOM   1740  O   ILE   219     110.157 169.765  93.132  1.00  0.00              
ATOM   1741  CG2 ILE   219     110.235 167.285  94.307  1.00  0.00           C  
ATOM   1742  CG1 ILE   219     108.168 166.621  95.571  1.00  0.00           C  
ATOM   1743  CD1 ILE   219     108.371 165.137  95.292  1.00  0.00           C  
ATOM   1744  N   GLU   220     108.056 169.618  92.318  1.00  0.00              
ATOM   1745  CA  GLU   220     108.377 170.100  91.002  1.00  0.00              
ATOM   1746  CB  GLU   220     108.872 171.554  91.006  1.00  0.00              
ATOM   1747  C   GLU   220     109.373 169.234  90.285  1.00  0.00              
ATOM   1748  O   GLU   220     110.470 169.666  89.932  1.00  0.00              
ATOM   1749  CG  GLU   220     107.778 172.521  91.459  1.00  0.00           C  
ATOM   1750  CD  GLU   220     108.348 173.925  91.435  1.00  0.00           C  
ATOM   1751  OE1 GLU   220     109.499 174.083  90.948  1.00  0.00           O  
ATOM   1752  OE2 GLU   220     107.641 174.858  91.899  1.00  0.00           O  
ATOM   1753  N   GLN   221     108.971 167.974  90.019  1.00  0.00              
ATOM   1754  CA  GLN   221     109.775 166.993  89.339  1.00  0.00              
ATOM   1755  CB  GLN   221     109.142 165.591  89.314  1.00  0.00              
ATOM   1756  C   GLN   221     110.093 167.433  87.936  1.00  0.00              
ATOM   1757  O   GLN   221     111.127 167.056  87.382  1.00  0.00              
ATOM   1758  CG  GLN   221     109.062 164.978  90.716  1.00  0.00           C  
ATOM   1759  CD  GLN   221     108.753 163.495  90.590  1.00  0.00           C  
ATOM   1760  OE1 GLN   221     109.431 162.769  89.865  1.00  0.00           O  
ATOM   1761  NE2 GLN   221     107.704 163.028  91.318  1.00  0.00           N  
ATOM   1762  N   TYR   222     109.213 168.237  87.310  1.00  0.00              
ATOM   1763  CA  TYR   222     109.488 168.675  85.967  1.00  0.00              
ATOM   1764  CB  TYR   222     108.407 169.588  85.370  1.00  0.00              
ATOM   1765  C   TYR   222     110.802 169.406  85.961  1.00  0.00              
ATOM   1766  O   TYR   222     111.573 169.312  85.003  1.00  0.00              
ATOM   1767  CG  TYR   222     107.265 168.694  85.042  1.00  0.00           C  
ATOM   1768  CD1 TYR   222     107.314 167.910  83.912  1.00  0.00           C  
ATOM   1769  CD2 TYR   222     106.155 168.636  85.850  1.00  0.00           C  
ATOM   1770  CE1 TYR   222     106.271 167.075  83.591  1.00  0.00           C  
ATOM   1771  CE2 TYR   222     105.109 167.802  85.532  1.00  0.00           C  
ATOM   1772  CZ  TYR   222     105.166 167.020  84.403  1.00  0.00           C  
ATOM   1773  OH  TYR   222     104.091 166.165  84.080  1.00  0.00           O  
ATOM   1774  N   LYS   223     111.065 170.155  87.048  1.00  0.00              
ATOM   1775  CA  LYS   223     112.222 170.982  87.287  1.00  0.00              
ATOM   1776  CB  LYS   223     112.121 171.763  88.610  1.00  0.00              
ATOM   1777  C   LYS   223     113.481 170.153  87.412  1.00  0.00              
ATOM   1778  O   LYS   223     114.583 170.675  87.250  1.00  0.00              
ATOM   1779  CG  LYS   223     110.941 172.733  88.699  1.00  0.00           C  
ATOM   1780  CD  LYS   223     110.999 173.895  87.709  1.00  0.00           C  
ATOM   1781  CE  LYS   223     109.810 174.852  87.818  1.00  0.00           C  
ATOM   1782  NZ  LYS   223     110.025 175.805  88.930  1.00  0.00           N  
ATOM   1783  N   TYR   224     113.363 168.861  87.779  1.00  0.00              
ATOM   1784  CA  TYR   224     114.493 167.999  88.025  1.00  0.00              
ATOM   1785  CB  TYR   224     114.092 166.544  88.338  1.00  0.00              
ATOM   1786  C   TYR   224     115.516 167.977  86.915  1.00  0.00              
ATOM   1787  O   TYR   224     115.226 167.865  85.724  1.00  0.00              
ATOM   1788  CG  TYR   224     113.700 166.445  89.776  1.00  0.00           C  
ATOM   1789  CD1 TYR   224     112.666 167.182  90.305  1.00  0.00           C  
ATOM   1790  CD2 TYR   224     114.367 165.563  90.594  1.00  0.00           C  
ATOM   1791  CE1 TYR   224     112.328 167.061  91.635  1.00  0.00           C  
ATOM   1792  CE2 TYR   224     114.035 165.435  91.921  1.00  0.00           C  
ATOM   1793  CZ  TYR   224     113.015 166.187  92.445  1.00  0.00           C  
ATOM   1794  OH  TYR   224     112.680 166.051  93.809  1.00  0.00           O  
ATOM   1795  N   THR   225     116.794 168.061  87.334  1.00  0.00              
ATOM   1796  CA  THR   225     117.940 168.088  86.478  1.00  0.00              
ATOM   1797  CB  THR   225     119.079 168.771  87.195  1.00  0.00              
ATOM   1798  C   THR   225     118.341 166.656  86.210  1.00  0.00              
ATOM   1799  O   THR   225     117.749 165.695  86.698  1.00  0.00              
ATOM   1800  OG1 THR   225     120.075 169.251  86.308  1.00  0.00           O  
ATOM   1801  CG2 THR   225     119.691 167.761  88.179  1.00  0.00           C  
ATOM   1802  N   PRO   226     119.309 166.545  85.351  1.00  0.00              
ATOM   1803  CA  PRO   226     119.868 165.266  84.933  1.00  0.00              
ATOM   1804  CB  PRO   226     120.582 165.554  83.612  1.00  0.00              
ATOM   1805  C   PRO   226     120.640 164.168  85.695  1.00  0.00              
ATOM   1806  O   PRO   226     120.489 163.115  85.109  1.00  0.00              
ATOM   1807  CD  PRO   226     119.264 167.477  84.230  1.00  0.00           C  
ATOM   1808  CG  PRO   226     119.792 166.721  83.009  1.00  0.00           C  
ATOM   1809  N   GLU   227     121.498 164.279  86.786  1.00  0.00              
ATOM   1810  CA  GLU   227     122.099 163.159  87.622  1.00  0.00              
ATOM   1811  CB  GLU   227     121.543 161.773  87.245  1.00  0.00              
ATOM   1812  C   GLU   227     123.677 162.951  87.831  1.00  0.00              
ATOM   1813  O   GLU   227     124.343 162.627  86.848  1.00  0.00              
ATOM   1814  CG  GLU   227     120.025 161.683  87.406  1.00  0.00           C  
ATOM   1815  CD  GLU   227     119.699 162.088  88.832  1.00  0.00           C  
ATOM   1816  OE1 GLU   227     120.339 161.518  89.754  1.00  0.00           O  
ATOM   1817  OE2 GLU   227     118.824 162.977  89.018  1.00  0.00           O  
ATOM   1818  N   LEU   228     124.288 163.003  89.118  1.00  0.00              
ATOM   1819  CA  LEU   228     125.701 162.797  89.598  1.00  0.00              
ATOM   1820  CB  LEU   228     126.732 163.806  89.062  1.00  0.00              
ATOM   1821  C   LEU   228     125.829 162.787  91.154  1.00  0.00              
ATOM   1822  O   LEU   228     124.907 162.366  91.839  1.00  0.00              
ATOM   1823  CG  LEU   228     127.091 163.564  87.586  1.00  0.00           C  
ATOM   1824  CD1 LEU   228     128.295 164.414  87.153  1.00  0.00           C  
ATOM   1825  CD2 LEU   228     127.307 162.069  87.306  1.00  0.00           C  
ATOM   1826  N   MET   229     126.993 163.177  91.786  1.00  0.00              
ATOM   1827  CA  MET   229     127.154 163.242  93.242  1.00  0.00              
ATOM   1828  CB  MET   229     128.560 163.723  93.642  1.00  0.00              
ATOM   1829  C   MET   229     126.171 164.279  93.697  1.00  0.00              
ATOM   1830  O   MET   229     125.564 164.194  94.768  1.00  0.00              
ATOM   1831  CG  MET   229     129.018 163.339  95.054  1.00  0.00           C  
ATOM   1832  SD  MET   229     127.959 163.889  96.424  1.00  0.00           S  
ATOM   1833  CE  MET   229     126.901 162.414  96.394  1.00  0.00           C  
ATOM   1834  N   VAL   230     126.055 165.338  92.880  1.00  0.00              
ATOM   1835  CA  VAL   230     125.074 166.360  93.053  1.00  0.00              
ATOM   1836  CB  VAL   230     125.292 167.556  92.164  1.00  0.00              
ATOM   1837  C   VAL   230     123.761 165.740  92.709  1.00  0.00              
ATOM   1838  O   VAL   230     122.727 166.153  93.225  1.00  0.00              
ATOM   1839  CG1 VAL   230     126.616 168.228  92.570  1.00  0.00           C  
ATOM   1840  CG2 VAL   230     125.250 167.108  90.693  1.00  0.00           C  
ATOM   1841  N   GLY   231     123.792 164.740  91.798  1.00  0.00              
ATOM   1842  CA  GLY   231     122.623 164.065  91.283  1.00  0.00              
ATOM   1843  C   GLY   231     122.052 163.074  92.274  1.00  0.00              
ATOM   1844  O   GLY   231     122.717 162.635  93.219  1.00  0.00              
ATOM   1845  N   ALA   232     120.763 162.694  92.056  1.00  0.00              
ATOM   1846  CA  ALA   232     120.118 161.741  92.916  1.00  0.00              
ATOM   1847  CB  ALA   232     119.432 162.426  94.098  1.00  0.00              
ATOM   1848  C   ALA   232     119.066 160.959  92.162  1.00  0.00              
ATOM   1849  O   ALA   232     118.340 161.476  91.315  1.00  0.00              
ATOM   1850  N   PRO   233     118.980 159.689  92.464  1.00  0.00              
ATOM   1851  CA  PRO   233     118.025 158.821  91.823  1.00  0.00              
ATOM   1852  CB  PRO   233     118.557 157.396  92.008  1.00  0.00              
ATOM   1853  C   PRO   233     116.622 158.993  92.316  1.00  0.00              
ATOM   1854  O   PRO   233     115.712 158.483  91.665  1.00  0.00              
ATOM   1855  CD  PRO   233     120.123 158.956  92.980  1.00  0.00           C  
ATOM   1856  CG  PRO   233     119.615 157.513  93.119  1.00  0.00           C  
ATOM   1857  N   ASN   234     116.401 159.694  93.446  1.00  0.00              
ATOM   1858  CA  ASN   234     115.074 159.697  93.988  1.00  0.00              
ATOM   1859  CB  ASN   234     115.030 159.271  95.465  1.00  0.00              
ATOM   1860  C   ASN   234     114.438 161.047  93.899  1.00  0.00              
ATOM   1861  O   ASN   234     115.091 162.067  93.683  1.00  0.00              
ATOM   1862  CG  ASN   234     115.453 157.811  95.543  1.00  0.00           C  
ATOM   1863  OD1 ASN   234     115.142 157.012  94.661  1.00  0.00           O  
ATOM   1864  ND2 ASN   234     116.188 157.450  96.629  1.00  0.00           N  
ATOM   1865  N   VAL   235     113.096 161.054  94.030  1.00  0.00              
ATOM   1866  CA  VAL   235     112.338 162.267  94.035  1.00  0.00              
ATOM   1867  CB  VAL   235     111.247 162.298  93.003  1.00  0.00              
ATOM   1868  C   VAL   235     111.705 162.347  95.388  1.00  0.00              
ATOM   1869  O   VAL   235     111.281 161.333  95.941  1.00  0.00              
ATOM   1870  CG1 VAL   235     110.175 161.266  93.380  1.00  0.00           C  
ATOM   1871  CG2 VAL   235     110.715 163.733  92.890  1.00  0.00           C  
ATOM   1872  N   GLY   236     111.646 163.561  95.972  1.00  0.00              
ATOM   1873  CA  GLY   236     111.077 163.708  97.280  1.00  0.00              
ATOM   1874  C   GLY   236     111.868 164.766  97.980  1.00  0.00              
ATOM   1875  O   GLY   236     112.539 165.576  97.342  1.00  0.00              
ATOM   1876  N   ILE   237     111.790 164.800  99.326  1.00  0.00              
ATOM   1877  CA  ILE   237     112.528 165.784 100.062  1.00  0.00              
ATOM   1878  CB  ILE   237     111.688 166.908 100.601  1.00  0.00              
ATOM   1879  C   ILE   237     113.154 165.112 101.238  1.00  0.00              
ATOM   1880  O   ILE   237     112.751 164.022 101.640  1.00  0.00              
ATOM   1881  CG2 ILE   237     111.023 167.612  99.406  1.00  0.00           C  
ATOM   1882  CG1 ILE   237     110.690 166.400 101.657  1.00  0.00           C  
ATOM   1883  CD1 ILE   237     109.671 165.399 101.127  1.00  0.00           C  
ATOM   1884  N   ARG   238     114.206 165.739 101.796  1.00  0.00              
ATOM   1885  CA  ARG   238     114.793 165.208 102.987  1.00  0.00              
ATOM   1886  CB  ARG   238     116.291 164.900 102.877  1.00  0.00              
ATOM   1887  C   ARG   238     114.516 166.182 104.074  1.00  0.00              
ATOM   1888  O   ARG   238     114.522 167.392 103.856  1.00  0.00              
ATOM   1889  CG  ARG   238     116.465 163.503 102.287  1.00  0.00           C  
ATOM   1890  CD  ARG   238     117.868 163.146 101.834  1.00  0.00           C  
ATOM   1891  NE  ARG   238     117.864 161.684 101.549  1.00  0.00           N  
ATOM   1892  CZ  ARG   238     117.190 161.206 100.462  1.00  0.00           C  
ATOM   1893  NH1 ARG   238     116.368 162.034  99.755  1.00  0.00           N  
ATOM   1894  NH2 ARG   238     117.314 159.897 100.098  1.00  0.00           N  
ATOM   1895  N   CYS   239     114.204 165.661 105.274  1.00  0.00              
ATOM   1896  CA  CYS   239     113.864 166.531 106.354  1.00  0.00              
ATOM   1897  CB  CYS   239     112.359 166.522 106.659  1.00  0.00              
ATOM   1898  C   CYS   239     114.610 166.117 107.581  1.00  0.00              
ATOM   1899  O   CYS   239     114.953 164.949 107.760  1.00  0.00              
ATOM   1900  SG  CYS   239     111.725 164.829 106.774  1.00  0.00           S  
ATOM   1901  N   SER   240     114.921 167.106 108.445  1.00  0.00              
ATOM   1902  CA  SER   240     115.581 166.832 109.688  1.00  0.00              
ATOM   1903  CB  SER   240     117.077 167.183 109.722  1.00  0.00              
ATOM   1904  C   SER   240     114.971 167.701 110.736  1.00  0.00              
ATOM   1905  O   SER   240     114.831 168.908 110.549  1.00  0.00              
ATOM   1906  OG  SER   240     117.840 166.187 109.068  1.00  0.00           O  
ATOM   1907  N   ILE   241     114.615 167.101 111.888  1.00  0.00              
ATOM   1908  CA  ILE   241     114.092 167.890 112.962  1.00  0.00              
ATOM   1909  CB  ILE   241     112.889 167.309 113.661  1.00  0.00              
ATOM   1910  C   ILE   241     115.199 167.990 113.959  1.00  0.00              
ATOM   1911  O   ILE   241     115.748 166.978 114.391  1.00  0.00              
ATOM   1912  CG2 ILE   241     112.645 168.147 114.926  1.00  0.00           C  
ATOM   1913  CG1 ILE   241     111.654 167.262 112.738  1.00  0.00           C  
ATOM   1914  CD1 ILE   241     111.701 166.185 111.657  1.00  0.00           C  
ATOM   1915  N   HIS   242     115.582 169.232 114.322  1.00  0.00              
ATOM   1916  CA  HIS   242     116.664 169.401 115.245  1.00  0.00              
ATOM   1917  CB  HIS   242     118.040 169.463 114.558  1.00  0.00              
ATOM   1918  C   HIS   242     116.461 170.646 116.057  1.00  0.00              
ATOM   1919  O   HIS   242     115.561 171.446 115.809  1.00  0.00              
ATOM   1920  ND1 HIS   242     118.507 171.764 113.587  1.00  0.00           N  
ATOM   1921  CG  HIS   242     118.107 170.455 113.439  1.00  0.00           C  
ATOM   1922  NE2 HIS   242     118.023 171.487 111.435  1.00  0.00           N  
ATOM   1923  CD2 HIS   242     117.815 170.303 112.118  1.00  0.00           C  
ATOM   1924  CE1 HIS   242     118.439 172.335 112.358  1.00  0.00           C  
ATOM   1925  N   TYR   243     117.320 170.810 117.080  1.00  0.00              
ATOM   1926  CA  TYR   243     117.299 171.905 118.008  1.00  0.00              
ATOM   1927  CB  TYR   243     118.266 171.658 119.176  1.00  0.00              
ATOM   1928  C   TYR   243     117.726 173.131 117.262  1.00  0.00              
ATOM   1929  O   TYR   243     118.503 173.055 116.312  1.00  0.00              
ATOM   1930  CG  TYR   243     118.089 172.696 120.223  1.00  0.00           C  
ATOM   1931  CD1 TYR   243     117.040 172.631 121.109  1.00  0.00           C  
ATOM   1932  CD2 TYR   243     118.988 173.725 120.336  1.00  0.00           C  
ATOM   1933  CE1 TYR   243     116.889 173.585 122.087  1.00  0.00           C  
ATOM   1934  CE2 TYR   243     118.843 174.682 121.310  1.00  0.00           C  
ATOM   1935  CZ  TYR   243     117.793 174.614 122.188  1.00  0.00           C  
ATOM   1936  OH  TYR   243     117.648 175.594 123.192  1.00  0.00           O  
ATOM   1937  N   TYR   244     117.195 174.306 117.653  1.00  0.00              
ATOM   1938  CA  TYR   244     117.508 175.514 116.945  1.00  0.00              
ATOM   1939  CB  TYR   244     116.710 176.755 117.388  1.00  0.00              
ATOM   1940  C   TYR   244     118.977 175.805 117.053  1.00  0.00              
ATOM   1941  O   TYR   244     119.570 176.359 116.130  1.00  0.00              
ATOM   1942  CG  TYR   244     117.093 177.142 118.770  1.00  0.00           C  
ATOM   1943  CD1 TYR   244     118.227 177.885 119.003  1.00  0.00           C  
ATOM   1944  CD2 TYR   244     116.302 176.777 119.832  1.00  0.00           C  
ATOM   1945  CE1 TYR   244     118.578 178.250 120.281  1.00  0.00           C  
ATOM   1946  CE2 TYR   244     116.648 177.140 121.110  1.00  0.00           C  
ATOM   1947  CZ  TYR   244     117.786 177.875 121.338  1.00  0.00           C  
ATOM   1948  OH  TYR   244     118.139 178.245 122.652  1.00  0.00           O  
ATOM   1949  N   LYS   245     119.587 175.473 118.206  1.00  0.00              
ATOM   1950  CA  LYS   245     120.977 175.699 118.507  1.00  0.00              
ATOM   1951  CB  LYS   245     121.346 175.441 119.975  1.00  0.00              
ATOM   1952  C   LYS   245     121.885 174.830 117.677  1.00  0.00              
ATOM   1953  O   LYS   245     123.091 175.069 117.659  1.00  0.00              
ATOM   1954  CG  LYS   245     122.660 176.081 120.409  1.00  0.00           C  
ATOM   1955  CD  LYS   245     122.568 177.598 120.573  1.00  0.00           C  
ATOM   1956  CE  LYS   245     121.865 178.023 121.864  1.00  0.00           C  
ATOM   1957  NZ  LYS   245     122.670 177.612 123.036  1.00  0.00           N  
ATOM   1958  N   SER   246     121.391 173.738 117.053  1.00  0.00              
ATOM   1959  CA  SER   246     122.327 172.925 116.316  1.00  0.00              
ATOM   1960  CB  SER   246     122.323 171.442 116.726  1.00  0.00              
ATOM   1961  C   SER   246     122.044 172.981 114.841  1.00  0.00              
ATOM   1962  O   SER   246     120.894 173.058 114.414  1.00  0.00              
ATOM   1963  OG  SER   246     121.114 170.821 116.320  1.00  0.00           O  
ATOM   1964  N   LEU   247     123.115 172.944 114.013  1.00  0.00              
ATOM   1965  CA  LEU   247     122.933 173.007 112.588  1.00  0.00              
ATOM   1966  CB  LEU   247     124.121 173.537 111.780  1.00  0.00              
ATOM   1967  C   LEU   247     122.564 171.657 112.056  1.00  0.00              
ATOM   1968  O   LEU   247     122.762 170.630 112.703  1.00  0.00              
ATOM   1969  CG  LEU   247     124.350 175.036 112.008  1.00  0.00           C  
ATOM   1970  CD1 LEU   247     124.975 175.299 113.385  1.00  0.00           C  
ATOM   1971  CD2 LEU   247     125.079 175.674 110.820  1.00  0.00           C  
ATOM   1972  N   PRO   248     121.982 171.650 110.883  1.00  0.00              
ATOM   1973  CA  PRO   248     121.579 170.424 110.250  1.00  0.00              
ATOM   1974  CB  PRO   248     120.486 170.809 109.248  1.00  0.00              
ATOM   1975  C   PRO   248     122.707 169.679 109.606  1.00  0.00              
ATOM   1976  O   PRO   248     123.705 170.296 109.238  1.00  0.00              
ATOM   1977  CD  PRO   248     121.247 172.798 110.385  1.00  0.00           C  
ATOM   1978  CG  PRO   248     120.665 172.324 109.045  1.00  0.00           C  
ATOM   1979  N   ARG   249     122.567 168.339 109.511  1.00  0.00              
ATOM   1980  CA  ARG   249     123.452 167.471 108.782  1.00  0.00              
ATOM   1981  CB  ARG   249     124.158 166.422 109.653  1.00  0.00              
ATOM   1982  C   ARG   249     122.496 166.626 108.012  1.00  0.00              
ATOM   1983  O   ARG   249     122.519 165.401 108.117  1.00  0.00              
ATOM   1984  CG  ARG   249     125.136 166.939 110.698  1.00  0.00           C  
ATOM   1985  CD  ARG   249     125.541 165.838 111.680  1.00  0.00           C  
ATOM   1986  NE  ARG   249     125.872 164.627 110.878  1.00  0.00           N  
ATOM   1987  CZ  ARG   249     126.269 163.481 111.504  1.00  0.00           C  
ATOM   1988  NH1 ARG   249     126.351 163.441 112.866  1.00  0.00           N  
ATOM   1989  NH2 ARG   249     126.585 162.375 110.768  1.00  0.00           N  
ATOM   1990  N   MET   250     121.675 167.271 107.172  1.00  0.00              
ATOM   1991  CA  MET   250     120.564 166.635 106.528  1.00  0.00              
ATOM   1992  CB  MET   250     119.690 167.640 105.759  1.00  0.00              
ATOM   1993  C   MET   250     120.990 165.549 105.593  1.00  0.00              
ATOM   1994  O   MET   250     120.293 164.544 105.462  1.00  0.00              
ATOM   1995  CG  MET   250     119.051 168.682 106.683  1.00  0.00           C  
ATOM   1996  SD  MET   250     117.997 169.914 105.861  1.00  0.00           S  
ATOM   1997  CE  MET   250     116.625 168.766 105.553  1.00  0.00           C  
ATOM   1998  N   GLU   251     122.128 165.709 104.899  1.00  0.00              
ATOM   1999  CA  GLU   251     122.481 164.696 103.950  1.00  0.00              
ATOM   2000  CB  GLU   251     123.786 165.011 103.198  1.00  0.00              
ATOM   2001  C   GLU   251     122.652 163.388 104.658  1.00  0.00              
ATOM   2002  O   GLU   251     122.205 162.349 104.175  1.00  0.00              
ATOM   2003  CG  GLU   251     124.073 164.033 102.057  1.00  0.00           C  
ATOM   2004  CD  GLU   251     125.162 164.637 101.187  1.00  0.00           C  
ATOM   2005  OE1 GLU   251     125.857 165.568 101.675  1.00  0.00           O  
ATOM   2006  OE2 GLU   251     125.313 164.179 100.023  1.00  0.00           O  
ATOM   2007  N   SER   252     123.355 163.395 105.803  1.00  0.00              
ATOM   2008  CA  SER   252     123.579 162.179 106.534  1.00  0.00              
ATOM   2009  CB  SER   252     124.782 162.295 107.485  1.00  0.00              
ATOM   2010  C   SER   252     122.397 161.746 107.361  1.00  0.00              
ATOM   2011  O   SER   252     121.889 160.636 107.213  1.00  0.00              
ATOM   2012  OG  SER   252     125.965 162.537 106.739  1.00  0.00           O  
ATOM   2013  N   GLN   253     121.983 162.638 108.285  1.00  0.00              
ATOM   2014  CA  GLN   253     121.019 162.470 109.345  1.00  0.00              
ATOM   2015  CB  GLN   253     121.192 163.555 110.422  1.00  0.00              
ATOM   2016  C   GLN   253     119.561 162.454 108.963  1.00  0.00              
ATOM   2017  O   GLN   253     118.762 161.806 109.636  1.00  0.00              
ATOM   2018  CG  GLN   253     122.601 163.574 111.020  1.00  0.00           C  
ATOM   2019  CD  GLN   253     122.857 162.206 111.633  1.00  0.00           C  
ATOM   2020  OE1 GLN   253     122.092 161.736 112.473  1.00  0.00           O  
ATOM   2021  NE2 GLN   253     123.958 161.541 111.192  1.00  0.00           N  
ATOM   2022  N   GLY   254     119.151 163.177 107.906  1.00  0.00              
ATOM   2023  CA  GLY   254     117.747 163.395 107.657  1.00  0.00              
ATOM   2024  C   GLY   254     116.994 162.148 107.299  1.00  0.00              
ATOM   2025  O   GLY   254     117.564 161.085 107.061  1.00  0.00              
ATOM   2026  N   ILE   255     115.647 162.293 107.273  1.00  0.00              
ATOM   2027  CA  ILE   255     114.708 161.255 106.952  1.00  0.00              
ATOM   2028  CB  ILE   255     113.709 161.029 108.048  1.00  0.00              
ATOM   2029  C   ILE   255     113.967 161.710 105.728  1.00  0.00              
ATOM   2030  O   ILE   255     113.774 162.908 105.525  1.00  0.00              
ATOM   2031  CG2 ILE   255     112.911 162.331 108.221  1.00  0.00           C  
ATOM   2032  CG1 ILE   255     112.848 159.786 107.775  1.00  0.00           C  
ATOM   2033  CD1 ILE   255     113.618 158.468 107.871  1.00  0.00           C  
ATOM   2034  N   ALA   256     113.580 160.758 104.851  1.00  0.00              
ATOM   2035  CA  ALA   256     112.941 161.097 103.611  1.00  0.00              
ATOM   2036  CB  ALA   256     113.285 160.126 102.467  1.00  0.00              
ATOM   2037  C   ALA   256     111.449 161.145 103.725  1.00  0.00              
ATOM   2038  O   ALA   256     110.845 160.536 104.607  1.00  0.00              
ATOM   2039  N   ILE   257     110.827 161.928 102.817  1.00  0.00              
ATOM   2040  CA  ILE   257     109.397 161.993 102.701  1.00  0.00              
ATOM   2041  CB  ILE   257     108.841 163.269 103.243  1.00  0.00              
ATOM   2042  C   ILE   257     109.094 161.872 101.238  1.00  0.00              
ATOM   2043  O   ILE   257     109.612 162.632 100.419  1.00  0.00              
ATOM   2044  CG2 ILE   257     107.336 163.335 102.935  1.00  0.00           C  
ATOM   2045  CG1 ILE   257     109.170 163.325 104.744  1.00  0.00           C  
ATOM   2046  CD1 ILE   257     109.001 164.703 105.365  1.00  0.00           C  
ATOM   2047  N   PRO   258     108.288 160.898 100.895  1.00  0.00              
ATOM   2048  CA  PRO   258     107.932 160.690  99.509  1.00  0.00              
ATOM   2049  CB  PRO   258     107.698 159.185  99.350  1.00  0.00              
ATOM   2050  C   PRO   258     106.789 161.503  98.986  1.00  0.00              
ATOM   2051  O   PRO   258     105.908 161.901  99.748  1.00  0.00              
ATOM   2052  CD  PRO   258     108.300 159.650 101.639  1.00  0.00           C  
ATOM   2053  CG  PRO   258     107.479 158.675 100.783  1.00  0.00           C  
ATOM   2054  N   PRO   259     106.799 161.739  97.701  1.00  0.00              
ATOM   2055  CA  PRO   259     105.734 162.470  97.070  1.00  0.00              
ATOM   2056  CB  PRO   259     106.291 162.989  95.747  1.00  0.00              
ATOM   2057  C   PRO   259     104.560 161.567  96.895  1.00  0.00              
ATOM   2058  O   PRO   259     104.753 160.363  96.742  1.00  0.00              
ATOM   2059  CD  PRO   259     108.039 161.833  96.954  1.00  0.00           C  
ATOM   2060  CG  PRO   259     107.585 162.184  95.529  1.00  0.00           C  
ATOM   2061  N   GLY   260     103.337 162.125  96.894  1.00  0.00              
ATOM   2062  CA  GLY   260     102.171 161.317  96.681  1.00  0.00              
ATOM   2063  C   GLY   260     101.720 160.730  97.977  1.00  0.00              
ATOM   2064  O   GLY   260     100.912 159.802  97.989  1.00  0.00              
ATOM   2065  N   ALA   261     102.230 161.247  99.111  1.00  0.00              
ATOM   2066  CA  ALA   261     101.797 160.693 100.356  1.00  0.00              
ATOM   2067  CB  ALA   261     102.799 159.700 100.970  1.00  0.00              
ATOM   2068  C   ALA   261     101.629 161.805 101.336  1.00  0.00              
ATOM   2069  O   ALA   261     102.133 162.913 101.160  1.00  0.00              
ATOM   2070  N   HIS   262     100.856 161.503 102.390  1.00  0.00              
ATOM   2071  CA  HIS   262     100.576 162.363 103.496  1.00  0.00              
ATOM   2072  CB  HIS   262      99.070 162.259 103.795  1.00  0.00              
ATOM   2073  C   HIS   262     101.341 161.713 104.607  1.00  0.00              
ATOM   2074  O   HIS   262     101.001 160.609 105.026  1.00  0.00              
ATOM   2075  ND1 HIS   262      97.172 163.129 105.198  1.00  0.00           N  
ATOM   2076  CG  HIS   262      98.510 163.121 104.872  1.00  0.00           C  
ATOM   2077  NE2 HIS   262      98.164 164.579 106.551  1.00  0.00           N  
ATOM   2078  CD2 HIS   262      99.103 164.010 105.708  1.00  0.00           C  
ATOM   2079  CE1 HIS   262      97.020 164.019 106.209  1.00  0.00           C  
ATOM   2080  N   ALA   263     102.410 162.361 105.108  1.00  0.00              
ATOM   2081  CA  ALA   263     103.219 161.690 106.088  1.00  0.00              
ATOM   2082  CB  ALA   263     104.730 161.795 105.808  1.00  0.00              
ATOM   2083  C   ALA   263     102.985 162.280 107.443  1.00  0.00              
ATOM   2084  O   ALA   263     102.954 163.497 107.618  1.00  0.00              
ATOM   2085  N   TYR   264     102.839 161.401 108.454  1.00  0.00              
ATOM   2086  CA  TYR   264     102.633 161.850 109.804  1.00  0.00              
ATOM   2087  CB  TYR   264     101.554 161.082 110.589  1.00  0.00              
ATOM   2088  C   TYR   264     103.881 161.545 110.565  1.00  0.00              
ATOM   2089  O   TYR   264     104.370 160.417 110.539  1.00  0.00              
ATOM   2090  CG  TYR   264     100.200 161.333 110.031  1.00  0.00           C  
ATOM   2091  CD1 TYR   264      99.709 160.561 109.004  1.00  0.00           C  
ATOM   2092  CD2 TYR   264      99.419 162.339 110.551  1.00  0.00           C  
ATOM   2093  CE1 TYR   264      98.452 160.793 108.500  1.00  0.00           C  
ATOM   2094  CE2 TYR   264      98.162 162.576 110.051  1.00  0.00           C  
ATOM   2095  CZ  TYR   264      97.678 161.801 109.024  1.00  0.00           C  
ATOM   2096  OH  TYR   264      96.386 162.041 108.510  1.00  0.00           O  
ATOM   2097  N   ALA   265     104.445 162.556 111.257  1.00  0.00              
ATOM   2098  CA  ALA   265     105.602 162.287 112.058  1.00  0.00              
ATOM   2099  CB  ALA   265     106.814 163.163 111.691  1.00  0.00              
ATOM   2100  C   ALA   265     105.250 162.599 113.480  1.00  0.00              
ATOM   2101  O   ALA   265     105.074 163.759 113.849  1.00  0.00              
ATOM   2102  N   ALA   266     105.170 161.561 114.334  1.00  0.00              
ATOM   2103  CA  ALA   266     104.855 161.787 115.716  1.00  0.00              
ATOM   2104  CB  ALA   266     104.014 160.669 116.346  1.00  0.00              
ATOM   2105  C   ALA   266     106.172 161.858 116.427  1.00  0.00              
ATOM   2106  O   ALA   266     107.030 160.999 116.229  1.00  0.00              
ATOM   2107  N   ILE   267     106.353 162.883 117.290  1.00  0.00              
ATOM   2108  CA  ILE   267     107.655 163.165 117.842  1.00  0.00              
ATOM   2109  CB  ILE   267     108.014 164.626 117.758  1.00  0.00              
ATOM   2110  C   ILE   267     107.641 163.079 119.346  1.00  0.00              
ATOM   2111  O   ILE   267     106.738 163.632 119.971  1.00  0.00              
ATOM   2112  CG2 ILE   267     109.509 164.681 118.069  1.00  0.00           C  
ATOM   2113  CG1 ILE   267     107.742 165.321 116.424  1.00  0.00           C  
ATOM   2114  CD1 ILE   267     108.813 165.071 115.382  1.00  0.00           C  
ATOM   2115  N   PRO   268     108.535 162.352 119.969  1.00  0.00              
ATOM   2116  CA  PRO   268     108.852 162.726 121.334  1.00  0.00              
ATOM   2117  CB  PRO   268     108.860 161.441 122.163  1.00  0.00              
ATOM   2118  C   PRO   268     110.142 163.508 121.447  1.00  0.00              
ATOM   2119  O   PRO   268     111.090 163.207 120.725  1.00  0.00              
ATOM   2120  CD  PRO   268     108.317 160.915 119.881  1.00  0.00           C  
ATOM   2121  CG  PRO   268     108.981 160.320 121.125  1.00  0.00           C  
ATOM   2122  N   GLY   269     110.252 164.457 122.400  1.00  0.00              
ATOM   2123  CA  GLY   269     111.487 165.174 122.556  1.00  0.00              
ATOM   2124  C   GLY   269     112.232 164.489 123.646  1.00  0.00              
ATOM   2125  O   GLY   269     111.669 164.166 124.691  1.00  0.00              
ATOM   2126  N   THR   270     113.537 164.255 123.421  1.00  0.00              
ATOM   2127  CA  THR   270     114.315 163.564 124.400  1.00  0.00              
ATOM   2128  CB  THR   270     114.910 162.298 123.855  1.00  0.00              
ATOM   2129  C   THR   270     115.446 164.454 124.807  1.00  0.00              
ATOM   2130  O   THR   270     116.229 164.903 123.972  1.00  0.00              
ATOM   2131  OG1 THR   270     113.879 161.440 123.389  1.00  0.00           O  
ATOM   2132  CG2 THR   270     115.718 161.603 124.962  1.00  0.00           C  
ATOM   2133  N   GLU   271     115.553 164.731 126.120  1.00  0.00              
ATOM   2134  CA  GLU   271     116.624 165.540 126.630  1.00  0.00              
ATOM   2135  CB  GLU   271     116.176 166.500 127.745  1.00  0.00              
ATOM   2136  C   GLU   271     117.604 164.589 127.226  1.00  0.00              
ATOM   2137  O   GLU   271     117.266 163.802 128.108  1.00  0.00              
ATOM   2138  CG  GLU   271     117.302 167.373 128.298  1.00  0.00           C  
ATOM   2139  CD  GLU   271     116.714 168.264 129.382  1.00  0.00           C  
ATOM   2140  OE1 GLU   271     115.667 167.876 129.965  1.00  0.00           O  
ATOM   2141  OE2 GLU   271     117.306 169.346 129.641  1.00  0.00           O  
ATOM   2142  N   VAL   272     118.861 164.640 126.752  1.00  0.00              
ATOM   2143  CA  VAL   272     119.821 163.688 127.221  1.00  0.00              
ATOM   2144  CB  VAL   272     120.155 162.689 126.150  1.00  0.00              
ATOM   2145  C   VAL   272     121.073 164.402 127.618  1.00  0.00              
ATOM   2146  O   VAL   272     121.422 165.439 127.059  1.00  0.00              
ATOM   2147  CG1 VAL   272     120.700 163.457 124.939  1.00  0.00           C  
ATOM   2148  CG2 VAL   272     121.122 161.637 126.701  1.00  0.00           C  
ATOM   2149  N   THR   273     121.789 163.876 128.631  1.00  0.00              
ATOM   2150  CA  THR   273     123.008 164.543 128.971  1.00  0.00              
ATOM   2151  CB  THR   273     123.152 164.965 130.406  1.00  0.00              
ATOM   2152  C   THR   273     124.140 163.593 128.747  1.00  0.00              
ATOM   2153  O   THR   273     124.141 162.477 129.262  1.00  0.00              
ATOM   2154  OG1 THR   273     123.235 163.829 131.254  1.00  0.00           O  
ATOM   2155  CG2 THR   273     121.954 165.842 130.793  1.00  0.00           C  
ATOM   2156  N   ASN   274     125.146 163.979 127.941  1.00  0.00              
ATOM   2157  CA  ASN   274     126.247 163.075 127.918  1.00  0.00              
ATOM   2158  CB  ASN   274     127.031 162.914 126.608  1.00  0.00              
ATOM   2159  C   ASN   274     127.169 163.539 128.995  1.00  0.00              
ATOM   2160  O   ASN   274     127.184 164.715 129.358  1.00  0.00              
ATOM   2161  CG  ASN   274     126.059 162.521 125.502  1.00  0.00           C  
ATOM   2162  OD1 ASN   274     125.253 161.606 125.659  1.00  0.00           O  
ATOM   2163  ND2 ASN   274     126.129 163.245 124.351  1.00  0.00           N  
ATOM   2164  N   TYR   275     127.945 162.606 129.567  1.00  0.00              
ATOM   2165  CA  TYR   275     128.809 162.977 130.647  1.00  0.00              
ATOM   2166  CB  TYR   275     128.353 162.427 132.017  1.00  0.00              
ATOM   2167  C   TYR   275     130.178 162.425 130.399  1.00  0.00              
ATOM   2168  O   TYR   275     130.352 161.373 129.783  1.00  0.00              
ATOM   2169  CG  TYR   275     129.441 162.707 133.002  1.00  0.00           C  
ATOM   2170  CD1 TYR   275     129.528 163.920 133.645  1.00  0.00           C  
ATOM   2171  CD2 TYR   275     130.396 161.750 133.262  1.00  0.00           C  
ATOM   2172  CE1 TYR   275     130.543 164.164 134.542  1.00  0.00           C  
ATOM   2173  CE2 TYR   275     131.413 161.987 134.157  1.00  0.00           C  
ATOM   2174  CZ  TYR   275     131.487 163.197 134.800  1.00  0.00           C  
ATOM   2175  OH  TYR   275     132.530 163.447 135.717  1.00  0.00           O  
ATOM   2176  N   GLN   276     131.202 163.165 130.862  1.00  0.00              
ATOM   2177  CA  GLN   276     132.547 162.697 130.788  1.00  0.00              
ATOM   2178  CB  GLN   276     133.266 163.091 129.496  1.00  0.00              
ATOM   2179  C   GLN   276     133.262 163.303 131.940  1.00  0.00              
ATOM   2180  O   GLN   276     132.754 164.211 132.596  1.00  0.00              
ATOM   2181  CG  GLN   276     132.644 162.414 128.277  1.00  0.00           C  
ATOM   2182  CD  GLN   276     133.297 162.996 127.043  1.00  0.00           C  
ATOM   2183  OE1 GLN   276     134.457 163.402 127.074  1.00  0.00           O  
ATOM   2184  NE2 GLN   276     132.526 163.048 125.924  1.00  0.00           N  
ATOM   2185  N   LYS   277     134.466 162.786 132.219  1.00  0.00              
ATOM   2186  CA  LYS   277     135.258 163.251 133.315  1.00  0.00              
ATOM   2187  CB  LYS   277     136.551 162.438 133.489  1.00  0.00              
ATOM   2188  C   LYS   277     135.649 164.680 133.071  1.00  0.00              
ATOM   2189  O   LYS   277     135.783 165.463 134.010  1.00  0.00              
ATOM   2190  CG  LYS   277     136.298 160.948 133.738  1.00  0.00           C  
ATOM   2191  CD  LYS   277     135.471 160.654 134.990  1.00  0.00           C  
ATOM   2192  CE  LYS   277     135.128 159.172 135.156  1.00  0.00           C  
ATOM   2193  NZ  LYS   277     134.219 158.742 134.070  1.00  0.00           N  
ATOM   2194  N   LYS   278     135.841 165.052 131.790  1.00  0.00              
ATOM   2195  CA  LYS   278     136.313 166.358 131.415  1.00  0.00              
ATOM   2196  CB  LYS   278     136.505 166.530 129.900  1.00  0.00              
ATOM   2197  C   LYS   278     135.356 167.412 131.879  1.00  0.00              
ATOM   2198  O   LYS   278     134.232 167.163 132.309  1.00  0.00              
ATOM   2199  CG  LYS   278     137.600 165.626 129.331  1.00  0.00           C  
ATOM   2200  CD  LYS   278     137.254 164.139 129.418  1.00  0.00           C  
ATOM   2201  CE  LYS   278     138.339 163.220 128.853  1.00  0.00           C  
ATOM   2202  NZ  LYS   278     137.926 161.806 128.994  1.00  0.00           N  
ATOM   2203  N   PRO   279     135.869 168.609 131.810  1.00  0.00              
ATOM   2204  CA  PRO   279     135.168 169.805 132.188  1.00  0.00              
ATOM   2205  CB  PRO   279     136.223 170.895 132.344  1.00  0.00              
ATOM   2206  C   PRO   279     134.246 170.185 131.094  1.00  0.00              
ATOM   2207  O   PRO   279     134.065 169.426 130.146  1.00  0.00              
ATOM   2208  CD  PRO   279     137.307 168.795 131.833  1.00  0.00           C  
ATOM   2209  CG  PRO   279     137.531 170.130 132.556  1.00  0.00           C  
ATOM   2210  N   TRP   280     133.740 171.427 131.177  1.00  0.00              
ATOM   2211  CA  TRP   280     132.851 172.045 130.239  1.00  0.00              
ATOM   2212  CB  TRP   280     132.555 173.516 130.577  1.00  0.00              
ATOM   2213  C   TRP   280     133.560 172.053 128.927  1.00  0.00              
ATOM   2214  O   TRP   280     132.937 172.203 127.878  1.00  0.00              
ATOM   2215  CG  TRP   280     131.821 173.731 131.879  1.00  0.00           C  
ATOM   2216  CD2 TRP   280     130.399 173.616 132.036  1.00  0.00           C  
ATOM   2217  CD1 TRP   280     132.321 174.056 133.106  1.00  0.00           C  
ATOM   2218  NE1 TRP   280     131.298 174.153 134.019  1.00  0.00           N  
ATOM   2219  CE2 TRP   280     130.109 173.884 133.374  1.00  0.00           C  
ATOM   2220  CE3 TRP   280     129.415 173.311 131.139  1.00  0.00           C  
ATOM   2221  CZ2 TRP   280     128.825 173.852 133.837  1.00  0.00           C  
ATOM   2222  CZ3 TRP   280     128.121 173.279 131.609  1.00  0.00           C  
ATOM   2223  CH2 TRP   280     127.832 173.544 132.932  1.00  0.00           C  
ATOM   2224  N   GLY   281     134.891 171.871 128.961  1.00  0.00              
ATOM   2225  CA  GLY   281     135.720 171.927 127.802  1.00  0.00              
ATOM   2226  C   GLY   281     135.136 171.031 126.754  1.00  0.00              
ATOM   2227  O   GLY   281     135.376 171.244 125.567  1.00  0.00              
ATOM   2228  N   GLN   282     134.409 169.963 127.142  1.00  0.00              
ATOM   2229  CA  GLN   282     133.871 169.128 126.102  1.00  0.00              
ATOM   2230  CB  GLN   282     133.025 167.972 126.652  1.00  0.00              
ATOM   2231  C   GLN   282     132.910 169.902 125.241  1.00  0.00              
ATOM   2232  O   GLN   282     133.175 170.126 124.060  1.00  0.00              
ATOM   2233  CG  GLN   282     133.771 166.976 127.533  1.00  0.00           C  
ATOM   2234  CD  GLN   282     132.716 166.015 128.056  1.00  0.00           C  
ATOM   2235  OE1 GLN   282     132.636 165.752 129.254  1.00  0.00           O  
ATOM   2236  NE2 GLN   282     131.870 165.482 127.134  1.00  0.00           N  
ATOM   2237  N   CYS   283     131.771 170.372 125.803  1.00  0.00              
ATOM   2238  CA  CYS   283     130.863 171.052 124.921  1.00  0.00              
ATOM   2239  CB  CYS   283     129.502 171.377 125.575  1.00  0.00              
ATOM   2240  C   CYS   283     131.516 172.313 124.439  1.00  0.00              
ATOM   2241  O   CYS   283     131.942 172.426 123.290  1.00  0.00              
ATOM   2242  SG  CYS   283     129.619 172.271 127.153  1.00  0.00           S  
ATOM   2243  N   GLY   284     131.724 173.273 125.352  1.00  0.00              
ATOM   2244  CA  GLY   284     132.353 174.485 124.928  1.00  0.00              
ATOM   2245  C   GLY   284     131.595 175.649 125.478  1.00  0.00              
ATOM   2246  O   GLY   284     130.421 175.544 125.832  1.00  0.00              
ATOM   2247  N   GLU   285     132.276 176.811 125.525  1.00  0.00              
ATOM   2248  CA  GLU   285     131.734 178.031 126.045  1.00  0.00              
ATOM   2249  CB  GLU   285     132.747 178.884 126.833  1.00  0.00              
ATOM   2250  C   GLU   285     131.249 178.860 124.897  1.00  0.00              
ATOM   2251  O   GLU   285     131.291 178.443 123.742  1.00  0.00              
ATOM   2252  CG  GLU   285     133.201 178.254 128.154  1.00  0.00           C  
ATOM   2253  CD  GLU   285     134.372 177.324 127.871  1.00  0.00           C  
ATOM   2254  OE1 GLU   285     135.425 177.826 127.392  1.00  0.00           O  
ATOM   2255  OE2 GLU   285     134.231 176.100 128.133  1.00  0.00           O  
ATOM   2256  N   LYS   286     130.808 180.095 125.199  1.00  0.00              
ATOM   2257  CA  LYS   286     130.181 180.949 124.234  1.00  0.00              
ATOM   2258  CB  LYS   286     129.779 182.327 124.800  1.00  0.00              
ATOM   2259  C   LYS   286     131.090 181.150 123.066  1.00  0.00              
ATOM   2260  O   LYS   286     130.592 181.273 121.947  1.00  0.00              
ATOM   2261  CG  LYS   286     130.905 183.356 124.945  1.00  0.00           C  
ATOM   2262  CD  LYS   286     131.298 184.030 123.627  1.00  0.00           C  
ATOM   2263  CE  LYS   286     130.100 184.567 122.839  1.00  0.00           C  
ATOM   2264  NZ  LYS   286     130.560 185.200 121.584  1.00  0.00           N  
ATOM   2265  N   LYS   287     132.424 181.199 123.302  1.00  0.00              
ATOM   2266  CA  LYS   287     133.398 181.386 122.257  1.00  0.00              
ATOM   2267  CB  LYS   287     134.841 181.115 122.722  1.00  0.00              
ATOM   2268  C   LYS   287     133.046 180.409 121.185  1.00  0.00              
ATOM   2269  O   LYS   287     132.915 179.208 121.412  1.00  0.00              
ATOM   2270  CG  LYS   287     135.923 181.521 121.718  1.00  0.00           C  
ATOM   2271  CD  LYS   287     135.870 180.759 120.393  1.00  0.00           C  
ATOM   2272  CE  LYS   287     136.959 181.179 119.404  1.00  0.00           C  
ATOM   2273  NZ  LYS   287     136.771 182.595 119.015  1.00  0.00           N  
ATOM   2274  N   LEU   288     132.863 180.946 119.974  1.00  0.00              
ATOM   2275  CA  LEU   288     132.262 180.228 118.901  1.00  0.00              
ATOM   2276  CB  LEU   288     130.997 181.053 118.603  1.00  0.00              
ATOM   2277  C   LEU   288     133.217 180.158 117.747  1.00  0.00              
ATOM   2278  O   LEU   288     133.400 181.134 117.022  1.00  0.00              
ATOM   2279  CG  LEU   288     130.100 180.698 117.435  1.00  0.00           C  
ATOM   2280  CD1 LEU   288     128.789 181.496 117.500  1.00  0.00           C  
ATOM   2281  CD2 LEU   288     130.831 180.890 116.109  1.00  0.00           C  
ATOM   2282  N   LYS   289     133.884 178.996 117.552  1.00  0.00              
ATOM   2283  CA  LYS   289     134.773 178.954 116.430  1.00  0.00              
ATOM   2284  CB  LYS   289     135.494 177.600 116.304  1.00  0.00              
ATOM   2285  C   LYS   289     133.931 179.136 115.217  1.00  0.00              
ATOM   2286  O   LYS   289     133.998 180.157 114.531  1.00  0.00              
ATOM   2287  CG  LYS   289     136.438 177.325 117.474  1.00  0.00           C  
ATOM   2288  CD  LYS   289     136.927 175.879 117.566  1.00  0.00           C  
ATOM   2289  CE  LYS   289     137.870 175.644 118.748  1.00  0.00           C  
ATOM   2290  NZ  LYS   289     138.305 174.230 118.781  1.00  0.00           N  
ATOM   2291  N   TYR   290     133.178 178.082 114.867  1.00  0.00              
ATOM   2292  CA  TYR   290     132.170 178.191 113.863  1.00  0.00              
ATOM   2293  CB  TYR   290     132.099 176.942 112.975  1.00  0.00              
ATOM   2294  C   TYR   290     130.825 178.436 114.473  1.00  0.00              
ATOM   2295  O   TYR   290     130.066 179.290 114.017  1.00  0.00              
ATOM   2296  CG  TYR   290     133.413 176.921 112.278  1.00  0.00           C  
ATOM   2297  CD1 TYR   290     134.525 176.419 112.913  1.00  0.00           C  
ATOM   2298  CD2 TYR   290     133.539 177.416 111.001  1.00  0.00           C  
ATOM   2299  CE1 TYR   290     135.745 176.402 112.282  1.00  0.00           C  
ATOM   2300  CE2 TYR   290     134.757 177.401 110.364  1.00  0.00           C  
ATOM   2301  CZ  TYR   290     135.861 176.893 111.005  1.00  0.00           C  
ATOM   2302  OH  TYR   290     137.112 176.878 110.354  1.00  0.00           O  
ATOM   2303  N   TYR   291     130.516 177.672 115.552  1.00  0.00              
ATOM   2304  CA  TYR   291     129.193 177.677 116.124  1.00  0.00              
ATOM   2305  CB  TYR   291     128.435 176.351 115.963  1.00  0.00              
ATOM   2306  C   TYR   291     129.276 177.914 117.600  1.00  0.00              
ATOM   2307  O   TYR   291     130.216 177.495 118.273  1.00  0.00              
ATOM   2308  CG  TYR   291     128.374 176.020 114.514  1.00  0.00           C  
ATOM   2309  CD1 TYR   291     127.540 176.714 113.671  1.00  0.00           C  
ATOM   2310  CD2 TYR   291     129.184 175.036 113.995  1.00  0.00           C  
ATOM   2311  CE1 TYR   291     127.493 176.402 112.335  1.00  0.00           C  
ATOM   2312  CE2 TYR   291     129.137 174.720 112.659  1.00  0.00           C  
ATOM   2313  CZ  TYR   291     128.285 175.403 111.828  1.00  0.00           C  
ATOM   2314  OH  TYR   291     128.229 175.083 110.455  1.00  0.00           O  
ATOM   2315  N   LYS   292     128.275 178.650 118.123  1.00  0.00              
ATOM   2316  CA  LYS   292     128.239 179.071 119.493  1.00  0.00              
ATOM   2317  CB  LYS   292     127.202 180.181 119.761  1.00  0.00              
ATOM   2318  C   LYS   292     128.039 177.920 120.436  1.00  0.00              
ATOM   2319  O   LYS   292     128.595 177.928 121.533  1.00  0.00              
ATOM   2320  CG  LYS   292     125.744 179.736 119.771  1.00  0.00           C  
ATOM   2321  CD  LYS   292     125.361 178.996 121.053  1.00  0.00           C  
ATOM   2322  CE  LYS   292     125.774 179.743 122.324  1.00  0.00           C  
ATOM   2323  NZ  LYS   292     125.001 180.999 122.449  1.00  0.00           N  
ATOM   2324  N   TYR   293     127.257 176.887 120.056  1.00  0.00              
ATOM   2325  CA  TYR   293     127.028 175.829 120.999  1.00  0.00              
ATOM   2326  CB  TYR   293     125.540 175.568 121.298  1.00  0.00              
ATOM   2327  C   TYR   293     127.634 174.574 120.460  1.00  0.00              
ATOM   2328  O   TYR   293     127.782 174.399 119.253  1.00  0.00              
ATOM   2329  CG  TYR   293     125.482 174.500 122.336  1.00  0.00           C  
ATOM   2330  CD1 TYR   293     125.913 174.766 123.615  1.00  0.00           C  
ATOM   2331  CD2 TYR   293     124.976 173.253 122.048  1.00  0.00           C  
ATOM   2332  CE1 TYR   293     125.869 173.798 124.589  1.00  0.00           C  
ATOM   2333  CE2 TYR   293     124.927 172.282 123.020  1.00  0.00           C  
ATOM   2334  CZ  TYR   293     125.378 172.552 124.288  1.00  0.00           C  
ATOM   2335  OH  TYR   293     125.333 171.554 125.284  1.00  0.00           O  
ATOM   2336  N   TYR   294     128.031 173.667 121.373  1.00  0.00              
ATOM   2337  CA  TYR   294     128.722 172.472 120.993  1.00  0.00              
ATOM   2338  CB  TYR   294     129.579 171.935 122.116  1.00  0.00              
ATOM   2339  C   TYR   294     127.746 171.380 120.743  1.00  0.00              
ATOM   2340  O   TYR   294     126.907 171.075 121.585  1.00  0.00              
ATOM   2341  CG  TYR   294     130.394 170.794 121.617  1.00  0.00           C  
ATOM   2342  CD1 TYR   294     131.471 171.013 120.787  1.00  0.00           C  
ATOM   2343  CD2 TYR   294     130.100 169.507 122.002  1.00  0.00           C  
ATOM   2344  CE1 TYR   294     132.230 169.958 120.334  1.00  0.00           C  
ATOM   2345  CE2 TYR   294     130.856 168.450 121.553  1.00  0.00           C  
ATOM   2346  CZ  TYR   294     131.921 168.674 120.716  1.00  0.00           C  
ATOM   2347  OH  TYR   294     132.697 167.590 120.255  1.00  0.00           O  
ATOM   2348  N   SER   295     127.866 170.740 119.569  1.00  0.00              
ATOM   2349  CA  SER   295     127.029 169.631 119.227  1.00  0.00              
ATOM   2350  CB  SER   295     125.864 169.976 118.285  1.00  0.00              
ATOM   2351  C   SER   295     127.876 168.715 118.411  1.00  0.00              
ATOM   2352  O   SER   295     128.961 169.070 117.957  1.00  0.00              
ATOM   2353  OG  SER   295     124.963 170.887 118.886  1.00  0.00           O  
ATOM   2354  N   MET   296     127.371 167.491 118.214  1.00  0.00              
ATOM   2355  CA  MET   296     128.008 166.468 117.444  1.00  0.00              
ATOM   2356  CB  MET   296     127.133 165.204 117.545  1.00  0.00              
ATOM   2357  C   MET   296     128.051 166.974 116.027  1.00  0.00              
ATOM   2358  O   MET   296     129.035 166.810 115.308  1.00  0.00              
ATOM   2359  CG  MET   296     127.808 163.844 117.380  1.00  0.00           C  
ATOM   2360  SD  MET   296     128.078 163.300 115.674  1.00  0.00           S  
ATOM   2361  CE  MET   296     129.667 164.149 115.507  1.00  0.00           C  
ATOM   2362  N   SER   297     126.960 167.624 115.585  1.00  0.00              
ATOM   2363  CA  SER   297     126.870 168.136 114.248  1.00  0.00              
ATOM   2364  CB  SER   297     125.483 168.735 113.959  1.00  0.00              
ATOM   2365  C   SER   297     127.852 169.251 114.063  1.00  0.00              
ATOM   2366  O   SER   297     128.574 169.298 113.069  1.00  0.00              
ATOM   2367  OG  SER   297     124.474 167.756 114.157  1.00  0.00           O  
ATOM   2368  N   ALA   298     127.905 170.180 115.034  1.00  0.00              
ATOM   2369  CA  ALA   298     128.747 171.335 114.921  1.00  0.00              
ATOM   2370  CB  ALA   298     128.628 172.274 116.134  1.00  0.00              
ATOM   2371  C   ALA   298     130.172 170.891 114.832  1.00  0.00              
ATOM   2372  O   ALA   298     130.943 171.436 114.044  1.00  0.00              
ATOM   2373  N   CYS   299     130.562 169.889 115.645  1.00  0.00              
ATOM   2374  CA  CYS   299     131.923 169.425 115.628  1.00  0.00              
ATOM   2375  CB  CYS   299     132.311 168.465 116.785  1.00  0.00              
ATOM   2376  C   CYS   299     132.259 168.794 114.312  1.00  0.00              
ATOM   2377  O   CYS   299     133.366 168.977 113.808  1.00  0.00              
ATOM   2378  SG  CYS   299     131.166 167.089 117.110  1.00  0.00           S  
ATOM   2379  N   LEU   300     131.329 168.027 113.712  1.00  0.00              
ATOM   2380  CA  LEU   300     131.644 167.384 112.466  1.00  0.00              
ATOM   2381  CB  LEU   300     130.544 166.436 111.963  1.00  0.00              
ATOM   2382  C   LEU   300     131.864 168.402 111.393  1.00  0.00              
ATOM   2383  O   LEU   300     132.817 168.303 110.623  1.00  0.00              
ATOM   2384  CG  LEU   300     130.372 165.185 112.841  1.00  0.00           C  
ATOM   2385  CD1 LEU   300     129.281 164.257 112.286  1.00  0.00           C  
ATOM   2386  CD2 LEU   300     131.712 164.463 113.057  1.00  0.00           C  
ATOM   2387  N   HIS   301     130.983 169.416 111.318  1.00  0.00              
ATOM   2388  CA  HIS   301     131.090 170.413 110.293  1.00  0.00              
ATOM   2389  CB  HIS   301     129.932 171.427 110.313  1.00  0.00              
ATOM   2390  C   HIS   301     132.361 171.177 110.475  1.00  0.00              
ATOM   2391  O   HIS   301     133.038 171.496 109.498  1.00  0.00              
ATOM   2392  ND1 HIS   301     128.170 170.867 108.572  1.00  0.00           N  
ATOM   2393  CG  HIS   301     128.625 170.837 109.872  1.00  0.00           C  
ATOM   2394  NE2 HIS   301     126.626 169.797 109.761  1.00  0.00           N  
ATOM   2395  CD2 HIS   301     127.669 170.180 110.584  1.00  0.00           C  
ATOM   2396  CE1 HIS   301     126.971 170.231 108.562  1.00  0.00           C  
ATOM   2397  N   GLU   302     132.733 171.497 111.731  1.00  0.00              
ATOM   2398  CA  GLU   302     133.914 172.293 111.887  1.00  0.00              
ATOM   2399  CB  GLU   302     134.176 172.818 113.318  1.00  0.00              
ATOM   2400  C   GLU   302     135.109 171.549 111.368  1.00  0.00              
ATOM   2401  O   GLU   302     135.951 172.126 110.683  1.00  0.00              
ATOM   2402  CG  GLU   302     134.425 171.788 114.419  1.00  0.00           C  
ATOM   2403  CD  GLU   302     134.653 172.567 115.711  1.00  0.00           C  
ATOM   2404  OE1 GLU   302     134.079 173.682 115.841  1.00  0.00           O  
ATOM   2405  OE2 GLU   302     135.408 172.061 116.583  1.00  0.00           O  
ATOM   2406  N   ASP   303     135.214 170.243 111.666  1.00  0.00              
ATOM   2407  CA  ASP   303     136.328 169.446 111.226  1.00  0.00              
ATOM   2408  CB  ASP   303     136.358 168.061 111.891  1.00  0.00              
ATOM   2409  C   ASP   303     136.288 169.231 109.746  1.00  0.00              
ATOM   2410  O   ASP   303     137.334 169.152 109.104  1.00  0.00              
ATOM   2411  CG  ASP   303     136.710 168.274 113.354  1.00  0.00           C  
ATOM   2412  OD1 ASP   303     137.425 169.271 113.644  1.00  0.00           O  
ATOM   2413  OD2 ASP   303     136.267 167.452 114.199  1.00  0.00           O  
ATOM   2414  N   GLU   304     135.085 169.082 109.159  1.00  0.00              
ATOM   2415  CA  GLU   304     135.028 168.835 107.749  1.00  0.00              
ATOM   2416  CB  GLU   304     133.637 168.411 107.229  1.00  0.00              
ATOM   2417  C   GLU   304     135.521 170.040 107.013  1.00  0.00              
ATOM   2418  O   GLU   304     136.167 169.911 105.975  1.00  0.00              
ATOM   2419  CG  GLU   304     132.500 169.405 107.454  1.00  0.00           C  
ATOM   2420  CD  GLU   304     131.223 168.746 106.946  1.00  0.00           C  
ATOM   2421  OE1 GLU   304     130.997 167.552 107.281  1.00  0.00           O  
ATOM   2422  OE2 GLU   304     130.452 169.433 106.225  1.00  0.00           O  
ATOM   2423  N   THR   305     135.224 171.251 107.526  1.00  0.00              
ATOM   2424  CA  THR   305     135.664 172.447 106.864  1.00  0.00              
ATOM   2425  CB  THR   305     135.134 173.712 107.485  1.00  0.00              
ATOM   2426  C   THR   305     137.162 172.519 106.892  1.00  0.00              
ATOM   2427  O   THR   305     137.796 172.814 105.880  1.00  0.00              
ATOM   2428  OG1 THR   305     135.619 173.863 108.806  1.00  0.00           O  
ATOM   2429  CG2 THR   305     133.602 173.660 107.509  1.00  0.00           C  
ATOM   2430  N   LEU   306     137.770 172.220 108.053  1.00  0.00              
ATOM   2431  CA  LEU   306     139.194 172.325 108.203  1.00  0.00              
ATOM   2432  CB  LEU   306     139.661 171.952 109.621  1.00  0.00              
ATOM   2433  C   LEU   306     139.851 171.379 107.251  1.00  0.00              
ATOM   2434  O   LEU   306     140.840 171.725 106.607  1.00  0.00              
ATOM   2435  CG  LEU   306     141.184 172.054 109.817  1.00  0.00           C  
ATOM   2436  CD1 LEU   306     141.677 173.498 109.646  1.00  0.00           C  
ATOM   2437  CD2 LEU   306     141.614 171.433 111.155  1.00  0.00           C  
ATOM   2438  N   PHE   307     139.309 170.154 107.130  1.00  0.00              
ATOM   2439  CA  PHE   307     139.909 169.162 106.288  1.00  0.00              
ATOM   2440  CB  PHE   307     139.229 167.787 106.383  1.00  0.00              
ATOM   2441  C   PHE   307     139.878 169.591 104.854  1.00  0.00              
ATOM   2442  O   PHE   307     140.869 169.449 104.142  1.00  0.00              
ATOM   2443  CG  PHE   307     139.934 166.917 105.404  1.00  0.00           C  
ATOM   2444  CD1 PHE   307     141.244 166.557 105.616  1.00  0.00           C  
ATOM   2445  CD2 PHE   307     139.287 166.467 104.276  1.00  0.00           C  
ATOM   2446  CE1 PHE   307     141.899 165.750 104.716  1.00  0.00           C  
ATOM   2447  CE2 PHE   307     139.937 165.662 103.372  1.00  0.00           C  
ATOM   2448  CZ  PHE   307     141.242 165.300 103.595  1.00  0.00           C  
ATOM   2449  N   ALA   308     138.734 170.112 104.378  1.00  0.00              
ATOM   2450  CA  ALA   308     138.619 170.501 103.001  1.00  0.00              
ATOM   2451  CB  ALA   308     137.197 170.963 102.627  1.00  0.00              
ATOM   2452  C   ALA   308     139.554 171.630 102.701  1.00  0.00              
ATOM   2453  O   ALA   308     140.185 171.656 101.645  1.00  0.00              
ATOM   2454  N   GLU   309     139.661 172.611 103.616  1.00  0.00              
ATOM   2455  CA  GLU   309     140.514 173.728 103.340  1.00  0.00              
ATOM   2456  CB  GLU   309     140.352 174.890 104.341  1.00  0.00              
ATOM   2457  C   GLU   309     141.935 173.273 103.274  1.00  0.00              
ATOM   2458  O   GLU   309     142.688 173.708 102.404  1.00  0.00              
ATOM   2459  CG  GLU   309     140.516 174.527 105.814  1.00  0.00           C  
ATOM   2460  CD  GLU   309     140.057 175.734 106.620  1.00  0.00           C  
ATOM   2461  OE1 GLU   309     140.661 176.826 106.451  1.00  0.00           O  
ATOM   2462  OE2 GLU   309     139.089 175.579 107.411  1.00  0.00           O  
ATOM   2463  N   THR   310     142.347 172.370 104.181  1.00  0.00              
ATOM   2464  CA  THR   310     143.711 171.939 104.146  1.00  0.00              
ATOM   2465  CB  THR   310     144.088 171.091 105.330  1.00  0.00              
ATOM   2466  C   THR   310     143.983 171.178 102.877  1.00  0.00              
ATOM   2467  O   THR   310     144.998 171.412 102.222  1.00  0.00              
ATOM   2468  OG1 THR   310     145.486 170.866 105.332  1.00  0.00           O  
ATOM   2469  CG2 THR   310     143.338 169.752 105.289  1.00  0.00           C  
ATOM   2470  N   THR   311     143.100 170.224 102.511  1.00  0.00              
ATOM   2471  CA  THR   311     143.299 169.403 101.346  1.00  0.00              
ATOM   2472  CB  THR   311     142.537 168.121 101.375  1.00  0.00              
ATOM   2473  C   THR   311     143.035 170.074 100.038  1.00  0.00              
ATOM   2474  O   THR   311     143.783 169.852  99.088  1.00  0.00              
ATOM   2475  OG1 THR   311     141.150 168.357 101.564  1.00  0.00           O  
ATOM   2476  CG2 THR   311     143.125 167.278 102.511  1.00  0.00           C  
ATOM   2477  N   CYS   312     141.962 170.872  99.875  1.00  0.00              
ATOM   2478  CA  CYS   312     141.980 171.380  98.542  1.00  0.00              
ATOM   2479  CB  CYS   312     141.112 170.655  97.516  1.00  0.00              
ATOM   2480  C   CYS   312     141.845 172.860  98.479  1.00  0.00              
ATOM   2481  O   CYS   312     141.460 173.420  97.454  1.00  0.00              
ATOM   2482  SG  CYS   312     139.328 170.793  97.624  1.00  0.00           S  
ATOM   2483  N   GLN   313     142.227 173.528  99.578  1.00  0.00              
ATOM   2484  CA  GLN   313     142.307 174.954  99.616  1.00  0.00              
ATOM   2485  CB  GLN   313     143.412 175.476  98.684  1.00  0.00              
ATOM   2486  C   GLN   313     140.996 175.550  99.210  1.00  0.00              
ATOM   2487  O   GLN   313     140.962 176.616  98.596  1.00  0.00              
ATOM   2488  CG  GLN   313     143.673 176.972  98.805  1.00  0.00           C  
ATOM   2489  CD  GLN   313     144.783 177.326  97.826  1.00  0.00           C  
ATOM   2490  OE1 GLN   313     145.299 176.464  97.116  1.00  0.00           O  
ATOM   2491  NE2 GLN   313     145.163 178.631  97.786  1.00  0.00           N  
ATOM   2492  N   CYS   314     139.873 174.889  99.556  1.00  0.00              
ATOM   2493  CA  CYS   314     138.597 175.443  99.208  1.00  0.00              
ATOM   2494  CB  CYS   314     138.058 175.034  97.813  1.00  0.00              
ATOM   2495  C   CYS   314     137.597 174.928 100.188  1.00  0.00              
ATOM   2496  O   CYS   314     137.847 173.953 100.895  1.00  0.00              
ATOM   2497  SG  CYS   314     137.479 173.306  97.731  1.00  0.00           S  
ATOM   2498  N   ARG   315     136.429 175.599 100.254  1.00  0.00              
ATOM   2499  CA  ARG   315     135.378 175.183 101.130  1.00  0.00              
ATOM   2500  CB  ARG   315     135.020 176.237 102.187  1.00  0.00              
ATOM   2501  C   ARG   315     134.154 175.011 100.280  1.00  0.00              
ATOM   2502  O   ARG   315     133.988 175.692  99.269  1.00  0.00              
ATOM   2503  CG  ARG   315     134.105 175.700 103.279  1.00  0.00           C  
ATOM   2504  CD  ARG   315     134.842 174.916 104.364  1.00  0.00           C  
ATOM   2505  NE  ARG   315     134.903 175.812 105.549  1.00  0.00           N  
ATOM   2506  CZ  ARG   315     136.093 176.285 106.018  1.00  0.00           C  
ATOM   2507  NH1 ARG   315     137.271 175.852 105.484  1.00  0.00           N  
ATOM   2508  NH2 ARG   315     136.102 177.192 107.036  1.00  0.00           N  
ATOM   2509  N   ASP   316     133.268 174.074 100.673  1.00  0.00              
ATOM   2510  CA  ASP   316     132.047 173.815  99.962  1.00  0.00              
ATOM   2511  CB  ASP   316     131.423 172.476 100.422  1.00  0.00              
ATOM   2512  C   ASP   316     131.118 174.945 100.337  1.00  0.00              
ATOM   2513  O   ASP   316     131.381 175.638 101.318  1.00  0.00              
ATOM   2514  CG  ASP   316     130.617 171.833  99.301  1.00  0.00           C  
ATOM   2515  OD1 ASP   316     130.995 172.025  98.115  1.00  0.00           O  
ATOM   2516  OD2 ASP   316     129.609 171.146  99.616  1.00  0.00           O  
ATOM   2517  N   PRO   317     130.050 175.188  99.612  1.00  0.00              
ATOM   2518  CA  PRO   317     129.122 176.251  99.908  1.00  0.00              
ATOM   2519  CB  PRO   317     128.110 176.259  98.763  1.00  0.00              
ATOM   2520  C   PRO   317     128.462 176.185 101.257  1.00  0.00              
ATOM   2521  O   PRO   317     128.171 177.239 101.820  1.00  0.00              
ATOM   2522  CD  PRO   317     129.774 174.562  98.331  1.00  0.00           C  
ATOM   2523  CG  PRO   317     128.297 174.893  98.081  1.00  0.00           C  
ATOM   2524  N   ARG   318     128.180 174.977 101.772  1.00  0.00              
ATOM   2525  CA  ARG   318     127.503 174.795 103.028  1.00  0.00              
ATOM   2526  CB  ARG   318     126.913 173.381 103.215  1.00  0.00              
ATOM   2527  C   ARG   318     128.377 175.120 104.211  1.00  0.00              
ATOM   2528  O   ARG   318     127.863 175.394 105.295  1.00  0.00              
ATOM   2529  CG  ARG   318     127.913 172.226 103.128  1.00  0.00           C  
ATOM   2530  CD  ARG   318     127.252 170.857 103.324  1.00  0.00           C  
ATOM   2531  NE  ARG   318     128.249 169.810 102.960  1.00  0.00           N  
ATOM   2532  CZ  ARG   318     128.052 168.509 103.325  1.00  0.00           C  
ATOM   2533  NH1 ARG   318     126.983 168.159 104.096  1.00  0.00           N  
ATOM   2534  NH2 ARG   318     128.929 167.547 102.917  1.00  0.00           N  
ATOM   2535  N   LEU   319     129.717 175.038 104.064  1.00  0.00              
ATOM   2536  CA  LEU   319     130.603 175.206 105.193  1.00  0.00              
ATOM   2537  CB  LEU   319     131.982 174.565 104.984  1.00  0.00              
ATOM   2538  C   LEU   319     130.811 176.648 105.593  1.00  0.00              
ATOM   2539  O   LEU   319     130.700 177.580 104.799  1.00  0.00              
ATOM   2540  CG  LEU   319     131.917 173.040 104.786  1.00  0.00           C  
ATOM   2541  CD1 LEU   319     131.190 172.676 103.487  1.00  0.00           C  
ATOM   2542  CD2 LEU   319     133.307 172.401 104.864  1.00  0.00           C  
ATOM   2543  N   PRO   320     131.093 176.802 106.872  1.00  0.00              
ATOM   2544  CA  PRO   320     131.337 178.092 107.491  1.00  0.00              
ATOM   2545  CB  PRO   320     131.063 177.913 108.981  1.00  0.00              
ATOM   2546  C   PRO   320     132.755 178.535 107.278  1.00  0.00              
ATOM   2547  O   PRO   320     133.530 177.778 106.701  1.00  0.00              
ATOM   2548  CD  PRO   320     130.521 175.860 107.822  1.00  0.00           C  
ATOM   2549  CG  PRO   320     130.140 176.693 109.053  1.00  0.00           C  
ATOM   2550  N   GLY   321     133.122 179.745 107.762  1.00  0.00              
ATOM   2551  CA  GLY   321     134.475 180.221 107.634  1.00  0.00              
ATOM   2552  C   GLY   321     134.543 181.227 106.530  1.00  0.00              
ATOM   2553  O   GLY   321     133.515 181.693 106.040  1.00  0.00              
ATOM   2554  N   ASN   322     135.775 181.642 106.156  1.00  0.00              
ATOM   2555  CA  ASN   322     135.893 182.614 105.105  1.00  0.00              
ATOM   2556  CB  ASN   322     136.408 183.971 105.610  1.00  0.00              
ATOM   2557  C   ASN   322     136.875 182.144 104.072  1.00  0.00              
ATOM   2558  O   ASN   322     137.536 182.957 103.429  1.00  0.00              
ATOM   2559  CG  ASN   322     137.820 183.761 106.136  1.00  0.00           C  
ATOM   2560  OD1 ASN   322     138.234 182.635 106.408  1.00  0.00           O  
ATOM   2561  ND2 ASN   322     138.583 184.876 106.290  1.00  0.00           N  
ATOM   2562  N   GLU   323     136.996 180.827 103.843  1.00  0.00              
ATOM   2563  CA  GLU   323     137.907 180.423 102.811  1.00  0.00              
ATOM   2564  CB  GLU   323     138.435 178.986 102.938  1.00  0.00              
ATOM   2565  C   GLU   323     137.173 180.557 101.514  1.00  0.00              
ATOM   2566  O   GLU   323     135.956 180.728 101.498  1.00  0.00              
ATOM   2567  CG  GLU   323     137.364 177.909 102.835  1.00  0.00           C  
ATOM   2568  CD  GLU   323     138.114 176.625 102.546  1.00  0.00           C  
ATOM   2569  OE1 GLU   323     139.242 176.732 101.996  1.00  0.00           O  
ATOM   2570  OE2 GLU   323     137.583 175.529 102.866  1.00  0.00           O  
ATOM   2571  N   LYS   324     137.901 180.515 100.383  1.00  0.00              
ATOM   2572  CA  LYS   324     137.269 180.700  99.106  1.00  0.00              
ATOM   2573  CB  LYS   324     138.275 180.836  97.951  1.00  0.00              
ATOM   2574  C   LYS   324     136.384 179.525  98.810  1.00  0.00              
ATOM   2575  O   LYS   324     136.694 178.389  99.166  1.00  0.00              
ATOM   2576  CG  LYS   324     137.625 181.169  96.610  1.00  0.00           C  
ATOM   2577  CD  LYS   324     138.627 181.586  95.531  1.00  0.00           C  
ATOM   2578  CE  LYS   324     139.244 182.967  95.765  1.00  0.00           C  
ATOM   2579  NZ  LYS   324     140.196 183.286  94.678  1.00  0.00           N  
ATOM   2580  N   ALA   325     135.236 179.790  98.147  1.00  0.00              
ATOM   2581  CA  ALA   325     134.296 178.762  97.793  1.00  0.00              
ATOM   2582  CB  ALA   325     132.958 179.308  97.265  1.00  0.00              
ATOM   2583  C   ALA   325     134.906 177.932  96.710  1.00  0.00              
ATOM   2584  O   ALA   325     135.678 178.417  95.885  1.00  0.00              
ATOM   2585  N   CYS   326     134.549 176.637  96.692  1.00  0.00              
ATOM   2586  CA  CYS   326     135.152 175.708  95.791  1.00  0.00              
ATOM   2587  CB  CYS   326     134.929 174.275  96.315  1.00  0.00              
ATOM   2588  C   CYS   326     134.549 175.923  94.426  1.00  0.00              
ATOM   2589  O   CYS   326     133.355 176.190  94.288  1.00  0.00              
ATOM   2590  SG  CYS   326     136.335 173.162  96.040  1.00  0.00           S  
ATOM   2591  N   THR   327     135.396 175.830  93.379  1.00  0.00              
ATOM   2592  CA  THR   327     135.038 176.025  92.000  1.00  0.00              
ATOM   2593  CB  THR   327     136.267 176.170  91.144  1.00  0.00              
ATOM   2594  C   THR   327     134.410 174.738  91.566  1.00  0.00              
ATOM   2595  O   THR   327     134.554 173.723  92.243  1.00  0.00              
ATOM   2596  OG1 THR   327     137.117 177.168  91.674  1.00  0.00           O  
ATOM   2597  CG2 THR   327     135.869 176.566  89.720  1.00  0.00           C  
ATOM   2598  N   PRO   328     133.709 174.731  90.468  1.00  0.00              
ATOM   2599  CA  PRO   328     133.111 173.501  90.034  1.00  0.00              
ATOM   2600  CB  PRO   328     132.236 173.880  88.843  1.00  0.00              
ATOM   2601  C   PRO   328     134.168 172.476  89.761  1.00  0.00              
ATOM   2602  O   PRO   328     133.938 171.298  90.029  1.00  0.00              
ATOM   2603  CD  PRO   328     132.944 175.890  90.036  1.00  0.00           C  
ATOM   2604  CG  PRO   328     131.814 175.330  89.162  1.00  0.00           C  
ATOM   2605  N   ILE   329     135.335 172.904  89.247  1.00  0.00              
ATOM   2606  CA  ILE   329     136.397 171.994  88.923  1.00  0.00              
ATOM   2607  CB  ILE   329     137.567 172.693  88.293  1.00  0.00              
ATOM   2608  C   ILE   329     136.894 171.366  90.189  1.00  0.00              
ATOM   2609  O   ILE   329     137.128 170.160  90.255  1.00  0.00              
ATOM   2610  CG2 ILE   329     138.713 171.679  88.154  1.00  0.00           C  
ATOM   2611  CG1 ILE   329     137.153 173.347  86.964  1.00  0.00           C  
ATOM   2612  CD1 ILE   329     138.197 174.319  86.415  1.00  0.00           C  
ATOM   2613  N   GLN   330     137.072 172.187  91.236  1.00  0.00              
ATOM   2614  CA  GLN   330     137.589 171.720  92.489  1.00  0.00              
ATOM   2615  CB  GLN   330     137.865 172.877  93.457  1.00  0.00              
ATOM   2616  C   GLN   330     136.606 170.774  93.106  1.00  0.00              
ATOM   2617  O   GLN   330     136.975 169.803  93.762  1.00  0.00              
ATOM   2618  CG  GLN   330     138.979 173.815  92.991  1.00  0.00           C  
ATOM   2619  CD  GLN   330     139.114 174.931  94.017  1.00  0.00           C  
ATOM   2620  OE1 GLN   330     138.224 175.767  94.161  1.00  0.00           O  
ATOM   2621  NE2 GLN   330     140.258 174.946  94.751  1.00  0.00           N  
ATOM   2622  N   MET   331     135.309 171.041  92.916  1.00  0.00              
ATOM   2623  CA  MET   331     134.283 170.238  93.509  1.00  0.00              
ATOM   2624  CB  MET   331     132.918 170.816  93.094  1.00  0.00              
ATOM   2625  C   MET   331     134.414 168.830  92.982  1.00  0.00              
ATOM   2626  O   MET   331     134.410 167.860  93.740  1.00  0.00              
ATOM   2627  CG  MET   331     131.771 170.585  94.068  1.00  0.00           C  
ATOM   2628  SD  MET   331     130.192 171.304  93.533  1.00  0.00           S  
ATOM   2629  CE  MET   331     130.790 173.006  93.706  1.00  0.00           C  
ATOM   2630  N   LEU   332     134.558 168.682  91.651  1.00  0.00              
ATOM   2631  CA  LEU   332     134.639 167.382  91.044  1.00  0.00              
ATOM   2632  CB  LEU   332     134.559 167.445  89.508  1.00  0.00              
ATOM   2633  C   LEU   332     135.919 166.688  91.406  1.00  0.00              
ATOM   2634  O   LEU   332     135.914 165.496  91.710  1.00  0.00              
ATOM   2635  CG  LEU   332     134.642 166.067  88.825  1.00  0.00           C  
ATOM   2636  CD1 LEU   332     133.436 165.187  89.199  1.00  0.00           C  
ATOM   2637  CD2 LEU   332     134.823 166.208  87.304  1.00  0.00           C  
ATOM   2638  N   GLU   333     137.051 167.419  91.331  1.00  0.00              
ATOM   2639  CA  GLU   333     138.366 166.886  91.563  1.00  0.00              
ATOM   2640  CB  GLU   333     139.479 167.807  91.040  1.00  0.00              
ATOM   2641  C   GLU   333     138.670 166.627  93.010  1.00  0.00              
ATOM   2642  O   GLU   333     139.302 165.620  93.327  1.00  0.00              
ATOM   2643  CG  GLU   333     139.523 167.907  89.516  1.00  0.00           C  
ATOM   2644  CD  GLU   333     140.663 168.843  89.149  1.00  0.00           C  
ATOM   2645  OE1 GLU   333     141.310 169.379  90.088  1.00  0.00           O  
ATOM   2646  OE2 GLU   333     140.904 169.036  87.927  1.00  0.00           O  
ATOM   2647  N   CYS   334     138.242 167.515  93.934  1.00  0.00              
ATOM   2648  CA  CYS   334     138.744 167.369  95.274  1.00  0.00              
ATOM   2649  CB  CYS   334     139.709 168.511  95.672  1.00  0.00              
ATOM   2650  C   CYS   334     137.672 167.354  96.326  1.00  0.00              
ATOM   2651  O   CYS   334     137.641 166.462  97.171  1.00  0.00              
ATOM   2652  SG  CYS   334     138.942 170.167  95.741  1.00  0.00           S  
ATOM   2653  N   LEU   335     136.777 168.355  96.311  1.00  0.00              
ATOM   2654  CA  LEU   335     135.871 168.598  97.392  1.00  0.00              
ATOM   2655  CB  LEU   335     135.120 169.923  97.161  1.00  0.00              
ATOM   2656  C   LEU   335     134.905 167.459  97.582  1.00  0.00              
ATOM   2657  O   LEU   335     134.697 167.022  98.713  1.00  0.00              
ATOM   2658  CG  LEU   335     134.411 170.526  98.386  1.00  0.00           C  
ATOM   2659  CD1 LEU   335     133.731 171.847  98.006  1.00  0.00           C  
ATOM   2660  CD2 LEU   335     133.441 169.545  99.056  1.00  0.00           C  
ATOM   2661  N   ILE   336     134.285 166.931  96.506  1.00  0.00              
ATOM   2662  CA  ILE   336     133.338 165.866  96.728  1.00  0.00              
ATOM   2663  CB  ILE   336     132.552 165.413  95.526  1.00  0.00              
ATOM   2664  C   ILE   336     133.997 164.638  97.260  1.00  0.00              
ATOM   2665  O   ILE   336     133.515 164.063  98.235  1.00  0.00              
ATOM   2666  CG2 ILE   336     132.063 163.983  95.808  1.00  0.00           C  
ATOM   2667  CG1 ILE   336     131.401 166.374  95.199  1.00  0.00           C  
ATOM   2668  CD1 ILE   336     131.843 167.721  94.673  1.00  0.00           C  
ATOM   2669  N   PRO   337     135.069 164.192  96.677  1.00  0.00              
ATOM   2670  CA  PRO   337     135.720 163.006  97.148  1.00  0.00              
ATOM   2671  CB  PRO   337     136.785 162.666  96.102  1.00  0.00              
ATOM   2672  C   PRO   337     136.236 163.180  98.539  1.00  0.00              
ATOM   2673  O   PRO   337     136.236 162.207  99.292  1.00  0.00              
ATOM   2674  CD  PRO   337     135.467 164.549  95.328  1.00  0.00           C  
ATOM   2675  CG  PRO   337     136.860 163.914  95.197  1.00  0.00           C  
ATOM   2676  N   ALA   338     136.686 164.397  98.896  1.00  0.00              
ATOM   2677  CA  ALA   338     137.232 164.606 100.202  1.00  0.00              
ATOM   2678  CB  ALA   338     137.802 166.024 100.379  1.00  0.00              
ATOM   2679  C   ALA   338     136.169 164.418 101.234  1.00  0.00              
ATOM   2680  O   ALA   338     136.369 163.712 102.221  1.00  0.00              
ATOM   2681  N   MET   339     135.002 165.058 101.044  1.00  0.00              
ATOM   2682  CA  MET   339     133.987 164.898 102.037  1.00  0.00              
ATOM   2683  CB  MET   339     132.978 166.045 102.161  1.00  0.00              
ATOM   2684  C   MET   339     133.362 163.545 101.984  1.00  0.00              
ATOM   2685  O   MET   339     132.924 163.026 103.008  1.00  0.00              
ATOM   2686  CG  MET   339     132.195 166.472 100.936  1.00  0.00           C  
ATOM   2687  SD  MET   339     131.630 168.169 101.208  1.00  0.00           S  
ATOM   2688  CE  MET   339     131.763 167.985 103.011  1.00  0.00           C  
ATOM   2689  N   SER   340     133.296 162.930 100.790  1.00  0.00              
ATOM   2690  CA  SER   340     132.716 161.622 100.707  1.00  0.00              
ATOM   2691  CB  SER   340     132.758 161.019  99.294  1.00  0.00              
ATOM   2692  C   SER   340     133.524 160.727 101.585  1.00  0.00              
ATOM   2693  O   SER   340     132.984 159.850 102.256  1.00  0.00              
ATOM   2694  OG  SER   340     131.956 161.789  98.413  1.00  0.00           O  
ATOM   2695  N   ARG   341     134.853 160.933 101.607  1.00  0.00              
ATOM   2696  CA  ARG   341     135.694 160.095 102.410  1.00  0.00              
ATOM   2697  CB  ARG   341     137.189 160.424 102.270  1.00  0.00              
ATOM   2698  C   ARG   341     135.340 160.271 103.857  1.00  0.00              
ATOM   2699  O   ARG   341     135.231 159.294 104.598  1.00  0.00              
ATOM   2700  CG  ARG   341     138.088 159.530 103.127  1.00  0.00           C  
ATOM   2701  CD  ARG   341     139.577 159.858 103.002  1.00  0.00           C  
ATOM   2702  NE  ARG   341     140.313 158.959 103.934  1.00  0.00           N  
ATOM   2703  CZ  ARG   341     140.503 159.338 105.232  1.00  0.00           C  
ATOM   2704  NH1 ARG   341     140.016 160.536 105.667  1.00  0.00           N  
ATOM   2705  NH2 ARG   341     141.177 158.520 106.092  1.00  0.00           N  
ATOM   2706  N   TYR   342     135.140 161.528 104.298  1.00  0.00              
ATOM   2707  CA  TYR   342     134.884 161.787 105.687  1.00  0.00              
ATOM   2708  CB  TYR   342     134.915 163.289 106.026  1.00  0.00              
ATOM   2709  C   TYR   342     133.603 161.181 106.156  1.00  0.00              
ATOM   2710  O   TYR   342     133.554 160.577 107.225  1.00  0.00              
ATOM   2711  CG  TYR   342     136.378 163.505 106.085  1.00  0.00           C  
ATOM   2712  CD1 TYR   342     137.117 163.564 104.930  1.00  0.00           C  
ATOM   2713  CD2 TYR   342     137.001 163.617 107.304  1.00  0.00           C  
ATOM   2714  CE1 TYR   342     138.473 163.726 105.006  1.00  0.00           C  
ATOM   2715  CE2 TYR   342     138.359 163.783 107.381  1.00  0.00           C  
ATOM   2716  CZ  TYR   342     139.089 163.833 106.226  1.00  0.00           C  
ATOM   2717  OH  TYR   342     140.478 163.990 106.303  1.00  0.00           O  
ATOM   2718  N   ARG   343     132.516 161.358 105.397  1.00  0.00              
ATOM   2719  CA  ARG   343     131.252 160.810 105.793  1.00  0.00              
ATOM   2720  CB  ARG   343     130.059 161.515 105.122  1.00  0.00              
ATOM   2721  C   ARG   343     131.178 159.323 105.578  1.00  0.00              
ATOM   2722  O   ARG   343     130.445 158.632 106.286  1.00  0.00              
ATOM   2723  CG  ARG   343     129.798 162.884 105.765  1.00  0.00           C  
ATOM   2724  CD  ARG   343     128.629 163.677 105.176  1.00  0.00           C  
ATOM   2725  NE  ARG   343     129.108 164.357 103.941  1.00  0.00           N  
ATOM   2726  CZ  ARG   343     129.047 163.728 102.733  1.00  0.00           C  
ATOM   2727  NH1 ARG   343     128.561 162.457 102.643  1.00  0.00           N  
ATOM   2728  NH2 ARG   343     129.468 164.376 101.609  1.00  0.00           N  
ATOM   2729  N   GLU   344     131.842 158.819 104.519  1.00  0.00              
ATOM   2730  CA  GLU   344     131.774 157.431 104.148  1.00  0.00              
ATOM   2731  CB  GLU   344     132.160 157.265 102.673  1.00  0.00              
ATOM   2732  C   GLU   344     132.619 156.506 104.973  1.00  0.00              
ATOM   2733  O   GLU   344     132.097 155.582 105.594  1.00  0.00              
ATOM   2734  CG  GLU   344     131.652 155.984 102.027  1.00  0.00           C  
ATOM   2735  CD  GLU   344     131.715 156.214 100.525  1.00  0.00           C  
ATOM   2736  OE1 GLU   344     132.843 156.415 100.000  1.00  0.00           O  
ATOM   2737  OE2 GLU   344     130.631 156.208  99.884  1.00  0.00           O  
ATOM   2738  N   GLN   345     133.950 156.733 105.044  1.00  0.00              
ATOM   2739  CA  GLN   345     134.694 155.718 105.740  1.00  0.00              
ATOM   2740  CB  GLN   345     135.227 154.640 104.785  1.00  0.00              
ATOM   2741  C   GLN   345     135.882 156.308 106.438  1.00  0.00              
ATOM   2742  O   GLN   345     136.977 155.745 106.412  1.00  0.00              
ATOM   2743  CG  GLN   345     135.829 153.429 105.495  1.00  0.00           C  
ATOM   2744  CD  GLN   345     136.301 152.466 104.419  1.00  0.00           C  
ATOM   2745  OE1 GLN   345     136.382 152.820 103.244  1.00  0.00           O  
ATOM   2746  NE2 GLN   345     136.624 151.210 104.829  1.00  0.00           N  
ATOM   2747  N   ASP   346     135.676 157.432 107.138  1.00  0.00              
ATOM   2748  CA  ASP   346     136.755 158.136 107.767  1.00  0.00              
ATOM   2749  CB  ASP   346     136.312 159.494 108.337  1.00  0.00              
ATOM   2750  C   ASP   346     137.428 157.404 108.888  1.00  0.00              
ATOM   2751  O   ASP   346     138.637 157.244 108.807  1.00  0.00              
ATOM   2752  CG  ASP   346     137.512 160.184 108.980  1.00  0.00           C  
ATOM   2753  OD1 ASP   346     138.677 159.829 108.652  1.00  0.00           O  
ATOM   2754  OD2 ASP   346     137.268 161.083 109.826  1.00  0.00           O  
ATOM   2755  N   ARG   347     136.678 156.888 109.893  1.00  0.00              
ATOM   2756  CA  ARG   347     137.132 156.365 111.166  1.00  0.00              
ATOM   2757  CB  ARG   347     137.124 154.827 111.244  1.00  0.00              
ATOM   2758  C   ARG   347     138.511 156.840 111.507  1.00  0.00              
ATOM   2759  O   ARG   347     139.459 156.060 111.526  1.00  0.00              
ATOM   2760  CG  ARG   347     135.719 154.220 111.266  1.00  0.00           C  
ATOM   2761  CD  ARG   347     135.019 154.178 109.907  1.00  0.00           C  
ATOM   2762  NE  ARG   347     135.411 152.899 109.249  1.00  0.00           N  
ATOM   2763  CZ  ARG   347     134.532 152.259 108.424  1.00  0.00           C  
ATOM   2764  NH1 ARG   347     133.294 152.790 108.202  1.00  0.00           N  
ATOM   2765  NH2 ARG   347     134.890 151.086 107.824  1.00  0.00           N  
ATOM   2766  N   ASN   348     138.667 158.132 111.864  1.00  0.00              
ATOM   2767  CA  ASN   348     140.010 158.539 112.138  1.00  0.00              
ATOM   2768  CB  ASN   348     140.931 158.297 110.932  1.00  0.00              
ATOM   2769  C   ASN   348     140.031 160.012 112.428  1.00  0.00              
ATOM   2770  O   ASN   348     139.964 160.439 113.579  1.00  0.00              
ATOM   2771  CG  ASN   348     142.342 158.104 111.448  1.00  0.00           C  
ATOM   2772  OD1 ASN   348     142.752 158.717 112.431  1.00  0.00           O  
ATOM   2773  ND2 ASN   348     143.101 157.204 110.770  1.00  0.00           N  
ATOM   2774  N   LEU   349     140.155 160.813 111.346  1.00  0.00              
ATOM   2775  CA  LEU   349     140.371 162.230 111.372  1.00  0.00              
ATOM   2776  CB  LEU   349     140.658 162.794 109.972  1.00  0.00              
ATOM   2777  C   LEU   349     139.268 163.023 112.006  1.00  0.00              
ATOM   2778  O   LEU   349     139.558 163.896 112.821  1.00  0.00              
ATOM   2779  CG  LEU   349     141.988 162.250 109.414  1.00  0.00           C  
ATOM   2780  CD1 LEU   349     142.308 162.807 108.022  1.00  0.00           C  
ATOM   2781  CD2 LEU   349     143.135 162.481 110.409  1.00  0.00           C  
ATOM   2782  N   SER   350     137.980 162.783 111.687  1.00  0.00              
ATOM   2783  CA  SER   350     137.042 163.657 112.336  1.00  0.00              
ATOM   2784  CB  SER   350     136.182 164.479 111.356  1.00  0.00              
ATOM   2785  C   SER   350     136.125 162.877 113.225  1.00  0.00              
ATOM   2786  O   SER   350     135.002 162.537 112.854  1.00  0.00              
ATOM   2787  OG  SER   350     135.378 163.631 110.552  1.00  0.00           O  
ATOM   2788  N   SER   351     136.578 162.608 114.463  1.00  0.00              
ATOM   2789  CA  SER   351     135.734 161.965 115.425  1.00  0.00              
ATOM   2790  CB  SER   351     136.336 160.696 116.054  1.00  0.00              
ATOM   2791  C   SER   351     135.570 162.954 116.526  1.00  0.00              
ATOM   2792  O   SER   351     136.527 163.612 116.931  1.00  0.00              
ATOM   2793  OG  SER   351     136.421 159.658 115.091  1.00  0.00           O  
ATOM   2794  N   CYS   352     134.340 163.119 117.040  1.00  0.00              
ATOM   2795  CA  CYS   352     134.250 164.070 118.113  1.00  0.00              
ATOM   2796  CB  CYS   352     133.597 165.432 117.787  1.00  0.00              
ATOM   2797  C   CYS   352     133.675 163.444 119.344  1.00  0.00              
ATOM   2798  O   CYS   352     133.126 162.342 119.341  1.00  0.00              
ATOM   2799  SG  CYS   352     132.181 165.381 116.662  1.00  0.00           S  
ATOM   2800  N   PRO   353     133.890 164.148 120.424  1.00  0.00              
ATOM   2801  CA  PRO   353     133.427 163.731 121.717  1.00  0.00              
ATOM   2802  CB  PRO   353     134.328 164.433 122.739  1.00  0.00              
ATOM   2803  C   PRO   353     131.979 164.003 121.950  1.00  0.00              
ATOM   2804  O   PRO   353     131.411 164.879 121.300  1.00  0.00              
ATOM   2805  CD  PRO   353     135.016 165.062 120.513  1.00  0.00           C  
ATOM   2806  CG  PRO   353     134.969 165.590 121.954  1.00  0.00           C  
ATOM   2807  N   GLU   354     131.372 163.266 122.898  1.00  0.00              
ATOM   2808  CA  GLU   354     129.985 163.436 123.219  1.00  0.00              
ATOM   2809  CB  GLU   354     129.449 162.369 124.185  1.00  0.00              
ATOM   2810  C   GLU   354     129.795 164.763 123.890  1.00  0.00              
ATOM   2811  O   GLU   354     130.634 165.213 124.668  1.00  0.00              
ATOM   2812  CG  GLU   354     129.376 160.971 123.572  1.00  0.00           C  
ATOM   2813  CD  GLU   354     128.834 160.026 124.633  1.00  0.00           C  
ATOM   2814  OE1 GLU   354     128.920 160.380 125.839  1.00  0.00           O  
ATOM   2815  OE2 GLU   354     128.329 158.936 124.253  1.00  0.00           O  
ATOM   2816  N   VAL   355     128.658 165.420 123.586  1.00  0.00              
ATOM   2817  CA  VAL   355     128.298 166.705 124.125  1.00  0.00              
ATOM   2818  CB  VAL   355     127.250 167.380 123.294  1.00  0.00              
ATOM   2819  C   VAL   355     127.623 166.460 125.437  1.00  0.00              
ATOM   2820  O   VAL   355     127.028 165.413 125.620  1.00  0.00              
ATOM   2821  CG1 VAL   355     126.918 168.739 123.912  1.00  0.00           C  
ATOM   2822  CG2 VAL   355     127.693 167.421 121.834  1.00  0.00           C  
ATOM   2823  N   CYS   356     127.695 167.404 126.394  1.00  0.00              
ATOM   2824  CA  CYS   356     127.068 167.249 127.682  1.00  0.00              
ATOM   2825  CB  CYS   356     127.457 168.365 128.666  1.00  0.00              
ATOM   2826  C   CYS   356     125.579 167.260 127.536  1.00  0.00              
ATOM   2827  O   CYS   356     124.887 166.559 128.273  1.00  0.00              
ATOM   2828  SG  CYS   356     129.229 168.325 129.075  1.00  0.00           S  
ATOM   2829  N   GLU   357     125.023 168.084 126.622  1.00  0.00              
ATOM   2830  CA  GLU   357     123.597 168.027 126.499  1.00  0.00              
ATOM   2831  CB  GLU   357     122.833 169.300 126.902  1.00  0.00              
ATOM   2832  C   GLU   357     123.258 167.761 125.068  1.00  0.00              
ATOM   2833  O   GLU   357     123.859 168.327 124.157  1.00  0.00              
ATOM   2834  CG  GLU   357     122.860 170.407 125.852  1.00  0.00           C  
ATOM   2835  CD  GLU   357     121.834 171.451 126.267  1.00  0.00           C  
ATOM   2836  OE1 GLU   357     122.056 172.118 127.313  1.00  0.00           O  
ATOM   2837  OE2 GLU   357     120.809 171.590 125.547  1.00  0.00           O  
ATOM   2838  N   ARG   358     122.272 166.868 124.846  1.00  0.00              
ATOM   2839  CA  ARG   358     121.842 166.517 123.526  1.00  0.00              
ATOM   2840  CB  ARG   358     122.269 165.113 123.067  1.00  0.00              
ATOM   2841  C   ARG   358     120.354 166.481 123.503  1.00  0.00              
ATOM   2842  O   ARG   358     119.708 166.096 124.478  1.00  0.00              
ATOM   2843  CG  ARG   358     123.677 165.044 122.495  1.00  0.00           C  
ATOM   2844  CD  ARG   358     123.711 164.866 120.976  1.00  0.00           C  
ATOM   2845  NE  ARG   358     123.442 163.431 120.685  1.00  0.00           N  
ATOM   2846  CZ  ARG   358     124.483 162.554 120.593  1.00  0.00           C  
ATOM   2847  NH1 ARG   358     125.765 162.993 120.762  1.00  0.00           N  
ATOM   2848  NH2 ARG   358     124.244 161.236 120.330  1.00  0.00           N  
ATOM   2849  N   VAL   359     119.764 166.902 122.369  1.00  0.00              
ATOM   2850  CA  VAL   359     118.348 166.758 122.266  1.00  0.00              
ATOM   2851  CB  VAL   359     117.607 168.048 122.017  1.00  0.00              
ATOM   2852  C   VAL   359     118.113 165.810 121.129  1.00  0.00              
ATOM   2853  O   VAL   359     118.642 165.976 120.030  1.00  0.00              
ATOM   2854  CG1 VAL   359     117.818 168.522 120.570  1.00  0.00           C  
ATOM   2855  CG2 VAL   359     116.136 167.834 122.398  1.00  0.00           C  
ATOM   2856  N   GLU   360     117.322 164.752 121.375  1.00  0.00              
ATOM   2857  CA  GLU   360     117.085 163.794 120.340  1.00  0.00              
ATOM   2858  CB  GLU   360     117.614 162.394 120.699  1.00  0.00              
ATOM   2859  C   GLU   360     115.609 163.734 120.136  1.00  0.00              
ATOM   2860  O   GLU   360     114.834 163.930 121.071  1.00  0.00              
ATOM   2861  CG  GLU   360     119.144 162.371 120.816  1.00  0.00           C  
ATOM   2862  CD  GLU   360     119.586 161.001 121.306  1.00  0.00           C  
ATOM   2863  OE1 GLU   360     118.699 160.134 121.524  1.00  0.00           O  
ATOM   2864  OE2 GLU   360     120.820 160.805 121.471  1.00  0.00           O  
ATOM   2865  N   TYR   361     115.173 163.505 118.882  1.00  0.00              
ATOM   2866  CA  TYR   361     113.760 163.446 118.651  1.00  0.00              
ATOM   2867  CB  TYR   361     113.269 164.445 117.590  1.00  0.00              
ATOM   2868  C   TYR   361     113.434 162.079 118.151  1.00  0.00              
ATOM   2869  O   TYR   361     113.869 161.690 117.069  1.00  0.00              
ATOM   2870  CG  TYR   361     113.484 165.818 118.128  1.00  0.00           C  
ATOM   2871  CD1 TYR   361     112.562 166.387 118.976  1.00  0.00           C  
ATOM   2872  CD2 TYR   361     114.605 166.538 117.783  1.00  0.00           C  
ATOM   2873  CE1 TYR   361     112.755 167.654 119.475  1.00  0.00           C  
ATOM   2874  CE2 TYR   361     114.804 167.806 118.278  1.00  0.00           C  
ATOM   2875  CZ  TYR   361     113.878 168.365 119.125  1.00  0.00           C  
ATOM   2876  OH  TYR   361     114.080 169.665 119.635  1.00  0.00           O  
ATOM   2877  N   VAL   362     112.652 161.308 118.933  1.00  0.00              
ATOM   2878  CA  VAL   362     112.273 159.996 118.494  1.00  0.00              
ATOM   2879  CB  VAL   362     111.821 159.101 119.613  1.00  0.00              
ATOM   2880  C   VAL   362     111.126 160.172 117.549  1.00  0.00              
ATOM   2881  O   VAL   362     110.215 160.947 117.823  1.00  0.00              
ATOM   2882  CG1 VAL   362     111.344 157.766 119.019  1.00  0.00           C  
ATOM   2883  CG2 VAL   362     112.974 158.955 120.620  1.00  0.00           C  
ATOM   2884  N   PRO   363     111.198 159.583 116.386  1.00  0.00              
ATOM   2885  CA  PRO   363     110.077 159.764 115.497  1.00  0.00              
ATOM   2886  CB  PRO   363     110.651 160.327 114.198  1.00  0.00              
ATOM   2887  C   PRO   363     109.314 158.494 115.253  1.00  0.00              
ATOM   2888  O   PRO   363     109.876 157.410 115.404  1.00  0.00              
ATOM   2889  CD  PRO   363     112.456 159.699 115.664  1.00  0.00           C  
ATOM   2890  CG  PRO   363     112.083 159.778 114.176  1.00  0.00           C  
ATOM   2891  N   GLN   364     108.045 158.606 114.822  1.00  0.00              
ATOM   2892  CA  GLN   364     107.290 157.468 114.383  1.00  0.00              
ATOM   2893  CB  GLN   364     106.178 157.040 115.355  1.00  0.00              
ATOM   2894  C   GLN   364     106.653 157.952 113.121  1.00  0.00              
ATOM   2895  O   GLN   364     106.032 159.013 113.109  1.00  0.00              
ATOM   2896  CG  GLN   364     106.713 156.551 116.703  1.00  0.00           C  
ATOM   2897  CD  GLN   364     107.536 155.290 116.467  1.00  0.00           C  
ATOM   2898  OE1 GLN   364     107.117 154.385 115.748  1.00  0.00           O  
ATOM   2899  NE2 GLN   364     108.745 155.231 117.086  1.00  0.00           N  
ATOM   2900  N   VAL   365     106.785 157.199 112.014  1.00  0.00              
ATOM   2901  CA  VAL   365     106.282 157.743 110.785  1.00  0.00              
ATOM   2902  CB  VAL   365     107.323 157.805 109.709  1.00  0.00              
ATOM   2903  C   VAL   365     105.172 156.876 110.272  1.00  0.00              
ATOM   2904  O   VAL   365     105.162 155.665 110.489  1.00  0.00              
ATOM   2905  CG1 VAL   365     107.452 156.412 109.072  1.00  0.00           C  
ATOM   2906  CG2 VAL   365     106.967 158.934 108.734  1.00  0.00           C  
ATOM   2907  N   SER   366     104.186 157.504 109.591  1.00  0.00              
ATOM   2908  CA  SER   366     103.073 156.807 109.005  1.00  0.00              
ATOM   2909  CB  SER   366     101.791 156.846 109.854  1.00  0.00              
ATOM   2910  C   SER   366     102.750 157.506 107.723  1.00  0.00              
ATOM   2911  O   SER   366     103.166 158.646 107.515  1.00  0.00              
ATOM   2912  OG  SER   366     101.971 156.120 111.060  1.00  0.00           O  
ATOM   2913  N   TYR   367     102.003 156.837 106.816  1.00  0.00              
ATOM   2914  CA  TYR   367     101.716 157.470 105.561  1.00  0.00              
ATOM   2915  CB  TYR   367     102.616 156.978 104.414  1.00  0.00              
ATOM   2916  C   TYR   367     100.291 157.247 105.151  1.00  0.00              
ATOM   2917  O   TYR   367      99.619 156.320 105.603  1.00  0.00              
ATOM   2918  CG  TYR   367     102.372 155.520 104.233  1.00  0.00           C  
ATOM   2919  CD1 TYR   367     101.336 155.077 103.443  1.00  0.00           C  
ATOM   2920  CD2 TYR   367     103.180 154.594 104.853  1.00  0.00           C  
ATOM   2921  CE1 TYR   367     101.109 153.732 103.273  1.00  0.00           C  
ATOM   2922  CE2 TYR   367     102.958 153.248 104.686  1.00  0.00           C  
ATOM   2923  CZ  TYR   367     101.921 152.815 103.895  1.00  0.00           C  
ATOM   2924  OH  TYR   367     101.690 151.434 103.721  1.00  0.00           O  
ATOM   2925  N   ALA   368      99.814 158.149 104.264  1.00  0.00              
ATOM   2926  CA  ALA   368      98.506 158.166 103.671  1.00  0.00              
ATOM   2927  CB  ALA   368      97.600 159.293 104.192  1.00  0.00              
ATOM   2928  C   ALA   368      98.727 158.422 102.199  1.00  0.00              
ATOM   2929  O   ALA   368      99.817 158.802 101.774  1.00  0.00              
ATOM   2930  N   LYS   369      97.653 158.214 101.415  1.00  0.00              
ATOM   2931  CA  LYS   369      97.499 158.117  99.983  1.00  0.00              
ATOM   2932  CB  LYS   369      96.116 157.531  99.639  1.00  0.00              
ATOM   2933  C   LYS   369      97.684 159.284  99.033  1.00  0.00              
ATOM   2934  O   LYS   369      98.038 158.993  97.902  1.00  0.00              
ATOM   2935  CG  LYS   369      95.866 157.360  98.140  1.00  0.00           C  
ATOM   2936  CD  LYS   369      94.599 156.586  97.795  1.00  0.00           C  
ATOM   2937  CE  LYS   369      94.386 156.439  96.288  1.00  0.00           C  
ATOM   2938  NZ  LYS   369      95.367 155.481  95.731  1.00  0.00           N  
ATOM   2939  N   ILE   370      97.424 160.564  99.380  1.00  0.00              
ATOM   2940  CA  ILE   370      97.327 161.747  98.527  1.00  0.00              
ATOM   2941  CB  ILE   370      98.069 162.928  99.089  1.00  0.00              
ATOM   2942  C   ILE   370      97.731 161.587  97.075  1.00  0.00              
ATOM   2943  O   ILE   370      98.823 161.113  96.762  1.00  0.00              
ATOM   2944  CG2 ILE   370      99.577 162.651  98.973  1.00  0.00           C  
ATOM   2945  CG1 ILE   370      97.625 164.225  98.396  1.00  0.00           C  
ATOM   2946  CD1 ILE   370      98.077 165.485  99.135  1.00  0.00           C  
ATOM   2947  N   PRO   371      96.901 162.005  96.126  1.00  0.00              
ATOM   2948  CA  PRO   371      95.572 162.519  96.364  1.00  0.00              
ATOM   2949  CB  PRO   371      95.305 163.544  95.262  1.00  0.00              
ATOM   2950  C   PRO   371      94.601 161.388  96.316  1.00  0.00              
ATOM   2951  O   PRO   371      94.955 160.321  95.816  1.00  0.00              
ATOM   2952  CD  PRO   371      97.465 162.542  94.897  1.00  0.00           C  
ATOM   2953  CG  PRO   371      96.276 163.149  94.140  1.00  0.00           C  
ATOM   2954  N   ALA   372      93.378 161.603  96.833  1.00  0.00              
ATOM   2955  CA  ALA   372      92.330 160.630  96.738  1.00  0.00              
ATOM   2956  CB  ALA   372      91.160 160.881  97.706  1.00  0.00              
ATOM   2957  C   ALA   372      91.796 160.731  95.347  1.00  0.00              
ATOM   2958  O   ALA   372      92.005 161.729  94.659  1.00  0.00              
ATOM   2959  N   LYS   373      91.098 159.678  94.888  1.00  0.00              
ATOM   2960  CA  LYS   373      90.572 159.675  93.557  1.00  0.00              
ATOM   2961  CB  LYS   373      89.860 158.362  93.194  1.00  0.00              
ATOM   2962  C   LYS   373      89.581 160.785  93.443  1.00  0.00              
ATOM   2963  O   LYS   373      89.501 161.444  92.407  1.00  0.00              
ATOM   2964  CG  LYS   373      89.517 158.254  91.707  1.00  0.00           C  
ATOM   2965  CD  LYS   373      89.100 156.847  91.274  1.00  0.00           C  
ATOM   2966  CE  LYS   373      90.242 155.830  91.316  1.00  0.00           C  
ATOM   2967  NZ  LYS   373      90.531 155.453  92.717  1.00  0.00           N  
ATOM   2968  N   ILE   374      88.791 161.030  94.507  1.00  0.00              
ATOM   2969  CA  ILE   374      87.810 162.066  94.378  1.00  0.00              
ATOM   2970  CB  ILE   374      86.557 161.754  95.140  1.00  0.00              
ATOM   2971  C   ILE   374      88.356 163.335  94.955  1.00  0.00              
ATOM   2972  O   ILE   374      87.650 164.069  95.643  1.00  0.00              
ATOM   2973  CG2 ILE   374      85.925 160.490  94.534  1.00  0.00           C  
ATOM   2974  CG1 ILE   374      86.873 161.635  96.641  1.00  0.00           C  
ATOM   2975  CD1 ILE   374      85.629 161.626  97.529  1.00  0.00           C  
ATOM   2976  N   MET   375      89.621 163.669  94.650  1.00  0.00              
ATOM   2977  CA  MET   375      90.106 164.914  95.166  1.00  0.00              
ATOM   2978  CB  MET   375      90.721 164.783  96.566  1.00  0.00              
ATOM   2979  C   MET   375      91.185 165.380  94.245  1.00  0.00              
ATOM   2980  O   MET   375      91.606 166.537  94.281  1.00  0.00              
ATOM   2981  CG  MET   375      90.923 166.133  97.250  1.00  0.00           C  
ATOM   2982  SD  MET   375      91.648 166.040  98.912  1.00  0.00           S  
ATOM   2983  CE  MET   375      93.301 165.593  98.311  1.00  0.00           C  
ATOM   2984  N   ALA   376      91.635 164.476  93.360  1.00  0.00              
ATOM   2985  CA  ALA   376      92.718 164.776  92.474  1.00  0.00              
ATOM   2986  CB  ALA   376      93.096 163.587  91.575  1.00  0.00              
ATOM   2987  C   ALA   376      92.333 165.917  91.586  1.00  0.00              
ATOM   2988  O   ALA   376      93.144 166.803  91.318  1.00  0.00              
ATOM   2989  N   GLU   377      91.075 165.926  91.111  1.00  0.00              
ATOM   2990  CA  GLU   377      90.639 166.939  90.192  1.00  0.00              
ATOM   2991  CB  GLU   377      89.198 166.717  89.698  1.00  0.00              
ATOM   2992  C   GLU   377      90.687 168.284  90.851  1.00  0.00              
ATOM   2993  O   GLU   377      91.114 169.264  90.239  1.00  0.00              
ATOM   2994  CG  GLU   377      89.021 165.453  88.853  1.00  0.00           C  
ATOM   2995  CD  GLU   377      88.863 164.267  89.795  1.00  0.00           C  
ATOM   2996  OE1 GLU   377      88.883 164.488  91.035  1.00  0.00           O  
ATOM   2997  OE2 GLU   377      88.714 163.124  89.286  1.00  0.00           O  
ATOM   2998  N   GLU   378      90.260 168.365  92.127  1.00  0.00              
ATOM   2999  CA  GLU   378      90.198 169.630  92.806  1.00  0.00              
ATOM   3000  CB  GLU   378      89.694 169.494  94.253  1.00  0.00              
ATOM   3001  C   GLU   378      91.576 170.209  92.897  1.00  0.00              
ATOM   3002  O   GLU   378      91.801 171.368  92.550  1.00  0.00              
ATOM   3003  CG  GLU   378      88.241 169.034  94.370  1.00  0.00           C  
ATOM   3004  CD  GLU   378      87.932 168.863  95.851  1.00  0.00           C  
ATOM   3005  OE1 GLU   378      88.870 169.038  96.675  1.00  0.00           O  
ATOM   3006  OE2 GLU   378      86.755 168.553  96.178  1.00  0.00           O  
ATOM   3007  N   ILE   379      92.546 169.388  93.336  1.00  0.00              
ATOM   3008  CA  ILE   379      93.893 169.839  93.544  1.00  0.00              
ATOM   3009  CB  ILE   379      94.783 168.766  94.104  1.00  0.00              
ATOM   3010  C   ILE   379      94.482 170.256  92.235  1.00  0.00              
ATOM   3011  O   ILE   379      95.194 171.256  92.151  1.00  0.00              
ATOM   3012  CG2 ILE   379      96.227 169.295  94.108  1.00  0.00           C  
ATOM   3013  CG1 ILE   379      94.283 168.323  95.489  1.00  0.00           C  
ATOM   3014  CD1 ILE   379      94.954 167.048  95.997  1.00  0.00           C  
ATOM   3015  N   ALA   380      94.208 169.487  91.168  1.00  0.00              
ATOM   3016  CA  ALA   380      94.806 169.809  89.909  1.00  0.00              
ATOM   3017  CB  ALA   380      94.408 168.825  88.797  1.00  0.00              
ATOM   3018  C   ALA   380      94.367 171.178  89.494  1.00  0.00              
ATOM   3019  O   ALA   380      95.182 171.989  89.056  1.00  0.00              
ATOM   3020  N   SER   381      93.061 171.472  89.632  1.00  0.00              
ATOM   3021  CA  SER   381      92.538 172.747  89.232  1.00  0.00              
ATOM   3022  CB  SER   381      91.000 172.794  89.263  1.00  0.00              
ATOM   3023  C   SER   381      93.040 173.822  90.145  1.00  0.00              
ATOM   3024  O   SER   381      93.404 174.907  89.693  1.00  0.00              
ATOM   3025  OG  SER   381      90.531 172.626  90.593  1.00  0.00           O  
ATOM   3026  N   LYS   382      93.102 173.535  91.460  1.00  0.00              
ATOM   3027  CA  LYS   382      93.446 174.548  92.415  1.00  0.00              
ATOM   3028  CB  LYS   382      93.451 174.032  93.864  1.00  0.00              
ATOM   3029  C   LYS   382      94.808 175.079  92.121  1.00  0.00              
ATOM   3030  O   LYS   382      95.009 176.292  92.105  1.00  0.00              
ATOM   3031  CG  LYS   382      92.058 173.672  94.386  1.00  0.00           C  
ATOM   3032  CD  LYS   382      92.075 172.893  95.702  1.00  0.00           C  
ATOM   3033  CE  LYS   382      90.680 172.537  96.220  1.00  0.00           C  
ATOM   3034  NZ  LYS   382      90.789 171.787  97.491  1.00  0.00           N  
ATOM   3035  N   TYR   383      95.793 174.200  91.867  1.00  0.00              
ATOM   3036  CA  TYR   383      97.080 174.777  91.635  1.00  0.00              
ATOM   3037  CB  TYR   383      98.197 174.062  92.416  1.00  0.00              
ATOM   3038  C   TYR   383      97.410 174.633  90.193  1.00  0.00              
ATOM   3039  O   TYR   383      98.543 174.301  89.860  1.00  0.00              
ATOM   3040  CG  TYR   383      97.876 174.191  93.865  1.00  0.00           C  
ATOM   3041  CD1 TYR   383      97.074 173.260  94.486  1.00  0.00           C  
ATOM   3042  CD2 TYR   383      98.370 175.243  94.602  1.00  0.00           C  
ATOM   3043  CE1 TYR   383      96.772 173.375  95.822  1.00  0.00           C  
ATOM   3044  CE2 TYR   383      98.071 175.362  95.939  1.00  0.00           C  
ATOM   3045  CZ  TYR   383      97.272 174.427  96.551  1.00  0.00           C  
ATOM   3046  OH  TYR   383      96.964 174.548  97.923  1.00  0.00           O  
ATOM   3047  N   ASN   384      96.471 174.974  89.290  1.00  0.00              
ATOM   3048  CA  ASN   384      96.777 174.785  87.903  1.00  0.00              
ATOM   3049  CB  ASN   384      95.604 175.131  86.971  1.00  0.00              
ATOM   3050  C   ASN   384      97.895 175.717  87.601  1.00  0.00              
ATOM   3051  O   ASN   384      97.694 176.923  87.498  1.00  0.00              
ATOM   3052  CG  ASN   384      95.915 174.548  85.603  1.00  0.00           C  
ATOM   3053  OD1 ASN   384      95.273 174.879  84.608  1.00  0.00           O  
ATOM   3054  ND2 ASN   384      96.928 173.643  85.556  1.00  0.00           N  
ATOM   3055  N   LEU   385      99.120 175.178  87.466  1.00  0.00              
ATOM   3056  CA  LEU   385     100.239 176.027  87.201  1.00  0.00              
ATOM   3057  CB  LEU   385     101.591 175.429  87.626  1.00  0.00              
ATOM   3058  C   LEU   385     100.278 176.239  85.732  1.00  0.00              
ATOM   3059  O   LEU   385      99.833 175.397  84.956  1.00  0.00              
ATOM   3060  CG  LEU   385     101.715 175.222  89.147  1.00  0.00           C  
ATOM   3061  CD1 LEU   385     103.088 174.642  89.522  1.00  0.00           C  
ATOM   3062  CD2 LEU   385     101.379 176.510  89.915  1.00  0.00           C  
ATOM   3063  N   HIS   386     100.746 177.422  85.314  1.00  0.00              
ATOM   3064  CA  HIS   386     100.946 177.625  83.917  1.00  0.00              
ATOM   3065  CB  HIS   386     100.032 178.714  83.316  1.00  0.00              
ATOM   3066  C   HIS   386     102.374 178.059  83.814  1.00  0.00              
ATOM   3067  O   HIS   386     102.660 179.248  83.677  1.00  0.00              
ATOM   3068  ND1 HIS   386      99.491 181.183  83.587  1.00  0.00           N  
ATOM   3069  CG  HIS   386     100.019 180.009  84.077  1.00  0.00           C  
ATOM   3070  NE2 HIS   386     100.258 181.634  85.625  1.00  0.00           N  
ATOM   3071  CD2 HIS   386     100.483 180.302  85.323  1.00  0.00           C  
ATOM   3072  CE1 HIS   386      99.661 182.122  84.553  1.00  0.00           C  
ATOM   3073  N   GLN   387     103.307 177.080  83.851  1.00  0.00              
ATOM   3074  CA  GLN   387     104.718 177.356  83.809  1.00  0.00              
ATOM   3075  CB  GLN   387     105.245 177.663  82.393  1.00  0.00              
ATOM   3076  C   GLN   387     105.048 178.476  84.748  1.00  0.00              
ATOM   3077  O   GLN   387     105.341 179.593  84.327  1.00  0.00              
ATOM   3078  CG  GLN   387     104.565 178.846  81.700  1.00  0.00           C  
ATOM   3079  CD  GLN   387     103.298 178.331  81.030  1.00  0.00           C  
ATOM   3080  OE1 GLN   387     102.897 177.186  81.230  1.00  0.00           O  
ATOM   3081  NE2 GLN   387     102.646 179.199  80.212  1.00  0.00           N  
ATOM   3082  N   VAL   388     104.989 178.194  86.065  1.00  0.00              
ATOM   3083  CA  VAL   388     105.183 179.204  87.065  1.00  0.00              
ATOM   3084  CB  VAL   388     105.053 178.672  88.466  1.00  0.00              
ATOM   3085  C   VAL   388     106.525 179.858  86.933  1.00  0.00              
ATOM   3086  O   VAL   388     106.605 181.085  86.876  1.00  0.00              
ATOM   3087  CG1 VAL   388     103.604 178.198  88.669  1.00  0.00           C  
ATOM   3088  CG2 VAL   388     106.097 177.563  88.686  1.00  0.00           C  
ATOM   3089  N   HIS   389     107.622 179.081  86.859  1.00  0.00              
ATOM   3090  CA  HIS   389     108.903 179.729  86.829  1.00  0.00              
ATOM   3091  CB  HIS   389     110.084 178.747  86.870  1.00  0.00              
ATOM   3092  C   HIS   389     109.036 180.539  85.587  1.00  0.00              
ATOM   3093  O   HIS   389     109.336 181.731  85.646  1.00  0.00              
ATOM   3094  ND1 HIS   389     111.853 180.012  88.174  1.00  0.00           N  
ATOM   3095  CG  HIS   389     111.394 179.461  86.999  1.00  0.00           C  
ATOM   3096  NE2 HIS   389     113.394 180.438  86.628  1.00  0.00           N  
ATOM   3097  CD2 HIS   389     112.347 179.729  86.065  1.00  0.00           C  
ATOM   3098  CE1 HIS   389     113.051 180.583  87.896  1.00  0.00           C  
ATOM   3099  N   LYS   390     108.792 179.921  84.418  1.00  0.00              
ATOM   3100  CA  LYS   390     108.910 180.689  83.218  1.00  0.00              
ATOM   3101  CB  LYS   390     109.468 179.896  82.020  1.00  0.00              
ATOM   3102  C   LYS   390     107.538 181.147  82.892  1.00  0.00              
ATOM   3103  O   LYS   390     106.728 180.393  82.358  1.00  0.00              
ATOM   3104  CG  LYS   390     108.707 178.607  81.705  1.00  0.00           C  
ATOM   3105  CD  LYS   390     108.756 177.577  82.836  1.00  0.00           C  
ATOM   3106  CE  LYS   390     108.004 176.283  82.523  1.00  0.00           C  
ATOM   3107  NZ  LYS   390     108.796 175.455  81.586  1.00  0.00           N  
ATOM   3108  N   LYS   391     107.243 182.418  83.209  1.00  0.00              
ATOM   3109  CA  LYS   391     105.918 182.891  82.970  1.00  0.00              
ATOM   3110  CB  LYS   391     105.639 184.271  83.590  1.00  0.00              
ATOM   3111  C   LYS   391     105.742 183.000  81.500  1.00  0.00              
ATOM   3112  O   LYS   391     106.574 183.558  80.787  1.00  0.00              
ATOM   3113  CG  LYS   391     104.178 184.712  83.481  1.00  0.00           C  
ATOM   3114  CD  LYS   391     103.831 185.891  84.393  1.00  0.00           C  
ATOM   3115  CE  LYS   391     102.373 186.341  84.292  1.00  0.00           C  
ATOM   3116  NZ  LYS   391     102.124 187.460  85.228  1.00  0.00           N  
ATOM   3117  N   ALA   392     104.631 182.426  81.019  1.00  0.00              
ATOM   3118  CA  ALA   392     104.271 182.455  79.640  1.00  0.00              
ATOM   3119  CB  ALA   392     104.931 181.349  78.800  1.00  0.00              
ATOM   3120  C   ALA   392     102.809 182.179  79.666  1.00  0.00              
ATOM   3121  O   ALA   392     102.275 181.789  80.703  1.00  0.00              
ATOM   3122  N   ILE   393     102.097 182.399  78.550  1.00  0.00              
ATOM   3123  CA  ILE   393     100.704 182.102  78.647  1.00  0.00              
ATOM   3124  CB  ILE   393      99.810 183.190  78.126  1.00  0.00              
ATOM   3125  C   ILE   393     100.436 180.882  77.837  1.00  0.00              
ATOM   3126  O   ILE   393     100.501 180.906  76.609  1.00  0.00              
ATOM   3127  CG2 ILE   393      98.368 182.657  78.124  1.00  0.00           C  
ATOM   3128  CG1 ILE   393      99.990 184.474  78.954  1.00  0.00           C  
ATOM   3129  CD1 ILE   393      99.325 185.700  78.330  1.00  0.00           C  
ATOM   3130  N   ILE   394     100.142 179.763  78.526  1.00  0.00              
ATOM   3131  CA  ILE   394      99.794 178.566  77.826  1.00  0.00              
ATOM   3132  CB  ILE   394     100.624 177.379  78.218  1.00  0.00              
ATOM   3133  C   ILE   394      98.390 178.283  78.209  1.00  0.00              
ATOM   3134  O   ILE   394      98.099 177.916  79.346  1.00  0.00              
ATOM   3135  CG2 ILE   394     100.032 176.136  77.534  1.00  0.00           C  
ATOM   3136  CG1 ILE   394     102.102 177.628  77.873  1.00  0.00           C  
ATOM   3137  CD1 ILE   394     103.056 176.614  78.503  1.00  0.00           C  
ATOM   3138  N   GLU   395      97.473 178.468  77.249  1.00  0.00              
ATOM   3139  CA  GLU   395      96.098 178.210  77.515  1.00  0.00              
ATOM   3140  CB  GLU   395      95.142 178.978  76.586  1.00  0.00              
ATOM   3141  C   GLU   395      95.905 176.750  77.298  1.00  0.00              
ATOM   3142  O   GLU   395      96.781 176.079  76.754  1.00  0.00              
ATOM   3143  CG  GLU   395      95.349 178.670  75.102  1.00  0.00           C  
ATOM   3144  CD  GLU   395      94.357 179.510  74.311  1.00  0.00           C  
ATOM   3145  OE1 GLU   395      93.585 180.272  74.952  1.00  0.00           O  
ATOM   3146  OE2 GLU   395      94.361 179.405  73.056  1.00  0.00           O  
ATOM   3147  N   GLY   396      94.757 176.202  77.736  1.00  0.00              
ATOM   3148  CA  GLY   396      94.613 174.787  77.589  1.00  0.00              
ATOM   3149  C   GLY   396      93.227 174.452  77.158  1.00  0.00              
ATOM   3150  O   GLY   396      92.459 175.306  76.719  1.00  0.00              
ATOM   3151  N   GLY   397      92.893 173.154  77.287  1.00  0.00              
ATOM   3152  CA  GLY   397      91.643 172.610  76.856  1.00  0.00              
ATOM   3153  C   GLY   397      90.759 172.392  78.036  1.00  0.00              
ATOM   3154  O   GLY   397      90.157 173.338  78.543  1.00  0.00              
ATOM   3155  N   ILE   398      90.650 171.110  78.456  1.00  0.00              
ATOM   3156  CA  ILE   398      89.792 170.660  79.516  1.00  0.00              
ATOM   3157  CB  ILE   398      90.057 169.273  80.037  1.00  0.00              
ATOM   3158  C   ILE   398      89.804 171.629  80.638  1.00  0.00              
ATOM   3159  O   ILE   398      90.769 172.372  80.808  1.00  0.00              
ATOM   3160  CG2 ILE   398      91.355 169.280  80.849  1.00  0.00           C  
ATOM   3161  CG1 ILE   398      88.848 168.780  80.849  1.00  0.00           C  
ATOM   3162  CD1 ILE   398      88.898 167.288  81.173  1.00  0.00           C  
ATOM   3163  N   VAL   399      88.682 171.647  81.391  1.00  0.00              
ATOM   3164  CA  VAL   399      88.418 172.616  82.411  1.00  0.00              
ATOM   3165  CB  VAL   399      87.278 172.237  83.317  1.00  0.00              
ATOM   3166  C   VAL   399      89.639 172.869  83.229  1.00  0.00              
ATOM   3167  O   VAL   399      90.024 172.104  84.112  1.00  0.00              
ATOM   3168  CG1 VAL   399      85.986 172.233  82.484  1.00  0.00           C  
ATOM   3169  CG2 VAL   399      87.579 170.876  83.969  1.00  0.00           C  
ATOM   3170  N   ASP   400      90.286 173.997  82.885  1.00  0.00              
ATOM   3171  CA  ASP   400      91.428 174.535  83.549  1.00  0.00              
ATOM   3172  CB  ASP   400      91.070 175.305  84.831  1.00  0.00              
ATOM   3173  C   ASP   400      92.425 173.475  83.894  1.00  0.00              
ATOM   3174  O   ASP   400      92.764 173.296  85.063  1.00  0.00              
ATOM   3175  CG  ASP   400      90.316 176.561  84.417  1.00  0.00           C  
ATOM   3176  OD1 ASP   400      90.247 176.831  83.188  1.00  0.00           O  
ATOM   3177  OD2 ASP   400      89.800 177.269  85.323  1.00  0.00           O  
ATOM   3178  N   ASN   401      92.924 172.735  82.888  1.00  0.00              
ATOM   3179  CA  ASN   401      93.964 171.783  83.153  1.00  0.00              
ATOM   3180  CB  ASN   401      93.737 170.392  82.553  1.00  0.00              
ATOM   3181  C   ASN   401      95.098 172.308  82.347  1.00  0.00              
ATOM   3182  O   ASN   401      94.917 173.176  81.494  1.00  0.00              
ATOM   3183  CG  ASN   401      94.001 170.533  81.058  1.00  0.00           C  
ATOM   3184  OD1 ASN   401      94.886 169.879  80.508  1.00  0.00           O  
ATOM   3185  ND2 ASN   401      93.216 171.411  80.378  1.00  0.00           N  
ATOM   3186  N   SER   402      96.305 171.801  82.616  1.00  0.00              
ATOM   3187  CA  SER   402      97.467 172.232  81.910  1.00  0.00              
ATOM   3188  CB  SER   402      97.583 173.766  81.769  1.00  0.00              
ATOM   3189  C   SER   402      98.585 171.702  82.735  1.00  0.00              
ATOM   3190  O   SER   402      98.731 170.490  82.887  1.00  0.00              
ATOM   3191  OG  SER   402      97.498 174.412  83.031  1.00  0.00           O  
ATOM   3192  N   THR   403      99.413 172.595  83.298  1.00  0.00              
ATOM   3193  CA  THR   403     100.490 172.099  84.087  1.00  0.00              
ATOM   3194  CB  THR   403     101.382 173.168  84.644  1.00  0.00              
ATOM   3195  C   THR   403      99.945 171.313  85.243  1.00  0.00              
ATOM   3196  O   THR   403     100.441 170.218  85.504  1.00  0.00              
ATOM   3197  OG1 THR   403     101.937 173.941  83.590  1.00  0.00           O  
ATOM   3198  CG2 THR   403     102.503 172.498  85.456  1.00  0.00           C  
ATOM   3199  N   SER   404      98.913 171.797  85.978  1.00  0.00              
ATOM   3200  CA  SER   404      98.535 170.913  87.030  1.00  0.00              
ATOM   3201  CB  SER   404      97.907 171.539  88.280  1.00  0.00              
ATOM   3202  C   SER   404      97.629 169.881  86.487  1.00  0.00              
ATOM   3203  O   SER   404      96.405 169.989  86.525  1.00  0.00              
ATOM   3204  OG  SER   404      98.949 171.866  89.185  1.00  0.00           O  
ATOM   3205  N   VAL   405      98.271 168.823  85.971  1.00  0.00              
ATOM   3206  CA  VAL   405      97.590 167.686  85.462  1.00  0.00              
ATOM   3207  CB  VAL   405      98.392 166.904  84.463  1.00  0.00              
ATOM   3208  C   VAL   405      97.349 166.823  86.652  1.00  0.00              
ATOM   3209  O   VAL   405      98.028 166.949  87.669  1.00  0.00              
ATOM   3210  CG1 VAL   405      99.658 166.373  85.155  1.00  0.00           C  
ATOM   3211  CG2 VAL   405      97.498 165.802  83.871  1.00  0.00           C  
ATOM   3212  N   LYS   406      96.344 165.940  86.568  1.00  0.00              
ATOM   3213  CA  LYS   406      96.039 165.096  87.681  1.00  0.00              
ATOM   3214  CB  LYS   406      94.797 164.222  87.440  1.00  0.00              
ATOM   3215  C   LYS   406      97.224 164.218  87.938  1.00  0.00              
ATOM   3216  O   LYS   406      97.528 163.886  89.083  1.00  0.00              
ATOM   3217  CG  LYS   406      94.282 163.543  88.709  1.00  0.00           C  
ATOM   3218  CD  LYS   406      92.829 163.075  88.609  1.00  0.00           C  
ATOM   3219  CE  LYS   406      92.608 161.913  87.642  1.00  0.00           C  
ATOM   3220  NZ  LYS   406      91.175 161.542  87.623  1.00  0.00           N  
ATOM   3221  N   GLN   407      97.932 163.819  86.865  1.00  0.00              
ATOM   3222  CA  GLN   407      99.072 162.957  86.992  1.00  0.00              
ATOM   3223  CB  GLN   407      99.667 162.564  85.626  1.00  0.00              
ATOM   3224  C   GLN   407     100.124 163.675  87.787  1.00  0.00              
ATOM   3225  O   GLN   407     100.784 163.076  88.634  1.00  0.00              
ATOM   3226  CG  GLN   407     100.690 161.425  85.680  1.00  0.00           C  
ATOM   3227  CD  GLN   407     102.037 161.979  86.120  1.00  0.00           C  
ATOM   3228  OE1 GLN   407     102.492 163.007  85.622  1.00  0.00           O  
ATOM   3229  NE2 GLN   407     102.698 161.274  87.078  1.00  0.00           N  
ATOM   3230  N   PHE   408     100.275 164.993  87.548  1.00  0.00              
ATOM   3231  CA  PHE   408     101.272 165.823  88.169  1.00  0.00              
ATOM   3232  CB  PHE   408     101.156 167.280  87.676  1.00  0.00              
ATOM   3233  C   PHE   408     101.066 165.835  89.652  1.00  0.00              
ATOM   3234  O   PHE   408     102.007 165.681  90.430  1.00  0.00              
ATOM   3235  CG  PHE   408     102.138 168.156  88.378  1.00  0.00           C  
ATOM   3236  CD1 PHE   408     103.416 168.317  87.895  1.00  0.00           C  
ATOM   3237  CD2 PHE   408     101.772 168.832  89.520  1.00  0.00           C  
ATOM   3238  CE1 PHE   408     104.315 169.132  88.545  1.00  0.00           C  
ATOM   3239  CE2 PHE   408     102.665 169.647  90.175  1.00  0.00           C  
ATOM   3240  CZ  PHE   408     103.941 169.798  89.688  1.00  0.00           C  
ATOM   3241  N   ILE   409      99.809 165.997  90.088  1.00  0.00              
ATOM   3242  CA  ILE   409      99.535 166.112  91.488  1.00  0.00              
ATOM   3243  CB  ILE   409      98.075 166.393  91.754  1.00  0.00              
ATOM   3244  C   ILE   409      99.962 164.845  92.164  1.00  0.00              
ATOM   3245  O   ILE   409     100.538 164.868  93.252  1.00  0.00              
ATOM   3246  CG2 ILE   409      97.264 165.114  91.522  1.00  0.00           C  
ATOM   3247  CG1 ILE   409      97.869 166.971  93.155  1.00  0.00           C  
ATOM   3248  CD1 ILE   409      98.265 166.017  94.276  1.00  0.00           C  
ATOM   3249  N   ARG   410      99.704 163.693  91.524  1.00  0.00              
ATOM   3250  CA  ARG   410     100.020 162.437  92.137  1.00  0.00              
ATOM   3251  CB  ARG   410      99.501 161.236  91.328  1.00  0.00              
ATOM   3252  C   ARG   410     101.500 162.294  92.321  1.00  0.00              
ATOM   3253  O   ARG   410     101.934 161.727  93.319  1.00  0.00              
ATOM   3254  CG  ARG   410      97.972 161.210  91.237  1.00  0.00           C  
ATOM   3255  CD  ARG   410      97.409 160.029  90.444  1.00  0.00           C  
ATOM   3256  NE  ARG   410      95.927 160.193  90.383  1.00  0.00           N  
ATOM   3257  CZ  ARG   410      95.124 159.643  91.342  1.00  0.00           C  
ATOM   3258  NH1 ARG   410      95.671 158.945  92.379  1.00  0.00           N  
ATOM   3259  NH2 ARG   410      93.770 159.787  91.263  1.00  0.00           N  
ATOM   3260  N   ASP   411     102.317 162.714  91.334  1.00  0.00              
ATOM   3261  CA  ASP   411     103.739 162.564  91.472  1.00  0.00              
ATOM   3262  CB  ASP   411     104.479 162.379  90.133  1.00  0.00              
ATOM   3263  C   ASP   411     104.428 163.635  92.291  1.00  0.00              
ATOM   3264  O   ASP   411     105.490 163.378  92.850  1.00  0.00              
ATOM   3265  CG  ASP   411     104.306 163.600  89.254  1.00  0.00           C  
ATOM   3266  OD1 ASP   411     103.142 163.967  88.946  1.00  0.00           O  
ATOM   3267  OD2 ASP   411     105.353 164.169  88.852  1.00  0.00           O  
ATOM   3268  N   ASN   412     103.943 164.896  92.254  1.00  0.00              
ATOM   3269  CA  ASN   412     104.581 166.010  92.923  1.00  0.00              
ATOM   3270  CB  ASN   412     104.474 167.298  92.100  1.00  0.00              
ATOM   3271  C   ASN   412     104.156 166.352  94.330  1.00  0.00              
ATOM   3272  O   ASN   412     104.982 166.799  95.126  1.00  0.00              
ATOM   3273  CG  ASN   412     105.329 167.074  90.866  1.00  0.00           C  
ATOM   3274  OD1 ASN   412     106.536 167.309  90.876  1.00  0.00           O  
ATOM   3275  ND2 ASN   412     104.691 166.571  89.777  1.00  0.00           N  
ATOM   3276  N   LEU   413     102.855 166.219  94.666  1.00  0.00              
ATOM   3277  CA  LEU   413     102.362 166.746  95.916  1.00  0.00              
ATOM   3278  CB  LEU   413     100.855 167.063  95.920  1.00  0.00              
ATOM   3279  C   LEU   413     102.647 165.871  97.096  1.00  0.00              
ATOM   3280  O   LEU   413     102.639 164.645  97.001  1.00  0.00              
ATOM   3281  CG  LEU   413     100.471 168.218  94.976  1.00  0.00           C  
ATOM   3282  CD1 LEU   413      99.033 168.695  95.237  1.00  0.00           C  
ATOM   3283  CD2 LEU   413     101.489 169.365  95.044  1.00  0.00           C  
ATOM   3284  N   VAL   414     102.900 166.522  98.260  1.00  0.00              
ATOM   3285  CA  VAL   414     103.180 165.843  99.496  1.00  0.00              
ATOM   3286  CB  VAL   414     104.644 165.748  99.822  1.00  0.00              
ATOM   3287  C   VAL   414     102.622 166.663 100.616  1.00  0.00              
ATOM   3288  O   VAL   414     102.543 167.887 100.527  1.00  0.00              
ATOM   3289  CG1 VAL   414     105.354 164.880  98.784  1.00  0.00           C  
ATOM   3290  CG2 VAL   414     105.215 167.172  99.901  1.00  0.00           C  
ATOM   3291  N   PHE   415     102.224 165.992 101.714  1.00  0.00              
ATOM   3292  CA  PHE   415     101.749 166.691 102.868  1.00  0.00              
ATOM   3293  CB  PHE   415     100.270 166.400 103.173  1.00  0.00              
ATOM   3294  C   PHE   415     102.566 166.182 104.016  1.00  0.00              
ATOM   3295  O   PHE   415     102.761 164.976 104.161  1.00  0.00              
ATOM   3296  CG  PHE   415      99.860 167.301 104.281  1.00  0.00           C  
ATOM   3297  CD1 PHE   415      99.405 168.572 104.031  1.00  0.00           C  
ATOM   3298  CD2 PHE   415      99.939 166.872 105.582  1.00  0.00           C  
ATOM   3299  CE1 PHE   415      99.029 169.394 105.069  1.00  0.00           C  
ATOM   3300  CE2 PHE   415      99.564 167.686 106.622  1.00  0.00           C  
ATOM   3301  CZ  PHE   415      99.107 168.952 106.366  1.00  0.00           C  
ATOM   3302  N   LEU   416     103.093 167.100 104.853  1.00  0.00              
ATOM   3303  CA  LEU   416     103.874 166.694 105.989  1.00  0.00              
ATOM   3304  CB  LEU   416     105.251 167.345 106.137  1.00  0.00              
ATOM   3305  C   LEU   416     103.198 167.150 107.238  1.00  0.00              
ATOM   3306  O   LEU   416     102.674 168.261 107.312  1.00  0.00              
ATOM   3307  CG  LEU   416     106.297 166.895 105.128  1.00  0.00           C  
ATOM   3308  CD1 LEU   416     107.688 167.333 105.598  1.00  0.00           C  
ATOM   3309  CD2 LEU   416     106.188 165.391 104.848  1.00  0.00           C  
ATOM   3310  N   ASP   417     103.208 166.282 108.266  1.00  0.00              
ATOM   3311  CA  ASP   417     102.681 166.651 109.546  1.00  0.00              
ATOM   3312  CB  ASP   417     101.451 165.843 109.994  1.00  0.00              
ATOM   3313  C   ASP   417     103.720 166.333 110.574  1.00  0.00              
ATOM   3314  O   ASP   417     104.077 165.170 110.759  1.00  0.00              
ATOM   3315  CG  ASP   417     100.232 166.305 109.224  1.00  0.00           C  
ATOM   3316  OD1 ASP   417      99.688 167.396 109.541  1.00  0.00           O  
ATOM   3317  OD2 ASP   417      99.820 165.548 108.311  1.00  0.00           O  
ATOM   3318  N   ILE   418     104.252 167.360 111.262  1.00  0.00              
ATOM   3319  CA  ILE   418     105.149 167.085 112.349  1.00  0.00              
ATOM   3320  CB  ILE   418     106.538 167.660 112.214  1.00  0.00              
ATOM   3321  C   ILE   418     104.529 167.588 113.615  1.00  0.00              
ATOM   3322  O   ILE   418     104.190 168.764 113.739  1.00  0.00              
ATOM   3323  CG2 ILE   418     107.326 166.814 111.210  1.00  0.00           C  
ATOM   3324  CG1 ILE   418     106.507 169.155 111.880  1.00  0.00           C  
ATOM   3325  CD1 ILE   418     106.028 169.437 110.457  1.00  0.00           C  
ATOM   3326  N   PHE   419     104.349 166.674 114.592  1.00  0.00              
ATOM   3327  CA  PHE   419     103.743 167.014 115.849  1.00  0.00              
ATOM   3328  CB  PHE   419     102.211 166.918 115.821  1.00  0.00              
ATOM   3329  C   PHE   419     104.244 166.055 116.887  1.00  0.00              
ATOM   3330  O   PHE   419     105.012 165.143 116.585  1.00  0.00              
ATOM   3331  CG  PHE   419     101.883 165.507 115.485  1.00  0.00           C  
ATOM   3332  CD1 PHE   419     101.936 165.077 114.180  1.00  0.00           C  
ATOM   3333  CD2 PHE   419     101.520 164.619 116.470  1.00  0.00           C  
ATOM   3334  CE1 PHE   419     101.635 163.775 113.861  1.00  0.00           C  
ATOM   3335  CE2 PHE   419     101.218 163.315 116.155  1.00  0.00           C  
ATOM   3336  CZ  PHE   419     101.277 162.891 114.850  1.00  0.00           C  
ATOM   3337  N   PHE   420     103.811 166.248 118.154  1.00  0.00              
ATOM   3338  CA  PHE   420     104.285 165.438 119.242  1.00  0.00              
ATOM   3339  CB  PHE   420     104.859 166.281 120.393  1.00  0.00              
ATOM   3340  C   PHE   420     103.156 164.619 119.807  1.00  0.00              
ATOM   3341  O   PHE   420     101.985 164.979 119.708  1.00  0.00              
ATOM   3342  CG  PHE   420     106.092 166.966 119.904  1.00  0.00           C  
ATOM   3343  CD1 PHE   420     106.008 168.077 119.096  1.00  0.00           C  
ATOM   3344  CD2 PHE   420     107.337 166.506 120.264  1.00  0.00           C  
ATOM   3345  CE1 PHE   420     107.143 168.709 118.649  1.00  0.00           C  
ATOM   3346  CE2 PHE   420     108.477 167.135 119.821  1.00  0.00           C  
ATOM   3347  CZ  PHE   420     108.382 168.239 119.010  1.00  0.00           C  
ATOM   3348  N   LYS   421     103.522 163.469 120.412  1.00  0.00              
ATOM   3349  CA  LYS   421     102.643 162.516 121.044  1.00  0.00              
ATOM   3350  CB  LYS   421     103.366 161.226 121.483  1.00  0.00              
ATOM   3351  C   LYS   421     102.247 163.117 122.360  1.00  0.00              
ATOM   3352  O   LYS   421     102.761 164.160 122.758  1.00  0.00              
ATOM   3353  CG  LYS   421     104.222 160.489 120.449  1.00  0.00           C  
ATOM   3354  CD  LYS   421     103.460 159.721 119.371  1.00  0.00           C  
ATOM   3355  CE  LYS   421     104.367 158.779 118.571  1.00  0.00           C  
ATOM   3356  NZ  LYS   421     104.897 157.705 119.442  1.00  0.00           N  
ATOM   3357  N   ASN   422     101.309 162.461 123.074  1.00  0.00              
ATOM   3358  CA  ASN   422     100.882 162.941 124.359  1.00  0.00              
ATOM   3359  CB  ASN   422      99.849 162.022 125.029  1.00  0.00              
ATOM   3360  C   ASN   422     102.059 162.974 125.286  1.00  0.00              
ATOM   3361  O   ASN   422     102.321 163.995 125.919  1.00  0.00              
ATOM   3362  CG  ASN   422      99.285 162.774 126.224  1.00  0.00           C  
ATOM   3363  OD1 ASN   422      98.404 163.618 126.083  1.00  0.00           O  
ATOM   3364  ND2 ASN   422      99.806 162.468 127.438  1.00  0.00           N  
ATOM   3365  N   LEU   423     102.819 161.863 125.383  1.00  0.00              
ATOM   3366  CA  LEU   423     103.950 161.858 126.271  1.00  0.00              
ATOM   3367  CB  LEU   423     104.381 160.444 126.701  1.00  0.00              
ATOM   3368  C   LEU   423     105.071 162.407 125.461  1.00  0.00              
ATOM   3369  O   LEU   423     105.921 161.673 124.961  1.00  0.00              
ATOM   3370  CG  LEU   423     103.290 159.635 127.428  1.00  0.00           C  
ATOM   3371  CD1 LEU   423     103.814 158.253 127.853  1.00  0.00           C  
ATOM   3372  CD2 LEU   423     102.677 160.427 128.593  1.00  0.00           C  
ATOM   3373  N   TYR   424     105.072 163.736 125.288  1.00  0.00              
ATOM   3374  CA  TYR   424     106.024 164.349 124.423  1.00  0.00              
ATOM   3375  CB  TYR   424     105.485 165.522 123.599  1.00  0.00              
ATOM   3376  C   TYR   424     107.412 164.554 124.965  1.00  0.00              
ATOM   3377  O   TYR   424     108.336 164.694 124.170  1.00  0.00              
ATOM   3378  CG  TYR   424     105.179 166.736 124.374  1.00  0.00           C  
ATOM   3379  CD1 TYR   424     103.991 166.907 125.050  1.00  0.00           C  
ATOM   3380  CD2 TYR   424     106.127 167.716 124.387  1.00  0.00           C  
ATOM   3381  CE1 TYR   424     103.744 168.077 125.731  1.00  0.00           C  
ATOM   3382  CE2 TYR   424     105.875 168.869 125.058  1.00  0.00           C  
ATOM   3383  CZ  TYR   424     104.699 169.065 125.725  1.00  0.00           C  
ATOM   3384  OH  TYR   424     104.504 170.291 126.390  1.00  0.00           O  
ATOM   3385  N   ASN   425     107.623 164.665 126.295  1.00  0.00              
ATOM   3386  CA  ASN   425     108.970 164.954 126.732  1.00  0.00              
ATOM   3387  CB  ASN   425     109.060 166.243 127.564  1.00  0.00              
ATOM   3388  C   ASN   425     109.562 163.840 127.546  1.00  0.00              
ATOM   3389  O   ASN   425     108.907 163.245 128.402  1.00  0.00              
ATOM   3390  CG  ASN   425     110.526 166.561 127.819  1.00  0.00           C  
ATOM   3391  OD1 ASN   425     111.201 165.872 128.582  1.00  0.00           O  
ATOM   3392  ND2 ASN   425     111.035 167.635 127.159  1.00  0.00           N  
ATOM   3393  N   THR   426     110.851 163.524 127.286  1.00  0.00              
ATOM   3394  CA  THR   426     111.493 162.497 128.054  1.00  0.00              
ATOM   3395  CB  THR   426     111.636 161.204 127.314  1.00  0.00              
ATOM   3396  C   THR   426     112.862 162.967 128.437  1.00  0.00              
ATOM   3397  O   THR   426     113.537 163.656 127.672  1.00  0.00              
ATOM   3398  OG1 THR   426     111.878 160.149 128.228  1.00  0.00           O  
ATOM   3399  CG2 THR   426     112.814 161.323 126.339  1.00  0.00           C  
ATOM   3400  N   THR   427     113.304 162.601 129.657  1.00  0.00              
ATOM   3401  CA  THR   427     114.602 163.003 130.108  1.00  0.00              
ATOM   3402  CB  THR   427     114.564 163.793 131.385  1.00  0.00              
ATOM   3403  C   THR   427     115.404 161.767 130.327  1.00  0.00              
ATOM   3404  O   THR   427     114.949 160.808 130.950  1.00  0.00              
ATOM   3405  OG1 THR   427     115.844 164.329 131.673  1.00  0.00           O  
ATOM   3406  CG2 THR   427     114.098 162.884 132.529  1.00  0.00           C  
ATOM   3407  N   THR   428     116.625 161.762 129.764  1.00  0.00              
ATOM   3408  CA  THR   428     117.516 160.657 129.895  1.00  0.00              
ATOM   3409  CB  THR   428     117.908 160.098 128.558  1.00  0.00              
ATOM   3410  C   THR   428     118.746 161.204 130.525  1.00  0.00              
ATOM   3411  O   THR   428     119.525 161.916 129.894  1.00  0.00              
ATOM   3412  OG1 THR   428     116.756 159.652 127.859  1.00  0.00           O  
ATOM   3413  CG2 THR   428     118.898 158.941 128.751  1.00  0.00           C  
ATOM   3414  N   THR   429     118.953 160.879 131.806  1.00  0.00              
ATOM   3415  CA  THR   429     120.110 161.370 132.478  1.00  0.00              
ATOM   3416  CB  THR   429     119.809 161.987 133.807  1.00  0.00              
ATOM   3417  C   THR   429     120.998 160.210 132.732  1.00  0.00              
ATOM   3418  O   THR   429     120.569 159.142 133.170  1.00  0.00              
ATOM   3419  OG1 THR   429     119.052 161.083 134.595  1.00  0.00           O  
ATOM   3420  CG2 THR   429     119.043 163.295 133.598  1.00  0.00           C  
ATOM   3421  N   GLN   430     122.285 160.408 132.433  1.00  0.00              
ATOM   3422  CA  GLN   430     123.229 159.373 132.639  1.00  0.00              
ATOM   3423  CB  GLN   430     124.456 159.594 131.750  1.00  0.00              
ATOM   3424  C   GLN   430     123.605 159.494 134.070  1.00  0.00              
ATOM   3425  O   GLN   430     123.957 160.577 134.535  1.00  0.00              
ATOM   3426  CG  GLN   430     125.345 158.376 131.577  1.00  0.00           C  
ATOM   3427  CD  GLN   430     126.283 158.720 130.437  1.00  0.00           C  
ATOM   3428  OE1 GLN   430     126.835 159.818 130.383  1.00  0.00           O  
ATOM   3429  NE2 GLN   430     126.454 157.765 129.484  1.00  0.00           N  
ATOM   3430  N   ALA   431     123.497 158.377 134.808  1.00  0.00              
ATOM   3431  CA  ALA   431     123.823 158.359 136.197  1.00  0.00              
ATOM   3432  CB  ALA   431     122.763 157.676 137.077  1.00  0.00              
ATOM   3433  C   ALA   431     125.079 157.571 136.310  1.00  0.00              
ATOM   3434  O   ALA   431     125.226 156.507 135.709  1.00  0.00              
ATOM   3435  N   ARG   432     126.033 158.087 137.099  1.00  0.00              
ATOM   3436  CA  ARG   432     127.290 157.430 137.161  1.00  0.00              
ATOM   3437  CB  ARG   432     128.404 158.305 137.754  1.00  0.00              
ATOM   3438  C   ARG   432     127.139 156.281 138.050  1.00  0.00              
ATOM   3439  O   ARG   432     126.571 156.390 139.136  1.00  0.00              
ATOM   3440  CG  ARG   432     128.612 159.629 137.022  1.00  0.00           C  
ATOM   3441  CD  ARG   432     129.727 160.474 137.637  1.00  0.00           C  
ATOM   3442  NE  ARG   432     129.553 161.874 137.161  1.00  0.00           N  
ATOM   3443  CZ  ARG   432     130.272 162.874 137.746  1.00  0.00           C  
ATOM   3444  NH1 ARG   432     131.207 162.571 138.693  1.00  0.00           N  
ATOM   3445  NH2 ARG   432     130.050 164.175 137.396  1.00  0.00           N  
ATOM   3446  N   ASP   433     127.616 155.121 137.589  1.00  0.00              
ATOM   3447  CA  ASP   433     127.566 154.079 138.536  1.00  0.00              
ATOM   3448  CB  ASP   433     128.044 152.728 137.983  1.00  0.00              
ATOM   3449  C   ASP   433     128.534 154.531 139.598  1.00  0.00              
ATOM   3450  O   ASP   433     128.204 154.496 140.781  1.00  0.00              
ATOM   3451  CG  ASP   433     127.597 151.651 138.961  1.00  0.00           C  
ATOM   3452  OD1 ASP   433     126.675 151.935 139.771  1.00  0.00           O  
ATOM   3453  OD2 ASP   433     128.172 150.531 138.912  1.00  0.00           O  
ATOM   3454  N   ALA   434     129.744 155.022 139.206  1.00  0.00              
ATOM   3455  CA  ALA   434     130.670 155.460 140.227  1.00  0.00              
ATOM   3456  CB  ALA   434     131.619 154.338 140.688  1.00  0.00              
ATOM   3457  C   ALA   434     131.554 156.615 139.798  1.00  0.00              
ATOM   3458  O   ALA   434     132.384 156.481 138.899  1.00  0.00              
ATOM   3459  N   SER   435     131.450 157.771 140.501  1.00  0.00              
ATOM   3460  CA  SER   435     132.272 158.934 140.243  1.00  0.00              
ATOM   3461  CB  SER   435     131.571 160.270 140.552  1.00  0.00              
ATOM   3462  C   SER   435     133.506 158.857 141.099  1.00  0.00              
ATOM   3463  O   SER   435     133.591 158.033 142.006  1.00  0.00              
ATOM   3464  OG  SER   435     131.282 160.363 141.938  1.00  0.00           O  
ATOM   3465  N   PHE   436     134.511 159.717 140.821  1.00  0.00              
ATOM   3466  CA  PHE   436     135.746 159.699 141.564  1.00  0.00              
ATOM   3467  CB  PHE   436     136.829 160.609 140.964  1.00  0.00              
ATOM   3468  C   PHE   436     135.512 160.076 142.986  1.00  0.00              
ATOM   3469  O   PHE   436     136.000 159.413 143.903  1.00  0.00              
ATOM   3470  CG  PHE   436     137.387 159.850 139.810  1.00  0.00           C  
ATOM   3471  CD1 PHE   436     136.717 159.780 138.611  1.00  0.00           C  
ATOM   3472  CD2 PHE   436     138.594 159.202 139.939  1.00  0.00           C  
ATOM   3473  CE1 PHE   436     137.245 159.071 137.558  1.00  0.00           C  
ATOM   3474  CE2 PHE   436     139.127 158.493 138.889  1.00  0.00           C  
ATOM   3475  CZ  PHE   436     138.451 158.427 137.696  1.00  0.00           C  
ATOM   3476  N   SER   437     134.730 161.145 143.212  1.00  0.00              
ATOM   3477  CA  SER   437     134.455 161.532 144.563  1.00  0.00              
ATOM   3478  CB  SER   437     133.502 162.733 144.639  1.00  0.00              
ATOM   3479  C   SER   437     133.754 160.369 145.152  1.00  0.00              
ATOM   3480  O   SER   437     133.843 160.084 146.346  1.00  0.00              
ATOM   3481  OG  SER   437     133.244 163.056 145.995  1.00  0.00           O  
ATOM   3482  N   GLN   438     133.038 159.657 144.277  1.00  0.00              
ATOM   3483  CA  GLN   438     132.319 158.505 144.683  1.00  0.00              
ATOM   3484  CB  GLN   438     131.358 157.983 143.603  1.00  0.00              
ATOM   3485  C   GLN   438     133.258 157.406 145.091  1.00  0.00              
ATOM   3486  O   GLN   438     132.866 156.587 145.913  1.00  0.00              
ATOM   3487  CG  GLN   438     130.434 156.883 144.117  1.00  0.00           C  
ATOM   3488  CD  GLN   438     129.311 156.701 143.109  1.00  0.00           C  
ATOM   3489  OE1 GLN   438     128.515 155.770 143.213  1.00  0.00           O  
ATOM   3490  NE2 GLN   438     129.231 157.619 142.109  1.00  0.00           N  
ATOM   3491  N   PHE   439     134.472 157.292 144.498  1.00  0.00              
ATOM   3492  CA  PHE   439     135.394 156.234 144.871  1.00  0.00              
ATOM   3493  CB  PHE   439     136.601 156.089 143.936  1.00  0.00              
ATOM   3494  C   PHE   439     135.950 156.399 146.257  1.00  0.00              
ATOM   3495  O   PHE   439     136.128 155.418 146.976  1.00  0.00              
ATOM   3496  CG  PHE   439     137.411 154.964 144.490  1.00  0.00           C  
ATOM   3497  CD1 PHE   439     137.018 153.657 144.309  1.00  0.00           C  
ATOM   3498  CD2 PHE   439     138.568 155.213 145.192  1.00  0.00           C  
ATOM   3499  CE1 PHE   439     137.763 152.618 144.817  1.00  0.00           C  
ATOM   3500  CE2 PHE   439     139.317 154.178 145.703  1.00  0.00           C  
ATOM   3501  CZ  PHE   439     138.916 152.878 145.516  1.00  0.00           C  
ATOM   3502  N   LEU   440     136.318 157.628 146.657  1.00  0.00              
ATOM   3503  CA  LEU   440     136.856 157.805 147.980  1.00  0.00              
ATOM   3504  CB  LEU   440     137.362 159.238 148.218  1.00  0.00              
ATOM   3505  C   LEU   440     135.749 157.523 148.926  1.00  0.00              
ATOM   3506  O   LEU   440     135.899 156.806 149.917  1.00  0.00              
ATOM   3507  CG  LEU   440     138.093 159.435 149.559  1.00  0.00           C  
ATOM   3508  CD1 LEU   440     137.142 159.351 150.764  1.00  0.00           C  
ATOM   3509  CD2 LEU   440     139.283 158.470 149.672  1.00  0.00           C  
ATOM   3510  N   SER   441     134.560 158.057 148.597  1.00  0.00              
ATOM   3511  CA  SER   441     133.408 157.684 149.349  1.00  0.00              
ATOM   3512  CB  SER   441     132.153 158.523 149.043  1.00  0.00              
ATOM   3513  C   SER   441     133.176 156.281 148.867  1.00  0.00              
ATOM   3514  O   SER   441     133.902 155.774 148.037  1.00  0.00              
ATOM   3515  OG  SER   441     131.736 158.328 147.700  1.00  0.00           O  
ATOM   3516  N   ASN   442     132.214 155.539 149.381  1.00  0.00              
ATOM   3517  CA  ASN   442     131.998 154.188 148.924  1.00  0.00              
ATOM   3518  CB  ASN   442     131.924 154.004 147.392  1.00  0.00              
ATOM   3519  C   ASN   442     133.065 153.269 149.452  1.00  0.00              
ATOM   3520  O   ASN   442     132.752 152.152 149.854  1.00  0.00              
ATOM   3521  CG  ASN   442     130.571 154.499 146.903  1.00  0.00           C  
ATOM   3522  OD1 ASN   442     130.170 155.630 147.175  1.00  0.00           O  
ATOM   3523  ND2 ASN   442     129.840 153.623 146.163  1.00  0.00           N  
ATOM   3524  N   VAL   443     134.350 153.679 149.461  1.00  0.00              
ATOM   3525  CA  VAL   443     135.342 152.916 150.146  1.00  0.00              
ATOM   3526  CB  VAL   443     136.744 153.319 149.802  1.00  0.00              
ATOM   3527  C   VAL   443     135.079 153.257 151.562  1.00  0.00              
ATOM   3528  O   VAL   443     135.027 152.398 152.437  1.00  0.00              
ATOM   3529  CG1 VAL   443     137.711 152.441 150.599  1.00  0.00           C  
ATOM   3530  CG2 VAL   443     136.935 153.158 148.291  1.00  0.00           C  
ATOM   3531  N   GLY   444     134.853 154.569 151.784  1.00  0.00              
ATOM   3532  CA  GLY   444     134.582 155.091 153.085  1.00  0.00              
ATOM   3533  C   GLY   444     133.295 154.497 153.563  1.00  0.00              
ATOM   3534  O   GLY   444     133.172 154.124 154.729  1.00  0.00              
ATOM   3535  N   GLY   445     132.291 154.401 152.668  1.00  0.00              
ATOM   3536  CA  GLY   445     131.006 153.875 153.043  1.00  0.00              
ATOM   3537  C   GLY   445     131.151 152.436 153.439  1.00  0.00              
ATOM   3538  O   GLY   445     130.510 151.985 154.386  1.00  0.00              
ATOM   3539  N   GLN   446     131.969 151.663 152.697  1.00  0.00              
ATOM   3540  CA  GLN   446     132.172 150.272 153.002  1.00  0.00              
ATOM   3541  CB  GLN   446     133.033 149.550 151.957  1.00  0.00              
ATOM   3542  C   GLN   446     132.896 150.175 154.302  1.00  0.00              
ATOM   3543  O   GLN   446     132.638 149.283 155.113  1.00  0.00              
ATOM   3544  CG  GLN   446     132.353 149.413 150.596  1.00  0.00           C  
ATOM   3545  CD  GLN   446     133.321 148.684 149.679  1.00  0.00           C  
ATOM   3546  OE1 GLN   446     132.940 148.200 148.615  1.00  0.00           O  
ATOM   3547  NE2 GLN   446     134.610 148.598 150.104  1.00  0.00           N  
ATOM   3548  N   ILE   447     133.841 151.108 154.515  1.00  0.00              
ATOM   3549  CA  ILE   447     134.623 151.143 155.712  1.00  0.00              
ATOM   3550  CB  ILE   447     135.601 152.285 155.747  1.00  0.00              
ATOM   3551  C   ILE   447     133.676 151.356 156.847  1.00  0.00              
ATOM   3552  O   ILE   447     133.829 150.758 157.909  1.00  0.00              
ATOM   3553  CG2 ILE   447     136.214 152.336 157.156  1.00  0.00           C  
ATOM   3554  CG1 ILE   447     136.649 152.155 154.629  1.00  0.00           C  
ATOM   3555  CD1 ILE   447     137.450 153.438 154.401  1.00  0.00           C  
ATOM   3556  N   GLY   448     132.663 152.220 156.645  1.00  0.00              
ATOM   3557  CA  GLY   448     131.743 152.556 157.697  1.00  0.00              
ATOM   3558  C   GLY   448     130.995 151.343 158.167  1.00  0.00              
ATOM   3559  O   GLY   448     130.782 151.170 159.365  1.00  0.00              
ATOM   3560  N   LEU   449     130.575 150.464 157.242  1.00  0.00              
ATOM   3561  CA  LEU   449     129.774 149.333 157.620  1.00  0.00              
ATOM   3562  CB  LEU   449     129.350 148.518 156.385  1.00  0.00              
ATOM   3563  C   LEU   449     130.606 148.484 158.540  1.00  0.00              
ATOM   3564  O   LEU   449     130.124 147.913 159.518  1.00  0.00              
ATOM   3565  CG  LEU   449     128.200 147.528 156.630  1.00  0.00           C  
ATOM   3566  CD1 LEU   449     126.902 148.277 156.982  1.00  0.00           C  
ATOM   3567  CD2 LEU   449     128.020 146.584 155.432  1.00  0.00           C  
ATOM   3568  N   PHE   450     131.906 148.401 158.221  1.00  0.00              
ATOM   3569  CA  PHE   450     132.943 147.710 158.933  1.00  0.00              
ATOM   3570  CB  PHE   450     134.242 148.066 158.188  1.00  0.00              
ATOM   3571  C   PHE   450     133.010 148.325 160.302  1.00  0.00              
ATOM   3572  O   PHE   450     132.964 147.638 161.320  1.00  0.00              
ATOM   3573  CG  PHE   450     135.516 147.483 158.682  1.00  0.00           C  
ATOM   3574  CD1 PHE   450     135.697 146.998 159.955  1.00  0.00           C  
ATOM   3575  CD2 PHE   450     136.558 147.417 157.789  1.00  0.00           C  
ATOM   3576  CE1 PHE   450     136.918 146.479 160.323  1.00  0.00           C  
ATOM   3577  CE2 PHE   450     137.776 146.904 158.151  1.00  0.00           C  
ATOM   3578  CZ  PHE   450     137.959 146.434 159.427  1.00  0.00           C  
ATOM   3579  N   ILE   451     133.079 149.669 160.346  1.00  0.00              
ATOM   3580  CA  ILE   451     133.219 150.408 161.569  1.00  0.00              
ATOM   3581  CB  ILE   451     133.378 151.886 161.356  1.00  0.00              
ATOM   3582  C   ILE   451     132.002 150.206 162.424  1.00  0.00              
ATOM   3583  O   ILE   451     132.104 150.084 163.644  1.00  0.00              
ATOM   3584  CG2 ILE   451     133.438 152.512 162.753  1.00  0.00           C  
ATOM   3585  CG1 ILE   451     134.632 152.219 160.526  1.00  0.00           C  
ATOM   3586  CD1 ILE   451     135.948 151.903 161.240  1.00  0.00           C  
ATOM   3587  N   GLY   452     130.805 150.186 161.812  1.00  0.00              
ATOM   3588  CA  GLY   452     129.608 150.057 162.590  1.00  0.00              
ATOM   3589  C   GLY   452     129.626 148.752 163.309  1.00  0.00              
ATOM   3590  O   GLY   452     129.268 148.680 164.484  1.00  0.00              
ATOM   3591  N   GLY   453     130.057 147.678 162.625  1.00  0.00              
ATOM   3592  CA  GLY   453     130.049 146.403 163.269  1.00  0.00              
ATOM   3593  C   GLY   453     130.941 146.513 164.454  1.00  0.00              
ATOM   3594  O   GLY   453     130.628 146.006 165.529  1.00  0.00              
ATOM   3595  N   SER   454     132.083 147.195 164.273  1.00  0.00              
ATOM   3596  CA  SER   454     133.038 147.335 165.326  1.00  0.00              
ATOM   3597  CB  SER   454     134.438 147.771 164.824  1.00  0.00              
ATOM   3598  C   SER   454     132.554 148.236 166.416  1.00  0.00              
ATOM   3599  O   SER   454     132.958 148.056 167.562  1.00  0.00              
ATOM   3600  OG  SER   454     134.377 148.939 164.019  1.00  0.00           O  
ATOM   3601  N   PHE   455     131.690 149.228 166.120  1.00  0.00              
ATOM   3602  CA  PHE   455     131.256 150.064 167.206  1.00  0.00              
ATOM   3603  CB  PHE   455     130.164 151.089 166.850  1.00  0.00              
ATOM   3604  C   PHE   455     130.540 149.194 168.160  1.00  0.00              
ATOM   3605  O   PHE   455     130.886 149.096 169.338  1.00  0.00              
ATOM   3606  CG  PHE   455     130.621 152.132 165.898  1.00  0.00           C  
ATOM   3607  CD1 PHE   455     131.610 153.019 166.249  1.00  0.00           C  
ATOM   3608  CD2 PHE   455     130.008 152.252 164.672  1.00  0.00           C  
ATOM   3609  CE1 PHE   455     132.001 153.996 165.364  1.00  0.00           C  
ATOM   3610  CE2 PHE   455     130.394 153.227 163.786  1.00  0.00           C  
ATOM   3611  CZ  PHE   455     131.394 154.101 164.134  1.00  0.00           C  
ATOM   3612  N   LEU   456     129.553 148.471 167.617  1.00  0.00              
ATOM   3613  CA  LEU   456     128.706 147.724 168.473  1.00  0.00              
ATOM   3614  CB  LEU   456     127.624 146.903 167.747  1.00  0.00              
ATOM   3615  C   LEU   456     129.513 146.728 169.209  1.00  0.00              
ATOM   3616  O   LEU   456     129.346 146.537 170.410  1.00  0.00              
ATOM   3617  CG  LEU   456     126.478 147.717 167.122  1.00  0.00           C  
ATOM   3618  CD1 LEU   456     126.956 148.585 165.951  1.00  0.00           C  
ATOM   3619  CD2 LEU   456     125.307 146.801 166.741  1.00  0.00           C  
ATOM   3620  N   THR   457     130.425 146.076 168.489  1.00  0.00              
ATOM   3621  CA  THR   457     131.124 144.969 169.046  1.00  0.00              
ATOM   3622  CB  THR   457     131.981 144.290 168.017  1.00  0.00              
ATOM   3623  C   THR   457     132.021 145.321 170.179  1.00  0.00              
ATOM   3624  O   THR   457     131.941 144.730 171.252  1.00  0.00              
ATOM   3625  OG1 THR   457     131.184 143.852 166.926  1.00  0.00           O  
ATOM   3626  CG2 THR   457     132.686 143.090 168.671  1.00  0.00           C  
ATOM   3627  N   LEU   458     132.881 146.320 169.978  1.00  0.00              
ATOM   3628  CA  LEU   458     133.927 146.598 170.908  1.00  0.00              
ATOM   3629  CB  LEU   458     134.723 147.792 170.344  1.00  0.00              
ATOM   3630  C   LEU   458     133.317 146.974 172.206  1.00  0.00              
ATOM   3631  O   LEU   458     133.653 146.419 173.250  1.00  0.00              
ATOM   3632  CG  LEU   458     136.048 148.183 171.012  1.00  0.00           C  
ATOM   3633  CD1 LEU   458     136.659 149.392 170.284  1.00  0.00           C  
ATOM   3634  CD2 LEU   458     135.898 148.429 172.514  1.00  0.00           C  
ATOM   3635  N   LEU   459     132.347 147.894 172.163  1.00  0.00              
ATOM   3636  CA  LEU   459     131.779 148.338 173.387  1.00  0.00              
ATOM   3637  CB  LEU   459     130.801 149.515 173.244  1.00  0.00              
ATOM   3638  C   LEU   459     131.057 147.213 174.048  1.00  0.00              
ATOM   3639  O   LEU   459     130.923 147.196 175.268  1.00  0.00              
ATOM   3640  CG  LEU   459     131.509 150.839 172.910  1.00  0.00           C  
ATOM   3641  CD1 LEU   459     132.175 150.784 171.527  1.00  0.00           C  
ATOM   3642  CD2 LEU   459     130.568 152.041 173.087  1.00  0.00           C  
ATOM   3643  N   GLU   460     130.489 146.290 173.259  1.00  0.00              
ATOM   3644  CA  GLU   460     129.753 145.195 173.813  1.00  0.00              
ATOM   3645  CB  GLU   460     128.944 144.456 172.725  1.00  0.00              
ATOM   3646  C   GLU   460     130.633 144.196 174.532  1.00  0.00              
ATOM   3647  O   GLU   460     130.305 143.782 175.642  1.00  0.00              
ATOM   3648  CG  GLU   460     128.063 143.315 173.238  1.00  0.00           C  
ATOM   3649  CD  GLU   460     128.876 142.035 173.140  1.00  0.00           C  
ATOM   3650  OE1 GLU   460     129.569 141.855 172.104  1.00  0.00           O  
ATOM   3651  OE2 GLU   460     128.817 141.218 174.094  1.00  0.00           O  
ATOM   3652  N   ILE   461     131.745 143.767 173.894  1.00  0.00              
ATOM   3653  CA  ILE   461     132.699 142.761 174.314  1.00  0.00              
ATOM   3654  CB  ILE   461     133.550 142.265 173.179  1.00  0.00              
ATOM   3655  C   ILE   461     133.641 143.185 175.393  1.00  0.00              
ATOM   3656  O   ILE   461     134.070 142.339 176.173  1.00  0.00              
ATOM   3657  CG2 ILE   461     132.616 141.630 172.137  1.00  0.00           C  
ATOM   3658  CG1 ILE   461     134.430 143.396 172.618  1.00  0.00           C  
ATOM   3659  CD1 ILE   461     135.534 142.904 171.681  1.00  0.00           C  
ATOM   3660  N   VAL   462     134.008 144.481 175.453  1.00  0.00              
ATOM   3661  CA  VAL   462     135.103 144.933 176.271  1.00  0.00              
ATOM   3662  CB  VAL   462     135.164 146.425 176.415  1.00  0.00              
ATOM   3663  C   VAL   462     135.033 144.401 177.672  1.00  0.00              
ATOM   3664  O   VAL   462     136.020 143.862 178.167  1.00  0.00              
ATOM   3665  CG1 VAL   462     135.594 147.033 175.081  1.00  0.00           C  
ATOM   3666  CG2 VAL   462     133.791 146.925 176.900  1.00  0.00           C  
ATOM   3667  N   GLU   463     133.888 144.502 178.360  1.00  0.00              
ATOM   3668  CA  GLU   463     133.889 144.059 179.722  1.00  0.00              
ATOM   3669  CB  GLU   463     132.558 144.332 180.441  1.00  0.00              
ATOM   3670  C   GLU   463     134.155 142.586 179.818  1.00  0.00              
ATOM   3671  O   GLU   463     135.000 142.172 180.606  1.00  0.00              
ATOM   3672  CG  GLU   463     132.601 143.989 181.931  1.00  0.00           C  
ATOM   3673  CD  GLU   463     133.364 145.091 182.654  1.00  0.00           C  
ATOM   3674  OE1 GLU   463     133.483 146.206 182.080  1.00  0.00           O  
ATOM   3675  OE2 GLU   463     133.836 144.832 183.794  1.00  0.00           O  
ATOM   3676  N   TYR   464     133.460 141.742 179.028  1.00  0.00              
ATOM   3677  CA  TYR   464     133.657 140.330 179.197  1.00  0.00              
ATOM   3678  CB  TYR   464     132.625 139.430 178.477  1.00  0.00              
ATOM   3679  C   TYR   464     135.035 139.946 178.746  1.00  0.00              
ATOM   3680  O   TYR   464     135.713 139.169 179.417  1.00  0.00              
ATOM   3681  CG  TYR   464     132.948 139.229 177.035  1.00  0.00           C  
ATOM   3682  CD1 TYR   464     132.510 140.089 176.056  1.00  0.00           C  
ATOM   3683  CD2 TYR   464     133.693 138.135 176.662  1.00  0.00           C  
ATOM   3684  CE1 TYR   464     132.825 139.854 174.736  1.00  0.00           C  
ATOM   3685  CE2 TYR   464     134.010 137.896 175.349  1.00  0.00           C  
ATOM   3686  CZ  TYR   464     133.575 138.762 174.378  1.00  0.00           C  
ATOM   3687  OH  TYR   464     133.894 138.528 173.024  1.00  0.00           O  
ATOM   3688  N   ILE   465     135.501 140.495 177.605  1.00  0.00              
ATOM   3689  CA  ILE   465     136.787 140.117 177.084  1.00  0.00              
ATOM   3690  CB  ILE   465     137.153 140.846 175.823  1.00  0.00              
ATOM   3691  C   ILE   465     137.839 140.479 178.087  1.00  0.00              
ATOM   3692  O   ILE   465     138.678 139.654 178.448  1.00  0.00              
ATOM   3693  CG2 ILE   465     138.652 140.610 175.573  1.00  0.00           C  
ATOM   3694  CG1 ILE   465     136.267 140.408 174.648  1.00  0.00           C  
ATOM   3695  CD1 ILE   465     136.516 138.962 174.223  1.00  0.00           C  
ATOM   3696  N   PHE   466     137.799 141.727 178.582  1.00  0.00              
ATOM   3697  CA  PHE   466     138.758 142.218 179.527  1.00  0.00              
ATOM   3698  CB  PHE   466     138.619 143.727 179.803  1.00  0.00              
ATOM   3699  C   PHE   466     138.593 141.476 180.811  1.00  0.00              
ATOM   3700  O   PHE   466     139.572 141.193 181.499  1.00  0.00              
ATOM   3701  CG  PHE   466     139.227 144.456 178.650  1.00  0.00           C  
ATOM   3702  CD1 PHE   466     138.564 144.586 177.452  1.00  0.00           C  
ATOM   3703  CD2 PHE   466     140.475 145.021 178.777  1.00  0.00           C  
ATOM   3704  CE1 PHE   466     139.134 145.261 176.399  1.00  0.00           C  
ATOM   3705  CE2 PHE   466     141.052 145.698 177.728  1.00  0.00           C  
ATOM   3706  CZ  PHE   466     140.382 145.819 176.535  1.00  0.00           C  
ATOM   3707  N   ASP   467     137.335 141.140 181.154  1.00  0.00              
ATOM   3708  CA  ASP   467     137.007 140.527 182.407  1.00  0.00              
ATOM   3709  CB  ASP   467     137.991 139.447 182.893  1.00  0.00              
ATOM   3710  C   ASP   467     137.043 141.650 183.370  1.00  0.00              
ATOM   3711  O   ASP   467     137.420 142.756 182.983  1.00  0.00              
ATOM   3712  CG  ASP   467     137.907 138.255 181.952  1.00  0.00           C  
ATOM   3713  OD1 ASP   467     137.860 138.479 180.714  1.00  0.00           O  
ATOM   3714  OD2 ASP   467     137.874 137.103 182.463  1.00  0.00           O  
ATOM   3715  N   LYS   468     136.587 141.435 184.623  1.00  0.00              
ATOM   3716  CA  LYS   468     136.797 142.522 185.522  1.00  0.00              
ATOM   3717  CB  LYS   468     136.239 142.335 186.943  1.00  0.00              
ATOM   3718  C   LYS   468     138.283 142.604 185.552  1.00  0.00              
ATOM   3719  O   LYS   468     138.923 141.556 185.574  1.00  0.00              
ATOM   3720  CG  LYS   468     134.711 142.417 186.973  1.00  0.00           C  
ATOM   3721  CD  LYS   468     134.092 142.238 188.359  1.00  0.00           C  
ATOM   3722  CE  LYS   468     133.869 143.571 189.080  1.00  0.00           C  
ATOM   3723  NZ  LYS   468     133.059 143.366 190.300  1.00  0.00           N  
ATOM   3724  N   LEU   469     138.859 143.828 185.476  1.00  0.00              
ATOM   3725  CA  LEU   469     140.288 143.950 185.354  1.00  0.00              
ATOM   3726  CB  LEU   469     140.793 145.402 185.400  1.00  0.00              
ATOM   3727  C   LEU   469     140.874 143.237 186.514  1.00  0.00              
ATOM   3728  O   LEU   469     140.897 143.769 187.623  1.00  0.00              
ATOM   3729  CG  LEU   469     140.309 146.267 184.222  1.00  0.00           C  
ATOM   3730  CD1 LEU   469     140.848 147.702 184.326  1.00  0.00           C  
ATOM   3731  CD2 LEU   469     140.634 145.605 182.873  1.00  0.00           C  
ATOM   3732  N   ALA   470     141.382 142.019 186.225  1.00  0.00              
ATOM   3733  CA  ALA   470     141.848 141.049 187.165  1.00  0.00              
ATOM   3734  CB  ALA   470     141.679 141.383 188.660  1.00  0.00              
ATOM   3735  C   ALA   470     140.997 139.849 186.906  1.00  0.00              
ATOM   3736  O   ALA   470     140.691 139.531 185.758  1.00  0.00              
ATOM   3737  N   GLN   471     140.629 139.136 187.991  1.00  0.00              
ATOM   3738  CA  GLN   471     139.793 137.969 187.933  1.00  0.00              
ATOM   3739  CB  GLN   471     139.908 137.066 189.172  1.00  0.00              
ATOM   3740  C   GLN   471     138.356 138.388 187.847  1.00  0.00              
ATOM   3741  O   GLN   471     138.007 139.549 188.035  1.00  0.00              
ATOM   3742  CG  GLN   471     139.351 137.709 190.445  1.00  0.00           C  
ATOM   3743  CD  GLN   471     140.246 138.878 190.833  1.00  0.00           C  
ATOM   3744  OE1 GLN   471     141.423 138.922 190.481  1.00  0.00           O  
ATOM   3745  NE2 GLN   471     139.670 139.855 191.583  1.00  0.00           N  
ATOM   3746  N   GLN   472     137.471 137.413 187.576  1.00  0.00              
ATOM   3747  CA  GLN   472     136.052 137.608 187.415  1.00  0.00              
ATOM   3748  CB  GLN   472     135.301 136.292 187.175  1.00  0.00              
ATOM   3749  C   GLN   472     135.504 138.193 188.675  1.00  0.00              
ATOM   3750  O   GLN   472     136.251 138.512 189.600  1.00  0.00              
ATOM   3751  CG  GLN   472     135.292 135.373 188.400  1.00  0.00           C  
ATOM   3752  CD  GLN   472     136.636 134.677 188.578  1.00  0.00           C  
ATOM   3753  OE1 GLN   472     136.916 134.128 189.642  1.00  0.00           O  
ATOM   3754  NE2 GLN   472     137.484 134.676 187.515  1.00  0.00           N  
ATOM   3755  N   ARG   473     134.167 138.396 188.717  1.00  0.00              
ATOM   3756  CA  ARG   473     133.608 139.022 189.878  1.00  0.00              
ATOM   3757  CB  ARG   473     132.087 139.184 189.893  1.00  0.00              
ATOM   3758  C   ARG   473     133.896 138.204 191.126  1.00  0.00              
ATOM   3759  O   ARG   473     134.521 138.700 192.067  1.00  0.00              
ATOM   3760  CG  ARG   473     131.662 139.620 191.298  1.00  0.00           C  
ATOM   3761  CD  ARG   473     132.333 140.932 191.716  1.00  0.00           C  
ATOM   3762  NE  ARG   473     132.171 141.096 193.188  1.00  0.00           N  
ATOM   3763  CZ  ARG   473     132.948 142.001 193.853  1.00  0.00           C  
ATOM   3764  NH1 ARG   473     133.881 142.730 193.173  1.00  0.00           N  
ATOM   3765  NH2 ARG   473     132.792 142.178 195.197  1.00  0.00           N  
ATOM   3766  N   SER   474     133.456 136.921 191.148  1.00  0.00              
ATOM   3767  CA  SER   474     133.576 136.019 192.261  1.00  0.00              
ATOM   3768  CB  SER   474     132.783 136.458 193.507  1.00  0.00              
ATOM   3769  C   SER   474     132.974 134.701 191.861  1.00  0.00              
ATOM   3770  O   SER   474     131.843 134.406 192.247  1.00  0.00              
ATOM   3771  OG  SER   474     133.342 137.626 194.088  1.00  0.00           O  
ATOM   3772  N   ARG   475     133.729 133.823 191.164  1.00  0.00              
ATOM   3773  CA  ARG   475     133.087 132.609 190.730  1.00  0.00              
ATOM   3774  CB  ARG   475     133.751 131.980 189.496  1.00  0.00              
ATOM   3775  C   ARG   475     133.237 131.648 191.857  1.00  0.00              
ATOM   3776  O   ARG   475     134.315 131.099 192.087  1.00  0.00              
ATOM   3777  CG  ARG   475     133.713 132.880 188.259  1.00  0.00           C  
ATOM   3778  CD  ARG   475     134.087 132.146 186.970  1.00  0.00           C  
ATOM   3779  NE  ARG   475     135.510 131.717 187.081  1.00  0.00           N  
ATOM   3780  CZ  ARG   475     136.463 132.287 186.287  1.00  0.00           C  
ATOM   3781  NH1 ARG   475     136.111 133.239 185.373  1.00  0.00           N  
ATOM   3782  NH2 ARG   475     137.767 131.897 186.397  1.00  0.00           N  
ATOM   3783  N   TYR   476     132.138 131.425 192.599  1.00  0.00              
ATOM   3784  CA  TYR   476     132.207 130.514 193.696  1.00  0.00              
ATOM   3785  CB  TYR   476     131.485 130.970 194.990  1.00  0.00              
ATOM   3786  C   TYR   476     131.477 129.279 193.267  1.00  0.00              
ATOM   3787  O   TYR   476     130.256 129.280 193.117  1.00  0.00              
ATOM   3788  CG  TYR   476     132.054 132.228 195.578  1.00  0.00           C  
ATOM   3789  CD1 TYR   476     133.157 132.203 196.404  1.00  0.00           C  
ATOM   3790  CD2 TYR   476     131.473 133.449 195.314  1.00  0.00           C  
ATOM   3791  CE1 TYR   476     133.665 133.366 196.944  1.00  0.00           C  
ATOM   3792  CE2 TYR   476     131.974 134.615 195.851  1.00  0.00           C  
ATOM   3793  CZ  TYR   476     133.074 134.579 196.671  1.00  0.00           C  
ATOM   3794  OH  TYR   476     133.588 135.775 197.222  1.00  0.00           O  
ATOM   3795  N   ARG   477     132.234 128.193 193.025  1.00  0.00              
ATOM   3796  CA  ARG   477     131.690 126.906 192.717  1.00  0.00              
ATOM   3797  CB  ARG   477     131.191 126.147 193.959  1.00  0.00              
ATOM   3798  C   ARG   477     130.610 126.945 191.677  1.00  0.00              
ATOM   3799  O   ARG   477     129.535 126.379 191.874  1.00  0.00              
ATOM   3800  CG  ARG   477     132.344 125.719 194.873  1.00  0.00           C  
ATOM   3801  CD  ARG   477     131.926 124.846 196.057  1.00  0.00           C  
ATOM   3802  NE  ARG   477     133.175 124.407 196.744  1.00  0.00           N  
ATOM   3803  CZ  ARG   477     133.740 125.185 197.713  1.00  0.00           C  
ATOM   3804  NH1 ARG   477     133.147 126.358 198.082  1.00  0.00           N  
ATOM   3805  NH2 ARG   477     134.900 124.789 198.315  1.00  0.00           N  
ATOM   3806  N   HIS   478     130.881 127.600 190.534  1.00  0.00              
ATOM   3807  CA  HIS   478     130.013 127.565 189.385  1.00  0.00              
ATOM   3808  CB  HIS   478     129.707 126.129 188.909  1.00  0.00              
ATOM   3809  C   HIS   478     128.638 128.096 189.665  1.00  0.00              
ATOM   3810  O   HIS   478     127.688 127.641 189.034  1.00  0.00              
ATOM   3811  ND1 HIS   478     131.536 125.031 187.514  1.00  0.00           N  
ATOM   3812  CG  HIS   478     130.873 125.207 188.708  1.00  0.00           C  
ATOM   3813  NE2 HIS   478     132.478 123.643 188.975  1.00  0.00           N  
ATOM   3814  CD2 HIS   478     131.463 124.353 189.589  1.00  0.00           C  
ATOM   3815  CE1 HIS   478     132.484 124.084 187.730  1.00  0.00           C  
ATOM   3816  N   LYS   479     128.431 129.068 190.563  1.00  0.00              
ATOM   3817  CA  LYS   479     127.040 129.414 190.702  1.00  0.00              
ATOM   3818  CB  LYS   479     126.335 128.702 191.874  1.00  0.00              
ATOM   3819  C   LYS   479     126.908 130.872 190.989  1.00  0.00              
ATOM   3820  O   LYS   479     126.309 131.648 190.239  1.00  0.00              
ATOM   3821  CG  LYS   479     126.082 127.208 191.658  1.00  0.00           C  
ATOM   3822  CD  LYS   479     125.626 126.484 192.929  1.00  0.00           C  
ATOM   3823  CE  LYS   479     125.364 124.990 192.733  1.00  0.00           C  
ATOM   3824  NZ  LYS   479     124.925 124.384 194.010  1.00  0.00           N  
ATOM   3825  N   THR   480     127.569 131.260 192.086  1.00  0.00              
ATOM   3826  CA  THR   480     127.524 132.504 192.768  1.00  0.00              
ATOM   3827  CB  THR   480     128.405 132.538 193.983  1.00  0.00              
ATOM   3828  C   THR   480     128.005 133.511 191.873  1.00  0.00              
ATOM   3829  O   THR   480     127.674 134.675 192.087  1.00  0.00              
ATOM   3830  OG1 THR   480     128.011 131.528 194.899  1.00  0.00           O  
ATOM   3831  CG2 THR   480     128.304 133.926 194.642  1.00  0.00           C  
ATOM   3832  N   SER   481     128.726 133.007 190.853  1.00  0.00              
ATOM   3833  CA  SER   481     129.473 133.696 189.885  1.00  0.00              
ATOM   3834  CB  SER   481     129.584 132.900 188.588  1.00  0.00              
ATOM   3835  C   SER   481     128.790 134.946 189.712  1.00  0.00              
ATOM   3836  O   SER   481     129.200 135.854 190.436  1.00  0.00              
ATOM   3837  OG  SER   481     130.250 131.672 188.830  1.00  0.00           O  
ATOM   3838  N   GLN   482     127.701 135.003 188.889  1.00  0.00              
ATOM   3839  CA  GLN   482     126.981 136.235 188.623  1.00  0.00              
ATOM   3840  CB  GLN   482     126.867 137.006 189.920  1.00  0.00              
ATOM   3841  C   GLN   482     127.780 136.952 187.617  1.00  0.00              
ATOM   3842  O   GLN   482     127.289 137.834 186.915  1.00  0.00              
ATOM   3843  CG  GLN   482     125.833 136.581 190.954  1.00  0.00           C  
ATOM   3844  CD  GLN   482     126.029 137.473 192.173  1.00  0.00           C  
ATOM   3845  OE1 GLN   482     126.910 138.331 192.198  1.00  0.00           O  
ATOM   3846  NE2 GLN   482     125.205 137.251 193.230  1.00  0.00           N  
ATOM   3847  N   ILE   483     128.963 136.361 187.421  1.00  0.00              
ATOM   3848  CA  ILE   483     130.135 136.863 186.840  1.00  0.00              
ATOM   3849  CB  ILE   483     131.081 135.860 186.271  1.00  0.00              
ATOM   3850  C   ILE   483     129.785 137.833 185.866  1.00  0.00              
ATOM   3851  O   ILE   483     128.912 137.602 185.050  1.00  0.00              
ATOM   3852  CG2 ILE   483     132.182 136.628 185.522  1.00  0.00           C  
ATOM   3853  CG1 ILE   483     131.607 134.938 187.381  1.00  0.00           C  
ATOM   3854  CD1 ILE   483     132.360 135.685 188.481  1.00  0.00           C  
ATOM   3855  N   GLU   484     130.547 138.909 185.881  1.00  0.00              
ATOM   3856  CA  GLU   484     130.050 140.073 185.286  1.00  0.00              
ATOM   3857  CB  GLU   484     129.524 139.956 183.851  1.00  0.00              
ATOM   3858  C   GLU   484     128.933 140.420 186.187  1.00  0.00              
ATOM   3859  O   GLU   484     127.775 140.563 185.806  1.00  0.00              
ATOM   3860  CG  GLU   484     130.588 139.562 182.832  1.00  0.00           C  
ATOM   3861  CD  GLU   484     129.834 139.372 181.532  1.00  0.00           C  
ATOM   3862  OE1 GLU   484     128.645 139.786 181.505  1.00  0.00           O  
ATOM   3863  OE2 GLU   484     130.416 138.816 180.563  1.00  0.00           O  
ATOM   3864  N   LYS   485     129.300 140.437 187.477  1.00  0.00              
ATOM   3865  CA  LYS   485     128.424 140.781 188.541  1.00  0.00              
ATOM   3866  CB  LYS   485     127.372 139.678 188.878  1.00  0.00              
ATOM   3867  C   LYS   485     129.265 141.105 189.692  1.00  0.00              
ATOM   3868  O   LYS   485     130.460 141.371 189.581  1.00  0.00              
ATOM   3869  CG  LYS   485     126.313 139.832 190.003  1.00  0.00           C  
ATOM   3870  CD  LYS   485     124.953 139.124 189.748  1.00  0.00           C  
ATOM   3871  CE  LYS   485     123.932 139.158 190.880  1.00  0.00           C  
ATOM   3872  NZ  LYS   485     122.704 138.470 190.417  1.00  0.00           N  
ATOM   3873  N   ALA   486     128.551 141.249 190.796  1.00  0.00              
ATOM   3874  CA  ALA   486     129.011 141.348 192.127  1.00  0.00              
ATOM   3875  CB  ALA   486     129.862 142.597 192.396  1.00  0.00              
ATOM   3876  C   ALA   486     127.744 141.526 192.890  1.00  0.00              
ATOM   3877  O   ALA   486     126.772 142.053 192.354  1.00  0.00              
ATOM   3878  N   GLU   487     127.712 141.017 194.130  1.00  0.00              
ATOM   3879  CA  GLU   487     126.658 141.223 195.073  1.00  0.00              
ATOM   3880  CB  GLU   487     125.863 139.967 195.450  1.00  0.00              
ATOM   3881  C   GLU   487     127.443 141.561 196.229  1.00  0.00              
ATOM   3882  O   GLU   487     127.709 140.729 197.095  1.00  0.00              
ATOM   3883  CG  GLU   487     124.760 140.280 196.461  1.00  0.00           C  
ATOM   3884  CD  GLU   487     124.045 138.990 196.829  1.00  0.00           C  
ATOM   3885  OE1 GLU   487     124.209 137.981 196.093  1.00  0.00           O  
ATOM   3886  OE2 GLU   487     123.325 139.000 197.863  1.00  0.00           O  
ATOM   3887  N   TRP   488     127.881 142.812 196.230  1.00  0.00              
ATOM   3888  CA  TRP   488     128.671 143.096 197.350  1.00  0.00              
ATOM   3889  CB  TRP   488     130.020 143.766 197.039  1.00  0.00              
ATOM   3890  C   TRP   488     127.853 144.009 198.180  1.00  0.00              
ATOM   3891  O   TRP   488     127.050 144.790 197.667  1.00  0.00              
ATOM   3892  CG  TRP   488     130.946 143.762 198.230  1.00  0.00           C  
ATOM   3893  CD2 TRP   488     131.719 142.614 198.619  1.00  0.00           C  
ATOM   3894  CD1 TRP   488     131.210 144.737 199.147  1.00  0.00           C  
ATOM   3895  NE1 TRP   488     132.100 144.268 200.085  1.00  0.00           N  
ATOM   3896  CE2 TRP   488     132.421 142.962 199.771  1.00  0.00           C  
ATOM   3897  CE3 TRP   488     131.830 141.368 198.063  1.00  0.00           C  
ATOM   3898  CZ2 TRP   488     133.249 142.064 200.386  1.00  0.00           C  
ATOM   3899  CZ3 TRP   488     132.668 140.466 198.681  1.00  0.00           C  
ATOM   3900  CH2 TRP   488     133.363 140.810 199.822  1.00  0.00           C  
ATOM   3901  N   LYS   489     128.006 143.902 199.507  1.00  0.00              
ATOM   3902  CA  LYS   489     127.158 144.708 200.324  1.00  0.00              
ATOM   3903  CB  LYS   489     126.237 143.871 201.230  1.00  0.00              
ATOM   3904  C   LYS   489     127.976 145.581 201.214  1.00  0.00              
ATOM   3905  O   LYS   489     128.932 145.137 201.844  1.00  0.00              
ATOM   3906  CG  LYS   489     125.264 142.987 200.446  1.00  0.00           C  
ATOM   3907  CD  LYS   489     124.598 141.891 201.281  1.00  0.00           C  
ATOM   3908  CE  LYS   489     123.630 141.020 200.476  1.00  0.00           C  
ATOM   3909  NZ  LYS   489     123.046 139.973 201.343  1.00  0.00           N  
ATOM   3910  N   LYS   490     127.608 146.874 201.263  1.00  0.00              
ATOM   3911  CA  LYS   490     128.233 147.812 202.141  1.00  0.00              
ATOM   3912  CB  LYS   490     129.360 148.626 201.482  1.00  0.00              
ATOM   3913  C   LYS   490     127.141 148.757 202.504  1.00  0.00              
ATOM   3914  O   LYS   490     126.261 148.980 201.676  1.00  0.00              
ATOM   3915  CG  LYS   490     130.231 149.381 202.487  1.00  0.00           C  
ATOM   3916  CD  LYS   490     131.082 148.455 203.360  1.00  0.00           C  
ATOM   3917  CE  LYS   490     131.962 149.191 204.372  1.00  0.00           C  
ATOM   3918  NZ  LYS   490     132.743 148.215 205.166  1.00  0.00           N  
ATOM   3919  N   ILE   491     127.161 149.333 203.733  1.00  0.00              
ATOM   3920  CA  ILE   491     126.103 150.212 204.169  1.00  0.00              
ATOM   3921  CB  ILE   491     126.085 151.610 203.597  1.00  0.00              
ATOM   3922  C   ILE   491     124.790 149.548 203.885  1.00  0.00              
ATOM   3923  O   ILE   491     124.715 148.338 203.690  1.00  0.00              
ATOM   3924  CG2 ILE   491     127.420 152.276 203.968  1.00  0.00           C  
ATOM   3925  CG1 ILE   491     125.777 151.633 202.094  1.00  0.00           C  
ATOM   3926  CD1 ILE   491     125.395 153.017 201.575  1.00  0.00           C  
ATOM   3927  N   TYR   492     123.694 150.314 203.948  1.00  0.00              
ATOM   3928  CA  TYR   492     122.398 149.751 203.715  1.00  0.00              
ATOM   3929  CB  TYR   492     121.260 150.771 203.913  1.00  0.00              
ATOM   3930  C   TYR   492     122.284 149.160 202.332  1.00  0.00              
ATOM   3931  O   TYR   492     121.627 148.133 202.172  1.00  0.00              
ATOM   3932  CG  TYR   492     121.476 151.907 202.974  1.00  0.00           C  
ATOM   3933  CD1 TYR   492     121.003 151.852 201.683  1.00  0.00           C  
ATOM   3934  CD2 TYR   492     122.153 153.031 203.388  1.00  0.00           C  
ATOM   3935  CE1 TYR   492     121.204 152.902 200.819  1.00  0.00           C  
ATOM   3936  CE2 TYR   492     122.357 154.084 202.529  1.00  0.00           C  
ATOM   3937  CZ  TYR   492     121.881 154.020 201.241  1.00  0.00           C  
ATOM   3938  OH  TYR   492     122.088 155.100 200.357  1.00  0.00           O  
ATOM   3939  N   ALA   493     122.891 149.786 201.299  1.00  0.00              
ATOM   3940  CA  ALA   493     122.707 149.365 199.928  1.00  0.00              
ATOM   3941  CB  ALA   493     123.016 150.477 198.910  1.00  0.00              
ATOM   3942  C   ALA   493     123.536 148.172 199.547  1.00  0.00              
ATOM   3943  O   ALA   493     124.559 147.863 200.159  1.00  0.00              
ATOM   3944  N   SER   494     123.062 147.454 198.501  1.00  0.00              
ATOM   3945  CA  SER   494     123.750 146.326 197.933  1.00  0.00              
ATOM   3946  CB  SER   494     123.345 144.976 198.546  1.00  0.00              
ATOM   3947  C   SER   494     123.376 146.276 196.490  1.00  0.00              
ATOM   3948  O   SER   494     122.283 146.703 196.117  1.00  0.00              
ATOM   3949  OG  SER   494     124.070 143.925 197.926  1.00  0.00           O  
ATOM   3950  N   SER   495     124.299 145.779 195.639  1.00  0.00              
ATOM   3951  CA  SER   495     124.006 145.605 194.245  1.00  0.00              
ATOM   3952  CB  SER   495     124.812 146.512 193.301  1.00  0.00              
ATOM   3953  C   SER   495     124.413 144.225 193.949  1.00  0.00              
ATOM   3954  O   SER   495     125.408 143.744 194.485  1.00  0.00              
ATOM   3955  OG  SER   495     124.429 147.867 193.477  1.00  0.00           O  
ATOM   3956  N   MET   496     123.607 143.524 193.142  1.00  0.00              
ATOM   3957  CA  MET   496     124.065 142.243 192.742  1.00  0.00              
ATOM   3958  CB  MET   496     123.449 141.055 193.505  1.00  0.00              
ATOM   3959  C   MET   496     123.704 142.122 191.321  1.00  0.00              
ATOM   3960  O   MET   496     122.525 142.175 190.982  1.00  0.00              
ATOM   3961  CG  MET   496     121.952 140.837 193.293  1.00  0.00           C  
ATOM   3962  SD  MET   496     121.317 139.340 194.095  1.00  0.00           S  
ATOM   3963  CE  MET   496     122.517 138.237 193.299  1.00  0.00           C  
ATOM   3964  N   ILE   497     124.690 142.019 190.418  1.00  0.00              
ATOM   3965  CA  ILE   497     124.140 141.861 189.127  1.00  0.00              
ATOM   3966  CB  ILE   497     123.525 143.119 188.613  1.00  0.00              
ATOM   3967  C   ILE   497     125.016 141.499 188.045  1.00  0.00              
ATOM   3968  O   ILE   497     126.140 141.959 188.016  1.00  0.00              
ATOM   3969  CG2 ILE   497     124.630 144.186 188.540  1.00  0.00           C  
ATOM   3970  CG1 ILE   497     122.857 142.839 187.266  1.00  0.00           C  
ATOM   3971  CD1 ILE   497     121.681 141.889 187.406  1.00  0.00           C  
ATOM   3972  N   VAL   498     124.504 140.553 187.246  1.00  0.00              
ATOM   3973  CA  VAL   498     124.908 140.256 185.921  1.00  0.00              
ATOM   3974  CB  VAL   498     125.295 141.308 184.893  1.00  0.00              
ATOM   3975  C   VAL   498     124.652 138.893 185.468  1.00  0.00              
ATOM   3976  O   VAL   498     123.498 138.461 185.519  1.00  0.00              
ATOM   3977  CG1 VAL   498     123.937 141.733 184.313  1.00  0.00           C  
ATOM   3978  CG2 VAL   498     125.987 142.573 185.416  1.00  0.00           C  
ATOM   3979  N   PRO   499     125.618 138.215 184.963  1.00  0.00              
ATOM   3980  CA  PRO   499     125.231 136.938 184.551  1.00  0.00              
ATOM   3981  CB  PRO   499     126.258 136.417 183.580  1.00  0.00              
ATOM   3982  C   PRO   499     124.571 135.956 185.490  1.00  0.00              
ATOM   3983  O   PRO   499     123.725 135.246 184.968  1.00  0.00              
ATOM   3984  CD  PRO   499     126.573 138.767 184.010  1.00  0.00           C  
ATOM   3985  CG  PRO   499     126.781 137.700 182.926  1.00  0.00           C  
ATOM   3986  N   LYS   500     124.874 135.859 186.807  1.00  0.00              
ATOM   3987  CA  LYS   500     124.153 134.961 187.701  1.00  0.00              
ATOM   3988  CB  LYS   500     124.693 134.613 189.104  1.00  0.00              
ATOM   3989  C   LYS   500     122.813 135.524 188.002  1.00  0.00              
ATOM   3990  O   LYS   500     121.930 134.783 188.418  1.00  0.00              
ATOM   3991  CG  LYS   500     123.867 133.662 189.971  1.00  0.00           C  
ATOM   3992  CD  LYS   500     124.496 133.386 191.338  1.00  0.00           C  
ATOM   3993  CE  LYS   500     124.277 134.510 192.355  1.00  0.00           C  
ATOM   3994  NZ  LYS   500     122.829 134.724 192.576  1.00  0.00           N  
ATOM   3995  N   THR   501     122.623 136.853 187.879  1.00  0.00              
ATOM   3996  CA  THR   501     121.306 137.366 188.105  1.00  0.00              
ATOM   3997  CB  THR   501     121.184 138.856 187.932  1.00  0.00              
ATOM   3998  C   THR   501     120.526 136.659 187.055  1.00  0.00              
ATOM   3999  O   THR   501     119.369 136.295 187.239  1.00  0.00              
ATOM   4000  OG1 THR   501     120.047 139.323 188.640  1.00  0.00           O  
ATOM   4001  CG2 THR   501     121.024 139.200 186.441  1.00  0.00           C  
ATOM   4002  N   SER   502     121.196 136.451 185.910  1.00  0.00              
ATOM   4003  CA  SER   502     120.718 135.657 184.843  1.00  0.00              
ATOM   4004  CB  SER   502     121.486 135.900 183.531  1.00  0.00              
ATOM   4005  C   SER   502     120.836 134.184 185.186  1.00  0.00              
ATOM   4006  O   SER   502     120.001 133.385 184.760  1.00  0.00              
ATOM   4007  OG  SER   502     121.352 137.255 183.129  1.00  0.00           O  
ATOM   4008  N   TYR   503     121.853 133.793 185.996  1.00  0.00              
ATOM   4009  CA  TYR   503     122.089 132.427 186.388  1.00  0.00              
ATOM   4010  CB  TYR   503     123.188 132.201 187.438  1.00  0.00              
ATOM   4011  C   TYR   503     120.806 132.031 187.003  1.00  0.00              
ATOM   4012  O   TYR   503     120.326 130.909 186.850  1.00  0.00              
ATOM   4013  CG  TYR   503     122.868 130.932 188.163  1.00  0.00           C  
ATOM   4014  CD1 TYR   503     122.706 129.735 187.504  1.00  0.00           C  
ATOM   4015  CD2 TYR   503     122.751 130.941 189.533  1.00  0.00           C  
ATOM   4016  CE1 TYR   503     122.419 128.578 188.190  1.00  0.00           C  
ATOM   4017  CE2 TYR   503     122.464 129.791 190.230  1.00  0.00           C  
ATOM   4018  CZ  TYR   503     122.296 128.605 189.557  1.00  0.00           C  
ATOM   4019  OH  TYR   503     122.002 127.421 190.266  1.00  0.00           O  
ATOM   4020  N   HIS   504     120.198 132.989 187.707  1.00  0.00              
ATOM   4021  CA  HIS   504     118.975 132.671 188.336  1.00  0.00              
ATOM   4022  CB  HIS   504     118.787 133.323 189.711  1.00  0.00              
ATOM   4023  C   HIS   504     117.827 133.043 187.485  1.00  0.00              
ATOM   4024  O   HIS   504     117.452 134.209 187.376  1.00  0.00              
ATOM   4025  ND1 HIS   504     120.947 132.895 190.979  1.00  0.00           N  
ATOM   4026  CG  HIS   504     119.616 132.635 190.748  1.00  0.00           C  
ATOM   4027  NE2 HIS   504     120.358 131.284 192.394  1.00  0.00           N  
ATOM   4028  CD2 HIS   504     119.271 131.650 191.621  1.00  0.00           C  
ATOM   4029  CE1 HIS   504     121.341 132.059 191.973  1.00  0.00           C  
ATOM   4030  N   ASN   505     117.246 132.033 186.823  1.00  0.00              
ATOM   4031  CA  ASN   505     116.001 132.336 186.219  1.00  0.00              
ATOM   4032  CB  ASN   505     115.432 131.222 185.320  1.00  0.00              
ATOM   4033  C   ASN   505     115.142 132.405 187.421  1.00  0.00              
ATOM   4034  O   ASN   505     115.304 131.597 188.332  1.00  0.00              
ATOM   4035  CG  ASN   505     116.226 131.163 184.023  1.00  0.00           C  
ATOM   4036  OD1 ASN   505     117.450 131.040 184.030  1.00  0.00           O  
ATOM   4037  ND2 ASN   505     115.508 131.252 182.871  1.00  0.00           N  
ATOM   4038  N   GLY   506     114.230 133.380 187.492  1.00  0.00              
ATOM   4039  CA  GLY   506     113.445 133.435 188.682  1.00  0.00              
ATOM   4040  C   GLY   506     114.009 134.504 189.542  1.00  0.00              
ATOM   4041  O   GLY   506     115.185 134.855 189.470  1.00  0.00              
ATOM   4042  N   ASN   507     113.138 135.021 190.408  1.00  0.00              
ATOM   4043  CA  ASN   507     113.421 136.087 191.306  1.00  0.00              
ATOM   4044  CB  ASN   507     112.149 136.487 192.087  1.00  0.00              
ATOM   4045  C   ASN   507     114.433 135.639 192.274  1.00  0.00              
ATOM   4046  O   ASN   507     114.490 134.469 192.652  1.00  0.00              
ATOM   4047  CG  ASN   507     112.430 137.548 193.142  1.00  0.00           C  
ATOM   4048  OD1 ASN   507     113.180 137.327 194.087  1.00  0.00           O  
ATOM   4049  ND2 ASN   507     111.781 138.730 193.003  1.00  0.00           N  
ATOM   4050  N   ALA   508     115.273 136.593 192.697  1.00  0.00              
ATOM   4051  CA  ALA   508     116.316 136.198 193.565  1.00  0.00              
ATOM   4052  CB  ALA   508     117.388 137.282 193.776  1.00  0.00              
ATOM   4053  C   ALA   508     115.747 135.862 194.903  1.00  0.00              
ATOM   4054  O   ALA   508     115.113 136.677 195.574  1.00  0.00              
ATOM   4055  N   ASN   509     116.076 134.654 195.373  1.00  0.00              
ATOM   4056  CA  ASN   509     115.447 134.155 196.547  1.00  0.00              
ATOM   4057  CB  ASN   509     115.889 132.730 196.925  1.00  0.00              
ATOM   4058  C   ASN   509     115.731 135.020 197.713  1.00  0.00              
ATOM   4059  O   ASN   509     116.794 135.623 197.843  1.00  0.00              
ATOM   4060  CG  ASN   509     115.376 131.764 195.868  1.00  0.00           C  
ATOM   4061  OD1 ASN   509     114.316 131.971 195.280  1.00  0.00           O  
ATOM   4062  ND2 ASN   509     116.150 130.673 195.619  1.00  0.00           N  
ATOM   4063  N   HIS   510     114.714 135.112 198.580  1.00  0.00              
ATOM   4064  CA  HIS   510     114.801 135.836 199.801  1.00  0.00              
ATOM   4065  CB  HIS   510     115.065 137.331 199.605  1.00  0.00              
ATOM   4066  C   HIS   510     113.491 135.610 200.500  1.00  0.00              
ATOM   4067  O   HIS   510     112.526 135.142 199.897  1.00  0.00              
ATOM   4068  ND1 HIS   510     116.070 137.907 201.852  1.00  0.00           N  
ATOM   4069  CG  HIS   510     115.059 137.998 200.930  1.00  0.00           C  
ATOM   4070  NE2 HIS   510     114.394 138.963 202.852  1.00  0.00           N  
ATOM   4071  CD2 HIS   510     114.051 138.647 201.561  1.00  0.00           C  
ATOM   4072  CE1 HIS   510     115.618 138.498 202.986  1.00  0.00           C  
ATOM   4073  N   PRO   511     113.410 135.898 201.761  1.00  0.00              
ATOM   4074  CA  PRO   511     112.155 135.695 202.383  1.00  0.00              
ATOM   4075  CB  PRO   511     112.398 135.858 203.878  1.00  0.00              
ATOM   4076  C   PRO   511     111.090 136.516 201.795  1.00  0.00              
ATOM   4077  O   PRO   511     111.316 137.581 201.235  1.00  0.00              
ATOM   4078  CD  PRO   511     114.493 135.557 202.674  1.00  0.00           C  
ATOM   4079  CG  PRO   511     113.828 135.309 204.040  1.00  0.00           C  
ATOM   4080  N   PRO   512     109.955 135.915 201.912  1.00  0.00              
ATOM   4081  CA  PRO   512     108.696 136.488 201.526  1.00  0.00              
ATOM   4082  CB  PRO   512     107.711 135.339 201.582  1.00  0.00              
ATOM   4083  C   PRO   512     108.523 137.564 202.533  1.00  0.00              
ATOM   4084  O   PRO   512     109.236 137.435 203.523  1.00  0.00              
ATOM   4085  CD  PRO   512     109.967 134.473 201.823  1.00  0.00           C  
ATOM   4086  CG  PRO   512     108.587 134.110 201.279  1.00  0.00           C  
ATOM   4087  N   PRO   513     107.716 138.591 202.312  1.00  0.00              
ATOM   4088  CA  PRO   513     107.517 139.661 203.278  1.00  0.00              
ATOM   4089  CB  PRO   513     106.287 140.417 202.810  1.00  0.00              
ATOM   4090  C   PRO   513     107.267 138.921 204.521  1.00  0.00              
ATOM   4091  O   PRO   513     106.203 138.330 204.695  1.00  0.00              
ATOM   4092  CD  PRO   513     106.545 138.397 201.483  1.00  0.00           C  
ATOM   4093  CG  PRO   513     105.479 139.327 202.081  1.00  0.00           C  
ATOM   4094  N   TYR   514     108.264 138.957 205.401  1.00  0.00              
ATOM   4095  CA  TYR   514     108.210 137.955 206.385  1.00  0.00              
ATOM   4096  CB  TYR   514     109.173 136.774 206.166  1.00  0.00              
ATOM   4097  C   TYR   514     108.615 138.565 207.654  1.00  0.00              
ATOM   4098  O   TYR   514     107.783 139.028 208.435  1.00  0.00              
ATOM   4099  CG  TYR   514     108.862 135.728 207.183  1.00  0.00           C  
ATOM   4100  CD1 TYR   514     109.444 135.748 208.430  1.00  0.00           C  
ATOM   4101  CD2 TYR   514     107.975 134.722 206.881  1.00  0.00           C  
ATOM   4102  CE1 TYR   514     109.148 134.776 209.357  1.00  0.00           C  
ATOM   4103  CE2 TYR   514     107.673 133.748 207.803  1.00  0.00           C  
ATOM   4104  CZ  TYR   514     108.261 133.774 209.044  1.00  0.00           C  
ATOM   4105  OH  TYR   514     107.955 132.776 209.993  1.00  0.00           O  
ATOM   4106  N   GLU   515     109.931 138.483 207.906  1.00  0.00              
ATOM   4107  CA  GLU   515     110.465 139.103 209.059  1.00  0.00              
ATOM   4108  CB  GLU   515     111.900 138.665 209.391  1.00  0.00              
ATOM   4109  C   GLU   515     110.471 140.544 208.757  1.00  0.00              
ATOM   4110  O   GLU   515     111.495 141.145 208.440  1.00  0.00              
ATOM   4111  CG  GLU   515     111.985 137.218 209.880  1.00  0.00           C  
ATOM   4112  CD  GLU   515     113.445 136.907 210.172  1.00  0.00           C  
ATOM   4113  OE1 GLU   515     114.313 137.720 209.758  1.00  0.00           O  
ATOM   4114  OE2 GLU   515     113.711 135.855 210.812  1.00  0.00           O  
ATOM   4115  N   ARG   516     109.269 141.116 208.838  1.00  0.00              
ATOM   4116  CA  ARG   516     109.077 142.498 208.655  1.00  0.00              
ATOM   4117  CB  ARG   516     107.589 142.906 208.673  1.00  0.00              
ATOM   4118  C   ARG   516     109.736 143.075 209.852  1.00  0.00              
ATOM   4119  O   ARG   516     110.277 144.180 209.833  1.00  0.00              
ATOM   4120  CG  ARG   516     106.846 142.567 209.972  1.00  0.00           C  
ATOM   4121  CD  ARG   516     107.132 143.520 211.138  1.00  0.00           C  
ATOM   4122  NE  ARG   516     106.355 143.045 212.318  1.00  0.00           N  
ATOM   4123  CZ  ARG   516     105.120 143.562 212.582  1.00  0.00           C  
ATOM   4124  NH1 ARG   516     104.591 144.521 211.767  1.00  0.00           N  
ATOM   4125  NH2 ARG   516     104.418 143.122 213.666  1.00  0.00           N  
ATOM   4126  N   THR   517     109.712 142.274 210.935  1.00  0.00              
ATOM   4127  CA  THR   517     110.212 142.674 212.209  1.00  0.00              
ATOM   4128  CB  THR   517     110.207 141.550 213.202  1.00  0.00              
ATOM   4129  C   THR   517     111.618 143.137 212.031  1.00  0.00              
ATOM   4130  O   THR   517     111.969 144.224 212.485  1.00  0.00              
ATOM   4131  OG1 THR   517     111.024 140.485 212.738  1.00  0.00           O  
ATOM   4132  CG2 THR   517     108.760 141.062 213.386  1.00  0.00           C  
ATOM   4133  N   LEU   518     112.472 142.352 211.350  1.00  0.00              
ATOM   4134  CA  LEU   518     113.802 142.861 211.202  1.00  0.00              
ATOM   4135  CB  LEU   518     114.901 141.832 211.524  1.00  0.00              
ATOM   4136  C   LEU   518     114.007 143.274 209.797  1.00  0.00              
ATOM   4137  O   LEU   518     114.900 142.770 209.118  1.00  0.00              
ATOM   4138  CG  LEU   518     114.982 141.438 213.011  1.00  0.00           C  
ATOM   4139  CD1 LEU   518     115.392 142.636 213.882  1.00  0.00           C  
ATOM   4140  CD2 LEU   518     113.689 140.763 213.491  1.00  0.00           C  
ATOM   4141  N   VAL   519     113.190 144.231 209.334  1.00  0.00              
ATOM   4142  CA  VAL   519     113.378 144.724 208.011  1.00  0.00              
ATOM   4143  CB  VAL   519     112.700 143.904 206.943  1.00  0.00              
ATOM   4144  C   VAL   519     112.741 146.066 207.959  1.00  0.00              
ATOM   4145  O   VAL   519     111.757 146.331 208.648  1.00  0.00              
ATOM   4146  CG1 VAL   519     112.820 144.648 205.602  1.00  0.00           C  
ATOM   4147  CG2 VAL   519     113.318 142.498 206.902  1.00  0.00           C  
ATOM   4148  N   GLN   520     113.317 146.961 207.143  1.00  0.00              
ATOM   4149  CA  GLN   520     112.700 148.225 206.912  1.00  0.00              
ATOM   4150  CB  GLN   520     113.650 149.427 207.060  1.00  0.00              
ATOM   4151  C   GLN   520     112.258 148.143 205.488  1.00  0.00              
ATOM   4152  O   GLN   520     112.926 147.515 204.668  1.00  0.00              
ATOM   4153  CG  GLN   520     114.830 149.411 206.086  1.00  0.00           C  
ATOM   4154  CD  GLN   520     115.882 148.464 206.648  1.00  0.00           C  
ATOM   4155  OE1 GLN   520     116.803 148.049 205.945  1.00  0.00           O  
ATOM   4156  NE2 GLN   520     115.745 148.113 207.955  1.00  0.00           N  
ATOM   4157  N   MET   521     111.109 148.752 205.147  1.00  0.00              
ATOM   4158  CA  MET   521     110.645 148.584 203.802  1.00  0.00              
ATOM   4159  CB  MET   521     109.113 148.645 203.674  1.00  0.00              
ATOM   4160  C   MET   521     111.206 149.670 202.956  1.00  0.00              
ATOM   4161  O   MET   521     110.870 150.844 203.103  1.00  0.00              
ATOM   4162  CG  MET   521     108.612 148.454 202.241  1.00  0.00           C  
ATOM   4163  SD  MET   521     106.804 148.521 202.062  1.00  0.00           S  
ATOM   4164  CE  MET   521     106.677 150.296 202.422  1.00  0.00           C  
ATOM   4165  N   ASP   522     112.111 149.274 202.048  1.00  0.00              
ATOM   4166  CA  ASP   522     112.684 150.171 201.098  1.00  0.00              
ATOM   4167  CB  ASP   522     114.077 150.710 201.487  1.00  0.00              
ATOM   4168  C   ASP   522     112.728 149.437 199.791  1.00  0.00              
ATOM   4169  O   ASP   522     113.198 148.302 199.718  1.00  0.00              
ATOM   4170  CG  ASP   522     115.047 149.568 201.743  1.00  0.00           C  
ATOM   4171  OD1 ASP   522     114.584 148.429 202.020  1.00  0.00           O  
ATOM   4172  OD2 ASP   522     116.277 149.834 201.684  1.00  0.00           O  
ATOM   4173  N   GLU   523     112.207 150.075 198.724  1.00  0.00              
ATOM   4174  CA  GLU   523     112.051 149.446 197.440  1.00  0.00              
ATOM   4175  CB  GLU   523     111.348 150.358 196.420  1.00  0.00              
ATOM   4176  C   GLU   523     113.376 149.054 196.847  1.00  0.00              
ATOM   4177  O   GLU   523     113.537 147.933 196.366  1.00  0.00              
ATOM   4178  CG  GLU   523     109.891 150.662 196.776  1.00  0.00           C  
ATOM   4179  CD  GLU   523     109.090 149.377 196.626  1.00  0.00           C  
ATOM   4180  OE1 GLU   523     109.715 148.319 196.346  1.00  0.00           O  
ATOM   4181  OE2 GLU   523     107.842 149.435 196.789  1.00  0.00           O  
ATOM   4182  N   TYR   524     114.368 149.961 196.886  1.00  0.00              
ATOM   4183  CA  TYR   524     115.653 149.760 196.269  1.00  0.00              
ATOM   4184  CB  TYR   524     116.530 151.027 196.290  1.00  0.00              
ATOM   4185  C   TYR   524     116.400 148.658 196.922  1.00  0.00              
ATOM   4186  O   TYR   524     117.127 147.928 196.249  1.00  0.00              
ATOM   4187  CG  TYR   524     116.707 151.464 197.705  1.00  0.00           C  
ATOM   4188  CD1 TYR   524     117.695 150.922 198.494  1.00  0.00           C  
ATOM   4189  CD2 TYR   524     115.880 152.425 198.239  1.00  0.00           C  
ATOM   4190  CE1 TYR   524     117.853 151.332 199.797  1.00  0.00           C  
ATOM   4191  CE2 TYR   524     116.033 152.839 199.541  1.00  0.00           C  
ATOM   4192  CZ  TYR   524     117.021 152.291 200.323  1.00  0.00           C  
ATOM   4193  OH  TYR   524     117.181 152.713 201.660  1.00  0.00           O  
ATOM   4194  N   ASP   525     116.234 148.515 198.249  1.00  0.00              
ATOM   4195  CA  ASP   525     117.028 147.597 199.004  1.00  0.00              
ATOM   4196  CB  ASP   525     116.582 147.401 200.459  1.00  0.00              
ATOM   4197  C   ASP   525     117.038 146.256 198.400  1.00  0.00              
ATOM   4198  O   ASP   525     116.034 145.740 197.915  1.00  0.00              
ATOM   4199  CG  ASP   525     117.679 146.651 201.203  1.00  0.00           C  
ATOM   4200  OD1 ASP   525     118.841 146.656 200.715  1.00  0.00           O  
ATOM   4201  OD2 ASP   525     117.369 146.059 202.271  1.00  0.00           O  
ATOM   4202  N   SER   526     118.247 145.691 198.353  1.00  0.00              
ATOM   4203  CA  SER   526     118.342 144.347 197.932  1.00  0.00              
ATOM   4204  CB  SER   526     119.053 144.171 196.580  1.00  0.00              
ATOM   4205  C   SER   526     119.175 143.685 198.958  1.00  0.00              
ATOM   4206  O   SER   526     120.400 143.793 198.949  1.00  0.00              
ATOM   4207  OG  SER   526     119.105 142.795 196.232  1.00  0.00           O  
ATOM   4208  N   THR   527     118.517 142.984 199.891  1.00  0.00              
ATOM   4209  CA  THR   527     119.275 142.161 200.767  1.00  0.00              
ATOM   4210  CB  THR   527     118.491 141.708 201.973  1.00  0.00              
ATOM   4211  C   THR   527     119.548 141.025 199.818  1.00  0.00              
ATOM   4212  O   THR   527     120.287 141.193 198.849  1.00  0.00              
ATOM   4213  OG1 THR   527     117.266 141.095 201.593  1.00  0.00           O  
ATOM   4214  CG2 THR   527     118.212 142.935 202.857  1.00  0.00           C  
ATOM   4215  N   GLU   528     119.004 139.824 200.053  1.00  0.00              
ATOM   4216  CA  GLU   528     119.204 138.787 199.084  1.00  0.00              
ATOM   4217  CB  GLU   528     118.891 137.385 199.638  1.00  0.00              
ATOM   4218  C   GLU   528     118.358 138.965 197.782  1.00  0.00              
ATOM   4219  O   GLU   528     118.914 138.733 196.710  1.00  0.00              
ATOM   4220  CG  GLU   528     119.969 136.851 200.584  1.00  0.00           C  
ATOM   4221  CD  GLU   528     119.930 137.661 201.871  1.00  0.00           C  
ATOM   4222  OE1 GLU   528     118.864 138.267 202.159  1.00  0.00           O  
ATOM   4223  OE2 GLU   528     120.969 137.683 202.584  1.00  0.00           O  
ATOM   4224  N   GLY   529     117.035 139.382 197.774  1.00  0.00              
ATOM   4225  CA  GLY   529     116.242 139.358 196.517  1.00  0.00              
ATOM   4226  C   GLY   529     114.939 140.229 196.521  1.00  0.00              
ATOM   4227  O   GLY   529     115.070 141.443 196.674  1.00  0.00              
ATOM   4228  N   PHE   530     113.661 139.691 196.261  1.00  0.00              
ATOM   4229  CA  PHE   530     112.353 140.387 196.542  1.00  0.00              
ATOM   4230  CB  PHE   530     112.137 141.660 195.706  1.00  0.00              
ATOM   4231  C   PHE   530     111.080 139.546 196.447  1.00  0.00              
ATOM   4232  O   PHE   530     110.879 138.790 195.499  1.00  0.00              
ATOM   4233  CG  PHE   530     112.119 141.451 194.227  1.00  0.00           C  
ATOM   4234  CD1 PHE   530     113.288 141.268 193.524  1.00  0.00           C  
ATOM   4235  CD2 PHE   530     110.931 141.492 193.533  1.00  0.00           C  
ATOM   4236  CE1 PHE   530     113.267 141.100 192.158  1.00  0.00           C  
ATOM   4237  CE2 PHE   530     110.904 141.326 192.167  1.00  0.00           C  
ATOM   4238  CZ  PHE   530     112.075 141.128 191.474  1.00  0.00           C  
ATOM   4239  N   LEU   531     110.182 139.656 197.517  1.00  0.00              
ATOM   4240  CA  LEU   531     108.987 138.864 197.945  1.00  0.00              
ATOM   4241  CB  LEU   531     108.035 138.536 196.783  1.00  0.00              
ATOM   4242  C   LEU   531     109.609 137.590 198.435  1.00  0.00              
ATOM   4243  O   LEU   531     109.023 136.559 198.759  1.00  0.00              
ATOM   4244  CG  LEU   531     107.388 139.785 196.154  1.00  0.00           C  
ATOM   4245  CD1 LEU   531     108.444 140.695 195.505  1.00  0.00           C  
ATOM   4246  CD2 LEU   531     106.255 139.403 195.187  1.00  0.00           C  
ATOM   4247  N   ASN   532     110.901 137.840 198.460  1.00  0.00              
ATOM   4248  CA  ASN   532     112.254 137.572 198.660  1.00  0.00              
ATOM   4249  CB  ASN   532     112.986 137.198 197.364  1.00  0.00              
ATOM   4250  C   ASN   532     112.486 139.018 199.116  1.00  0.00              
ATOM   4251  O   ASN   532     111.576 139.572 199.729  1.00  0.00              
ATOM   4252  CG  ASN   532     112.354 135.884 196.914  1.00  0.00           C  
ATOM   4253  OD1 ASN   532     111.438 135.378 197.560  1.00  0.00           O  
ATOM   4254  ND2 ASN   532     112.845 135.306 195.785  1.00  0.00           N  
ATOM   4255  N   GLY   533     113.660 139.661 198.916  1.00  0.00              
ATOM   4256  CA  GLY   533     114.036 141.060 199.159  1.00  0.00              
ATOM   4257  C   GLY   533     112.983 142.105 198.780  1.00  0.00              
ATOM   4258  O   GLY   533     111.783 141.848 198.725  1.00  0.00              
ATOM   4259  N   PRO   534     113.331 143.352 198.644  1.00  0.00              
ATOM   4260  CA  PRO   534     112.318 144.230 198.094  1.00  0.00              
ATOM   4261  CB  PRO   534     112.409 145.542 198.879  1.00  0.00              
ATOM   4262  C   PRO   534     112.167 144.438 196.610  1.00  0.00              
ATOM   4263  O   PRO   534     111.062 144.763 196.179  1.00  0.00              
ATOM   4264  CD  PRO   534     114.049 143.987 199.737  1.00  0.00           C  
ATOM   4265  CG  PRO   534     113.776 145.489 199.574  1.00  0.00           C  
ATOM   4266  N   LYS   535     113.242 144.262 195.815  1.00  0.00              
ATOM   4267  CA  LYS   535     113.248 144.490 194.388  1.00  0.00              
ATOM   4268  CB  LYS   535     113.129 145.970 193.984  1.00  0.00              
ATOM   4269  C   LYS   535     114.607 144.064 193.996  1.00  0.00              
ATOM   4270  O   LYS   535     115.239 143.238 194.652  1.00  0.00              
ATOM   4271  CG  LYS   535     111.756 146.589 194.253  1.00  0.00           C  
ATOM   4272  CD  LYS   535     111.745 148.114 194.146  1.00  0.00           C  
ATOM   4273  CE  LYS   535     112.079 148.630 192.744  1.00  0.00           C  
ATOM   4274  NZ  LYS   535     110.984 148.295 191.807  1.00  0.00           N  
ATOM   4275  N   TYR   536     115.076 144.625 192.884  1.00  0.00              
ATOM   4276  CA  TYR   536     116.380 144.331 192.409  1.00  0.00              
ATOM   4277  CB  TYR   536     116.304 143.566 191.088  1.00  0.00              
ATOM   4278  C   TYR   536     117.036 145.651 192.139  1.00  0.00              
ATOM   4279  O   TYR   536     116.369 146.643 191.850  1.00  0.00              
ATOM   4280  CG  TYR   536     115.218 144.274 190.351  1.00  0.00           C  
ATOM   4281  CD1 TYR   536     115.451 145.409 189.606  1.00  0.00           C  
ATOM   4282  CD2 TYR   536     113.933 143.786 190.428  1.00  0.00           C  
ATOM   4283  CE1 TYR   536     114.420 146.038 188.947  1.00  0.00           C  
ATOM   4284  CE2 TYR   536     112.898 144.409 189.772  1.00  0.00           C  
ATOM   4285  CZ  TYR   536     113.142 145.538 189.029  1.00  0.00           C  
ATOM   4286  OH  TYR   536     112.082 146.179 188.354  1.00  0.00           O  
ATOM   4287  N   VAL   537     118.362 145.742 192.339  1.00  0.00              
ATOM   4288  CA  VAL   537     119.011 146.958 191.947  1.00  0.00              
ATOM   4289  CB  VAL   537     120.401 147.093 192.510  1.00  0.00              
ATOM   4290  C   VAL   537     119.081 146.983 190.458  1.00  0.00              
ATOM   4291  O   VAL   537     118.760 147.988 189.825  1.00  0.00              
ATOM   4292  CG1 VAL   537     121.270 145.913 192.041  1.00  0.00           C  
ATOM   4293  CG2 VAL   537     120.952 148.470 192.102  1.00  0.00           C  
ATOM   4294  N   HIS   538     119.490 145.847 189.856  1.00  0.00              
ATOM   4295  CA  HIS   538     119.624 145.807 188.433  1.00  0.00              
ATOM   4296  CB  HIS   538     121.082 145.662 187.965  1.00  0.00              
ATOM   4297  C   HIS   538     118.877 144.616 187.920  1.00  0.00              
ATOM   4298  O   HIS   538     119.382 143.495 187.954  1.00  0.00              
ATOM   4299  ND1 HIS   538     122.087 147.930 187.416  1.00  0.00           N  
ATOM   4300  CG  HIS   538     121.921 146.866 188.275  1.00  0.00           C  
ATOM   4301  NE2 HIS   538     123.265 148.400 189.242  1.00  0.00           N  
ATOM   4302  CD2 HIS   538     122.648 147.170 189.385  1.00  0.00           C  
ATOM   4303  CE1 HIS   538     122.899 148.817 188.043  1.00  0.00           C  
ATOM   4304  N   VAL   539     117.633 144.829 187.437  1.00  0.00              
ATOM   4305  CA  VAL   539     116.978 143.790 186.693  1.00  0.00              
ATOM   4306  CB  VAL   539     115.503 143.910 186.408  1.00  0.00              
ATOM   4307  C   VAL   539     117.597 143.942 185.341  1.00  0.00              
ATOM   4308  O   VAL   539     118.638 144.581 185.196  1.00  0.00              
ATOM   4309  CG1 VAL   539     114.663 143.430 187.593  1.00  0.00           C  
ATOM   4310  CG2 VAL   539     115.225 145.360 185.980  1.00  0.00           C  
ATOM   4311  N   HIS   540     116.984 143.340 184.308  1.00  0.00              
ATOM   4312  CA  HIS   540     117.580 143.397 183.008  1.00  0.00              
ATOM   4313  CB  HIS   540     116.746 142.713 181.909  1.00  0.00              
ATOM   4314  C   HIS   540     117.854 144.812 182.585  1.00  0.00              
ATOM   4315  O   HIS   540     116.973 145.670 182.589  1.00  0.00              
ATOM   4316  ND1 HIS   540     114.319 143.209 182.475  1.00  0.00           N  
ATOM   4317  CG  HIS   540     115.420 143.368 181.665  1.00  0.00           C  
ATOM   4318  NE2 HIS   540     113.701 144.562 180.822  1.00  0.00           N  
ATOM   4319  CD2 HIS   540     115.026 144.198 180.660  1.00  0.00           C  
ATOM   4320  CE1 HIS   540     113.319 143.944 181.925  1.00  0.00           C  
ATOM   4321  N   LYS   541     119.134 145.064 182.231  1.00  0.00              
ATOM   4322  CA  LYS   541     119.642 146.306 181.712  1.00  0.00              
ATOM   4323  CB  LYS   541     120.388 147.162 182.749  1.00  0.00              
ATOM   4324  C   LYS   541     120.613 145.873 180.628  1.00  0.00              
ATOM   4325  O   LYS   541     120.961 144.696 180.573  1.00  0.00              
ATOM   4326  CG  LYS   541     119.435 147.775 183.779  1.00  0.00           C  
ATOM   4327  CD  LYS   541     120.120 148.418 184.985  1.00  0.00           C  
ATOM   4328  CE  LYS   541     119.125 149.018 185.983  1.00  0.00           C  
ATOM   4329  NZ  LYS   541     119.844 149.626 187.125  1.00  0.00           N  
ATOM   4330  N   GLN   542     121.061 146.774 179.715  1.00  0.00              
ATOM   4331  CA  GLN   542     121.952 146.352 178.648  1.00  0.00              
ATOM   4332  CB  GLN   542     121.525 146.854 177.255  1.00  0.00              
ATOM   4333  C   GLN   542     123.344 146.844 178.934  1.00  0.00              
ATOM   4334  O   GLN   542     123.556 147.971 179.377  1.00  0.00              
ATOM   4335  CG  GLN   542     121.537 148.376 177.099  1.00  0.00           C  
ATOM   4336  CD  GLN   542     121.093 148.695 175.677  1.00  0.00           C  
ATOM   4337  OE1 GLN   542     120.787 147.797 174.894  1.00  0.00           O  
ATOM   4338  NE2 GLN   542     121.052 150.010 175.333  1.00  0.00           N  
ATOM   4339  N   CYS   543     124.320 145.948 178.687  1.00  0.00              
ATOM   4340  CA  CYS   543     125.747 146.123 178.762  1.00  0.00              
ATOM   4341  CB  CYS   543     126.208 147.450 178.135  1.00  0.00              
ATOM   4342  C   CYS   543     126.292 146.070 180.151  1.00  0.00              
ATOM   4343  O   CYS   543     127.387 145.545 180.346  1.00  0.00              
ATOM   4344  SG  CYS   543     128.010 147.674 178.227  1.00  0.00           S  
ATOM   4345  N   LYS   544     125.580 146.572 181.171  1.00  0.00              
ATOM   4346  CA  LYS   544     126.110 146.279 182.470  1.00  0.00              
ATOM   4347  CB  LYS   544     125.320 146.934 183.616  1.00  0.00              
ATOM   4348  C   LYS   544     125.838 144.829 182.504  1.00  0.00              
ATOM   4349  O   LYS   544     126.599 144.021 183.034  1.00  0.00              
ATOM   4350  CG  LYS   544     125.405 148.461 183.628  1.00  0.00           C  
ATOM   4351  CD  LYS   544     124.656 149.127 182.472  1.00  0.00           C  
ATOM   4352  CE  LYS   544     123.139 149.157 182.668  1.00  0.00           C  
ATOM   4353  NZ  LYS   544     122.791 150.076 183.775  1.00  0.00           N  
ATOM   4354  N   GLU   545     124.696 144.496 181.873  1.00  0.00              
ATOM   4355  CA  GLU   545     124.250 143.154 181.750  1.00  0.00              
ATOM   4356  CB  GLU   545     123.072 142.958 180.779  1.00  0.00              
ATOM   4357  C   GLU   545     125.419 142.336 181.215  1.00  0.00              
ATOM   4358  O   GLU   545     125.804 141.345 181.892  1.00  0.00              
ATOM   4359  CG  GLU   545     123.389 143.301 179.322  1.00  0.00           C  
ATOM   4360  CD  GLU   545     122.190 142.891 178.478  1.00  0.00           C  
ATOM   4361  OE1 GLU   545     121.182 142.424 179.072  1.00  0.00           O  
ATOM   4362  OE2 GLU   545     122.267 143.034 177.228  1.00  0.00           O  
ATOM   4363  OXT GLU   545     125.942 142.689 180.125  1.00  0.00           O  
TER
