# Supplementary material for: A Na+ leak channel cloned from Trichoplax adhaerens extends extracellular pH and Ca2+ sensing for the DEG/ENaC family close to the base of Metazoa
Source: J Biol Chem. 2019 Sep 15;294(44):16320–36. doi: 10.1074/jbc.RA119.010542 (PMC6827283; doi:10.1074/jbc.RA119.010542)
Supplement: Supporting Information [file supp_RA119.010542_155050_1_supp_391149_pxf4hm.zip › SupplementaryFile2/TadNaC6.pdb]

REMARK  99  Chain ID : 1
REMARK  99  Residues : 492
REMARK  99  Atoms    : 3853
REMARK  99  File     : final.sc.pdb
ATOM      1  N   MET     1     131.582 163.424 150.469  1.00  0.00              
ATOM      2  CA  MET     1     131.763 161.958 150.407  1.00  0.00              
ATOM      3  CB  MET     1     132.903 161.592 149.442  1.00  0.00              
ATOM      4  C   MET     1     132.085 161.417 151.747  1.00  0.00              
ATOM      5  O   MET     1     131.320 161.592 152.695  1.00  0.00              
ATOM      6  CG  MET     1     132.564 161.884 147.980  1.00  0.00           C  
ATOM      7  SD  MET     1     133.878 161.470 146.796  1.00  0.00           S  
ATOM      8  CE  MET     1     132.927 161.986 145.338  1.00  0.00           C  
ATOM      9  N   MET     2     133.232 160.727 151.870  1.00  0.00              
ATOM     10  CA  MET     2     133.510 160.226 153.173  1.00  0.00              
ATOM     11  CB  MET     2     134.793 159.379 153.292  1.00  0.00              
ATOM     12  C   MET     2     133.702 161.405 154.044  1.00  0.00              
ATOM     13  O   MET     2     134.698 162.119 153.941  1.00  0.00              
ATOM     14  CG  MET     2     134.682 157.939 152.786  1.00  0.00           C  
ATOM     15  SD  MET     2     134.599 157.734 150.983  1.00  0.00           S  
ATOM     16  CE  MET     2     134.696 155.921 151.058  1.00  0.00           C  
ATOM     17  N   ALA     3     132.720 161.654 154.924  1.00  0.00              
ATOM     18  CA  ALA     3     132.922 162.725 155.835  1.00  0.00              
ATOM     19  CB  ALA     3     131.625 163.455 156.223  1.00  0.00              
ATOM     20  C   ALA     3     133.435 162.047 157.048  1.00  0.00              
ATOM     21  O   ALA     3     132.682 161.420 157.791  1.00  0.00              
ATOM     22  N   LYS     4     134.752 162.152 157.277  1.00  0.00              
ATOM     23  CA  LYS     4     135.288 161.470 158.406  1.00  0.00              
ATOM     24  CB  LYS     4     136.720 160.950 158.190  1.00  0.00              
ATOM     25  C   LYS     4     135.309 162.435 159.532  1.00  0.00              
ATOM     26  O   LYS     4     135.576 163.621 159.342  1.00  0.00              
ATOM     27  CG  LYS     4     137.273 160.164 159.380  1.00  0.00           C  
ATOM     28  CD  LYS     4     138.516 159.339 159.039  1.00  0.00           C  
ATOM     29  CE  LYS     4     139.731 160.185 158.654  1.00  0.00           C  
ATOM     30  NZ  LYS     4     140.881 159.306 158.342  1.00  0.00           N  
ATOM     31  N   GLY     5     135.001 161.951 160.747  1.00  0.00              
ATOM     32  CA  GLY     5     135.080 162.848 161.852  1.00  0.00              
ATOM     33  C   GLY     5     136.527 163.154 161.946  1.00  0.00              
ATOM     34  O   GLY     5     137.366 162.324 161.597  1.00  0.00              
ATOM     35  N   LYS     6     136.868 164.356 162.429  1.00  0.00              
ATOM     36  CA  LYS     6     138.253 164.689 162.425  1.00  0.00              
ATOM     37  CB  LYS     6     138.500 166.150 162.832  1.00  0.00              
ATOM     38  C   LYS     6     138.950 163.781 163.378  1.00  0.00              
ATOM     39  O   LYS     6     138.810 163.895 164.595  1.00  0.00              
ATOM     40  CG  LYS     6     137.806 167.122 161.874  1.00  0.00           C  
ATOM     41  CD  LYS     6     137.681 168.553 162.398  1.00  0.00           C  
ATOM     42  CE  LYS     6     138.678 169.525 161.766  1.00  0.00           C  
ATOM     43  NZ  LYS     6     138.358 170.912 162.172  1.00  0.00           N  
ATOM     44  N   ILE     7     139.714 162.829 162.815  1.00  0.00              
ATOM     45  CA  ILE     7     140.556 161.980 163.597  1.00  0.00              
ATOM     46  CB  ILE     7     141.101 160.799 162.849  1.00  0.00              
ATOM     47  C   ILE     7     141.710 162.892 163.845  1.00  0.00              
ATOM     48  O   ILE     7     142.006 163.750 163.015  1.00  0.00              
ATOM     49  CG2 ILE     7     142.140 160.107 163.748  1.00  0.00           C  
ATOM     50  CG1 ILE     7     139.965 159.879 162.378  1.00  0.00           C  
ATOM     51  CD1 ILE     7     140.421 158.833 161.363  1.00  0.00           C  
ATOM     52  N   ASP     8     142.382 162.764 164.997  1.00  0.00              
ATOM     53  CA  ASP     8     143.442 163.679 165.293  1.00  0.00              
ATOM     54  CB  ASP     8     144.491 163.815 164.175  1.00  0.00              
ATOM     55  C   ASP     8     142.864 165.037 165.542  1.00  0.00              
ATOM     56  O   ASP     8     143.542 166.052 165.393  1.00  0.00              
ATOM     57  CG  ASP     8     145.316 162.540 164.152  1.00  0.00           C  
ATOM     58  OD1 ASP     8     144.729 161.453 164.400  1.00  0.00           O  
ATOM     59  OD2 ASP     8     146.542 162.634 163.880  1.00  0.00           O  
ATOM     60  N   HIS     9     141.582 165.081 165.944  1.00  0.00              
ATOM     61  CA  HIS     9     140.935 166.308 166.308  1.00  0.00              
ATOM     62  CB  HIS     9     140.198 166.974 165.135  1.00  0.00              
ATOM     63  C   HIS     9     139.920 165.906 167.320  1.00  0.00              
ATOM     64  O   HIS     9     139.830 166.506 168.388  1.00  0.00              
ATOM     65  ND1 HIS     9     141.633 168.836 164.173  1.00  0.00           N  
ATOM     66  CG  HIS     9     141.149 167.547 164.126  1.00  0.00           C  
ATOM     67  NE2 HIS     9     142.564 167.873 162.399  1.00  0.00           N  
ATOM     68  CD2 HIS     9     141.727 166.973 163.036  1.00  0.00           C  
ATOM     69  CE1 HIS     9     142.474 168.977 163.118  1.00  0.00           C  
ATOM     70  N   ASP    10     139.139 164.849 167.019  1.00  0.00              
ATOM     71  CA  ASP    10     138.186 164.416 167.994  1.00  0.00              
ATOM     72  CB  ASP    10     137.352 163.205 167.539  1.00  0.00              
ATOM     73  C   ASP    10     138.956 164.031 169.204  1.00  0.00              
ATOM     74  O   ASP    10     138.706 164.534 170.298  1.00  0.00              
ATOM     75  CG  ASP    10     136.434 163.662 166.412  1.00  0.00           C  
ATOM     76  OD1 ASP    10     136.529 164.856 166.018  1.00  0.00           O  
ATOM     77  OD2 ASP    10     135.624 162.825 165.931  1.00  0.00           O  
ATOM     78  N   GLU    11     139.939 163.134 169.034  1.00  0.00              
ATOM     79  CA  GLU    11     140.821 162.914 170.131  1.00  0.00              
ATOM     80  CB  GLU    11     141.631 161.607 170.027  1.00  0.00              
ATOM     81  C   GLU    11     141.643 164.162 170.107  1.00  0.00              
ATOM     82  O   GLU    11     141.711 164.824 169.076  1.00  0.00              
ATOM     83  CG  GLU    11     142.064 161.225 168.611  1.00  0.00           C  
ATOM     84  CD  GLU    11     143.350 161.947 168.265  1.00  0.00           C  
ATOM     85  OE1 GLU    11     143.282 163.170 167.979  1.00  0.00           O  
ATOM     86  OE2 GLU    11     144.420 161.285 168.280  1.00  0.00           O  
ATOM     87  N   ARG    12     142.239 164.551 171.244  1.00  0.00              
ATOM     88  CA  ARG    12     142.949 165.797 171.377  1.00  0.00              
ATOM     89  CB  ARG    12     143.814 166.179 170.158  1.00  0.00              
ATOM     90  C   ARG    12     141.930 166.892 171.576  1.00  0.00              
ATOM     91  O   ARG    12     142.221 167.893 172.230  1.00  0.00              
ATOM     92  CG  ARG    12     144.958 165.207 169.864  1.00  0.00           C  
ATOM     93  CD  ARG    12     146.341 165.863 169.856  1.00  0.00           C  
ATOM     94  NE  ARG    12     146.347 166.878 168.764  1.00  0.00           N  
ATOM     95  CZ  ARG    12     145.963 168.161 169.028  1.00  0.00           C  
ATOM     96  NH1 ARG    12     145.620 168.519 170.299  1.00  0.00           N  
ATOM     97  NH2 ARG    12     145.927 169.088 168.026  1.00  0.00           N  
ATOM     98  N   PHE    13     140.698 166.732 171.040  1.00  0.00              
ATOM     99  CA  PHE    13     139.620 167.615 171.415  1.00  0.00              
ATOM    100  CB  PHE    13     138.723 168.148 170.279  1.00  0.00              
ATOM    101  C   PHE    13     138.712 166.701 172.158  1.00  0.00              
ATOM    102  O   PHE    13     137.623 166.345 171.706  1.00  0.00              
ATOM    103  CG  PHE    13     139.283 169.366 169.633  1.00  0.00           C  
ATOM    104  CD1 PHE    13     139.080 170.597 170.215  1.00  0.00           C  
ATOM    105  CD2 PHE    13     139.972 169.297 168.445  1.00  0.00           C  
ATOM    106  CE1 PHE    13     139.571 171.741 169.634  1.00  0.00           C  
ATOM    107  CE2 PHE    13     140.467 170.439 167.860  1.00  0.00           C  
ATOM    108  CZ  PHE    13     140.268 171.663 168.454  1.00  0.00           C  
ATOM    109  N   ALA    14     139.172 166.331 173.350  1.00  0.00              
ATOM    110  CA  ALA    14     138.581 165.387 174.235  1.00  0.00              
ATOM    111  CB  ALA    14     138.826 163.925 173.826  1.00  0.00              
ATOM    112  C   ALA    14     139.421 165.655 175.432  1.00  0.00              
ATOM    113  O   ALA    14     139.126 166.540 176.232  1.00  0.00              
ATOM    114  N   THR    15     140.510 164.880 175.574  1.00  0.00              
ATOM    115  CA  THR    15     141.433 165.117 176.641  1.00  0.00              
ATOM    116  CB  THR    15     142.198 163.865 176.995  1.00  0.00              
ATOM    117  C   THR    15     142.401 166.195 176.217  1.00  0.00              
ATOM    118  O   THR    15     143.573 165.947 175.934  1.00  0.00              
ATOM    119  OG1 THR    15     143.113 164.118 178.050  1.00  0.00           O  
ATOM    120  CG2 THR    15     142.910 163.303 175.749  1.00  0.00           C  
ATOM    121  N   THR    16     141.908 167.450 176.190  1.00  0.00              
ATOM    122  CA  THR    16     142.645 168.626 175.812  1.00  0.00              
ATOM    123  CB  THR    16     141.752 169.745 175.369  1.00  0.00              
ATOM    124  C   THR    16     143.636 169.066 176.854  1.00  0.00              
ATOM    125  O   THR    16     144.683 169.609 176.500  1.00  0.00              
ATOM    126  OG1 THR    16     142.519 170.887 175.017  1.00  0.00           O  
ATOM    127  CG2 THR    16     140.720 170.041 176.459  1.00  0.00           C  
ATOM    128  N   THR    17     143.352 168.762 178.142  1.00  0.00              
ATOM    129  CA  THR    17     144.032 169.190 179.346  1.00  0.00              
ATOM    130  CB  THR    17     144.844 168.107 179.986  1.00  0.00              
ATOM    131  C   THR    17     144.926 170.356 179.101  1.00  0.00              
ATOM    132  O   THR    17     146.038 170.240 178.592  1.00  0.00              
ATOM    133  OG1 THR    17     144.018 166.988 180.271  1.00  0.00           O  
ATOM    134  CG2 THR    17     145.454 168.656 181.289  1.00  0.00           C  
ATOM    135  N   SER    18     144.376 171.518 179.490  1.00  0.00              
ATOM    136  CA  SER    18     144.820 172.875 179.389  1.00  0.00              
ATOM    137  CB  SER    18     145.385 173.264 178.014  1.00  0.00              
ATOM    138  C   SER    18     143.497 173.530 179.613  1.00  0.00              
ATOM    139  O   SER    18     143.178 173.945 180.726  1.00  0.00              
ATOM    140  OG  SER    18     146.646 172.632 177.819  1.00  0.00           O  
ATOM    141  N   TYR    19     142.670 173.614 178.550  1.00  0.00              
ATOM    142  CA  TYR    19     141.325 174.047 178.779  1.00  0.00              
ATOM    143  CB  TYR    19     140.791 175.148 177.869  1.00  0.00              
ATOM    144  C   TYR    19     140.406 172.890 178.743  1.00  0.00              
ATOM    145  O   TYR    19     140.054 172.381 177.684  1.00  0.00              
ATOM    146  CG  TYR    19     141.136 176.322 178.692  1.00  0.00           C  
ATOM    147  CD1 TYR    19     140.285 176.672 179.712  1.00  0.00           C  
ATOM    148  CD2 TYR    19     142.295 177.027 178.489  1.00  0.00           C  
ATOM    149  CE1 TYR    19     140.573 177.744 180.516  1.00  0.00           C  
ATOM    150  CE2 TYR    19     142.588 178.102 179.291  1.00  0.00           C  
ATOM    151  CZ  TYR    19     141.725 178.459 180.300  1.00  0.00           C  
ATOM    152  OH  TYR    19     142.029 179.562 181.123  1.00  0.00           O  
ATOM    153  N   HIS    20     139.976 172.521 179.966  1.00  0.00              
ATOM    154  CA  HIS    20     139.220 171.367 180.343  1.00  0.00              
ATOM    155  CB  HIS    20     139.057 170.340 179.185  1.00  0.00              
ATOM    156  C   HIS    20     140.162 170.778 181.307  1.00  0.00              
ATOM    157  O   HIS    20     140.766 169.738 181.041  1.00  0.00              
ATOM    158  ND1 HIS    20     139.459 167.861 179.584  1.00  0.00           N  
ATOM    159  CG  HIS    20     138.595 168.929 179.481  1.00  0.00           C  
ATOM    160  NE2 HIS    20     137.413 167.034 179.846  1.00  0.00           N  
ATOM    161  CD2 HIS    20     137.350 168.401 179.644  1.00  0.00           C  
ATOM    162  CE1 HIS    20     138.701 166.755 179.801  1.00  0.00           C  
ATOM    163  N   GLY    21     140.333 171.472 182.445  1.00  0.00              
ATOM    164  CA  GLY    21     141.312 170.985 183.351  1.00  0.00              
ATOM    165  C   GLY    21     141.095 171.546 184.699  1.00  0.00              
ATOM    166  O   GLY    21     142.066 171.957 185.336  1.00  0.00              
ATOM    167  N   VAL    22     139.840 171.616 185.182  1.00  0.00              
ATOM    168  CA  VAL    22     139.861 171.966 186.561  1.00  0.00              
ATOM    169  CB  VAL    22     138.561 172.291 187.243  1.00  0.00              
ATOM    170  C   VAL    22     140.458 170.746 187.178  1.00  0.00              
ATOM    171  O   VAL    22     141.277 170.802 188.098  1.00  0.00              
ATOM    172  CG1 VAL    22     137.852 171.002 187.692  1.00  0.00           C  
ATOM    173  CG2 VAL    22     138.905 173.258 188.393  1.00  0.00           C  
ATOM    174  N   ALA    23     140.143 169.608 186.527  1.00  0.00              
ATOM    175  CA  ALA    23     140.560 168.307 186.936  1.00  0.00              
ATOM    176  CB  ALA    23     140.239 167.220 185.900  1.00  0.00              
ATOM    177  C   ALA    23     142.041 168.374 187.056  1.00  0.00              
ATOM    178  O   ALA    23     142.611 167.835 187.986  1.00  0.00              
ATOM    179  N   HIS    24     142.728 169.079 186.152  1.00  0.00              
ATOM    180  CA  HIS    24     144.156 169.072 186.242  1.00  0.00              
ATOM    181  CB  HIS    24     144.826 169.851 185.108  1.00  0.00              
ATOM    182  C   HIS    24     144.600 169.652 187.555  1.00  0.00              
ATOM    183  O   HIS    24     145.547 169.143 188.151  1.00  0.00              
ATOM    184  ND1 HIS    24     146.868 169.373 183.689  1.00  0.00           N  
ATOM    185  CG  HIS    24     146.252 169.437 184.918  1.00  0.00           C  
ATOM    186  NE2 HIS    24     148.383 168.751 185.192  1.00  0.00           N  
ATOM    187  CD2 HIS    24     147.190 169.052 185.826  1.00  0.00           C  
ATOM    188  CE1 HIS    24     148.141 168.959 183.910  1.00  0.00           C  
ATOM    189  N   ILE    25     143.961 170.730 188.054  1.00  0.00              
ATOM    190  CA  ILE    25     144.427 171.209 189.328  1.00  0.00              
ATOM    191  CB  ILE    25     144.453 172.711 189.373  1.00  0.00              
ATOM    192  C   ILE    25     143.502 170.741 190.431  1.00  0.00              
ATOM    193  O   ILE    25     143.430 171.349 191.499  1.00  0.00              
ATOM    194  CG2 ILE    25     143.003 173.224 189.259  1.00  0.00           C  
ATOM    195  CG1 ILE    25     145.225 173.207 190.607  1.00  0.00           C  
ATOM    196  CD1 ILE    25     145.505 174.706 190.583  1.00  0.00           C  
ATOM    197  N   TYR    26     142.808 169.604 190.257  1.00  0.00              
ATOM    198  CA  TYR    26     141.891 169.227 191.297  1.00  0.00              
ATOM    199  CB  TYR    26     140.473 169.640 190.877  1.00  0.00              
ATOM    200  C   TYR    26     141.978 167.739 191.479  1.00  0.00              
ATOM    201  O   TYR    26     141.564 167.181 192.493  1.00  0.00              
ATOM    202  CG  TYR    26     139.501 169.344 191.955  1.00  0.00           C  
ATOM    203  CD1 TYR    26     139.533 170.021 193.152  1.00  0.00           C  
ATOM    204  CD2 TYR    26     138.523 168.407 191.737  1.00  0.00           C  
ATOM    205  CE1 TYR    26     138.609 169.732 194.128  1.00  0.00           C  
ATOM    206  CE2 TYR    26     137.598 168.117 192.708  1.00  0.00           C  
ATOM    207  CZ  TYR    26     137.643 168.781 193.910  1.00  0.00           C  
ATOM    208  OH  TYR    26     136.702 168.499 194.924  1.00  0.00           O  
ATOM    209  N   ASP    27     142.510 167.063 190.449  1.00  0.00              
ATOM    210  CA  ASP    27     142.767 165.652 190.361  1.00  0.00              
ATOM    211  CB  ASP    27     141.545 164.743 190.426  1.00  0.00              
ATOM    212  C   ASP    27     143.324 165.449 188.995  1.00  0.00              
ATOM    213  O   ASP    27     142.572 165.297 188.032  1.00  0.00              
ATOM    214  CG  ASP    27     142.153 163.359 190.289  1.00  0.00           C  
ATOM    215  OD1 ASP    27     143.214 163.125 190.928  1.00  0.00           O  
ATOM    216  OD2 ASP    27     141.609 162.540 189.504  1.00  0.00           O  
ATOM    217  N   SER    28     144.655 165.456 188.855  1.00  0.00              
ATOM    218  CA  SER    28     145.228 165.480 187.542  1.00  0.00              
ATOM    219  CB  SER    28     146.765 165.546 187.541  1.00  0.00              
ATOM    220  C   SER    28     144.835 164.301 186.701  1.00  0.00              
ATOM    221  O   SER    28     144.599 164.456 185.504  1.00  0.00              
ATOM    222  OG  SER    28     147.301 164.333 188.048  1.00  0.00           O  
ATOM    223  N   ASN    29     144.746 163.082 187.262  1.00  0.00              
ATOM    224  CA  ASN    29     144.463 162.027 186.326  1.00  0.00              
ATOM    225  CB  ASN    29     145.293 160.755 186.557  1.00  0.00              
ATOM    226  C   ASN    29     143.003 161.691 186.328  1.00  0.00              
ATOM    227  O   ASN    29     142.597 160.570 186.637  1.00  0.00              
ATOM    228  CG  ASN    29     144.980 160.206 187.935  1.00  0.00           C  
ATOM    229  OD1 ASN    29     144.555 160.937 188.828  1.00  0.00           O  
ATOM    230  ND2 ASN    29     145.200 158.876 188.108  1.00  0.00           N  
ATOM    231  N   ASN    30     142.179 162.676 185.925  1.00  0.00              
ATOM    232  CA  ASN    30     140.753 162.551 185.838  1.00  0.00              
ATOM    233  CB  ASN    30     140.113 163.913 185.507  1.00  0.00              
ATOM    234  C   ASN    30     140.419 161.596 184.730  1.00  0.00              
ATOM    235  O   ASN    30     139.547 160.738 184.869  1.00  0.00              
ATOM    236  CG  ASN    30     138.629 163.897 185.839  1.00  0.00           C  
ATOM    237  OD1 ASN    30     138.060 162.859 186.170  1.00  0.00           O  
ATOM    238  ND2 ASN    30     137.982 165.090 185.745  1.00  0.00           N  
ATOM    239  N   SER    31     141.133 161.713 183.593  1.00  0.00              
ATOM    240  CA  SER    31     140.837 160.917 182.435  1.00  0.00              
ATOM    241  CB  SER    31     141.771 161.225 181.252  1.00  0.00              
ATOM    242  C   SER    31     141.003 159.472 182.774  1.00  0.00              
ATOM    243  O   SER    31     140.142 158.652 182.455  1.00  0.00              
ATOM    244  OG  SER    31     141.610 162.576 180.844  1.00  0.00           O  
ATOM    245  N   LYS    32     142.113 159.117 183.445  1.00  0.00              
ATOM    246  CA  LYS    32     142.316 157.741 183.791  1.00  0.00              
ATOM    247  CB  LYS    32     143.630 157.492 184.556  1.00  0.00              
ATOM    248  C   LYS    32     141.205 157.370 184.709  1.00  0.00              
ATOM    249  O   LYS    32     140.643 156.279 184.620  1.00  0.00              
ATOM    250  CG  LYS    32     144.910 157.694 183.738  1.00  0.00           C  
ATOM    251  CD  LYS    32     145.217 159.153 183.389  1.00  0.00           C  
ATOM    252  CE  LYS    32     146.613 159.356 182.793  1.00  0.00           C  
ATOM    253  NZ  LYS    32     147.647 159.091 183.820  1.00  0.00           N  
ATOM    254  N   LYS    33     140.839 158.313 185.595  1.00  0.00              
ATOM    255  CA  LYS    33     139.851 158.056 186.596  1.00  0.00              
ATOM    256  CB  LYS    33     139.560 159.267 187.496  1.00  0.00              
ATOM    257  C   LYS    33     138.563 157.689 185.927  1.00  0.00              
ATOM    258  O   LYS    33     137.865 156.777 186.367  1.00  0.00              
ATOM    259  CG  LYS    33     138.683 158.889 188.691  1.00  0.00           C  
ATOM    260  CD  LYS    33     138.567 159.977 189.756  1.00  0.00           C  
ATOM    261  CE  LYS    33     139.915 160.522 190.217  1.00  0.00           C  
ATOM    262  NZ  LYS    33     140.865 159.419 190.485  1.00  0.00           N  
ATOM    263  N   THR    34     138.224 158.373 184.820  1.00  0.00              
ATOM    264  CA  THR    34     136.957 158.147 184.188  1.00  0.00              
ATOM    265  CB  THR    34     136.495 159.287 183.331  1.00  0.00              
ATOM    266  C   THR    34     137.020 156.955 183.304  1.00  0.00              
ATOM    267  O   THR    34     137.786 156.020 183.531  1.00  0.00              
ATOM    268  OG1 THR    34     137.431 159.529 182.291  1.00  0.00           O  
ATOM    269  CG2 THR    34     136.330 160.537 184.208  1.00  0.00           C  
ATOM    270  N   LYS    35     136.177 156.975 182.255  1.00  0.00              
ATOM    271  CA  LYS    35     136.013 155.795 181.473  1.00  0.00              
ATOM    272  CB  LYS    35     134.531 155.449 181.225  1.00  0.00              
ATOM    273  C   LYS    35     136.695 155.833 180.149  1.00  0.00              
ATOM    274  O   LYS    35     136.466 156.703 179.310  1.00  0.00              
ATOM    275  CG  LYS    35     133.775 155.057 182.500  1.00  0.00           C  
ATOM    276  CD  LYS    35     132.252 155.035 182.341  1.00  0.00           C  
ATOM    277  CE  LYS    35     131.503 154.606 183.607  1.00  0.00           C  
ATOM    278  NZ  LYS    35     131.623 155.649 184.650  1.00  0.00           N  
ATOM    279  N   SER    36     137.566 154.826 179.957  1.00  0.00              
ATOM    280  CA  SER    36     138.269 154.573 178.738  1.00  0.00              
ATOM    281  CB  SER    36     139.380 153.529 178.926  1.00  0.00              
ATOM    282  C   SER    36     137.279 154.020 177.769  1.00  0.00              
ATOM    283  O   SER    36     137.473 154.093 176.558  1.00  0.00              
ATOM    284  OG  SER    36     138.821 152.305 179.381  1.00  0.00           O  
ATOM    285  N   ILE    37     136.169 153.467 178.292  1.00  0.00              
ATOM    286  CA  ILE    37     135.191 152.850 177.445  1.00  0.00              
ATOM    287  CB  ILE    37     134.020 152.254 178.177  1.00  0.00              
ATOM    288  C   ILE    37     134.657 153.878 176.508  1.00  0.00              
ATOM    289  O   ILE    37     134.395 153.586 175.343  1.00  0.00              
ATOM    290  CG2 ILE    37     132.969 151.860 177.124  1.00  0.00           C  
ATOM    291  CG1 ILE    37     134.466 151.072 179.056  1.00  0.00           C  
ATOM    292  CD1 ILE    37     135.329 151.480 180.248  1.00  0.00           C  
ATOM    293  N   TRP    38     134.475 155.117 176.990  1.00  0.00              
ATOM    294  CA  TRP    38     133.920 156.129 176.145  1.00  0.00              
ATOM    295  CB  TRP    38     133.836 157.483 176.875  1.00  0.00              
ATOM    296  C   TRP    38     134.826 156.290 174.960  1.00  0.00              
ATOM    297  O   TRP    38     134.372 156.302 173.817  1.00  0.00              
ATOM    298  CG  TRP    38     133.179 158.608 176.110  1.00  0.00           C  
ATOM    299  CD2 TRP    38     131.801 158.986 176.258  1.00  0.00           C  
ATOM    300  CD1 TRP    38     133.725 159.480 175.215  1.00  0.00           C  
ATOM    301  NE1 TRP    38     132.773 160.378 174.793  1.00  0.00           N  
ATOM    302  CE2 TRP    38     131.584 160.087 175.429  1.00  0.00           C  
ATOM    303  CE3 TRP    38     130.799 158.465 177.026  1.00  0.00           C  
ATOM    304  CZ2 TRP    38     130.358 160.684 175.356  1.00  0.00           C  
ATOM    305  CZ3 TRP    38     129.562 159.067 176.946  1.00  0.00           C  
ATOM    306  CH2 TRP    38     129.346 160.156 176.127  1.00  0.00           C  
ATOM    307  N   ILE    39     136.145 156.399 175.210  1.00  0.00              
ATOM    308  CA  ILE    39     137.110 156.631 174.172  1.00  0.00              
ATOM    309  CB  ILE    39     138.459 157.013 174.703  1.00  0.00              
ATOM    310  C   ILE    39     137.247 155.470 173.240  1.00  0.00              
ATOM    311  O   ILE    39     137.408 155.667 172.039  1.00  0.00              
ATOM    312  CG2 ILE    39     139.420 157.149 173.510  1.00  0.00           C  
ATOM    313  CG1 ILE    39     138.335 158.314 175.519  1.00  0.00           C  
ATOM    314  CD1 ILE    39     139.587 158.670 176.319  1.00  0.00           C  
ATOM    315  N   ILE    40     137.217 154.228 173.757  1.00  0.00              
ATOM    316  CA  ILE    40     137.407 153.082 172.911  1.00  0.00              
ATOM    317  CB  ILE    40     137.446 151.793 173.677  1.00  0.00              
ATOM    318  C   ILE    40     136.295 153.006 171.912  1.00  0.00              
ATOM    319  O   ILE    40     136.531 152.737 170.737  1.00  0.00              
ATOM    320  CG2 ILE    40     137.493 150.634 172.668  1.00  0.00           C  
ATOM    321  CG1 ILE    40     138.638 151.800 174.650  1.00  0.00           C  
ATOM    322  CD1 ILE    40     138.614 150.649 175.655  1.00  0.00           C  
ATOM    323  N   LEU    41     135.051 153.272 172.347  1.00  0.00              
ATOM    324  CA  LEU    41     133.915 153.156 171.477  1.00  0.00              
ATOM    325  CB  LEU    41     132.604 153.564 172.169  1.00  0.00              
ATOM    326  C   LEU    41     134.079 154.076 170.312  1.00  0.00              
ATOM    327  O   LEU    41     133.776 153.713 169.176  1.00  0.00              
ATOM    328  CG  LEU    41     131.377 153.513 171.240  1.00  0.00           C  
ATOM    329  CD1 LEU    41     131.070 152.076 170.792  1.00  0.00           C  
ATOM    330  CD2 LEU    41     130.168 154.221 171.872  1.00  0.00           C  
ATOM    331  N   VAL    42     134.566 155.301 170.563  1.00  0.00              
ATOM    332  CA  VAL    42     134.708 156.261 169.510  1.00  0.00              
ATOM    333  CB  VAL    42     135.236 157.578 170.000  1.00  0.00              
ATOM    334  C   VAL    42     135.672 155.733 168.499  1.00  0.00              
ATOM    335  O   VAL    42     135.460 155.881 167.297  1.00  0.00              
ATOM    336  CG1 VAL    42     135.469 158.495 168.787  1.00  0.00           C  
ATOM    337  CG2 VAL    42     134.247 158.153 171.030  1.00  0.00           C  
ATOM    338  N   ILE    43     136.758 155.094 168.966  1.00  0.00              
ATOM    339  CA  ILE    43     137.777 154.598 168.088  1.00  0.00              
ATOM    340  CB  ILE    43     138.893 153.931 168.841  1.00  0.00              
ATOM    341  C   ILE    43     137.180 153.559 167.199  1.00  0.00              
ATOM    342  O   ILE    43     137.404 153.564 165.990  1.00  0.00              
ATOM    343  CG2 ILE    43     139.888 153.367 167.813  1.00  0.00           C  
ATOM    344  CG1 ILE    43     139.534 154.905 169.844  1.00  0.00           C  
ATOM    345  CD1 ILE    43     140.144 156.144 169.194  1.00  0.00           C  
ATOM    346  N   LEU    44     136.382 152.651 167.787  1.00  0.00              
ATOM    347  CA  LEU    44     135.805 151.554 167.069  1.00  0.00              
ATOM    348  CB  LEU    44     134.977 150.634 167.982  1.00  0.00              
ATOM    349  C   LEU    44     134.890 152.085 166.016  1.00  0.00              
ATOM    350  O   LEU    44     134.870 151.585 164.893  1.00  0.00              
ATOM    351  CG  LEU    44     135.803 149.986 169.111  1.00  0.00           C  
ATOM    352  CD1 LEU    44     134.944 149.039 169.963  1.00  0.00           C  
ATOM    353  CD2 LEU    44     137.071 149.312 168.564  1.00  0.00           C  
ATOM    354  N   ALA    45     134.114 153.131 166.345  1.00  0.00              
ATOM    355  CA  ALA    45     133.161 153.645 165.409  1.00  0.00              
ATOM    356  CB  ALA    45     132.358 154.831 165.971  1.00  0.00              
ATOM    357  C   ALA    45     133.879 154.128 164.191  1.00  0.00              
ATOM    358  O   ALA    45     133.446 153.856 163.073  1.00  0.00              
ATOM    359  N   THR    46     134.999 154.851 164.377  1.00  0.00              
ATOM    360  CA  THR    46     135.732 155.417 163.280  1.00  0.00              
ATOM    361  CB  THR    46     136.853 156.306 163.729  1.00  0.00              
ATOM    362  C   THR    46     136.345 154.341 162.444  1.00  0.00              
ATOM    363  O   THR    46     136.322 154.395 161.215  1.00  0.00              
ATOM    364  OG1 THR    46     136.349 157.371 164.522  1.00  0.00           O  
ATOM    365  CG2 THR    46     137.564 156.862 162.483  1.00  0.00           C  
ATOM    366  N   ALA    47     136.928 153.328 163.097  1.00  0.00              
ATOM    367  CA  ALA    47     137.613 152.308 162.368  1.00  0.00              
ATOM    368  CB  ALA    47     138.312 151.293 163.289  1.00  0.00              
ATOM    369  C   ALA    47     136.647 151.537 161.504  1.00  0.00              
ATOM    370  O   ALA    47     136.970 151.197 160.367  1.00  0.00              
ATOM    371  N   ILE    48     135.433 151.244 162.018  1.00  0.00              
ATOM    372  CA  ILE    48     134.444 150.457 161.319  1.00  0.00              
ATOM    373  CB  ILE    48     133.161 150.309 162.086  1.00  0.00              
ATOM    374  C   ILE    48     134.084 151.166 160.070  1.00  0.00              
ATOM    375  O   ILE    48     133.875 150.571 159.012  1.00  0.00              
ATOM    376  CG2 ILE    48     132.134 149.650 161.152  1.00  0.00           C  
ATOM    377  CG1 ILE    48     133.385 149.535 163.393  1.00  0.00           C  
ATOM    378  CD1 ILE    48     133.859 148.101 163.171  1.00  0.00           C  
ATOM    379  N   CYS    49     133.976 152.487 160.179  1.00  0.00              
ATOM    380  CA  CYS    49     133.659 153.244 159.028  1.00  0.00              
ATOM    381  CB  CYS    49     133.498 154.767 159.362  1.00  0.00              
ATOM    382  C   CYS    49     134.785 153.034 158.035  1.00  0.00              
ATOM    383  O   CYS    49     134.562 153.032 156.826  1.00  0.00              
ATOM    384  SG  CYS    49     131.878 155.306 160.072  1.00  0.00           S  
ATOM    385  N   ILE    50     136.034 152.837 158.513  1.00  0.00              
ATOM    386  CA  ILE    50     137.175 152.643 157.649  1.00  0.00              
ATOM    387  CB  ILE    50     138.459 152.475 158.410  1.00  0.00              
ATOM    388  C   ILE    50     137.003 151.401 156.822  1.00  0.00              
ATOM    389  O   ILE    50     137.269 151.408 155.620  1.00  0.00              
ATOM    390  CG2 ILE    50     139.546 152.033 157.416  1.00  0.00           C  
ATOM    391  CG1 ILE    50     138.802 153.762 159.177  1.00  0.00           C  
ATOM    392  CD1 ILE    50     138.994 154.974 158.267  1.00  0.00           C  
ATOM    393  N   SER    51     136.555 150.295 157.442  1.00  0.00              
ATOM    394  CA  SER    51     136.420 149.050 156.739  1.00  0.00              
ATOM    395  CB  SER    51     135.947 147.910 157.657  1.00  0.00              
ATOM    396  C   SER    51     135.402 149.209 155.645  1.00  0.00              
ATOM    397  O   SER    51     135.621 148.775 154.515  1.00  0.00              
ATOM    398  OG  SER    51     135.827 146.704 156.919  1.00  0.00           O  
ATOM    399  N   GLN    52     134.265 149.859 155.960  1.00  0.00              
ATOM    400  CA  GLN    52     133.168 150.019 155.047  1.00  0.00              
ATOM    401  CB  GLN    52     131.971 150.716 155.715  1.00  0.00              
ATOM    402  C   GLN    52     133.584 150.872 153.890  1.00  0.00              
ATOM    403  O   GLN    52     133.226 150.604 152.743  1.00  0.00              
ATOM    404  CG  GLN    52     131.453 149.991 156.960  1.00  0.00           C  
ATOM    405  CD  GLN    52     130.689 148.748 156.530  1.00  0.00           C  
ATOM    406  OE1 GLN    52     129.975 148.758 155.529  1.00  0.00           O  
ATOM    407  NE2 GLN    52     130.839 147.645 157.312  1.00  0.00           N  
ATOM    408  N   CYS    53     134.342 151.945 154.170  1.00  0.00              
ATOM    409  CA  CYS    53     134.739 152.856 153.138  1.00  0.00              
ATOM    410  CB  CYS    53     135.510 154.071 153.682  1.00  0.00              
ATOM    411  C   CYS    53     135.635 152.174 152.153  1.00  0.00              
ATOM    412  O   CYS    53     135.454 152.300 150.943  1.00  0.00              
ATOM    413  SG  CYS    53     134.479 155.139 154.730  1.00  0.00           S  
ATOM    414  N   VAL    54     136.630 151.419 152.648  1.00  0.00              
ATOM    415  CA  VAL    54     137.584 150.824 151.759  1.00  0.00              
ATOM    416  CB  VAL    54     138.712 150.129 152.471  1.00  0.00              
ATOM    417  C   VAL    54     136.936 149.819 150.857  1.00  0.00              
ATOM    418  O   VAL    54     137.213 149.785 149.659  1.00  0.00              
ATOM    419  CG1 VAL    54     139.544 151.183 153.217  1.00  0.00           C  
ATOM    420  CG2 VAL    54     138.132 149.037 153.386  1.00  0.00           C  
ATOM    421  N   ILE    55     136.060 148.965 151.410  1.00  0.00              
ATOM    422  CA  ILE    55     135.466 147.908 150.642  1.00  0.00              
ATOM    423  CB  ILE    55     134.609 147.013 151.491  1.00  0.00              
ATOM    424  C   ILE    55     134.581 148.462 149.569  1.00  0.00              
ATOM    425  O   ILE    55     134.663 148.051 148.412  1.00  0.00              
ATOM    426  CG2 ILE    55     133.935 145.981 150.571  1.00  0.00           C  
ATOM    427  CG1 ILE    55     135.441 146.383 152.619  1.00  0.00           C  
ATOM    428  CD1 ILE    55     134.589 145.746 153.717  1.00  0.00           C  
ATOM    429  N   ILE    56     133.718 149.432 149.926  1.00  0.00              
ATOM    430  CA  ILE    56     132.756 149.935 148.990  1.00  0.00              
ATOM    431  CB  ILE    56     131.752 150.895 149.561  1.00  0.00              
ATOM    432  C   ILE    56     133.439 150.609 147.856  1.00  0.00              
ATOM    433  O   ILE    56     132.980 150.534 146.720  1.00  0.00              
ATOM    434  CG2 ILE    56     130.963 150.155 150.649  1.00  0.00           C  
ATOM    435  CG1 ILE    56     132.410 152.187 150.050  1.00  0.00           C  
ATOM    436  CD1 ILE    56     131.387 153.296 150.264  1.00  0.00           C  
ATOM    437  N   ILE    57     134.527 151.336 148.147  1.00  0.00              
ATOM    438  CA  ILE    57     135.231 152.058 147.133  1.00  0.00              
ATOM    439  CB  ILE    57     136.270 152.993 147.688  1.00  0.00              
ATOM    440  C   ILE    57     135.892 151.138 146.161  1.00  0.00              
ATOM    441  O   ILE    57     135.905 151.408 144.962  1.00  0.00              
ATOM    442  CG2 ILE    57     137.404 152.165 148.310  1.00  0.00           C  
ATOM    443  CG1 ILE    57     136.740 153.968 146.598  1.00  0.00           C  
ATOM    444  CD1 ILE    57     137.553 155.139 147.145  1.00  0.00           C  
ATOM    445  N   TYR    58     136.488 150.036 146.644  1.00  0.00              
ATOM    446  CA  TYR    58     137.212 149.200 145.734  1.00  0.00              
ATOM    447  CB  TYR    58     137.993 148.054 146.397  1.00  0.00              
ATOM    448  C   TYR    58     136.261 148.588 144.754  1.00  0.00              
ATOM    449  O   TYR    58     136.551 148.510 143.561  1.00  0.00              
ATOM    450  CG  TYR    58     138.929 147.579 145.338  1.00  0.00           C  
ATOM    451  CD1 TYR    58     140.122 148.237 145.144  1.00  0.00           C  
ATOM    452  CD2 TYR    58     138.625 146.504 144.534  1.00  0.00           C  
ATOM    453  CE1 TYR    58     141.005 147.832 144.171  1.00  0.00           C  
ATOM    454  CE2 TYR    58     139.505 146.094 143.557  1.00  0.00           C  
ATOM    455  CZ  TYR    58     140.695 146.756 143.375  1.00  0.00           C  
ATOM    456  OH  TYR    58     141.597 146.337 142.374  1.00  0.00           O  
ATOM    457  N   ASN    59     135.085 148.145 145.236  1.00  0.00              
ATOM    458  CA  ASN    59     134.130 147.479 144.396  1.00  0.00              
ATOM    459  CB  ASN    59     132.877 147.000 145.148  1.00  0.00              
ATOM    460  C   ASN    59     133.671 148.402 143.319  1.00  0.00              
ATOM    461  O   ASN    59     133.433 147.973 142.191  1.00  0.00              
ATOM    462  CG  ASN    59     133.254 145.773 145.962  1.00  0.00           C  
ATOM    463  OD1 ASN    59     134.063 144.950 145.534  1.00  0.00           O  
ATOM    464  ND2 ASN    59     132.647 145.641 147.171  1.00  0.00           N  
ATOM    465  N   ALA    60     133.533 149.699 143.635  1.00  0.00              
ATOM    466  CA  ALA    60     133.040 150.635 142.670  1.00  0.00              
ATOM    467  CB  ALA    60     132.940 152.065 143.227  1.00  0.00              
ATOM    468  C   ALA    60     133.957 150.674 141.483  1.00  0.00              
ATOM    469  O   ALA    60     133.495 150.724 140.345  1.00  0.00              
ATOM    470  N   SER    61     135.284 150.622 141.712  1.00  0.00              
ATOM    471  CA  SER    61     136.243 150.759 140.649  1.00  0.00              
ATOM    472  CB  SER    61     137.700 150.772 141.148  1.00  0.00              
ATOM    473  C   SER    61     136.107 149.642 139.665  1.00  0.00              
ATOM    474  O   SER    61     136.434 149.813 138.493  1.00  0.00              
ATOM    475  OG  SER    61     138.045 149.517 141.713  1.00  0.00           O  
ATOM    476  N   LEU    62     135.640 148.463 140.112  1.00  0.00              
ATOM    477  CA  LEU    62     135.464 147.346 139.225  1.00  0.00              
ATOM    478  CB  LEU    62     135.193 146.014 139.946  1.00  0.00              
ATOM    479  C   LEU    62     134.367 147.618 138.236  1.00  0.00              
ATOM    480  O   LEU    62     134.354 147.051 137.146  1.00  0.00              
ATOM    481  CG  LEU    62     136.450 145.428 140.626  1.00  0.00           C  
ATOM    482  CD1 LEU    62     137.501 145.006 139.585  1.00  0.00           C  
ATOM    483  CD2 LEU    62     137.026 146.382 141.683  1.00  0.00           C  
ATOM    484  N   LEU    63     133.399 148.486 138.591  1.00  0.00              
ATOM    485  CA  LEU    63     132.279 148.793 137.739  1.00  0.00              
ATOM    486  CB  LEU    63     132.638 149.610 136.481  1.00  0.00              
ATOM    487  C   LEU    63     131.492 147.571 137.342  1.00  0.00              
ATOM    488  O   LEU    63     131.232 147.347 136.157  1.00  0.00              
ATOM    489  CG  LEU    63     132.897 151.106 136.756  1.00  0.00           C  
ATOM    490  CD1 LEU    63     131.620 151.796 137.261  1.00  0.00           C  
ATOM    491  CD2 LEU    63     134.098 151.342 137.679  1.00  0.00           C  
ATOM    492  N   PRO    64     131.091 146.779 138.315  1.00  0.00              
ATOM    493  CA  PRO    64     130.336 145.576 138.100  1.00  0.00              
ATOM    494  CB  PRO    64     130.240 144.923 139.476  1.00  0.00              
ATOM    495  C   PRO    64     128.959 145.883 137.581  1.00  0.00              
ATOM    496  O   PRO    64     128.502 147.016 137.717  1.00  0.00              
ATOM    497  CD  PRO    64     131.082 147.181 139.714  1.00  0.00           C  
ATOM    498  CG  PRO    64     130.217 146.130 140.430  1.00  0.00           C  
ATOM    499  N   THR    65     128.296 144.884 136.969  1.00  0.00              
ATOM    500  CA  THR    65     126.971 145.079 136.450  1.00  0.00              
ATOM    501  CB  THR    65     127.008 145.407 134.979  1.00  0.00              
ATOM    502  C   THR    65     126.188 143.819 136.697  1.00  0.00              
ATOM    503  O   THR    65     126.762 142.738 136.813  1.00  0.00              
ATOM    504  OG1 THR    65     125.706 145.601 134.452  1.00  0.00           O  
ATOM    505  CG2 THR    65     127.744 144.289 134.232  1.00  0.00           C  
ATOM    506  N   ARG    66     124.845 143.935 136.812  1.00  0.00              
ATOM    507  CA  ARG    66     123.985 142.804 137.062  1.00  0.00              
ATOM    508  CB  ARG    66     123.177 142.917 138.368  1.00  0.00              
ATOM    509  C   ARG    66     122.976 142.765 135.952  1.00  0.00              
ATOM    510  O   ARG    66     122.828 143.734 135.215  1.00  0.00              
ATOM    511  CG  ARG    66     124.008 142.839 139.651  1.00  0.00           C  
ATOM    512  CD  ARG    66     123.885 141.503 140.388  1.00  0.00           C  
ATOM    513  NE  ARG    66     124.948 140.595 139.871  1.00  0.00           N  
ATOM    514  CZ  ARG    66     126.175 140.569 140.469  1.00  0.00           C  
ATOM    515  NH1 ARG    66     126.424 141.361 141.553  1.00  0.00           N  
ATOM    516  NH2 ARG    66     127.152 139.746 139.989  1.00  0.00           N  
ATOM    517  N   MET    67     122.261 141.632 135.778  1.00  0.00              
ATOM    518  CA  MET    67     121.284 141.566 134.722  1.00  0.00              
ATOM    519  CB  MET    67     121.490 140.372 133.771  1.00  0.00              
ATOM    520  C   MET    67     119.926 141.410 135.338  1.00  0.00              
ATOM    521  O   MET    67     119.711 140.561 136.202  1.00  0.00              
ATOM    522  CG  MET    67     122.779 140.453 132.950  1.00  0.00           C  
ATOM    523  SD  MET    67     123.086 139.012 131.883  1.00  0.00           S  
ATOM    524  CE  MET    67     121.696 139.335 130.759  1.00  0.00           C  
ATOM    525  N   VAL    68     118.958 142.237 134.895  1.00  0.00              
ATOM    526  CA  VAL    68     117.629 142.167 135.438  1.00  0.00              
ATOM    527  CB  VAL    68     117.076 143.515 135.801  1.00  0.00              
ATOM    528  C   VAL    68     116.730 141.596 134.386  1.00  0.00              
ATOM    529  O   VAL    68     116.725 142.048 133.243  1.00  0.00              
ATOM    530  CG1 VAL    68     115.628 143.348 136.289  1.00  0.00           C  
ATOM    531  CG2 VAL    68     118.010 144.163 136.835  1.00  0.00           C  
ATOM    532  N   ILE    69     115.934 140.570 134.742  1.00  0.00              
ATOM    533  CA  ILE    69     115.077 140.004 133.742  1.00  0.00              
ATOM    534  CB  ILE    69     115.490 138.610 133.356  1.00  0.00              
ATOM    535  C   ILE    69     113.667 139.982 134.260  1.00  0.00              
ATOM    536  O   ILE    69     113.421 139.580 135.396  1.00  0.00              
ATOM    537  CG2 ILE    69     115.200 137.674 134.536  1.00  0.00           C  
ATOM    538  CG1 ILE    69     114.828 138.184 132.041  1.00  0.00           C  
ATOM    539  CD1 ILE    69     115.425 136.907 131.449  1.00  0.00           C  
ATOM    540  N   ARG    70     112.698 140.447 133.438  1.00  0.00              
ATOM    541  CA  ARG    70     111.322 140.451 133.858  1.00  0.00              
ATOM    542  CB  ARG    70     110.816 141.826 134.328  1.00  0.00              
ATOM    543  C   ARG    70     110.448 140.049 132.711  1.00  0.00              
ATOM    544  O   ARG    70     110.715 140.362 131.553  1.00  0.00              
ATOM    545  CG  ARG    70     111.453 142.301 135.633  1.00  0.00           C  
ATOM    546  CD  ARG    70     110.876 143.614 136.164  1.00  0.00           C  
ATOM    547  NE  ARG    70     111.089 144.655 135.121  1.00  0.00           N  
ATOM    548  CZ  ARG    70     110.967 145.975 135.446  1.00  0.00           C  
ATOM    549  NH1 ARG    70     110.726 146.339 136.739  1.00  0.00           N  
ATOM    550  NH2 ARG    70     111.085 146.931 134.478  1.00  0.00           N  
ATOM    551  N   LYS    71     109.362 139.323 133.031  1.00  0.00              
ATOM    552  CA  LYS    71     108.381 138.894 132.074  1.00  0.00              
ATOM    553  CB  LYS    71     108.051 137.394 132.172  1.00  0.00              
ATOM    554  C   LYS    71     107.102 139.557 132.477  1.00  0.00              
ATOM    555  O   LYS    71     106.717 139.512 133.644  1.00  0.00              
ATOM    556  CG  LYS    71     108.996 136.425 131.466  1.00  0.00           C  
ATOM    557  CD  LYS    71     108.880 136.470 129.945  1.00  0.00           C  
ATOM    558  CE  LYS    71     109.531 135.272 129.253  1.00  0.00           C  
ATOM    559  NZ  LYS    71     108.698 134.065 129.454  1.00  0.00           N  
ATOM    560  N   ARG    72     106.394 140.198 131.533  1.00  0.00              
ATOM    561  CA  ARG    72     105.148 140.777 131.943  1.00  0.00              
ATOM    562  CB  ARG    72     105.296 142.130 132.659  1.00  0.00              
ATOM    563  C   ARG    72     104.258 140.972 130.758  1.00  0.00              
ATOM    564  O   ARG    72     104.682 140.850 129.610  1.00  0.00              
ATOM    565  CG  ARG    72     106.066 143.178 131.858  1.00  0.00           C  
ATOM    566  CD  ARG    72     107.428 143.513 132.464  1.00  0.00           C  
ATOM    567  NE  ARG    72     107.173 144.142 133.790  1.00  0.00           N  
ATOM    568  CZ  ARG    72     107.041 143.368 134.907  1.00  0.00           C  
ATOM    569  NH1 ARG    72     107.167 142.011 134.826  1.00  0.00           N  
ATOM    570  NH2 ARG    72     106.788 143.956 136.112  1.00  0.00           N  
ATOM    571  N   LEU    73     102.965 141.246 131.033  1.00  0.00              
ATOM    572  CA  LEU    73     102.020 141.533 129.994  1.00  0.00              
ATOM    573  CB  LEU    73     100.552 141.278 130.355  1.00  0.00              
ATOM    574  C   LEU    73     102.058 143.005 129.801  1.00  0.00              
ATOM    575  O   LEU    73     101.637 143.764 130.672  1.00  0.00              
ATOM    576  CG  LEU    73     100.117 139.818 130.453  1.00  0.00           C  
ATOM    577  CD1 LEU    73     100.864 139.064 131.560  1.00  0.00           C  
ATOM    578  CD2 LEU    73      98.593 139.758 130.619  1.00  0.00           C  
ATOM    579  N   MET    74     102.564 143.448 128.642  1.00  0.00              
ATOM    580  CA  MET    74     102.614 144.853 128.382  1.00  0.00              
ATOM    581  CB  MET    74     103.754 145.284 127.442  1.00  0.00              
ATOM    582  C   MET    74     101.343 145.258 127.720  1.00  0.00              
ATOM    583  O   MET    74     100.533 144.425 127.318  1.00  0.00              
ATOM    584  CG  MET    74     105.147 145.270 128.071  1.00  0.00           C  
ATOM    585  SD  MET    74     105.475 146.622 129.238  1.00  0.00           S  
ATOM    586  CE  MET    74     104.412 145.945 130.544  1.00  0.00           C  
ATOM    587  N   ASN    75     101.136 146.585 127.636  1.00  0.00              
ATOM    588  CA  ASN    75     100.012 147.148 126.953  1.00  0.00              
ATOM    589  CB  ASN    75      99.091 148.003 127.842  1.00  0.00              
ATOM    590  C   ASN    75     100.578 148.069 125.921  1.00  0.00              
ATOM    591  O   ASN    75     101.715 148.522 126.031  1.00  0.00              
ATOM    592  CG  ASN    75      98.279 147.074 128.731  1.00  0.00           C  
ATOM    593  OD1 ASN    75      98.084 145.903 128.410  1.00  0.00           O  
ATOM    594  ND2 ASN    75      97.778 147.613 129.875  1.00  0.00           N  
ATOM    595  N   SER    76      99.797 148.331 124.859  1.00  0.00              
ATOM    596  CA  SER    76     100.195 149.249 123.833  1.00  0.00              
ATOM    597  CB  SER    76     100.290 150.699 124.337  1.00  0.00              
ATOM    598  C   SER    76     101.527 148.851 123.271  1.00  0.00              
ATOM    599  O   SER    76     102.319 149.714 122.892  1.00  0.00              
ATOM    600  OG  SER    76      99.014 151.138 124.778  1.00  0.00           O  
ATOM    601  N   SER    77     101.816 147.537 123.171  1.00  0.00              
ATOM    602  CA  SER    77     103.093 147.170 122.622  1.00  0.00              
ATOM    603  CB  SER    77     103.548 145.729 122.886  1.00  0.00              
ATOM    604  C   SER    77     103.073 147.368 121.144  1.00  0.00              
ATOM    605  O   SER    77     102.032 147.268 120.497  1.00  0.00              
ATOM    606  OG  SER    77     104.038 145.606 124.209  1.00  0.00           O  
ATOM    607  N   VAL    78     104.260 147.647 120.571  1.00  0.00              
ATOM    608  CA  VAL    78     104.314 147.929 119.168  1.00  0.00              
ATOM    609  CB  VAL    78     105.379 148.913 118.782  1.00  0.00              
ATOM    610  C   VAL    78     104.534 146.657 118.411  1.00  0.00              
ATOM    611  O   VAL    78     105.395 145.847 118.754  1.00  0.00              
ATOM    612  CG1 VAL    78     106.753 148.230 118.866  1.00  0.00           C  
ATOM    613  CG2 VAL    78     105.035 149.479 117.398  1.00  0.00           C  
ATOM    614  N   PHE    79     103.741 146.461 117.338  1.00  0.00              
ATOM    615  CA  PHE    79     103.825 145.268 116.542  1.00  0.00              
ATOM    616  CB  PHE    79     102.568 145.061 115.672  1.00  0.00              
ATOM    617  C   PHE    79     105.041 145.396 115.670  1.00  0.00              
ATOM    618  O   PHE    79     105.366 146.476 115.182  1.00  0.00              
ATOM    619  CG  PHE    79     102.480 143.636 115.237  1.00  0.00           C  
ATOM    620  CD1 PHE    79     102.084 142.669 116.134  1.00  0.00           C  
ATOM    621  CD2 PHE    79     102.754 143.265 113.940  1.00  0.00           C  
ATOM    622  CE1 PHE    79     101.984 141.351 115.753  1.00  0.00           C  
ATOM    623  CE2 PHE    79     102.656 141.947 113.553  1.00  0.00           C  
ATOM    624  CZ  PHE    79     102.272 140.987 114.459  1.00  0.00           C  
ATOM    625  N   PRO    80     105.726 144.301 115.474  1.00  0.00              
ATOM    626  CA  PRO    80     106.908 144.297 114.644  1.00  0.00              
ATOM    627  CB  PRO    80     107.701 143.056 115.023  1.00  0.00              
ATOM    628  C   PRO    80     106.630 144.322 113.187  1.00  0.00              
ATOM    629  O   PRO    80     105.468 144.314 112.785  1.00  0.00              
ATOM    630  CD  PRO    80     105.830 143.328 116.544  1.00  0.00           C  
ATOM    631  CG  PRO    80     107.266 142.784 116.459  1.00  0.00           C  
ATOM    632  N   SER    81     107.704 144.386 112.379  1.00  0.00              
ATOM    633  CA  SER    81     107.562 144.335 110.959  1.00  0.00              
ATOM    634  CB  SER    81     108.594 145.201 110.219  1.00  0.00              
ATOM    635  C   SER    81     107.738 142.901 110.558  1.00  0.00              
ATOM    636  O   SER    81     108.503 142.165 111.181  1.00  0.00              
ATOM    637  OG  SER    81     109.907 144.833 110.611  1.00  0.00           O  
ATOM    638  N   VAL    82     106.989 142.452 109.527  1.00  0.00              
ATOM    639  CA  VAL    82     107.106 141.088 109.097  1.00  0.00              
ATOM    640  CB  VAL    82     105.820 140.324 109.220  1.00  0.00              
ATOM    641  C   VAL    82     107.505 141.082 107.650  1.00  0.00              
ATOM    642  O   VAL    82     106.800 141.615 106.795  1.00  0.00              
ATOM    643  CG1 VAL    82     106.021 138.907 108.658  1.00  0.00           C  
ATOM    644  CG2 VAL    82     105.382 140.354 110.695  1.00  0.00           C  
ATOM    645  N   THR    83     108.650 140.440 107.340  1.00  0.00              
ATOM    646  CA  THR    83     109.155 140.387 105.996  1.00  0.00              
ATOM    647  CB  THR    83     110.617 140.716 105.901  1.00  0.00              
ATOM    648  C   THR    83     108.986 138.984 105.503  1.00  0.00              
ATOM    649  O   THR    83     109.217 138.031 106.247  1.00  0.00              
ATOM    650  OG1 THR    83     110.859 142.023 106.401  1.00  0.00           O  
ATOM    651  CG2 THR    83     111.058 140.618 104.432  1.00  0.00           C  
ATOM    652  N   ILE    84     108.553 138.818 104.231  1.00  0.00              
ATOM    653  CA  ILE    84     108.338 137.481 103.752  1.00  0.00              
ATOM    654  CB  ILE    84     106.884 137.142 103.570  1.00  0.00              
ATOM    655  C   ILE    84     108.885 137.413 102.350  1.00  0.00              
ATOM    656  O   ILE    84     108.849 138.403 101.618  1.00  0.00              
ATOM    657  CG2 ILE    84     106.781 135.633 103.823  1.00  0.00           C  
ATOM    658  CG1 ILE    84     105.954 137.908 104.527  1.00  0.00           C  
ATOM    659  CD1 ILE    84     106.137 137.600 106.005  1.00  0.00           C  
ATOM    660  N   CYS    85     109.394 136.232 101.932  1.00  0.00              
ATOM    661  CA  CYS    85     109.924 136.080 100.604  1.00  0.00              
ATOM    662  CB  CYS    85     111.461 136.029 100.579  1.00  0.00              
ATOM    663  C   CYS    85     109.485 134.745 100.079  1.00  0.00              
ATOM    664  O   CYS    85     109.387 133.773 100.826  1.00  0.00              
ATOM    665  SG  CYS    85     112.255 137.475 101.341  1.00  0.00           S  
ATOM    666  N   ASN    86     109.197 134.667  98.764  1.00  0.00              
ATOM    667  CA  ASN    86     108.875 133.405  98.162  1.00  0.00              
ATOM    668  CB  ASN    86     108.199 133.555  96.786  1.00  0.00              
ATOM    669  C   ASN    86     110.201 132.732  97.975  1.00  0.00              
ATOM    670  O   ASN    86     111.212 133.396  97.751  1.00  0.00              
ATOM    671  CG  ASN    86     107.529 132.241  96.403  1.00  0.00           C  
ATOM    672  OD1 ASN    86     108.135 131.173  96.464  1.00  0.00           O  
ATOM    673  ND2 ASN    86     106.232 132.325  96.000  1.00  0.00           N  
ATOM    674  N   THR    87     110.235 131.393  98.090  1.00  0.00              
ATOM    675  CA  THR    87     111.456 130.645  97.995  1.00  0.00              
ATOM    676  CB  THR    87     111.266 129.192  98.295  1.00  0.00              
ATOM    677  C   THR    87     111.944 130.730  96.583  1.00  0.00              
ATOM    678  O   THR    87     113.145 130.665  96.327  1.00  0.00              
ATOM    679  OG1 THR    87     110.624 129.026  99.548  1.00  0.00           O  
ATOM    680  CG2 THR    87     112.658 128.547  98.352  1.00  0.00           C  
ATOM    681  N   ASN    88     110.996 130.821  95.629  1.00  0.00              
ATOM    682  CA  ASN    88     111.298 130.908  94.233  1.00  0.00              
ATOM    683  CB  ASN    88     110.140 130.405  93.351  1.00  0.00              
ATOM    684  C   ASN    88     111.551 132.351  93.913  1.00  0.00              
ATOM    685  O   ASN    88     110.723 133.224  94.176  1.00  0.00              
ATOM    686  CG  ASN    88     110.578 130.418  91.895  1.00  0.00           C  
ATOM    687  OD1 ASN    88     110.121 131.240  91.105  1.00  0.00           O  
ATOM    688  ND2 ASN    88     111.495 129.486  91.524  1.00  0.00           N  
ATOM    689  N   ASP    89     112.764 132.629  93.399  1.00  0.00              
ATOM    690  CA  ASP    89     113.212 133.952  93.067  1.00  0.00              
ATOM    691  CB  ASP    89     114.753 134.026  93.018  1.00  0.00              
ATOM    692  C   ASP    89     112.595 134.539  91.822  1.00  0.00              
ATOM    693  O   ASP    89     112.216 135.713  91.830  1.00  0.00              
ATOM    694  CG  ASP    89     115.306 132.850  92.216  1.00  0.00           C  
ATOM    695  OD1 ASP    89     115.068 131.681  92.625  1.00  0.00           O  
ATOM    696  OD2 ASP    89     115.993 133.102  91.192  1.00  0.00           O  
ATOM    697  N   PHE    90     112.460 133.768  90.717  1.00  0.00              
ATOM    698  CA  PHE    90     111.940 134.408  89.533  1.00  0.00              
ATOM    699  CB  PHE    90     112.967 134.534  88.393  1.00  0.00              
ATOM    700  C   PHE    90     110.790 133.621  88.985  1.00  0.00              
ATOM    701  O   PHE    90     110.851 132.395  88.889  1.00  0.00              
ATOM    702  CG  PHE    90     114.130 135.300  88.922  1.00  0.00           C  
ATOM    703  CD1 PHE    90     114.007 136.628  89.260  1.00  0.00           C  
ATOM    704  CD2 PHE    90     115.354 134.686  89.054  1.00  0.00           C  
ATOM    705  CE1 PHE    90     115.089 137.326  89.745  1.00  0.00           C  
ATOM    706  CE2 PHE    90     116.440 135.377  89.538  1.00  0.00           C  
ATOM    707  CZ  PHE    90     116.306 136.700  89.886  1.00  0.00           C  
ATOM    708  N   ASP    91     109.695 134.316  88.601  1.00  0.00              
ATOM    709  CA  ASP    91     108.598 133.574  88.053  1.00  0.00              
ATOM    710  CB  ASP    91     107.197 134.188  88.261  1.00  0.00              
ATOM    711  C   ASP    91     108.884 133.215  86.628  1.00  0.00              
ATOM    712  O   ASP    91     109.480 133.975  85.866  1.00  0.00              
ATOM    713  CG  ASP    91     107.112 135.576  87.674  1.00  0.00           C  
ATOM    714  OD1 ASP    91     108.066 135.973  86.959  1.00  0.00           O  
ATOM    715  OD2 ASP    91     106.092 136.264  87.944  1.00  0.00           O  
ATOM    716  N   TYR    92     108.437 132.006  86.243  1.00  0.00              
ATOM    717  CA  TYR    92     108.736 131.399  84.976  1.00  0.00              
ATOM    718  CB  TYR    92     108.177 129.972  84.841  1.00  0.00              
ATOM    719  C   TYR    92     108.175 132.193  83.842  1.00  0.00              
ATOM    720  O   TYR    92     108.836 132.351  82.819  1.00  0.00              
ATOM    721  CG  TYR    92     108.548 129.498  83.477  1.00  0.00           C  
ATOM    722  CD1 TYR    92     109.801 128.991  83.226  1.00  0.00           C  
ATOM    723  CD2 TYR    92     107.639 129.566  82.446  1.00  0.00           C  
ATOM    724  CE1 TYR    92     110.143 128.557  81.966  1.00  0.00           C  
ATOM    725  CE2 TYR    92     107.974 129.134  81.184  1.00  0.00           C  
ATOM    726  CZ  TYR    92     109.229 128.629  80.943  1.00  0.00           C  
ATOM    727  OH  TYR    92     109.577 128.186  79.650  1.00  0.00           O  
ATOM    728  N   THR    93     106.941 132.705  83.987  1.00  0.00              
ATOM    729  CA  THR    93     106.284 133.407  82.925  1.00  0.00              
ATOM    730  CB  THR    93     104.887 133.813  83.296  1.00  0.00              
ATOM    731  C   THR    93     107.045 134.650  82.597  1.00  0.00              
ATOM    732  O   THR    93     107.092 135.069  81.443  1.00  0.00              
ATOM    733  OG1 THR    93     104.909 134.689  84.414  1.00  0.00           O  
ATOM    734  CG2 THR    93     104.085 132.546  83.637  1.00  0.00           C  
ATOM    735  N   GLY    94     107.624 135.280  83.632  1.00  0.00              
ATOM    736  CA  GLY    94     108.332 136.528  83.571  1.00  0.00              
ATOM    737  C   GLY    94     109.625 136.468  82.812  1.00  0.00              
ATOM    738  O   GLY    94     110.019 137.491  82.260  1.00  0.00              
ATOM    739  N   LEU    95     110.348 135.324  82.817  1.00  0.00              
ATOM    740  CA  LEU    95     111.664 135.248  82.227  1.00  0.00              
ATOM    741  CB  LEU    95     112.379 133.925  82.566  1.00  0.00              
ATOM    742  C   LEU    95     111.581 135.365  80.731  1.00  0.00              
ATOM    743  O   LEU    95     110.951 134.545  80.064  1.00  0.00              
ATOM    744  CG  LEU    95     113.810 133.804  82.017  1.00  0.00           C  
ATOM    745  CD1 LEU    95     114.755 134.812  82.690  1.00  0.00           C  
ATOM    746  CD2 LEU    95     114.324 132.357  82.117  1.00  0.00           C  
ATOM    747  N   PRO    96     112.216 136.388  80.196  1.00  0.00              
ATOM    748  CA  PRO    96     112.251 136.662  78.781  1.00  0.00              
ATOM    749  CB  PRO    96     112.311 138.184  78.645  1.00  0.00              
ATOM    750  C   PRO    96     113.435 136.025  78.143  1.00  0.00              
ATOM    751  O   PRO    96     114.273 135.463  78.845  1.00  0.00              
ATOM    752  CD  PRO    96     112.503 137.582  80.967  1.00  0.00           C  
ATOM    753  CG  PRO    96     112.976 138.632  79.953  1.00  0.00           C  
ATOM    754  N   ALA    97     113.536 136.139  76.808  1.00  0.00              
ATOM    755  CA  ALA    97     114.638 135.602  76.066  1.00  0.00              
ATOM    756  CB  ALA    97     114.497 135.816  74.548  1.00  0.00              
ATOM    757  C   ALA    97     115.897 136.293  76.495  1.00  0.00              
ATOM    758  O   ALA    97     116.933 135.655  76.672  1.00  0.00              
ATOM    759  N   ASN    98     115.832 137.627  76.674  1.00  0.00              
ATOM    760  CA  ASN    98     116.983 138.402  77.042  1.00  0.00              
ATOM    761  CB  ASN    98     116.685 139.914  77.069  1.00  0.00              
ATOM    762  C   ASN    98     117.435 137.999  78.412  1.00  0.00              
ATOM    763  O   ASN    98     118.632 137.881  78.671  1.00  0.00              
ATOM    764  CG  ASN    98     117.989 140.676  77.267  1.00  0.00           C  
ATOM    765  OD1 ASN    98     118.951 140.493  76.523  1.00  0.00           O  
ATOM    766  ND2 ASN    98     118.023 141.561  78.300  1.00  0.00           N  
ATOM    767  N   ASP    99     116.479 137.774  79.332  1.00  0.00              
ATOM    768  CA  ASP    99     116.833 137.431  80.679  1.00  0.00              
ATOM    769  CB  ASP    99     115.627 137.424  81.635  1.00  0.00              
ATOM    770  C   ASP    99     117.531 136.105  80.696  1.00  0.00              
ATOM    771  O   ASP    99     118.479 135.905  81.453  1.00  0.00              
ATOM    772  CG  ASP    99     115.287 138.890  81.896  1.00  0.00           C  
ATOM    773  OD1 ASP    99     116.109 139.753  81.491  1.00  0.00           O  
ATOM    774  OD2 ASP    99     114.223 139.178  82.503  1.00  0.00           O  
ATOM    775  N   LEU   100     117.084 135.170  79.840  1.00  0.00              
ATOM    776  CA  LEU   100     117.635 133.848  79.748  1.00  0.00              
ATOM    777  CB  LEU   100     116.895 133.051  78.651  1.00  0.00              
ATOM    778  C   LEU   100     119.070 133.971  79.309  1.00  0.00              
ATOM    779  O   LEU   100     119.972 133.344  79.860  1.00  0.00              
ATOM    780  CG  LEU   100     117.164 131.535  78.580  1.00  0.00           C  
ATOM    781  CD1 LEU   100     116.442 130.792  79.717  1.00  0.00           C  
ATOM    782  CD2 LEU   100     116.826 130.965  77.193  1.00  0.00           C  
ATOM    783  N   ASN   101     119.336 134.822  78.307  1.00  0.00              
ATOM    784  CA  ASN   101     120.665 134.906  77.770  1.00  0.00              
ATOM    785  CB  ASN   101     120.764 135.925  76.619  1.00  0.00              
ATOM    786  C   ASN   101     121.631 135.338  78.830  1.00  0.00              
ATOM    787  O   ASN   101     122.677 134.717  79.012  1.00  0.00              
ATOM    788  CG  ASN   101     122.196 135.944  76.100  1.00  0.00           C  
ATOM    789  OD1 ASN   101     122.726 134.925  75.661  1.00  0.00           O  
ATOM    790  ND2 ASN   101     122.843 137.140  76.147  1.00  0.00           N  
ATOM    791  N   HIS   102     121.310 136.431  79.543  1.00  0.00              
ATOM    792  CA  HIS   102     122.196 136.980  80.530  1.00  0.00              
ATOM    793  CB  HIS   102     121.813 138.411  80.939  1.00  0.00              
ATOM    794  C   HIS   102     122.288 136.153  81.783  1.00  0.00              
ATOM    795  O   HIS   102     123.388 135.950  82.297  1.00  0.00              
ATOM    796  ND1 HIS   102     123.220 140.029  79.575  1.00  0.00           N  
ATOM    797  CG  HIS   102     122.025 139.390  79.822  1.00  0.00           C  
ATOM    798  NE2 HIS   102     121.793 140.726  78.019  1.00  0.00           N  
ATOM    799  CD2 HIS   102     121.164 139.828  78.863  1.00  0.00           C  
ATOM    800  CE1 HIS   102     123.025 140.815  78.486  1.00  0.00           C  
ATOM    801  N   LEU   103     121.152 135.647  82.313  1.00  0.00              
ATOM    802  CA  LEU   103     121.215 135.020  83.610  1.00  0.00              
ATOM    803  CB  LEU   103     120.112 135.527  84.560  1.00  0.00              
ATOM    804  C   LEU   103     120.958 133.539  83.544  1.00  0.00              
ATOM    805  O   LEU   103     120.826 132.907  84.589  1.00  0.00              
ATOM    806  CG  LEU   103     120.173 137.015  84.952  1.00  0.00           C  
ATOM    807  CD1 LEU   103     119.003 137.382  85.875  1.00  0.00           C  
ATOM    808  CD2 LEU   103     121.510 137.379  85.602  1.00  0.00           C  
ATOM    809  N   SER   104     120.919 132.911  82.357  1.00  0.00              
ATOM    810  CA  SER   104     120.583 131.511  82.343  1.00  0.00              
ATOM    811  CB  SER   104     120.417 130.882  80.963  1.00  0.00              
ATOM    812  C   SER   104     121.600 130.657  83.026  1.00  0.00              
ATOM    813  O   SER   104     121.253 129.659  83.654  1.00  0.00              
ATOM    814  OG  SER   104     119.084 131.039  80.529  1.00  0.00           O  
ATOM    815  N   SER   105     122.890 130.984  82.895  1.00  0.00              
ATOM    816  CA  SER   105     123.882 130.138  83.490  1.00  0.00              
ATOM    817  CB  SER   105     125.316 130.576  83.147  1.00  0.00              
ATOM    818  C   SER   105     123.730 130.183  84.978  1.00  0.00              
ATOM    819  O   SER   105     123.823 129.156  85.650  1.00  0.00              
ATOM    820  OG  SER   105     125.549 130.422  81.755  1.00  0.00           O  
ATOM    821  N   ILE   106     123.461 131.384  85.522  1.00  0.00              
ATOM    822  CA  ILE   106     123.335 131.588  86.936  1.00  0.00              
ATOM    823  CB  ILE   106     122.983 133.005  87.280  1.00  0.00              
ATOM    824  C   ILE   106     122.208 130.744  87.420  1.00  0.00              
ATOM    825  O   ILE   106     122.287 130.130  88.482  1.00  0.00              
ATOM    826  CG2 ILE   106     122.306 133.013  88.651  1.00  0.00           C  
ATOM    827  CG1 ILE   106     124.194 133.934  87.139  1.00  0.00           C  
ATOM    828  CD1 ILE   106     123.868 135.400  87.420  1.00  0.00           C  
ATOM    829  N   VAL   107     121.124 130.746  86.632  1.00  0.00              
ATOM    830  CA  VAL   107     119.892 130.063  86.831  1.00  0.00              
ATOM    831  CB  VAL   107     118.719 130.703  86.127  1.00  0.00              
ATOM    832  C   VAL   107     120.015 128.592  86.570  1.00  0.00              
ATOM    833  O   VAL   107     119.054 127.850  86.731  1.00  0.00              
ATOM    834  CG1 VAL   107     118.905 130.665  84.616  1.00  0.00           C  
ATOM    835  CG2 VAL   107     117.428 130.035  86.593  1.00  0.00           C  
ATOM    836  N   ASN   108     121.161 128.135  86.049  1.00  0.00              
ATOM    837  CA  ASN   108     121.394 126.733  85.831  1.00  0.00              
ATOM    838  CB  ASN   108     121.106 125.894  87.088  1.00  0.00              
ATOM    839  C   ASN   108     120.497 126.255  84.731  1.00  0.00              
ATOM    840  O   ASN   108     120.332 125.052  84.529  1.00  0.00              
ATOM    841  CG  ASN   108     121.818 124.559  86.947  1.00  0.00           C  
ATOM    842  OD1 ASN   108     122.472 124.294  85.940  1.00  0.00           O  
ATOM    843  ND2 ASN   108     121.692 123.694  87.988  1.00  0.00           N  
ATOM    844  N   ALA   109     119.869 127.212  84.022  1.00  0.00              
ATOM    845  CA  ALA   109     119.040 126.997  82.869  1.00  0.00              
ATOM    846  CB  ALA   109     118.319 128.279  82.430  1.00  0.00              
ATOM    847  C   ALA   109     119.874 126.589  81.696  1.00  0.00              
ATOM    848  O   ALA   109     119.471 125.741  80.901  1.00  0.00              
ATOM    849  N   ILE   110     121.057 127.217  81.539  1.00  0.00              
ATOM    850  CA  ILE   110     121.858 126.951  80.378  1.00  0.00              
ATOM    851  CB  ILE   110     121.985 128.109  79.428  1.00  0.00              
ATOM    852  C   ILE   110     123.239 126.590  80.803  1.00  0.00              
ATOM    853  O   ILE   110     123.632 126.770  81.953  1.00  0.00              
ATOM    854  CG2 ILE   110     120.587 128.462  78.900  1.00  0.00           C  
ATOM    855  CG1 ILE   110     122.716 129.281  80.092  1.00  0.00           C  
ATOM    856  CD1 ILE   110     122.950 130.452  79.139  1.00  0.00           C  
ATOM    857  N   TYR   111     124.025 126.089  79.836  1.00  0.00              
ATOM    858  CA  TYR   111     125.352 125.633  80.090  1.00  0.00              
ATOM    859  CB  TYR   111     125.635 124.283  79.390  1.00  0.00              
ATOM    860  C   TYR   111     126.227 126.720  79.537  1.00  0.00              
ATOM    861  O   TYR   111     125.736 127.790  79.181  1.00  0.00              
ATOM    862  CG  TYR   111     126.970 123.759  79.796  1.00  0.00           C  
ATOM    863  CD1 TYR   111     127.173 123.229  81.049  1.00  0.00           C  
ATOM    864  CD2 TYR   111     128.018 123.784  78.905  1.00  0.00           C  
ATOM    865  CE1 TYR   111     128.411 122.749  81.410  1.00  0.00           C  
ATOM    866  CE2 TYR   111     129.256 123.307  79.259  1.00  0.00           C  
ATOM    867  CZ  TYR   111     129.455 122.790  80.516  1.00  0.00           C  
ATOM    868  OH  TYR   111     130.725 122.298  80.884  1.00  0.00           O  
ATOM    869  N   GLY   112     127.550 126.497  79.515  1.00  0.00              
ATOM    870  CA  GLY   112     128.528 127.465  79.119  1.00  0.00              
ATOM    871  C   GLY   112     128.327 127.913  77.702  1.00  0.00              
ATOM    872  O   GLY   112     128.634 129.059  77.377  1.00  0.00              
ATOM    873  N   TYR   113     127.859 127.041  76.790  1.00  0.00              
ATOM    874  CA  TYR   113     127.792 127.544  75.446  1.00  0.00              
ATOM    875  CB  TYR   113     128.220 126.493  74.410  1.00  0.00              
ATOM    876  C   TYR   113     126.382 127.890  75.102  1.00  0.00              
ATOM    877  O   TYR   113     125.920 127.602  74.000  1.00  0.00              
ATOM    878  CG  TYR   113     129.620 126.094  74.721  1.00  0.00           C  
ATOM    879  CD1 TYR   113     129.874 125.164  75.702  1.00  0.00           C  
ATOM    880  CD2 TYR   113     130.676 126.641  74.031  1.00  0.00           C  
ATOM    881  CE1 TYR   113     131.163 124.786  75.995  1.00  0.00           C  
ATOM    882  CE2 TYR   113     131.968 126.268  74.319  1.00  0.00           C  
ATOM    883  CZ  TYR   113     132.212 125.340  75.303  1.00  0.00           C  
ATOM    884  OH  TYR   113     133.536 124.954  75.601  1.00  0.00           O  
ATOM    885  N   THR   114     125.632 128.465  76.062  1.00  0.00              
ATOM    886  CA  THR   114     124.264 128.899  75.921  1.00  0.00              
ATOM    887  CB  THR   114     124.115 130.065  74.983  1.00  0.00              
ATOM    888  C   THR   114     123.266 127.829  75.497  1.00  0.00              
ATOM    889  O   THR   114     122.328 128.237  74.811  1.00  0.00              
ATOM    890  OG1 THR   114     124.445 129.686  73.656  1.00  0.00           O  
ATOM    891  CG2 THR   114     125.054 131.188  75.454  1.00  0.00           C  
ATOM    892  N   PRO   115     123.313 126.524  75.776  1.00  0.00              
ATOM    893  CA  PRO   115     122.216 125.698  75.340  1.00  0.00              
ATOM    894  CB  PRO   115     122.831 124.542  74.562  1.00  0.00              
ATOM    895  C   PRO   115     121.555 125.178  76.579  1.00  0.00              
ATOM    896  O   PRO   115     122.111 125.360  77.662  1.00  0.00              
ATOM    897  CD  PRO   115     124.529 125.724  75.777  1.00  0.00           C  
ATOM    898  CG  PRO   115     124.154 124.318  75.297  1.00  0.00           C  
ATOM    899  N   ALA   116     120.407 124.483  76.450  1.00  0.00              
ATOM    900  CA  ALA   116     119.821 123.888  77.617  1.00  0.00              
ATOM    901  CB  ALA   116     118.311 123.613  77.519  1.00  0.00              
ATOM    902  C   ALA   116     120.527 122.594  77.895  1.00  0.00              
ATOM    903  O   ALA   116     121.046 121.943  76.989  1.00  0.00              
ATOM    904  N   SER   117     120.563 122.189  79.180  1.00  0.00              
ATOM    905  CA  SER   117     121.251 120.991  79.565  1.00  0.00              
ATOM    906  CB  SER   117     121.059 120.644  81.048  1.00  0.00              
ATOM    907  C   SER   117     120.646 119.866  78.812  1.00  0.00              
ATOM    908  O   SER   117     121.323 119.145  78.080  1.00  0.00              
ATOM    909  OG  SER   117     121.503 121.715  81.863  1.00  0.00           O  
ATOM    910  N   ALA   118     119.334 119.655  78.988  1.00  0.00              
ATOM    911  CA  ALA   118     118.817 118.599  78.188  1.00  0.00              
ATOM    912  CB  ALA   118     118.331 117.393  79.005  1.00  0.00              
ATOM    913  C   ALA   118     117.639 119.119  77.459  1.00  0.00              
ATOM    914  O   ALA   118     116.519 118.685  77.731  1.00  0.00              
ATOM    915  N   ALA   119     117.876 120.013  76.475  1.00  0.00              
ATOM    916  CA  ALA   119     116.780 120.522  75.706  1.00  0.00              
ATOM    917  CB  ALA   119     115.527 120.908  76.517  1.00  0.00              
ATOM    918  C   ALA   119     117.188 121.779  75.026  1.00  0.00              
ATOM    919  O   ALA   119     118.316 122.256  75.149  1.00  0.00              
ATOM    920  N   ASP   120     116.244 122.316  74.233  1.00  0.00              
ATOM    921  CA  ASP   120     116.422 123.581  73.596  1.00  0.00              
ATOM    922  CB  ASP   120     116.827 123.479  72.116  1.00  0.00              
ATOM    923  C   ASP   120     115.089 124.254  73.653  1.00  0.00              
ATOM    924  O   ASP   120     114.145 123.830  72.990  1.00  0.00              
ATOM    925  CG  ASP   120     117.252 124.861  71.634  1.00  0.00           C  
ATOM    926  OD1 ASP   120     116.555 125.854  71.975  1.00  0.00           O  
ATOM    927  OD2 ASP   120     118.291 124.941  70.926  1.00  0.00           O  
ATOM    928  N   ASP   121     114.968 125.316  74.469  1.00  0.00              
ATOM    929  CA  ASP   121     113.705 125.982  74.579  1.00  0.00              
ATOM    930  CB  ASP   121     113.525 126.769  75.890  1.00  0.00              
ATOM    931  C   ASP   121     113.562 126.958  73.457  1.00  0.00              
ATOM    932  O   ASP   121     114.535 127.383  72.835  1.00  0.00              
ATOM    933  CG  ASP   121     113.300 125.780  77.024  1.00  0.00           C  
ATOM    934  OD1 ASP   121     112.896 124.624  76.728  1.00  0.00           O  
ATOM    935  OD2 ASP   121     113.523 126.170  78.202  1.00  0.00           O  
ATOM    936  N   ALA   122     112.304 127.339  73.175  1.00  0.00              
ATOM    937  CA  ALA   122     112.015 128.286  72.142  1.00  0.00              
ATOM    938  CB  ALA   122     110.510 128.543  71.974  1.00  0.00              
ATOM    939  C   ALA   122     112.654 129.582  72.522  1.00  0.00              
ATOM    940  O   ALA   122     113.191 130.300  71.679  1.00  0.00              
ATOM    941  N   ILE   123     112.579 129.903  73.824  1.00  0.00              
ATOM    942  CA  ILE   123     113.130 131.080  74.428  1.00  0.00              
ATOM    943  CB  ILE   123     112.752 131.200  75.874  1.00  0.00              
ATOM    944  C   ILE   123     114.626 131.018  74.335  1.00  0.00              
ATOM    945  O   ILE   123     115.302 132.044  74.281  1.00  0.00              
ATOM    946  CG2 ILE   123     113.374 130.016  76.631  1.00  0.00           C  
ATOM    947  CG1 ILE   123     113.141 132.580  76.422  1.00  0.00           C  
ATOM    948  CD1 ILE   123     112.504 132.897  77.774  1.00  0.00           C  
ATOM    949  N   GLN   124     115.171 129.790  74.407  1.00  0.00              
ATOM    950  CA  GLN   124     116.575 129.498  74.355  1.00  0.00              
ATOM    951  CB  GLN   124     116.895 128.050  74.755  1.00  0.00              
ATOM    952  C   GLN   124     117.164 129.756  72.998  1.00  0.00              
ATOM    953  O   GLN   124     118.377 129.923  72.890  1.00  0.00              
ATOM    954  CG  GLN   124     116.549 127.778  76.220  1.00  0.00           C  
ATOM    955  CD  GLN   124     116.892 126.333  76.544  1.00  0.00           C  
ATOM    956  OE1 GLN   124     117.432 125.606  75.712  1.00  0.00           O  
ATOM    957  NE2 GLN   124     116.575 125.905  77.794  1.00  0.00           N  
ATOM    958  N   TYR   125     116.362 129.724  71.911  1.00  0.00              
ATOM    959  CA  TYR   125     116.976 129.895  70.617  1.00  0.00              
ATOM    960  CB  TYR   125     116.031 129.645  69.429  1.00  0.00              
ATOM    961  C   TYR   125     117.525 131.284  70.478  1.00  0.00              
ATOM    962  O   TYR   125     116.797 132.274  70.418  1.00  0.00              
ATOM    963  CG  TYR   125     115.728 128.188  69.395  1.00  0.00           C  
ATOM    964  CD1 TYR   125     114.668 127.676  70.109  1.00  0.00           C  
ATOM    965  CD2 TYR   125     116.508 127.330  68.654  1.00  0.00           C  
ATOM    966  CE1 TYR   125     114.384 126.330  70.081  1.00  0.00           C  
ATOM    967  CE2 TYR   125     116.229 125.982  68.624  1.00  0.00           C  
ATOM    968  CZ  TYR   125     115.165 125.479  69.337  1.00  0.00           C  
ATOM    969  OH  TYR   125     114.877 124.098  69.305  1.00  0.00           O  
ATOM    970  N   PHE   126     118.868 131.354  70.438  1.00  0.00              
ATOM    971  CA  PHE   126     119.653 132.549  70.320  1.00  0.00              
ATOM    972  CB  PHE   126     121.035 132.426  70.976  1.00  0.00              
ATOM    973  C   PHE   126     119.770 133.045  68.919  1.00  0.00              
ATOM    974  O   PHE   126     120.043 134.228  68.717  1.00  0.00              
ATOM    975  CG  PHE   126     120.700 132.328  72.426  1.00  0.00           C  
ATOM    976  CD1 PHE   126     120.175 133.419  73.078  1.00  0.00           C  
ATOM    977  CD2 PHE   126     120.902 131.166  73.133  1.00  0.00           C  
ATOM    978  CE1 PHE   126     119.850 133.355  74.412  1.00  0.00           C  
ATOM    979  CE2 PHE   126     120.580 131.096  74.469  1.00  0.00           C  
ATOM    980  CZ  PHE   126     120.053 132.190  75.112  1.00  0.00           C  
ATOM    981  N   VAL   127     119.633 132.145  67.924  1.00  0.00              
ATOM    982  CA  VAL   127     119.772 132.523  66.547  1.00  0.00              
ATOM    983  CB  VAL   127     119.346 131.443  65.597  1.00  0.00              
ATOM    984  C   VAL   127     118.894 133.708  66.309  1.00  0.00              
ATOM    985  O   VAL   127     117.768 133.762  66.797  1.00  0.00              
ATOM    986  CG1 VAL   127     117.834 131.218  65.761  1.00  0.00           C  
ATOM    987  CG2 VAL   127     119.753 131.852  64.177  1.00  0.00           C  
ATOM    988  N   GLN   128     119.445 134.697  65.575  1.00  0.00              
ATOM    989  CA  GLN   128     118.855 135.961  65.230  1.00  0.00              
ATOM    990  CB  GLN   128     117.578 135.877  64.360  1.00  0.00              
ATOM    991  C   GLN   128     118.533 136.747  66.464  1.00  0.00              
ATOM    992  O   GLN   128     117.626 137.577  66.452  1.00  0.00              
ATOM    993  CG  GLN   128     116.340 135.298  65.052  1.00  0.00           C  
ATOM    994  CD  GLN   128     115.188 135.293  64.059  1.00  0.00           C  
ATOM    995  OE1 GLN   128     115.038 136.217  63.260  1.00  0.00           O  
ATOM    996  NE2 GLN   128     114.347 134.225  64.106  1.00  0.00           N  
ATOM    997  N   LYS   129     119.299 136.545  67.557  1.00  0.00              
ATOM    998  CA  LYS   129     119.014 137.283  68.756  1.00  0.00              
ATOM    999  CB  LYS   129     118.955 136.432  70.038  1.00  0.00              
ATOM   1000  C   LYS   129     120.067 138.317  68.979  1.00  0.00              
ATOM   1001  O   LYS   129     121.257 138.063  68.802  1.00  0.00              
ATOM   1002  CG  LYS   129     117.591 135.789  70.282  1.00  0.00           C  
ATOM   1003  CD  LYS   129     116.478 136.823  70.463  1.00  0.00           C  
ATOM   1004  CE  LYS   129     115.097 136.214  70.708  1.00  0.00           C  
ATOM   1005  NZ  LYS   129     114.096 137.292  70.869  1.00  0.00           N  
ATOM   1006  N   HIS   130     119.630 139.530  69.379  1.00  0.00              
ATOM   1007  CA  HIS   130     120.534 140.600  69.681  1.00  0.00              
ATOM   1008  CB  HIS   130     120.208 141.896  68.922  1.00  0.00              
ATOM   1009  C   HIS   130     120.352 140.900  71.136  1.00  0.00              
ATOM   1010  O   HIS   130     119.250 141.226  71.573  1.00  0.00              
ATOM   1011  ND1 HIS   130     121.424 141.944  66.691  1.00  0.00           N  
ATOM   1012  CG  HIS   130     120.283 141.739  67.433  1.00  0.00           C  
ATOM   1013  NE2 HIS   130     119.830 141.359  65.256  1.00  0.00           N  
ATOM   1014  CD2 HIS   130     119.319 141.381  66.541  1.00  0.00           C  
ATOM   1015  CE1 HIS   130     121.097 141.704  65.396  1.00  0.00           C  
ATOM   1016  N   GLY   131     121.443 140.816  71.922  1.00  0.00              
ATOM   1017  CA  GLY   131     121.346 141.020  73.339  1.00  0.00              
ATOM   1018  C   GLY   131     120.997 142.448  73.608  1.00  0.00              
ATOM   1019  O   GLY   131     121.388 143.354  72.873  1.00  0.00              
ATOM   1020  N   ASP   132     120.237 142.670  74.699  1.00  0.00              
ATOM   1021  CA  ASP   132     119.825 143.982  75.104  1.00  0.00              
ATOM   1022  CB  ASP   132     118.303 144.107  75.276  1.00  0.00              
ATOM   1023  C   ASP   132     120.438 144.234  76.447  1.00  0.00              
ATOM   1024  O   ASP   132     120.990 143.325  77.067  1.00  0.00              
ATOM   1025  CG  ASP   132     117.671 143.963  73.901  1.00  0.00           C  
ATOM   1026  OD1 ASP   132     118.034 144.762  72.998  1.00  0.00           O  
ATOM   1027  OD2 ASP   132     116.815 143.055  73.735  1.00  0.00           O  
ATOM   1028  N   ASP   133     120.356 145.489  76.934  1.00  0.00              
ATOM   1029  CA  ASP   133     120.937 145.810  78.208  1.00  0.00              
ATOM   1030  CB  ASP   133     120.844 147.301  78.576  1.00  0.00              
ATOM   1031  C   ASP   133     120.212 145.025  79.255  1.00  0.00              
ATOM   1032  O   ASP   133     119.021 144.746  79.124  1.00  0.00              
ATOM   1033  CG  ASP   133     121.807 148.062  77.677  1.00  0.00           C  
ATOM   1034  OD1 ASP   133     122.613 147.393  76.975  1.00  0.00           O  
ATOM   1035  OD2 ASP   133     121.756 149.320  77.683  1.00  0.00           O  
ATOM   1036  N   PHE   134     120.936 144.629  80.324  1.00  0.00              
ATOM   1037  CA  PHE   134     120.365 143.800  81.350  1.00  0.00              
ATOM   1038  CB  PHE   134     120.811 142.333  81.172  1.00  0.00              
ATOM   1039  C   PHE   134     120.858 144.262  82.691  1.00  0.00              
ATOM   1040  O   PHE   134     122.018 144.644  82.834  1.00  0.00              
ATOM   1041  CG  PHE   134     120.249 141.453  82.236  1.00  0.00           C  
ATOM   1042  CD1 PHE   134     118.979 140.935  82.125  1.00  0.00           C  
ATOM   1043  CD2 PHE   134     121.007 141.124  83.337  1.00  0.00           C  
ATOM   1044  CE1 PHE   134     118.470 140.116  83.105  1.00  0.00           C  
ATOM   1045  CE2 PHE   134     120.504 140.306  84.320  1.00  0.00           C  
ATOM   1046  CZ  PHE   134     119.232 139.801  84.204  1.00  0.00           C  
ATOM   1047  N   GLN   135     119.969 144.240  83.712  1.00  0.00              
ATOM   1048  CA  GLN   135     120.333 144.606  85.057  1.00  0.00              
ATOM   1049  CB  GLN   135     119.889 146.029  85.440  1.00  0.00              
ATOM   1050  C   GLN   135     119.620 143.658  85.981  1.00  0.00              
ATOM   1051  O   GLN   135     118.438 143.372  85.802  1.00  0.00              
ATOM   1052  CG  GLN   135     120.602 147.132  84.654  1.00  0.00           C  
ATOM   1053  CD  GLN   135     122.013 147.284  85.208  1.00  0.00           C  
ATOM   1054  OE1 GLN   135     122.420 146.563  86.117  1.00  0.00           O  
ATOM   1055  NE2 GLN   135     122.782 148.255  84.646  1.00  0.00           N  
ATOM   1056  N   ILE   136     120.329 143.152  87.010  1.00  0.00              
ATOM   1057  CA  ILE   136     119.787 142.173  87.913  1.00  0.00              
ATOM   1058  CB  ILE   136     120.830 141.567  88.813  1.00  0.00              
ATOM   1059  C   ILE   136     118.668 142.751  88.734  1.00  0.00              
ATOM   1060  O   ILE   136     117.672 142.076  88.989  1.00  0.00              
ATOM   1061  CG2 ILE   136     121.213 142.597  89.885  1.00  0.00           C  
ATOM   1062  CG1 ILE   136     120.340 140.223  89.376  1.00  0.00           C  
ATOM   1063  CD1 ILE   136     121.453 139.383  90.004  1.00  0.00           C  
ATOM   1064  N   ASN   137     118.801 144.014  89.184  1.00  0.00              
ATOM   1065  CA  ASN   137     117.795 144.604  90.027  1.00  0.00              
ATOM   1066  CB  ASN   137     118.145 146.031  90.485  1.00  0.00              
ATOM   1067  C   ASN   137     116.502 144.688  89.285  1.00  0.00              
ATOM   1068  O   ASN   137     115.439 144.395  89.829  1.00  0.00              
ATOM   1069  CG  ASN   137     117.055 146.484  91.447  1.00  0.00           C  
ATOM   1070  OD1 ASN   137     116.646 145.739  92.336  1.00  0.00           O  
ATOM   1071  ND2 ASN   137     116.561 147.738  91.262  1.00  0.00           N  
ATOM   1072  N   ASN   138     116.560 145.101  88.010  1.00  0.00              
ATOM   1073  CA  ASN   138     115.357 145.246  87.250  1.00  0.00              
ATOM   1074  CB  ASN   138     115.609 145.862  85.868  1.00  0.00              
ATOM   1075  C   ASN   138     114.763 143.885  87.062  1.00  0.00              
ATOM   1076  O   ASN   138     113.546 143.714  87.098  1.00  0.00              
ATOM   1077  CG  ASN   138     114.297 146.471  85.417  1.00  0.00           C  
ATOM   1078  OD1 ASN   138     113.232 146.115  85.918  1.00  0.00           O  
ATOM   1079  ND2 ASN   138     114.374 147.428  84.454  1.00  0.00           N  
ATOM   1080  N   TYR   139     115.631 142.876  86.861  1.00  0.00              
ATOM   1081  CA  TYR   139     115.215 141.525  86.629  1.00  0.00              
ATOM   1082  CB  TYR   139     116.431 140.611  86.389  1.00  0.00              
ATOM   1083  C   TYR   139     114.474 141.027  87.831  1.00  0.00              
ATOM   1084  O   TYR   139     113.405 140.428  87.713  1.00  0.00              
ATOM   1085  CG  TYR   139     115.965 139.218  86.157  1.00  0.00           C  
ATOM   1086  CD1 TYR   139     115.368 138.871  84.971  1.00  0.00           C  
ATOM   1087  CD2 TYR   139     116.151 138.251  87.115  1.00  0.00           C  
ATOM   1088  CE1 TYR   139     114.941 137.584  84.744  1.00  0.00           C  
ATOM   1089  CE2 TYR   139     115.727 136.962  86.893  1.00  0.00           C  
ATOM   1090  CZ  TYR   139     115.119 136.625  85.710  1.00  0.00           C  
ATOM   1091  OH  TYR   139     114.685 135.301  85.490  1.00  0.00           O  
ATOM   1092  N   THR   140     115.023 141.279  89.031  1.00  0.00              
ATOM   1093  CA  THR   140     114.404 140.809  90.234  1.00  0.00              
ATOM   1094  CB  THR   140     115.268 141.044  91.449  1.00  0.00              
ATOM   1095  C   THR   140     113.085 141.501  90.396  1.00  0.00              
ATOM   1096  O   THR   140     112.086 140.884  90.762  1.00  0.00              
ATOM   1097  OG1 THR   140     114.801 140.266  92.537  1.00  0.00           O  
ATOM   1098  CG2 THR   140     115.258 142.532  91.832  1.00  0.00           C  
ATOM   1099  N   ARG   141     113.046 142.813  90.100  1.00  0.00              
ATOM   1100  CA  ARG   141     111.851 143.579  90.287  1.00  0.00              
ATOM   1101  CB  ARG   141     112.065 145.063  89.943  1.00  0.00              
ATOM   1102  C   ARG   141     110.763 143.060  89.392  1.00  0.00              
ATOM   1103  O   ARG   141     109.627 142.887  89.832  1.00  0.00              
ATOM   1104  CG  ARG   141     110.923 145.982  90.377  1.00  0.00           C  
ATOM   1105  CD  ARG   141     110.921 146.300  91.873  1.00  0.00           C  
ATOM   1106  NE  ARG   141     111.838 147.456  92.091  1.00  0.00           N  
ATOM   1107  CZ  ARG   141     113.155 147.243  92.379  1.00  0.00           C  
ATOM   1108  NH1 ARG   141     113.633 145.967  92.462  1.00  0.00           N  
ATOM   1109  NH2 ARG   141     113.990 148.302  92.590  1.00  0.00           N  
ATOM   1110  N   MET   142     111.068 142.857  88.095  1.00  0.00              
ATOM   1111  CA  MET   142     110.066 142.417  87.161  1.00  0.00              
ATOM   1112  CB  MET   142     110.535 142.562  85.705  1.00  0.00              
ATOM   1113  C   MET   142     109.650 140.981  87.349  1.00  0.00              
ATOM   1114  O   MET   142     108.462 140.673  87.438  1.00  0.00              
ATOM   1115  CG  MET   142     109.386 142.500  84.703  1.00  0.00           C  
ATOM   1116  SD  MET   142     108.316 143.969  84.726  1.00  0.00           S  
ATOM   1117  CE  MET   142     107.195 143.370  83.429  1.00  0.00           C  
ATOM   1118  N   ALA   143     110.642 140.068  87.399  1.00  0.00              
ATOM   1119  CA  ALA   143     110.475 138.639  87.484  1.00  0.00              
ATOM   1120  CB  ALA   143     111.789 137.879  87.235  1.00  0.00              
ATOM   1121  C   ALA   143     109.954 138.202  88.817  1.00  0.00              
ATOM   1122  O   ALA   143     109.210 137.226  88.915  1.00  0.00              
ATOM   1123  N   GLY   144     110.358 138.906  89.887  1.00  0.00              
ATOM   1124  CA  GLY   144     110.046 138.491  91.225  1.00  0.00              
ATOM   1125  C   GLY   144     108.565 138.368  91.394  1.00  0.00              
ATOM   1126  O   GLY   144     107.783 138.996  90.685  1.00  0.00              
ATOM   1127  N   HIS   145     108.155 137.531  92.371  1.00  0.00              
ATOM   1128  CA  HIS   145     106.769 137.281  92.641  1.00  0.00              
ATOM   1129  CB  HIS   145     106.538 136.225  93.735  1.00  0.00              
ATOM   1130  C   HIS   145     106.120 138.553  93.078  1.00  0.00              
ATOM   1131  O   HIS   145     106.737 139.388  93.737  1.00  0.00              
ATOM   1132  ND1 HIS   145     105.894 133.923  92.890  1.00  0.00           N  
ATOM   1133  CG  HIS   145     106.851 134.833  93.276  1.00  0.00           C  
ATOM   1134  NE2 HIS   145     107.860 132.910  92.664  1.00  0.00           N  
ATOM   1135  CD2 HIS   145     108.047 134.198  93.132  1.00  0.00           C  
ATOM   1136  CE1 HIS   145     106.551 132.790  92.535  1.00  0.00           C  
ATOM   1137  N   LYS   146     104.837 138.733  92.700  1.00  0.00              
ATOM   1138  CA  LYS   146     104.152 139.951  93.023  1.00  0.00              
ATOM   1139  CB  LYS   146     103.334 140.525  91.854  1.00  0.00              
ATOM   1140  C   LYS   146     103.209 139.711  94.164  1.00  0.00              
ATOM   1141  O   LYS   146     102.469 138.728  94.198  1.00  0.00              
ATOM   1142  CG  LYS   146     104.190 140.926  90.649  1.00  0.00           C  
ATOM   1143  CD  LYS   146     105.250 141.982  90.968  1.00  0.00           C  
ATOM   1144  CE  LYS   146     104.677 143.377  91.220  1.00  0.00           C  
ATOM   1145  NZ  LYS   146     103.965 143.403  92.517  1.00  0.00           N  
ATOM   1146  N   LEU   147     103.212 140.651  95.129  1.00  0.00              
ATOM   1147  CA  LEU   147     102.401 140.591  96.314  1.00  0.00              
ATOM   1148  CB  LEU   147     102.684 141.753  97.285  1.00  0.00              
ATOM   1149  C   LEU   147     100.958 140.659  95.925  1.00  0.00              
ATOM   1150  O   LEU   147     100.104 140.043  96.561  1.00  0.00              
ATOM   1151  CG  LEU   147     101.829 141.722  98.567  1.00  0.00           C  
ATOM   1152  CD1 LEU   147     102.105 140.460  99.402  1.00  0.00           C  
ATOM   1153  CD2 LEU   147     102.006 143.014  99.381  1.00  0.00           C  
ATOM   1154  N   LYS   148     100.645 141.414  94.859  1.00  0.00              
ATOM   1155  CA  LYS   148      99.272 141.579  94.478  1.00  0.00              
ATOM   1156  CB  LYS   148      99.090 142.432  93.210  1.00  0.00              
ATOM   1157  C   LYS   148      98.686 140.233  94.187  1.00  0.00              
ATOM   1158  O   LYS   148      97.532 139.975  94.518  1.00  0.00              
ATOM   1159  CG  LYS   148      99.471 143.906  93.371  1.00  0.00           C  
ATOM   1160  CD  LYS   148     100.975 144.152  93.509  1.00  0.00           C  
ATOM   1161  CE  LYS   148     101.341 145.634  93.609  1.00  0.00           C  
ATOM   1162  NZ  LYS   148     100.964 146.332  92.360  1.00  0.00           N  
ATOM   1163  N   ASN   149      99.447 139.368  93.493  1.00  0.00              
ATOM   1164  CA  ASN   149      98.999 138.048  93.147  1.00  0.00              
ATOM   1165  CB  ASN   149      99.855 137.432  92.031  1.00  0.00              
ATOM   1166  C   ASN   149      99.040 137.099  94.315  1.00  0.00              
ATOM   1167  O   ASN   149      98.152 136.263  94.471  1.00  0.00              
ATOM   1168  CG  ASN   149      99.653 138.292  90.793  1.00  0.00           C  
ATOM   1169  OD1 ASN   149      98.523 138.550  90.382  1.00  0.00           O  
ATOM   1170  ND2 ASN   149     100.778 138.762  90.189  1.00  0.00           N  
ATOM   1171  N   MET   150     100.113 137.160  95.128  1.00  0.00              
ATOM   1172  CA  MET   150     100.312 136.246  96.223  1.00  0.00              
ATOM   1173  CB  MET   150     101.724 136.348  96.824  1.00  0.00              
ATOM   1174  C   MET   150      99.336 136.448  97.349  1.00  0.00              
ATOM   1175  O   MET   150      98.845 135.479  97.927  1.00  0.00              
ATOM   1176  CG  MET   150     102.823 135.872  95.871  1.00  0.00           C  
ATOM   1177  SD  MET   150     104.508 135.977  96.544  1.00  0.00           S  
ATOM   1178  CE  MET   150     104.634 137.779  96.350  1.00  0.00           C  
ATOM   1179  N   LEU   151      99.016 137.712  97.686  1.00  0.00              
ATOM   1180  CA  LEU   151      98.234 137.998  98.860  1.00  0.00              
ATOM   1181  CB  LEU   151      98.407 139.464  99.302  1.00  0.00              
ATOM   1182  C   LEU   151      96.780 137.766  98.588  1.00  0.00              
ATOM   1183  O   LEU   151      96.109 138.598  97.980  1.00  0.00              
ATOM   1184  CG  LEU   151      97.631 139.872 100.566  1.00  0.00           C  
ATOM   1185  CD1 LEU   151      98.177 139.158 101.813  1.00  0.00           C  
ATOM   1186  CD2 LEU   151      97.604 141.401 100.724  1.00  0.00           C  
ATOM   1187  N   LEU   152      96.270 136.589  99.013  1.00  0.00              
ATOM   1188  CA  LEU   152      94.879 136.260  98.880  1.00  0.00              
ATOM   1189  CB  LEU   152      94.566 134.781  99.191  1.00  0.00              
ATOM   1190  C   LEU   152      94.065 137.057  99.853  1.00  0.00              
ATOM   1191  O   LEU   152      93.015 137.593  99.501  1.00  0.00              
ATOM   1192  CG  LEU   152      95.128 133.734  98.203  1.00  0.00           C  
ATOM   1193  CD1 LEU   152      94.492 133.859  96.812  1.00  0.00           C  
ATOM   1194  CD2 LEU   152      96.660 133.734  98.168  1.00  0.00           C  
ATOM   1195  N   SER   153      94.521 137.136 101.123  1.00  0.00              
ATOM   1196  CA  SER   153      93.771 137.849 102.119  1.00  0.00              
ATOM   1197  CB  SER   153      92.720 136.985 102.840  1.00  0.00              
ATOM   1198  C   SER   153      94.725 138.335 103.163  1.00  0.00              
ATOM   1199  O   SER   153      95.777 137.737 103.383  1.00  0.00              
ATOM   1200  OG  SER   153      93.358 136.010 103.651  1.00  0.00           O  
ATOM   1201  N   CYS   154      94.374 139.453 103.836  1.00  0.00              
ATOM   1202  CA  CYS   154      95.247 139.990 104.838  1.00  0.00              
ATOM   1203  CB  CYS   154      96.216 141.035 104.245  1.00  0.00              
ATOM   1204  C   CYS   154      94.401 140.660 105.877  1.00  0.00              
ATOM   1205  O   CYS   154      93.528 141.462 105.547  1.00  0.00              
ATOM   1206  SG  CYS   154      97.356 141.757 105.457  1.00  0.00           S  
ATOM   1207  N   THR   155      94.615 140.331 107.170  1.00  0.00              
ATOM   1208  CA  THR   155      93.832 141.002 108.166  1.00  0.00              
ATOM   1209  CB  THR   155      92.609 140.239 108.588  1.00  0.00              
ATOM   1210  C   THR   155      94.684 141.216 109.378  1.00  0.00              
ATOM   1211  O   THR   155      95.481 140.356 109.756  1.00  0.00              
ATOM   1212  OG1 THR   155      91.669 141.123 109.175  1.00  0.00           O  
ATOM   1213  CG2 THR   155      93.015 139.169 109.615  1.00  0.00           C  
ATOM   1214  N   TRP   156      94.557 142.402 110.006  1.00  0.00              
ATOM   1215  CA  TRP   156      95.274 142.639 111.221  1.00  0.00              
ATOM   1216  CB  TRP   156      96.455 143.617 111.078  1.00  0.00              
ATOM   1217  C   TRP   156      94.307 143.258 112.179  1.00  0.00              
ATOM   1218  O   TRP   156      93.723 144.304 111.900  1.00  0.00              
ATOM   1219  CG  TRP   156      97.214 143.856 112.365  1.00  0.00           C  
ATOM   1220  CD2 TRP   156      96.944 144.922 113.289  1.00  0.00           C  
ATOM   1221  CD1 TRP   156      98.260 143.151 112.886  1.00  0.00           C  
ATOM   1222  NE1 TRP   156      98.657 143.709 114.078  1.00  0.00           N  
ATOM   1223  CE2 TRP   156      97.856 144.800 114.338  1.00  0.00           C  
ATOM   1224  CE3 TRP   156      96.012 145.922 113.267  1.00  0.00           C  
ATOM   1225  CZ2 TRP   156      97.849 145.679 115.384  1.00  0.00           C  
ATOM   1226  CZ3 TRP   156      96.010 146.806 114.324  1.00  0.00           C  
ATOM   1227  CH2 TRP   156      96.910 146.686 115.362  1.00  0.00           C  
ATOM   1228  N   MET   157      94.106 142.607 113.339  1.00  0.00              
ATOM   1229  CA  MET   157      93.269 143.154 114.367  1.00  0.00              
ATOM   1230  CB  MET   157      93.867 144.436 114.982  1.00  0.00              
ATOM   1231  C   MET   157      91.902 143.460 113.827  1.00  0.00              
ATOM   1232  O   MET   157      91.284 144.454 114.205  1.00  0.00              
ATOM   1233  CG  MET   157      93.096 144.978 116.186  1.00  0.00           C  
ATOM   1234  SD  MET   157      93.794 146.488 116.914  1.00  0.00           S  
ATOM   1235  CE  MET   157      92.261 146.913 117.787  1.00  0.00           C  
ATOM   1236  N   GLY   158      91.381 142.620 112.916  1.00  0.00              
ATOM   1237  CA  GLY   158      90.031 142.817 112.465  1.00  0.00              
ATOM   1238  C   GLY   158      89.985 143.797 111.328  1.00  0.00              
ATOM   1239  O   GLY   158      88.927 143.991 110.734  1.00  0.00              
ATOM   1240  N   GLU   159      91.116 144.433 110.981  1.00  0.00              
ATOM   1241  CA  GLU   159      91.077 145.386 109.908  1.00  0.00              
ATOM   1242  CB  GLU   159      91.894 146.662 110.202  1.00  0.00              
ATOM   1243  C   GLU   159      91.698 144.749 108.707  1.00  0.00              
ATOM   1244  O   GLU   159      92.721 144.072 108.813  1.00  0.00              
ATOM   1245  CG  GLU   159      91.354 147.483 111.373  1.00  0.00           C  
ATOM   1246  CD  GLU   159      90.077 148.174 110.919  1.00  0.00           C  
ATOM   1247  OE1 GLU   159      89.895 148.328 109.682  1.00  0.00           O  
ATOM   1248  OE2 GLU   159      89.267 148.559 111.804  1.00  0.00           O  
ATOM   1249  N   PRO   160      91.080 144.911 107.564  1.00  0.00              
ATOM   1250  CA  PRO   160      91.630 144.320 106.371  1.00  0.00              
ATOM   1251  CB  PRO   160      90.493 144.262 105.358  1.00  0.00              
ATOM   1252  C   PRO   160      92.819 145.087 105.881  1.00  0.00              
ATOM   1253  O   PRO   160      92.819 146.315 105.936  1.00  0.00              
ATOM   1254  CD  PRO   160      89.624 144.943 107.521  1.00  0.00           C  
ATOM   1255  CG  PRO   160      89.231 144.197 106.234  1.00  0.00           C  
ATOM   1256  N   CYS   161      93.839 144.372 105.367  1.00  0.00              
ATOM   1257  CA  CYS   161      95.010 144.996 104.838  1.00  0.00              
ATOM   1258  CB  CYS   161      96.294 144.627 105.611  1.00  0.00              
ATOM   1259  C   CYS   161      95.121 144.637 103.392  1.00  0.00              
ATOM   1260  O   CYS   161      94.525 143.663 102.934  1.00  0.00              
ATOM   1261  SG  CYS   161      96.179 143.038 106.494  1.00  0.00           S  
ATOM   1262  N   THR   162      95.879 145.448 102.627  1.00  0.00              
ATOM   1263  CA  THR   162      95.948 145.245 101.210  1.00  0.00              
ATOM   1264  CB  THR   162      95.368 146.408 100.459  1.00  0.00              
ATOM   1265  C   THR   162      97.408 145.192 100.858  1.00  0.00              
ATOM   1266  O   THR   162      98.271 145.322 101.724  1.00  0.00              
ATOM   1267  OG1 THR   162      94.110 146.759 101.008  1.00  0.00           O  
ATOM   1268  CG2 THR   162      95.133 145.984  99.005  1.00  0.00           C  
ATOM   1269  N   VAL   163      97.715 145.016  99.559  1.00  0.00              
ATOM   1270  CA  VAL   163      99.056 144.934  99.057  1.00  0.00              
ATOM   1271  CB  VAL   163      99.113 144.720  97.572  1.00  0.00              
ATOM   1272  C   VAL   163      99.748 146.226  99.368  1.00  0.00              
ATOM   1273  O   VAL   163     100.967 146.265  99.522  1.00  0.00              
ATOM   1274  CG1 VAL   163      98.457 143.367  97.253  1.00  0.00           C  
ATOM   1275  CG2 VAL   163      98.449 145.913  96.867  1.00  0.00           C  
ATOM   1276  N   ASN   164      98.974 147.322  99.458  1.00  0.00              
ATOM   1277  CA  ASN   164      99.488 148.642  99.702  1.00  0.00              
ATOM   1278  CB  ASN   164      98.363 149.689  99.756  1.00  0.00              
ATOM   1279  C   ASN   164     100.198 148.668 101.026  1.00  0.00              
ATOM   1280  O   ASN   164     101.169 149.401 101.209  1.00  0.00              
ATOM   1281  CG  ASN   164      97.678 149.699  98.396  1.00  0.00           C  
ATOM   1282  OD1 ASN   164      98.313 149.482  97.366  1.00  0.00           O  
ATOM   1283  ND2 ASN   164      96.340 149.945  98.391  1.00  0.00           N  
ATOM   1284  N   ASP   165      99.714 147.868 101.989  1.00  0.00              
ATOM   1285  CA  ASP   165     100.238 147.801 103.326  1.00  0.00              
ATOM   1286  CB  ASP   165      99.369 146.945 104.262  1.00  0.00              
ATOM   1287  C   ASP   165     101.629 147.229 103.321  1.00  0.00              
ATOM   1288  O   ASP   165     102.345 147.356 104.312  1.00  0.00              
ATOM   1289  CG  ASP   165      98.070 147.705 104.495  1.00  0.00           C  
ATOM   1290  OD1 ASP   165      98.137 148.946 104.697  1.00  0.00           O  
ATOM   1291  OD2 ASP   165      96.992 147.053 104.479  1.00  0.00           O  
ATOM   1292  N   PHE   166     102.036 146.528 102.243  1.00  0.00              
ATOM   1293  CA  PHE   166     103.331 145.900 102.233  1.00  0.00              
ATOM   1294  CB  PHE   166     103.298 144.512 101.571  1.00  0.00              
ATOM   1295  C   PHE   166     104.321 146.726 101.462  1.00  0.00              
ATOM   1296  O   PHE   166     104.024 147.265 100.398  1.00  0.00              
ATOM   1297  CG  PHE   166     102.488 143.598 102.428  1.00  0.00           C  
ATOM   1298  CD1 PHE   166     101.114 143.589 102.343  1.00  0.00           C  
ATOM   1299  CD2 PHE   166     103.101 142.758 103.328  1.00  0.00           C  
ATOM   1300  CE1 PHE   166     100.366 142.748 103.133  1.00  0.00           C  
ATOM   1301  CE2 PHE   166     102.358 141.914 104.120  1.00  0.00           C  
ATOM   1302  CZ  PHE   166     100.988 141.906 104.024  1.00  0.00           C  
ATOM   1303  N   THR   167     105.560 146.824 101.987  1.00  0.00              
ATOM   1304  CA  THR   167     106.590 147.596 101.346  1.00  0.00              
ATOM   1305  CB  THR   167     107.370 148.459 102.290  1.00  0.00              
ATOM   1306  C   THR   167     107.555 146.652 100.703  1.00  0.00              
ATOM   1307  O   THR   167     107.942 145.645 101.292  1.00  0.00              
ATOM   1308  OG1 THR   167     107.893 147.675 103.353  1.00  0.00           O  
ATOM   1309  CG2 THR   167     106.457 149.566 102.824  1.00  0.00           C  
ATOM   1310  N   ASN   168     107.957 146.964  99.452  1.00  0.00              
ATOM   1311  CA  ASN   168     108.865 146.132  98.720  1.00  0.00              
ATOM   1312  CB  ASN   168     108.931 146.491  97.221  1.00  0.00              
ATOM   1313  C   ASN   168     110.241 146.297  99.287  1.00  0.00              
ATOM   1314  O   ASN   168     110.712 147.416  99.485  1.00  0.00              
ATOM   1315  CG  ASN   168     109.742 145.441  96.469  1.00  0.00           C  
ATOM   1316  OD1 ASN   168     110.742 144.925  96.966  1.00  0.00           O  
ATOM   1317  ND2 ASN   168     109.302 145.116  95.224  1.00  0.00           N  
ATOM   1318  N   ILE   169     110.915 145.160  99.573  1.00  0.00              
ATOM   1319  CA  ILE   169     112.273 145.178 100.046  1.00  0.00              
ATOM   1320  CB  ILE   169     112.467 144.777 101.484  1.00  0.00              
ATOM   1321  C   ILE   169     113.020 144.142  99.270  1.00  0.00              
ATOM   1322  O   ILE   169     112.500 143.060  99.002  1.00  0.00              
ATOM   1323  CG2 ILE   169     111.721 145.764 102.391  1.00  0.00           C  
ATOM   1324  CG1 ILE   169     112.065 143.310 101.699  1.00  0.00           C  
ATOM   1325  CD1 ILE   169     112.549 142.744 103.032  1.00  0.00           C  
ATOM   1326  N   ILE   170     114.282 144.441  98.910  1.00  0.00              
ATOM   1327  CA  ILE   170     115.077 143.518  98.153  1.00  0.00              
ATOM   1328  CB  ILE   170     115.937 144.203  97.129  1.00  0.00              
ATOM   1329  C   ILE   170     115.993 142.821  99.107  1.00  0.00              
ATOM   1330  O   ILE   170     116.624 143.450  99.955  1.00  0.00              
ATOM   1331  CG2 ILE   170     116.840 143.148  96.469  1.00  0.00           C  
ATOM   1332  CG1 ILE   170     115.061 144.977  96.129  1.00  0.00           C  
ATOM   1333  CD1 ILE   170     114.090 144.089  95.353  1.00  0.00           C  
ATOM   1334  N   SER   171     116.067 141.480  98.994  1.00  0.00              
ATOM   1335  CA  SER   171     116.902 140.681  99.842  1.00  0.00              
ATOM   1336  CB  SER   171     116.101 139.907 100.895  1.00  0.00              
ATOM   1337  C   SER   171     117.612 139.709  98.945  1.00  0.00              
ATOM   1338  O   SER   171     117.523 139.802  97.723  1.00  0.00              
ATOM   1339  OG  SER   171     115.224 138.989 100.263  1.00  0.00           O  
ATOM   1340  N   ASN   172     118.360 138.758  99.530  1.00  0.00              
ATOM   1341  CA  ASN   172     119.101 137.806  98.753  1.00  0.00              
ATOM   1342  CB  ASN   172     119.929 136.849  99.623  1.00  0.00              
ATOM   1343  C   ASN   172     118.123 136.990  97.957  1.00  0.00              
ATOM   1344  O   ASN   172     118.437 136.480  96.882  1.00  0.00              
ATOM   1345  CG  ASN   172     121.031 136.283  98.743  1.00  0.00           C  
ATOM   1346  OD1 ASN   172     121.168 136.663  97.581  1.00  0.00           O  
ATOM   1347  ND2 ASN   172     121.845 135.355  99.312  1.00  0.00           N  
ATOM   1348  N   GLY   173     116.915 136.804  98.513  1.00  0.00              
ATOM   1349  CA  GLY   173     115.849 136.060  97.900  1.00  0.00              
ATOM   1350  C   GLY   173     115.370 136.769  96.669  1.00  0.00              
ATOM   1351  O   GLY   173     114.938 136.131  95.710  1.00  0.00              
ATOM   1352  N   GLY   174     115.372 138.116  96.679  1.00  0.00              
ATOM   1353  CA  GLY   174     114.892 138.823  95.526  1.00  0.00              
ATOM   1354  C   GLY   174     113.888 139.832  95.991  1.00  0.00              
ATOM   1355  O   GLY   174     114.107 140.530  96.980  1.00  0.00              
ATOM   1356  N   SER   175     112.754 139.949  95.267  1.00  0.00              
ATOM   1357  CA  SER   175     111.756 140.901  95.669  1.00  0.00              
ATOM   1358  CB  SER   175     110.743 141.285  94.578  1.00  0.00              
ATOM   1359  C   SER   175     110.961 140.316  96.787  1.00  0.00              
ATOM   1360  O   SER   175     110.271 139.310  96.619  1.00  0.00              
ATOM   1361  OG  SER   175     111.305 142.242  93.697  1.00  0.00           O  
ATOM   1362  N   CYS   176     111.023 140.973  97.962  1.00  0.00              
ATOM   1363  CA  CYS   176     110.325 140.506  99.126  1.00  0.00              
ATOM   1364  CB  CYS   176     111.259 140.126 100.283  1.00  0.00              
ATOM   1365  C   CYS   176     109.449 141.622  99.606  1.00  0.00              
ATOM   1366  O   CYS   176     109.490 142.726  99.063  1.00  0.00              
ATOM   1367  SG  CYS   176     112.399 138.795  99.810  1.00  0.00           S  
ATOM   1368  N   PHE   177     108.614 141.358 100.638  1.00  0.00              
ATOM   1369  CA  PHE   177     107.715 142.387 101.083  1.00  0.00              
ATOM   1370  CB  PHE   177     106.286 142.168 100.559  1.00  0.00              
ATOM   1371  C   PHE   177     107.679 142.440 102.586  1.00  0.00              
ATOM   1372  O   PHE   177     107.852 141.427 103.265  1.00  0.00              
ATOM   1373  CG  PHE   177     106.382 142.215  99.069  1.00  0.00           C  
ATOM   1374  CD1 PHE   177     106.754 141.096  98.357  1.00  0.00           C  
ATOM   1375  CD2 PHE   177     106.108 143.374  98.379  1.00  0.00           C  
ATOM   1376  CE1 PHE   177     106.848 141.129  96.985  1.00  0.00           C  
ATOM   1377  CE2 PHE   177     106.201 143.413  97.006  1.00  0.00           C  
ATOM   1378  CZ  PHE   177     106.571 142.290  96.305  1.00  0.00           C  
ATOM   1379  N   THR   178     107.456 143.653 103.146  1.00  0.00              
ATOM   1380  CA  THR   178     107.429 143.813 104.576  1.00  0.00              
ATOM   1381  CB  THR   178     108.532 144.689 105.095  1.00  0.00              
ATOM   1382  C   THR   178     106.141 144.450 105.006  1.00  0.00              
ATOM   1383  O   THR   178     105.771 145.528 104.540  1.00  0.00              
ATOM   1384  OG1 THR   178     109.796 144.146 104.742  1.00  0.00           O  
ATOM   1385  CG2 THR   178     108.408 144.789 106.624  1.00  0.00           C  
ATOM   1386  N   PHE   179     105.430 143.776 105.933  1.00  0.00              
ATOM   1387  CA  PHE   179     104.219 144.273 106.522  1.00  0.00              
ATOM   1388  CB  PHE   179     103.324 143.126 107.032  1.00  0.00              
ATOM   1389  C   PHE   179     104.614 145.117 107.695  1.00  0.00              
ATOM   1390  O   PHE   179     105.575 144.812 108.396  1.00  0.00              
ATOM   1391  CG  PHE   179     102.150 143.671 107.770  1.00  0.00           C  
ATOM   1392  CD1 PHE   179     101.059 144.169 107.097  1.00  0.00           C  
ATOM   1393  CD2 PHE   179     102.135 143.660 109.147  1.00  0.00           C  
ATOM   1394  CE1 PHE   179      99.977 144.663 107.789  1.00  0.00           C  
ATOM   1395  CE2 PHE   179     101.057 144.152 109.843  1.00  0.00           C  
ATOM   1396  CZ  PHE   179      99.974 144.656 109.163  1.00  0.00           C  
ATOM   1397  N   ASN   180     103.870 146.216 107.923  1.00  0.00              
ATOM   1398  CA  ASN   180     104.106 147.133 109.011  1.00  0.00              
ATOM   1399  CB  ASN   180     103.794 146.496 110.381  1.00  0.00              
ATOM   1400  C   ASN   180     105.528 147.629 109.026  1.00  0.00              
ATOM   1401  O   ASN   180     106.120 147.696 110.104  1.00  0.00              
ATOM   1402  CG  ASN   180     103.573 147.590 111.418  1.00  0.00           C  
ATOM   1403  OD1 ASN   180     103.619 148.781 111.114  1.00  0.00           O  
ATOM   1404  ND2 ASN   180     103.318 147.172 112.687  1.00  0.00           N  
ATOM   1405  N   PRO   181     106.135 147.963 107.909  1.00  0.00              
ATOM   1406  CA  PRO   181     107.492 148.445 107.901  1.00  0.00              
ATOM   1407  CB  PRO   181     107.834 148.649 106.427  1.00  0.00              
ATOM   1408  C   PRO   181     107.570 149.740 108.643  1.00  0.00              
ATOM   1409  O   PRO   181     108.651 150.097 109.110  1.00  0.00              
ATOM   1410  CD  PRO   181     105.451 148.268 106.660  1.00  0.00           C  
ATOM   1411  CG  PRO   181     106.479 149.032 105.808  1.00  0.00           C  
ATOM   1412  N   GLY   182     106.446 150.477 108.720  1.00  0.00              
ATOM   1413  CA  GLY   182     106.448 151.751 109.371  1.00  0.00              
ATOM   1414  C   GLY   182     107.003 152.701 108.361  1.00  0.00              
ATOM   1415  O   GLY   182     107.797 152.310 107.508  1.00  0.00              
ATOM   1416  N   THR   183     106.738 153.999 108.571  1.00  0.00              
ATOM   1417  CA  THR   183     107.038 155.111 107.706  1.00  0.00              
ATOM   1418  CB  THR   183     108.176 154.901 106.743  1.00  0.00              
ATOM   1419  C   THR   183     105.863 155.491 106.849  1.00  0.00              
ATOM   1420  O   THR   183     105.951 156.448 106.082  1.00  0.00              
ATOM   1421  OG1 THR   183     108.685 156.157 106.323  1.00  0.00           O  
ATOM   1422  CG2 THR   183     107.637 154.161 105.503  1.00  0.00           C  
ATOM   1423  N   ASN   184     104.716 154.805 106.984  1.00  0.00              
ATOM   1424  CA  ASN   184     103.523 155.205 106.288  1.00  0.00              
ATOM   1425  CB  ASN   184     102.565 154.039 105.984  1.00  0.00              
ATOM   1426  C   ASN   184     102.806 156.172 107.183  1.00  0.00              
ATOM   1427  O   ASN   184     103.381 156.714 108.125  1.00  0.00              
ATOM   1428  CG  ASN   184     103.188 153.194 104.883  1.00  0.00           C  
ATOM   1429  OD1 ASN   184     103.482 153.690 103.796  1.00  0.00           O  
ATOM   1430  ND2 ASN   184     103.401 151.881 105.168  1.00  0.00           N  
ATOM   1431  N   ALA   185     101.536 156.474 106.855  1.00  0.00              
ATOM   1432  CA  ALA   185     100.746 157.377 107.644  1.00  0.00              
ATOM   1433  CB  ALA   185      99.375 157.671 107.014  1.00  0.00              
ATOM   1434  C   ALA   185     100.495 156.801 109.002  1.00  0.00              
ATOM   1435  O   ALA   185     100.578 157.511 110.003  1.00  0.00              
ATOM   1436  N   ILE   186     100.200 155.485 109.052  1.00  0.00              
ATOM   1437  CA  ILE   186      99.856 154.735 110.227  1.00  0.00              
ATOM   1438  CB  ILE   186     100.028 153.252 110.034  1.00  0.00              
ATOM   1439  C   ILE   186     100.702 155.164 111.392  1.00  0.00              
ATOM   1440  O   ILE   186     101.927 155.267 111.339  1.00  0.00              
ATOM   1441  CG2 ILE   186      99.688 152.557 111.360  1.00  0.00           C  
ATOM   1442  CG1 ILE   186      99.160 152.746 108.867  1.00  0.00           C  
ATOM   1443  CD1 ILE   186      97.658 152.902 109.105  1.00  0.00           C  
ATOM   1444  N   PRO   187      99.986 155.425 112.449  1.00  0.00              
ATOM   1445  CA  PRO   187     100.554 155.855 113.702  1.00  0.00              
ATOM   1446  CB  PRO   187      99.389 156.399 114.524  1.00  0.00              
ATOM   1447  C   PRO   187     101.312 154.768 114.405  1.00  0.00              
ATOM   1448  O   PRO   187     101.701 154.972 115.553  1.00  0.00              
ATOM   1449  CD  PRO   187      98.637 155.937 112.270  1.00  0.00           C  
ATOM   1450  CG  PRO   187      98.380 156.868 113.465  1.00  0.00           C  
ATOM   1451  N   LEU   188     101.471 153.597 113.762  1.00  0.00              
ATOM   1452  CA  LEU   188     102.157 152.455 114.306  1.00  0.00              
ATOM   1453  CB  LEU   188     103.236 152.712 115.379  1.00  0.00              
ATOM   1454  C   LEU   188     101.125 151.564 114.889  1.00  0.00              
ATOM   1455  O   LEU   188     100.340 151.967 115.746  1.00  0.00              
ATOM   1456  CG  LEU   188     104.573 153.262 114.844  1.00  0.00           C  
ATOM   1457  CD1 LEU   188     104.449 154.702 114.328  1.00  0.00           C  
ATOM   1458  CD2 LEU   188     105.688 153.090 115.885  1.00  0.00           C  
ATOM   1459  N   LYS   189     101.099 150.308 114.418  1.00  0.00              
ATOM   1460  CA  LYS   189     100.098 149.410 114.892  1.00  0.00              
ATOM   1461  CB  LYS   189      99.795 148.265 113.913  1.00  0.00              
ATOM   1462  C   LYS   189     100.530 148.852 116.208  1.00  0.00              
ATOM   1463  O   LYS   189     101.710 148.583 116.426  1.00  0.00              
ATOM   1464  CG  LYS   189      99.175 148.799 112.620  1.00  0.00           C  
ATOM   1465  CD  LYS   189      99.074 147.779 111.489  1.00  0.00           C  
ATOM   1466  CE  LYS   189      98.558 148.384 110.181  1.00  0.00           C  
ATOM   1467  NZ  LYS   189      97.245 149.034 110.401  1.00  0.00           N  
ATOM   1468  N   ASN   190      99.566 148.673 117.136  1.00  0.00              
ATOM   1469  CA  ASN   190      99.916 148.181 118.435  1.00  0.00              
ATOM   1470  CB  ASN   190      99.759 149.221 119.556  1.00  0.00              
ATOM   1471  C   ASN   190      99.061 147.000 118.780  1.00  0.00              
ATOM   1472  O   ASN   190      98.019 146.757 118.172  1.00  0.00              
ATOM   1473  CG  ASN   190     100.876 150.243 119.385  1.00  0.00           C  
ATOM   1474  OD1 ASN   190     100.680 151.438 119.591  1.00  0.00           O  
ATOM   1475  ND2 ASN   190     102.088 149.762 118.998  1.00  0.00           N  
ATOM   1476  N   GLN   191      99.524 146.207 119.769  1.00  0.00              
ATOM   1477  CA  GLN   191      98.811 145.041 120.209  1.00  0.00              
ATOM   1478  CB  GLN   191      99.620 143.741 120.049  1.00  0.00              
ATOM   1479  C   GLN   191      98.534 145.224 121.667  1.00  0.00              
ATOM   1480  O   GLN   191      99.310 145.863 122.376  1.00  0.00              
ATOM   1481  CG  GLN   191      98.891 142.478 120.510  1.00  0.00           C  
ATOM   1482  CD  GLN   191      99.869 141.311 120.424  1.00  0.00           C  
ATOM   1483  OE1 GLN   191     100.883 141.284 121.117  1.00  0.00           O  
ATOM   1484  NE2 GLN   191      99.559 140.315 119.553  1.00  0.00           N  
ATOM   1485  N   THR   192      97.417 144.657 122.165  1.00  0.00              
ATOM   1486  CA  THR   192      97.095 144.887 123.542  1.00  0.00              
ATOM   1487  CB  THR   192      95.814 145.645 123.709  1.00  0.00              
ATOM   1488  C   THR   192      96.967 143.593 124.296  1.00  0.00              
ATOM   1489  O   THR   192      97.361 143.521 125.460  1.00  0.00              
ATOM   1490  OG1 THR   192      95.659 146.029 125.063  1.00  0.00           O  
ATOM   1491  CG2 THR   192      94.635 144.765 123.266  1.00  0.00           C  
ATOM   1492  N   VAL   193      96.431 142.528 123.664  1.00  0.00              
ATOM   1493  CA  VAL   193      96.210 141.308 124.394  1.00  0.00              
ATOM   1494  CB  VAL   193      94.756 140.984 124.581  1.00  0.00              
ATOM   1495  C   VAL   193      96.817 140.153 123.659  1.00  0.00              
ATOM   1496  O   VAL   193      97.289 140.280 122.532  1.00  0.00              
ATOM   1497  CG1 VAL   193      94.112 142.086 125.439  1.00  0.00           C  
ATOM   1498  CG2 VAL   193      94.107 140.817 123.196  1.00  0.00           C  
ATOM   1499  N   SER   194      96.852 138.983 124.328  1.00  0.00              
ATOM   1500  CA  SER   194      97.395 137.786 123.752  1.00  0.00              
ATOM   1501  CB  SER   194      97.784 136.744 124.813  1.00  0.00              
ATOM   1502  C   SER   194      96.365 137.150 122.870  1.00  0.00              
ATOM   1503  O   SER   194      95.166 137.358 123.052  1.00  0.00              
ATOM   1504  OG  SER   194      98.240 135.552 124.193  1.00  0.00           O  
ATOM   1505  N   GLY   195      96.818 136.325 121.898  1.00  0.00              
ATOM   1506  CA  GLY   195      95.895 135.626 121.046  1.00  0.00              
ATOM   1507  C   GLY   195      96.001 136.074 119.616  1.00  0.00              
ATOM   1508  O   GLY   195      96.523 137.141 119.299  1.00  0.00              
ATOM   1509  N   ASN   196      95.448 135.231 118.717  1.00  0.00              
ATOM   1510  CA  ASN   196      95.471 135.381 117.286  1.00  0.00              
ATOM   1511  CB  ASN   196      94.701 134.264 116.560  1.00  0.00              
ATOM   1512  C   ASN   196      94.770 136.642 116.903  1.00  0.00              
ATOM   1513  O   ASN   196      95.157 137.312 115.946  1.00  0.00              
ATOM   1514  CG  ASN   196      95.425 132.946 116.758  1.00  0.00           C  
ATOM   1515  OD1 ASN   196      96.601 132.820 116.426  1.00  0.00           O  
ATOM   1516  ND2 ASN   196      94.707 131.931 117.310  1.00  0.00           N  
ATOM   1517  N   ILE   197      93.709 136.990 117.647  1.00  0.00              
ATOM   1518  CA  ILE   197      92.881 138.107 117.307  1.00  0.00              
ATOM   1519  CB  ILE   197      91.651 138.209 118.177  1.00  0.00              
ATOM   1520  C   ILE   197      93.655 139.392 117.290  1.00  0.00              
ATOM   1521  O   ILE   197      93.410 140.229 116.422  1.00  0.00              
ATOM   1522  CG2 ILE   197      90.778 136.986 117.856  1.00  0.00           C  
ATOM   1523  CG1 ILE   197      91.981 138.341 119.675  1.00  0.00           C  
ATOM   1524  CD1 ILE   197      92.492 139.713 120.100  1.00  0.00           C  
ATOM   1525  N   ASN   198      94.599 139.611 118.229  1.00  0.00              
ATOM   1526  CA  ASN   198      95.312 140.861 118.196  1.00  0.00              
ATOM   1527  CB  ASN   198      95.824 141.349 119.566  1.00  0.00              
ATOM   1528  C   ASN   198      96.544 140.731 117.358  1.00  0.00              
ATOM   1529  O   ASN   198      97.561 141.352 117.666  1.00  0.00              
ATOM   1530  CG  ASN   198      94.769 142.167 120.299  1.00  0.00           C  
ATOM   1531  OD1 ASN   198      95.023 142.671 121.391  1.00  0.00           O  
ATOM   1532  ND2 ASN   198      93.568 142.334 119.685  1.00  0.00           N  
ATOM   1533  N   GLY   199      96.476 140.006 116.227  1.00  0.00              
ATOM   1534  CA  GLY   199      97.675 139.831 115.461  1.00  0.00              
ATOM   1535  C   GLY   199      97.358 139.868 114.000  1.00  0.00              
ATOM   1536  O   GLY   199      96.285 140.300 113.583  1.00  0.00              
ATOM   1537  N   LEU   200      98.328 139.403 113.184  1.00  0.00              
ATOM   1538  CA  LEU   200      98.234 139.452 111.754  1.00  0.00              
ATOM   1539  CB  LEU   200      99.563 139.913 111.131  1.00  0.00              
ATOM   1540  C   LEU   200      97.904 138.085 111.225  1.00  0.00              
ATOM   1541  O   LEU   200      98.386 137.072 111.729  1.00  0.00              
ATOM   1542  CG  LEU   200      99.572 140.001 109.599  1.00  0.00           C  
ATOM   1543  CD1 LEU   200      98.621 141.090 109.080  1.00  0.00           C  
ATOM   1544  CD2 LEU   200     101.007 140.154 109.067  1.00  0.00           C  
ATOM   1545  N   ARG   201      97.032 138.039 110.194  1.00  0.00              
ATOM   1546  CA  ARG   201      96.617 136.816 109.557  1.00  0.00              
ATOM   1547  CB  ARG   201      95.148 136.479 109.892  1.00  0.00              
ATOM   1548  C   ARG   201      96.680 137.025 108.068  1.00  0.00              
ATOM   1549  O   ARG   201      96.067 137.956 107.548  1.00  0.00              
ATOM   1550  CG  ARG   201      94.458 135.530 108.913  1.00  0.00           C  
ATOM   1551  CD  ARG   201      92.945 135.377 109.147  1.00  0.00           C  
ATOM   1552  NE  ARG   201      92.408 134.428 108.125  1.00  0.00           N  
ATOM   1553  CZ  ARG   201      91.785 133.271 108.506  1.00  0.00           C  
ATOM   1554  NH1 ARG   201      91.502 133.048 109.821  1.00  0.00           N  
ATOM   1555  NH2 ARG   201      91.511 132.305 107.579  1.00  0.00           N  
ATOM   1556  N   LEU   202      97.434 136.178 107.329  1.00  0.00              
ATOM   1557  CA  LEU   202      97.414 136.337 105.898  1.00  0.00              
ATOM   1558  CB  LEU   202      98.608 137.067 105.256  1.00  0.00              
ATOM   1559  C   LEU   202      97.362 135.000 105.231  1.00  0.00              
ATOM   1560  O   LEU   202      97.867 134.002 105.745  1.00  0.00              
ATOM   1561  CG  LEU   202      98.796 138.517 105.723  1.00  0.00           C  
ATOM   1562  CD1 LEU   202      99.567 138.564 107.040  1.00  0.00           C  
ATOM   1563  CD2 LEU   202      99.403 139.401 104.631  1.00  0.00           C  
ATOM   1564  N   ILE   203      96.726 134.962 104.043  1.00  0.00              
ATOM   1565  CA  ILE   203      96.665 133.760 103.265  1.00  0.00              
ATOM   1566  CB  ILE   203      95.268 133.345 102.904  1.00  0.00              
ATOM   1567  C   ILE   203      97.417 134.038 101.997  1.00  0.00              
ATOM   1568  O   ILE   203      97.189 135.055 101.341  1.00  0.00              
ATOM   1569  CG2 ILE   203      95.359 132.159 101.929  1.00  0.00           C  
ATOM   1570  CG1 ILE   203      94.459 133.031 104.175  1.00  0.00           C  
ATOM   1571  CD1 ILE   203      92.961 132.876 103.919  1.00  0.00           C  
ATOM   1572  N   LEU   204      98.357 133.140 101.630  1.00  0.00              
ATOM   1573  CA  LEU   204      99.180 133.387 100.477  1.00  0.00              
ATOM   1574  CB  LEU   204     100.674 133.578 100.823  1.00  0.00              
ATOM   1575  C   LEU   204      99.127 132.243  99.508  1.00  0.00              
ATOM   1576  O   LEU   204      98.911 131.088  99.877  1.00  0.00              
ATOM   1577  CG  LEU   204     101.001 134.802 101.708  1.00  0.00           C  
ATOM   1578  CD1 LEU   204     102.511 134.897 101.991  1.00  0.00           C  
ATOM   1579  CD2 LEU   204     100.445 136.102 101.107  1.00  0.00           C  
ATOM   1580  N   ASN   205      99.314 132.577  98.213  1.00  0.00              
ATOM   1581  CA  ASN   205      99.413 131.626  97.142  1.00  0.00              
ATOM   1582  CB  ASN   205      98.517 131.992  95.945  1.00  0.00              
ATOM   1583  C   ASN   205     100.844 131.711  96.681  1.00  0.00              
ATOM   1584  O   ASN   205     101.267 132.730  96.139  1.00  0.00              
ATOM   1585  CG  ASN   205      98.604 130.882  94.910  1.00  0.00           C  
ATOM   1586  OD1 ASN   205      99.424 129.972  95.025  1.00  0.00           O  
ATOM   1587  ND2 ASN   205      97.742 130.962  93.861  1.00  0.00           N  
ATOM   1588  N   VAL   206     101.623 130.633  96.905  1.00  0.00              
ATOM   1589  CA  VAL   206     103.027 130.535  96.586  1.00  0.00              
ATOM   1590  CB  VAL   206     103.699 129.342  97.209  1.00  0.00              
ATOM   1591  C   VAL   206     103.243 130.490  95.100  1.00  0.00              
ATOM   1592  O   VAL   206     104.327 130.824  94.623  1.00  0.00              
ATOM   1593  CG1 VAL   206     103.672 129.517  98.737  1.00  0.00           C  
ATOM   1594  CG2 VAL   206     103.006 128.058  96.725  1.00  0.00           C  
ATOM   1595  N   GLU   207     102.224 130.060  94.328  1.00  0.00              
ATOM   1596  CA  GLU   207     102.320 130.009  92.892  1.00  0.00              
ATOM   1597  CB  GLU   207     102.532 131.406  92.283  1.00  0.00              
ATOM   1598  C   GLU   207     103.423 129.108  92.410  1.00  0.00              
ATOM   1599  O   GLU   207     104.343 129.539  91.718  1.00  0.00              
ATOM   1600  CG  GLU   207     101.344 132.341  92.528  1.00  0.00           C  
ATOM   1601  CD  GLU   207     101.691 133.732  92.015  1.00  0.00           C  
ATOM   1602  OE1 GLU   207     102.904 134.023  91.840  1.00  0.00           O  
ATOM   1603  OE2 GLU   207     100.740 134.528  91.797  1.00  0.00           O  
ATOM   1604  N   GLN   208     103.322 127.805  92.744  1.00  0.00              
ATOM   1605  CA  GLN   208     104.271 126.797  92.354  1.00  0.00              
ATOM   1606  CB  GLN   208     104.000 125.423  92.988  1.00  0.00              
ATOM   1607  C   GLN   208     104.296 126.659  90.863  1.00  0.00              
ATOM   1608  O   GLN   208     105.320 126.286  90.291  1.00  0.00              
ATOM   1609  CG  GLN   208     104.294 125.420  94.490  1.00  0.00           C  
ATOM   1610  CD  GLN   208     104.077 124.017  95.033  1.00  0.00           C  
ATOM   1611  OE1 GLN   208     104.512 123.696  96.138  1.00  0.00           O  
ATOM   1612  NE2 GLN   208     103.393 123.154  94.237  1.00  0.00           N  
ATOM   1613  N   TYR   209     103.172 126.943  90.181  1.00  0.00              
ATOM   1614  CA  TYR   209     103.178 126.799  88.753  1.00  0.00              
ATOM   1615  CB  TYR   209     101.811 127.068  88.077  1.00  0.00              
ATOM   1616  C   TYR   209     104.251 127.685  88.185  1.00  0.00              
ATOM   1617  O   TYR   209     104.900 127.314  87.209  1.00  0.00              
ATOM   1618  CG  TYR   209     101.226 128.379  88.486  1.00  0.00           C  
ATOM   1619  CD1 TYR   209     101.539 129.548  87.830  1.00  0.00           C  
ATOM   1620  CD2 TYR   209     100.335 128.426  89.535  1.00  0.00           C  
ATOM   1621  CE1 TYR   209     100.978 130.742  88.223  1.00  0.00           C  
ATOM   1622  CE2 TYR   209      99.772 129.616  89.933  1.00  0.00           C  
ATOM   1623  CZ  TYR   209     100.095 130.778  89.276  1.00  0.00           C  
ATOM   1624  OH  TYR   209      99.519 132.001  89.680  1.00  0.00           O  
ATOM   1625  N   LYS   210     104.447 128.888  88.760  1.00  0.00              
ATOM   1626  CA  LYS   210     105.457 129.809  88.297  1.00  0.00              
ATOM   1627  CB  LYS   210     105.158 131.297  88.550  1.00  0.00              
ATOM   1628  C   LYS   210     106.889 129.452  88.668  1.00  0.00              
ATOM   1629  O   LYS   210     107.815 130.076  88.151  1.00  0.00              
ATOM   1630  CG  LYS   210     104.962 131.735  89.990  1.00  0.00           C  
ATOM   1631  CD  LYS   210     104.846 133.256  90.073  1.00  0.00           C  
ATOM   1632  CE  LYS   210     103.738 133.826  89.182  1.00  0.00           C  
ATOM   1633  NZ  LYS   210     103.551 135.269  89.455  1.00  0.00           N  
ATOM   1634  N   TYR   211     107.129 128.522  89.621  1.00  0.00              
ATOM   1635  CA  TYR   211     108.471 128.123  90.015  1.00  0.00              
ATOM   1636  CB  TYR   211     108.510 126.884  90.930  1.00  0.00              
ATOM   1637  C   TYR   211     109.370 127.871  88.838  1.00  0.00              
ATOM   1638  O   TYR   211     108.961 127.296  87.830  1.00  0.00              
ATOM   1639  CG  TYR   211     108.291 127.318  92.342  1.00  0.00           C  
ATOM   1640  CD1 TYR   211     107.167 128.012  92.726  1.00  0.00           C  
ATOM   1641  CD2 TYR   211     109.219 126.986  93.304  1.00  0.00           C  
ATOM   1642  CE1 TYR   211     106.995 128.391  94.039  1.00  0.00           C  
ATOM   1643  CE2 TYR   211     109.053 127.359  94.617  1.00  0.00           C  
ATOM   1644  CZ  TYR   211     107.938 128.068  94.987  1.00  0.00           C  
ATOM   1645  OH  TYR   211     107.761 128.455  96.332  1.00  0.00           O  
ATOM   1646  N   TYR   212     110.656 128.285  88.965  1.00  0.00              
ATOM   1647  CA  TYR   212     111.516 128.295  87.820  1.00  0.00              
ATOM   1648  CB  TYR   212     112.889 128.934  88.087  1.00  0.00              
ATOM   1649  C   TYR   212     111.746 126.985  87.141  1.00  0.00              
ATOM   1650  O   TYR   212     111.161 126.824  86.105  1.00  0.00              
ATOM   1651  CG  TYR   212     113.648 128.658  86.842  1.00  0.00           C  
ATOM   1652  CD1 TYR   212     113.290 129.267  85.665  1.00  0.00           C  
ATOM   1653  CD2 TYR   212     114.717 127.799  86.856  1.00  0.00           C  
ATOM   1654  CE1 TYR   212     113.979 129.003  84.508  1.00  0.00           C  
ATOM   1655  CE2 TYR   212     115.410 127.531  85.703  1.00  0.00           C  
ATOM   1656  CZ  TYR   212     115.036 128.131  84.530  1.00  0.00           C  
ATOM   1657  OH  TYR   212     115.739 127.854  83.344  1.00  0.00           O  
ATOM   1658  N   SER   213     112.442 125.970  87.672  1.00  0.00              
ATOM   1659  CA  SER   213     112.807 124.778  86.916  1.00  0.00              
ATOM   1660  CB  SER   213     112.963 124.965  85.376  1.00  0.00              
ATOM   1661  C   SER   213     114.211 124.613  87.391  1.00  0.00              
ATOM   1662  O   SER   213     114.602 125.426  88.213  1.00  0.00              
ATOM   1663  OG  SER   213     113.196 123.740  84.700  1.00  0.00           O  
ATOM   1664  N   PRO   214     115.056 123.727  86.963  1.00  0.00              
ATOM   1665  CA  PRO   214     116.347 123.751  87.597  1.00  0.00              
ATOM   1666  CB  PRO   214     117.040 122.465  87.181  1.00  0.00              
ATOM   1667  C   PRO   214     117.197 124.987  87.524  1.00  0.00              
ATOM   1668  O   PRO   214     117.247 125.668  86.499  1.00  0.00              
ATOM   1669  CD  PRO   214     114.650 122.350  86.710  1.00  0.00           C  
ATOM   1670  CG  PRO   214     115.866 121.476  87.070  1.00  0.00           C  
ATOM   1671  N   LEU   215     117.844 125.276  88.672  1.00  0.00              
ATOM   1672  CA  LEU   215     118.644 126.424  88.943  1.00  0.00              
ATOM   1673  CB  LEU   215     117.694 127.592  89.360  1.00  0.00              
ATOM   1674  C   LEU   215     119.646 126.104  90.018  1.00  0.00              
ATOM   1675  O   LEU   215     119.346 125.432  90.996  1.00  0.00              
ATOM   1676  CG  LEU   215     118.141 128.826  90.200  1.00  0.00           C  
ATOM   1677  CD1 LEU   215     118.959 129.902  89.531  1.00  0.00           C  
ATOM   1678  CD2 LEU   215     116.922 129.495  90.822  1.00  0.00           C  
ATOM   1679  N   PHE   216     120.909 126.528  89.838  1.00  0.00              
ATOM   1680  CA  PHE   216     121.865 126.457  90.910  1.00  0.00              
ATOM   1681  CB  PHE   216     123.332 126.427  90.434  1.00  0.00              
ATOM   1682  C   PHE   216     121.579 127.752  91.561  1.00  0.00              
ATOM   1683  O   PHE   216     120.726 128.424  90.993  1.00  0.00              
ATOM   1684  CG  PHE   216     124.195 126.392  91.647  1.00  0.00           C  
ATOM   1685  CD1 PHE   216     124.284 125.255  92.417  1.00  0.00           C  
ATOM   1686  CD2 PHE   216     124.913 127.507  92.015  1.00  0.00           C  
ATOM   1687  CE1 PHE   216     125.077 125.234  93.540  1.00  0.00           C  
ATOM   1688  CE2 PHE   216     125.706 127.492  93.136  1.00  0.00           C  
ATOM   1689  CZ  PHE   216     125.787 126.354  93.901  1.00  0.00           C  
ATOM   1690  N   SER   217     122.244 128.105  92.700  1.00  0.00              
ATOM   1691  CA  SER   217     122.023 129.276  93.528  1.00  0.00              
ATOM   1692  CB  SER   217     123.280 129.776  94.260  1.00  0.00              
ATOM   1693  C   SER   217     121.586 130.336  92.601  1.00  0.00              
ATOM   1694  O   SER   217     122.178 130.432  91.539  1.00  0.00              
ATOM   1695  OG  SER   217     124.222 130.276  93.323  1.00  0.00           O  
ATOM   1696  N   PRO   218     120.548 131.076  92.717  1.00  0.00              
ATOM   1697  CA  PRO   218     119.502 131.107  93.684  1.00  0.00              
ATOM   1698  CB  PRO   218     118.788 132.438  93.460  1.00  0.00              
ATOM   1699  C   PRO   218     118.494 129.982  93.667  1.00  0.00              
ATOM   1700  O   PRO   218     117.401 130.237  94.161  1.00  0.00              
ATOM   1701  CD  PRO   218     120.462 132.171  91.771  1.00  0.00           C  
ATOM   1702  CG  PRO   218     119.082 132.780  91.992  1.00  0.00           C  
ATOM   1703  N   GLN   219     118.702 128.787  93.071  1.00  0.00              
ATOM   1704  CA  GLN   219     117.556 127.908  93.202  1.00  0.00              
ATOM   1705  CB  GLN   219     117.362 126.809  92.161  1.00  0.00              
ATOM   1706  C   GLN   219     117.504 127.220  94.525  1.00  0.00              
ATOM   1707  O   GLN   219     118.463 127.204  95.295  1.00  0.00              
ATOM   1708  CG  GLN   219     115.967 126.181  92.058  1.00  0.00           C  
ATOM   1709  CD  GLN   219     115.020 127.106  91.301  1.00  0.00           C  
ATOM   1710  OE1 GLN   219     115.083 127.224  90.079  1.00  0.00           O  
ATOM   1711  NE2 GLN   219     114.090 127.766  92.041  1.00  0.00           N  
ATOM   1712  N   ALA   220     116.312 126.653  94.810  1.00  0.00              
ATOM   1713  CA  ALA   220     116.063 125.928  96.020  1.00  0.00              
ATOM   1714  CB  ALA   220     115.327 126.762  97.092  1.00  0.00              
ATOM   1715  C   ALA   220     115.190 124.747  95.719  1.00  0.00              
ATOM   1716  O   ALA   220     114.381 124.760  94.796  1.00  0.00              
ATOM   1717  N   PRO   221     115.400 123.689  96.446  1.00  0.00              
ATOM   1718  CA  PRO   221     114.627 122.481  96.298  1.00  0.00              
ATOM   1719  CB  PRO   221     115.497 121.348  96.845  1.00  0.00              
ATOM   1720  C   PRO   221     113.283 122.573  96.964  1.00  0.00              
ATOM   1721  O   PRO   221     112.486 121.650  96.807  1.00  0.00              
ATOM   1722  CD  PRO   221     116.717 123.420  97.002  1.00  0.00           C  
ATOM   1723  CG  PRO   221     116.577 122.052  97.683  1.00  0.00           C  
ATOM   1724  N   ASP   222     113.012 123.648  97.725  1.00  0.00              
ATOM   1725  CA  ASP   222     111.806 123.655  98.505  1.00  0.00              
ATOM   1726  CB  ASP   222     112.089 123.853 100.004  1.00  0.00              
ATOM   1727  C   ASP   222     110.826 124.694  98.055  1.00  0.00              
ATOM   1728  O   ASP   222     111.181 125.707  97.456  1.00  0.00              
ATOM   1729  CG  ASP   222     112.862 125.153 100.167  1.00  0.00           C  
ATOM   1730  OD1 ASP   222     113.077 125.853  99.142  1.00  0.00           O  
ATOM   1731  OD2 ASP   222     113.264 125.454 101.322  1.00  0.00           O  
ATOM   1732  N   ALA   223     109.530 124.423  98.334  1.00  0.00              
ATOM   1733  CA  ALA   223     108.445 125.316  98.043  1.00  0.00              
ATOM   1734  CB  ALA   223     107.261 124.638  97.334  1.00  0.00              
ATOM   1735  C   ALA   223     107.944 125.839  99.352  1.00  0.00              
ATOM   1736  O   ALA   223     107.879 125.110 100.341  1.00  0.00              
ATOM   1737  N   GLY   224     107.587 127.138  99.391  1.00  0.00              
ATOM   1738  CA  GLY   224     107.104 127.733 100.605  1.00  0.00              
ATOM   1739  C   GLY   224     107.638 129.128 100.642  1.00  0.00              
ATOM   1740  O   GLY   224     108.030 129.674  99.612  1.00  0.00              
ATOM   1741  N   ILE   225     107.641 129.758 101.835  1.00  0.00              
ATOM   1742  CA  ILE   225     108.176 131.084 101.928  1.00  0.00              
ATOM   1743  CB  ILE   225     107.152 132.177 101.777  1.00  0.00              
ATOM   1744  C   ILE   225     108.969 131.217 103.187  1.00  0.00              
ATOM   1745  O   ILE   225     108.857 130.402 104.101  1.00  0.00              
ATOM   1746  CG2 ILE   225     106.605 132.102 100.345  1.00  0.00           C  
ATOM   1747  CG1 ILE   225     106.044 132.113 102.825  1.00  0.00           C  
ATOM   1748  CD1 ILE   225     105.042 133.249 102.614  1.00  0.00           C  
ATOM   1749  N   ARG   226     109.859 132.230 103.227  1.00  0.00              
ATOM   1750  CA  ARG   226     110.684 132.448 104.378  1.00  0.00              
ATOM   1751  CB  ARG   226     112.173 132.608 104.026  1.00  0.00              
ATOM   1752  C   ARG   226     110.178 133.695 105.028  1.00  0.00              
ATOM   1753  O   ARG   226     109.776 134.639 104.348  1.00  0.00              
ATOM   1754  CG  ARG   226     112.767 131.313 103.461  1.00  0.00           C  
ATOM   1755  CD  ARG   226     114.266 131.371 103.157  1.00  0.00           C  
ATOM   1756  NE  ARG   226     114.459 132.229 101.956  1.00  0.00           N  
ATOM   1757  CZ  ARG   226     115.668 132.244 101.323  1.00  0.00           C  
ATOM   1758  NH1 ARG   226     116.692 131.471 101.789  1.00  0.00           N  
ATOM   1759  NH2 ARG   226     115.853 133.033 100.224  1.00  0.00           N  
ATOM   1760  N   PHE   227     110.155 133.716 106.376  1.00  0.00              
ATOM   1761  CA  PHE   227     109.614 134.848 107.072  1.00  0.00              
ATOM   1762  CB  PHE   227     108.373 134.511 107.906  1.00  0.00              
ATOM   1763  C   PHE   227     110.591 135.274 108.124  1.00  0.00              
ATOM   1764  O   PHE   227     111.362 134.465 108.638  1.00  0.00              
ATOM   1765  CG  PHE   227     107.289 133.972 107.050  1.00  0.00           C  
ATOM   1766  CD1 PHE   227     107.339 132.682 106.582  1.00  0.00           C  
ATOM   1767  CD2 PHE   227     106.209 134.759 106.743  1.00  0.00           C  
ATOM   1768  CE1 PHE   227     106.319 132.194 105.809  1.00  0.00           C  
ATOM   1769  CE2 PHE   227     105.184 134.281 105.972  1.00  0.00           C  
ATOM   1770  CZ  PHE   227     105.246 132.994 105.512  1.00  0.00           C  
ATOM   1771  N   THR   228     110.581 136.582 108.460  1.00  0.00              
ATOM   1772  CA  THR   228     111.381 137.081 109.544  1.00  0.00              
ATOM   1773  CB  THR   228     112.676 137.719 109.126  1.00  0.00              
ATOM   1774  C   THR   228     110.608 138.155 110.242  1.00  0.00              
ATOM   1775  O   THR   228     110.075 139.063 109.607  1.00  0.00              
ATOM   1776  OG1 THR   228     112.434 138.740 108.171  1.00  0.00           O  
ATOM   1777  CG2 THR   228     113.626 136.663 108.560  1.00  0.00           C  
ATOM   1778  N   ILE   229     110.561 138.090 111.587  1.00  0.00              
ATOM   1779  CA  ILE   229     109.874 139.073 112.376  1.00  0.00              
ATOM   1780  CB  ILE   229     109.132 138.474 113.543  1.00  0.00              
ATOM   1781  C   ILE   229     110.960 139.921 112.964  1.00  0.00              
ATOM   1782  O   ILE   229     111.851 139.404 113.636  1.00  0.00              
ATOM   1783  CG2 ILE   229     108.532 139.630 114.359  1.00  0.00           C  
ATOM   1784  CG1 ILE   229     108.085 137.437 113.089  1.00  0.00           C  
ATOM   1785  CD1 ILE   229     106.923 138.012 112.283  1.00  0.00           C  
ATOM   1786  N   ASN   230     110.932 141.247 112.710  1.00  0.00              
ATOM   1787  CA  ASN   230     111.981 142.084 113.222  1.00  0.00              
ATOM   1788  CB  ASN   230     113.183 142.197 112.267  1.00  0.00              
ATOM   1789  C   ASN   230     111.458 143.462 113.500  1.00  0.00              
ATOM   1790  O   ASN   230     110.332 143.809 113.149  1.00  0.00              
ATOM   1791  CG  ASN   230     112.705 142.786 110.949  1.00  0.00           C  
ATOM   1792  OD1 ASN   230     112.385 143.970 110.862  1.00  0.00           O  
ATOM   1793  ND2 ASN   230     112.665 141.937 109.887  1.00  0.00           N  
ATOM   1794  N   TYR   231     112.298 144.278 114.170  1.00  0.00              
ATOM   1795  CA  TYR   231     112.006 145.631 114.552  1.00  0.00              
ATOM   1796  CB  TYR   231     113.092 146.206 115.474  1.00  0.00              
ATOM   1797  C   TYR   231     111.965 146.452 113.302  1.00  0.00              
ATOM   1798  O   TYR   231     112.673 146.166 112.339  1.00  0.00              
ATOM   1799  CG  TYR   231     112.670 147.535 115.992  1.00  0.00           C  
ATOM   1800  CD1 TYR   231     111.687 147.617 116.951  1.00  0.00           C  
ATOM   1801  CD2 TYR   231     113.271 148.689 115.551  1.00  0.00           C  
ATOM   1802  CE1 TYR   231     111.295 148.833 117.456  1.00  0.00           C  
ATOM   1803  CE2 TYR   231     112.880 149.906 116.055  1.00  0.00           C  
ATOM   1804  CZ  TYR   231     111.894 149.981 117.004  1.00  0.00           C  
ATOM   1805  OH  TYR   231     111.502 151.233 117.520  1.00  0.00           O  
ATOM   1806  N   TYR   232     111.106 147.488 113.276  1.00  0.00              
ATOM   1807  CA  TYR   232     110.968 148.285 112.092  1.00  0.00              
ATOM   1808  CB  TYR   232     109.829 149.320 112.140  1.00  0.00              
ATOM   1809  C   TYR   232     112.265 148.969 111.785  1.00  0.00              
ATOM   1810  O   TYR   232     112.606 149.173 110.622  1.00  0.00              
ATOM   1811  CG  TYR   232     110.111 150.357 113.165  1.00  0.00           C  
ATOM   1812  CD1 TYR   232     110.955 151.404 112.880  1.00  0.00           C  
ATOM   1813  CD2 TYR   232     109.514 150.292 114.402  1.00  0.00           C  
ATOM   1814  CE1 TYR   232     111.211 152.371 113.821  1.00  0.00           C  
ATOM   1815  CE2 TYR   232     109.766 151.257 115.346  1.00  0.00           C  
ATOM   1816  CZ  TYR   232     110.616 152.298 115.057  1.00  0.00           C  
ATOM   1817  OH  TYR   232     110.879 153.292 116.022  1.00  0.00           O  
ATOM   1818  N   LYS   233     113.007 149.374 112.826  1.00  0.00              
ATOM   1819  CA  LYS   233     114.251 150.072 112.675  1.00  0.00              
ATOM   1820  CB  LYS   233     114.734 150.770 113.951  1.00  0.00              
ATOM   1821  C   LYS   233     115.346 149.185 112.137  1.00  0.00              
ATOM   1822  O   LYS   233     116.401 149.701 111.776  1.00  0.00              
ATOM   1823  CG  LYS   233     115.653 151.950 113.652  1.00  0.00           C  
ATOM   1824  CD  LYS   233     115.742 152.954 114.801  1.00  0.00           C  
ATOM   1825  CE  LYS   233     116.472 154.244 114.424  1.00  0.00           C  
ATOM   1826  NZ  LYS   233     116.316 155.248 115.500  1.00  0.00           N  
ATOM   1827  N   GLN   234     115.216 147.835 112.152  1.00  0.00              
ATOM   1828  CA  GLN   234     116.323 147.094 111.607  1.00  0.00              
ATOM   1829  CB  GLN   234     116.992 146.104 112.584  1.00  0.00              
ATOM   1830  C   GLN   234     115.947 146.347 110.356  1.00  0.00              
ATOM   1831  O   GLN   234     114.815 145.904 110.173  1.00  0.00              
ATOM   1832  CG  GLN   234     116.139 144.914 113.000  1.00  0.00           C  
ATOM   1833  CD  GLN   234     116.990 144.088 113.954  1.00  0.00           C  
ATOM   1834  OE1 GLN   234     116.472 143.390 114.823  1.00  0.00           O  
ATOM   1835  NE2 GLN   234     118.339 144.174 113.796  1.00  0.00           N  
ATOM   1836  N   PRO   235     116.917 146.234 109.479  1.00  0.00              
ATOM   1837  CA  PRO   235     116.727 145.565 108.209  1.00  0.00              
ATOM   1838  CB  PRO   235     117.868 146.025 107.308  1.00  0.00              
ATOM   1839  C   PRO   235     116.686 144.068 108.343  1.00  0.00              
ATOM   1840  O   PRO   235     117.185 143.543 109.335  1.00  0.00              
ATOM   1841  CD  PRO   235     117.906 147.298 109.371  1.00  0.00           C  
ATOM   1842  CG  PRO   235     118.254 147.399 107.880  1.00  0.00           C  
ATOM   1843  N   PRO   236     116.091 143.389 107.396  1.00  0.00              
ATOM   1844  CA  PRO   236     116.021 141.955 107.458  1.00  0.00              
ATOM   1845  CB  PRO   236     114.805 141.550 106.622  1.00  0.00              
ATOM   1846  C   PRO   236     117.285 141.303 106.988  1.00  0.00              
ATOM   1847  O   PRO   236     118.035 141.902 106.212  1.00  0.00              
ATOM   1848  CD  PRO   236     114.994 143.958 106.628  1.00  0.00           C  
ATOM   1849  CG  PRO   236     114.491 142.788 105.769  1.00  0.00           C  
ATOM   1850  N   ASN   237     117.556 140.084 107.499  1.00  0.00              
ATOM   1851  CA  ASN   237     118.639 139.257 107.068  1.00  0.00              
ATOM   1852  CB  ASN   237     119.716 139.130 108.156  1.00  0.00              
ATOM   1853  C   ASN   237     117.971 137.926 106.943  1.00  0.00              
ATOM   1854  O   ASN   237     118.366 136.941 107.565  1.00  0.00              
ATOM   1855  CG  ASN   237     120.972 138.549 107.536  1.00  0.00           C  
ATOM   1856  OD1 ASN   237     121.043 138.335 106.327  1.00  0.00           O  
ATOM   1857  ND2 ASN   237     121.994 138.285 108.394  1.00  0.00           N  
ATOM   1858  N   PHE   238     116.955 137.880 106.066  1.00  0.00              
ATOM   1859  CA  PHE   238     116.031 136.792 105.959  1.00  0.00              
ATOM   1860  CB  PHE   238     114.848 137.088 105.029  1.00  0.00              
ATOM   1861  C   PHE   238     116.702 135.559 105.460  1.00  0.00              
ATOM   1862  O   PHE   238     116.221 134.475 105.738  1.00  0.00              
ATOM   1863  CG  PHE   238     115.301 136.780 103.655  1.00  0.00           C  
ATOM   1864  CD1 PHE   238     116.285 137.514 103.041  1.00  0.00           C  
ATOM   1865  CD2 PHE   238     114.756 135.697 103.010  1.00  0.00           C  
ATOM   1866  CE1 PHE   238     116.685 137.175 101.771  1.00  0.00           C  
ATOM   1867  CE2 PHE   238     115.150 135.364 101.741  1.00  0.00           C  
ATOM   1868  CZ  PHE   238     116.116 136.110 101.121  1.00  0.00           C  
ATOM   1869  N   ILE   239     117.758 135.629 104.637  1.00  0.00              
ATOM   1870  CA  ILE   239     118.311 134.366 104.226  1.00  0.00              
ATOM   1871  CB  ILE   239     119.380 134.458 103.167  1.00  0.00              
ATOM   1872  C   ILE   239     118.880 133.617 105.402  1.00  0.00              
ATOM   1873  O   ILE   239     118.713 132.402 105.497  1.00  0.00              
ATOM   1874  CG2 ILE   239     118.720 134.957 101.878  1.00  0.00           C  
ATOM   1875  CG1 ILE   239     120.570 135.319 103.613  1.00  0.00           C  
ATOM   1876  CD1 ILE   239     120.207 136.794 103.768  1.00  0.00           C  
ATOM   1877  N   SER   240     119.628 134.297 106.295  1.00  0.00              
ATOM   1878  CA  SER   240     120.231 133.614 107.413  1.00  0.00              
ATOM   1879  CB  SER   240     121.434 134.359 108.012  1.00  0.00              
ATOM   1880  C   SER   240     119.286 133.361 108.548  1.00  0.00              
ATOM   1881  O   SER   240     119.209 132.256 109.085  1.00  0.00              
ATOM   1882  OG  SER   240     121.021 135.579 108.606  1.00  0.00           O  
ATOM   1883  N   LYS   241     118.561 134.425 108.933  1.00  0.00              
ATOM   1884  CA  LYS   241     117.679 134.597 110.059  1.00  0.00              
ATOM   1885  CB  LYS   241     117.385 136.094 110.248  1.00  0.00              
ATOM   1886  C   LYS   241     116.324 133.910 109.991  1.00  0.00              
ATOM   1887  O   LYS   241     115.761 133.594 111.038  1.00  0.00              
ATOM   1888  CG  LYS   241     116.917 136.481 111.643  1.00  0.00           C  
ATOM   1889  CD  LYS   241     118.043 136.449 112.674  1.00  0.00           C  
ATOM   1890  CE  LYS   241     119.155 137.457 112.381  1.00  0.00           C  
ATOM   1891  NZ  LYS   241     120.187 137.397 113.439  1.00  0.00           N  
ATOM   1892  N   PRO   242     115.764 133.684 108.833  1.00  0.00              
ATOM   1893  CA  PRO   242     114.337 133.538 108.671  1.00  0.00              
ATOM   1894  CB  PRO   242     114.146 133.225 107.208  1.00  0.00              
ATOM   1895  C   PRO   242     113.848 132.270 109.285  1.00  0.00              
ATOM   1896  O   PRO   242     114.654 131.455 109.724  1.00  0.00              
ATOM   1897  CD  PRO   242     116.411 132.750 107.925  1.00  0.00           C  
ATOM   1898  CG  PRO   242     115.284 132.200 107.021  1.00  0.00           C  
ATOM   1899  N   TYR   243     112.509 132.095 109.270  1.00  0.00              
ATOM   1900  CA  TYR   243     111.857 130.871 109.630  1.00  0.00              
ATOM   1901  CB  TYR   243     110.908 131.007 110.833  1.00  0.00              
ATOM   1902  C   TYR   243     111.029 130.507 108.428  1.00  0.00              
ATOM   1903  O   TYR   243     110.630 131.383 107.661  1.00  0.00              
ATOM   1904  CG  TYR   243     111.746 131.331 112.022  1.00  0.00           C  
ATOM   1905  CD1 TYR   243     112.128 132.628 112.281  1.00  0.00           C  
ATOM   1906  CD2 TYR   243     112.153 130.335 112.880  1.00  0.00           C  
ATOM   1907  CE1 TYR   243     112.903 132.927 113.376  1.00  0.00           C  
ATOM   1908  CE2 TYR   243     112.927 130.628 113.978  1.00  0.00           C  
ATOM   1909  CZ  TYR   243     113.304 131.926 114.227  1.00  0.00           C  
ATOM   1910  OH  TYR   243     114.099 132.229 115.353  1.00  0.00           O  
ATOM   1911  N   TYR   244     110.766 129.199 108.219  1.00  0.00              
ATOM   1912  CA  TYR   244     110.069 128.741 107.040  1.00  0.00              
ATOM   1913  CB  TYR   244     110.637 127.443 106.432  1.00  0.00              
ATOM   1914  C   TYR   244     108.632 128.434 107.338  1.00  0.00              
ATOM   1915  O   TYR   244     108.282 128.049 108.453  1.00  0.00              
ATOM   1916  CG  TYR   244     111.967 127.712 105.819  1.00  0.00           C  
ATOM   1917  CD1 TYR   244     113.115 127.675 106.575  1.00  0.00           C  
ATOM   1918  CD2 TYR   244     112.063 127.990 104.475  1.00  0.00           C  
ATOM   1919  CE1 TYR   244     114.341 127.920 106.000  1.00  0.00           C  
ATOM   1920  CE2 TYR   244     113.285 128.235 103.893  1.00  0.00           C  
ATOM   1921  CZ  TYR   244     114.426 128.200 104.657  1.00  0.00           C  
ATOM   1922  OH  TYR   244     115.682 128.450 104.066  1.00  0.00           O  
ATOM   1923  N   ALA   245     107.750 128.664 106.335  1.00  0.00              
ATOM   1924  CA  ALA   245     106.368 128.286 106.440  1.00  0.00              
ATOM   1925  CB  ALA   245     105.387 129.477 106.445  1.00  0.00              
ATOM   1926  C   ALA   245     106.023 127.444 105.239  1.00  0.00              
ATOM   1927  O   ALA   245     106.306 127.821 104.105  1.00  0.00              
ATOM   1928  N   PRO   246     105.437 126.291 105.472  1.00  0.00              
ATOM   1929  CA  PRO   246     105.082 125.402 104.387  1.00  0.00              
ATOM   1930  CB  PRO   246     105.199 123.981 104.934  1.00  0.00              
ATOM   1931  C   PRO   246     103.733 125.660 103.777  1.00  0.00              
ATOM   1932  O   PRO   246     102.842 126.165 104.461  1.00  0.00              
ATOM   1933  CD  PRO   246     105.726 125.550 106.692  1.00  0.00           C  
ATOM   1934  CG  PRO   246     105.124 124.154 106.459  1.00  0.00           C  
ATOM   1935  N   THR   247     103.548 125.271 102.501  1.00  0.00              
ATOM   1936  CA  THR   247     102.276 125.441 101.856  1.00  0.00              
ATOM   1937  CB  THR   247     102.364 125.473 100.360  1.00  0.00              
ATOM   1938  C   THR   247     101.416 124.275 102.234  1.00  0.00              
ATOM   1939  O   THR   247     101.917 123.179 102.482  1.00  0.00              
ATOM   1940  OG1 THR   247     102.857 124.234  99.869  1.00  0.00           O  
ATOM   1941  CG2 THR   247     103.310 126.615  99.951  1.00  0.00           C  
ATOM   1942  N   GLY   248     100.085 124.487 102.282  1.00  0.00              
ATOM   1943  CA  GLY   248      99.181 123.420 102.603  1.00  0.00              
ATOM   1944  C   GLY   248      99.001 123.339 104.087  1.00  0.00              
ATOM   1945  O   GLY   248      98.506 122.334 104.595  1.00  0.00              
ATOM   1946  N   PHE   249      99.412 124.386 104.830  1.00  0.00              
ATOM   1947  CA  PHE   249      99.241 124.360 106.253  1.00  0.00              
ATOM   1948  CB  PHE   249     100.531 124.047 107.034  1.00  0.00              
ATOM   1949  C   PHE   249      98.849 125.731 106.703  1.00  0.00              
ATOM   1950  O   PHE   249      99.039 126.717 105.992  1.00  0.00              
ATOM   1951  CG  PHE   249     100.957 122.644 106.767  1.00  0.00           C  
ATOM   1952  CD1 PHE   249     100.418 121.600 107.484  1.00  0.00           C  
ATOM   1953  CD2 PHE   249     101.906 122.372 105.809  1.00  0.00           C  
ATOM   1954  CE1 PHE   249     100.814 120.305 107.243  1.00  0.00           C  
ATOM   1955  CE2 PHE   249     102.306 121.079 105.564  1.00  0.00           C  
ATOM   1956  CZ  PHE   249     101.759 120.042 106.281  1.00  0.00           C  
ATOM   1957  N   HIS   250      98.249 125.803 107.906  1.00  0.00              
ATOM   1958  CA  HIS   250      97.966 127.055 108.539  1.00  0.00              
ATOM   1959  CB  HIS   250      96.552 127.147 109.143  1.00  0.00              
ATOM   1960  C   HIS   250      98.930 127.072 109.680  1.00  0.00              
ATOM   1961  O   HIS   250      98.891 126.187 110.533  1.00  0.00              
ATOM   1962  ND1 HIS   250      94.106 127.172 108.458  1.00  0.00           N  
ATOM   1963  CG  HIS   250      95.444 127.138 108.129  1.00  0.00           C  
ATOM   1964  NE2 HIS   250      94.211 127.118 106.240  1.00  0.00           N  
ATOM   1965  CD2 HIS   250      95.490 127.104 106.769  1.00  0.00           C  
ATOM   1966  CE1 HIS   250      93.414 127.159 107.291  1.00  0.00           C  
ATOM   1967  N   THR   251      99.838 128.065 109.720  1.00  0.00              
ATOM   1968  CA  THR   251     100.821 128.070 110.767  1.00  0.00              
ATOM   1969  CB  THR   251     102.229 128.250 110.288  1.00  0.00              
ATOM   1970  C   THR   251     100.552 129.171 111.735  1.00  0.00              
ATOM   1971  O   THR   251     100.275 130.310 111.362  1.00  0.00              
ATOM   1972  OG1 THR   251     102.303 129.357 109.408  1.00  0.00           O  
ATOM   1973  CG2 THR   251     102.715 126.976 109.600  1.00  0.00           C  
ATOM   1974  N   TYR   252     100.652 128.838 113.036  1.00  0.00              
ATOM   1975  CA  TYR   252     100.414 129.818 114.051  1.00  0.00              
ATOM   1976  CB  TYR   252      99.432 129.355 115.143  1.00  0.00              
ATOM   1977  C   TYR   252     101.720 130.080 114.728  1.00  0.00              
ATOM   1978  O   TYR   252     102.407 129.150 115.149  1.00  0.00              
ATOM   1979  CG  TYR   252      98.102 129.116 114.511  1.00  0.00           C  
ATOM   1980  CD1 TYR   252      97.815 127.903 113.927  1.00  0.00           C  
ATOM   1981  CD2 TYR   252      97.140 130.100 114.503  1.00  0.00           C  
ATOM   1982  CE1 TYR   252      96.591 127.674 113.344  1.00  0.00           C  
ATOM   1983  CE2 TYR   252      95.914 129.877 113.921  1.00  0.00           C  
ATOM   1984  CZ  TYR   252      95.638 128.663 113.340  1.00  0.00           C  
ATOM   1985  OH  TYR   252      94.381 128.432 112.743  1.00  0.00           O  
ATOM   1986  N   VAL   253     102.116 131.367 114.814  1.00  0.00              
ATOM   1987  CA  VAL   253     103.333 131.702 115.499  1.00  0.00              
ATOM   1988  CB  VAL   253     104.320 132.452 114.655  1.00  0.00              
ATOM   1989  C   VAL   253     103.034 132.565 116.689  1.00  0.00              
ATOM   1990  O   VAL   253     102.716 133.747 116.551  1.00  0.00              
ATOM   1991  CG1 VAL   253     104.983 131.492 113.665  1.00  0.00           C  
ATOM   1992  CG2 VAL   253     103.550 133.567 113.943  1.00  0.00           C  
ATOM   1993  N   PRO   254     103.112 131.989 117.864  1.00  0.00              
ATOM   1994  CA  PRO   254     102.999 132.788 119.054  1.00  0.00              
ATOM   1995  CB  PRO   254     102.508 131.861 120.169  1.00  0.00              
ATOM   1996  C   PRO   254     104.318 133.447 119.325  1.00  0.00              
ATOM   1997  O   PRO   254     105.346 132.778 119.227  1.00  0.00              
ATOM   1998  CD  PRO   254     102.570 130.657 118.075  1.00  0.00           C  
ATOM   1999  CG  PRO   254     102.674 130.443 119.593  1.00  0.00           C  
ATOM   2000  N   ILE   255     104.326 134.732 119.730  1.00  0.00              
ATOM   2001  CA  ILE   255     105.593 135.388 119.883  1.00  0.00              
ATOM   2002  CB  ILE   255     105.919 136.287 118.718  1.00  0.00              
ATOM   2003  C   ILE   255     105.656 136.176 121.151  1.00  0.00              
ATOM   2004  O   ILE   255     104.640 136.474 121.777  1.00  0.00              
ATOM   2005  CG2 ILE   255     106.047 135.414 117.458  1.00  0.00           C  
ATOM   2006  CG1 ILE   255     104.880 137.406 118.566  1.00  0.00           C  
ATOM   2007  CD1 ILE   255     105.183 138.334 117.392  1.00  0.00           C  
ATOM   2008  N   THR   256     106.896 136.468 121.600  1.00  0.00              
ATOM   2009  CA  THR   256     107.080 137.279 122.766  1.00  0.00              
ATOM   2010  CB  THR   256     107.426 136.476 123.989  1.00  0.00              
ATOM   2011  C   THR   256     108.189 138.241 122.456  1.00  0.00              
ATOM   2012  O   THR   256     109.207 137.863 121.881  1.00  0.00              
ATOM   2013  OG1 THR   256     107.146 137.231 125.153  1.00  0.00           O  
ATOM   2014  CG2 THR   256     108.916 136.100 123.958  1.00  0.00           C  
ATOM   2015  N   LEU   257     108.027 139.533 122.805  1.00  0.00              
ATOM   2016  CA  LEU   257     109.082 140.459 122.500  1.00  0.00              
ATOM   2017  CB  LEU   257     108.609 141.906 122.272  1.00  0.00              
ATOM   2018  C   LEU   257     110.056 140.453 123.635  1.00  0.00              
ATOM   2019  O   LEU   257     109.671 140.472 124.803  1.00  0.00              
ATOM   2020  CG  LEU   257     109.758 142.883 121.950  1.00  0.00           C  
ATOM   2021  CD1 LEU   257     110.530 142.458 120.692  1.00  0.00           C  
ATOM   2022  CD2 LEU   257     109.247 144.330 121.859  1.00  0.00           C  
ATOM   2023  N   HIS   258     111.363 140.411 123.302  1.00  0.00              
ATOM   2024  CA  HIS   258     112.385 140.393 124.308  1.00  0.00              
ATOM   2025  CB  HIS   258     113.274 139.138 124.222  1.00  0.00              
ATOM   2026  C   HIS   258     113.263 141.579 124.081  1.00  0.00              
ATOM   2027  O   HIS   258     113.891 141.711 123.031  1.00  0.00              
ATOM   2028  ND1 HIS   258     115.222 138.019 125.404  1.00  0.00           N  
ATOM   2029  CG  HIS   258     114.344 139.072 125.271  1.00  0.00           C  
ATOM   2030  NE2 HIS   258     115.739 139.481 126.996  1.00  0.00           N  
ATOM   2031  CD2 HIS   258     114.674 139.957 126.251  1.00  0.00           C  
ATOM   2032  CE1 HIS   258     116.034 138.315 126.450  1.00  0.00           C  
ATOM   2033  N   ARG   259     113.334 142.483 125.076  1.00  0.00              
ATOM   2034  CA  ARG   259     114.158 143.645 124.918  1.00  0.00              
ATOM   2035  CB  ARG   259     113.540 144.940 125.459  1.00  0.00              
ATOM   2036  C   ARG   259     115.416 143.449 125.686  1.00  0.00              
ATOM   2037  O   ARG   259     115.398 143.171 126.884  1.00  0.00              
ATOM   2038  CG  ARG   259     112.451 145.467 124.546  1.00  0.00           C  
ATOM   2039  CD  ARG   259     113.012 146.004 123.236  1.00  0.00           C  
ATOM   2040  NE  ARG   259     113.435 147.406 123.473  1.00  0.00           N  
ATOM   2041  CZ  ARG   259     112.492 148.391 123.421  1.00  0.00           C  
ATOM   2042  NH1 ARG   259     111.188 148.075 123.173  1.00  0.00           N  
ATOM   2043  NH2 ARG   259     112.850 149.689 123.633  1.00  0.00           N  
ATOM   2044  N   ASP   260     116.555 143.590 124.985  1.00  0.00              
ATOM   2045  CA  ASP   260     117.836 143.489 125.619  1.00  0.00              
ATOM   2046  CB  ASP   260     118.894 142.701 124.824  1.00  0.00              
ATOM   2047  C   ASP   260     118.402 144.875 125.703  1.00  0.00              
ATOM   2048  O   ASP   260     118.427 145.611 124.716  1.00  0.00              
ATOM   2049  CG  ASP   260     118.624 141.211 124.911  1.00  0.00           C  
ATOM   2050  OD1 ASP   260     117.619 140.827 125.563  1.00  0.00           O  
ATOM   2051  OD2 ASP   260     119.428 140.435 124.329  1.00  0.00           O  
ATOM   2052  N   LYS   261     118.877 145.262 126.902  1.00  0.00              
ATOM   2053  CA  LYS   261     119.470 146.559 127.086  1.00  0.00              
ATOM   2054  CB  LYS   261     118.708 147.395 128.126  1.00  0.00              
ATOM   2055  C   LYS   261     120.871 146.336 127.584  1.00  0.00              
ATOM   2056  O   LYS   261     121.102 145.470 128.427  1.00  0.00              
ATOM   2057  CG  LYS   261     117.243 147.612 127.732  1.00  0.00           C  
ATOM   2058  CD  LYS   261     116.346 148.048 128.892  1.00  0.00           C  
ATOM   2059  CE  LYS   261     114.861 148.116 128.528  1.00  0.00           C  
ATOM   2060  NZ  LYS   261     114.608 149.289 127.664  1.00  0.00           N  
ATOM   2061  N   ARG   262     121.847 147.124 127.075  1.00  0.00              
ATOM   2062  CA  ARG   262     123.226 146.912 127.437  1.00  0.00              
ATOM   2063  CB  ARG   262     124.075 146.412 126.255  1.00  0.00              
ATOM   2064  C   ARG   262     123.824 148.216 127.876  1.00  0.00              
ATOM   2065  O   ARG   262     123.283 149.287 127.606  1.00  0.00              
ATOM   2066  CG  ARG   262     123.526 145.146 125.588  1.00  0.00           C  
ATOM   2067  CD  ARG   262     124.290 143.860 125.913  1.00  0.00           C  
ATOM   2068  NE  ARG   262     123.584 143.169 127.026  1.00  0.00           N  
ATOM   2069  CZ  ARG   262     123.389 141.818 126.980  1.00  0.00           C  
ATOM   2070  NH1 ARG   262     123.770 141.108 125.878  1.00  0.00           N  
ATOM   2071  NH2 ARG   262     122.815 141.177 128.039  1.00  0.00           N  
ATOM   2072  N   LEU   263     124.972 148.156 128.589  1.00  0.00              
ATOM   2073  CA  LEU   263     125.584 149.370 129.055  1.00  0.00              
ATOM   2074  CB  LEU   263     126.038 149.369 130.530  1.00  0.00              
ATOM   2075  C   LEU   263     126.875 149.575 128.338  1.00  0.00              
ATOM   2076  O   LEU   263     127.599 148.628 128.036  1.00  0.00              
ATOM   2077  CG  LEU   263     124.968 149.065 131.586  1.00  0.00           C  
ATOM   2078  CD1 LEU   263     123.821 150.085 131.584  1.00  0.00           C  
ATOM   2079  CD2 LEU   263     124.506 147.619 131.456  1.00  0.00           C  
ATOM   2080  N   THR   264     127.195 150.841 128.023  1.00  0.00              
ATOM   2081  CA  THR   264     128.535 151.050 127.587  1.00  0.00              
ATOM   2082  CB  THR   264     128.786 152.466 127.150  1.00  0.00              
ATOM   2083  C   THR   264     129.300 150.696 128.844  1.00  0.00              
ATOM   2084  O   THR   264     129.121 151.322 129.884  1.00  0.00              
ATOM   2085  OG1 THR   264     130.130 152.628 126.726  1.00  0.00           O  
ATOM   2086  CG2 THR   264     128.421 153.435 128.283  1.00  0.00           C  
ATOM   2087  N   LYS   265     130.205 149.701 128.751  1.00  0.00              
ATOM   2088  CA  LYS   265     130.855 148.947 129.787  1.00  0.00              
ATOM   2089  CB  LYS   265     131.886 147.952 129.224  1.00  0.00              
ATOM   2090  C   LYS   265     131.561 149.713 130.849  1.00  0.00              
ATOM   2091  O   LYS   265     131.229 149.335 131.958  1.00  0.00              
ATOM   2092  CG  LYS   265     131.311 146.807 128.382  1.00  0.00           C  
ATOM   2093  CD  LYS   265     130.533 145.739 129.152  1.00  0.00           C  
ATOM   2094  CE  LYS   265     130.236 144.492 128.311  1.00  0.00           C  
ATOM   2095  NZ  LYS   265     131.497 143.788 127.977  1.00  0.00           N  
ATOM   2096  N   PRO   266     132.402 150.718 130.834  1.00  0.00              
ATOM   2097  CA  PRO   266     132.789 151.538 129.737  1.00  0.00              
ATOM   2098  CB  PRO   266     133.898 152.454 130.251  1.00  0.00              
ATOM   2099  C   PRO   266     133.174 150.903 128.448  1.00  0.00              
ATOM   2100  O   PRO   266     134.292 150.416 128.291  1.00  0.00              
ATOM   2101  CD  PRO   266     133.370 150.802 131.917  1.00  0.00           C  
ATOM   2102  CG  PRO   266     134.545 151.621 131.363  1.00  0.00           C  
ATOM   2103  N   TRP   267     132.228 150.953 127.505  1.00  0.00              
ATOM   2104  CA  TRP   267     132.382 150.679 126.114  1.00  0.00              
ATOM   2105  CB  TRP   267     133.445 149.658 125.638  1.00  0.00              
ATOM   2106  C   TRP   267     131.052 150.224 125.626  1.00  0.00              
ATOM   2107  O   TRP   267     130.426 149.325 126.182  1.00  0.00              
ATOM   2108  CG  TRP   267     133.096 148.187 125.627  1.00  0.00           C  
ATOM   2109  CD2 TRP   267     132.237 147.593 124.639  1.00  0.00           C  
ATOM   2110  CD1 TRP   267     133.494 147.175 126.449  1.00  0.00           C  
ATOM   2111  NE1 TRP   267     132.940 145.986 126.032  1.00  0.00           N  
ATOM   2112  CE2 TRP   267     132.163 146.230 124.919  1.00  0.00           C  
ATOM   2113  CE3 TRP   267     131.569 148.138 123.580  1.00  0.00           C  
ATOM   2114  CZ2 TRP   267     131.417 145.388 124.142  1.00  0.00           C  
ATOM   2115  CZ3 TRP   267     130.813 147.288 122.801  1.00  0.00           C  
ATOM   2116  CH2 TRP   267     130.738 145.939 123.076  1.00  0.00           C  
ATOM   2117  N   GLY   268     130.579 150.848 124.544  1.00  0.00              
ATOM   2118  CA  GLY   268     129.309 150.480 124.005  1.00  0.00              
ATOM   2119  C   GLY   268     128.647 151.755 123.612  1.00  0.00              
ATOM   2120  O   GLY   268     128.664 152.730 124.363  1.00  0.00              
ATOM   2121  N   GLU   269     128.052 151.785 122.404  1.00  0.00              
ATOM   2122  CA  GLU   269     127.375 152.985 122.012  1.00  0.00              
ATOM   2123  CB  GLU   269     128.331 154.152 121.672  1.00  0.00              
ATOM   2124  C   GLU   269     126.506 152.705 120.825  1.00  0.00              
ATOM   2125  O   GLU   269     126.904 152.019 119.882  1.00  0.00              
ATOM   2126  CG  GLU   269     129.300 153.905 120.508  1.00  0.00           C  
ATOM   2127  CD  GLU   269     128.769 154.578 119.249  1.00  0.00           C  
ATOM   2128  OE1 GLU   269     129.037 155.797 119.076  1.00  0.00           O  
ATOM   2129  OE2 GLU   269     128.089 153.886 118.444  1.00  0.00           O  
ATOM   2130  N   CYS   270     125.268 153.236 120.861  1.00  0.00              
ATOM   2131  CA  CYS   270     124.372 153.098 119.747  1.00  0.00              
ATOM   2132  CB  CYS   270     122.895 153.017 120.127  1.00  0.00              
ATOM   2133  C   CYS   270     124.519 154.343 118.932  1.00  0.00              
ATOM   2134  O   CYS   270     124.181 155.441 119.372  1.00  0.00              
ATOM   2135  SG  CYS   270     122.519 151.474 120.981  1.00  0.00           S  
ATOM   2136  N   GLY   271     124.955 154.184 117.673  1.00  0.00              
ATOM   2137  CA  GLY   271     125.302 155.322 116.876  1.00  0.00              
ATOM   2138  C   GLY   271     124.140 156.252 116.769  1.00  0.00              
ATOM   2139  O   GLY   271     123.004 155.911 117.092  1.00  0.00              
ATOM   2140  N   GLU   272     124.435 157.494 116.352  1.00  0.00              
ATOM   2141  CA  GLU   272     123.438 158.501 116.180  1.00  0.00              
ATOM   2142  CB  GLU   272     123.887 159.900 116.634  1.00  0.00              
ATOM   2143  C   GLU   272     123.058 158.520 114.728  1.00  0.00              
ATOM   2144  O   GLU   272     123.373 157.599 113.977  1.00  0.00              
ATOM   2145  CG  GLU   272     125.177 160.392 115.983  1.00  0.00           C  
ATOM   2146  CD  GLU   272     125.458 161.776 116.550  1.00  0.00           C  
ATOM   2147  OE1 GLU   272     124.638 162.251 117.381  1.00  0.00           O  
ATOM   2148  OE2 GLU   272     126.496 162.374 116.163  1.00  0.00           O  
ATOM   2149  N   LEU   273     122.390 159.598 114.282  1.00  0.00              
ATOM   2150  CA  LEU   273     121.779 159.633 112.978  1.00  0.00              
ATOM   2151  CB  LEU   273     121.181 161.001 112.631  1.00  0.00              
ATOM   2152  C   LEU   273     122.723 159.309 111.862  1.00  0.00              
ATOM   2153  O   LEU   273     122.373 158.514 110.993  1.00  0.00              
ATOM   2154  CG  LEU   273     119.965 161.360 113.492  1.00  0.00           C  
ATOM   2155  CD1 LEU   273     118.793 160.403 113.218  1.00  0.00           C  
ATOM   2156  CD2 LEU   273     120.339 161.439 114.978  1.00  0.00           C  
ATOM   2157  N   LEU   274     123.931 159.892 111.803  1.00  0.00              
ATOM   2158  CA  LEU   274     124.717 159.524 110.652  1.00  0.00              
ATOM   2159  CB  LEU   274     125.928 160.463 110.453  1.00  0.00              
ATOM   2160  C   LEU   274     125.181 158.107 110.888  1.00  0.00              
ATOM   2161  O   LEU   274     125.698 157.811 111.963  1.00  0.00              
ATOM   2162  CG  LEU   274     126.808 160.221 109.205  1.00  0.00           C  
ATOM   2163  CD1 LEU   274     127.859 161.332 109.069  1.00  0.00           C  
ATOM   2164  CD2 LEU   274     127.477 158.838 109.206  1.00  0.00           C  
ATOM   2165  N   LEU   275     125.011 157.166 109.920  1.00  0.00              
ATOM   2166  CA  LEU   275     125.474 155.835 110.294  1.00  0.00              
ATOM   2167  CB  LEU   275     124.562 155.203 111.364  1.00  0.00              
ATOM   2168  C   LEU   275     125.594 154.880 109.141  1.00  0.00              
ATOM   2169  O   LEU   275     124.986 153.798 109.122  1.00  0.00              
ATOM   2170  CG  LEU   275     124.945 153.799 111.860  1.00  0.00           C  
ATOM   2171  CD1 LEU   275     126.257 153.771 112.671  1.00  0.00           C  
ATOM   2172  CD2 LEU   275     123.758 153.197 112.620  1.00  0.00           C  
ATOM   2173  N   LYS   276     126.505 155.206 108.208  1.00  0.00              
ATOM   2174  CA  LYS   276     126.632 154.376 107.057  1.00  0.00              
ATOM   2175  CB  LYS   276     127.158 152.947 107.334  1.00  0.00              
ATOM   2176  C   LYS   276     125.270 154.298 106.445  1.00  0.00              
ATOM   2177  O   LYS   276     124.472 155.227 106.527  1.00  0.00              
ATOM   2178  CG  LYS   276     128.680 152.825 107.520  1.00  0.00           C  
ATOM   2179  CD  LYS   276     129.115 151.482 108.127  1.00  0.00           C  
ATOM   2180  CE  LYS   276     130.619 151.185 108.066  1.00  0.00           C  
ATOM   2181  NZ  LYS   276     130.938 150.371 106.870  1.00  0.00           N  
ATOM   2182  N   ASP   277     124.957 153.152 105.842  1.00  0.00              
ATOM   2183  CA  ASP   277     123.772 152.952 105.065  1.00  0.00              
ATOM   2184  CB  ASP   277     123.756 151.522 104.517  1.00  0.00              
ATOM   2185  C   ASP   277     122.515 153.138 105.869  1.00  0.00              
ATOM   2186  O   ASP   277     121.528 153.645 105.337  1.00  0.00              
ATOM   2187  CG  ASP   277     125.071 151.343 103.772  1.00  0.00           C  
ATOM   2188  OD1 ASP   277     125.301 152.080 102.777  1.00  0.00           O  
ATOM   2189  OD2 ASP   277     125.865 150.460 104.192  1.00  0.00           O  
ATOM   2190  N   HIS   278     122.490 152.721 107.154  1.00  0.00              
ATOM   2191  CA  HIS   278     121.261 152.790 107.907  1.00  0.00              
ATOM   2192  CB  HIS   278     120.824 151.422 108.454  1.00  0.00              
ATOM   2193  C   HIS   278     121.390 153.740 109.061  1.00  0.00              
ATOM   2194  O   HIS   278     122.468 153.940 109.619  1.00  0.00              
ATOM   2195  ND1 HIS   278     119.374 150.324 106.676  1.00  0.00           N  
ATOM   2196  CG  HIS   278     120.570 150.440 107.348  1.00  0.00           C  
ATOM   2197  NE2 HIS   278     120.758 148.837 105.771  1.00  0.00           N  
ATOM   2198  CD2 HIS   278     121.404 149.524 106.783  1.00  0.00           C  
ATOM   2199  CE1 HIS   278     119.541 149.351 105.744  1.00  0.00           C  
ATOM   2200  N   SER   279     120.250 154.364 109.429  1.00  0.00              
ATOM   2201  CA  SER   279     120.159 155.360 110.462  1.00  0.00              
ATOM   2202  CB  SER   279     118.823 156.129 110.438  1.00  0.00              
ATOM   2203  C   SER   279     120.317 154.780 111.837  1.00  0.00              
ATOM   2204  O   SER   279     120.764 155.472 112.750  1.00  0.00              
ATOM   2205  OG  SER   279     117.742 155.263 110.748  1.00  0.00           O  
ATOM   2206  N   TYR   280     119.971 153.496 112.037  1.00  0.00              
ATOM   2207  CA  TYR   280     119.988 152.964 113.373  1.00  0.00              
ATOM   2208  CB  TYR   280     118.633 152.350 113.755  1.00  0.00              
ATOM   2209  C   TYR   280     121.006 151.870 113.411  1.00  0.00              
ATOM   2210  O   TYR   280     121.169 151.128 112.445  1.00  0.00              
ATOM   2211  CG  TYR   280     118.672 151.932 115.180  1.00  0.00           C  
ATOM   2212  CD1 TYR   280     118.449 152.856 116.174  1.00  0.00           C  
ATOM   2213  CD2 TYR   280     118.917 150.622 115.522  1.00  0.00           C  
ATOM   2214  CE1 TYR   280     118.478 152.480 117.494  1.00  0.00           C  
ATOM   2215  CE2 TYR   280     118.947 150.241 116.841  1.00  0.00           C  
ATOM   2216  CZ  TYR   280     118.727 151.171 117.828  1.00  0.00           C  
ATOM   2217  OH  TYR   280     118.756 150.785 119.184  1.00  0.00           O  
ATOM   2218  N   TYR   281     121.733 151.747 114.540  1.00  0.00              
ATOM   2219  CA  TYR   281     122.765 150.759 114.627  1.00  0.00              
ATOM   2220  CB  TYR   281     123.912 151.194 115.554  1.00  0.00              
ATOM   2221  C   TYR   281     122.178 149.478 115.150  1.00  0.00              
ATOM   2222  O   TYR   281     121.493 149.447 116.174  1.00  0.00              
ATOM   2223  CG  TYR   281     125.040 150.261 115.310  1.00  0.00           C  
ATOM   2224  CD1 TYR   281     125.819 150.413 114.186  1.00  0.00           C  
ATOM   2225  CD2 TYR   281     125.326 149.251 116.198  1.00  0.00           C  
ATOM   2226  CE1 TYR   281     126.868 149.561 113.942  1.00  0.00           C  
ATOM   2227  CE2 TYR   281     126.375 148.397 115.958  1.00  0.00           C  
ATOM   2228  CZ  TYR   281     127.145 148.551 114.831  1.00  0.00           C  
ATOM   2229  OH  TYR   281     128.221 147.671 114.588  1.00  0.00           O  
ATOM   2230  N   SER   282     122.425 148.372 114.420  1.00  0.00              
ATOM   2231  CA  SER   282     121.952 147.078 114.823  1.00  0.00              
ATOM   2232  CB  SER   282     120.548 146.737 114.285  1.00  0.00              
ATOM   2233  C   SER   282     122.925 146.079 114.284  1.00  0.00              
ATOM   2234  O   SER   282     123.765 146.398 113.447  1.00  0.00              
ATOM   2235  OG  SER   282     120.547 146.734 112.865  1.00  0.00           O  
ATOM   2236  N   ARG   283     122.865 144.828 114.769  1.00  0.00              
ATOM   2237  CA  ARG   283     123.809 143.858 114.294  1.00  0.00              
ATOM   2238  CB  ARG   283     123.759 142.529 115.069  1.00  0.00              
ATOM   2239  C   ARG   283     123.583 143.616 112.836  1.00  0.00              
ATOM   2240  O   ARG   283     124.544 143.534 112.075  1.00  0.00              
ATOM   2241  CG  ARG   283     124.467 142.639 116.424  1.00  0.00           C  
ATOM   2242  CD  ARG   283     124.471 141.354 117.255  1.00  0.00           C  
ATOM   2243  NE  ARG   283     123.150 141.247 117.931  1.00  0.00           N  
ATOM   2244  CZ  ARG   283     122.981 141.791 119.171  1.00  0.00           C  
ATOM   2245  NH1 ARG   283     124.023 142.425 119.785  1.00  0.00           N  
ATOM   2246  NH2 ARG   283     121.771 141.703 119.797  1.00  0.00           N  
ATOM   2247  N   ASP   284     122.311 143.524 112.400  1.00  0.00              
ATOM   2248  CA  ASP   284     122.015 143.236 111.023  1.00  0.00              
ATOM   2249  CB  ASP   284     120.502 143.115 110.756  1.00  0.00              
ATOM   2250  C   ASP   284     122.522 144.348 110.156  1.00  0.00              
ATOM   2251  O   ASP   284     123.131 144.096 109.117  1.00  0.00              
ATOM   2252  CG  ASP   284     119.988 141.837 111.408  1.00  0.00           C  
ATOM   2253  OD1 ASP   284     120.833 141.008 111.840  1.00  0.00           O  
ATOM   2254  OD2 ASP   284     118.741 141.671 111.475  1.00  0.00           O  
ATOM   2255  N   ALA   285     122.299 145.612 110.570  1.00  0.00              
ATOM   2256  CA  ALA   285     122.702 146.737 109.777  1.00  0.00              
ATOM   2257  CB  ALA   285     122.339 148.085 110.424  1.00  0.00              
ATOM   2258  C   ALA   285     124.187 146.691 109.624  1.00  0.00              
ATOM   2259  O   ALA   285     124.715 146.922 108.539  1.00  0.00              
ATOM   2260  N   CYS   286     124.892 146.366 110.721  1.00  0.00              
ATOM   2261  CA  CYS   286     126.325 146.289 110.745  1.00  0.00              
ATOM   2262  CB  CYS   286     126.849 145.889 112.139  1.00  0.00              
ATOM   2263  C   CYS   286     126.793 145.240 109.781  1.00  0.00              
ATOM   2264  O   CYS   286     127.760 145.447 109.049  1.00  0.00              
ATOM   2265  SG  CYS   286     128.608 145.440 112.132  1.00  0.00           S  
ATOM   2266  N   LEU   287     126.139 144.068 109.753  1.00  0.00              
ATOM   2267  CA  LEU   287     126.622 143.059 108.856  1.00  0.00              
ATOM   2268  CB  LEU   287     125.997 141.662 109.032  1.00  0.00              
ATOM   2269  C   LEU   287     126.449 143.473 107.428  1.00  0.00              
ATOM   2270  O   LEU   287     127.353 143.278 106.618  1.00  0.00              
ATOM   2271  CG  LEU   287     126.598 140.859 110.204  1.00  0.00           C  
ATOM   2272  CD1 LEU   287     126.234 141.446 111.572  1.00  0.00           C  
ATOM   2273  CD2 LEU   287     126.261 139.369 110.084  1.00  0.00           C  
ATOM   2274  N   THR   288     125.289 144.061 107.075  1.00  0.00              
ATOM   2275  CA  THR   288     125.060 144.441 105.709  1.00  0.00              
ATOM   2276  CB  THR   288     123.690 145.006 105.445  1.00  0.00              
ATOM   2277  C   THR   288     126.035 145.506 105.314  1.00  0.00              
ATOM   2278  O   THR   288     126.549 145.500 104.196  1.00  0.00              
ATOM   2279  OG1 THR   288     123.456 146.146 106.258  1.00  0.00           O  
ATOM   2280  CG2 THR   288     122.631 143.928 105.702  1.00  0.00           C  
ATOM   2281  N   GLU   289     126.320 146.454 106.225  1.00  0.00              
ATOM   2282  CA  GLU   289     127.165 147.557 105.876  1.00  0.00              
ATOM   2283  CB  GLU   289     127.329 148.539 107.049  1.00  0.00              
ATOM   2284  C   GLU   289     128.514 147.055 105.459  1.00  0.00              
ATOM   2285  O   GLU   289     129.032 147.457 104.418  1.00  0.00              
ATOM   2286  CG  GLU   289     126.023 149.264 107.394  1.00  0.00           C  
ATOM   2287  CD  GLU   289     126.212 150.069 108.673  1.00  0.00           C  
ATOM   2288  OE1 GLU   289     127.116 149.711 109.474  1.00  0.00           O  
ATOM   2289  OE2 GLU   289     125.446 151.050 108.870  1.00  0.00           O  
ATOM   2290  N   TYR   290     129.122 146.162 106.261  1.00  0.00              
ATOM   2291  CA  TYR   290     130.419 145.623 105.958  1.00  0.00              
ATOM   2292  CB  TYR   290     131.160 145.094 107.192  1.00  0.00              
ATOM   2293  C   TYR   290     130.383 144.642 104.824  1.00  0.00              
ATOM   2294  O   TYR   290     131.364 144.499 104.097  1.00  0.00              
ATOM   2295  CG  TYR   290     131.477 146.363 107.913  1.00  0.00           C  
ATOM   2296  CD1 TYR   290     130.583 146.903 108.808  1.00  0.00           C  
ATOM   2297  CD2 TYR   290     132.652 147.036 107.662  1.00  0.00           C  
ATOM   2298  CE1 TYR   290     130.867 148.080 109.460  1.00  0.00           C  
ATOM   2299  CE2 TYR   290     132.943 148.214 108.310  1.00  0.00           C  
ATOM   2300  CZ  TYR   290     132.049 148.735 109.214  1.00  0.00           C  
ATOM   2301  OH  TYR   290     132.340 149.943 109.883  1.00  0.00           O  
ATOM   2302  N   ALA   291     129.272 143.900 104.664  1.00  0.00              
ATOM   2303  CA  ALA   291     129.164 142.959 103.584  1.00  0.00              
ATOM   2304  CB  ALA   291     127.813 142.224 103.571  1.00  0.00              
ATOM   2305  C   ALA   291     129.273 143.717 102.297  1.00  0.00              
ATOM   2306  O   ALA   291     129.893 143.250 101.343  1.00  0.00              
ATOM   2307  N   SER   292     128.654 144.911 102.237  1.00  0.00              
ATOM   2308  CA  SER   292     128.674 145.713 101.047  1.00  0.00              
ATOM   2309  CB  SER   292     127.821 146.988 101.180  1.00  0.00              
ATOM   2310  C   SER   292     130.080 146.139 100.750  1.00  0.00              
ATOM   2311  O   SER   292     130.542 146.034  99.615  1.00  0.00              
ATOM   2312  OG  SER   292     126.456 146.645 101.374  1.00  0.00           O  
ATOM   2313  N   GLU   293     130.811 146.608 101.778  1.00  0.00              
ATOM   2314  CA  GLU   293     132.143 147.112 101.588  1.00  0.00              
ATOM   2315  CB  GLU   293     132.778 147.593 102.905  1.00  0.00              
ATOM   2316  C   GLU   293     133.006 146.009 101.059  1.00  0.00              
ATOM   2317  O   GLU   293     133.816 146.220 100.157  1.00  0.00              
ATOM   2318  CG  GLU   293     132.079 148.809 103.519  1.00  0.00           C  
ATOM   2319  CD  GLU   293     132.414 150.020 102.662  1.00  0.00           C  
ATOM   2320  OE1 GLU   293     133.589 150.116 102.217  1.00  0.00           O  
ATOM   2321  OE2 GLU   293     131.503 150.860 102.435  1.00  0.00           O  
ATOM   2322  N   LEU   294     132.842 144.793 101.608  1.00  0.00              
ATOM   2323  CA  LEU   294     133.653 143.669 101.239  1.00  0.00              
ATOM   2324  CB  LEU   294     133.300 142.417 102.061  1.00  0.00              
ATOM   2325  C   LEU   294     133.452 143.328  99.795  1.00  0.00              
ATOM   2326  O   LEU   294     134.418 143.101  99.069  1.00  0.00              
ATOM   2327  CG  LEU   294     134.130 141.171 101.703  1.00  0.00           C  
ATOM   2328  CD1 LEU   294     135.627 141.400 101.960  1.00  0.00           C  
ATOM   2329  CD2 LEU   294     133.587 139.923 102.418  1.00  0.00           C  
ATOM   2330  N   ALA   295     132.187 143.277  99.339  1.00  0.00              
ATOM   2331  CA  ALA   295     131.885 142.913  97.983  1.00  0.00              
ATOM   2332  CB  ALA   295     130.374 142.793  97.715  1.00  0.00              
ATOM   2333  C   ALA   295     132.428 143.940  97.044  1.00  0.00              
ATOM   2334  O   ALA   295     132.947 143.604  95.981  1.00  0.00              
ATOM   2335  N   ALA   296     132.310 145.230  97.404  1.00  0.00              
ATOM   2336  CA  ALA   296     132.773 146.264  96.527  1.00  0.00              
ATOM   2337  CB  ALA   296     132.516 147.675  97.082  1.00  0.00              
ATOM   2338  C   ALA   296     134.248 146.117  96.340  1.00  0.00              
ATOM   2339  O   ALA   296     134.753 146.208  95.223  1.00  0.00              
ATOM   2340  N   LEU   297     134.989 145.873  97.435  1.00  0.00              
ATOM   2341  CA  LEU   297     136.413 145.796  97.295  1.00  0.00              
ATOM   2342  CB  LEU   297     137.135 145.648  98.645  1.00  0.00              
ATOM   2343  C   LEU   297     136.794 144.620  96.443  1.00  0.00              
ATOM   2344  O   LEU   297     137.596 144.756  95.522  1.00  0.00              
ATOM   2345  CG  LEU   297     136.978 146.876  99.561  1.00  0.00           C  
ATOM   2346  CD1 LEU   297     137.717 146.675 100.893  1.00  0.00           C  
ATOM   2347  CD2 LEU   297     137.398 148.168  98.844  1.00  0.00           C  
ATOM   2348  N   THR   298     136.253 143.425  96.755  1.00  0.00              
ATOM   2349  CA  THR   298     136.629 142.229  96.050  1.00  0.00              
ATOM   2350  CB  THR   298     136.192 140.995  96.779  1.00  0.00              
ATOM   2351  C   THR   298     136.046 142.132  94.668  1.00  0.00              
ATOM   2352  O   THR   298     136.741 141.839  93.698  1.00  0.00              
ATOM   2353  OG1 THR   298     136.740 140.982  98.087  1.00  0.00           O  
ATOM   2354  CG2 THR   298     136.678 139.764  95.996  1.00  0.00           C  
ATOM   2355  N   CYS   299     134.717 142.282  94.572  1.00  0.00              
ATOM   2356  CA  CYS   299     133.982 142.137  93.348  1.00  0.00              
ATOM   2357  CB  CYS   299     132.529 141.718  93.575  1.00  0.00              
ATOM   2358  C   CYS   299     133.967 143.357  92.478  1.00  0.00              
ATOM   2359  O   CYS   299     133.784 143.248  91.266  1.00  0.00              
ATOM   2360  SG  CYS   299     131.777 141.334  91.983  1.00  0.00           S  
ATOM   2361  N   ASN   300     134.122 144.555  93.069  1.00  0.00              
ATOM   2362  CA  ASN   300     133.967 145.772  92.323  1.00  0.00              
ATOM   2363  CB  ASN   300     134.769 145.797  91.006  1.00  0.00              
ATOM   2364  C   ASN   300     132.514 145.907  91.963  1.00  0.00              
ATOM   2365  O   ASN   300     132.173 146.572  90.986  1.00  0.00              
ATOM   2366  CG  ASN   300     136.250 145.947  91.324  1.00  0.00           C  
ATOM   2367  OD1 ASN   300     136.655 146.859  92.043  1.00  0.00           O  
ATOM   2368  ND2 ASN   300     137.086 145.026  90.773  1.00  0.00           N  
ATOM   2369  N   CYS   301     131.612 145.284  92.755  1.00  0.00              
ATOM   2370  CA  CYS   301     130.208 145.408  92.478  1.00  0.00              
ATOM   2371  CB  CYS   301     129.627 144.331  91.557  1.00  0.00              
ATOM   2372  C   CYS   301     129.471 145.171  93.759  1.00  0.00              
ATOM   2373  O   CYS   301     130.053 144.762  94.762  1.00  0.00              
ATOM   2374  SG  CYS   301     129.092 142.904  92.543  1.00  0.00           S  
ATOM   2375  N   SER   302     128.143 145.418  93.740  1.00  0.00              
ATOM   2376  CA  SER   302     127.321 145.171  94.887  1.00  0.00              
ATOM   2377  CB  SER   302     126.766 146.454  95.529  1.00  0.00              
ATOM   2378  C   SER   302     126.147 144.351  94.433  1.00  0.00              
ATOM   2379  O   SER   302     125.730 144.429  93.278  1.00  0.00              
ATOM   2380  OG  SER   302     127.831 147.248  96.031  1.00  0.00           O  
ATOM   2381  N   SER   303     125.598 143.520  95.345  1.00  0.00              
ATOM   2382  CA  SER   303     124.448 142.709  95.050  1.00  0.00              
ATOM   2383  CB  SER   303     124.134 141.668  96.137  1.00  0.00              
ATOM   2384  C   SER   303     123.261 143.624  95.033  1.00  0.00              
ATOM   2385  O   SER   303     123.333 144.767  95.477  1.00  0.00              
ATOM   2386  OG  SER   303     125.246 140.820  96.354  1.00  0.00           O  
ATOM   2387  N   SER   304     122.120 143.120  94.525  1.00  0.00              
ATOM   2388  CA  SER   304     120.919 143.903  94.393  1.00  0.00              
ATOM   2389  CB  SER   304     119.762 143.117  93.755  1.00  0.00              
ATOM   2390  C   SER   304     120.412 144.348  95.735  1.00  0.00              
ATOM   2391  O   SER   304     119.885 145.451  95.870  1.00  0.00              
ATOM   2392  OG  SER   304     120.094 142.740  92.430  1.00  0.00           O  
ATOM   2393  N   GLY   305     120.525 143.477  96.752  1.00  0.00              
ATOM   2394  CA  GLY   305     120.025 143.705  98.083  1.00  0.00              
ATOM   2395  C   GLY   305     120.781 144.782  98.812  1.00  0.00              
ATOM   2396  O   GLY   305     120.248 145.404  99.731  1.00  0.00              
ATOM   2397  N   GLN   306     122.070 144.973  98.483  1.00  0.00              
ATOM   2398  CA  GLN   306     122.920 145.872  99.221  1.00  0.00              
ATOM   2399  CB  GLN   306     124.410 145.557  98.999  1.00  0.00              
ATOM   2400  C   GLN   306     122.680 147.316  98.877  1.00  0.00              
ATOM   2401  O   GLN   306     122.293 147.661  97.762  1.00  0.00              
ATOM   2402  CG  GLN   306     124.786 144.149  99.471  1.00  0.00           C  
ATOM   2403  CD  GLN   306     126.212 143.855  99.026  1.00  0.00           C  
ATOM   2404  OE1 GLN   306     126.852 144.676  98.372  1.00  0.00           O  
ATOM   2405  NE2 GLN   306     126.722 142.646  99.385  1.00  0.00           N  
ATOM   2406  N   THR   307     122.911 148.209  99.868  1.00  0.00              
ATOM   2407  CA  THR   307     122.739 149.626  99.690  1.00  0.00              
ATOM   2408  CB  THR   307     122.375 150.320 100.964  1.00  0.00              
ATOM   2409  C   THR   307     124.031 150.190  99.172  1.00  0.00              
ATOM   2410  O   THR   307     124.998 149.447  99.022  1.00  0.00              
ATOM   2411  OG1 THR   307     123.398 150.119 101.924  1.00  0.00           O  
ATOM   2412  CG2 THR   307     121.052 149.729 101.483  1.00  0.00           C  
ATOM   2413  N   ALA   308     124.039 151.505  98.825  1.00  0.00              
ATOM   2414  CA  ALA   308     125.188 152.249  98.355  1.00  0.00              
ATOM   2415  CB  ALA   308     126.575 151.593  98.519  1.00  0.00              
ATOM   2416  C   ALA   308     125.016 152.600  96.906  1.00  0.00              
ATOM   2417  O   ALA   308     123.960 152.391  96.314  1.00  0.00              
ATOM   2418  N   THR   309     126.043 153.284  96.360  1.00  0.00              
ATOM   2419  CA  THR   309     126.175 153.760  95.007  1.00  0.00              
ATOM   2420  CB  THR   309     127.069 154.959  94.934  1.00  0.00              
ATOM   2421  C   THR   309     126.689 152.765  93.998  1.00  0.00              
ATOM   2422  O   THR   309     126.333 152.850  92.823  1.00  0.00              
ATOM   2423  OG1 THR   309     128.385 154.618  95.345  1.00  0.00           O  
ATOM   2424  CG2 THR   309     126.493 156.038  95.866  1.00  0.00           C  
ATOM   2425  N   ASN   310     127.547 151.813  94.417  1.00  0.00              
ATOM   2426  CA  ASN   310     128.287 150.969  93.510  1.00  0.00              
ATOM   2427  CB  ASN   310     129.084 149.867  94.229  1.00  0.00              
ATOM   2428  C   ASN   310     127.398 150.318  92.497  1.00  0.00              
ATOM   2429  O   ASN   310     126.192 150.183  92.687  1.00  0.00              
ATOM   2430  CG  ASN   310     130.149 150.551  95.076  1.00  0.00           C  
ATOM   2431  OD1 ASN   310     130.916 151.378  94.585  1.00  0.00           O  
ATOM   2432  ND2 ASN   310     130.191 150.208  96.391  1.00  0.00           N  
ATOM   2433  N   SER   311     128.002 149.923  91.353  1.00  0.00              
ATOM   2434  CA  SER   311     127.263 149.316  90.282  1.00  0.00              
ATOM   2435  CB  SER   311     128.087 149.152  88.992  1.00  0.00              
ATOM   2436  C   SER   311     126.815 147.956  90.720  1.00  0.00              
ATOM   2437  O   SER   311     127.490 147.279  91.495  1.00  0.00              
ATOM   2438  OG  SER   311     127.298 148.547  87.979  1.00  0.00           O  
ATOM   2439  N   CYS   312     125.638 147.526  90.220  1.00  0.00              
ATOM   2440  CA  CYS   312     125.081 146.254  90.578  1.00  0.00              
ATOM   2441  CB  CYS   312     123.603 146.100  90.183  1.00  0.00              
ATOM   2442  C   CYS   312     125.858 145.196  89.863  1.00  0.00              
ATOM   2443  O   CYS   312     126.391 145.433  88.781  1.00  0.00              
ATOM   2444  SG  CYS   312     122.529 147.280  91.052  1.00  0.00           S  
ATOM   2445  N   ASN   313     125.941 143.988  90.456  1.00  0.00              
ATOM   2446  CA  ASN   313     126.716 142.948  89.847  1.00  0.00              
ATOM   2447  CB  ASN   313     126.956 141.717  90.722  1.00  0.00              
ATOM   2448  C   ASN   313     125.987 142.417  88.667  1.00  0.00              
ATOM   2449  O   ASN   313     124.759 142.350  88.643  1.00  0.00              
ATOM   2450  CG  ASN   313     125.621 141.035  90.891  1.00  0.00           C  
ATOM   2451  OD1 ASN   313     125.315 140.075  90.187  1.00  0.00           O  
ATOM   2452  ND2 ASN   313     124.803 141.545  91.848  1.00  0.00           N  
ATOM   2453  N   GLY   314     126.759 142.018  87.642  1.00  0.00              
ATOM   2454  CA  GLY   314     126.169 141.403  86.498  1.00  0.00              
ATOM   2455  C   GLY   314     126.016 139.958  86.848  1.00  0.00              
ATOM   2456  O   GLY   314     126.500 139.496  87.879  1.00  0.00              
ATOM   2457  N   ALA   315     125.353 139.195  85.967  1.00  0.00              
ATOM   2458  CA  ALA   315     125.123 137.804  86.223  1.00  0.00              
ATOM   2459  CB  ALA   315     124.384 137.111  85.071  1.00  0.00              
ATOM   2460  C   ALA   315     126.447 137.121  86.334  1.00  0.00              
ATOM   2461  O   ALA   315     126.629 136.242  87.173  1.00  0.00              
ATOM   2462  N   LYS   316     127.409 137.508  85.476  1.00  0.00              
ATOM   2463  CA  LYS   316     128.694 136.867  85.475  1.00  0.00              
ATOM   2464  CB  LYS   316     129.668 137.465  84.445  1.00  0.00              
ATOM   2465  C   LYS   316     129.342 137.073  86.808  1.00  0.00              
ATOM   2466  O   LYS   316     129.921 136.147  87.374  1.00  0.00              
ATOM   2467  CG  LYS   316     129.222 137.323  82.990  1.00  0.00           C  
ATOM   2468  CD  LYS   316     130.066 138.153  82.020  1.00  0.00           C  
ATOM   2469  CE  LYS   316     130.076 139.651  82.337  1.00  0.00           C  
ATOM   2470  NZ  LYS   316     128.759 140.247  82.020  1.00  0.00           N  
ATOM   2471  N   PHE   317     129.252 138.305  87.345  1.00  0.00              
ATOM   2472  CA  PHE   317     129.880 138.647  88.593  1.00  0.00              
ATOM   2473  CB  PHE   317     129.706 140.123  88.984  1.00  0.00              
ATOM   2474  C   PHE   317     129.277 137.849  89.694  1.00  0.00              
ATOM   2475  O   PHE   317     129.962 137.411  90.616  1.00  0.00              
ATOM   2476  CG  PHE   317     130.611 140.914  88.113  1.00  0.00           C  
ATOM   2477  CD1 PHE   317     130.204 141.339  86.869  1.00  0.00           C  
ATOM   2478  CD2 PHE   317     131.878 141.220  88.550  1.00  0.00           C  
ATOM   2479  CE1 PHE   317     131.055 142.067  86.072  1.00  0.00           C  
ATOM   2480  CE2 PHE   317     132.732 141.948  87.756  1.00  0.00           C  
ATOM   2481  CZ  PHE   317     132.319 142.373  86.515  1.00  0.00           C  
ATOM   2482  N   LEU   318     127.955 137.668  89.638  1.00  0.00              
ATOM   2483  CA  LEU   318     127.260 136.948  90.658  1.00  0.00              
ATOM   2484  CB  LEU   318     125.773 136.883  90.236  1.00  0.00              
ATOM   2485  C   LEU   318     127.846 135.558  90.709  1.00  0.00              
ATOM   2486  O   LEU   318     128.335 135.092  91.735  1.00  0.00              
ATOM   2487  CG  LEU   318     124.750 136.237  91.186  1.00  0.00           C  
ATOM   2488  CD1 LEU   318     125.030 134.744  91.392  1.00  0.00           C  
ATOM   2489  CD2 LEU   318     124.583 137.048  92.479  1.00  0.00           C  
ATOM   2490  N   THR   319     127.901 134.855  89.574  1.00  0.00              
ATOM   2491  CA  THR   319     128.365 133.501  89.664  1.00  0.00              
ATOM   2492  CB  THR   319     128.157 132.739  88.389  1.00  0.00              
ATOM   2493  C   THR   319     129.813 133.429  90.037  1.00  0.00              
ATOM   2494  O   THR   319     130.205 132.607  90.865  1.00  0.00              
ATOM   2495  OG1 THR   319     128.796 133.396  87.305  1.00  0.00           O  
ATOM   2496  CG2 THR   319     126.648 132.630  88.125  1.00  0.00           C  
ATOM   2497  N   CYS   320     130.649 134.270  89.408  1.00  0.00              
ATOM   2498  CA  CYS   320     132.065 134.236  89.610  1.00  0.00              
ATOM   2499  CB  CYS   320     132.807 135.085  88.568  1.00  0.00              
ATOM   2500  C   CYS   320     132.480 134.725  90.961  1.00  0.00              
ATOM   2501  O   CYS   320     133.362 134.137  91.584  1.00  0.00              
ATOM   2502  SG  CYS   320     134.603 135.051  88.811  1.00  0.00           S  
ATOM   2503  N   ILE   321     131.860 135.813  91.460  1.00  0.00              
ATOM   2504  CA  ILE   321     132.452 136.402  92.618  1.00  0.00              
ATOM   2505  CB  ILE   321     133.275 137.578  92.209  1.00  0.00              
ATOM   2506  C   ILE   321     131.485 136.770  93.709  1.00  0.00              
ATOM   2507  O   ILE   321     131.715 136.400  94.859  1.00  0.00              
ATOM   2508  CG2 ILE   321     132.408 138.444  91.300  1.00  0.00           C  
ATOM   2509  CG1 ILE   321     133.932 138.252  93.414  1.00  0.00           C  
ATOM   2510  CD1 ILE   321     134.996 137.378  94.069  1.00  0.00           C  
ATOM   2511  N   ILE   322     130.397 137.519  93.432  1.00  0.00              
ATOM   2512  CA  ILE   322     129.645 137.944  94.581  1.00  0.00              
ATOM   2513  CB  ILE   322     128.768 139.161  94.413  1.00  0.00              
ATOM   2514  C   ILE   322     128.990 136.843  95.377  1.00  0.00              
ATOM   2515  O   ILE   322     129.106 136.898  96.599  1.00  0.00              
ATOM   2516  CG2 ILE   322     129.699 140.371  94.282  1.00  0.00           C  
ATOM   2517  CG1 ILE   322     127.735 139.081  93.299  1.00  0.00           C  
ATOM   2518  CD1 ILE   322     126.725 140.198  93.483  1.00  0.00           C  
ATOM   2519  N   PRO   323     128.302 135.864  94.854  1.00  0.00              
ATOM   2520  CA  PRO   323     127.854 134.855  95.772  1.00  0.00              
ATOM   2521  CB  PRO   323     126.841 134.013  95.022  1.00  0.00              
ATOM   2522  C   PRO   323     128.889 134.118  96.558  1.00  0.00              
ATOM   2523  O   PRO   323     128.648 133.874  97.738  1.00  0.00              
ATOM   2524  CD  PRO   323     127.184 136.205  93.995  1.00  0.00           C  
ATOM   2525  CG  PRO   323     126.135 135.088  94.188  1.00  0.00           C  
ATOM   2526  N   SER   324     130.046 133.770  95.973  1.00  0.00              
ATOM   2527  CA  SER   324     131.020 133.056  96.747  1.00  0.00              
ATOM   2528  CB  SER   324     132.241 132.634  95.913  1.00  0.00              
ATOM   2529  C   SER   324     131.502 133.959  97.842  1.00  0.00              
ATOM   2530  O   SER   324     131.762 133.512  98.958  1.00  0.00              
ATOM   2531  OG  SER   324     132.919 133.784  95.428  1.00  0.00           O  
ATOM   2532  N   SER   325     131.628 135.267  97.539  1.00  0.00              
ATOM   2533  CA  SER   325     132.129 136.235  98.474  1.00  0.00              
ATOM   2534  CB  SER   325     132.245 137.635  97.841  1.00  0.00              
ATOM   2535  C   SER   325     131.205 136.340  99.650  1.00  0.00              
ATOM   2536  O   SER   325     131.640 136.333 100.800  1.00  0.00              
ATOM   2537  OG  SER   325     132.743 138.569  98.787  1.00  0.00           O  
ATOM   2538  N   PHE   326     129.895 136.451  99.392  1.00  0.00              
ATOM   2539  CA  PHE   326     128.941 136.581 100.455  1.00  0.00              
ATOM   2540  CB  PHE   326     127.529 136.885  99.932  1.00  0.00              
ATOM   2541  C   PHE   326     128.894 135.300 101.229  1.00  0.00              
ATOM   2542  O   PHE   326     128.802 135.309 102.455  1.00  0.00              
ATOM   2543  CG  PHE   326     126.658 137.209 101.093  1.00  0.00           C  
ATOM   2544  CD1 PHE   326     126.609 138.489 101.589  1.00  0.00           C  
ATOM   2545  CD2 PHE   326     125.885 136.235 101.681  1.00  0.00           C  
ATOM   2546  CE1 PHE   326     125.800 138.784 102.660  1.00  0.00           C  
ATOM   2547  CE2 PHE   326     125.075 136.526 102.753  1.00  0.00           C  
ATOM   2548  CZ  PHE   326     125.032 137.806 103.245  1.00  0.00           C  
ATOM   2549  N   VAL   327     128.966 134.154 100.524  1.00  0.00              
ATOM   2550  CA  VAL   327     128.866 132.879 101.173  1.00  0.00              
ATOM   2551  CB  VAL   327     128.990 131.716 100.231  1.00  0.00              
ATOM   2552  C   VAL   327     129.962 132.768 102.181  1.00  0.00              
ATOM   2553  O   VAL   327     129.738 132.287 103.291  1.00  0.00              
ATOM   2554  CG1 VAL   327     129.055 130.423 101.061  1.00  0.00           C  
ATOM   2555  CG2 VAL   327     127.804 131.750  99.253  1.00  0.00           C  
ATOM   2556  N   ILE   328     131.184 133.212 101.832  1.00  0.00              
ATOM   2557  CA  ILE   328     132.256 133.072 102.773  1.00  0.00              
ATOM   2558  CB  ILE   328     133.621 133.409 102.230  1.00  0.00              
ATOM   2559  C   ILE   328     131.990 133.907 103.988  1.00  0.00              
ATOM   2560  O   ILE   328     132.217 133.467 105.114  1.00  0.00              
ATOM   2561  CG2 ILE   328     133.935 132.403 101.115  1.00  0.00           C  
ATOM   2562  CG1 ILE   328     133.731 134.876 101.796  1.00  0.00           C  
ATOM   2563  CD1 ILE   328     135.161 135.310 101.477  1.00  0.00           C  
ATOM   2564  N   ARG   329     131.491 135.140 103.798  1.00  0.00              
ATOM   2565  CA  ARG   329     131.280 136.024 104.908  1.00  0.00              
ATOM   2566  CB  ARG   329     130.780 137.398 104.430  1.00  0.00              
ATOM   2567  C   ARG   329     130.256 135.453 105.846  1.00  0.00              
ATOM   2568  O   ARG   329     130.435 135.480 107.064  1.00  0.00              
ATOM   2569  CG  ARG   329     130.749 138.484 105.504  1.00  0.00           C  
ATOM   2570  CD  ARG   329     130.147 139.796 104.995  1.00  0.00           C  
ATOM   2571  NE  ARG   329     128.723 139.512 104.656  1.00  0.00           N  
ATOM   2572  CZ  ARG   329     127.788 139.526 105.649  1.00  0.00           C  
ATOM   2573  NH1 ARG   329     128.167 139.849 106.916  1.00  0.00           N  
ATOM   2574  NH2 ARG   329     126.484 139.210 105.403  1.00  0.00           N  
ATOM   2575  N   MET   330     129.140 134.939 105.296  1.00  0.00              
ATOM   2576  CA  MET   330     128.056 134.448 106.094  1.00  0.00              
ATOM   2577  CB  MET   330     126.842 134.123 105.211  1.00  0.00              
ATOM   2578  C   MET   330     128.442 133.208 106.841  1.00  0.00              
ATOM   2579  O   MET   330     128.083 133.053 108.008  1.00  0.00              
ATOM   2580  CG  MET   330     125.504 134.344 105.904  1.00  0.00           C  
ATOM   2581  SD  MET   330     125.142 136.106 106.162  1.00  0.00           S  
ATOM   2582  CE  MET   330     123.359 135.870 106.377  1.00  0.00           C  
ATOM   2583  N   SER   331     129.099 132.253 106.148  1.00  0.00              
ATOM   2584  CA  SER   331     129.491 131.009 106.755  1.00  0.00              
ATOM   2585  CB  SER   331     129.642 129.874 105.730  1.00  0.00              
ATOM   2586  C   SER   331     130.773 131.068 107.537  1.00  0.00              
ATOM   2587  O   SER   331     130.777 131.041 108.767  1.00  0.00              
ATOM   2588  OG  SER   331     130.028 128.676 106.387  1.00  0.00           O  
ATOM   2589  N   LEU   332     131.895 131.104 106.783  1.00  0.00              
ATOM   2590  CA  LEU   332     133.248 130.946 107.251  1.00  0.00              
ATOM   2591  CB  LEU   332     134.185 130.615 106.065  1.00  0.00              
ATOM   2592  C   LEU   332     133.841 132.088 108.035  1.00  0.00              
ATOM   2593  O   LEU   332     134.387 131.870 109.115  1.00  0.00              
ATOM   2594  CG  LEU   332     135.661 130.262 106.367  1.00  0.00           C  
ATOM   2595  CD1 LEU   332     136.340 129.750 105.088  1.00  0.00           C  
ATOM   2596  CD2 LEU   332     136.474 131.429 106.954  1.00  0.00           C  
ATOM   2597  N   SER   333     133.731 133.333 107.529  1.00  0.00              
ATOM   2598  CA  SER   333     134.520 134.435 108.027  1.00  0.00              
ATOM   2599  CB  SER   333     134.182 135.765 107.335  1.00  0.00              
ATOM   2600  C   SER   333     134.412 134.661 109.503  1.00  0.00              
ATOM   2601  O   SER   333     133.332 134.920 110.031  1.00  0.00              
ATOM   2602  OG  SER   333     134.987 136.808 107.865  1.00  0.00           O  
ATOM   2603  N   GLN   334     135.546 134.467 110.219  1.00  0.00              
ATOM   2604  CA  GLN   334     135.658 134.811 111.609  1.00  0.00              
ATOM   2605  CB  GLN   334     136.703 133.958 112.343  1.00  0.00              
ATOM   2606  C   GLN   334     136.025 136.261 111.826  1.00  0.00              
ATOM   2607  O   GLN   334     135.498 136.915 112.724  1.00  0.00              
ATOM   2608  CG  GLN   334     136.262 132.506 112.519  1.00  0.00           C  
ATOM   2609  CD  GLN   334     135.169 132.491 113.579  1.00  0.00           C  
ATOM   2610  OE1 GLN   334     134.811 133.529 114.134  1.00  0.00           O  
ATOM   2611  NE2 GLN   334     134.621 131.281 113.871  1.00  0.00           N  
ATOM   2612  N   ASN   335     137.028 136.749 111.062  1.00  0.00              
ATOM   2613  CA  ASN   335     137.636 138.050 111.219  1.00  0.00              
ATOM   2614  CB  ASN   335     139.122 138.009 110.837  1.00  0.00              
ATOM   2615  C   ASN   335     137.031 139.269 110.556  1.00  0.00              
ATOM   2616  O   ASN   335     136.938 140.317 111.191  1.00  0.00              
ATOM   2617  CG  ASN   335     139.203 137.427 109.437  1.00  0.00           C  
ATOM   2618  OD1 ASN   335     138.941 136.243 109.231  1.00  0.00           O  
ATOM   2619  ND2 ASN   335     139.568 138.277 108.444  1.00  0.00           N  
ATOM   2620  N   LEU   336     136.616 139.185 109.273  1.00  0.00              
ATOM   2621  CA  LEU   336     136.347 140.372 108.492  1.00  0.00              
ATOM   2622  CB  LEU   336     136.090 140.062 107.007  1.00  0.00              
ATOM   2623  C   LEU   336     135.213 141.236 108.964  1.00  0.00              
ATOM   2624  O   LEU   336     135.406 142.437 109.148  1.00  0.00              
ATOM   2625  CG  LEU   336     137.326 139.500 106.278  1.00  0.00           C  
ATOM   2626  CD1 LEU   336     137.021 139.209 104.800  1.00  0.00           C  
ATOM   2627  CD2 LEU   336     138.548 140.414 106.463  1.00  0.00           C  
ATOM   2628  N   SER   337     134.002 140.686 109.172  1.00  0.00              
ATOM   2629  CA  SER   337     132.922 141.551 109.566  1.00  0.00              
ATOM   2630  CB  SER   337     131.715 141.462 108.616  1.00  0.00              
ATOM   2631  C   SER   337     132.456 141.122 110.924  1.00  0.00              
ATOM   2632  O   SER   337     131.567 140.279 111.039  1.00  0.00              
ATOM   2633  OG  SER   337     130.682 142.332 109.048  1.00  0.00           O  
ATOM   2634  N   VAL   338     133.078 141.689 111.985  1.00  0.00              
ATOM   2635  CA  VAL   338     132.812 141.311 113.351  1.00  0.00              
ATOM   2636  CB  VAL   338     133.909 141.747 114.277  1.00  0.00              
ATOM   2637  C   VAL   338     131.512 141.780 113.953  1.00  0.00              
ATOM   2638  O   VAL   338     130.680 140.945 114.290  1.00  0.00              
ATOM   2639  CG1 VAL   338     133.546 141.308 115.704  1.00  0.00           C  
ATOM   2640  CG2 VAL   338     135.240 141.161 113.774  1.00  0.00           C  
ATOM   2641  N   CYS   339     131.304 143.116 114.079  1.00  0.00              
ATOM   2642  CA  CYS   339     130.147 143.761 114.662  1.00  0.00              
ATOM   2643  CB  CYS   339     128.798 143.194 114.171  1.00  0.00              
ATOM   2644  C   CYS   339     130.154 143.760 116.174  1.00  0.00              
ATOM   2645  O   CYS   339     130.247 142.725 116.832  1.00  0.00              
ATOM   2646  SG  CYS   339     128.580 143.421 112.379  1.00  0.00           S  
ATOM   2647  N   PRO   340     130.089 144.953 116.727  1.00  0.00              
ATOM   2648  CA  PRO   340     130.049 145.132 118.160  1.00  0.00              
ATOM   2649  CB  PRO   340     130.666 146.504 118.443  1.00  0.00              
ATOM   2650  C   PRO   340     128.625 145.030 118.613  1.00  0.00              
ATOM   2651  O   PRO   340     127.725 145.207 117.795  1.00  0.00              
ATOM   2652  CD  PRO   340     130.693 146.097 116.063  1.00  0.00           C  
ATOM   2653  CG  PRO   340     130.611 147.235 117.092  1.00  0.00           C  
ATOM   2654  N   ILE   341     128.388 144.782 119.914  1.00  0.00              
ATOM   2655  CA  ILE   341     127.040 144.637 120.384  1.00  0.00              
ATOM   2656  CB  ILE   341     126.945 143.969 121.723  1.00  0.00              
ATOM   2657  C   ILE   341     126.409 145.993 120.498  1.00  0.00              
ATOM   2658  O   ILE   341     127.041 146.955 120.931  1.00  0.00              
ATOM   2659  CG2 ILE   341     125.481 144.032 122.189  1.00  0.00           C  
ATOM   2660  CG1 ILE   341     127.500 142.538 121.639  1.00  0.00           C  
ATOM   2661  CD1 ILE   341     127.724 141.892 123.005  1.00  0.00           C  
ATOM   2662  N   ALA   342     125.138 146.102 120.053  1.00  0.00              
ATOM   2663  CA  ALA   342     124.397 147.331 120.134  1.00  0.00              
ATOM   2664  CB  ALA   342     123.185 147.386 119.187  1.00  0.00              
ATOM   2665  C   ALA   342     123.896 147.463 121.541  1.00  0.00              
ATOM   2666  O   ALA   342     123.882 146.489 122.289  1.00  0.00              
ATOM   2667  N   CYS   343     123.537 148.696 121.962  1.00  0.00              
ATOM   2668  CA  CYS   343     123.054 148.913 123.300  1.00  0.00              
ATOM   2669  CB  CYS   343     122.787 150.379 123.663  1.00  0.00              
ATOM   2670  C   CYS   343     121.699 148.299 123.417  1.00  0.00              
ATOM   2671  O   CYS   343     121.370 147.704 124.441  1.00  0.00              
ATOM   2672  SG  CYS   343     123.698 151.543 122.631  1.00  0.00           S  
ATOM   2673  N   GLU   344     120.866 148.462 122.365  1.00  0.00              
ATOM   2674  CA  GLU   344     119.503 148.019 122.438  1.00  0.00              
ATOM   2675  CB  GLU   344     118.514 149.173 122.218  1.00  0.00              
ATOM   2676  C   GLU   344     119.256 146.993 121.380  1.00  0.00              
ATOM   2677  O   GLU   344     119.599 147.192 120.216  1.00  0.00              
ATOM   2678  CG  GLU   344     117.042 148.774 122.283  1.00  0.00           C  
ATOM   2679  CD  GLU   344     116.240 150.044 122.048  1.00  0.00           C  
ATOM   2680  OE1 GLU   344     116.220 150.909 122.963  1.00  0.00           O  
ATOM   2681  OE2 GLU   344     115.647 150.172 120.944  1.00  0.00           O  
ATOM   2682  N   THR   345     118.648 145.852 121.772  1.00  0.00              
ATOM   2683  CA  THR   345     118.355 144.818 120.825  1.00  0.00              
ATOM   2684  CB  THR   345     119.308 143.662 120.892  1.00  0.00              
ATOM   2685  C   THR   345     116.979 144.294 121.102  1.00  0.00              
ATOM   2686  O   THR   345     116.539 144.232 122.250  1.00  0.00              
ATOM   2687  OG1 THR   345     120.635 144.118 120.677  1.00  0.00           O  
ATOM   2688  CG2 THR   345     118.923 142.640 119.809  1.00  0.00           C  
ATOM   2689  N   TYR   346     116.256 143.907 120.032  1.00  0.00              
ATOM   2690  CA  TYR   346     114.932 143.378 120.191  1.00  0.00              
ATOM   2691  CB  TYR   346     113.883 144.117 119.341  1.00  0.00              
ATOM   2692  C   TYR   346     114.954 141.977 119.651  1.00  0.00              
ATOM   2693  O   TYR   346     115.301 141.759 118.490  1.00  0.00              
ATOM   2694  CG  TYR   346     113.713 145.532 119.785  1.00  0.00           C  
ATOM   2695  CD1 TYR   346     114.734 146.447 119.657  1.00  0.00           C  
ATOM   2696  CD2 TYR   346     112.505 145.958 120.285  1.00  0.00           C  
ATOM   2697  CE1 TYR   346     114.560 147.755 120.049  1.00  0.00           C  
ATOM   2698  CE2 TYR   346     112.324 147.263 120.674  1.00  0.00           C  
ATOM   2699  CZ  TYR   346     113.352 148.162 120.560  1.00  0.00           C  
ATOM   2700  OH  TYR   346     113.161 149.500 120.959  1.00  0.00           O  
ATOM   2701  N   SER   347     114.564 140.983 120.475  1.00  0.00              
ATOM   2702  CA  SER   347     114.560 139.621 120.016  1.00  0.00              
ATOM   2703  CB  SER   347     115.452 138.690 120.855  1.00  0.00              
ATOM   2704  C   SER   347     113.155 139.108 120.117  1.00  0.00              
ATOM   2705  O   SER   347     112.392 139.543 120.977  1.00  0.00              
ATOM   2706  OG  SER   347     116.809 139.097 120.753  1.00  0.00           O  
ATOM   2707  N   TYR   348     112.759 138.180 119.216  1.00  0.00              
ATOM   2708  CA  TYR   348     111.410 137.682 119.277  1.00  0.00              
ATOM   2709  CB  TYR   348     110.619 137.907 117.978  1.00  0.00              
ATOM   2710  C   TYR   348     111.419 136.194 119.478  1.00  0.00              
ATOM   2711  O   TYR   348     111.752 135.443 118.562  1.00  0.00              
ATOM   2712  CG  TYR   348     110.473 139.372 117.772  1.00  0.00           C  
ATOM   2713  CD1 TYR   348     109.466 140.064 118.401  1.00  0.00           C  
ATOM   2714  CD2 TYR   348     111.341 140.050 116.947  1.00  0.00           C  
ATOM   2715  CE1 TYR   348     109.330 141.418 118.212  1.00  0.00           C  
ATOM   2716  CE2 TYR   348     111.209 141.404 116.754  1.00  0.00           C  
ATOM   2717  CZ  TYR   348     110.202 142.089 117.389  1.00  0.00           C  
ATOM   2718  OH  TYR   348     110.063 143.479 117.195  1.00  0.00           O  
ATOM   2719  N   PRO   349     111.053 135.734 120.647  1.00  0.00              
ATOM   2720  CA  PRO   349     110.925 134.311 120.804  1.00  0.00              
ATOM   2721  CB  PRO   349     110.929 134.047 122.307  1.00  0.00              
ATOM   2722  C   PRO   349     109.691 133.853 120.089  1.00  0.00              
ATOM   2723  O   PRO   349     108.719 134.607 120.048  1.00  0.00              
ATOM   2724  CD  PRO   349     111.579 136.348 121.858  1.00  0.00           C  
ATOM   2725  CG  PRO   349     111.786 135.198 122.861  1.00  0.00           C  
ATOM   2726  N   THR   350     109.696 132.637 119.505  1.00  0.00              
ATOM   2727  CA  THR   350     108.511 132.231 118.806  1.00  0.00              
ATOM   2728  CB  THR   350     108.580 132.471 117.324  1.00  0.00              
ATOM   2729  C   THR   350     108.271 130.766 118.992  1.00  0.00              
ATOM   2730  O   THR   350     109.199 129.975 119.159  1.00  0.00              
ATOM   2731  OG1 THR   350     109.628 131.703 116.751  1.00  0.00           O  
ATOM   2732  CG2 THR   350     108.821 133.969 117.069  1.00  0.00           C  
ATOM   2733  N   GLU   351     106.981 130.377 118.980  1.00  0.00              
ATOM   2734  CA  GLU   351     106.597 128.996 119.023  1.00  0.00              
ATOM   2735  CB  GLU   351     105.663 128.623 120.186  1.00  0.00              
ATOM   2736  C   GLU   351     105.818 128.785 117.763  1.00  0.00              
ATOM   2737  O   GLU   351     105.101 129.678 117.322  1.00  0.00              
ATOM   2738  CG  GLU   351     106.334 128.658 121.558  1.00  0.00           C  
ATOM   2739  CD  GLU   351     105.364 128.040 122.555  1.00  0.00           C  
ATOM   2740  OE1 GLU   351     104.219 128.554 122.670  1.00  0.00           O  
ATOM   2741  OE2 GLU   351     105.752 127.035 123.209  1.00  0.00           O  
ATOM   2742  N   ILE   352     105.944 127.610 117.120  1.00  0.00              
ATOM   2743  CA  ILE   352     105.211 127.429 115.896  1.00  0.00              
ATOM   2744  CB  ILE   352     106.073 127.257 114.676  1.00  0.00              
ATOM   2745  C   ILE   352     104.366 126.195 115.998  1.00  0.00              
ATOM   2746  O   ILE   352     104.730 125.231 116.670  1.00  0.00              
ATOM   2747  CG2 ILE   352     106.869 128.553 114.455  1.00  0.00           C  
ATOM   2748  CG1 ILE   352     106.940 125.994 114.801  1.00  0.00           C  
ATOM   2749  CD1 ILE   352     107.608 125.582 113.489  1.00  0.00           C  
ATOM   2750  N   SER   353     103.183 126.219 115.343  1.00  0.00              
ATOM   2751  CA  SER   353     102.292 125.091 115.319  1.00  0.00              
ATOM   2752  CB  SER   353     101.232 125.122 116.433  1.00  0.00              
ATOM   2753  C   SER   353     101.569 125.123 114.006  1.00  0.00              
ATOM   2754  O   SER   353     101.554 126.150 113.328  1.00  0.00              
ATOM   2755  OG  SER   353     100.387 126.251 116.272  1.00  0.00           O  
ATOM   2756  N   GLN   354     100.960 123.992 113.586  1.00  0.00              
ATOM   2757  CA  GLN   354     100.294 124.055 112.316  1.00  0.00              
ATOM   2758  CB  GLN   354     101.262 123.893 111.132  1.00  0.00              
ATOM   2759  C   GLN   354      99.187 123.053 112.212  1.00  0.00              
ATOM   2760  O   GLN   354      99.147 122.055 112.930  1.00  0.00              
ATOM   2761  CG  GLN   354     102.016 122.566 111.116  1.00  0.00           C  
ATOM   2762  CD  GLN   354     103.135 122.705 110.098  1.00  0.00           C  
ATOM   2763  OE1 GLN   354     103.437 123.805 109.638  1.00  0.00           O  
ATOM   2764  NE2 GLN   354     103.776 121.562 109.735  1.00  0.00           N  
ATOM   2765  N   SER   355      98.230 123.350 111.303  1.00  0.00              
ATOM   2766  CA  SER   355      97.104 122.510 111.003  1.00  0.00              
ATOM   2767  CB  SER   355      95.759 123.062 111.505  1.00  0.00              
ATOM   2768  C   SER   355      97.028 122.451 109.504  1.00  0.00              
ATOM   2769  O   SER   355      97.596 123.299 108.818  1.00  0.00              
ATOM   2770  OG  SER   355      95.443 124.269 110.827  1.00  0.00           O  
ATOM   2771  N   SER   356      96.332 121.435 108.952  1.00  0.00              
ATOM   2772  CA  SER   356      96.299 121.258 107.525  1.00  0.00              
ATOM   2773  CB  SER   356      95.997 119.811 107.096  1.00  0.00              
ATOM   2774  C   SER   356      95.275 122.140 106.870  1.00  0.00              
ATOM   2775  O   SER   356      94.228 122.445 107.436  1.00  0.00              
ATOM   2776  OG  SER   356      95.982 119.715 105.679  1.00  0.00           O  
ATOM   2777  N   LEU   357      95.590 122.576 105.630  1.00  0.00              
ATOM   2778  CA  LEU   357      94.708 123.358 104.806  1.00  0.00              
ATOM   2779  CB  LEU   357      95.077 124.850 104.740  1.00  0.00              
ATOM   2780  C   LEU   357      94.837 122.846 103.406  1.00  0.00              
ATOM   2781  O   LEU   357      95.949 122.567 102.960  1.00  0.00              
ATOM   2782  CG  LEU   357      94.174 125.652 103.783  1.00  0.00           C  
ATOM   2783  CD1 LEU   357      92.724 125.709 104.289  1.00  0.00           C  
ATOM   2784  CD2 LEU   357      94.767 127.036 103.474  1.00  0.00           C  
ATOM   2785  N   GLY   358      93.711 122.708 102.664  1.00  0.00              
ATOM   2786  CA  GLY   358      92.397 122.980 103.174  1.00  0.00              
ATOM   2787  C   GLY   358      91.845 121.690 103.685  1.00  0.00              
ATOM   2788  O   GLY   358      92.484 120.643 103.583  1.00  0.00              
ATOM   2789  N   THR   359      90.630 121.736 104.262  1.00  0.00              
ATOM   2790  CA  THR   359      90.006 120.521 104.692  1.00  0.00              
ATOM   2791  CB  THR   359      89.041 120.696 105.824  1.00  0.00              
ATOM   2792  C   THR   359      89.226 120.053 103.513  1.00  0.00              
ATOM   2793  O   THR   359      89.049 120.796 102.551  1.00  0.00              
ATOM   2794  OG1 THR   359      87.944 121.490 105.404  1.00  0.00           O  
ATOM   2795  CG2 THR   359      89.769 121.377 106.996  1.00  0.00           C  
ATOM   2796  N   PHE   360      88.728 118.807 103.558  1.00  0.00              
ATOM   2797  CA  PHE   360      88.006 118.277 102.439  1.00  0.00              
ATOM   2798  CB  PHE   360      87.566 116.817 102.623  1.00  0.00              
ATOM   2799  C   PHE   360      86.770 119.096 102.248  1.00  0.00              
ATOM   2800  O   PHE   360      86.338 119.334 101.123  1.00  0.00              
ATOM   2801  CG  PHE   360      86.843 116.436 101.376  1.00  0.00           C  
ATOM   2802  CD1 PHE   360      87.542 116.018 100.268  1.00  0.00           C  
ATOM   2803  CD2 PHE   360      85.470 116.502 101.312  1.00  0.00           C  
ATOM   2804  CE1 PHE   360      86.882 115.666  99.114  1.00  0.00           C  
ATOM   2805  CE2 PHE   360      84.804 116.151 100.161  1.00  0.00           C  
ATOM   2806  CZ  PHE   360      85.511 115.733  99.060  1.00  0.00           C  
ATOM   2807  N   ALA   361      86.140 119.529 103.352  1.00  0.00              
ATOM   2808  CA  ALA   361      84.917 120.269 103.244  1.00  0.00              
ATOM   2809  CB  ALA   361      84.297 120.587 104.615  1.00  0.00              
ATOM   2810  C   ALA   361      85.126 121.577 102.534  1.00  0.00              
ATOM   2811  O   ALA   361      84.275 121.987 101.750  1.00  0.00              
ATOM   2812  N   PHE   362      86.228 122.285 102.850  1.00  0.00              
ATOM   2813  CA  PHE   362      86.566 123.596 102.351  1.00  0.00              
ATOM   2814  CB  PHE   362      87.423 124.383 103.348  1.00  0.00              
ATOM   2815  C   PHE   362      87.189 123.679 100.980  1.00  0.00              
ATOM   2816  O   PHE   362      87.038 124.700 100.312  1.00  0.00              
ATOM   2817  CG  PHE   362      86.479 124.648 104.467  1.00  0.00           C  
ATOM   2818  CD1 PHE   362      86.313 123.734 105.480  1.00  0.00           C  
ATOM   2819  CD2 PHE   362      85.735 125.802 104.488  1.00  0.00           C  
ATOM   2820  CE1 PHE   362      85.435 123.968 106.509  1.00  0.00           C  
ATOM   2821  CE2 PHE   362      84.854 126.045 105.515  1.00  0.00           C  
ATOM   2822  CZ  PHE   362      84.704 125.129 106.528  1.00  0.00           C  
ATOM   2823  N   SER   363      87.914 122.639 100.525  1.00  0.00              
ATOM   2824  CA  SER   363      88.728 122.710  99.339  1.00  0.00              
ATOM   2825  CB  SER   363      89.277 121.322  98.959  1.00  0.00              
ATOM   2826  C   SER   363      87.958 123.256  98.171  1.00  0.00              
ATOM   2827  O   SER   363      88.440 124.148  97.473  1.00  0.00              
ATOM   2828  OG  SER   363      90.195 121.420  97.883  1.00  0.00           O  
ATOM   2829  N   ARG   364      86.733 122.761  97.941  1.00  0.00              
ATOM   2830  CA  ARG   364      85.937 123.193  96.829  1.00  0.00              
ATOM   2831  CB  ARG   364      84.601 122.439  96.716  1.00  0.00              
ATOM   2832  C   ARG   364      85.618 124.650  96.941  1.00  0.00              
ATOM   2833  O   ARG   364      85.607 125.355  95.944  1.00  0.00              
ATOM   2834  CG  ARG   364      84.750 120.993  96.240  1.00  0.00           C  
ATOM   2835  CD  ARG   364      85.482 120.078  97.223  1.00  0.00           C  
ATOM   2836  NE  ARG   364      85.535 118.725  96.600  1.00  0.00           N  
ATOM   2837  CZ  ARG   364      86.539 117.858  96.920  1.00  0.00           C  
ATOM   2838  NH1 ARG   364      87.490 118.217  97.830  1.00  0.00           N  
ATOM   2839  NH2 ARG   364      86.595 116.632  96.321  1.00  0.00           N  
ATOM   2840  N   VAL   365      85.333 125.177  98.135  1.00  0.00              
ATOM   2841  CA  VAL   365      84.960 126.563  98.180  1.00  0.00              
ATOM   2842  CB  VAL   365      84.591 127.021  99.560  1.00  0.00              
ATOM   2843  C   VAL   365      86.102 127.412  97.715  1.00  0.00              
ATOM   2844  O   VAL   365      85.924 128.321  96.905  1.00  0.00              
ATOM   2845  CG1 VAL   365      84.316 128.534  99.519  1.00  0.00           C  
ATOM   2846  CG2 VAL   365      83.395 126.186 100.049  1.00  0.00           C  
ATOM   2847  N   LEU   366      87.316 127.113  98.209  1.00  0.00              
ATOM   2848  CA  LEU   366      88.482 127.894  97.929  1.00  0.00              
ATOM   2849  CB  LEU   366      89.709 127.443  98.742  1.00  0.00              
ATOM   2850  C   LEU   366      88.813 127.785  96.480  1.00  0.00              
ATOM   2851  O   LEU   366      89.290 128.741  95.872  1.00  0.00              
ATOM   2852  CG  LEU   366      89.536 127.649 100.259  1.00  0.00           C  
ATOM   2853  CD1 LEU   366      90.781 127.191 101.035  1.00  0.00           C  
ATOM   2854  CD2 LEU   366      89.130 129.096 100.582  1.00  0.00           C  
ATOM   2855  N   ASP   367      88.582 126.604  95.886  1.00  0.00              
ATOM   2856  CA  ASP   367      88.997 126.405  94.538  1.00  0.00              
ATOM   2857  CB  ASP   367      88.756 124.936  94.133  1.00  0.00              
ATOM   2858  C   ASP   367      88.252 127.393  93.661  1.00  0.00              
ATOM   2859  O   ASP   367      88.912 128.139  92.941  1.00  0.00              
ATOM   2860  CG  ASP   367      89.966 124.414  93.389  1.00  0.00           C  
ATOM   2861  OD1 ASP   367      91.034 125.074  93.479  1.00  0.00           O  
ATOM   2862  OD2 ASP   367      89.846 123.347  92.731  1.00  0.00           O  
ATOM   2863  N   PRO   368      86.931 127.472  93.670  1.00  0.00              
ATOM   2864  CA  PRO   368      86.306 128.546  92.945  1.00  0.00              
ATOM   2865  CB  PRO   368      84.842 128.168  92.762  1.00  0.00              
ATOM   2866  C   PRO   368      86.509 129.952  93.388  1.00  0.00              
ATOM   2867  O   PRO   368      86.429 130.828  92.530  1.00  0.00              
ATOM   2868  CD  PRO   368      86.177 126.256  93.389  1.00  0.00           C  
ATOM   2869  CG  PRO   368      84.919 126.649  92.602  1.00  0.00           C  
ATOM   2870  N   VAL   369      86.754 130.224  94.680  1.00  0.00              
ATOM   2871  CA  VAL   369      86.903 131.607  95.031  1.00  0.00              
ATOM   2872  CB  VAL   369      87.172 131.812  96.493  1.00  0.00              
ATOM   2873  C   VAL   369      88.088 132.130  94.276  1.00  0.00              
ATOM   2874  O   VAL   369      88.043 133.196  93.664  1.00  0.00              
ATOM   2875  CG1 VAL   369      87.431 133.308  96.738  1.00  0.00           C  
ATOM   2876  CG2 VAL   369      85.987 131.245  97.294  1.00  0.00           C  
ATOM   2877  N   ILE   370      89.180 131.353  94.316  1.00  0.00              
ATOM   2878  CA  ILE   370      90.453 131.612  93.705  1.00  0.00              
ATOM   2879  CB  ILE   370      91.524 130.679  94.191  1.00  0.00              
ATOM   2880  C   ILE   370      90.398 131.475  92.219  1.00  0.00              
ATOM   2881  O   ILE   370      91.188 132.107  91.521  1.00  0.00              
ATOM   2882  CG2 ILE   370      92.824 131.049  93.462  1.00  0.00           C  
ATOM   2883  CG1 ILE   370      91.656 130.752  95.720  1.00  0.00           C  
ATOM   2884  CD1 ILE   370      92.530 129.645  96.308  1.00  0.00           C  
ATOM   2885  N   ASN   371      89.494 130.623  91.692  1.00  0.00              
ATOM   2886  CA  ASN   371      89.499 130.318  90.289  1.00  0.00              
ATOM   2887  CB  ASN   371      89.563 131.560  89.381  1.00  0.00              
ATOM   2888  C   ASN   371      90.701 129.468  90.035  1.00  0.00              
ATOM   2889  O   ASN   371      91.419 129.634  89.050  1.00  0.00              
ATOM   2890  CG  ASN   371      89.181 131.134  87.971  1.00  0.00           C  
ATOM   2891  OD1 ASN   371      89.360 131.883  87.012  1.00  0.00           O  
ATOM   2892  ND2 ASN   371      88.628 129.898  87.840  1.00  0.00           N  
ATOM   2893  N   ILE   372      90.924 128.514  90.961  1.00  0.00              
ATOM   2894  CA  ILE   372      92.019 127.590  90.925  1.00  0.00              
ATOM   2895  CB  ILE   372      92.958 127.795  92.080  1.00  0.00              
ATOM   2896  C   ILE   372      91.429 126.231  91.021  1.00  0.00              
ATOM   2897  O   ILE   372      90.234 126.092  91.267  1.00  0.00              
ATOM   2898  CG2 ILE   372      92.177 127.565  93.382  1.00  0.00           C  
ATOM   2899  CG1 ILE   372      94.225 126.943  91.939  1.00  0.00           C  
ATOM   2900  CD1 ILE   372      95.316 127.349  92.929  1.00  0.00           C  
ATOM   2901  N   SER   373      92.245 125.194  90.753  1.00  0.00              
ATOM   2902  CA  SER   373      91.745 123.854  90.800  1.00  0.00              
ATOM   2903  CB  SER   373      90.536 123.637  89.878  1.00  0.00              
ATOM   2904  C   SER   373      92.823 122.995  90.281  1.00  0.00              
ATOM   2905  O   SER   373      93.411 122.243  91.060  1.00  0.00              
ATOM   2906  OG  SER   373      90.093 122.292  89.969  1.00  0.00           O  
ATOM   2907  N   THR   374      93.090 123.249  88.969  1.00  0.00              
ATOM   2908  CA  THR   374      93.838 122.688  87.863  1.00  0.00              
ATOM   2909  CB  THR   374      94.565 123.721  87.045  1.00  0.00              
ATOM   2910  C   THR   374      94.761 121.564  88.164  1.00  0.00              
ATOM   2911  O   THR   374      95.328 121.426  89.246  1.00  0.00              
ATOM   2912  OG1 THR   374      95.523 124.405  87.836  1.00  0.00           O  
ATOM   2913  CG2 THR   374      93.533 124.721  86.497  1.00  0.00           C  
ATOM   2914  N   ILE   375      94.838 120.673  87.151  1.00  0.00              
ATOM   2915  CA  ILE   375      95.710 119.542  87.116  1.00  0.00              
ATOM   2916  CB  ILE   375      95.034 118.277  86.677  1.00  0.00              
ATOM   2917  C   ILE   375      96.731 119.884  86.080  1.00  0.00              
ATOM   2918  O   ILE   375      96.428 119.923  84.888  1.00  0.00              
ATOM   2919  CG2 ILE   375      96.113 117.196  86.501  1.00  0.00           C  
ATOM   2920  CG1 ILE   375      93.923 117.891  87.667  1.00  0.00           C  
ATOM   2921  CD1 ILE   375      92.999 116.791  87.147  1.00  0.00           C  
ATOM   2922  N   LEU   376      97.972 120.146  86.531  1.00  0.00              
ATOM   2923  CA  LEU   376      99.081 120.466  85.678  1.00  0.00              
ATOM   2924  CB  LEU   376      99.708 119.228  85.002  1.00  0.00              
ATOM   2925  C   LEU   376      98.678 121.462  84.630  1.00  0.00              
ATOM   2926  O   LEU   376      98.422 121.103  83.482  1.00  0.00              
ATOM   2927  CG  LEU   376     101.089 119.465  84.346  1.00  0.00           C  
ATOM   2928  CD1 LEU   376     101.032 120.384  83.116  1.00  0.00           C  
ATOM   2929  CD2 LEU   376     102.106 119.945  85.393  1.00  0.00           C  
ATOM   2930  N   GLY   377      98.544 122.748  85.018  1.00  0.00              
ATOM   2931  CA  GLY   377      98.232 123.758  84.045  1.00  0.00              
ATOM   2932  C   GLY   377      98.592 125.084  84.643  1.00  0.00              
ATOM   2933  O   GLY   377      98.705 125.209  85.862  1.00  0.00              
ATOM   2934  N   LYS   378      98.784 126.119  83.796  1.00  0.00              
ATOM   2935  CA  LYS   378      99.101 127.413  84.333  1.00  0.00              
ATOM   2936  CB  LYS   378      99.837 128.349  83.356  1.00  0.00              
ATOM   2937  C   LYS   378      97.791 128.066  84.613  1.00  0.00              
ATOM   2938  O   LYS   378      97.223 128.725  83.744  1.00  0.00              
ATOM   2939  CG  LYS   378     101.232 127.882  82.939  1.00  0.00           C  
ATOM   2940  CD  LYS   378     101.823 128.731  81.810  1.00  0.00           C  
ATOM   2941  CE  LYS   378     103.185 128.246  81.310  1.00  0.00           C  
ATOM   2942  NZ  LYS   378     103.000 127.303  80.184  1.00  0.00           N  
ATOM   2943  N   ALA   379      97.261 127.893  85.839  1.00  0.00              
ATOM   2944  CA  ALA   379      95.960 128.444  86.066  1.00  0.00              
ATOM   2945  CB  ALA   379      95.384 128.058  87.438  1.00  0.00              
ATOM   2946  C   ALA   379      95.979 129.929  85.999  1.00  0.00              
ATOM   2947  O   ALA   379      95.355 130.527  85.127  1.00  0.00              
ATOM   2948  N   LYS   380      96.779 130.582  86.852  1.00  0.00              
ATOM   2949  CA  LYS   380      96.716 132.006  86.781  1.00  0.00              
ATOM   2950  CB  LYS   380      96.910 132.702  88.139  1.00  0.00              
ATOM   2951  C   LYS   380      97.865 132.358  85.919  1.00  0.00              
ATOM   2952  O   LYS   380      99.023 132.196  86.301  1.00  0.00              
ATOM   2953  CG  LYS   380      95.838 132.333  89.170  1.00  0.00           C  
ATOM   2954  CD  LYS   380      94.411 132.707  88.763  1.00  0.00           C  
ATOM   2955  CE  LYS   380      93.991 134.109  89.211  1.00  0.00           C  
ATOM   2956  NZ  LYS   380      92.581 134.359  88.836  1.00  0.00           N  
ATOM   2957  N   ASP   381      97.562 132.836  84.705  1.00  0.00              
ATOM   2958  CA  ASP   381      98.605 133.261  83.835  1.00  0.00              
ATOM   2959  CB  ASP   381      98.179 133.362  82.361  1.00  0.00              
ATOM   2960  C   ASP   381      98.901 134.633  84.328  1.00  0.00              
ATOM   2961  O   ASP   381      98.658 134.934  85.495  1.00  0.00              
ATOM   2962  CG  ASP   381      97.981 131.946  81.838  1.00  0.00           C  
ATOM   2963  OD1 ASP   381      98.689 131.029  82.336  1.00  0.00           O  
ATOM   2964  OD2 ASP   381      97.123 131.761  80.934  1.00  0.00           O  
ATOM   2965  N   GLU   382      99.464 135.520  83.498  1.00  0.00              
ATOM   2966  CA  GLU   382      99.660 136.784  84.129  1.00  0.00              
ATOM   2967  CB  GLU   382     100.591 137.752  83.377  1.00  0.00              
ATOM   2968  C   GLU   382      98.314 137.436  84.243  1.00  0.00              
ATOM   2969  O   GLU   382      97.783 137.978  83.275  1.00  0.00              
ATOM   2970  CG  GLU   382     100.902 139.010  84.194  1.00  0.00           C  
ATOM   2971  CD  GLU   382     101.826 139.910  83.386  1.00  0.00           C  
ATOM   2972  OE1 GLU   382     102.095 139.578  82.201  1.00  0.00           O  
ATOM   2973  OE2 GLU   382     102.271 140.948  83.946  1.00  0.00           O  
ATOM   2974  N   HIS   383      97.730 137.376  85.457  1.00  0.00              
ATOM   2975  CA  HIS   383      96.491 138.016  85.791  1.00  0.00              
ATOM   2976  CB  HIS   383      96.644 139.544  85.921  1.00  0.00              
ATOM   2977  C   HIS   383      95.407 137.715  84.798  1.00  0.00              
ATOM   2978  O   HIS   383      94.885 138.623  84.152  1.00  0.00              
ATOM   2979  ND1 HIS   383      95.527 141.449  87.169  1.00  0.00           N  
ATOM   2980  CG  HIS   383      95.452 140.243  86.508  1.00  0.00           C  
ATOM   2981  NE2 HIS   383      93.383 140.861  87.164  1.00  0.00           N  
ATOM   2982  CD2 HIS   383      94.135 139.898  86.514  1.00  0.00           C  
ATOM   2983  CE1 HIS   383      94.263 141.772  87.540  1.00  0.00           C  
ATOM   2984  N   TRP   384      95.042 136.428  84.638  1.00  0.00              
ATOM   2985  CA  TRP   384      93.962 136.070  83.757  1.00  0.00              
ATOM   2986  CB  TRP   384      94.361 135.078  82.648  1.00  0.00              
ATOM   2987  C   TRP   384      92.949 135.351  84.592  1.00  0.00              
ATOM   2988  O   TRP   384      93.212 135.019  85.747  1.00  0.00              
ATOM   2989  CG  TRP   384      95.274 135.620  81.572  1.00  0.00           C  
ATOM   2990  CD2 TRP   384      94.822 136.042  80.276  1.00  0.00           C  
ATOM   2991  CD1 TRP   384      96.629 135.778  81.580  1.00  0.00           C  
ATOM   2992  NE1 TRP   384      97.050 136.274  80.369  1.00  0.00           N  
ATOM   2993  CE2 TRP   384      95.948 136.440  79.556  1.00  0.00           C  
ATOM   2994  CE3 TRP   384      93.572 136.090  79.729  1.00  0.00           C  
ATOM   2995  CZ2 TRP   384      95.840 136.893  78.272  1.00  0.00           C  
ATOM   2996  CZ3 TRP   384      93.466 136.552  78.435  1.00  0.00           C  
ATOM   2997  CH2 TRP   384      94.579 136.946  77.721  1.00  0.00           C  
ATOM   2998  N   ILE   385      91.743 135.122  84.030  1.00  0.00              
ATOM   2999  CA  ILE   385      90.722 134.376  84.715  1.00  0.00              
ATOM   3000  CB  ILE   385      89.347 134.946  84.527  1.00  0.00              
ATOM   3001  C   ILE   385      90.735 133.038  84.045  1.00  0.00              
ATOM   3002  O   ILE   385      90.455 132.870  82.858  1.00  0.00              
ATOM   3003  CG2 ILE   385      88.343 133.986  85.186  1.00  0.00           C  
ATOM   3004  CG1 ILE   385      89.273 136.383  85.070  1.00  0.00           C  
ATOM   3005  CD1 ILE   385      89.545 136.489  86.570  1.00  0.00           C  
ATOM   3006  N   PRO   386      91.125 132.114  84.853  1.00  0.00              
ATOM   3007  CA  PRO   386      91.410 130.767  84.430  1.00  0.00              
ATOM   3008  CB  PRO   386      92.567 130.320  85.318  1.00  0.00              
ATOM   3009  C   PRO   386      90.336 129.716  84.488  1.00  0.00              
ATOM   3010  O   PRO   386      89.197 129.988  84.866  1.00  0.00              
ATOM   3011  CD  PRO   386      91.927 132.514  85.997  1.00  0.00           C  
ATOM   3012  CG  PRO   386      92.500 131.213  86.558  1.00  0.00           C  
ATOM   3013  N   PRO   387      90.764 128.516  84.110  1.00  0.00              
ATOM   3014  CA  PRO   387      89.919 127.343  84.113  1.00  0.00              
ATOM   3015  CB  PRO   387      90.481 126.387  83.052  1.00  0.00              
ATOM   3016  C   PRO   387      89.567 126.623  85.382  1.00  0.00              
ATOM   3017  O   PRO   387      90.355 126.623  86.325  1.00  0.00              
ATOM   3018  CD  PRO   387      91.725 128.439  83.017  1.00  0.00           C  
ATOM   3019  CG  PRO   387      91.872 126.948  82.718  1.00  0.00           C  
ATOM   3020  N   SER   388      88.356 126.013  85.393  1.00  0.00              
ATOM   3021  CA  SER   388      87.745 125.257  86.461  1.00  0.00              
ATOM   3022  CB  SER   388      86.225 125.101  86.271  1.00  0.00              
ATOM   3023  C   SER   388      88.294 123.866  86.666  1.00  0.00              
ATOM   3024  O   SER   388      88.712 123.524  87.771  1.00  0.00              
ATOM   3025  OG  SER   388      85.673 124.351  87.344  1.00  0.00           O  
ATOM   3026  N   LEU   389      88.330 123.031  85.603  1.00  0.00              
ATOM   3027  CA  LEU   389      88.764 121.655  85.706  1.00  0.00              
ATOM   3028  CB  LEU   389      90.288 121.500  85.867  1.00  0.00              
ATOM   3029  C   LEU   389      88.108 120.911  86.823  1.00  0.00              
ATOM   3030  O   LEU   389      88.686 120.712  87.890  1.00  0.00              
ATOM   3031  CG  LEU   389      91.096 121.928  84.628  1.00  0.00           C  
ATOM   3032  CD1 LEU   389      90.818 121.000  83.434  1.00  0.00           C  
ATOM   3033  CD2 LEU   389      90.876 123.413  84.296  1.00  0.00           C  
ATOM   3034  N   PRO   390      86.886 120.513  86.590  1.00  0.00              
ATOM   3035  CA  PRO   390      86.209 119.642  87.511  1.00  0.00              
ATOM   3036  CB  PRO   390      84.759 119.595  87.037  1.00  0.00              
ATOM   3037  C   PRO   390      86.952 118.356  87.402  1.00  0.00              
ATOM   3038  O   PRO   390      87.706 118.193  86.444  1.00  0.00              
ATOM   3039  CD  PRO   390      85.960 121.325  85.818  1.00  0.00           C  
ATOM   3040  CG  PRO   390      84.563 120.958  86.345  1.00  0.00           C  
ATOM   3041  N   TYR   391      86.775 117.455  88.381  1.00  0.00              
ATOM   3042  CA  TYR   391      87.463 116.200  88.421  1.00  0.00              
ATOM   3043  CB  TYR   391      87.515 115.528  87.035  1.00  0.00              
ATOM   3044  C   TYR   391      88.848 116.461  88.915  1.00  0.00              
ATOM   3045  O   TYR   391      89.574 115.535  89.269  1.00  0.00              
ATOM   3046  CG  TYR   391      88.191 114.208  87.149  1.00  0.00           C  
ATOM   3047  CD1 TYR   391      87.498 113.113  87.611  1.00  0.00           C  
ATOM   3048  CD2 TYR   391      89.507 114.061  86.779  1.00  0.00           C  
ATOM   3049  CE1 TYR   391      88.112 111.888  87.713  1.00  0.00           C  
ATOM   3050  CE2 TYR   391      90.126 112.838  86.880  1.00  0.00           C  
ATOM   3051  CZ  TYR   391      89.429 111.751  87.347  1.00  0.00           C  
ATOM   3052  OH  TYR   391      90.064 110.495  87.450  1.00  0.00           O  
ATOM   3053  N   SER   392      89.245 117.747  88.966  1.00  0.00              
ATOM   3054  CA  SER   392      90.511 118.104  89.535  1.00  0.00              
ATOM   3055  CB  SER   392      91.014 119.475  89.052  1.00  0.00              
ATOM   3056  C   SER   392      90.378 118.182  91.012  1.00  0.00              
ATOM   3057  O   SER   392      91.267 117.745  91.741  1.00  0.00              
ATOM   3058  OG  SER   392      92.267 119.772  89.650  1.00  0.00           O  
ATOM   3059  N   VAL   393      89.238 118.745  91.480  1.00  0.00              
ATOM   3060  CA  VAL   393      89.110 119.045  92.875  1.00  0.00              
ATOM   3061  CB  VAL   393      89.455 117.885  93.779  1.00  0.00              
ATOM   3062  C   VAL   393      90.088 120.182  92.998  1.00  0.00              
ATOM   3063  O   VAL   393      90.512 120.735  91.984  1.00  0.00              
ATOM   3064  CG1 VAL   393      89.291 118.280  95.258  1.00  0.00           C  
ATOM   3065  CG2 VAL   393      88.579 116.689  93.364  1.00  0.00           C  
ATOM   3066  N   SER   394      90.463 120.609  94.208  1.00  0.00              
ATOM   3067  CA  SER   394      91.381 121.702  94.300  1.00  0.00              
ATOM   3068  CB  SER   394      91.120 122.583  95.528  1.00  0.00              
ATOM   3069  C   SER   394      92.744 121.141  94.539  1.00  0.00              
ATOM   3070  O   SER   394      93.222 121.131  95.672  1.00  0.00              
ATOM   3071  OG  SER   394      89.731 122.835  95.665  1.00  0.00           O  
ATOM   3072  N   GLU   395      93.417 120.669  93.475  1.00  0.00              
ATOM   3073  CA  GLU   395      94.738 120.139  93.646  1.00  0.00              
ATOM   3074  CB  GLU   395      95.252 119.415  92.389  1.00  0.00              
ATOM   3075  C   GLU   395      95.671 121.268  93.953  1.00  0.00              
ATOM   3076  O   GLU   395      96.512 121.174  94.846  1.00  0.00              
ATOM   3077  CG  GLU   395      96.536 118.619  92.626  1.00  0.00           C  
ATOM   3078  CD  GLU   395      96.840 117.836  91.357  1.00  0.00           C  
ATOM   3079  OE1 GLU   395      96.148 118.079  90.332  1.00  0.00           O  
ATOM   3080  OE2 GLU   395      97.767 116.983  91.396  1.00  0.00           O  
ATOM   3081  N   PHE   396      95.520 122.389  93.221  1.00  0.00              
ATOM   3082  CA  PHE   396      96.399 123.508  93.393  1.00  0.00              
ATOM   3083  CB  PHE   396      96.257 124.618  92.341  1.00  0.00              
ATOM   3084  C   PHE   396      96.268 124.115  94.745  1.00  0.00              
ATOM   3085  O   PHE   396      97.267 124.493  95.353  1.00  0.00              
ATOM   3086  CG  PHE   396      97.198 124.273  91.241  1.00  0.00           C  
ATOM   3087  CD1 PHE   396      98.509 124.683  91.311  1.00  0.00           C  
ATOM   3088  CD2 PHE   396      96.795 123.543  90.155  1.00  0.00           C  
ATOM   3089  CE1 PHE   396      99.401 124.376  90.311  1.00  0.00           C  
ATOM   3090  CE2 PHE   396      97.679 123.230  89.149  1.00  0.00           C  
ATOM   3091  CZ  PHE   396      98.986 123.647  89.224  1.00  0.00           C  
ATOM   3092  N   ILE   397      95.039 124.220  95.269  1.00  0.00              
ATOM   3093  CA  ILE   397      94.884 124.864  96.537  1.00  0.00              
ATOM   3094  CB  ILE   397      93.470 124.885  97.007  1.00  0.00              
ATOM   3095  C   ILE   397      95.676 124.123  97.560  1.00  0.00              
ATOM   3096  O   ILE   397      96.324 124.723  98.415  1.00  0.00              
ATOM   3097  CG2 ILE   397      93.441 125.429  98.443  1.00  0.00           C  
ATOM   3098  CG1 ILE   397      92.618 125.696  96.034  1.00  0.00           C  
ATOM   3099  CD1 ILE   397      91.147 125.562  96.366  1.00  0.00           C  
ATOM   3100  N   ARG   398      95.646 122.785  97.497  1.00  0.00              
ATOM   3101  CA  ARG   398      96.307 122.005  98.495  1.00  0.00              
ATOM   3102  CB  ARG   398      96.017 120.502  98.330  1.00  0.00              
ATOM   3103  C   ARG   398      97.791 122.249  98.442  1.00  0.00              
ATOM   3104  O   ARG   398      98.457 122.230  99.473  1.00  0.00              
ATOM   3105  CG  ARG   398      96.108 119.719  99.640  1.00  0.00           C  
ATOM   3106  CD  ARG   398      95.057 120.155 100.669  1.00  0.00           C  
ATOM   3107  NE  ARG   398      93.703 119.816 100.137  1.00  0.00           N  
ATOM   3108  CZ  ARG   398      93.078 118.661 100.511  1.00  0.00           C  
ATOM   3109  NH1 ARG   398      93.680 117.814 101.397  1.00  0.00           N  
ATOM   3110  NH2 ARG   398      91.842 118.358 100.014  1.00  0.00           N  
ATOM   3111  N   ASP   399      98.364 122.395  97.232  1.00  0.00              
ATOM   3112  CA  ASP   399      99.779 122.608  97.050  1.00  0.00              
ATOM   3113  CB  ASP   399     100.235 122.206  95.641  1.00  0.00              
ATOM   3114  C   ASP   399     100.261 124.024  97.283  1.00  0.00              
ATOM   3115  O   ASP   399     101.401 124.224  97.698  1.00  0.00              
ATOM   3116  CG  ASP   399     100.076 120.698  95.543  1.00  0.00           C  
ATOM   3117  OD1 ASP   399     100.012 120.041  96.617  1.00  0.00           O  
ATOM   3118  OD2 ASP   399     100.012 120.182  94.396  1.00  0.00           O  
ATOM   3119  N   ASN   400      99.478 125.036  96.853  1.00  0.00              
ATOM   3120  CA  ASN   400      99.869 126.428  96.901  1.00  0.00              
ATOM   3121  CB  ASN   400      99.368 127.185  95.662  1.00  0.00              
ATOM   3122  C   ASN   400      99.480 127.240  98.109  1.00  0.00              
ATOM   3123  O   ASN   400     100.202 128.164  98.484  1.00  0.00              
ATOM   3124  CG  ASN   400     100.096 126.584  94.467  1.00  0.00           C  
ATOM   3125  OD1 ASN   400     101.019 127.181  93.917  1.00  0.00           O  
ATOM   3126  ND2 ASN   400      99.688 125.349  94.072  1.00  0.00           N  
ATOM   3127  N   ILE   401      98.311 126.957  98.718  1.00  0.00              
ATOM   3128  CA  ILE   401      97.739 127.832  99.712  1.00  0.00              
ATOM   3129  CB  ILE   401      96.252 127.660  99.847  1.00  0.00              
ATOM   3130  C   ILE   401      98.349 127.658 101.071  1.00  0.00              
ATOM   3131  O   ILE   401      98.662 126.547 101.495  1.00  0.00              
ATOM   3132  CG2 ILE   401      95.760 128.594 100.965  1.00  0.00           C  
ATOM   3133  CG1 ILE   401      95.563 127.918  98.495  1.00  0.00           C  
ATOM   3134  CD1 ILE   401      95.810 129.316  97.930  1.00  0.00           C  
ATOM   3135  N   VAL   402      98.554 128.798 101.776  1.00  0.00              
ATOM   3136  CA  VAL   402      99.113 128.783 103.099  1.00  0.00              
ATOM   3137  CB  VAL   402     100.596 129.009 103.111  1.00  0.00              
ATOM   3138  C   VAL   402      98.474 129.889 103.891  1.00  0.00              
ATOM   3139  O   VAL   402      98.055 130.909 103.346  1.00  0.00              
ATOM   3140  CG1 VAL   402     100.875 130.470 102.721  1.00  0.00           C  
ATOM   3141  CG2 VAL   402     101.149 128.604 104.485  1.00  0.00           C  
ATOM   3142  N   TYR   403      98.389 129.693 105.221  1.00  0.00              
ATOM   3143  CA  TYR   403      97.770 130.609 106.132  1.00  0.00              
ATOM   3144  CB  TYR   403      96.571 129.913 106.785  1.00  0.00              
ATOM   3145  C   TYR   403      98.789 130.903 107.191  1.00  0.00              
ATOM   3146  O   TYR   403      99.382 129.985 107.755  1.00  0.00              
ATOM   3147  CG  TYR   403      95.942 130.813 107.764  1.00  0.00           C  
ATOM   3148  CD1 TYR   403      95.226 131.883 107.321  1.00  0.00           C  
ATOM   3149  CD2 TYR   403      96.056 130.564 109.111  1.00  0.00           C  
ATOM   3150  CE1 TYR   403      94.644 132.688 108.247  1.00  0.00           C  
ATOM   3151  CE2 TYR   403      95.463 131.382 110.033  1.00  0.00           C  
ATOM   3152  CZ  TYR   403      94.747 132.456 109.594  1.00  0.00           C  
ATOM   3153  OH  TYR   403      94.135 133.300 110.542  1.00  0.00           O  
ATOM   3154  N   LEU   404      99.021 132.197 107.490  1.00  0.00              
ATOM   3155  CA  LEU   404     100.037 132.550 108.445  1.00  0.00              
ATOM   3156  CB  LEU   404     101.127 133.437 107.801  1.00  0.00              
ATOM   3157  C   LEU   404      99.388 133.374 109.522  1.00  0.00              
ATOM   3158  O   LEU   404      98.648 134.312 109.228  1.00  0.00              
ATOM   3159  CG  LEU   404     102.421 133.681 108.612  1.00  0.00           C  
ATOM   3160  CD1 LEU   404     102.152 134.278 109.995  1.00  0.00           C  
ATOM   3161  CD2 LEU   404     103.322 132.440 108.641  1.00  0.00           C  
ATOM   3162  N   ASP   405      99.635 133.034 110.806  1.00  0.00              
ATOM   3163  CA  ASP   405      99.111 133.821 111.891  1.00  0.00              
ATOM   3164  CB  ASP   405      98.050 133.113 112.752  1.00  0.00              
ATOM   3165  C   ASP   405     100.231 134.196 112.809  1.00  0.00              
ATOM   3166  O   ASP   405     100.868 133.335 113.413  1.00  0.00              
ATOM   3167  CG  ASP   405      96.748 133.180 111.981  1.00  0.00           C  
ATOM   3168  OD1 ASP   405      96.784 133.752 110.861  1.00  0.00           O  
ATOM   3169  OD2 ASP   405      95.708 132.683 112.489  1.00  0.00           O  
ATOM   3170  N   ILE   406     100.504 135.511 112.930  1.00  0.00              
ATOM   3171  CA  ILE   406     101.529 135.972 113.825  1.00  0.00              
ATOM   3172  CB  ILE   406     102.577 136.817 113.161  1.00  0.00              
ATOM   3173  C   ILE   406     100.882 136.804 114.887  1.00  0.00              
ATOM   3174  O   ILE   406     100.198 137.785 114.597  1.00  0.00              
ATOM   3175  CG2 ILE   406     103.430 135.954 112.229  1.00  0.00           C  
ATOM   3176  CG1 ILE   406     101.924 138.010 112.465  1.00  0.00           C  
ATOM   3177  CD1 ILE   406     102.945 138.985 111.889  1.00  0.00           C  
ATOM   3178  N   TYR   407     101.073 136.401 116.160  1.00  0.00              
ATOM   3179  CA  TYR   407     100.499 137.112 117.269  1.00  0.00              
ATOM   3180  CB  TYR   407      99.086 136.622 117.629  1.00  0.00              
ATOM   3181  C   TYR   407     101.380 136.905 118.466  1.00  0.00              
ATOM   3182  O   TYR   407     102.408 136.235 118.383  1.00  0.00              
ATOM   3183  CG  TYR   407      99.177 135.191 118.035  1.00  0.00           C  
ATOM   3184  CD1 TYR   407      99.400 134.850 119.349  1.00  0.00           C  
ATOM   3185  CD2 TYR   407      99.048 134.188 117.101  1.00  0.00           C  
ATOM   3186  CE1 TYR   407      99.483 133.531 119.729  1.00  0.00           C  
ATOM   3187  CE2 TYR   407      99.132 132.867 117.476  1.00  0.00           C  
ATOM   3188  CZ  TYR   407      99.347 132.536 118.792  1.00  0.00           C  
ATOM   3189  OH  TYR   407      99.431 131.181 119.177  1.00  0.00           O  
ATOM   3190  N   TYR   408     100.986 137.486 119.623  1.00  0.00              
ATOM   3191  CA  TYR   408     101.755 137.376 120.832  1.00  0.00              
ATOM   3192  CB  TYR   408     102.120 138.715 121.485  1.00  0.00              
ATOM   3193  C   TYR   408     100.961 136.668 121.881  1.00  0.00              
ATOM   3194  O   TYR   408      99.731 136.689 121.887  1.00  0.00              
ATOM   3195  CG  TYR   408     103.189 139.371 120.697  1.00  0.00           C  
ATOM   3196  CD1 TYR   408     102.892 140.175 119.624  1.00  0.00           C  
ATOM   3197  CD2 TYR   408     104.499 139.164 121.053  1.00  0.00           C  
ATOM   3198  CE1 TYR   408     103.899 140.781 118.916  1.00  0.00           C  
ATOM   3199  CE2 TYR   408     105.510 139.764 120.352  1.00  0.00           C  
ATOM   3200  CZ  TYR   408     105.204 140.573 119.289  1.00  0.00           C  
ATOM   3201  OH  TYR   408     106.249 141.182 118.579  1.00  0.00           O  
ATOM   3202  N   SER   409     101.693 136.004 122.796  1.00  0.00              
ATOM   3203  CA  SER   409     101.149 135.299 123.919  1.00  0.00              
ATOM   3204  CB  SER   409     102.180 134.335 124.535  1.00  0.00              
ATOM   3205  C   SER   409     100.799 136.323 124.957  1.00  0.00              
ATOM   3206  O   SER   409     101.064 137.511 124.785  1.00  0.00              
ATOM   3207  OG  SER   409     101.659 133.708 125.695  1.00  0.00           O  
ATOM   3208  N   ASP   410     100.167 135.878 126.063  1.00  0.00              
ATOM   3209  CA  ASP   410      99.715 136.764 127.098  1.00  0.00              
ATOM   3210  CB  ASP   410      99.013 136.011 128.239  1.00  0.00              
ATOM   3211  C   ASP   410     100.886 137.492 127.690  1.00  0.00              
ATOM   3212  O   ASP   410     100.856 138.717 127.805  1.00  0.00              
ATOM   3213  CG  ASP   410      98.229 137.026 129.053  1.00  0.00           C  
ATOM   3214  OD1 ASP   410      97.953 138.128 128.508  1.00  0.00           O  
ATOM   3215  OD2 ASP   410      97.896 136.714 130.227  1.00  0.00           O  
ATOM   3216  N   LEU   411     101.962 136.771 128.074  1.00  0.00              
ATOM   3217  CA  LEU   411     103.094 137.480 128.604  1.00  0.00              
ATOM   3218  CB  LEU   411     103.943 136.682 129.607  1.00  0.00              
ATOM   3219  C   LEU   411     103.952 137.777 127.422  1.00  0.00              
ATOM   3220  O   LEU   411     104.906 137.069 127.107  1.00  0.00              
ATOM   3221  CG  LEU   411     103.203 136.361 130.916  1.00  0.00           C  
ATOM   3222  CD1 LEU   411     102.080 135.338 130.693  1.00  0.00           C  
ATOM   3223  CD2 LEU   411     104.182 135.949 132.022  1.00  0.00           C  
ATOM   3224  N   ARG   412     103.574 138.861 126.735  1.00  0.00              
ATOM   3225  CA  ARG   412     104.134 139.347 125.514  1.00  0.00              
ATOM   3226  CB  ARG   412     103.181 140.332 124.833  1.00  0.00              
ATOM   3227  C   ARG   412     105.476 140.003 125.658  1.00  0.00              
ATOM   3228  O   ARG   412     106.226 140.036 124.685  1.00  0.00              
ATOM   3229  CG  ARG   412     102.802 141.497 125.740  1.00  0.00           C  
ATOM   3230  CD  ARG   412     101.744 142.399 125.119  1.00  0.00           C  
ATOM   3231  NE  ARG   412     102.319 142.883 123.838  1.00  0.00           N  
ATOM   3232  CZ  ARG   412     101.483 143.311 122.855  1.00  0.00           C  
ATOM   3233  NH1 ARG   412     100.138 143.323 123.077  1.00  0.00           N  
ATOM   3234  NH2 ARG   412     101.991 143.681 121.644  1.00  0.00           N  
ATOM   3235  N   VAL   413     105.813 140.594 126.825  1.00  0.00              
ATOM   3236  CA  VAL   413     107.035 141.357 126.856  1.00  0.00              
ATOM   3237  CB  VAL   413     106.775 142.812 127.118  1.00  0.00              
ATOM   3238  C   VAL   413     108.004 140.857 127.895  1.00  0.00              
ATOM   3239  O   VAL   413     107.635 140.538 129.025  1.00  0.00              
ATOM   3240  CG1 VAL   413     108.110 143.559 127.256  1.00  0.00           C  
ATOM   3241  CG2 VAL   413     105.885 143.334 125.979  1.00  0.00           C  
ATOM   3242  N   THR   414     109.301 140.790 127.513  1.00  0.00              
ATOM   3243  CA  THR   414     110.352 140.358 128.396  1.00  0.00              
ATOM   3244  CB  THR   414     110.964 139.053 127.983  1.00  0.00              
ATOM   3245  C   THR   414     111.454 141.375 128.322  1.00  0.00              
ATOM   3246  O   THR   414     111.798 141.859 127.244  1.00  0.00              
ATOM   3247  OG1 THR   414     109.971 138.042 127.924  1.00  0.00           O  
ATOM   3248  CG2 THR   414     112.058 138.676 128.998  1.00  0.00           C  
ATOM   3249  N   GLU   415     112.055 141.726 129.477  1.00  0.00              
ATOM   3250  CA  GLU   415     113.090 142.717 129.442  1.00  0.00              
ATOM   3251  CB  GLU   415     112.734 143.997 130.219  1.00  0.00              
ATOM   3252  C   GLU   415     114.289 142.170 130.131  1.00  0.00              
ATOM   3253  O   GLU   415     114.192 141.613 131.223  1.00  0.00              
ATOM   3254  CG  GLU   415     111.560 144.790 129.646  1.00  0.00           C  
ATOM   3255  CD  GLU   415     111.247 145.901 130.639  1.00  0.00           C  
ATOM   3256  OE1 GLU   415     112.023 146.046 131.622  1.00  0.00           O  
ATOM   3257  OE2 GLU   415     110.231 146.616 130.431  1.00  0.00           O  
ATOM   3258  N   THR   416     115.460 142.292 129.482  1.00  0.00              
ATOM   3259  CA  THR   416     116.679 141.929 130.133  1.00  0.00              
ATOM   3260  CB  THR   416     117.383 140.763 129.514  1.00  0.00              
ATOM   3261  C   THR   416     117.579 143.113 130.024  1.00  0.00              
ATOM   3262  O   THR   416     118.068 143.442 128.944  1.00  0.00              
ATOM   3263  OG1 THR   416     117.596 141.009 128.136  1.00  0.00           O  
ATOM   3264  CG2 THR   416     116.546 139.494 129.716  1.00  0.00           C  
ATOM   3265  N   GLU   417     117.829 143.791 131.156  1.00  0.00              
ATOM   3266  CA  GLU   417     118.655 144.957 131.086  1.00  0.00              
ATOM   3267  CB  GLU   417     117.938 146.238 131.556  1.00  0.00              
ATOM   3268  C   GLU   417     119.833 144.757 131.977  1.00  0.00              
ATOM   3269  O   GLU   417     119.701 144.265 133.098  1.00  0.00              
ATOM   3270  CG  GLU   417     118.805 147.497 131.472  1.00  0.00           C  
ATOM   3271  CD  GLU   417     117.980 148.682 131.958  1.00  0.00           C  
ATOM   3272  OE1 GLU   417     116.970 148.450 132.676  1.00  0.00           O  
ATOM   3273  OE2 GLU   417     118.349 149.837 131.614  1.00  0.00           O  
ATOM   3274  N   GLN   418     121.037 145.113 131.485  1.00  0.00              
ATOM   3275  CA  GLN   418     122.166 145.023 132.352  1.00  0.00              
ATOM   3276  CB  GLN   418     123.513 144.866 131.634  1.00  0.00              
ATOM   3277  C   GLN   418     122.147 146.291 133.136  1.00  0.00              
ATOM   3278  O   GLN   418     122.016 147.380 132.579  1.00  0.00              
ATOM   3279  CG  GLN   418     123.640 143.559 130.855  1.00  0.00           C  
ATOM   3280  CD  GLN   418     125.080 143.458 130.387  1.00  0.00           C  
ATOM   3281  OE1 GLN   418     125.641 144.416 129.858  1.00  0.00           O  
ATOM   3282  NE2 GLN   418     125.706 142.270 130.604  1.00  0.00           N  
ATOM   3283  N   GLN   419     122.260 146.172 134.469  1.00  0.00              
ATOM   3284  CA  GLN   419     122.119 147.315 135.317  1.00  0.00              
ATOM   3285  CB  GLN   419     121.112 147.103 136.456  1.00  0.00              
ATOM   3286  C   GLN   419     123.409 147.581 136.010  1.00  0.00              
ATOM   3287  O   GLN   419     124.214 146.683 136.245  1.00  0.00              
ATOM   3288  CG  GLN   419     121.605 146.048 137.451  1.00  0.00           C  
ATOM   3289  CD  GLN   419     120.609 145.933 138.595  1.00  0.00           C  
ATOM   3290  OE1 GLN   419     119.548 146.555 138.580  1.00  0.00           O  
ATOM   3291  NE2 GLN   419     120.964 145.114 139.621  1.00  0.00           N  
ATOM   3292  N   GLU   420     123.612 148.862 136.360  1.00  0.00              
ATOM   3293  CA  GLU   420     124.765 149.308 137.078  1.00  0.00              
ATOM   3294  CB  GLU   420     124.749 150.844 137.225  1.00  0.00              
ATOM   3295  C   GLU   420     124.648 148.731 138.451  1.00  0.00              
ATOM   3296  O   GLU   420     123.656 148.954 139.143  1.00  0.00              
ATOM   3297  CG  GLU   420     125.927 151.466 137.975  1.00  0.00           C  
ATOM   3298  CD  GLU   420     125.690 152.972 137.999  1.00  0.00           C  
ATOM   3299  OE1 GLU   420     124.502 153.380 137.898  1.00  0.00           O  
ATOM   3300  OE2 GLU   420     126.688 153.733 138.116  1.00  0.00           O  
ATOM   3301  N   ASP   421     125.651 147.941 138.875  1.00  0.00              
ATOM   3302  CA  ASP   421     125.597 147.366 140.181  1.00  0.00              
ATOM   3303  CB  ASP   421     126.714 146.335 140.417  1.00  0.00              
ATOM   3304  C   ASP   421     125.752 148.455 141.192  1.00  0.00              
ATOM   3305  O   ASP   421     124.977 148.534 142.143  1.00  0.00              
ATOM   3306  CG  ASP   421     126.500 145.705 141.785  1.00  0.00           C  
ATOM   3307  OD1 ASP   421     126.655 146.426 142.806  1.00  0.00           O  
ATOM   3308  OD2 ASP   421     126.186 144.487 141.825  1.00  0.00           O  
ATOM   3309  N   THR   422     126.758 149.337 141.005  1.00  0.00              
ATOM   3310  CA  THR   422     126.971 150.378 141.972  1.00  0.00              
ATOM   3311  CB  THR   422     128.161 150.143 142.857  1.00  0.00              
ATOM   3312  C   THR   422     127.221 151.688 141.294  1.00  0.00              
ATOM   3313  O   THR   422     128.273 151.896 140.691  1.00  0.00              
ATOM   3314  OG1 THR   422     129.330 149.983 142.068  1.00  0.00           O  
ATOM   3315  CG2 THR   422     127.922 148.904 143.726  1.00  0.00           C  
ATOM   3316  N   GLY   423     126.262 152.628 141.418  1.00  0.00              
ATOM   3317  CA  GLY   423     126.423 153.935 140.844  1.00  0.00              
ATOM   3318  C   GLY   423     127.146 154.788 141.840  1.00  0.00              
ATOM   3319  O   GLY   423     127.359 154.383 142.981  1.00  0.00              
ATOM   3320  N   PHE   424     127.526 156.016 141.430  1.00  0.00              
ATOM   3321  CA  PHE   424     128.236 156.898 142.313  1.00  0.00              
ATOM   3322  CB  PHE   424     128.691 158.214 141.652  1.00  0.00              
ATOM   3323  C   PHE   424     127.342 157.241 143.458  1.00  0.00              
ATOM   3324  O   PHE   424     127.768 157.250 144.612  1.00  0.00              
ATOM   3325  CG  PHE   424     129.769 157.909 140.664  1.00  0.00           C  
ATOM   3326  CD1 PHE   424     131.088 157.860 141.059  1.00  0.00           C  
ATOM   3327  CD2 PHE   424     129.466 157.666 139.344  1.00  0.00           C  
ATOM   3328  CE1 PHE   424     132.086 157.580 140.154  1.00  0.00           C  
ATOM   3329  CE2 PHE   424     130.460 157.386 138.434  1.00  0.00           C  
ATOM   3330  CZ  PHE   424     131.773 157.343 138.838  1.00  0.00           C  
ATOM   3331  N   SER   425     126.061 157.519 143.160  1.00  0.00              
ATOM   3332  CA  SER   425     125.130 157.901 144.178  1.00  0.00              
ATOM   3333  CB  SER   425     123.728 158.174 143.616  1.00  0.00              
ATOM   3334  C   SER   425     125.010 156.778 145.153  1.00  0.00              
ATOM   3335  O   SER   425     124.909 157.001 146.359  1.00  0.00              
ATOM   3336  OG  SER   425     122.855 158.547 144.669  1.00  0.00           O  
ATOM   3337  N   LYS   426     125.025 155.533 144.647  1.00  0.00              
ATOM   3338  CA  LYS   426     124.851 154.389 145.489  1.00  0.00              
ATOM   3339  CB  LYS   426     124.778 153.078 144.687  1.00  0.00              
ATOM   3340  C   LYS   426     125.992 154.295 146.457  1.00  0.00              
ATOM   3341  O   LYS   426     125.783 154.024 147.637  1.00  0.00              
ATOM   3342  CG  LYS   426     124.237 151.896 145.491  1.00  0.00           C  
ATOM   3343  CD  LYS   426     123.790 150.726 144.612  1.00  0.00           C  
ATOM   3344  CE  LYS   426     123.241 149.535 145.398  1.00  0.00           C  
ATOM   3345  NZ  LYS   426     122.777 148.486 144.461  1.00  0.00           N  
ATOM   3346  N   VAL   427     127.237 154.511 145.990  1.00  0.00              
ATOM   3347  CA  VAL   427     128.382 154.405 146.853  1.00  0.00              
ATOM   3348  CB  VAL   427     129.690 154.437 146.121  1.00  0.00              
ATOM   3349  C   VAL   427     128.403 155.527 147.855  1.00  0.00              
ATOM   3350  O   VAL   427     128.835 155.361 148.996  1.00  0.00              
ATOM   3351  CG1 VAL   427     130.822 154.423 147.164  1.00  0.00           C  
ATOM   3352  CG2 VAL   427     129.736 153.252 145.141  1.00  0.00           C  
ATOM   3353  N   LEU   428     127.975 156.733 147.447  1.00  0.00              
ATOM   3354  CA  LEU   428     128.039 157.841 148.348  1.00  0.00              
ATOM   3355  CB  LEU   428     127.672 159.188 147.702  1.00  0.00              
ATOM   3356  C   LEU   428     127.149 157.634 149.501  1.00  0.00              
ATOM   3357  O   LEU   428     127.511 157.836 150.665  1.00  0.00              
ATOM   3358  CG  LEU   428     128.704 159.661 146.663  1.00  0.00           C  
ATOM   3359  CD1 LEU   428     128.324 161.035 146.088  1.00  0.00           C  
ATOM   3360  CD2 LEU   428     130.130 159.630 147.239  1.00  0.00           C  
ATOM   3361  N   SER   429     125.939 157.165 149.193  1.00  0.00              
ATOM   3362  CA  SER   429     125.039 156.894 150.250  1.00  0.00              
ATOM   3363  CB  SER   429     123.622 156.523 149.774  1.00  0.00              
ATOM   3364  C   SER   429     125.608 155.712 150.961  1.00  0.00              
ATOM   3365  O   SER   429     125.173 155.364 152.054  1.00  0.00              
ATOM   3366  OG  SER   429     123.631 155.277 149.094  1.00  0.00           O  
ATOM   3367  N   GLU   430     126.584 155.037 150.325  1.00  0.00              
ATOM   3368  CA  GLU   430     127.165 153.889 150.915  1.00  0.00              
ATOM   3369  CB  GLU   430     127.967 152.972 149.972  1.00  0.00              
ATOM   3370  C   GLU   430     127.942 154.096 152.108  1.00  0.00              
ATOM   3371  O   GLU   430     127.817 153.356 153.082  1.00  0.00              
ATOM   3372  CG  GLU   430     127.072 152.100 149.095  1.00  0.00           C  
ATOM   3373  CD  GLU   430     127.961 151.283 148.177  1.00  0.00           C  
ATOM   3374  OE1 GLU   430     129.209 151.406 148.295  1.00  0.00           O  
ATOM   3375  OE2 GLU   430     127.402 150.524 147.342  1.00  0.00           O  
ATOM   3376  N   ILE   431     128.816 155.072 152.036  1.00  0.00              
ATOM   3377  CA  ILE   431     129.533 155.336 153.207  1.00  0.00              
ATOM   3378  CB  ILE   431     130.675 156.275 152.967  1.00  0.00              
ATOM   3379  C   ILE   431     128.577 155.933 154.184  1.00  0.00              
ATOM   3380  O   ILE   431     128.692 155.730 155.390  1.00  0.00              
ATOM   3381  CG2 ILE   431     131.733 155.549 152.124  1.00  0.00           C  
ATOM   3382  CG1 ILE   431     130.160 157.581 152.349  1.00  0.00           C  
ATOM   3383  CD1 ILE   431     131.257 158.620 152.155  1.00  0.00           C  
ATOM   3384  N   GLY   432     127.574 156.666 153.664  1.00  0.00              
ATOM   3385  CA  GLY   432     126.693 157.456 154.475  1.00  0.00              
ATOM   3386  C   GLY   432     126.048 156.662 155.578  1.00  0.00              
ATOM   3387  O   GLY   432     125.965 157.151 156.704  1.00  0.00              
ATOM   3388  N   GLY   433     125.568 155.432 155.321  1.00  0.00              
ATOM   3389  CA  GLY   433     124.868 154.743 156.375  1.00  0.00              
ATOM   3390  C   GLY   433     125.765 154.479 157.552  1.00  0.00              
ATOM   3391  O   GLY   433     125.406 154.778 158.690  1.00  0.00              
ATOM   3392  N   GLN   434     126.963 153.917 157.307  1.00  0.00              
ATOM   3393  CA  GLN   434     127.894 153.600 158.356  1.00  0.00              
ATOM   3394  CB  GLN   434     129.137 152.836 157.866  1.00  0.00              
ATOM   3395  C   GLN   434     128.369 154.877 158.956  1.00  0.00              
ATOM   3396  O   GLN   434     128.631 154.962 160.155  1.00  0.00              
ATOM   3397  CG  GLN   434     130.269 152.760 158.900  1.00  0.00           C  
ATOM   3398  CD  GLN   434     129.831 151.945 160.111  1.00  0.00           C  
ATOM   3399  OE1 GLN   434     130.539 151.882 161.116  1.00  0.00           O  
ATOM   3400  NE2 GLN   434     128.634 151.306 160.020  1.00  0.00           N  
ATOM   3401  N   LEU   435     128.496 155.912 158.110  1.00  0.00              
ATOM   3402  CA  LEU   435     128.981 157.179 158.550  1.00  0.00              
ATOM   3403  CB  LEU   435     129.057 158.240 157.440  1.00  0.00              
ATOM   3404  C   LEU   435     128.061 157.729 159.591  1.00  0.00              
ATOM   3405  O   LEU   435     128.507 158.386 160.529  1.00  0.00              
ATOM   3406  CG  LEU   435     129.438 159.628 157.990  1.00  0.00           C  
ATOM   3407  CD1 LEU   435     130.819 159.604 158.663  1.00  0.00           C  
ATOM   3408  CD2 LEU   435     129.314 160.717 156.913  1.00  0.00           C  
ATOM   3409  N   GLY   436     126.747 157.486 159.452  1.00  0.00              
ATOM   3410  CA  GLY   436     125.801 158.043 160.376  1.00  0.00              
ATOM   3411  C   GLY   436     126.089 157.546 161.761  1.00  0.00              
ATOM   3412  O   GLY   436     125.992 158.290 162.735  1.00  0.00              
ATOM   3413  N   LEU   437     126.446 156.262 161.903  1.00  0.00              
ATOM   3414  CA  LEU   437     126.696 155.740 163.215  1.00  0.00              
ATOM   3415  CB  LEU   437     127.056 154.247 163.178  1.00  0.00              
ATOM   3416  C   LEU   437     127.861 156.484 163.791  1.00  0.00              
ATOM   3417  O   LEU   437     127.870 156.834 164.970  1.00  0.00              
ATOM   3418  CG  LEU   437     125.970 153.394 162.495  1.00  0.00           C  
ATOM   3419  CD1 LEU   437     126.296 151.895 162.577  1.00  0.00           C  
ATOM   3420  CD2 LEU   437     124.570 153.744 163.020  1.00  0.00           C  
ATOM   3421  N   CYS   438     128.880 156.745 162.953  1.00  0.00              
ATOM   3422  CA  CYS   438     130.067 157.441 163.365  1.00  0.00              
ATOM   3423  CB  CYS   438     131.095 157.552 162.191  1.00  0.00              
ATOM   3424  C   CYS   438     129.688 158.828 163.823  1.00  0.00              
ATOM   3425  O   CYS   438     130.117 159.281 164.884  1.00  0.00              
ATOM   3426  SG  CYS   438     132.232 156.125 161.930  1.00  0.00           S  
ATOM   3427  N   ILE   439     128.840 159.535 163.050  1.00  0.00              
ATOM   3428  CA  ILE   439     128.472 160.886 163.389  1.00  0.00              
ATOM   3429  CB  ILE   439     127.685 161.593 162.315  1.00  0.00              
ATOM   3430  C   ILE   439     127.705 160.900 164.670  1.00  0.00              
ATOM   3431  O   ILE   439     127.866 161.809 165.484  1.00  0.00              
ATOM   3432  CG2 ILE   439     128.582 161.693 161.073  1.00  0.00           C  
ATOM   3433  CG1 ILE   439     126.339 160.911 162.041  1.00  0.00           C  
ATOM   3434  CD1 ILE   439     125.435 161.709 161.102  1.00  0.00           C  
ATOM   3435  N   GLY   440     126.836 159.897 164.881  1.00  0.00              
ATOM   3436  CA  GLY   440     126.038 159.876 166.072  1.00  0.00              
ATOM   3437  C   GLY   440     126.932 159.788 167.268  1.00  0.00              
ATOM   3438  O   GLY   440     126.706 160.465 168.270  1.00  0.00              
ATOM   3439  N   ALA   441     127.981 158.948 167.194  1.00  0.00              
ATOM   3440  CA  ALA   441     128.847 158.774 168.322  1.00  0.00              
ATOM   3441  CB  ALA   441     129.973 157.759 168.060  1.00  0.00              
ATOM   3442  C   ALA   441     129.487 160.088 168.628  1.00  0.00              
ATOM   3443  O   ALA   441     129.607 160.476 169.789  1.00  0.00              
ATOM   3444  N   SER   442     129.909 160.814 167.579  1.00  0.00              
ATOM   3445  CA  SER   442     130.568 162.072 167.768  1.00  0.00              
ATOM   3446  CB  SER   442     131.069 162.682 166.449  1.00  0.00              
ATOM   3447  C   SER   442     129.612 163.043 168.385  1.00  0.00              
ATOM   3448  O   SER   442     129.989 163.819 169.262  1.00  0.00              
ATOM   3449  OG  SER   442     132.053 161.839 165.867  1.00  0.00           O  
ATOM   3450  N   VAL   443     128.339 163.015 167.949  1.00  0.00              
ATOM   3451  CA  VAL   443     127.356 163.946 168.428  1.00  0.00              
ATOM   3452  CB  VAL   443     126.012 163.729 167.795  1.00  0.00              
ATOM   3453  C   VAL   443     127.191 163.752 169.903  1.00  0.00              
ATOM   3454  O   VAL   443     127.181 164.712 170.672  1.00  0.00              
ATOM   3455  CG1 VAL   443     125.007 164.704 168.431  1.00  0.00           C  
ATOM   3456  CG2 VAL   443     126.158 163.875 166.270  1.00  0.00           C  
ATOM   3457  N   ILE   444     127.093 162.485 170.339  1.00  0.00              
ATOM   3458  CA  ILE   444     126.896 162.189 171.725  1.00  0.00              
ATOM   3459  CB  ILE   444     126.747 160.721 172.014  1.00  0.00              
ATOM   3460  C   ILE   444     128.077 162.711 172.475  1.00  0.00              
ATOM   3461  O   ILE   444     127.954 163.147 173.616  1.00  0.00              
ATOM   3462  CG2 ILE   444     126.697 160.541 173.541  1.00  0.00           C  
ATOM   3463  CG1 ILE   444     125.501 160.164 171.300  1.00  0.00           C  
ATOM   3464  CD1 ILE   444     125.406 158.639 171.328  1.00  0.00           C  
ATOM   3465  N   THR   445     129.269 162.649 171.858  1.00  0.00              
ATOM   3466  CA  THR   445     130.462 163.125 172.495  1.00  0.00              
ATOM   3467  CB  THR   445     131.686 162.922 171.651  1.00  0.00              
ATOM   3468  C   THR   445     130.332 164.595 172.757  1.00  0.00              
ATOM   3469  O   THR   445     130.750 165.082 173.806  1.00  0.00              
ATOM   3470  OG1 THR   445     131.882 161.538 171.402  1.00  0.00           O  
ATOM   3471  CG2 THR   445     132.902 163.514 172.383  1.00  0.00           C  
ATOM   3472  N   LEU   446     129.758 165.351 171.804  1.00  0.00              
ATOM   3473  CA  LEU   446     129.677 166.773 171.979  1.00  0.00              
ATOM   3474  CB  LEU   446     129.110 167.488 170.744  1.00  0.00              
ATOM   3475  C   LEU   446     128.790 167.116 173.132  1.00  0.00              
ATOM   3476  O   LEU   446     129.158 167.916 173.993  1.00  0.00              
ATOM   3477  CG  LEU   446     129.021 169.012 170.927  1.00  0.00           C  
ATOM   3478  CD1 LEU   446     130.418 169.635 171.092  1.00  0.00           C  
ATOM   3479  CD2 LEU   446     128.211 169.661 169.797  1.00  0.00           C  
ATOM   3480  N   CYS   447     127.603 166.486 173.199  1.00  0.00              
ATOM   3481  CA  CYS   447     126.669 166.839 174.224  1.00  0.00              
ATOM   3482  CB  CYS   447     125.307 166.142 174.078  1.00  0.00              
ATOM   3483  C   CYS   447     127.244 166.508 175.560  1.00  0.00              
ATOM   3484  O   CYS   447     126.933 167.170 176.545  1.00  0.00              
ATOM   3485  SG  CYS   447     125.415 164.336 174.209  1.00  0.00           S  
ATOM   3486  N   GLU   448     128.049 165.435 175.647  1.00  0.00              
ATOM   3487  CA  GLU   448     128.620 165.061 176.912  1.00  0.00              
ATOM   3488  CB  GLU   448     129.295 163.681 176.854  1.00  0.00              
ATOM   3489  C   GLU   448     129.652 166.063 177.372  1.00  0.00              
ATOM   3490  O   GLU   448     129.645 166.497 178.521  1.00  0.00              
ATOM   3491  CG  GLU   448     129.523 163.070 178.235  1.00  0.00           C  
ATOM   3492  CD  GLU   448     128.152 162.705 178.787  1.00  0.00           C  
ATOM   3493  OE1 GLU   448     127.531 163.582 179.444  1.00  0.00           O  
ATOM   3494  OE2 GLU   448     127.701 161.552 178.551  1.00  0.00           O  
ATOM   3495  N   ILE   449     130.563 166.436 176.455  1.00  0.00              
ATOM   3496  CA  ILE   449     131.727 167.288 176.585  1.00  0.00              
ATOM   3497  CB  ILE   449     132.635 167.163 175.399  1.00  0.00              
ATOM   3498  C   ILE   449     131.447 168.748 176.754  1.00  0.00              
ATOM   3499  O   ILE   449     132.310 169.464 177.259  1.00  0.00              
ATOM   3500  CG2 ILE   449     133.101 165.700 175.320  1.00  0.00           C  
ATOM   3501  CG1 ILE   449     131.923 167.654 174.126  1.00  0.00           C  
ATOM   3502  CD1 ILE   449     132.852 167.823 172.925  1.00  0.00           C  
ATOM   3503  N   ILE   450     130.283 169.242 176.289  1.00  0.00              
ATOM   3504  CA  ILE   450     130.053 170.655 176.161  1.00  0.00              
ATOM   3505  CB  ILE   450     128.649 170.955 175.696  1.00  0.00              
ATOM   3506  C   ILE   450     130.346 171.348 177.462  1.00  0.00              
ATOM   3507  O   ILE   450     131.003 172.388 177.472  1.00  0.00              
ATOM   3508  CG2 ILE   450     127.669 170.898 176.880  1.00  0.00           C  
ATOM   3509  CG1 ILE   450     128.626 172.287 174.944  1.00  0.00           C  
ATOM   3510  CD1 ILE   450     129.312 172.186 173.582  1.00  0.00           C  
ATOM   3511  N   GLN   451     129.895 170.789 178.596  1.00  0.00              
ATOM   3512  CA  GLN   451     130.228 171.323 179.880  1.00  0.00              
ATOM   3513  CB  GLN   451     129.232 170.834 180.944  1.00  0.00              
ATOM   3514  C   GLN   451     131.586 170.764 180.161  1.00  0.00              
ATOM   3515  O   GLN   451     131.911 169.663 179.738  1.00  0.00              
ATOM   3516  CG  GLN   451     129.454 171.323 182.372  1.00  0.00           C  
ATOM   3517  CD  GLN   451     128.297 170.754 183.184  1.00  0.00           C  
ATOM   3518  OE1 GLN   451     127.161 171.213 183.074  1.00  0.00           O  
ATOM   3519  NE2 GLN   451     128.586 169.712 184.008  1.00  0.00           N  
ATOM   3520  N   TYR   452     132.425 171.513 180.880  1.00  0.00              
ATOM   3521  CA  TYR   452     133.798 171.170 181.121  1.00  0.00              
ATOM   3522  CB  TYR   452     134.113 170.034 182.138  1.00  0.00              
ATOM   3523  C   TYR   452     134.566 171.123 179.849  1.00  0.00              
ATOM   3524  O   TYR   452     135.663 170.579 179.794  1.00  0.00              
ATOM   3525  CG  TYR   452     133.270 168.830 181.939  1.00  0.00           C  
ATOM   3526  CD1 TYR   452     131.969 168.844 182.385  1.00  0.00           C  
ATOM   3527  CD2 TYR   452     133.761 167.700 181.329  1.00  0.00           C  
ATOM   3528  CE1 TYR   452     131.159 167.748 182.218  1.00  0.00           C  
ATOM   3529  CE2 TYR   452     132.954 166.600 181.159  1.00  0.00           C  
ATOM   3530  CZ  TYR   452     131.653 166.625 181.602  1.00  0.00           C  
ATOM   3531  OH  TYR   452     130.825 165.497 181.427  1.00  0.00           O  
ATOM   3532  N   LEU   453     134.007 171.734 178.788  1.00  0.00              
ATOM   3533  CA  LEU   453     134.747 171.971 177.584  1.00  0.00              
ATOM   3534  CB  LEU   453     134.524 170.897 176.503  1.00  0.00              
ATOM   3535  C   LEU   453     134.188 173.264 177.110  1.00  0.00              
ATOM   3536  O   LEU   453     133.942 173.474 175.923  1.00  0.00              
ATOM   3537  CG  LEU   453     135.478 171.020 175.300  1.00  0.00           C  
ATOM   3538  CD1 LEU   453     136.942 170.857 175.742  1.00  0.00           C  
ATOM   3539  CD2 LEU   453     135.098 170.036 174.181  1.00  0.00           C  
ATOM   3540  N   ILE   454     134.017 174.192 178.068  1.00  0.00              
ATOM   3541  CA  ILE   454     133.381 175.436 177.775  1.00  0.00              
ATOM   3542  CB  ILE   454     132.922 176.170 179.014  1.00  0.00              
ATOM   3543  C   ILE   454     134.337 176.287 177.014  1.00  0.00              
ATOM   3544  O   ILE   454     135.476 176.521 177.412  1.00  0.00              
ATOM   3545  CG2 ILE   454     134.166 176.583 179.819  1.00  0.00           C  
ATOM   3546  CG1 ILE   454     131.967 177.334 178.677  1.00  0.00           C  
ATOM   3547  CD1 ILE   454     132.600 178.487 177.899  1.00  0.00           C  
ATOM   3548  N   GLY   455     133.851 176.735 175.849  1.00  0.00              
ATOM   3549  CA  GLY   455     134.501 177.636 174.953  1.00  0.00              
ATOM   3550  C   GLY   455     133.349 178.067 174.117  1.00  0.00              
ATOM   3551  O   GLY   455     132.904 177.338 173.233  1.00  0.00              
ATOM   3552  N   LYS   456     132.829 179.275 174.381  1.00  0.00              
ATOM   3553  CA  LYS   456     131.604 179.632 173.739  1.00  0.00              
ATOM   3554  CB  LYS   456     131.067 180.994 174.199  1.00  0.00              
ATOM   3555  C   LYS   456     131.751 179.682 172.255  1.00  0.00              
ATOM   3556  O   LYS   456     131.012 179.010 171.537  1.00  0.00              
ATOM   3557  CG  LYS   456     130.512 180.945 175.620  1.00  0.00           C  
ATOM   3558  CD  LYS   456     129.440 179.865 175.777  1.00  0.00           C  
ATOM   3559  CE  LYS   456     128.653 179.948 177.084  1.00  0.00           C  
ATOM   3560  NZ  LYS   456     127.426 180.748 176.874  1.00  0.00           N  
ATOM   3561  N   PHE   457     132.722 180.456 171.740  1.00  0.00              
ATOM   3562  CA  PHE   457     132.819 180.550 170.314  1.00  0.00              
ATOM   3563  CB  PHE   457     133.762 181.643 169.771  1.00  0.00              
ATOM   3564  C   PHE   457     133.263 179.257 169.720  1.00  0.00              
ATOM   3565  O   PHE   457     132.766 178.832 168.679  1.00  0.00              
ATOM   3566  CG  PHE   457     133.054 182.955 169.819  1.00  0.00           C  
ATOM   3567  CD1 PHE   457     132.042 183.213 168.921  1.00  0.00           C  
ATOM   3568  CD2 PHE   457     133.372 183.911 170.756  1.00  0.00           C  
ATOM   3569  CE1 PHE   457     131.369 184.411 168.942  1.00  0.00           C  
ATOM   3570  CE2 PHE   457     132.703 185.113 170.780  1.00  0.00           C  
ATOM   3571  CZ  PHE   457     131.702 185.366 169.872  1.00  0.00           C  
ATOM   3572  N   PHE   458     134.200 178.583 170.399  1.00  0.00              
ATOM   3573  CA  PHE   458     134.839 177.413 169.880  1.00  0.00              
ATOM   3574  CB  PHE   458     135.816 176.852 170.923  1.00  0.00              
ATOM   3575  C   PHE   458     133.786 176.391 169.587  1.00  0.00              
ATOM   3576  O   PHE   458     133.803 175.760 168.532  1.00  0.00              
ATOM   3577  CG  PHE   458     136.633 178.029 171.346  1.00  0.00           C  
ATOM   3578  CD1 PHE   458     137.765 178.412 170.664  1.00  0.00           C  
ATOM   3579  CD2 PHE   458     136.238 178.772 172.436  1.00  0.00           C  
ATOM   3580  CE1 PHE   458     138.492 179.507 171.075  1.00  0.00           C  
ATOM   3581  CE2 PHE   458     136.959 179.867 172.851  1.00  0.00           C  
ATOM   3582  CZ  PHE   458     138.092 180.236 172.169  1.00  0.00           C  
ATOM   3583  N   THR   459     132.819 176.220 170.504  1.00  0.00              
ATOM   3584  CA  THR   459     131.814 175.208 170.337  1.00  0.00              
ATOM   3585  CB  THR   459     130.862 175.150 171.494  1.00  0.00              
ATOM   3586  C   THR   459     130.998 175.464 169.102  1.00  0.00              
ATOM   3587  O   THR   459     130.752 174.546 168.322  1.00  0.00              
ATOM   3588  OG1 THR   459     131.568 174.891 172.699  1.00  0.00           O  
ATOM   3589  CG2 THR   459     129.841 174.031 171.230  1.00  0.00           C  
ATOM   3590  N   SER   460     130.575 176.722 168.872  1.00  0.00              
ATOM   3591  CA  SER   460     129.681 177.032 167.787  1.00  0.00              
ATOM   3592  CB  SER   460     129.235 178.504 167.781  1.00  0.00              
ATOM   3593  C   SER   460     130.315 176.772 166.454  1.00  0.00              
ATOM   3594  O   SER   460     129.637 176.366 165.511  1.00  0.00              
ATOM   3595  OG  SER   460     128.361 178.740 166.687  1.00  0.00           O  
ATOM   3596  N   GLU   461     131.640 176.969 166.342  1.00  0.00              
ATOM   3597  CA  GLU   461     132.322 176.855 165.081  1.00  0.00              
ATOM   3598  CB  GLU   461     133.839 177.071 165.215  1.00  0.00              
ATOM   3599  C   GLU   461     132.140 175.474 164.549  1.00  0.00              
ATOM   3600  O   GLU   461     132.010 175.276 163.342  1.00  0.00              
ATOM   3601  CG  GLU   461     134.244 178.504 165.561  1.00  0.00           C  
ATOM   3602  CD  GLU   461     134.096 179.340 164.299  1.00  0.00           C  
ATOM   3603  OE1 GLU   461     133.204 179.006 163.474  1.00  0.00           O  
ATOM   3604  OE2 GLU   461     134.868 180.323 164.144  1.00  0.00           O  
ATOM   3605  N   LYS   462     132.101 174.484 165.452  1.00  0.00              
ATOM   3606  CA  LYS   462     132.055 173.103 165.078  1.00  0.00              
ATOM   3607  CB  LYS   462     131.969 172.168 166.294  1.00  0.00              
ATOM   3608  C   LYS   462     130.853 172.821 164.231  1.00  0.00              
ATOM   3609  O   LYS   462     130.923 172.014 163.305  1.00  0.00              
ATOM   3610  CG  LYS   462     131.919 170.687 165.919  1.00  0.00           C  
ATOM   3611  CD  LYS   462     132.082 169.748 167.115  1.00  0.00           C  
ATOM   3612  CE  LYS   462     133.515 169.661 167.641  1.00  0.00           C  
ATOM   3613  NZ  LYS   462     133.564 168.764 168.817  1.00  0.00           N  
ATOM   3614  N   LYS   463     129.720 173.489 164.500  1.00  0.00              
ATOM   3615  CA  LYS   463     128.513 173.165 163.793  1.00  0.00              
ATOM   3616  CB  LYS   463     127.317 174.051 164.182  1.00  0.00              
ATOM   3617  C   LYS   463     128.720 173.334 162.319  1.00  0.00              
ATOM   3618  O   LYS   463     128.203 172.550 161.526  1.00  0.00              
ATOM   3619  CG  LYS   463     126.039 173.691 163.417  1.00  0.00           C  
ATOM   3620  CD  LYS   463     124.766 174.313 163.993  1.00  0.00           C  
ATOM   3621  CE  LYS   463     123.501 173.944 163.215  1.00  0.00           C  
ATOM   3622  NZ  LYS   463     123.534 174.563 161.870  1.00  0.00           N  
ATOM   3623  N   THR   464     129.498 174.349 161.908  1.00  0.00              
ATOM   3624  CA  THR   464     129.650 174.634 160.510  1.00  0.00              
ATOM   3625  CB  THR   464     130.587 175.778 160.255  1.00  0.00              
ATOM   3626  C   THR   464     130.213 173.449 159.785  1.00  0.00              
ATOM   3627  O   THR   464     129.720 173.080 158.720  1.00  0.00              
ATOM   3628  OG1 THR   464     130.115 176.955 160.894  1.00  0.00           O  
ATOM   3629  CG2 THR   464     130.688 176.000 158.736  1.00  0.00           C  
ATOM   3630  N   ASN   465     131.247 172.802 160.349  1.00  0.00              
ATOM   3631  CA  ASN   465     131.919 171.739 159.654  1.00  0.00              
ATOM   3632  CB  ASN   465     133.082 171.139 160.464  1.00  0.00              
ATOM   3633  C   ASN   465     130.982 170.602 159.369  1.00  0.00              
ATOM   3634  O   ASN   465     130.950 170.076 158.259  1.00  0.00              
ATOM   3635  CG  ASN   465     134.171 172.190 160.593  1.00  0.00           C  
ATOM   3636  OD1 ASN   465     134.109 173.243 159.961  1.00  0.00           O  
ATOM   3637  ND2 ASN   465     135.206 171.893 161.424  1.00  0.00           N  
ATOM   3638  N   LEU   466     130.180 170.208 160.370  1.00  0.00              
ATOM   3639  CA  LEU   466     129.316 169.062 160.299  1.00  0.00              
ATOM   3640  CB  LEU   466     128.555 168.892 161.628  1.00  0.00              
ATOM   3641  C   LEU   466     128.290 169.234 159.226  1.00  0.00              
ATOM   3642  O   LEU   466     127.999 168.298 158.482  1.00  0.00              
ATOM   3643  CG  LEU   466     127.585 167.700 161.706  1.00  0.00           C  
ATOM   3644  CD1 LEU   466     128.329 166.356 161.704  1.00  0.00           C  
ATOM   3645  CD2 LEU   466     126.630 167.854 162.903  1.00  0.00           C  
ATOM   3646  N   ASN   467     127.724 170.445 159.100  1.00  0.00              
ATOM   3647  CA  ASN   467     126.645 170.642 158.179  1.00  0.00              
ATOM   3648  CB  ASN   467     126.084 172.074 158.178  1.00  0.00              
ATOM   3649  C   ASN   467     127.077 170.335 156.775  1.00  0.00              
ATOM   3650  O   ASN   467     126.314 169.747 156.010  1.00  0.00              
ATOM   3651  CG  ASN   467     125.175 172.226 159.388  1.00  0.00           C  
ATOM   3652  OD1 ASN   467     124.784 173.333 159.753  1.00  0.00           O  
ATOM   3653  ND2 ASN   467     124.821 171.078 160.026  1.00  0.00           N  
ATOM   3654  N   LYS   468     128.317 170.693 156.394  1.00  0.00              
ATOM   3655  CA  LYS   468     128.692 170.566 155.013  1.00  0.00              
ATOM   3656  CB  LYS   468     130.112 171.087 154.730  1.00  0.00              
ATOM   3657  C   LYS   468     128.568 169.145 154.515  1.00  0.00              
ATOM   3658  O   LYS   468     127.926 168.906 153.493  1.00  0.00              
ATOM   3659  CG  LYS   468     131.208 170.411 155.550  1.00  0.00           C  
ATOM   3660  CD  LYS   468     132.609 170.945 155.246  1.00  0.00           C  
ATOM   3661  CE  LYS   468     133.665 170.486 156.252  1.00  0.00           C  
ATOM   3662  NZ  LYS   468     134.894 171.297 156.103  1.00  0.00           N  
ATOM   3663  N   ARG   469     129.149 168.160 155.224  1.00  0.00              
ATOM   3664  CA  ARG   469     129.071 166.764 154.859  1.00  0.00              
ATOM   3665  CB  ARG   469     127.651 166.315 154.462  1.00  0.00              
ATOM   3666  C   ARG   469     129.948 166.452 153.685  1.00  0.00              
ATOM   3667  O   ARG   469     130.529 165.369 153.619  1.00  0.00              
ATOM   3668  CG  ARG   469     126.652 166.197 155.615  1.00  0.00           C  
ATOM   3669  CD  ARG   469     126.667 164.824 156.293  1.00  0.00           C  
ATOM   3670  NE  ARG   469     125.434 164.715 157.123  1.00  0.00           N  
ATOM   3671  CZ  ARG   469     124.286 164.227 156.568  1.00  0.00           C  
ATOM   3672  NH1 ARG   469     124.279 163.819 155.265  1.00  0.00           N  
ATOM   3673  NH2 ARG   469     123.146 164.141 157.313  1.00  0.00           N  
ATOM   3674  N   GLN   470     130.093 167.389 152.732  1.00  0.00              
ATOM   3675  CA  GLN   470     130.991 167.167 151.634  1.00  0.00              
ATOM   3676  CB  GLN   470     130.286 166.749 150.323  1.00  0.00              
ATOM   3677  C   GLN   470     131.686 168.489 151.460  1.00  0.00              
ATOM   3678  O   GLN   470     131.230 169.363 150.724  1.00  0.00              
ATOM   3679  CG  GLN   470     129.251 167.740 149.783  1.00  0.00           C  
ATOM   3680  CD  GLN   470     128.777 167.235 148.430  1.00  0.00           C  
ATOM   3681  OE1 GLN   470     128.008 167.902 147.739  1.00  0.00           O  
ATOM   3682  NE2 GLN   470     129.253 166.024 148.034  1.00  0.00           N  
ATOM   3683  N   ASN   471     132.819 168.696 152.161  1.00  0.00              
ATOM   3684  CA  ASN   471     133.431 169.990 152.058  1.00  0.00              
ATOM   3685  CB  ASN   471     134.668 170.131 152.959  1.00  0.00              
ATOM   3686  C   ASN   471     133.857 170.178 150.644  1.00  0.00              
ATOM   3687  O   ASN   471     133.444 171.098 149.940  1.00  0.00              
ATOM   3688  CG  ASN   471     134.955 171.615 153.106  1.00  0.00           C  
ATOM   3689  OD1 ASN   471     135.945 172.014 153.716  1.00  0.00           O  
ATOM   3690  ND2 ASN   471     134.063 172.464 152.527  1.00  0.00           N  
ATOM   3691  N   THR   472     134.701 169.236 150.230  1.00  0.00              
ATOM   3692  CA  THR   472     135.245 168.959 148.945  1.00  0.00              
ATOM   3693  CB  THR   472     136.600 169.554 148.698  1.00  0.00              
ATOM   3694  C   THR   472     135.430 167.514 149.222  1.00  0.00              
ATOM   3695  O   THR   472     135.014 167.076 150.294  1.00  0.00              
ATOM   3696  OG1 THR   472     136.973 169.373 147.339  1.00  0.00           O  
ATOM   3697  CG2 THR   472     137.620 168.873 149.625  1.00  0.00           C  
ATOM   3698  N   THR   473     135.989 166.694 148.330  1.00  0.00              
ATOM   3699  CA  THR   473     136.171 165.400 148.909  1.00  0.00              
ATOM   3700  CB  THR   473     136.595 164.349 147.922  1.00  0.00              
ATOM   3701  C   THR   473     137.289 165.609 149.903  1.00  0.00              
ATOM   3702  O   THR   473     138.312 166.211 149.582  1.00  0.00              
ATOM   3703  OG1 THR   473     136.713 163.090 148.569  1.00  0.00           O  
ATOM   3704  CG2 THR   473     137.936 164.756 147.288  1.00  0.00           C  
ATOM   3705  N   SER   474     137.099 165.136 151.152  1.00  0.00              
ATOM   3706  CA  SER   474     138.037 165.316 152.232  1.00  0.00              
ATOM   3707  CB  SER   474     137.327 165.277 153.598  1.00  0.00              
ATOM   3708  C   SER   474     139.083 164.222 152.064  1.00  0.00              
ATOM   3709  O   SER   474     139.690 164.271 150.995  1.00  0.00              
ATOM   3710  OG  SER   474     136.380 166.331 153.678  1.00  0.00           O  
ATOM   3711  N   PRO   475     139.450 163.236 152.890  1.00  0.00              
ATOM   3712  CA  PRO   475     139.038 162.962 154.253  1.00  0.00              
ATOM   3713  CB  PRO   475     139.282 161.470 154.490  1.00  0.00              
ATOM   3714  C   PRO   475     139.545 163.782 155.402  1.00  0.00              
ATOM   3715  O   PRO   475     138.729 164.259 156.189  1.00  0.00              
ATOM   3716  CD  PRO   475     140.023 162.049 152.273  1.00  0.00           C  
ATOM   3717  CG  PRO   475     140.324 161.087 153.431  1.00  0.00           C  
ATOM   3718  N   LEU   476     140.878 163.964 155.521  1.00  0.00              
ATOM   3719  CA  LEU   476     141.415 164.668 156.655  1.00  0.00              
ATOM   3720  CB  LEU   476     142.767 164.119 157.143  1.00  0.00              
ATOM   3721  C   LEU   476     141.662 166.043 156.147  1.00  0.00              
ATOM   3722  O   LEU   476     142.528 166.257 155.300  1.00  0.00              
ATOM   3723  CG  LEU   476     142.695 162.674 157.668  1.00  0.00           C  
ATOM   3724  CD1 LEU   476     141.817 162.579 158.926  1.00  0.00           C  
ATOM   3725  CD2 LEU   476     142.269 161.696 156.562  1.00  0.00           C  
ATOM   3726  N   PHE   477     140.882 167.020 156.637  1.00  0.00              
ATOM   3727  CA  PHE   477     141.039 168.334 156.103  1.00  0.00              
ATOM   3728  CB  PHE   477     140.056 169.358 156.697  1.00  0.00              
ATOM   3729  C   PHE   477     142.399 168.861 156.426  1.00  0.00              
ATOM   3730  O   PHE   477     143.139 169.280 155.540  1.00  0.00              
ATOM   3731  CG  PHE   477     138.666 168.994 156.308  1.00  0.00           C  
ATOM   3732  CD1 PHE   477     137.949 168.090 157.058  1.00  0.00           C  
ATOM   3733  CD2 PHE   477     138.076 169.561 155.202  1.00  0.00           C  
ATOM   3734  CE1 PHE   477     136.663 167.754 156.708  1.00  0.00           C  
ATOM   3735  CE2 PHE   477     136.791 169.227 154.847  1.00  0.00           C  
ATOM   3736  CZ  PHE   477     136.082 168.324 155.601  1.00  0.00           C  
ATOM   3737  N   TYR   478     142.767 168.839 157.719  1.00  0.00              
ATOM   3738  CA  TYR   478     143.989 169.460 158.137  1.00  0.00              
ATOM   3739  CB  TYR   478     144.121 169.627 159.660  1.00  0.00              
ATOM   3740  C   TYR   478     145.200 168.733 157.662  1.00  0.00              
ATOM   3741  O   TYR   478     146.164 169.361 157.225  1.00  0.00              
ATOM   3742  CG  TYR   478     145.412 170.342 159.869  1.00  0.00           C  
ATOM   3743  CD1 TYR   478     145.490 171.706 159.694  1.00  0.00           C  
ATOM   3744  CD2 TYR   478     146.546 169.654 160.234  1.00  0.00           C  
ATOM   3745  CE1 TYR   478     146.678 172.373 159.880  1.00  0.00           C  
ATOM   3746  CE2 TYR   478     147.736 170.316 160.421  1.00  0.00           C  
ATOM   3747  CZ  TYR   478     147.804 171.677 160.244  1.00  0.00           C  
ATOM   3748  OH  TYR   478     149.027 172.356 160.436  1.00  0.00           O  
ATOM   3749  N   ASN   479     145.185 167.389 157.724  1.00  0.00              
ATOM   3750  CA  ASN   479     146.368 166.646 157.400  1.00  0.00              
ATOM   3751  CB  ASN   479     146.162 165.123 157.466  1.00  0.00              
ATOM   3752  C   ASN   479     146.763 166.984 156.005  1.00  0.00              
ATOM   3753  O   ASN   479     147.939 167.207 155.724  1.00  0.00              
ATOM   3754  CG  ASN   479     145.965 164.737 158.924  1.00  0.00           C  
ATOM   3755  OD1 ASN   479     145.107 163.920 159.253  1.00  0.00           O  
ATOM   3756  ND2 ASN   479     146.786 165.340 159.827  1.00  0.00           N  
ATOM   3757  N   ARG   480     145.784 167.054 155.088  1.00  0.00              
ATOM   3758  CA  ARG   480     146.160 167.379 153.749  1.00  0.00              
ATOM   3759  CB  ARG   480     145.360 166.608 152.688  1.00  0.00              
ATOM   3760  C   ARG   480     145.928 168.838 153.554  1.00  0.00              
ATOM   3761  O   ARG   480     144.798 169.317 153.621  1.00  0.00              
ATOM   3762  CG  ARG   480     145.673 165.112 152.718  1.00  0.00           C  
ATOM   3763  CD  ARG   480     145.036 164.310 151.585  1.00  0.00           C  
ATOM   3764  NE  ARG   480     145.563 162.921 151.694  1.00  0.00           N  
ATOM   3765  CZ  ARG   480     145.375 162.035 150.674  1.00  0.00           C  
ATOM   3766  NH1 ARG   480     144.683 162.416 149.560  1.00  0.00           N  
ATOM   3767  NH2 ARG   480     145.882 160.771 150.765  1.00  0.00           N  
ATOM   3768  N   ASN   481     147.016 169.591 153.312  1.00  0.00              
ATOM   3769  CA  ASN   481     146.864 170.999 153.118  1.00  0.00              
ATOM   3770  CB  ASN   481     148.200 171.710 152.837  1.00  0.00              
ATOM   3771  C   ASN   481     146.023 171.152 151.902  1.00  0.00              
ATOM   3772  O   ASN   481     145.046 171.899 151.890  1.00  0.00              
ATOM   3773  CG  ASN   481     149.086 171.583 154.069  1.00  0.00           C  
ATOM   3774  OD1 ASN   481     148.602 171.382 155.182  1.00  0.00           O  
ATOM   3775  ND2 ASN   481     150.426 171.706 153.867  1.00  0.00           N  
ATOM   3776  N   SER   482     146.388 170.410 150.843  1.00  0.00              
ATOM   3777  CA  SER   482     145.603 170.429 149.652  1.00  0.00              
ATOM   3778  CB  SER   482     146.438 170.439 148.360  1.00  0.00              
ATOM   3779  C   SER   482     144.857 169.130 149.691  1.00  0.00              
ATOM   3780  O   SER   482     145.481 168.082 149.850  1.00  0.00              
ATOM   3781  OG  SER   482     147.197 171.636 148.276  1.00  0.00           O  
ATOM   3782  N   PRO   483     143.551 169.123 149.586  1.00  0.00              
ATOM   3783  CA  PRO   483     142.780 170.336 149.535  1.00  0.00              
ATOM   3784  CB  PRO   483     141.605 170.060 148.596  1.00  0.00              
ATOM   3785  C   PRO   483     142.327 170.803 150.874  1.00  0.00              
ATOM   3786  O   PRO   483     142.277 170.003 151.807  1.00  0.00              
ATOM   3787  CD  PRO   483     142.919 168.056 148.827  1.00  0.00           C  
ATOM   3788  CG  PRO   483     141.478 168.530 148.591  1.00  0.00           C  
ATOM   3789  N   ASP   484     142.002 172.105 150.986  1.00  0.00              
ATOM   3790  CA  ASP   484     141.398 172.596 152.184  1.00  0.00              
ATOM   3791  CB  ASP   484     142.366 173.291 153.174  1.00  0.00              
ATOM   3792  C   ASP   484     140.317 173.534 151.769  1.00  0.00              
ATOM   3793  O   ASP   484     140.558 174.675 151.380  1.00  0.00              
ATOM   3794  CG  ASP   484     143.015 174.525 152.560  1.00  0.00           C  
ATOM   3795  OD1 ASP   484     143.496 174.431 151.400  1.00  0.00           O  
ATOM   3796  OD2 ASP   484     143.041 175.579 153.251  1.00  0.00           O  
ATOM   3797  N   ALA   485     139.061 173.054 151.809  1.00  0.00              
ATOM   3798  CA  ALA   485     137.988 173.964 151.562  1.00  0.00              
ATOM   3799  CB  ALA   485     136.617 173.302 151.364  1.00  0.00              
ATOM   3800  C   ALA   485     137.970 174.757 152.823  1.00  0.00              
ATOM   3801  O   ALA   485     138.671 174.385 153.764  1.00  0.00              
ATOM   3802  N   ASP   486     137.186 175.855 152.867  1.00  0.00              
ATOM   3803  CA  ASP   486     137.235 176.800 153.949  1.00  0.00              
ATOM   3804  CB  ASP   486     136.062 177.791 154.009  1.00  0.00              
ATOM   3805  C   ASP   486     137.321 176.151 155.286  1.00  0.00              
ATOM   3806  O   ASP   486     136.323 175.727 155.867  1.00  0.00              
ATOM   3807  CG  ASP   486     136.435 178.830 155.062  1.00  0.00           C  
ATOM   3808  OD1 ASP   486     137.642 178.896 155.417  1.00  0.00           O  
ATOM   3809  OD2 ASP   486     135.525 179.570 155.522  1.00  0.00           O  
ATOM   3810  N   ALA   487     138.569 176.056 155.792  1.00  0.00              
ATOM   3811  CA  ALA   487     138.778 175.488 157.083  1.00  0.00              
ATOM   3812  CB  ALA   487     140.255 175.199 157.405  1.00  0.00              
ATOM   3813  C   ALA   487     138.294 176.526 158.040  1.00  0.00              
ATOM   3814  O   ALA   487     138.830 177.629 158.109  1.00  0.00              
ATOM   3815  N   THR   488     137.221 176.188 158.773  1.00  0.00              
ATOM   3816  CA  THR   488     136.565 177.057 159.704  1.00  0.00              
ATOM   3817  CB  THR   488     135.191 176.598 160.080  1.00  0.00              
ATOM   3818  C   THR   488     137.308 177.183 160.994  1.00  0.00              
ATOM   3819  O   THR   488     137.150 178.192 161.680  1.00  0.00              
ATOM   3820  OG1 THR   488     135.271 175.381 160.806  1.00  0.00           O  
ATOM   3821  CG2 THR   488     134.362 176.407 158.800  1.00  0.00           C  
ATOM   3822  N   ASN   489     138.131 176.170 161.348  1.00  0.00              
ATOM   3823  CA  ASN   489     138.702 176.039 162.665  1.00  0.00              
ATOM   3824  CB  ASN   489     139.789 174.954 162.737  1.00  0.00              
ATOM   3825  C   ASN   489     139.312 177.340 163.097  1.00  0.00              
ATOM   3826  O   ASN   489     139.029 177.761 164.217  1.00  0.00              
ATOM   3827  CG  ASN   489     140.228 174.835 164.189  1.00  0.00           C  
ATOM   3828  OD1 ASN   489     141.383 175.091 164.523  1.00  0.00           O  
ATOM   3829  ND2 ASN   489     139.277 174.447 165.081  1.00  0.00           N  
ATOM   3830  N   PRO   490     140.110 178.041 162.336  1.00  0.00              
ATOM   3831  CA  PRO   490     140.651 177.569 161.090  1.00  0.00              
ATOM   3832  CB  PRO   490     140.501 178.721 160.101  1.00  0.00              
ATOM   3833  C   PRO   490     142.069 177.333 161.377  1.00  0.00              
ATOM   3834  O   PRO   490     142.517 177.593 162.492  1.00  0.00              
ATOM   3835  CD  PRO   490     139.867 179.476 162.292  1.00  0.00           C  
ATOM   3836  CG  PRO   490     140.516 179.968 160.993  1.00  0.00           C  
ATOM   3837  N   ASP   491     142.797 176.853 160.373  1.00  0.00              
ATOM   3838  CA  ASP   491     144.195 176.776 160.564  1.00  0.00              
ATOM   3839  CB  ASP   491     144.639 175.347 160.927  1.00  0.00              
ATOM   3840  C   ASP   491     144.760 177.101 159.218  1.00  0.00              
ATOM   3841  O   ASP   491     145.582 176.358 158.683  1.00  0.00              
ATOM   3842  CG  ASP   491     146.083 175.357 161.410  1.00  0.00           C  
ATOM   3843  OD1 ASP   491     146.908 176.113 160.832  1.00  0.00           O  
ATOM   3844  OD2 ASP   491     146.376 174.605 162.377  1.00  0.00           O  
ATOM   3845  N   MET   492     144.316 178.227 158.623  1.00  0.00              
ATOM   3846  CA  MET   492     144.800 178.565 157.318  1.00  0.00              
ATOM   3847  CB  MET   492     144.051 177.832 156.191  1.00  0.00              
ATOM   3848  C   MET   492     144.600 180.060 157.112  1.00  0.00              
ATOM   3849  O   MET   492     145.013 180.567 156.035  1.00  0.00              
ATOM   3850  CG  MET   492     144.771 177.883 154.842  1.00  0.00           C  
ATOM   3851  SD  MET   492     146.300 176.898 154.784  1.00  0.00           S  
ATOM   3852  CE  MET   492     146.697 177.285 153.055  1.00  0.00           C  
ATOM   3853  OXT MET   492     144.032 180.713 158.027  1.00  0.00           O  
TER
