# Supplementary material for: A Na+ leak channel cloned from Trichoplax adhaerens extends extracellular pH and Ca2+ sensing for the DEG/ENaC family close to the base of Metazoa
Source: J Biol Chem. 2019 Sep 15;294(44):16320–36. doi: 10.1074/jbc.RA119.010542 (PMC6827283; doi:10.1074/jbc.RA119.010542)
Supplement: Supporting Information [file supp_RA119.010542_155050_1_supp_391149_pxf4hm.zip › SupplementaryFile2/TadNaC7.pdb]

REMARK  99  Chain ID : 1
REMARK  99  Residues : 492
REMARK  99  Atoms    : 3851
REMARK  99  File     : final.sc.pdb
ATOM      1  N   MET     1     145.496 173.441 183.926  1.00  0.00              
ATOM      2  CA  MET     1     146.586 173.100 184.870  1.00  0.00              
ATOM      3  CB  MET     1     146.005 172.652 186.218  1.00  0.00              
ATOM      4  C   MET     1     147.419 172.004 184.296  1.00  0.00              
ATOM      5  O   MET     1     147.920 172.127 183.179  1.00  0.00              
ATOM      6  CG  MET     1     147.068 172.556 187.310  1.00  0.00           C  
ATOM      7  SD  MET     1     146.420 172.359 188.995  1.00  0.00           S  
ATOM      8  CE  MET     1     148.051 172.477 189.784  1.00  0.00           C  
ATOM      9  N   ASP     2     147.542 170.874 185.019  1.00  0.00              
ATOM     10  CA  ASP     2     148.442 169.855 184.568  1.00  0.00              
ATOM     11  CB  ASP     2     148.072 169.242 183.204  1.00  0.00              
ATOM     12  C   ASP     2     149.761 170.535 184.442  1.00  0.00              
ATOM     13  O   ASP     2     150.473 170.383 183.451  1.00  0.00              
ATOM     14  CG  ASP     2     146.856 168.342 183.378  1.00  0.00           C  
ATOM     15  OD1 ASP     2     145.856 168.795 183.998  1.00  0.00           O  
ATOM     16  OD2 ASP     2     146.913 167.188 182.873  1.00  0.00           O  
ATOM     17  N   GLU     3     150.102 171.332 185.471  1.00  0.00              
ATOM     18  CA  GLU     3     151.324 172.071 185.470  1.00  0.00              
ATOM     19  CB  GLU     3     152.580 171.254 185.135  1.00  0.00              
ATOM     20  C   GLU     3     151.133 173.145 184.458  1.00  0.00              
ATOM     21  O   GLU     3     150.030 173.301 183.939  1.00  0.00              
ATOM     22  CG  GLU     3     153.851 171.962 185.608  1.00  0.00           C  
ATOM     23  CD  GLU     3     153.784 172.005 187.130  1.00  0.00           C  
ATOM     24  OE1 GLU     3     152.894 172.722 187.660  1.00  0.00           O  
ATOM     25  OE2 GLU     3     154.609 171.312 187.781  1.00  0.00           O  
ATOM     26  N   GLU     4     152.173 173.956 184.179  1.00  0.00              
ATOM     27  CA  GLU     4     151.990 174.871 183.091  1.00  0.00              
ATOM     28  CB  GLU     4     153.214 175.765 182.802  1.00  0.00              
ATOM     29  C   GLU     4     151.789 173.934 181.949  1.00  0.00              
ATOM     30  O   GLU     4     152.307 172.819 182.012  1.00  0.00              
ATOM     31  CG  GLU     4     152.981 176.798 181.693  1.00  0.00           C  
ATOM     32  CD  GLU     4     154.249 177.624 181.524  1.00  0.00           C  
ATOM     33  OE1 GLU     4     154.789 178.090 182.563  1.00  0.00           O  
ATOM     34  OE2 GLU     4     154.694 177.802 180.359  1.00  0.00           O  
ATOM     35  N   LYS     5     151.035 174.356 180.908  1.00  0.00              
ATOM     36  CA  LYS     5     150.571 173.488 179.857  1.00  0.00              
ATOM     37  CB  LYS     5     149.998 174.241 178.634  1.00  0.00              
ATOM     38  C   LYS     5     151.639 172.547 179.414  1.00  0.00              
ATOM     39  O   LYS     5     152.742 172.944 179.041  1.00  0.00              
ATOM     40  CG  LYS     5     150.986 175.099 177.831  1.00  0.00           C  
ATOM     41  CD  LYS     5     151.853 174.313 176.845  1.00  0.00           C  
ATOM     42  CE  LYS     5     152.639 175.201 175.878  1.00  0.00           C  
ATOM     43  NZ  LYS     5     153.161 174.392 174.753  1.00  0.00           N  
ATOM     44  N   ILE     6     151.319 171.241 179.513  1.00  0.00              
ATOM     45  CA  ILE     6     152.251 170.207 179.190  1.00  0.00              
ATOM     46  CB  ILE     6     151.956 168.903 179.868  1.00  0.00              
ATOM     47  C   ILE     6     152.081 169.964 177.732  1.00  0.00              
ATOM     48  O   ILE     6     150.998 169.606 177.272  1.00  0.00              
ATOM     49  CG2 ILE     6     152.935 167.856 179.312  1.00  0.00           C  
ATOM     50  CG1 ILE     6     152.022 169.059 181.396  1.00  0.00           C  
ATOM     51  CD1 ILE     6     153.404 169.455 181.912  1.00  0.00           C  
ATOM     52  N   SER     7     153.155 170.178 176.954  1.00  0.00              
ATOM     53  CA  SER     7     153.035 170.004 175.541  1.00  0.00              
ATOM     54  CB  SER     7     154.332 170.334 174.781  1.00  0.00              
ATOM     55  C   SER     7     152.706 168.582 175.244  1.00  0.00              
ATOM     56  O   SER     7     151.634 168.269 174.728  1.00  0.00              
ATOM     57  OG  SER     7     154.144 170.141 173.387  1.00  0.00           O  
ATOM     58  N   GLU     8     153.632 167.673 175.597  1.00  0.00              
ATOM     59  CA  GLU     8     153.445 166.286 175.302  1.00  0.00              
ATOM     60  CB  GLU     8     154.773 165.618 174.915  1.00  0.00              
ATOM     61  C   GLU     8     152.909 165.634 176.536  1.00  0.00              
ATOM     62  O   GLU     8     153.658 165.210 177.415  1.00  0.00              
ATOM     63  CG  GLU     8     155.873 165.889 175.943  1.00  0.00           C  
ATOM     64  CD  GLU     8     157.215 165.587 175.295  1.00  0.00           C  
ATOM     65  OE1 GLU     8     157.217 164.966 174.198  1.00  0.00           O  
ATOM     66  OE2 GLU     8     158.260 165.970 175.886  1.00  0.00           O  
ATOM     67  N   GLU     9     151.568 165.553 176.623  1.00  0.00              
ATOM     68  CA  GLU     9     150.896 164.999 177.760  1.00  0.00              
ATOM     69  CB  GLU     9     149.401 165.364 177.813  1.00  0.00              
ATOM     70  C   GLU     9     151.058 163.512 177.832  1.00  0.00              
ATOM     71  O   GLU     9     151.180 162.946 178.918  1.00  0.00              
ATOM     72  CG  GLU     9     149.196 166.851 178.130  1.00  0.00           C  
ATOM     73  CD  GLU     9     147.709 167.151 178.251  1.00  0.00           C  
ATOM     74  OE1 GLU     9     146.902 166.450 177.585  1.00  0.00           O  
ATOM     75  OE2 GLU     9     147.363 168.097 179.008  1.00  0.00           O  
ATOM     76  N   GLU    10     151.088 162.838 176.671  1.00  0.00              
ATOM     77  CA  GLU    10     151.147 161.405 176.632  1.00  0.00              
ATOM     78  CB  GLU    10     151.175 160.837 175.205  1.00  0.00              
ATOM     79  C   GLU    10     152.388 160.945 177.312  1.00  0.00              
ATOM     80  O   GLU    10     152.408 159.883 177.931  1.00  0.00              
ATOM     81  CG  GLU    10     151.286 159.310 175.172  1.00  0.00           C  
ATOM     82  CD  GLU    10     150.010 158.722 175.753  1.00  0.00           C  
ATOM     83  OE1 GLU    10     148.942 159.377 175.623  1.00  0.00           O  
ATOM     84  OE2 GLU    10     150.084 157.605 176.333  1.00  0.00           O  
ATOM     85  N   ARG    11     153.463 161.742 177.233  1.00  0.00              
ATOM     86  CA  ARG    11     154.705 161.283 177.771  1.00  0.00              
ATOM     87  CB  ARG    11     155.869 162.273 177.599  1.00  0.00              
ATOM     88  C   ARG    11     154.558 160.997 179.237  1.00  0.00              
ATOM     89  O   ARG    11     155.142 160.035 179.733  1.00  0.00              
ATOM     90  CG  ARG    11     156.156 162.613 176.135  1.00  0.00           C  
ATOM     91  CD  ARG    11     157.644 162.724 175.794  1.00  0.00           C  
ATOM     92  NE  ARG    11     157.986 161.601 174.876  1.00  0.00           N  
ATOM     93  CZ  ARG    11     158.502 160.429 175.350  1.00  0.00           C  
ATOM     94  NH1 ARG    11     158.749 160.275 176.683  1.00  0.00           N  
ATOM     95  NH2 ARG    11     158.782 159.411 174.483  1.00  0.00           N  
ATOM     96  N   PHE    12     153.770 161.803 179.978  1.00  0.00              
ATOM     97  CA  PHE    12     153.736 161.589 181.399  1.00  0.00              
ATOM     98  CB  PHE    12     152.840 162.578 182.165  1.00  0.00              
ATOM     99  C   PHE    12     153.240 160.205 181.705  1.00  0.00              
ATOM    100  O   PHE    12     153.889 159.471 182.445  1.00  0.00              
ATOM    101  CG  PHE    12     153.309 162.512 183.578  1.00  0.00           C  
ATOM    102  CD1 PHE    12     152.797 161.603 184.475  1.00  0.00           C  
ATOM    103  CD2 PHE    12     154.297 163.371 183.998  1.00  0.00           C  
ATOM    104  CE1 PHE    12     153.262 161.567 185.770  1.00  0.00           C  
ATOM    105  CE2 PHE    12     154.764 163.339 185.290  1.00  0.00           C  
ATOM    106  CZ  PHE    12     154.247 162.433 186.183  1.00  0.00           C  
ATOM    107  N   ALA    13     152.086 159.802 181.137  1.00  0.00              
ATOM    108  CA  ALA    13     151.510 158.521 181.451  1.00  0.00              
ATOM    109  CB  ALA    13     150.162 158.290 180.759  1.00  0.00              
ATOM    110  C   ALA    13     152.380 157.405 180.985  1.00  0.00              
ATOM    111  O   ALA    13     152.612 156.451 181.726  1.00  0.00              
ATOM    112  N   THR    14     152.899 157.505 179.745  1.00  0.00              
ATOM    113  CA  THR    14     153.653 156.412 179.206  1.00  0.00              
ATOM    114  CB  THR    14     154.201 156.686 177.838  1.00  0.00              
ATOM    115  C   THR    14     154.804 156.176 180.113  1.00  0.00              
ATOM    116  O   THR    14     155.050 155.047 180.534  1.00  0.00              
ATOM    117  OG1 THR    14     153.142 156.957 176.931  1.00  0.00           O  
ATOM    118  CG2 THR    14     154.998 155.455 177.370  1.00  0.00           C  
ATOM    119  N   THR    15     155.531 157.245 180.474  1.00  0.00              
ATOM    120  CA  THR    15     156.583 156.999 181.399  1.00  0.00              
ATOM    121  CB  THR    15     157.482 158.187 181.629  1.00  0.00              
ATOM    122  C   THR    15     155.895 156.625 182.662  1.00  0.00              
ATOM    123  O   THR    15     155.091 157.378 183.204  1.00  0.00              
ATOM    124  OG1 THR    15     158.526 157.836 182.525  1.00  0.00           O  
ATOM    125  CG2 THR    15     156.664 159.367 182.189  1.00  0.00           C  
ATOM    126  N   THR    16     156.154 155.407 183.155  1.00  0.00              
ATOM    127  CA  THR    16     155.516 155.064 184.381  1.00  0.00              
ATOM    128  CB  THR    16     155.395 153.576 184.584  1.00  0.00              
ATOM    129  C   THR    16     156.409 155.631 185.430  1.00  0.00              
ATOM    130  O   THR    16     157.528 156.055 185.144  1.00  0.00              
ATOM    131  OG1 THR    16     154.672 153.005 183.504  1.00  0.00           O  
ATOM    132  CG2 THR    16     154.649 153.282 185.897  1.00  0.00           C  
ATOM    133  N   SER    17     155.928 155.669 186.680  1.00  0.00              
ATOM    134  CA  SER    17     156.720 156.195 187.742  1.00  0.00              
ATOM    135  CB  SER    17     155.915 156.476 189.023  1.00  0.00              
ATOM    136  C   SER    17     157.724 155.156 188.054  1.00  0.00              
ATOM    137  O   SER    17     158.203 154.455 187.164  1.00  0.00              
ATOM    138  OG  SER    17     154.977 157.515 188.791  1.00  0.00           O  
ATOM    139  N   TYR    18     158.079 155.041 189.342  1.00  0.00              
ATOM    140  CA  TYR    18     159.085 154.097 189.691  1.00  0.00              
ATOM    141  CB  TYR    18     159.690 154.431 191.064  1.00  0.00              
ATOM    142  C   TYR    18     158.372 152.787 189.809  1.00  0.00              
ATOM    143  O   TYR    18     158.377 152.138 190.854  1.00  0.00              
ATOM    144  CG  TYR    18     160.100 155.866 191.001  1.00  0.00           C  
ATOM    145  CD1 TYR    18     161.310 156.234 190.463  1.00  0.00           C  
ATOM    146  CD2 TYR    18     159.259 156.850 191.475  1.00  0.00           C  
ATOM    147  CE1 TYR    18     161.676 157.558 190.407  1.00  0.00           C  
ATOM    148  CE2 TYR    18     159.619 158.177 191.423  1.00  0.00           C  
ATOM    149  CZ  TYR    18     160.832 158.532 190.885  1.00  0.00           C  
ATOM    150  OH  TYR    18     161.217 159.888 190.822  1.00  0.00           O  
ATOM    151  N   HIS    19     157.769 152.365 188.681  1.00  0.00              
ATOM    152  CA  HIS    19     157.124 151.096 188.527  1.00  0.00              
ATOM    153  CB  HIS    19     158.146 149.965 188.330  1.00  0.00              
ATOM    154  C   HIS    19     156.192 150.769 189.655  1.00  0.00              
ATOM    155  O   HIS    19     156.532 149.993 190.546  1.00  0.00              
ATOM    156  ND1 HIS    19     160.319 150.911 187.411  1.00  0.00           N  
ATOM    157  CG  HIS    19     159.092 150.313 187.217  1.00  0.00           C  
ATOM    158  NE2 HIS    19     160.062 150.688 185.214  1.00  0.00           N  
ATOM    159  CD2 HIS    19     158.953 150.183 185.869  1.00  0.00           C  
ATOM    160  CE1 HIS    19     160.855 151.113 186.181  1.00  0.00           C  
ATOM    161  N   GLY    20     154.981 151.368 189.647  1.00  0.00              
ATOM    162  CA  GLY    20     154.000 151.031 190.644  1.00  0.00              
ATOM    163  C   GLY    20     153.823 152.162 191.600  1.00  0.00              
ATOM    164  O   GLY    20     152.968 152.102 192.482  1.00  0.00              
ATOM    165  N   TRP    21     154.642 153.217 191.462  1.00  0.00              
ATOM    166  CA  TRP    21     154.541 154.340 192.345  1.00  0.00              
ATOM    167  CB  TRP    21     155.818 155.168 192.496  1.00  0.00              
ATOM    168  C   TRP    21     153.317 155.153 192.154  1.00  0.00              
ATOM    169  O   TRP    21     152.849 155.770 193.111  1.00  0.00              
ATOM    170  CG  TRP    21     156.620 154.493 193.579  1.00  0.00           C  
ATOM    171  CD2 TRP    21     156.694 154.977 194.928  1.00  0.00           C  
ATOM    172  CD1 TRP    21     157.322 153.325 193.546  1.00  0.00           C  
ATOM    173  NE1 TRP    21     157.807 153.037 194.801  1.00  0.00           N  
ATOM    174  CE2 TRP    21     157.433 154.050 195.660  1.00  0.00           C  
ATOM    175  CE3 TRP    21     156.174 156.097 195.514  1.00  0.00           C  
ATOM    176  CZ2 TRP    21     157.666 154.230 196.995  1.00  0.00           C  
ATOM    177  CZ3 TRP    21     156.423 156.283 196.856  1.00  0.00           C  
ATOM    178  CH2 TRP    21     157.155 155.366 197.583  1.00  0.00           C  
ATOM    179  N   ALA    22     152.775 155.204 190.925  1.00  0.00              
ATOM    180  CA  ALA    22     151.552 155.929 190.768  1.00  0.00              
ATOM    181  CB  ALA    22     150.973 155.836 189.346  1.00  0.00              
ATOM    182  C   ALA    22     150.589 155.245 191.689  1.00  0.00              
ATOM    183  O   ALA    22     149.929 155.886 192.492  1.00  0.00              
ATOM    184  N   HIS    23     150.568 153.904 191.696  1.00  0.00              
ATOM    185  CA  HIS    23     149.611 153.191 192.497  1.00  0.00              
ATOM    186  CB  HIS    23     149.805 151.668 192.381  1.00  0.00              
ATOM    187  C   HIS    23     149.771 153.549 193.945  1.00  0.00              
ATOM    188  O   HIS    23     148.794 153.867 194.621  1.00  0.00              
ATOM    189  ND1 HIS    23     147.508 150.605 192.547  1.00  0.00           N  
ATOM    190  CG  HIS    23     148.752 150.858 193.079  1.00  0.00           C  
ATOM    191  NE2 HIS    23     147.578 149.577 194.518  1.00  0.00           N  
ATOM    192  CD2 HIS    23     148.779 150.224 194.283  1.00  0.00           C  
ATOM    193  CE1 HIS    23     146.847 149.834 193.449  1.00  0.00           C  
ATOM    194  N   ILE    24     151.009 153.512 194.471  1.00  0.00              
ATOM    195  CA  ILE    24     151.177 153.760 195.872  1.00  0.00              
ATOM    196  CB  ILE    24     152.575 153.430 196.346  1.00  0.00              
ATOM    197  C   ILE    24     150.836 155.185 196.223  1.00  0.00              
ATOM    198  O   ILE    24     150.077 155.417 197.163  1.00  0.00              
ATOM    199  CG2 ILE    24     153.582 154.427 195.747  1.00  0.00           C  
ATOM    200  CG1 ILE    24     152.613 153.334 197.878  1.00  0.00           C  
ATOM    201  CD1 ILE    24     151.883 152.104 198.416  1.00  0.00           C  
ATOM    202  N   TYR    25     151.392 156.180 195.492  1.00  0.00              
ATOM    203  CA  TYR    25     151.156 157.565 195.814  1.00  0.00              
ATOM    204  CB  TYR    25     152.062 158.517 195.005  1.00  0.00              
ATOM    205  C   TYR    25     149.752 157.965 195.480  1.00  0.00              
ATOM    206  O   TYR    25     148.998 158.414 196.340  1.00  0.00              
ATOM    207  CG  TYR    25     151.861 159.920 195.480  1.00  0.00           C  
ATOM    208  CD1 TYR    25     150.800 160.682 195.041  1.00  0.00           C  
ATOM    209  CD2 TYR    25     152.738 160.473 196.384  1.00  0.00           C  
ATOM    210  CE1 TYR    25     150.626 161.973 195.487  1.00  0.00           C  
ATOM    211  CE2 TYR    25     152.571 161.762 196.833  1.00  0.00           C  
ATOM    212  CZ  TYR    25     151.513 162.515 196.386  1.00  0.00           C  
ATOM    213  OH  TYR    25     151.338 163.838 196.845  1.00  0.00           O  
ATOM    214  N   ASP    26     149.353 157.778 194.208  1.00  0.00              
ATOM    215  CA  ASP    26     148.059 158.223 193.773  1.00  0.00              
ATOM    216  CB  ASP    26     148.091 159.647 193.198  1.00  0.00              
ATOM    217  C   ASP    26     147.668 157.317 192.659  1.00  0.00              
ATOM    218  O   ASP    26     148.163 157.436 191.537  1.00  0.00              
ATOM    219  CG  ASP    26     146.672 160.108 192.908  1.00  0.00           C  
ATOM    220  OD1 ASP    26     145.742 159.259 192.938  1.00  0.00           O  
ATOM    221  OD2 ASP    26     146.504 161.329 192.649  1.00  0.00           O  
ATOM    222  N   GLY    27     146.764 156.376 192.943  1.00  0.00              
ATOM    223  CA  GLY    27     146.457 155.319 192.032  1.00  0.00              
ATOM    224  C   GLY    27     145.970 155.850 190.722  1.00  0.00              
ATOM    225  O   GLY    27     146.212 155.229 189.689  1.00  0.00              
ATOM    226  N   ASN    28     145.263 156.994 190.711  1.00  0.00              
ATOM    227  CA  ASN    28     144.624 157.377 189.483  1.00  0.00              
ATOM    228  CB  ASN    28     143.378 158.243 189.735  1.00  0.00              
ATOM    229  C   ASN    28     145.495 158.156 188.542  1.00  0.00              
ATOM    230  O   ASN    28     145.048 159.175 188.018  1.00  0.00              
ATOM    231  CG  ASN    28     142.383 157.409 190.531  1.00  0.00           C  
ATOM    232  OD1 ASN    28     142.447 157.350 191.758  1.00  0.00           O  
ATOM    233  ND2 ASN    28     141.434 156.745 189.821  1.00  0.00           N  
ATOM    234  N   ASN    29     146.742 157.722 188.265  1.00  0.00              
ATOM    235  CA  ASN    29     147.450 158.394 187.204  1.00  0.00              
ATOM    236  CB  ASN    29     148.951 158.075 187.115  1.00  0.00              
ATOM    237  C   ASN    29     146.814 157.992 185.914  1.00  0.00              
ATOM    238  O   ASN    29     146.612 158.812 185.022  1.00  0.00              
ATOM    239  CG  ASN    29     149.688 159.080 187.988  1.00  0.00           C  
ATOM    240  OD1 ASN    29     149.452 159.180 189.190  1.00  0.00           O  
ATOM    241  ND2 ASN    29     150.600 159.868 187.356  1.00  0.00           N  
ATOM    242  N   GLY    30     146.447 156.702 185.800  1.00  0.00              
ATOM    243  CA  GLY    30     145.912 156.200 184.569  1.00  0.00              
ATOM    244  C   GLY    30     144.656 156.944 184.253  1.00  0.00              
ATOM    245  O   GLY    30     144.400 157.285 183.101  1.00  0.00              
ATOM    246  N   ARG    31     143.814 157.197 185.265  1.00  0.00              
ATOM    247  CA  ARG    31     142.620 157.935 184.986  1.00  0.00              
ATOM    248  CB  ARG    31     141.668 158.089 186.188  1.00  0.00              
ATOM    249  C   ARG    31     143.025 159.322 184.626  1.00  0.00              
ATOM    250  O   ARG    31     142.378 159.958 183.794  1.00  0.00              
ATOM    251  CG  ARG    31     141.090 156.780 186.724  1.00  0.00           C  
ATOM    252  CD  ARG    31     139.778 156.970 187.489  1.00  0.00           C  
ATOM    253  NE  ARG    31     138.677 156.688 186.525  1.00  0.00           N  
ATOM    254  CZ  ARG    31     137.600 157.523 186.426  1.00  0.00           C  
ATOM    255  NH1 ARG    31     137.514 158.634 187.213  1.00  0.00           N  
ATOM    256  NH2 ARG    31     136.609 157.242 185.530  1.00  0.00           N  
ATOM    257  N   MET    32     144.122 159.820 185.241  1.00  0.00              
ATOM    258  CA  MET    32     144.454 161.199 185.051  1.00  0.00              
ATOM    259  CB  MET    32     145.690 161.697 185.835  1.00  0.00              
ATOM    260  C   MET    32     144.658 161.451 183.590  1.00  0.00              
ATOM    261  O   MET    32     144.159 162.440 183.055  1.00  0.00              
ATOM    262  CG  MET    32     147.050 161.503 185.163  1.00  0.00           C  
ATOM    263  SD  MET    32     148.438 162.201 186.113  1.00  0.00           S  
ATOM    264  CE  MET    32     147.834 163.916 186.088  1.00  0.00           C  
ATOM    265  N   THR    33     145.386 160.568 182.884  1.00  0.00              
ATOM    266  CA  THR    33     145.421 160.748 181.463  1.00  0.00              
ATOM    267  CB  THR    33     146.788 161.033 180.902  1.00  0.00              
ATOM    268  C   THR    33     144.854 159.492 180.885  1.00  0.00              
ATOM    269  O   THR    33     145.398 158.404 181.066  1.00  0.00              
ATOM    270  OG1 THR    33     146.709 161.294 179.508  1.00  0.00           O  
ATOM    271  CG2 THR    33     147.715 159.849 181.182  1.00  0.00           C  
ATOM    272  N   LYS    34     143.726 159.610 180.161  1.00  0.00              
ATOM    273  CA  LYS    34     143.060 158.411 179.748  1.00  0.00              
ATOM    274  CB  LYS    34     141.536 158.540 179.875  1.00  0.00              
ATOM    275  C   LYS    34     143.400 158.130 178.319  1.00  0.00              
ATOM    276  O   LYS    34     142.917 158.793 177.402  1.00  0.00              
ATOM    277  CG  LYS    34     140.811 157.218 180.115  1.00  0.00           C  
ATOM    278  CD  LYS    34     141.109 156.635 181.498  1.00  0.00           C  
ATOM    279  CE  LYS    34     139.983 155.757 182.042  1.00  0.00           C  
ATOM    280  NZ  LYS    34     138.784 156.593 182.284  1.00  0.00           N  
ATOM    281  N   ILE    35     144.268 157.125 178.106  1.00  0.00              
ATOM    282  CA  ILE    35     144.644 156.683 176.794  1.00  0.00              
ATOM    283  CB  ILE    35     145.696 155.607 176.778  1.00  0.00              
ATOM    284  C   ILE    35     143.446 156.045 176.175  1.00  0.00              
ATOM    285  O   ILE    35     143.224 156.151 174.971  1.00  0.00              
ATOM    286  CG2 ILE    35     145.811 155.108 175.330  1.00  0.00           C  
ATOM    287  CG1 ILE    35     147.033 156.079 177.363  1.00  0.00           C  
ATOM    288  CD1 ILE    35     148.030 154.934 177.555  1.00  0.00           C  
ATOM    289  N   ILE    36     142.631 155.374 177.008  1.00  0.00              
ATOM    290  CA  ILE    36     141.546 154.554 176.551  1.00  0.00              
ATOM    291  CB  ILE    36     140.683 154.070 177.683  1.00  0.00              
ATOM    292  C   ILE    36     140.665 155.357 175.655  1.00  0.00              
ATOM    293  O   ILE    36     140.229 154.871 174.612  1.00  0.00              
ATOM    294  CG2 ILE    36     139.464 153.359 177.073  1.00  0.00           C  
ATOM    295  CG1 ILE    36     141.489 153.194 178.659  1.00  0.00           C  
ATOM    296  CD1 ILE    36     142.509 153.977 179.485  1.00  0.00           C  
ATOM    297  N   TRP    37     140.384 156.613 176.023  1.00  0.00              
ATOM    298  CA  TRP    37     139.525 157.411 175.202  1.00  0.00              
ATOM    299  CB  TRP    37     139.342 158.832 175.763  1.00  0.00              
ATOM    300  C   TRP    37     140.170 157.551 173.861  1.00  0.00              
ATOM    301  O   TRP    37     139.516 157.442 172.825  1.00  0.00              
ATOM    302  CG  TRP    37     138.493 159.735 174.903  1.00  0.00           C  
ATOM    303  CD2 TRP    37     137.061 159.726 174.923  1.00  0.00           C  
ATOM    304  CD1 TRP    37     138.862 160.680 173.987  1.00  0.00           C  
ATOM    305  NE1 TRP    37     137.744 161.264 173.439  1.00  0.00           N  
ATOM    306  CE2 TRP    37     136.627 160.684 174.006  1.00  0.00           C  
ATOM    307  CE3 TRP    37     136.180 158.977 175.648  1.00  0.00           C  
ATOM    308  CZ2 TRP    37     135.295 160.908 173.800  1.00  0.00           C  
ATOM    309  CZ3 TRP    37     134.840 159.206 175.441  1.00  0.00           C  
ATOM    310  CH2 TRP    37     134.406 160.153 174.535  1.00  0.00           C  
ATOM    311  N   MET    38     141.489 157.791 173.860  1.00  0.00              
ATOM    312  CA  MET    38     142.229 158.025 172.660  1.00  0.00              
ATOM    313  CB  MET    38     143.688 158.389 172.966  1.00  0.00              
ATOM    314  C   MET    38     142.238 156.824 171.768  1.00  0.00              
ATOM    315  O   MET    38     142.148 156.957 170.548  1.00  0.00              
ATOM    316  CG  MET    38     144.536 158.655 171.728  1.00  0.00           C  
ATOM    317  SD  MET    38     146.223 159.203 172.111  1.00  0.00           S  
ATOM    318  CE  MET    38     146.707 157.666 172.949  1.00  0.00           C  
ATOM    319  N   ILE    39     142.363 155.618 172.347  1.00  0.00              
ATOM    320  CA  ILE    39     142.457 154.426 171.555  1.00  0.00              
ATOM    321  CB  ILE    39     142.681 153.193 172.384  1.00  0.00              
ATOM    322  C   ILE    39     141.187 154.226 170.780  1.00  0.00              
ATOM    323  O   ILE    39     141.226 153.888 169.599  1.00  0.00              
ATOM    324  CG2 ILE    39     142.577 151.977 171.449  1.00  0.00           C  
ATOM    325  CG1 ILE    39     144.020 153.282 173.139  1.00  0.00           C  
ATOM    326  CD1 ILE    39     145.241 153.351 172.221  1.00  0.00           C  
ATOM    327  N   LEU    40     140.021 154.449 171.411  1.00  0.00              
ATOM    328  CA  LEU    40     138.769 154.180 170.754  1.00  0.00              
ATOM    329  CB  LEU    40     137.542 154.479 171.634  1.00  0.00              
ATOM    330  C   LEU    40     138.639 155.032 169.530  1.00  0.00              
ATOM    331  O   LEU    40     138.136 154.584 168.502  1.00  0.00              
ATOM    332  CG  LEU    40     137.375 153.557 172.856  1.00  0.00           C  
ATOM    333  CD1 LEU    40     136.123 153.944 173.653  1.00  0.00           C  
ATOM    334  CD2 LEU    40     137.369 152.071 172.461  1.00  0.00           C  
ATOM    335  N   VAL    41     139.089 156.294 169.606  1.00  0.00              
ATOM    336  CA  VAL    41     138.933 157.191 168.497  1.00  0.00              
ATOM    337  CB  VAL    41     139.527 158.542 168.777  1.00  0.00              
ATOM    338  C   VAL    41     139.647 156.635 167.301  1.00  0.00              
ATOM    339  O   VAL    41     139.097 156.584 166.202  1.00  0.00              
ATOM    340  CG1 VAL    41     139.463 159.383 167.490  1.00  0.00           C  
ATOM    341  CG2 VAL    41     138.798 159.171 169.980  1.00  0.00           C  
ATOM    342  N   ILE    42     140.895 156.173 167.481  1.00  0.00              
ATOM    343  CA  ILE    42     141.644 155.689 166.359  1.00  0.00              
ATOM    344  CB  ILE    42     143.057 155.299 166.698  1.00  0.00              
ATOM    345  C   ILE    42     140.926 154.493 165.816  1.00  0.00              
ATOM    346  O   ILE    42     140.887 154.261 164.611  1.00  0.00              
ATOM    347  CG2 ILE    42     143.044 154.028 167.556  1.00  0.00           C  
ATOM    348  CG1 ILE    42     143.881 155.154 165.415  1.00  0.00           C  
ATOM    349  CD1 ILE    42     145.381 155.061 165.681  1.00  0.00           C  
ATOM    350  N   LEU    43     140.343 153.689 166.716  1.00  0.00              
ATOM    351  CA  LEU    43     139.618 152.501 166.381  1.00  0.00              
ATOM    352  CB  LEU    43     139.213 151.724 167.649  1.00  0.00              
ATOM    353  C   LEU    43     138.395 152.866 165.589  1.00  0.00              
ATOM    354  O   LEU    43     137.920 152.071 164.778  1.00  0.00              
ATOM    355  CG  LEU    43     138.512 150.377 167.403  1.00  0.00           C  
ATOM    356  CD1 LEU    43     137.073 150.553 166.894  1.00  0.00           C  
ATOM    357  CD2 LEU    43     139.362 149.475 166.496  1.00  0.00           C  
ATOM    358  N   ALA    44     137.855 154.083 165.801  1.00  0.00              
ATOM    359  CA  ALA    44     136.674 154.516 165.108  1.00  0.00              
ATOM    360  CB  ALA    44     136.292 155.979 165.401  1.00  0.00              
ATOM    361  C   ALA    44     136.992 154.404 163.674  1.00  0.00              
ATOM    362  O   ALA    44     136.167 153.957 162.878  1.00  0.00              
ATOM    363  N   THR    45     138.222 154.792 163.316  1.00  0.00              
ATOM    364  CA  THR    45     138.586 154.691 161.946  1.00  0.00              
ATOM    365  CB  THR    45     139.822 155.450 161.535  1.00  0.00              
ATOM    366  C   THR    45     138.738 153.262 161.538  1.00  0.00              
ATOM    367  O   THR    45     138.548 152.938 160.370  1.00  0.00              
ATOM    368  OG1 THR    45     140.991 154.913 162.130  1.00  0.00           O  
ATOM    369  CG2 THR    45     139.647 156.920 161.939  1.00  0.00           C  
ATOM    370  N   ALA    46     139.103 152.359 162.464  1.00  0.00              
ATOM    371  CA  ALA    46     139.316 150.997 162.063  1.00  0.00              
ATOM    372  CB  ALA    46     139.713 150.089 163.240  1.00  0.00              
ATOM    373  C   ALA    46     138.068 150.427 161.457  1.00  0.00              
ATOM    374  O   ALA    46     138.115 149.813 160.392  1.00  0.00              
ATOM    375  N   ALA    47     136.910 150.628 162.107  1.00  0.00              
ATOM    376  CA  ALA    47     135.673 150.095 161.605  1.00  0.00              
ATOM    377  CB  ALA    47     134.485 150.348 162.549  1.00  0.00              
ATOM    378  C   ALA    47     135.351 150.745 160.299  1.00  0.00              
ATOM    379  O   ALA    47     134.854 150.100 159.377  1.00  0.00              
ATOM    380  N   CYS    48     135.634 152.055 160.191  1.00  0.00              
ATOM    381  CA  CYS    48     135.301 152.795 159.013  1.00  0.00              
ATOM    382  CB  CYS    48     135.651 154.326 159.132  1.00  0.00              
ATOM    383  C   CYS    48     136.072 152.181 157.872  1.00  0.00              
ATOM    384  O   CYS    48     135.555 152.025 156.766  1.00  0.00              
ATOM    385  SG  CYS    48     135.054 155.245 160.630  1.00  0.00           S  
ATOM    386  N   ILE    49     137.333 151.775 158.129  1.00  0.00              
ATOM    387  CA  ILE    49     138.197 151.237 157.116  1.00  0.00              
ATOM    388  CB  ILE    49     139.573 150.940 157.647  1.00  0.00              
ATOM    389  C   ILE    49     137.655 149.954 156.556  1.00  0.00              
ATOM    390  O   ILE    49     137.613 149.780 155.339  1.00  0.00              
ATOM    391  CG2 ILE    49     140.371 150.222 156.545  1.00  0.00           C  
ATOM    392  CG1 ILE    49     140.245 152.227 158.157  1.00  0.00           C  
ATOM    393  CD1 ILE    49     140.437 153.291 157.077  1.00  0.00           C  
ATOM    394  N   SER    50     137.218 149.018 157.418  1.00  0.00              
ATOM    395  CA  SER    50     136.786 147.741 156.923  1.00  0.00              
ATOM    396  CB  SER    50     136.377 146.764 158.038  1.00  0.00              
ATOM    397  C   SER    50     135.593 147.917 156.037  1.00  0.00              
ATOM    398  O   SER    50     135.559 147.395 154.924  1.00  0.00              
ATOM    399  OG  SER    50     137.507 146.406 158.820  1.00  0.00           O  
ATOM    400  N   GLN    51     134.588 148.675 156.513  1.00  0.00              
ATOM    401  CA  GLN    51     133.350 148.860 155.807  1.00  0.00              
ATOM    402  CB  GLN    51     132.310 149.653 156.618  1.00  0.00              
ATOM    403  C   GLN    51     133.575 149.596 154.525  1.00  0.00              
ATOM    404  O   GLN    51     132.955 149.291 153.509  1.00  0.00              
ATOM    405  CG  GLN    51     131.743 148.885 157.812  1.00  0.00           C  
ATOM    406  CD  GLN    51     130.899 147.736 157.275  1.00  0.00           C  
ATOM    407  OE1 GLN    51     131.422 146.701 156.865  1.00  0.00           O  
ATOM    408  NE2 GLN    51     129.552 147.921 157.276  1.00  0.00           N  
ATOM    409  N   CYS    52     134.456 150.607 154.539  1.00  0.00              
ATOM    410  CA  CYS    52     134.643 151.397 153.362  1.00  0.00              
ATOM    411  CB  CYS    52     135.560 152.605 153.608  1.00  0.00              
ATOM    412  C   CYS    52     135.248 150.554 152.289  1.00  0.00              
ATOM    413  O   CYS    52     134.834 150.617 151.133  1.00  0.00              
ATOM    414  SG  CYS    52     135.579 153.752 152.201  1.00  0.00           S  
ATOM    415  N   ILE    53     136.243 149.724 152.652  1.00  0.00              
ATOM    416  CA  ILE    53     136.936 148.940 151.674  1.00  0.00              
ATOM    417  CB  ILE    53     138.085 148.149 152.225  1.00  0.00              
ATOM    418  C   ILE    53     136.018 147.953 151.031  1.00  0.00              
ATOM    419  O   ILE    53     136.037 147.803 149.812  1.00  0.00              
ATOM    420  CG2 ILE    53     138.516 147.141 151.149  1.00  0.00           C  
ATOM    421  CG1 ILE    53     139.216 149.078 152.690  1.00  0.00           C  
ATOM    422  CD1 ILE    53     140.321 148.355 153.460  1.00  0.00           C  
ATOM    423  N   ILE    54     135.194 147.246 151.825  1.00  0.00              
ATOM    424  CA  ILE    54     134.372 146.204 151.277  1.00  0.00              
ATOM    425  CB  ILE    54     133.655 145.422 152.338  1.00  0.00              
ATOM    426  C   ILE    54     133.347 146.766 150.336  1.00  0.00              
ATOM    427  O   ILE    54     133.177 146.258 149.229  1.00  0.00              
ATOM    428  CG2 ILE    54     132.727 144.419 151.631  1.00  0.00           C  
ATOM    429  CG1 ILE    54     134.671 144.759 153.285  1.00  0.00           C  
ATOM    430  CD1 ILE    54     135.621 143.793 152.579  1.00  0.00           C  
ATOM    431  N   ILE    55     132.650 147.842 150.747  1.00  0.00              
ATOM    432  CA  ILE    55     131.614 148.439 149.947  1.00  0.00              
ATOM    433  CB  ILE    55     130.898 149.568 150.637  1.00  0.00              
ATOM    434  C   ILE    55     132.188 148.971 148.678  1.00  0.00              
ATOM    435  O   ILE    55     131.553 148.890 147.629  1.00  0.00              
ATOM    436  CG2 ILE    55     130.269 150.461 149.557  1.00  0.00           C  
ATOM    437  CG1 ILE    55     129.883 149.040 151.667  1.00  0.00           C  
ATOM    438  CD1 ILE    55     130.490 148.284 152.845  1.00  0.00           C  
ATOM    439  N   ILE    56     133.386 149.577 148.751  1.00  0.00              
ATOM    440  CA  ILE    56     134.042 150.113 147.594  1.00  0.00              
ATOM    441  CB  ILE    56     135.292 150.880 147.918  1.00  0.00              
ATOM    442  C   ILE    56     134.413 149.004 146.653  1.00  0.00              
ATOM    443  O   ILE    56     134.331 149.175 145.440  1.00  0.00              
ATOM    444  CG2 ILE    56     136.082 151.060 146.616  1.00  0.00           C  
ATOM    445  CG1 ILE    56     134.951 152.202 148.629  1.00  0.00           C  
ATOM    446  CD1 ILE    56     136.171 152.932 149.193  1.00  0.00           C  
ATOM    447  N   TYR    57     134.864 147.850 147.185  1.00  0.00              
ATOM    448  CA  TYR    57     135.273 146.726 146.385  1.00  0.00              
ATOM    449  CB  TYR    57     135.769 145.535 147.225  1.00  0.00              
ATOM    450  C   TYR    57     134.119 146.226 145.581  1.00  0.00              
ATOM    451  O   TYR    57     134.268 145.927 144.398  1.00  0.00              
ATOM    452  CG  TYR    57     135.784 144.340 146.330  1.00  0.00           C  
ATOM    453  CD1 TYR    57     136.785 144.155 145.405  1.00  0.00           C  
ATOM    454  CD2 TYR    57     134.785 143.397 146.426  1.00  0.00           C  
ATOM    455  CE1 TYR    57     136.783 143.048 144.587  1.00  0.00           C  
ATOM    456  CE2 TYR    57     134.778 142.289 145.612  1.00  0.00           C  
ATOM    457  CZ  TYR    57     135.779 142.114 144.687  1.00  0.00           C  
ATOM    458  OH  TYR    57     135.778 140.979 143.846  1.00  0.00           O  
ATOM    459  N   ASN    58     132.933 146.120 146.203  1.00  0.00              
ATOM    460  CA  ASN    58     131.787 145.603 145.518  1.00  0.00              
ATOM    461  CB  ASN    58     130.530 145.547 146.408  1.00  0.00              
ATOM    462  C   ASN    58     131.465 146.497 144.361  1.00  0.00              
ATOM    463  O   ASN    58     131.130 146.025 143.277  1.00  0.00              
ATOM    464  CG  ASN    58     130.650 144.361 147.358  1.00  0.00           C  
ATOM    465  OD1 ASN    58     130.266 143.240 147.026  1.00  0.00           O  
ATOM    466  ND2 ASN    58     131.203 144.604 148.574  1.00  0.00           N  
ATOM    467  N   ALA    59     131.566 147.821 144.564  1.00  0.00              
ATOM    468  CA  ALA    59     131.219 148.778 143.553  1.00  0.00              
ATOM    469  CB  ALA    59     131.351 150.233 144.039  1.00  0.00              
ATOM    470  C   ALA    59     132.109 148.617 142.355  1.00  0.00              
ATOM    471  O   ALA    59     131.650 148.727 141.219  1.00  0.00              
ATOM    472  N   SER    60     133.407 148.347 142.587  1.00  0.00              
ATOM    473  CA  SER    60     134.392 148.267 141.546  1.00  0.00              
ATOM    474  CB  SER    60     135.829 148.114 142.081  1.00  0.00              
ATOM    475  C   SER    60     134.116 147.110 140.642  1.00  0.00              
ATOM    476  O   SER    60     134.550 147.120 139.491  1.00  0.00              
ATOM    477  OG  SER    60     135.994 146.859 142.724  1.00  0.00           O  
ATOM    478  N   LYS    61     133.414 146.066 141.125  1.00  0.00              
ATOM    479  CA  LYS    61     133.163 144.976 140.229  1.00  0.00              
ATOM    480  CB  LYS    61     132.488 143.699 140.774  1.00  0.00              
ATOM    481  C   LYS    61     132.223 145.467 139.176  1.00  0.00              
ATOM    482  O   LYS    61     132.190 144.933 138.071  1.00  0.00              
ATOM    483  CG  LYS    61     133.058 143.080 142.046  1.00  0.00           C  
ATOM    484  CD  LYS    61     132.319 143.554 143.288  1.00  0.00           C  
ATOM    485  CE  LYS    61     131.009 142.778 143.451  1.00  0.00           C  
ATOM    486  NZ  LYS    61     130.079 143.506 144.340  1.00  0.00           N  
ATOM    487  N   LEU    62     131.413 146.494 139.509  1.00  0.00              
ATOM    488  CA  LEU    62     130.395 147.002 138.642  1.00  0.00              
ATOM    489  CB  LEU    62     130.920 147.746 137.402  1.00  0.00              
ATOM    490  C   LEU    62     129.458 145.906 138.226  1.00  0.00              
ATOM    491  O   LEU    62     129.209 145.700 137.039  1.00  0.00              
ATOM    492  CG  LEU    62     131.516 149.129 137.731  1.00  0.00           C  
ATOM    493  CD1 LEU    62     132.730 149.030 138.659  1.00  0.00           C  
ATOM    494  CD2 LEU    62     131.836 149.919 136.459  1.00  0.00           C  
ATOM    495  N   PRO    63     128.942 145.188 139.196  1.00  0.00              
ATOM    496  CA  PRO    63     128.050 144.086 138.968  1.00  0.00              
ATOM    497  CB  PRO    63     127.791 143.499 140.350  1.00  0.00              
ATOM    498  C   PRO    63     126.755 144.590 138.400  1.00  0.00              
ATOM    499  O   PRO    63     126.412 145.750 138.612  1.00  0.00              
ATOM    500  CD  PRO    63     128.855 145.667 140.564  1.00  0.00           C  
ATOM    501  CG  PRO    63     127.833 144.744 141.253  1.00  0.00           C  
ATOM    502  N   THR    64     126.031 143.728 137.667  1.00  0.00              
ATOM    503  CA  THR    64     124.754 144.112 137.155  1.00  0.00              
ATOM    504  CB  THR    64     124.839 144.584 135.724  1.00  0.00              
ATOM    505  C   THR    64     123.849 142.924 137.302  1.00  0.00              
ATOM    506  O   THR    64     124.312 141.787 137.385  1.00  0.00              
ATOM    507  OG1 THR    64     123.565 144.963 135.228  1.00  0.00           O  
ATOM    508  CG2 THR    64     125.484 143.495 134.857  1.00  0.00           C  
ATOM    509  N   ARG    65     122.525 143.170 137.392  1.00  0.00              
ATOM    510  CA  ARG    65     121.578 142.099 137.541  1.00  0.00              
ATOM    511  CB  ARG    65     120.704 142.205 138.800  1.00  0.00              
ATOM    512  C   ARG    65     120.644 142.194 136.384  1.00  0.00              
ATOM    513  O   ARG    65     120.466 143.265 135.806  1.00  0.00              
ATOM    514  CG  ARG    65     121.485 142.170 140.110  1.00  0.00           C  
ATOM    515  CD  ARG    65     120.578 142.200 141.340  1.00  0.00           C  
ATOM    516  NE  ARG    65     119.686 143.384 141.199  1.00  0.00           N  
ATOM    517  CZ  ARG    65     118.717 143.626 142.129  1.00  0.00           C  
ATOM    518  NH1 ARG    65     118.602 142.817 143.223  1.00  0.00           N  
ATOM    519  NH2 ARG    65     117.862 144.676 141.962  1.00  0.00           N  
ATOM    520  N   MET    66     120.027 141.063 136.002  1.00  0.00              
ATOM    521  CA  MET    66     119.120 141.120 134.895  1.00  0.00              
ATOM    522  CB  MET    66     119.341 140.006 133.854  1.00  0.00              
ATOM    523  C   MET    66     117.739 140.961 135.437  1.00  0.00              
ATOM    524  O   MET    66     117.457 140.048 136.212  1.00  0.00              
ATOM    525  CG  MET    66     120.685 140.108 133.128  1.00  0.00           C  
ATOM    526  SD  MET    66     120.990 138.806 131.893  1.00  0.00           S  
ATOM    527  CE  MET    66     119.798 139.449 130.685  1.00  0.00           C  
ATOM    528  N   VAL    67     116.832 141.872 135.037  1.00  0.00              
ATOM    529  CA  VAL    67     115.484 141.801 135.511  1.00  0.00              
ATOM    530  CB  VAL    67     114.956 143.139 135.944  1.00  0.00              
ATOM    531  C   VAL    67     114.643 141.335 134.362  1.00  0.00              
ATOM    532  O   VAL    67     114.670 141.926 133.283  1.00  0.00              
ATOM    533  CG1 VAL    67     113.490 142.977 136.377  1.00  0.00           C  
ATOM    534  CG2 VAL    67     115.880 143.700 137.041  1.00  0.00           C  
ATOM    535  N   ILE    68     113.876 140.245 134.566  1.00  0.00              
ATOM    536  CA  ILE    68     113.050 139.726 133.513  1.00  0.00              
ATOM    537  CB  ILE    68     113.373 138.299 133.164  1.00  0.00              
ATOM    538  C   ILE    68     111.624 139.782 133.957  1.00  0.00              
ATOM    539  O   ILE    68     111.275 139.280 135.024  1.00  0.00              
ATOM    540  CG2 ILE    68     114.796 138.251 132.589  1.00  0.00           C  
ATOM    541  CG1 ILE    68     113.174 137.385 134.383  1.00  0.00           C  
ATOM    542  CD1 ILE    68     113.279 135.898 134.048  1.00  0.00           C  
ATOM    543  N   ARG    69     110.760 140.423 133.142  1.00  0.00              
ATOM    544  CA  ARG    69     109.371 140.511 133.484  1.00  0.00              
ATOM    545  CB  ARG    69     108.948 141.908 133.972  1.00  0.00              
ATOM    546  C   ARG    69     108.569 140.229 132.257  1.00  0.00              
ATOM    547  O   ARG    69     108.856 140.743 131.178  1.00  0.00              
ATOM    548  CG  ARG    69     109.544 142.291 135.327  1.00  0.00           C  
ATOM    549  CD  ARG    69     109.220 143.719 135.772  1.00  0.00           C  
ATOM    550  NE  ARG    69     107.809 143.738 136.243  1.00  0.00           N  
ATOM    551  CZ  ARG    69     107.494 144.388 137.401  1.00  0.00           C  
ATOM    552  NH1 ARG    69     108.477 144.995 138.129  1.00  0.00           N  
ATOM    553  NH2 ARG    69     106.200 144.432 137.835  1.00  0.00           N  
ATOM    554  N   LYS    70     107.534 139.380 132.393  1.00  0.00              
ATOM    555  CA  LYS    70     106.669 139.133 131.279  1.00  0.00              
ATOM    556  CB  LYS    70     106.564 137.649 130.886  1.00  0.00              
ATOM    557  C   LYS    70     105.322 139.639 131.680  1.00  0.00              
ATOM    558  O   LYS    70     104.806 139.280 132.738  1.00  0.00              
ATOM    559  CG  LYS    70     107.891 137.115 130.338  1.00  0.00           C  
ATOM    560  CD  LYS    70     107.967 135.596 130.171  1.00  0.00           C  
ATOM    561  CE  LYS    70     107.991 135.146 128.709  1.00  0.00           C  
ATOM    562  NZ  LYS    70     108.326 133.708 128.623  1.00  0.00           N  
ATOM    563  N   GLN    71     104.718 140.506 130.841  1.00  0.00              
ATOM    564  CA  GLN    71     103.478 141.116 131.221  1.00  0.00              
ATOM    565  CB  GLN    71     103.677 142.540 131.778  1.00  0.00              
ATOM    566  C   GLN    71     102.633 141.286 129.997  1.00  0.00              
ATOM    567  O   GLN    71     103.112 141.172 128.869  1.00  0.00              
ATOM    568  CG  GLN    71     104.630 142.635 132.974  1.00  0.00           C  
ATOM    569  CD  GLN    71     103.878 142.277 134.247  1.00  0.00           C  
ATOM    570  OE1 GLN    71     102.754 142.728 134.464  1.00  0.00           O  
ATOM    571  NE2 GLN    71     104.513 141.447 135.118  1.00  0.00           N  
ATOM    572  N   LEU    72     101.329 141.555 130.213  1.00  0.00              
ATOM    573  CA  LEU    72     100.419 141.853 129.147  1.00  0.00              
ATOM    574  CB  LEU    72      98.960 141.506 129.483  1.00  0.00              
ATOM    575  C   LEU    72     100.479 143.338 128.980  1.00  0.00              
ATOM    576  O   LEU    72     100.048 144.099 129.849  1.00  0.00              
ATOM    577  CG  LEU    72      97.983 141.831 128.340  1.00  0.00           C  
ATOM    578  CD1 LEU    72      98.196 140.900 127.137  1.00  0.00           C  
ATOM    579  CD2 LEU    72      96.531 141.855 128.828  1.00  0.00           C  
ATOM    580  N   MET    73     101.031 143.794 127.843  1.00  0.00              
ATOM    581  CA  MET    73     101.184 145.206 127.640  1.00  0.00              
ATOM    582  CB  MET    73     102.415 145.613 126.808  1.00  0.00              
ATOM    583  C   MET    73      99.981 145.790 126.985  1.00  0.00              
ATOM    584  O   MET    73      98.985 145.126 126.706  1.00  0.00              
ATOM    585  CG  MET    73     103.702 145.625 127.626  1.00  0.00           C  
ATOM    586  SD  MET    73     103.658 146.839 128.979  1.00  0.00           S  
ATOM    587  CE  MET    73     105.416 146.746 129.412  1.00  0.00           C  
ATOM    588  N   ASN    74     100.047 147.112 126.785  1.00  0.00              
ATOM    589  CA  ASN    74      99.006 147.846 126.140  1.00  0.00              
ATOM    590  CB  ASN    74      98.269 148.793 127.102  1.00  0.00              
ATOM    591  C   ASN    74      99.667 148.693 125.102  1.00  0.00              
ATOM    592  O   ASN    74     100.828 149.073 125.245  1.00  0.00              
ATOM    593  CG  ASN    74      99.307 149.742 127.693  1.00  0.00           C  
ATOM    594  OD1 ASN    74     100.362 149.316 128.162  1.00  0.00           O  
ATOM    595  ND2 ASN    74      99.008 151.067 127.668  1.00  0.00           N  
ATOM    596  N   THR    75      98.937 148.975 124.007  1.00  0.00              
ATOM    597  CA  THR    75      99.415 149.830 122.956  1.00  0.00              
ATOM    598  CB  THR    75      99.467 151.281 123.337  1.00  0.00              
ATOM    599  C   THR    75     100.776 149.386 122.520  1.00  0.00              
ATOM    600  O   THR    75     101.661 150.215 122.309  1.00  0.00              
ATOM    601  OG1 THR    75     100.358 151.475 124.424  1.00  0.00           O  
ATOM    602  CG2 THR    75      98.050 151.738 123.722  1.00  0.00           C  
ATOM    603  N   SER    76     100.982 148.061 122.358  1.00  0.00              
ATOM    604  CA  SER    76     102.281 147.620 121.936  1.00  0.00              
ATOM    605  CB  SER    76     102.568 146.126 122.173  1.00  0.00              
ATOM    606  C   SER    76     102.419 147.888 120.472  1.00  0.00              
ATOM    607  O   SER    76     101.430 147.938 119.742  1.00  0.00              
ATOM    608  OG  SER    76     101.832 145.324 121.262  1.00  0.00           O  
ATOM    609  N   ILE    77     103.676 148.046 120.006  1.00  0.00              
ATOM    610  CA  ILE    77     103.943 148.387 118.635  1.00  0.00              
ATOM    611  CB  ILE    77     105.241 149.134 118.469  1.00  0.00              
ATOM    612  C   ILE    77     104.068 147.122 117.844  1.00  0.00              
ATOM    613  O   ILE    77     104.842 146.228 118.183  1.00  0.00              
ATOM    614  CG2 ILE    77     105.487 149.343 116.966  1.00  0.00           C  
ATOM    615  CG1 ILE    77     105.222 150.443 119.276  1.00  0.00           C  
ATOM    616  CD1 ILE    77     106.603 151.084 119.416  1.00  0.00           C  
ATOM    617  N   PHE    78     103.293 147.020 116.741  1.00  0.00              
ATOM    618  CA  PHE    78     103.301 145.857 115.906  1.00  0.00              
ATOM    619  CB  PHE    78     102.082 145.839 114.959  1.00  0.00              
ATOM    620  C   PHE    78     104.579 145.899 115.108  1.00  0.00              
ATOM    621  O   PHE    78     105.018 146.968 114.684  1.00  0.00              
ATOM    622  CG  PHE    78     101.845 144.457 114.461  1.00  0.00           C  
ATOM    623  CD1 PHE    78     101.321 143.507 115.307  1.00  0.00           C  
ATOM    624  CD2 PHE    78     102.102 144.119 113.153  1.00  0.00           C  
ATOM    625  CE1 PHE    78     101.081 142.229 114.866  1.00  0.00           C  
ATOM    626  CE2 PHE    78     101.864 142.841 112.704  1.00  0.00           C  
ATOM    627  CZ  PHE    78     101.357 141.893 113.561  1.00  0.00           C  
ATOM    628  N   PRO    79     105.196 144.767 114.903  1.00  0.00              
ATOM    629  CA  PRO    79     106.431 144.660 114.163  1.00  0.00              
ATOM    630  CB  PRO    79     107.072 143.340 114.587  1.00  0.00              
ATOM    631  C   PRO    79     106.239 144.737 112.681  1.00  0.00              
ATOM    632  O   PRO    79     105.104 144.801 112.221  1.00  0.00              
ATOM    633  CD  PRO    79     104.972 143.609 115.756  1.00  0.00           C  
ATOM    634  CG  PRO    79     105.907 142.532 115.180  1.00  0.00           C  
ATOM    635  N   SER    80     107.353 144.762 111.929  1.00  0.00              
ATOM    636  CA  SER    80     107.293 144.755 110.495  1.00  0.00              
ATOM    637  CB  SER    80     108.469 145.487 109.827  1.00  0.00              
ATOM    638  C   SER    80     107.360 143.319 110.075  1.00  0.00              
ATOM    639  O   SER    80     108.025 142.510 110.721  1.00  0.00              
ATOM    640  OG  SER    80     108.430 146.867 110.158  1.00  0.00           O  
ATOM    641  N   VAL    81     106.639 142.959 108.992  1.00  0.00              
ATOM    642  CA  VAL    81     106.663 141.595 108.536  1.00  0.00              
ATOM    643  CB  VAL    81     105.304 140.957 108.546  1.00  0.00              
ATOM    644  C   VAL    81     107.147 141.588 107.117  1.00  0.00              
ATOM    645  O   VAL    81     106.529 142.183 106.235  1.00  0.00              
ATOM    646  CG1 VAL    81     105.410 139.536 107.969  1.00  0.00           C  
ATOM    647  CG2 VAL    81     104.757 141.007 109.983  1.00  0.00           C  
ATOM    648  N   THR    82     108.263 140.879 106.857  1.00  0.00              
ATOM    649  CA  THR    82     108.816 140.817 105.533  1.00  0.00              
ATOM    650  CB  THR    82     110.293 141.090 105.491  1.00  0.00              
ATOM    651  C   THR    82     108.615 139.422 105.032  1.00  0.00              
ATOM    652  O   THR    82     108.776 138.459 105.782  1.00  0.00              
ATOM    653  OG1 THR    82     110.571 142.370 106.040  1.00  0.00           O  
ATOM    654  CG2 THR    82     110.768 141.027 104.027  1.00  0.00           C  
ATOM    655  N   LEU    83     108.214 139.275 103.751  1.00  0.00              
ATOM    656  CA  LEU    83     108.032 137.952 103.230  1.00  0.00              
ATOM    657  CB  LEU    83     106.578 137.440 103.322  1.00  0.00              
ATOM    658  C   LEU    83     108.494 137.909 101.811  1.00  0.00              
ATOM    659  O   LEU    83     108.455 138.910 101.094  1.00  0.00              
ATOM    660  CG  LEU    83     105.514 138.328 102.648  1.00  0.00           C  
ATOM    661  CD1 LEU    83     105.636 138.301 101.117  1.00  0.00           C  
ATOM    662  CD2 LEU    83     104.101 137.972 103.140  1.00  0.00           C  
ATOM    663  N   CYS    84     108.976 136.726 101.377  1.00  0.00              
ATOM    664  CA  CYS    84     109.470 136.663 100.042  1.00  0.00              
ATOM    665  CB  CYS    84     110.992 136.833 100.026  1.00  0.00              
ATOM    666  C   CYS    84     109.087 135.321  99.492  1.00  0.00              
ATOM    667  O   CYS    84     108.977 134.338 100.225  1.00  0.00              
ATOM    668  SG  CYS    84     111.568 137.700  98.549  1.00  0.00           S  
ATOM    669  N   ASN    85     108.825 135.260  98.174  1.00  0.00              
ATOM    670  CA  ASN    85     108.488 134.016  97.549  1.00  0.00              
ATOM    671  CB  ASN    85     107.851 134.217  96.158  1.00  0.00              
ATOM    672  C   ASN    85     109.792 133.292  97.399  1.00  0.00              
ATOM    673  O   ASN    85     110.834 133.913  97.202  1.00  0.00              
ATOM    674  CG  ASN    85     107.094 132.960  95.743  1.00  0.00           C  
ATOM    675  OD1 ASN    85     107.661 131.874  95.643  1.00  0.00           O  
ATOM    676  ND2 ASN    85     105.765 133.113  95.494  1.00  0.00           N  
ATOM    677  N   THR    86     109.767 131.953  97.517  1.00  0.00              
ATOM    678  CA  THR    86     110.954 131.150  97.431  1.00  0.00              
ATOM    679  CB  THR    86     110.712 129.709  97.779  1.00  0.00              
ATOM    680  C   THR    86     111.477 131.216  96.028  1.00  0.00              
ATOM    681  O   THR    86     112.678 131.064  95.806  1.00  0.00              
ATOM    682  OG1 THR    86     109.795 129.128  96.865  1.00  0.00           O  
ATOM    683  CG2 THR    86     110.154 129.641  99.213  1.00  0.00           C  
ATOM    684  N   ASN    87     110.569 131.397  95.043  1.00  0.00              
ATOM    685  CA  ASN    87     110.935 131.497  93.660  1.00  0.00              
ATOM    686  CB  ASN    87     109.781 131.096  92.720  1.00  0.00              
ATOM    687  C   ASN    87     111.284 132.935  93.382  1.00  0.00              
ATOM    688  O   ASN    87     110.496 133.845  93.642  1.00  0.00              
ATOM    689  CG  ASN    87     110.277 131.105  91.283  1.00  0.00           C  
ATOM    690  OD1 ASN    87     111.451 130.862  91.014  1.00  0.00           O  
ATOM    691  ND2 ASN    87     109.359 131.404  90.325  1.00  0.00           N  
ATOM    692  N   ASP    88     112.525 133.166  92.900  1.00  0.00              
ATOM    693  CA  ASP    88     113.033 134.489  92.638  1.00  0.00              
ATOM    694  CB  ASP    88     114.565 134.520  92.478  1.00  0.00              
ATOM    695  C   ASP    88     112.460 135.123  91.399  1.00  0.00              
ATOM    696  O   ASP    88     112.130 136.310  91.414  1.00  0.00              
ATOM    697  CG  ASP    88     115.188 134.212  93.831  1.00  0.00           C  
ATOM    698  OD1 ASP    88     114.485 133.608  94.685  1.00  0.00           O  
ATOM    699  OD2 ASP    88     116.375 134.584  94.033  1.00  0.00           O  
ATOM    700  N   TYR    89     112.339 134.368  90.282  1.00  0.00              
ATOM    701  CA  TYR    89     111.925 135.020  89.067  1.00  0.00              
ATOM    702  CB  TYR    89     113.068 135.125  88.039  1.00  0.00              
ATOM    703  C   TYR    89     110.772 134.295  88.436  1.00  0.00              
ATOM    704  O   TYR    89     110.755 133.068  88.346  1.00  0.00              
ATOM    705  CG  TYR    89     114.126 135.986  88.655  1.00  0.00           C  
ATOM    706  CD1 TYR    89     115.071 135.452  89.503  1.00  0.00           C  
ATOM    707  CD2 TYR    89     114.175 137.336  88.389  1.00  0.00           C  
ATOM    708  CE1 TYR    89     116.040 136.249  90.070  1.00  0.00           C  
ATOM    709  CE2 TYR    89     115.139 138.139  88.951  1.00  0.00           C  
ATOM    710  CZ  TYR    89     116.076 137.595  89.794  1.00  0.00           C  
ATOM    711  OH  TYR    89     117.066 138.415  90.373  1.00  0.00           O  
ATOM    712  N   ASP    90     109.764 135.069  87.979  1.00  0.00              
ATOM    713  CA  ASP    90     108.585 134.540  87.346  1.00  0.00              
ATOM    714  CB  ASP    90     107.493 135.616  87.177  1.00  0.00              
ATOM    715  C   ASP    90     108.972 134.031  85.984  1.00  0.00              
ATOM    716  O   ASP    90     109.700 134.686  85.242  1.00  0.00              
ATOM    717  CG  ASP    90     106.200 134.985  86.680  1.00  0.00           C  
ATOM    718  OD1 ASP    90     106.175 133.743  86.481  1.00  0.00           O  
ATOM    719  OD2 ASP    90     105.213 135.745  86.487  1.00  0.00           O  
ATOM    720  N   ARG    91     108.463 132.840  85.613  1.00  0.00              
ATOM    721  CA  ARG    91     108.786 132.212  84.361  1.00  0.00              
ATOM    722  CB  ARG    91     108.134 130.835  84.183  1.00  0.00              
ATOM    723  C   ARG    91     108.327 133.037  83.203  1.00  0.00              
ATOM    724  O   ARG    91     109.055 133.174  82.222  1.00  0.00              
ATOM    725  CG  ARG    91     108.903 129.699  84.847  1.00  0.00           C  
ATOM    726  CD  ARG    91     110.069 129.213  83.988  1.00  0.00           C  
ATOM    727  NE  ARG    91     109.513 128.957  82.631  1.00  0.00           N  
ATOM    728  CZ  ARG    91     110.325 128.556  81.612  1.00  0.00           C  
ATOM    729  NH1 ARG    91     111.650 128.322  81.841  1.00  0.00           N  
ATOM    730  NH2 ARG    91     109.806 128.390  80.360  1.00  0.00           N  
ATOM    731  N   SER    92     107.108 133.602  83.278  1.00  0.00              
ATOM    732  CA  SER    92     106.574 134.323  82.161  1.00  0.00              
ATOM    733  CB  SER    92     105.115 134.758  82.377  1.00  0.00              
ATOM    734  C   SER    92     107.383 135.559  81.917  1.00  0.00              
ATOM    735  O   SER    92     107.477 136.024  80.783  1.00  0.00              
ATOM    736  OG  SER    92     105.032 135.679  83.455  1.00  0.00           O  
ATOM    737  N   ALA    93     107.955 136.128  82.992  1.00  0.00              
ATOM    738  CA  ALA    93     108.704 137.353  82.978  1.00  0.00              
ATOM    739  CB  ALA    93     109.008 137.877  84.393  1.00  0.00              
ATOM    740  C   ALA    93     110.014 137.258  82.255  1.00  0.00              
ATOM    741  O   ALA    93     110.436 138.251  81.669  1.00  0.00              
ATOM    742  N   LEU    94     110.714 136.104  82.314  1.00  0.00              
ATOM    743  CA  LEU    94     112.044 136.000  81.765  1.00  0.00              
ATOM    744  CB  LEU    94     112.730 134.654  82.084  1.00  0.00              
ATOM    745  C   LEU    94     112.035 136.145  80.272  1.00  0.00              
ATOM    746  O   LEU    94     111.382 135.380  79.562  1.00  0.00              
ATOM    747  CG  LEU    94     112.919 134.397  83.593  1.00  0.00           C  
ATOM    748  CD1 LEU    94     113.658 133.074  83.853  1.00  0.00           C  
ATOM    749  CD2 LEU    94     113.577 135.596  84.294  1.00  0.00           C  
ATOM    750  N   PRO    95     112.760 137.138  79.783  1.00  0.00              
ATOM    751  CA  PRO    95     112.849 137.410  78.368  1.00  0.00              
ATOM    752  CB  PRO    95     112.970 138.929  78.239  1.00  0.00              
ATOM    753  C   PRO    95     114.038 136.725  77.768  1.00  0.00              
ATOM    754  O   PRO    95     114.813 136.103  78.494  1.00  0.00              
ATOM    755  CD  PRO    95     113.016 138.324  80.565  1.00  0.00           C  
ATOM    756  CG  PRO    95     113.575 139.364  79.576  1.00  0.00           C  
ATOM    757  N   ALA    96     114.198 136.854  76.437  1.00  0.00              
ATOM    758  CA  ALA    96     115.302 136.270  75.727  1.00  0.00              
ATOM    759  CB  ALA    96     115.234 136.525  74.212  1.00  0.00              
ATOM    760  C   ALA    96     116.576 136.881  76.229  1.00  0.00              
ATOM    761  O   ALA    96     117.565 136.182  76.446  1.00  0.00              
ATOM    762  N   ALA    97     116.584 138.214  76.424  1.00  0.00              
ATOM    763  CA  ALA    97     117.757 138.913  76.869  1.00  0.00              
ATOM    764  CB  ALA    97     117.553 140.436  76.911  1.00  0.00              
ATOM    765  C   ALA    97     118.119 138.470  78.253  1.00  0.00              
ATOM    766  O   ALA    97     119.294 138.288  78.569  1.00  0.00              
ATOM    767  N   ASP    98     117.111 138.291  79.127  1.00  0.00              
ATOM    768  CA  ASP    98     117.383 137.920  80.484  1.00  0.00              
ATOM    769  CB  ASP    98     116.132 137.943  81.375  1.00  0.00              
ATOM    770  C   ASP    98     118.009 136.562  80.510  1.00  0.00              
ATOM    771  O   ASP    98     118.917 136.304  81.298  1.00  0.00              
ATOM    772  CG  ASP    98     115.827 139.420  81.603  1.00  0.00           C  
ATOM    773  OD1 ASP    98     116.650 140.260  81.154  1.00  0.00           O  
ATOM    774  OD2 ASP    98     114.786 139.736  82.234  1.00  0.00           O  
ATOM    775  N   LEU    99     117.541 135.668  79.624  1.00  0.00              
ATOM    776  CA  LEU    99     118.009 134.319  79.523  1.00  0.00              
ATOM    777  CB  LEU    99     117.269 133.619  78.366  1.00  0.00              
ATOM    778  C   LEU    99     119.467 134.363  79.156  1.00  0.00              
ATOM    779  O   LEU    99     120.299 133.692  79.761  1.00  0.00              
ATOM    780  CG  LEU    99     117.487 132.109  78.184  1.00  0.00           C  
ATOM    781  CD1 LEU    99     116.687 131.290  79.214  1.00  0.00           C  
ATOM    782  CD2 LEU    99     117.196 131.706  76.732  1.00  0.00           C  
ATOM    783  N   TYR   100     119.847 135.191  78.170  1.00  0.00              
ATOM    784  CA  TYR   100     121.219 135.135  77.751  1.00  0.00              
ATOM    785  CB  TYR   100     121.570 136.045  76.562  1.00  0.00              
ATOM    786  C   TYR   100     122.140 135.531  78.862  1.00  0.00              
ATOM    787  O   TYR   100     123.137 134.856  79.108  1.00  0.00              
ATOM    788  CG  TYR   100     123.026 135.817  76.317  1.00  0.00           C  
ATOM    789  CD1 TYR   100     123.448 134.723  75.596  1.00  0.00           C  
ATOM    790  CD2 TYR   100     123.970 136.686  76.815  1.00  0.00           C  
ATOM    791  CE1 TYR   100     124.787 134.501  75.373  1.00  0.00           C  
ATOM    792  CE2 TYR   100     125.311 136.470  76.595  1.00  0.00           C  
ATOM    793  CZ  TYR   100     125.722 135.375  75.875  1.00  0.00           C  
ATOM    794  OH  TYR   100     127.096 135.147  75.649  1.00  0.00           O  
ATOM    795  N   HIS   101     121.853 136.654  79.547  1.00  0.00              
ATOM    796  CA  HIS   101     122.752 137.129  80.563  1.00  0.00              
ATOM    797  CB  HIS   101     122.376 138.538  81.055  1.00  0.00              
ATOM    798  C   HIS   101     122.769 136.237  81.777  1.00  0.00              
ATOM    799  O   HIS   101     123.829 135.831  82.247  1.00  0.00              
ATOM    800  ND1 HIS   101     123.558 140.276  79.620  1.00  0.00           N  
ATOM    801  CG  HIS   101     122.425 139.580  79.975  1.00  0.00           C  
ATOM    802  NE2 HIS   101     121.922 141.008  78.303  1.00  0.00           N  
ATOM    803  CD2 HIS   101     121.435 140.038  79.162  1.00  0.00           C  
ATOM    804  CE1 HIS   101     123.200 141.117  78.615  1.00  0.00           C  
ATOM    805  N   GLN   102     121.569 135.983  82.334  1.00  0.00              
ATOM    806  CA  GLN   102     121.273 135.263  83.547  1.00  0.00              
ATOM    807  CB  GLN   102     119.935 135.710  84.168  1.00  0.00              
ATOM    808  C   GLN   102     121.235 133.759  83.452  1.00  0.00              
ATOM    809  O   GLN   102     121.391 133.099  84.475  1.00  0.00              
ATOM    810  CG  GLN   102     119.923 137.158  84.673  1.00  0.00           C  
ATOM    811  CD  GLN   102     120.438 137.181  86.107  1.00  0.00           C  
ATOM    812  OE1 GLN   102     120.697 136.138  86.705  1.00  0.00           O  
ATOM    813  NE2 GLN   102     120.596 138.407  86.674  1.00  0.00           N  
ATOM    814  N   SER   103     120.984 133.164  82.269  1.00  0.00              
ATOM    815  CA  SER   103     120.673 131.754  82.212  1.00  0.00              
ATOM    816  CB  SER   103     120.526 131.178  80.807  1.00  0.00              
ATOM    817  C   SER   103     121.649 130.854  82.900  1.00  0.00              
ATOM    818  O   SER   103     121.231 129.908  83.563  1.00  0.00              
ATOM    819  OG  SER   103     119.225 131.436  80.324  1.00  0.00           O  
ATOM    820  N   ALA   104     122.963 131.066  82.764  1.00  0.00              
ATOM    821  CA  ALA   104     123.860 130.144  83.401  1.00  0.00              
ATOM    822  CB  ALA   104     125.339 130.456  83.119  1.00  0.00              
ATOM    823  C   ALA   104     123.672 130.196  84.889  1.00  0.00              
ATOM    824  O   ALA   104     123.688 129.167  85.562  1.00  0.00              
ATOM    825  N   LEU   105     123.479 131.407  85.440  1.00  0.00              
ATOM    826  CA  LEU   105     123.376 131.615  86.858  1.00  0.00              
ATOM    827  CB  LEU   105     123.216 133.111  87.178  1.00  0.00              
ATOM    828  C   LEU   105     122.173 130.870  87.367  1.00  0.00              
ATOM    829  O   LEU   105     122.212 130.270  88.441  1.00  0.00              
ATOM    830  CG  LEU   105     123.311 133.494  88.664  1.00  0.00           C  
ATOM    831  CD1 LEU   105     124.733 133.298  89.214  1.00  0.00           C  
ATOM    832  CD2 LEU   105     122.788 134.920  88.881  1.00  0.00           C  
ATOM    833  N   VAL   106     121.068 130.922  86.597  1.00  0.00              
ATOM    834  CA  VAL   106     119.806 130.285  86.863  1.00  0.00              
ATOM    835  CB  VAL   106     118.646 130.899  86.123  1.00  0.00              
ATOM    836  C   VAL   106     119.879 128.805  86.610  1.00  0.00              
ATOM    837  O   VAL   106     118.956 128.073  86.957  1.00  0.00              
ATOM    838  CG1 VAL   106     118.454 132.328  86.654  1.00  0.00           C  
ATOM    839  CG2 VAL   106     118.893 130.850  84.612  1.00  0.00           C  
ATOM    840  N   LYS   107     120.950 128.333  85.944  1.00  0.00              
ATOM    841  CA  LYS   107     121.138 126.941  85.628  1.00  0.00              
ATOM    842  CB  LYS   107     120.877 126.012  86.825  1.00  0.00              
ATOM    843  C   LYS   107     120.195 126.546  84.531  1.00  0.00              
ATOM    844  O   LYS   107     119.903 125.365  84.351  1.00  0.00              
ATOM    845  CG  LYS   107     121.682 126.382  88.072  1.00  0.00           C  
ATOM    846  CD  LYS   107     123.198 126.444  87.864  1.00  0.00           C  
ATOM    847  CE  LYS   107     123.875 125.077  87.791  1.00  0.00           C  
ATOM    848  NZ  LYS   107     123.933 124.623  86.386  1.00  0.00           N  
ATOM    849  N   ALA   108     119.657 127.548  83.807  1.00  0.00              
ATOM    850  CA  ALA   108     118.801 127.378  82.659  1.00  0.00              
ATOM    851  CB  ALA   108     118.114 128.683  82.217  1.00  0.00              
ATOM    852  C   ALA   108     119.589 126.912  81.481  1.00  0.00              
ATOM    853  O   ALA   108     119.109 126.110  80.685  1.00  0.00              
ATOM    854  N   ILE   109     120.812 127.451  81.314  1.00  0.00              
ATOM    855  CA  ILE   109     121.601 127.098  80.174  1.00  0.00              
ATOM    856  CB  ILE   109     121.821 128.213  79.190  1.00  0.00              
ATOM    857  C   ILE   109     122.940 126.667  80.659  1.00  0.00              
ATOM    858  O   ILE   109     123.296 126.869  81.820  1.00  0.00              
ATOM    859  CG2 ILE   109     120.460 128.637  78.624  1.00  0.00           C  
ATOM    860  CG1 ILE   109     122.612 129.361  79.827  1.00  0.00           C  
ATOM    861  CD1 ILE   109     122.961 130.471  78.837  1.00  0.00           C  
ATOM    862  N   TYR   110     123.720 126.065  79.741  1.00  0.00              
ATOM    863  CA  TYR   110     125.019 125.548  80.044  1.00  0.00              
ATOM    864  CB  TYR   110     125.349 124.237  79.302  1.00  0.00              
ATOM    865  C   TYR   110     125.969 126.590  79.549  1.00  0.00              
ATOM    866  O   TYR   110     125.551 127.680  79.164  1.00  0.00              
ATOM    867  CG  TYR   110     124.505 123.146  79.869  1.00  0.00           C  
ATOM    868  CD1 TYR   110     123.140 123.166  79.709  1.00  0.00           C  
ATOM    869  CD2 TYR   110     125.079 122.087  80.537  1.00  0.00           C  
ATOM    870  CE1 TYR   110     122.359 122.162  80.225  1.00  0.00           C  
ATOM    871  CE2 TYR   110     124.302 121.076  81.055  1.00  0.00           C  
ATOM    872  CZ  TYR   110     122.937 121.118  80.903  1.00  0.00           C  
ATOM    873  OH  TYR   110     122.127 120.091  81.432  1.00  0.00           O  
ATOM    874  N   GLY   111     127.282 126.303  79.610  1.00  0.00              
ATOM    875  CA  GLY   111     128.290 127.251  79.221  1.00  0.00              
ATOM    876  C   GLY   111     128.120 127.594  77.772  1.00  0.00              
ATOM    877  O   GLY   111     128.425 128.705  77.340  1.00  0.00              
ATOM    878  N   SER   112     127.672 126.615  76.975  1.00  0.00              
ATOM    879  CA  SER   112     127.509 126.761  75.558  1.00  0.00              
ATOM    880  CB  SER   112     127.353 125.410  74.837  1.00  0.00              
ATOM    881  C   SER   112     126.332 127.634  75.206  1.00  0.00              
ATOM    882  O   SER   112     126.052 127.833  74.026  1.00  0.00              
ATOM    883  OG  SER   112     126.201 124.729  75.308  1.00  0.00           O  
ATOM    884  N   GLY   113     125.574 128.148  76.194  1.00  0.00              
ATOM    885  CA  GLY   113     124.480 129.028  75.871  1.00  0.00              
ATOM    886  C   GLY   113     123.329 128.243  75.318  1.00  0.00              
ATOM    887  O   GLY   113     122.503 128.782  74.583  1.00  0.00              
ATOM    888  N   ASP   114     123.240 126.939  75.641  1.00  0.00              
ATOM    889  CA  ASP   114     122.160 126.146  75.122  1.00  0.00              
ATOM    890  CB  ASP   114     122.627 125.067  74.128  1.00  0.00              
ATOM    891  C   ASP   114     121.498 125.420  76.252  1.00  0.00              
ATOM    892  O   ASP   114     122.016 125.336  77.365  1.00  0.00              
ATOM    893  CG  ASP   114     123.142 125.752  72.871  1.00  0.00           C  
ATOM    894  OD1 ASP   114     122.716 126.907  72.608  1.00  0.00           O  
ATOM    895  OD2 ASP   114     123.973 125.127  72.159  1.00  0.00           O  
ATOM    896  N   PRO   115     120.321 124.922  75.983  1.00  0.00              
ATOM    897  CA  PRO   115     119.715 124.001  76.896  1.00  0.00              
ATOM    898  CB  PRO   115     118.271 123.840  76.433  1.00  0.00              
ATOM    899  C   PRO   115     120.565 122.795  76.627  1.00  0.00              
ATOM    900  O   PRO   115     121.173 122.724  75.564  1.00  0.00              
ATOM    901  CD  PRO   115     119.337 125.634  75.183  1.00  0.00           C  
ATOM    902  CG  PRO   115     117.969 125.166  75.713  1.00  0.00           C  
ATOM    903  N   ASN   116     120.633 121.822  77.536  1.00  0.00              
ATOM    904  CA  ASN   116     121.616 120.794  77.356  1.00  0.00              
ATOM    905  CB  ASN   116     121.695 119.838  78.556  1.00  0.00              
ATOM    906  C   ASN   116     121.407 119.959  76.112  1.00  0.00              
ATOM    907  O   ASN   116     122.352 119.706  75.367  1.00  0.00              
ATOM    908  CG  ASN   116     123.109 119.285  78.579  1.00  0.00           C  
ATOM    909  OD1 ASN   116     123.884 119.507  77.650  1.00  0.00           O  
ATOM    910  ND2 ASN   116     123.467 118.552  79.666  1.00  0.00           N  
ATOM    911  N   LYS   117     120.187 119.468  75.828  1.00  0.00              
ATOM    912  CA  LYS   117     120.061 118.656  74.649  1.00  0.00              
ATOM    913  CB  LYS   117     119.907 117.159  74.964  1.00  0.00              
ATOM    914  C   LYS   117     118.795 119.044  73.974  1.00  0.00              
ATOM    915  O   LYS   117     118.043 118.185  73.520  1.00  0.00              
ATOM    916  CG  LYS   117     121.132 116.510  75.610  1.00  0.00           C  
ATOM    917  CD  LYS   117     120.834 115.133  76.209  1.00  0.00           C  
ATOM    918  CE  LYS   117     122.056 114.437  76.812  1.00  0.00           C  
ATOM    919  NZ  LYS   117     121.653 113.147  77.416  1.00  0.00           N  
ATOM    920  N   THR   118     118.517 120.353  73.881  1.00  0.00              
ATOM    921  CA  THR   118     117.305 120.708  73.215  1.00  0.00              
ATOM    922  CB  THR   118     116.076 120.644  74.075  1.00  0.00              
ATOM    923  C   THR   118     117.405 122.114  72.759  1.00  0.00              
ATOM    924  O   THR   118     118.284 122.867  73.172  1.00  0.00              
ATOM    925  OG1 THR   118     114.919 120.878  73.287  1.00  0.00           O  
ATOM    926  CG2 THR   118     116.178 121.709  75.179  1.00  0.00           C  
ATOM    927  N   ASN   119     116.483 122.497  71.866  1.00  0.00              
ATOM    928  CA  ASN   119     116.451 123.849  71.431  1.00  0.00              
ATOM    929  CB  ASN   119     116.545 123.986  69.900  1.00  0.00              
ATOM    930  C   ASN   119     115.112 124.359  71.854  1.00  0.00              
ATOM    931  O   ASN   119     114.111 123.653  71.740  1.00  0.00              
ATOM    932  CG  ASN   119     116.899 125.422  69.548  1.00  0.00           C  
ATOM    933  OD1 ASN   119     116.411 126.368  70.165  1.00  0.00           O  
ATOM    934  ND2 ASN   119     117.780 125.589  68.525  1.00  0.00           N  
ATOM    935  N   ALA   120     115.070 125.592  72.393  1.00  0.00              
ATOM    936  CA  ALA   120     113.829 126.184  72.801  1.00  0.00              
ATOM    937  CB  ALA   120     113.691 126.344  74.324  1.00  0.00              
ATOM    938  C   ALA   120     113.823 127.553  72.193  1.00  0.00              
ATOM    939  O   ALA   120     114.875 128.100  71.875  1.00  0.00              
ATOM    940  N   ALA   121     112.632 128.147  72.000  1.00  0.00              
ATOM    941  CA  ALA   121     112.552 129.395  71.292  1.00  0.00              
ATOM    942  CB  ALA   121     111.103 129.862  71.082  1.00  0.00              
ATOM    943  C   ALA   121     113.271 130.515  71.985  1.00  0.00              
ATOM    944  O   ALA   121     114.091 131.197  71.374  1.00  0.00              
ATOM    945  N   ILE   122     113.036 130.704  73.295  1.00  0.00              
ATOM    946  CA  ILE   122     113.593 131.831  73.993  1.00  0.00              
ATOM    947  CB  ILE   122     113.156 131.921  75.426  1.00  0.00              
ATOM    948  C   ILE   122     115.083 131.735  73.954  1.00  0.00              
ATOM    949  O   ILE   122     115.789 132.743  73.960  1.00  0.00              
ATOM    950  CG2 ILE   122     113.936 133.069  76.088  1.00  0.00           C  
ATOM    951  CG1 ILE   122     111.630 132.102  75.502  1.00  0.00           C  
ATOM    952  CD1 ILE   122     111.066 131.953  76.914  1.00  0.00           C  
ATOM    953  N   ASN   123     115.580 130.491  73.984  1.00  0.00              
ATOM    954  CA  ASN   123     116.969 130.134  73.965  1.00  0.00              
ATOM    955  CB  ASN   123     117.187 128.651  74.287  1.00  0.00              
ATOM    956  C   ASN   123     117.592 130.413  72.622  1.00  0.00              
ATOM    957  O   ASN   123     118.817 130.407  72.509  1.00  0.00              
ATOM    958  CG  ASN   123     116.755 128.456  75.732  1.00  0.00           C  
ATOM    959  OD1 ASN   123     117.376 128.978  76.655  1.00  0.00           O  
ATOM    960  ND2 ASN   123     115.650 127.692  75.934  1.00  0.00           N  
ATOM    961  N   TYR   124     116.781 130.595  71.557  1.00  0.00              
ATOM    962  CA  TYR   124     117.305 130.767  70.223  1.00  0.00              
ATOM    963  CB  TYR   124     116.151 130.714  69.200  1.00  0.00              
ATOM    964  C   TYR   124     118.009 132.092  70.119  1.00  0.00              
ATOM    965  O   TYR   124     117.394 133.151  70.005  1.00  0.00              
ATOM    966  CG  TYR   124     116.583 131.073  67.822  1.00  0.00           C  
ATOM    967  CD1 TYR   124     117.184 130.151  66.997  1.00  0.00           C  
ATOM    968  CD2 TYR   124     116.357 132.344  67.347  1.00  0.00           C  
ATOM    969  CE1 TYR   124     117.561 130.500  65.720  1.00  0.00           C  
ATOM    970  CE2 TYR   124     116.730 132.700  66.073  1.00  0.00           C  
ATOM    971  CZ  TYR   124     117.334 131.775  65.258  1.00  0.00           C  
ATOM    972  OH  TYR   124     117.719 132.135  63.950  1.00  0.00           O  
ATOM    973  N   PHE   125     119.356 132.025  70.174  1.00  0.00              
ATOM    974  CA  PHE   125     120.281 133.123  70.115  1.00  0.00              
ATOM    975  CB  PHE   125     121.578 132.878  70.899  1.00  0.00              
ATOM    976  C   PHE   125     120.591 133.588  68.730  1.00  0.00              
ATOM    977  O   PHE   125     121.063 134.710  68.561  1.00  0.00              
ATOM    978  CG  PHE   125     121.118 132.862  72.317  1.00  0.00           C  
ATOM    979  CD1 PHE   125     120.553 133.992  72.862  1.00  0.00           C  
ATOM    980  CD2 PHE   125     121.254 131.743  73.105  1.00  0.00           C  
ATOM    981  CE1 PHE   125     120.116 134.006  74.164  1.00  0.00           C  
ATOM    982  CE2 PHE   125     120.819 131.752  74.411  1.00  0.00           C  
ATOM    983  CZ  PHE   125     120.245 132.882  74.942  1.00  0.00           C  
ATOM    984  N   ASP   126     120.409 132.725  67.712  1.00  0.00              
ATOM    985  CA  ASP   126     120.771 133.063  66.364  1.00  0.00              
ATOM    986  CB  ASP   126     120.271 132.025  65.343  1.00  0.00              
ATOM    987  C   ASP   126     120.180 134.394  66.006  1.00  0.00              
ATOM    988  O   ASP   126     118.987 134.637  66.180  1.00  0.00              
ATOM    989  CG  ASP   126     120.871 132.332  63.981  1.00  0.00           C  
ATOM    990  OD1 ASP   126     121.686 133.288  63.890  1.00  0.00           O  
ATOM    991  OD2 ASP   126     120.518 131.610  63.010  1.00  0.00           O  
ATOM    992  N   LYS   127     121.047 135.293  65.494  1.00  0.00              
ATOM    993  CA  LYS   127     120.690 136.627  65.102  1.00  0.00              
ATOM    994  CB  LYS   127     119.522 136.663  64.103  1.00  0.00              
ATOM    995  C   LYS   127     120.269 137.427  66.296  1.00  0.00              
ATOM    996  O   LYS   127     119.507 138.384  66.163  1.00  0.00              
ATOM    997  CG  LYS   127     119.832 136.022  62.750  1.00  0.00           C  
ATOM    998  CD  LYS   127     118.581 135.775  61.904  1.00  0.00           C  
ATOM    999  CE  LYS   127     118.875 135.207  60.515  1.00  0.00           C  
ATOM   1000  NZ  LYS   127     119.437 133.843  60.635  1.00  0.00           N  
ATOM   1001  N   LYS   128     120.784 137.089  67.493  1.00  0.00              
ATOM   1002  CA  LYS   128     120.382 137.820  68.661  1.00  0.00              
ATOM   1003  CB  LYS   128     120.073 136.906  69.861  1.00  0.00              
ATOM   1004  C   LYS   128     121.512 138.714  69.066  1.00  0.00              
ATOM   1005  O   LYS   128     122.668 138.296  69.099  1.00  0.00              
ATOM   1006  CG  LYS   128     119.346 137.597  71.010  1.00  0.00           C  
ATOM   1007  CD  LYS   128     117.910 137.994  70.666  1.00  0.00           C  
ATOM   1008  CE  LYS   128     117.114 138.497  71.870  1.00  0.00           C  
ATOM   1009  NZ  LYS   128     117.738 139.724  72.413  1.00  0.00           N  
ATOM   1010  N   PHE   129     121.195 139.991  69.365  1.00  0.00              
ATOM   1011  CA  PHE   129     122.190 140.913  69.828  1.00  0.00              
ATOM   1012  CB  PHE   129     122.200 142.250  69.070  1.00  0.00              
ATOM   1013  C   PHE   129     121.847 141.226  71.247  1.00  0.00              
ATOM   1014  O   PHE   129     120.721 141.616  71.551  1.00  0.00              
ATOM   1015  CG  PHE   129     122.746 142.002  67.709  1.00  0.00           C  
ATOM   1016  CD1 PHE   129     121.955 141.470  66.717  1.00  0.00           C  
ATOM   1017  CD2 PHE   129     124.055 142.314  67.425  1.00  0.00           C  
ATOM   1018  CE1 PHE   129     122.467 141.247  65.460  1.00  0.00           C  
ATOM   1019  CE2 PHE   129     124.570 142.093  66.170  1.00  0.00           C  
ATOM   1020  CZ  PHE   129     123.777 141.559  65.186  1.00  0.00           C  
ATOM   1021  N   GLY   130     122.830 141.090  72.155  1.00  0.00              
ATOM   1022  CA  GLY   130     122.558 141.295  73.547  1.00  0.00              
ATOM   1023  C   GLY   130     122.255 142.739  73.777  1.00  0.00              
ATOM   1024  O   GLY   130     122.688 143.613  73.028  1.00  0.00              
ATOM   1025  N   GLY   131     121.495 143.015  74.855  1.00  0.00              
ATOM   1026  CA  GLY   131     121.130 144.355  75.202  1.00  0.00              
ATOM   1027  C   GLY   131     121.589 144.574  76.607  1.00  0.00              
ATOM   1028  O   GLY   131     122.027 143.643  77.281  1.00  0.00              
ATOM   1029  N   ASN   132     121.477 145.825  77.090  1.00  0.00              
ATOM   1030  CA  ASN   132     121.958 146.148  78.401  1.00  0.00              
ATOM   1031  CB  ASN   132     121.852 147.646  78.732  1.00  0.00              
ATOM   1032  C   ASN   132     121.153 145.377  79.400  1.00  0.00              
ATOM   1033  O   ASN   132     119.954 145.165  79.219  1.00  0.00              
ATOM   1034  CG  ASN   132     122.813 147.940  79.872  1.00  0.00           C  
ATOM   1035  OD1 ASN   132     123.899 148.473  79.653  1.00  0.00           O  
ATOM   1036  ND2 ASN   132     122.414 147.577  81.120  1.00  0.00           N  
ATOM   1037  N   PHE   133     121.816 144.914  80.481  1.00  0.00              
ATOM   1038  CA  PHE   133     121.154 144.108  81.471  1.00  0.00              
ATOM   1039  CB  PHE   133     121.493 142.617  81.275  1.00  0.00              
ATOM   1040  C   PHE   133     121.620 144.507  82.843  1.00  0.00              
ATOM   1041  O   PHE   133     122.789 144.830  83.042  1.00  0.00              
ATOM   1042  CG  PHE   133     120.910 141.777  82.357  1.00  0.00           C  
ATOM   1043  CD1 PHE   133     119.600 141.362  82.308  1.00  0.00           C  
ATOM   1044  CD2 PHE   133     121.695 141.385  83.416  1.00  0.00           C  
ATOM   1045  CE1 PHE   133     119.079 140.578  83.310  1.00  0.00           C  
ATOM   1046  CE2 PHE   133     121.181 140.601  84.423  1.00  0.00           C  
ATOM   1047  CZ  PHE   133     119.870 140.197  84.368  1.00  0.00           C  
ATOM   1048  N   GLN   134     120.697 144.502  83.831  1.00  0.00              
ATOM   1049  CA  GLN   134     121.031 144.809  85.201  1.00  0.00              
ATOM   1050  CB  GLN   134     120.710 146.260  85.605  1.00  0.00              
ATOM   1051  C   GLN   134     120.225 143.904  86.099  1.00  0.00              
ATOM   1052  O   GLN   134     119.034 143.684  85.882  1.00  0.00              
ATOM   1053  CG  GLN   134     121.617 147.303  84.948  1.00  0.00           C  
ATOM   1054  CD  GLN   134     122.963 147.284  85.666  1.00  0.00           C  
ATOM   1055  OE1 GLN   134     123.194 146.470  86.558  1.00  0.00           O  
ATOM   1056  NE2 GLN   134     123.876 148.212  85.271  1.00  0.00           N  
ATOM   1057  N   PHE   135     120.877 143.371  87.155  1.00  0.00              
ATOM   1058  CA  PHE   135     120.308 142.430  88.090  1.00  0.00              
ATOM   1059  CB  PHE   135     121.370 141.852  89.046  1.00  0.00              
ATOM   1060  C   PHE   135     119.220 143.038  88.938  1.00  0.00              
ATOM   1061  O   PHE   135     118.277 142.335  89.304  1.00  0.00              
ATOM   1062  CG  PHE   135     120.703 140.887  89.966  1.00  0.00           C  
ATOM   1063  CD1 PHE   135     120.442 139.598  89.558  1.00  0.00           C  
ATOM   1064  CD2 PHE   135     120.353 141.265  91.241  1.00  0.00           C  
ATOM   1065  CE1 PHE   135     119.831 138.701  90.402  1.00  0.00           C  
ATOM   1066  CE2 PHE   135     119.742 140.371  92.088  1.00  0.00           C  
ATOM   1067  CZ  PHE   135     119.478 139.088  91.672  1.00  0.00           C  
ATOM   1068  N   GLU   136     119.348 144.329  89.326  1.00  0.00              
ATOM   1069  CA  GLU   136     118.374 145.020  90.146  1.00  0.00              
ATOM   1070  CB  GLU   136     118.868 146.410  90.579  1.00  0.00              
ATOM   1071  C   GLU   136     117.121 145.175  89.360  1.00  0.00              
ATOM   1072  O   GLU   136     116.010 144.948  89.840  1.00  0.00              
ATOM   1073  CG  GLU   136     118.026 147.053  91.680  1.00  0.00           C  
ATOM   1074  CD  GLU   136     118.825 148.231  92.223  1.00  0.00           C  
ATOM   1075  OE1 GLU   136     119.684 148.761  91.468  1.00  0.00           O  
ATOM   1076  OE2 GLU   136     118.594 148.612  93.402  1.00  0.00           O  
ATOM   1077  N   ASN   137     117.296 145.519  88.074  1.00  0.00              
ATOM   1078  CA  ASN   137     116.218 145.502  87.141  1.00  0.00              
ATOM   1079  CB  ASN   137     116.597 146.170  85.809  1.00  0.00              
ATOM   1080  C   ASN   137     116.155 144.023  86.931  1.00  0.00              
ATOM   1081  O   ASN   137     116.960 143.288  87.445  1.00  0.00              
ATOM   1082  CG  ASN   137     115.333 146.560  85.069  1.00  0.00           C  
ATOM   1083  OD1 ASN   137     114.224 146.328  85.547  1.00  0.00           O  
ATOM   1084  ND2 ASN   137     115.503 147.171  83.866  1.00  0.00           N  
ATOM   1085  N   LEU   138     115.205 143.442  86.252  1.00  0.00              
ATOM   1086  CA  LEU   138     115.183 141.998  86.203  1.00  0.00              
ATOM   1087  CB  LEU   138     116.467 141.221  85.792  1.00  0.00              
ATOM   1088  C   LEU   138     114.658 141.433  87.497  1.00  0.00              
ATOM   1089  O   LEU   138     113.710 140.657  87.472  1.00  0.00              
ATOM   1090  CG  LEU   138     116.289 139.690  85.894  1.00  0.00           C  
ATOM   1091  CD1 LEU   138     115.266 139.169  84.876  1.00  0.00           C  
ATOM   1092  CD2 LEU   138     117.631 138.952  85.820  1.00  0.00           C  
ATOM   1093  N   THR   139     115.203 141.819  88.672  1.00  0.00              
ATOM   1094  CA  THR   139     114.655 141.357  89.914  1.00  0.00              
ATOM   1095  CB  THR   139     115.529 141.672  91.092  1.00  0.00              
ATOM   1096  C   THR   139     113.361 142.065  90.085  1.00  0.00              
ATOM   1097  O   THR   139     112.339 141.471  90.427  1.00  0.00              
ATOM   1098  OG1 THR   139     116.782 141.022  90.943  1.00  0.00           O  
ATOM   1099  CG2 THR   139     114.827 141.197  92.376  1.00  0.00           C  
ATOM   1100  N   ARG   140     113.382 143.382  89.814  1.00  0.00              
ATOM   1101  CA  ARG   140     112.205 144.162  90.025  1.00  0.00              
ATOM   1102  CB  ARG   140     112.431 145.669  89.831  1.00  0.00              
ATOM   1103  C   ARG   140     111.145 143.728  89.061  1.00  0.00              
ATOM   1104  O   ARG   140     109.976 143.619  89.431  1.00  0.00              
ATOM   1105  CG  ARG   140     111.387 146.536  90.537  1.00  0.00           C  
ATOM   1106  CD  ARG   140     111.481 148.013  90.153  1.00  0.00           C  
ATOM   1107  NE  ARG   140     112.928 148.368  90.145  1.00  0.00           N  
ATOM   1108  CZ  ARG   140     113.399 149.462  90.813  1.00  0.00           C  
ATOM   1109  NH1 ARG   140     112.563 150.224  91.577  1.00  0.00           N  
ATOM   1110  NH2 ARG   140     114.721 149.788  90.718  1.00  0.00           N  
ATOM   1111  N   VAL   141     111.524 143.521  87.781  1.00  0.00              
ATOM   1112  CA  VAL   141     110.556 143.154  86.778  1.00  0.00              
ATOM   1113  CB  VAL   141     111.098 143.275  85.384  1.00  0.00              
ATOM   1114  C   VAL   141     110.071 141.739  86.926  1.00  0.00              
ATOM   1115  O   VAL   141     108.867 141.484  86.976  1.00  0.00              
ATOM   1116  CG1 VAL   141     110.041 142.731  84.406  1.00  0.00           C  
ATOM   1117  CG2 VAL   141     111.483 144.743  85.131  1.00  0.00           C  
ATOM   1118  N   ALA   142     111.021 140.782  86.972  1.00  0.00              
ATOM   1119  CA  ALA   142     110.750 139.366  87.023  1.00  0.00              
ATOM   1120  CB  ALA   142     112.007 138.518  86.778  1.00  0.00              
ATOM   1121  C   ALA   142     110.156 138.941  88.333  1.00  0.00              
ATOM   1122  O   ALA   142     109.353 138.008  88.388  1.00  0.00              
ATOM   1123  N   GLY   143     110.555 139.604  89.433  1.00  0.00              
ATOM   1124  CA  GLY   143     110.155 139.184  90.750  1.00  0.00              
ATOM   1125  C   GLY   143     108.661 139.103  90.854  1.00  0.00              
ATOM   1126  O   GLY   143     107.922 139.755  90.119  1.00  0.00              
ATOM   1127  N   HIS   144     108.187 138.270  91.805  1.00  0.00              
ATOM   1128  CA  HIS   144     106.782 138.056  92.026  1.00  0.00              
ATOM   1129  CB  HIS   144     106.482 137.012  93.118  1.00  0.00              
ATOM   1130  C   HIS   144     106.159 139.346  92.456  1.00  0.00              
ATOM   1131  O   HIS   144     106.773 140.145  93.161  1.00  0.00              
ATOM   1132  ND1 HIS   144     105.840 134.714  92.257  1.00  0.00           N  
ATOM   1133  CG  HIS   144     106.790 135.603  92.706  1.00  0.00           C  
ATOM   1134  NE2 HIS   144     107.788 133.642  92.207  1.00  0.00           N  
ATOM   1135  CD2 HIS   144     107.974 134.933  92.670  1.00  0.00           C  
ATOM   1136  CE1 HIS   144     106.491 133.557  91.972  1.00  0.00           C  
ATOM   1137  N   LYS   145     104.902 139.580  92.022  1.00  0.00              
ATOM   1138  CA  LYS   145     104.229 140.808  92.342  1.00  0.00              
ATOM   1139  CB  LYS   145     103.461 141.421  91.160  1.00  0.00              
ATOM   1140  C   LYS   145     103.243 140.580  93.446  1.00  0.00              
ATOM   1141  O   LYS   145     102.474 139.620  93.441  1.00  0.00              
ATOM   1142  CG  LYS   145     104.366 142.099  90.132  1.00  0.00           C  
ATOM   1143  CD  LYS   145     105.141 143.284  90.710  1.00  0.00           C  
ATOM   1144  CE  LYS   145     105.868 144.119  89.654  1.00  0.00           C  
ATOM   1145  NZ  LYS   145     106.837 143.277  88.918  1.00  0.00           N  
ATOM   1146  N   LEU   146     103.240 141.509  94.421  1.00  0.00              
ATOM   1147  CA  LEU   146     102.378 141.452  95.568  1.00  0.00              
ATOM   1148  CB  LEU   146     102.635 142.587  96.575  1.00  0.00              
ATOM   1149  C   LEU   146     100.958 141.563  95.118  1.00  0.00              
ATOM   1150  O   LEU   146     100.062 140.966  95.713  1.00  0.00              
ATOM   1151  CG  LEU   146     101.714 142.531  97.809  1.00  0.00           C  
ATOM   1152  CD1 LEU   146     101.948 141.250  98.623  1.00  0.00           C  
ATOM   1153  CD2 LEU   146     101.843 143.803  98.662  1.00  0.00           C  
ATOM   1154  N   SER   147     100.710 142.344  94.053  1.00  0.00              
ATOM   1155  CA  SER   147      99.362 142.559  93.614  1.00  0.00              
ATOM   1156  CB  SER   147      99.274 143.472  92.378  1.00  0.00              
ATOM   1157  C   SER   147      98.727 141.249  93.257  1.00  0.00              
ATOM   1158  O   SER   147      97.541 141.048  93.507  1.00  0.00              
ATOM   1159  OG  SER   147      99.904 142.856  91.265  1.00  0.00           O  
ATOM   1160  N   ASN   148      99.480 140.351  92.596  1.00  0.00              
ATOM   1161  CA  ASN   148      98.967 139.062  92.217  1.00  0.00              
ATOM   1162  CB  ASN   148      99.821 138.401  91.126  1.00  0.00              
ATOM   1163  C   ASN   148      98.911 138.102  93.373  1.00  0.00              
ATOM   1164  O   ASN   148      97.976 137.310  93.483  1.00  0.00              
ATOM   1165  CG  ASN   148      99.692 139.250  89.872  1.00  0.00           C  
ATOM   1166  OD1 ASN   148      98.623 139.779  89.573  1.00  0.00           O  
ATOM   1167  ND2 ASN   148     100.815 139.392  89.119  1.00  0.00           N  
ATOM   1168  N   MET   149      99.954 138.103  94.226  1.00  0.00              
ATOM   1169  CA  MET   149     100.074 137.169  95.314  1.00  0.00              
ATOM   1170  CB  MET   149     101.467 137.198  95.966  1.00  0.00              
ATOM   1171  C   MET   149      99.068 137.397  96.405  1.00  0.00              
ATOM   1172  O   MET   149      98.513 136.441  96.946  1.00  0.00              
ATOM   1173  CG  MET   149     102.582 136.711  95.039  1.00  0.00           C  
ATOM   1174  SD  MET   149     104.245 136.731  95.777  1.00  0.00           S  
ATOM   1175  CE  MET   149     104.442 138.535  95.732  1.00  0.00           C  
ATOM   1176  N   LEU   150      98.792 138.667  96.755  1.00  0.00              
ATOM   1177  CA  LEU   150      97.985 138.934  97.914  1.00  0.00              
ATOM   1178  CB  LEU   150      98.260 140.337  98.488  1.00  0.00              
ATOM   1179  C   LEU   150      96.532 138.829  97.565  1.00  0.00              
ATOM   1180  O   LEU   150      95.957 139.722  96.945  1.00  0.00              
ATOM   1181  CG  LEU   150      97.591 140.632  99.840  1.00  0.00           C  
ATOM   1182  CD1 LEU   150      98.188 139.760 100.960  1.00  0.00           C  
ATOM   1183  CD2 LEU   150      97.648 142.134 100.159  1.00  0.00           C  
ATOM   1184  N   LEU   151      95.914 137.684  97.926  1.00  0.00              
ATOM   1185  CA  LEU   151      94.515 137.466  97.702  1.00  0.00              
ATOM   1186  CB  LEU   151      94.100 135.993  97.821  1.00  0.00              
ATOM   1187  C   LEU   151      93.697 138.272  98.665  1.00  0.00              
ATOM   1188  O   LEU   151      92.660 138.818  98.292  1.00  0.00              
ATOM   1189  CG  LEU   151      94.711 135.110  96.717  1.00  0.00           C  
ATOM   1190  CD1 LEU   151      96.220 134.911  96.909  1.00  0.00           C  
ATOM   1191  CD2 LEU   151      93.966 133.782  96.596  1.00  0.00           C  
ATOM   1192  N   SER   152      94.125 138.346  99.944  1.00  0.00              
ATOM   1193  CA  SER   152      93.357 139.093 100.902  1.00  0.00              
ATOM   1194  CB  SER   152      92.177 138.282 101.461  1.00  0.00              
ATOM   1195  C   SER   152      94.255 139.446 102.048  1.00  0.00              
ATOM   1196  O   SER   152      95.202 138.718 102.343  1.00  0.00              
ATOM   1197  OG  SER   152      91.445 139.049 102.403  1.00  0.00           O  
ATOM   1198  N   CYS   153      94.013 140.603 102.708  1.00  0.00              
ATOM   1199  CA  CYS   153      94.797 140.864 103.878  1.00  0.00              
ATOM   1200  CB  CYS   153      96.220 141.399 103.623  1.00  0.00              
ATOM   1201  C   CYS   153      94.057 141.773 104.807  1.00  0.00              
ATOM   1202  O   CYS   153      93.423 142.747 104.404  1.00  0.00              
ATOM   1203  SG  CYS   153      96.290 143.155 103.219  1.00  0.00           S  
ATOM   1204  N   THR   154      94.085 141.433 106.108  1.00  0.00              
ATOM   1205  CA  THR   154      93.431 142.258 107.086  1.00  0.00              
ATOM   1206  CB  THR   154      92.087 141.766 107.542  1.00  0.00              
ATOM   1207  C   THR   154      94.280 142.363 108.305  1.00  0.00              
ATOM   1208  O   THR   154      94.917 141.401 108.729  1.00  0.00              
ATOM   1209  OG1 THR   154      92.167 140.406 107.936  1.00  0.00           O  
ATOM   1210  CG2 THR   154      91.054 141.971 106.432  1.00  0.00           C  
ATOM   1211  N   TRP   155      94.310 143.573 108.892  1.00  0.00              
ATOM   1212  CA  TRP   155      95.001 143.794 110.123  1.00  0.00              
ATOM   1213  CB  TRP   155      96.186 144.765 109.993  1.00  0.00              
ATOM   1214  C   TRP   155      94.004 144.405 111.035  1.00  0.00              
ATOM   1215  O   TRP   155      93.407 145.428 110.698  1.00  0.00              
ATOM   1216  CG  TRP   155      96.877 145.081 111.297  1.00  0.00           C  
ATOM   1217  CD2 TRP   155      96.699 146.312 112.014  1.00  0.00           C  
ATOM   1218  CD1 TRP   155      97.777 144.343 112.009  1.00  0.00           C  
ATOM   1219  NE1 TRP   155      98.175 145.040 113.125  1.00  0.00           N  
ATOM   1220  CE2 TRP   155      97.519 146.254 113.140  1.00  0.00           C  
ATOM   1221  CE3 TRP   155      95.921 147.404 111.750  1.00  0.00           C  
ATOM   1222  CZ2 TRP   155      97.573 147.292 114.026  1.00  0.00           C  
ATOM   1223  CZ3 TRP   155      95.974 148.448 112.647  1.00  0.00           C  
ATOM   1224  CH2 TRP   155      96.785 148.391 113.762  1.00  0.00           C  
ATOM   1225  N   MET   156      93.824 143.803 112.229  1.00  0.00              
ATOM   1226  CA  MET   156      92.770 144.276 113.066  1.00  0.00              
ATOM   1227  CB  MET   156      92.880 145.750 113.491  1.00  0.00              
ATOM   1228  C   MET   156      91.570 144.101 112.207  1.00  0.00              
ATOM   1229  O   MET   156      91.524 143.245 111.344  1.00  0.00              
ATOM   1230  CG  MET   156      93.948 146.012 114.552  1.00  0.00           C  
ATOM   1231  SD  MET   156      94.075 147.752 115.059  1.00  0.00           S  
ATOM   1232  CE  MET   156      92.420 147.823 115.803  1.00  0.00           C  
ATOM   1233  N   GLU   157      90.536 144.885 112.405  1.00  0.00              
ATOM   1234  CA  GLU   157      89.373 144.772 111.580  1.00  0.00              
ATOM   1235  CB  GLU   157      88.175 145.497 112.212  1.00  0.00              
ATOM   1236  C   GLU   157      89.591 145.290 110.186  1.00  0.00              
ATOM   1237  O   GLU   157      88.838 144.950 109.272  1.00  0.00              
ATOM   1238  CG  GLU   157      88.550 146.821 112.889  1.00  0.00           C  
ATOM   1239  CD  GLU   157      89.024 147.821 111.847  1.00  0.00           C  
ATOM   1240  OE1 GLU   157      88.176 148.288 111.041  1.00  0.00           O  
ATOM   1241  OE2 GLU   157      90.244 148.136 111.848  1.00  0.00           O  
ATOM   1242  N   GLN   158      90.605 146.165 109.985  1.00  0.00              
ATOM   1243  CA  GLN   158      90.774 146.896 108.761  1.00  0.00              
ATOM   1244  CB  GLN   158      91.585 148.179 109.014  1.00  0.00              
ATOM   1245  C   GLN   158      91.437 146.105 107.659  1.00  0.00              
ATOM   1246  O   GLN   158      92.362 145.327 107.870  1.00  0.00              
ATOM   1247  CG  GLN   158      91.653 149.151 107.844  1.00  0.00           C  
ATOM   1248  CD  GLN   158      92.398 150.377 108.353  1.00  0.00           C  
ATOM   1249  OE1 GLN   158      92.749 150.456 109.530  1.00  0.00           O  
ATOM   1250  NE2 GLN   158      92.648 151.361 107.449  1.00  0.00           N  
ATOM   1251  N   PRO   159      90.918 146.301 106.466  1.00  0.00              
ATOM   1252  CA  PRO   159      91.442 145.638 105.303  1.00  0.00              
ATOM   1253  CB  PRO   159      90.344 145.658 104.251  1.00  0.00              
ATOM   1254  C   PRO   159      92.692 146.324 104.838  1.00  0.00              
ATOM   1255  O   PRO   159      92.756 147.548 104.925  1.00  0.00              
ATOM   1256  CD  PRO   159      89.480 146.543 106.336  1.00  0.00           C  
ATOM   1257  CG  PRO   159      89.047 145.794 105.070  1.00  0.00           C  
ATOM   1258  N   CYS   160      93.666 145.574 104.309  1.00  0.00              
ATOM   1259  CA  CYS   160      94.865 146.189 103.827  1.00  0.00              
ATOM   1260  CB  CYS   160      96.114 145.804 104.643  1.00  0.00              
ATOM   1261  C   CYS   160      95.022 145.777 102.406  1.00  0.00              
ATOM   1262  O   CYS   160      94.390 144.822 101.956  1.00  0.00              
ATOM   1263  SG  CYS   160      96.167 144.035 105.037  1.00  0.00           S  
ATOM   1264  N   TYR   161      95.860 146.508 101.645  1.00  0.00              
ATOM   1265  CA  TYR   161      96.013 146.186 100.260  1.00  0.00              
ATOM   1266  CB  TYR   161      95.244 147.138  99.325  1.00  0.00              
ATOM   1267  C   TYR   161      97.475 146.206  99.939  1.00  0.00              
ATOM   1268  O   TYR   161      98.318 146.373 100.819  1.00  0.00              
ATOM   1269  CG  TYR   161      93.803 146.893  99.638  1.00  0.00           C  
ATOM   1270  CD1 TYR   161      93.181 147.572 100.661  1.00  0.00           C  
ATOM   1271  CD2 TYR   161      93.076 145.969  98.921  1.00  0.00           C  
ATOM   1272  CE1 TYR   161      91.857 147.342 100.960  1.00  0.00           C  
ATOM   1273  CE2 TYR   161      91.753 145.734  99.215  1.00  0.00           C  
ATOM   1274  CZ  TYR   161      91.140 146.421 100.236  1.00  0.00           C  
ATOM   1275  OH  TYR   161      89.784 146.184 100.543  1.00  0.00           O  
ATOM   1276  N   ALA   162      97.806 146.036  98.647  1.00  0.00              
ATOM   1277  CA  ALA   162      99.158 145.938  98.177  1.00  0.00              
ATOM   1278  CB  ALA   162      99.241 145.830  96.646  1.00  0.00              
ATOM   1279  C   ALA   162      99.897 147.175  98.580  1.00  0.00              
ATOM   1280  O   ALA   162     101.104 147.137  98.814  1.00  0.00              
ATOM   1281  N   THR   163      99.181 148.308  98.665  1.00  0.00              
ATOM   1282  CA  THR   163      99.749 149.589  98.976  1.00  0.00              
ATOM   1283  CB  THR   163      98.695 150.651  99.074  1.00  0.00              
ATOM   1284  C   THR   163     100.428 149.530 100.313  1.00  0.00              
ATOM   1285  O   THR   163     101.448 150.183 100.527  1.00  0.00              
ATOM   1286  OG1 THR   163      97.953 150.719  97.865  1.00  0.00           O  
ATOM   1287  CG2 THR   163      99.377 152.001  99.350  1.00  0.00           C  
ATOM   1288  N   ASP   164      99.865 148.751 101.250  1.00  0.00              
ATOM   1289  CA  ASP   164     100.357 148.624 102.593  1.00  0.00              
ATOM   1290  CB  ASP   164      99.412 147.836 103.517  1.00  0.00              
ATOM   1291  C   ASP   164     101.707 147.967 102.621  1.00  0.00              
ATOM   1292  O   ASP   164     102.379 148.003 103.649  1.00  0.00              
ATOM   1293  CG  ASP   164      98.292 148.778 103.937  1.00  0.00           C  
ATOM   1294  OD1 ASP   164      98.597 149.971 104.202  1.00  0.00           O  
ATOM   1295  OD2 ASP   164      97.119 148.325 104.002  1.00  0.00           O  
ATOM   1296  N   PHE   165     102.123 147.291 101.533  1.00  0.00              
ATOM   1297  CA  PHE   165     103.375 146.584 101.553  1.00  0.00              
ATOM   1298  CB  PHE   165     103.294 145.242 100.805  1.00  0.00              
ATOM   1299  C   PHE   165     104.452 147.385 100.879  1.00  0.00              
ATOM   1300  O   PHE   165     104.260 147.927  99.793  1.00  0.00              
ATOM   1301  CG  PHE   165     102.399 144.330 101.572  1.00  0.00           C  
ATOM   1302  CD1 PHE   165     101.032 144.421 101.451  1.00  0.00           C  
ATOM   1303  CD2 PHE   165     102.928 143.390 102.425  1.00  0.00           C  
ATOM   1304  CE1 PHE   165     100.206 143.582 102.162  1.00  0.00           C  
ATOM   1305  CE2 PHE   165     102.106 142.547 103.138  1.00  0.00           C  
ATOM   1306  CZ  PHE   165     100.742 142.639 103.004  1.00  0.00           C  
ATOM   1307  N   VAL   166     105.641 147.449 101.517  1.00  0.00              
ATOM   1308  CA  VAL   166     106.742 148.192 100.975  1.00  0.00              
ATOM   1309  CB  VAL   166     107.500 148.945 102.034  1.00  0.00              
ATOM   1310  C   VAL   166     107.675 147.212 100.321  1.00  0.00              
ATOM   1311  O   VAL   166     107.937 146.134 100.852  1.00  0.00              
ATOM   1312  CG1 VAL   166     108.365 147.965 102.845  1.00  0.00           C  
ATOM   1313  CG2 VAL   166     108.281 150.080 101.367  1.00  0.00           C  
ATOM   1314  N   ASN   167     108.190 147.561  99.124  1.00  0.00              
ATOM   1315  CA  ASN   167     109.061 146.681  98.392  1.00  0.00              
ATOM   1316  CB  ASN   167     109.161 147.082  96.909  1.00  0.00              
ATOM   1317  C   ASN   167     110.442 146.742  98.981  1.00  0.00              
ATOM   1318  O   ASN   167     110.988 147.828  99.174  1.00  0.00              
ATOM   1319  CG  ASN   167     109.902 146.003  96.136  1.00  0.00           C  
ATOM   1320  OD1 ASN   167     111.039 145.660  96.453  1.00  0.00           O  
ATOM   1321  ND2 ASN   167     109.234 145.449  95.088  1.00  0.00           N  
ATOM   1322  N   ILE   168     111.045 145.567  99.290  1.00  0.00              
ATOM   1323  CA  ILE   168     112.400 145.553  99.778  1.00  0.00              
ATOM   1324  CB  ILE   168     112.612 145.183 101.229  1.00  0.00              
ATOM   1325  C   ILE   168     113.127 144.483  99.028  1.00  0.00              
ATOM   1326  O   ILE   168     112.571 143.423  98.742  1.00  0.00              
ATOM   1327  CG2 ILE   168     111.790 146.140 102.098  1.00  0.00           C  
ATOM   1328  CG1 ILE   168     112.301 143.704 101.510  1.00  0.00           C  
ATOM   1329  CD1 ILE   168     110.828 143.340 101.401  1.00  0.00           C  
ATOM   1330  N   ILE   169     114.413 144.735  98.715  1.00  0.00              
ATOM   1331  CA  ILE   169     115.224 143.804  97.981  1.00  0.00              
ATOM   1332  CB  ILE   169     116.232 144.485  97.093  1.00  0.00              
ATOM   1333  C   ILE   169     116.039 143.030  98.974  1.00  0.00              
ATOM   1334  O   ILE   169     116.624 143.603  99.891  1.00  0.00              
ATOM   1335  CG2 ILE   169     117.094 143.390  96.447  1.00  0.00           C  
ATOM   1336  CG1 ILE   169     115.564 145.412  96.063  1.00  0.00           C  
ATOM   1337  CD1 ILE   169     114.761 144.678  94.994  1.00  0.00           C  
ATOM   1338  N   THR   170     116.085 141.692  98.809  1.00  0.00              
ATOM   1339  CA  THR   170     116.830 140.814  99.670  1.00  0.00              
ATOM   1340  CB  THR   170     115.944 139.937 100.457  1.00  0.00              
ATOM   1341  C   THR   170     117.558 139.871  98.762  1.00  0.00              
ATOM   1342  O   THR   170     117.531 140.022  97.543  1.00  0.00              
ATOM   1343  OG1 THR   170     115.255 139.117  99.528  1.00  0.00           O  
ATOM   1344  CG2 THR   170     114.962 140.812 101.259  1.00  0.00           C  
ATOM   1345  N   ASP   171     118.228 138.860  99.349  1.00  0.00              
ATOM   1346  CA  ASP   171     118.934 137.874  98.579  1.00  0.00              
ATOM   1347  CB  ASP   171     119.728 136.890  99.452  1.00  0.00              
ATOM   1348  C   ASP   171     117.926 137.112  97.767  1.00  0.00              
ATOM   1349  O   ASP   171     118.243 136.585  96.700  1.00  0.00              
ATOM   1350  CG  ASP   171     120.934 137.655  99.983  1.00  0.00           C  
ATOM   1351  OD1 ASP   171     121.442 138.536  99.239  1.00  0.00           O  
ATOM   1352  OD2 ASP   171     121.358 137.375 101.137  1.00  0.00           O  
ATOM   1353  N   GLY   172     116.691 136.993  98.291  1.00  0.00              
ATOM   1354  CA  GLY   172     115.614 136.321  97.613  1.00  0.00              
ATOM   1355  C   GLY   172     115.214 137.080  96.381  1.00  0.00              
ATOM   1356  O   GLY   172     114.797 136.485  95.388  1.00  0.00              
ATOM   1357  N   GLY   173     115.267 138.427  96.428  1.00  0.00              
ATOM   1358  CA  GLY   173     114.872 139.179  95.269  1.00  0.00              
ATOM   1359  C   GLY   173     113.903 140.236  95.704  1.00  0.00              
ATOM   1360  O   GLY   173     114.130 140.931  96.693  1.00  0.00              
ATOM   1361  N   SER   174     112.790 140.392  94.956  1.00  0.00              
ATOM   1362  CA  SER   174     111.820 141.399  95.286  1.00  0.00              
ATOM   1363  CB  SER   174     110.915 141.788  94.102  1.00  0.00              
ATOM   1364  C   SER   174     110.932 140.842  96.356  1.00  0.00              
ATOM   1365  O   SER   174     110.178 139.897  96.125  1.00  0.00              
ATOM   1366  OG  SER   174     109.978 142.780  94.496  1.00  0.00           O  
ATOM   1367  N   CYS   175     110.991 141.445  97.563  1.00  0.00              
ATOM   1368  CA  CYS   175     110.208 140.963  98.666  1.00  0.00              
ATOM   1369  CB  CYS   175     111.065 140.469  99.842  1.00  0.00              
ATOM   1370  C   CYS   175     109.371 142.109  99.156  1.00  0.00              
ATOM   1371  O   CYS   175     109.493 143.225  98.652  1.00  0.00              
ATOM   1372  SG  CYS   175     112.421 139.388  99.294  1.00  0.00           S  
ATOM   1373  N   PHE   176     108.485 141.867 100.152  1.00  0.00              
ATOM   1374  CA  PHE   176     107.625 142.932 100.597  1.00  0.00              
ATOM   1375  CB  PHE   176     106.186 142.797 100.071  1.00  0.00              
ATOM   1376  C   PHE   176     107.565 142.977 102.097  1.00  0.00              
ATOM   1377  O   PHE   176     107.675 141.955 102.773  1.00  0.00              
ATOM   1378  CG  PHE   176     106.276 142.931  98.591  1.00  0.00           C  
ATOM   1379  CD1 PHE   176     106.604 141.844  97.814  1.00  0.00           C  
ATOM   1380  CD2 PHE   176     106.040 144.141  97.979  1.00  0.00           C  
ATOM   1381  CE1 PHE   176     106.694 141.958  96.446  1.00  0.00           C  
ATOM   1382  CE2 PHE   176     106.129 144.261  96.613  1.00  0.00           C  
ATOM   1383  CZ  PHE   176     106.455 143.170  95.844  1.00  0.00           C  
ATOM   1384  N   THR   177     107.388 144.196 102.657  1.00  0.00              
ATOM   1385  CA  THR   177     107.319 144.345 104.086  1.00  0.00              
ATOM   1386  CB  THR   177     108.431 145.175 104.657  1.00  0.00              
ATOM   1387  C   THR   177     106.043 145.032 104.460  1.00  0.00              
ATOM   1388  O   THR   177     105.733 146.120 103.977  1.00  0.00              
ATOM   1389  OG1 THR   177     109.687 144.598 104.334  1.00  0.00           O  
ATOM   1390  CG2 THR   177     108.262 145.239 106.185  1.00  0.00           C  
ATOM   1391  N   PHE   178     105.276 144.393 105.360  1.00  0.00              
ATOM   1392  CA  PHE   178     104.049 144.925 105.871  1.00  0.00              
ATOM   1393  CB  PHE   178     103.088 143.790 106.281  1.00  0.00              
ATOM   1394  C   PHE   178     104.426 145.716 107.086  1.00  0.00              
ATOM   1395  O   PHE   178     105.310 145.322 107.844  1.00  0.00              
ATOM   1396  CG  PHE   178     101.802 144.315 106.817  1.00  0.00           C  
ATOM   1397  CD1 PHE   178     100.803 144.720 105.964  1.00  0.00           C  
ATOM   1398  CD2 PHE   178     101.584 144.377 108.175  1.00  0.00           C  
ATOM   1399  CE1 PHE   178      99.610 145.194 106.459  1.00  0.00           C  
ATOM   1400  CE2 PHE   178     100.395 144.850 108.674  1.00  0.00           C  
ATOM   1401  CZ  PHE   178      99.405 145.262 107.817  1.00  0.00           C  
ATOM   1402  N   ASN   179     103.764 146.869 107.290  1.00  0.00              
ATOM   1403  CA  ASN   179     104.002 147.729 108.415  1.00  0.00              
ATOM   1404  CB  ASN   179     103.637 147.036 109.745  1.00  0.00              
ATOM   1405  C   ASN   179     105.440 148.185 108.497  1.00  0.00              
ATOM   1406  O   ASN   179     106.008 148.174 109.590  1.00  0.00              
ATOM   1407  CG  ASN   179     103.417 148.093 110.816  1.00  0.00           C  
ATOM   1408  OD1 ASN   179     103.317 149.284 110.524  1.00  0.00           O  
ATOM   1409  ND2 ASN   179     103.329 147.645 112.096  1.00  0.00           N  
ATOM   1410  N   PRO   180     106.080 148.559 107.410  1.00  0.00              
ATOM   1411  CA  PRO   180     107.446 149.012 107.450  1.00  0.00              
ATOM   1412  CB  PRO   180     107.810 149.336 106.006  1.00  0.00              
ATOM   1413  C   PRO   180     107.495 150.247 108.316  1.00  0.00              
ATOM   1414  O   PRO   180     108.544 150.519 108.898  1.00  0.00              
ATOM   1415  CD  PRO   180     105.418 148.962 106.174  1.00  0.00           C  
ATOM   1416  CG  PRO   180     106.469 149.780 105.396  1.00  0.00           C  
ATOM   1417  N   GLY   181     106.396 151.034 108.360  1.00  0.00              
ATOM   1418  CA  GLY   181     106.272 152.161 109.243  1.00  0.00              
ATOM   1419  C   GLY   181     106.820 153.441 108.682  1.00  0.00              
ATOM   1420  O   GLY   181     106.831 154.440 109.393  1.00  0.00              
ATOM   1421  N   THR   182     107.315 153.463 107.430  1.00  0.00              
ATOM   1422  CA  THR   182     107.872 154.653 106.835  1.00  0.00              
ATOM   1423  CB  THR   182     108.640 154.364 105.582  1.00  0.00              
ATOM   1424  C   THR   182     106.821 155.662 106.480  1.00  0.00              
ATOM   1425  O   THR   182     107.039 156.864 106.619  1.00  0.00              
ATOM   1426  OG1 THR   182     107.793 153.768 104.611  1.00  0.00           O  
ATOM   1427  CG2 THR   182     109.805 153.425 105.926  1.00  0.00           C  
ATOM   1428  N   GLY   183     105.641 155.195 106.034  1.00  0.00              
ATOM   1429  CA  GLY   183     104.631 156.056 105.490  1.00  0.00              
ATOM   1430  C   GLY   183     103.974 156.886 106.546  1.00  0.00              
ATOM   1431  O   GLY   183     104.491 157.113 107.638  1.00  0.00              
ATOM   1432  N   ASN   184     102.808 157.429 106.161  1.00  0.00              
ATOM   1433  CA  ASN   184     102.001 158.314 106.946  1.00  0.00              
ATOM   1434  CB  ASN   184     100.865 158.941 106.116  1.00  0.00              
ATOM   1435  C   ASN   184     101.385 157.628 108.124  1.00  0.00              
ATOM   1436  O   ASN   184     101.249 158.242 109.181  1.00  0.00              
ATOM   1437  CG  ASN   184      99.990 157.820 105.565  1.00  0.00           C  
ATOM   1438  OD1 ASN   184     100.490 156.837 105.020  1.00  0.00           O  
ATOM   1439  ND2 ASN   184      98.647 157.973 105.708  1.00  0.00           N  
ATOM   1440  N   LEU   185     101.018 156.339 107.988  1.00  0.00              
ATOM   1441  CA  LEU   185     100.254 155.677 109.008  1.00  0.00              
ATOM   1442  CB  LEU   185      99.995 154.183 108.736  1.00  0.00              
ATOM   1443  C   LEU   185     100.927 155.781 110.324  1.00  0.00              
ATOM   1444  O   LEU   185     102.104 155.461 110.481  1.00  0.00              
ATOM   1445  CG  LEU   185      99.074 153.919 107.531  1.00  0.00           C  
ATOM   1446  CD1 LEU   185      98.856 152.415 107.313  1.00  0.00           C  
ATOM   1447  CD2 LEU   185      97.752 154.688 107.656  1.00  0.00           C  
ATOM   1448  N   SER   186     100.165 156.269 111.319  1.00  0.00              
ATOM   1449  CA  SER   186     100.716 156.297 112.628  1.00  0.00              
ATOM   1450  CB  SER   186      99.759 156.892 113.676  1.00  0.00              
ATOM   1451  C   SER   186     100.918 154.847 112.901  1.00  0.00              
ATOM   1452  O   SER   186     100.105 154.021 112.487  1.00  0.00              
ATOM   1453  OG  SER   186     100.365 156.895 114.960  1.00  0.00           O  
ATOM   1454  N   LEU   187     101.995 154.501 113.620  1.00  0.00              
ATOM   1455  CA  LEU   187     102.373 153.127 113.771  1.00  0.00              
ATOM   1456  CB  LEU   187     103.584 152.947 114.696  1.00  0.00              
ATOM   1457  C   LEU   187     101.233 152.327 114.321  1.00  0.00              
ATOM   1458  O   LEU   187     100.478 152.787 115.174  1.00  0.00              
ATOM   1459  CG  LEU   187     104.829 153.709 114.204  1.00  0.00           C  
ATOM   1460  CD1 LEU   187     106.028 153.465 115.131  1.00  0.00           C  
ATOM   1461  CD2 LEU   187     105.137 153.408 112.729  1.00  0.00           C  
ATOM   1462  N   LYS   188     101.080 151.093 113.795  1.00  0.00              
ATOM   1463  CA  LYS   188     100.009 150.209 114.144  1.00  0.00              
ATOM   1464  CB  LYS   188      99.837 149.083 113.113  1.00  0.00              
ATOM   1465  C   LYS   188     100.314 149.612 115.483  1.00  0.00              
ATOM   1466  O   LYS   188     101.473 149.351 115.801  1.00  0.00              
ATOM   1467  CG  LYS   188      99.508 149.636 111.723  1.00  0.00           C  
ATOM   1468  CD  LYS   188      99.752 148.647 110.586  1.00  0.00           C  
ATOM   1469  CE  LYS   188      99.558 149.260 109.198  1.00  0.00           C  
ATOM   1470  NZ  LYS   188     100.172 148.386 108.174  1.00  0.00           N  
ATOM   1471  N   ASN   189      99.269 149.384 116.310  1.00  0.00              
ATOM   1472  CA  ASN   189      99.510 148.889 117.639  1.00  0.00              
ATOM   1473  CB  ASN   189      99.297 149.958 118.725  1.00  0.00              
ATOM   1474  C   ASN   189      98.553 147.770 117.932  1.00  0.00              
ATOM   1475  O   ASN   189      97.514 147.655 117.284  1.00  0.00              
ATOM   1476  CG  ASN   189     100.386 151.012 118.578  1.00  0.00           C  
ATOM   1477  OD1 ASN   189     101.575 150.714 118.684  1.00  0.00           O  
ATOM   1478  ND2 ASN   189      99.972 152.282 118.321  1.00  0.00           N  
ATOM   1479  N   GLN   190      98.897 146.884 118.902  1.00  0.00              
ATOM   1480  CA  GLN   190      97.960 145.850 119.250  1.00  0.00              
ATOM   1481  CB  GLN   190      98.392 144.402 118.981  1.00  0.00              
ATOM   1482  C   GLN   190      97.704 145.927 120.719  1.00  0.00              
ATOM   1483  O   GLN   190      98.609 146.203 121.505  1.00  0.00              
ATOM   1484  CG  GLN   190      99.462 143.885 119.933  1.00  0.00           C  
ATOM   1485  CD  GLN   190      99.517 142.380 119.733  1.00  0.00           C  
ATOM   1486  OE1 GLN   190      99.640 141.898 118.609  1.00  0.00           O  
ATOM   1487  NE2 GLN   190      99.390 141.615 120.849  1.00  0.00           N  
ATOM   1488  N   THR   191      96.414 145.825 121.096  1.00  0.00              
ATOM   1489  CA  THR   191      95.981 145.856 122.465  1.00  0.00              
ATOM   1490  CB  THR   191      94.654 146.542 122.623  1.00  0.00              
ATOM   1491  C   THR   191      95.921 144.530 123.178  1.00  0.00              
ATOM   1492  O   THR   191      96.263 144.451 124.357  1.00  0.00              
ATOM   1493  OG1 THR   191      94.394 146.766 123.997  1.00  0.00           O  
ATOM   1494  CG2 THR   191      93.539 145.684 122.006  1.00  0.00           C  
ATOM   1495  N   VAL   192      95.493 143.445 122.494  1.00  0.00              
ATOM   1496  CA  VAL   192      95.164 142.247 123.220  1.00  0.00              
ATOM   1497  CB  VAL   192      93.669 142.123 123.363  1.00  0.00              
ATOM   1498  C   VAL   192      95.683 141.036 122.497  1.00  0.00              
ATOM   1499  O   VAL   192      96.183 141.120 121.378  1.00  0.00              
ATOM   1500  CG1 VAL   192      93.069 141.932 121.963  1.00  0.00           C  
ATOM   1501  CG2 VAL   192      93.313 141.011 124.355  1.00  0.00           C  
ATOM   1502  N   SER   193      95.601 139.869 123.170  1.00  0.00              
ATOM   1503  CA  SER   193      96.032 138.607 122.648  1.00  0.00              
ATOM   1504  CB  SER   193      96.112 137.536 123.740  1.00  0.00              
ATOM   1505  C   SER   193      95.028 138.097 121.665  1.00  0.00              
ATOM   1506  O   SER   193      93.853 138.457 121.718  1.00  0.00              
ATOM   1507  OG  SER   193      96.461 136.282 123.174  1.00  0.00           O  
ATOM   1508  N   GLY   194      95.481 137.207 120.754  1.00  0.00              
ATOM   1509  CA  GLY   194      94.582 136.589 119.821  1.00  0.00              
ATOM   1510  C   GLY   194      94.818 137.067 118.422  1.00  0.00              
ATOM   1511  O   GLY   194      95.390 138.128 118.175  1.00  0.00              
ATOM   1512  N   ASN   195      94.330 136.258 117.460  1.00  0.00              
ATOM   1513  CA  ASN   195      94.484 136.493 116.054  1.00  0.00              
ATOM   1514  CB  ASN   195      93.988 135.324 115.180  1.00  0.00              
ATOM   1515  C   ASN   195      93.776 137.753 115.669  1.00  0.00              
ATOM   1516  O   ASN   195      94.173 138.428 114.719  1.00  0.00              
ATOM   1517  CG  ASN   195      92.531 135.041 115.496  1.00  0.00           C  
ATOM   1518  OD1 ASN   195      92.169 134.794 116.645  1.00  0.00           O  
ATOM   1519  ND2 ASN   195      91.667 135.066 114.446  1.00  0.00           N  
ATOM   1520  N   SER   196      92.709 138.107 116.405  1.00  0.00              
ATOM   1521  CA  SER   196      91.913 139.258 116.078  1.00  0.00              
ATOM   1522  CB  SER   196      90.784 139.494 117.097  1.00  0.00              
ATOM   1523  C   SER   196      92.756 140.502 116.075  1.00  0.00              
ATOM   1524  O   SER   196      92.564 141.366 115.218  1.00  0.00              
ATOM   1525  OG  SER   196      89.908 138.377 117.129  1.00  0.00           O  
ATOM   1526  N   ASN   197      93.704 140.647 117.026  1.00  0.00              
ATOM   1527  CA  ASN   197      94.480 141.861 117.049  1.00  0.00              
ATOM   1528  CB  ASN   197      94.973 142.280 118.448  1.00  0.00              
ATOM   1529  C   ASN   197      95.738 141.695 116.258  1.00  0.00              
ATOM   1530  O   ASN   197      96.758 142.287 116.606  1.00  0.00              
ATOM   1531  CG  ASN   197      93.937 143.120 119.178  1.00  0.00           C  
ATOM   1532  OD1 ASN   197      94.273 143.821 120.131  1.00  0.00           O  
ATOM   1533  ND2 ASN   197      92.656 143.071 118.728  1.00  0.00           N  
ATOM   1534  N   GLY   198      95.700 140.971 115.127  1.00  0.00              
ATOM   1535  CA  GLY   198      96.928 140.781 114.415  1.00  0.00              
ATOM   1536  C   GLY   198      96.687 140.847 112.940  1.00  0.00              
ATOM   1537  O   GLY   198      95.655 141.334 112.475  1.00  0.00              
ATOM   1538  N   LEU   199      97.681 140.348 112.173  1.00  0.00              
ATOM   1539  CA  LEU   199      97.670 140.389 110.739  1.00  0.00              
ATOM   1540  CB  LEU   199      99.078 140.683 110.195  1.00  0.00              
ATOM   1541  C   LEU   199      97.224 139.062 110.205  1.00  0.00              
ATOM   1542  O   LEU   199      97.528 138.015 110.773  1.00  0.00              
ATOM   1543  CG  LEU   199      99.206 140.703 108.667  1.00  0.00           C  
ATOM   1544  CD1 LEU   199      98.394 141.841 108.028  1.00  0.00           C  
ATOM   1545  CD2 LEU   199     100.686 140.706 108.248  1.00  0.00           C  
ATOM   1546  N   ARG   200      96.462 139.076 109.090  1.00  0.00              
ATOM   1547  CA  ARG   200      95.957 137.850 108.542  1.00  0.00              
ATOM   1548  CB  ARG   200      94.489 137.643 108.997  1.00  0.00              
ATOM   1549  C   ARG   200      96.005 138.021 107.042  1.00  0.00              
ATOM   1550  O   ARG   200      95.365 138.927 106.508  1.00  0.00              
ATOM   1551  CG  ARG   200      94.102 136.191 109.273  1.00  0.00           C  
ATOM   1552  CD  ARG   200      92.613 135.861 109.159  1.00  0.00           C  
ATOM   1553  NE  ARG   200      92.539 134.425 108.760  1.00  0.00           N  
ATOM   1554  CZ  ARG   200      91.553 133.993 107.921  1.00  0.00           C  
ATOM   1555  NH1 ARG   200      90.586 134.862 107.508  1.00  0.00           N  
ATOM   1556  NH2 ARG   200      91.551 132.703 107.472  1.00  0.00           N  
ATOM   1557  N   LEU   201      96.780 137.174 106.315  1.00  0.00              
ATOM   1558  CA  LEU   201      96.825 137.325 104.880  1.00  0.00              
ATOM   1559  CB  LEU   201      98.107 137.939 104.288  1.00  0.00              
ATOM   1560  C   LEU   201      96.674 135.995 104.200  1.00  0.00              
ATOM   1561  O   LEU   201      97.008 134.945 104.747  1.00  0.00              
ATOM   1562  CG  LEU   201      98.463 139.334 104.824  1.00  0.00           C  
ATOM   1563  CD1 LEU   201      99.248 139.228 106.129  1.00  0.00           C  
ATOM   1564  CD2 LEU   201      99.157 140.199 103.768  1.00  0.00           C  
ATOM   1565  N   ILE   202      96.147 136.027 102.956  1.00  0.00              
ATOM   1566  CA  ILE   202      95.986 134.852 102.141  1.00  0.00              
ATOM   1567  CB  ILE   202      94.600 134.702 101.571  1.00  0.00              
ATOM   1568  C   ILE   202      96.875 135.070 100.949  1.00  0.00              
ATOM   1569  O   ILE   202      96.793 136.116 100.305  1.00  0.00              
ATOM   1570  CG2 ILE   202      94.577 133.425 100.717  1.00  0.00           C  
ATOM   1571  CG1 ILE   202      93.530 134.719 102.672  1.00  0.00           C  
ATOM   1572  CD1 ILE   202      93.290 136.111 103.256  1.00  0.00           C  
ATOM   1573  N   LEU   203      97.760 134.101 100.622  1.00  0.00              
ATOM   1574  CA  LEU   203      98.630 134.327  99.500  1.00  0.00              
ATOM   1575  CB  LEU   203     100.112 134.541  99.872  1.00  0.00              
ATOM   1576  C   LEU   203      98.596 133.182  98.531  1.00  0.00              
ATOM   1577  O   LEU   203      98.334 132.032  98.888  1.00  0.00              
ATOM   1578  CG  LEU   203     100.358 135.680 100.883  1.00  0.00           C  
ATOM   1579  CD1 LEU   203     100.137 135.214 102.331  1.00  0.00           C  
ATOM   1580  CD2 LEU   203     101.713 136.359 100.659  1.00  0.00           C  
ATOM   1581  N   ASN   204      98.845 133.519  97.245  1.00  0.00              
ATOM   1582  CA  ASN   204      98.968 132.582  96.163  1.00  0.00              
ATOM   1583  CB  ASN   204      98.124 132.979  94.937  1.00  0.00              
ATOM   1584  C   ASN   204     100.417 132.642  95.752  1.00  0.00              
ATOM   1585  O   ASN   204     100.886 133.653  95.233  1.00  0.00              
ATOM   1586  CG  ASN   204      98.293 131.927  93.851  1.00  0.00           C  
ATOM   1587  OD1 ASN   204      99.089 130.999  93.984  1.00  0.00           O  
ATOM   1588  ND2 ASN   204      97.533 132.081  92.734  1.00  0.00           N  
ATOM   1589  N   VAL   205     101.160 131.543  95.992  1.00  0.00              
ATOM   1590  CA  VAL   205     102.571 131.399  95.728  1.00  0.00              
ATOM   1591  CB  VAL   205     103.148 130.170  96.369  1.00  0.00              
ATOM   1592  C   VAL   205     102.848 131.362  94.249  1.00  0.00              
ATOM   1593  O   VAL   205     103.964 131.659  93.824  1.00  0.00              
ATOM   1594  CG1 VAL   205     103.064 130.335  97.897  1.00  0.00           C  
ATOM   1595  CG2 VAL   205     102.386 128.941  95.851  1.00  0.00           C  
ATOM   1596  N   GLU   206     101.847 130.983  93.426  1.00  0.00              
ATOM   1597  CA  GLU   206     102.002 130.936  91.992  1.00  0.00              
ATOM   1598  CB  GLU   206     102.355 132.303  91.388  1.00  0.00              
ATOM   1599  C   GLU   206     103.084 129.994  91.543  1.00  0.00              
ATOM   1600  O   GLU   206     104.049 130.401  90.900  1.00  0.00              
ATOM   1601  CG  GLU   206     101.273 133.365  91.556  1.00  0.00           C  
ATOM   1602  CD  GLU   206     101.811 134.635  90.919  1.00  0.00           C  
ATOM   1603  OE1 GLU   206     102.965 134.596  90.416  1.00  0.00           O  
ATOM   1604  OE2 GLU   206     101.078 135.659  90.928  1.00  0.00           O  
ATOM   1605  N   GLN   207     102.906 128.692  91.837  1.00  0.00              
ATOM   1606  CA  GLN   207     103.808 127.622  91.503  1.00  0.00              
ATOM   1607  CB  GLN   207     103.260 126.258  91.950  1.00  0.00              
ATOM   1608  C   GLN   207     103.953 127.538  90.012  1.00  0.00              
ATOM   1609  O   GLN   207     105.009 127.170  89.502  1.00  0.00              
ATOM   1610  CG  GLN   207     102.955 126.175  93.445  1.00  0.00           C  
ATOM   1611  CD  GLN   207     104.246 125.901  94.194  1.00  0.00           C  
ATOM   1612  OE1 GLN   207     104.873 124.860  94.010  1.00  0.00           O  
ATOM   1613  NE2 GLN   207     104.650 126.857  95.070  1.00  0.00           N  
ATOM   1614  N   TYR   208     102.888 127.855  89.257  1.00  0.00              
ATOM   1615  CA  TYR   208     102.967 127.732  87.828  1.00  0.00              
ATOM   1616  CB  TYR   208     101.615 127.899  87.092  1.00  0.00              
ATOM   1617  C   TYR   208     104.035 128.649  87.296  1.00  0.00              
ATOM   1618  O   TYR   208     104.647 128.355  86.271  1.00  0.00              
ATOM   1619  CG  TYR   208     100.939 129.181  87.431  1.00  0.00           C  
ATOM   1620  CD1 TYR   208     100.209 129.281  88.592  1.00  0.00           C  
ATOM   1621  CD2 TYR   208     101.023 130.273  86.600  1.00  0.00           C  
ATOM   1622  CE1 TYR   208      99.572 130.452  88.926  1.00  0.00           C  
ATOM   1623  CE2 TYR   208     100.385 131.446  86.929  1.00  0.00           C  
ATOM   1624  CZ  TYR   208      99.661 131.539  88.092  1.00  0.00           C  
ATOM   1625  OH  TYR   208      99.010 132.746  88.427  1.00  0.00           O  
ATOM   1626  N   LYS   209     104.241 129.806  87.955  1.00  0.00              
ATOM   1627  CA  LYS   209     105.222 130.812  87.629  1.00  0.00              
ATOM   1628  CB  LYS   209     104.955 132.145  88.345  1.00  0.00              
ATOM   1629  C   LYS   209     106.631 130.369  87.943  1.00  0.00              
ATOM   1630  O   LYS   209     107.588 130.965  87.451  1.00  0.00              
ATOM   1631  CG  LYS   209     103.635 132.775  87.894  1.00  0.00           C  
ATOM   1632  CD  LYS   209     103.550 132.949  86.377  1.00  0.00           C  
ATOM   1633  CE  LYS   209     102.215 133.494  85.868  1.00  0.00           C  
ATOM   1634  NZ  LYS   209     102.147 133.357  84.393  1.00  0.00           N  
ATOM   1635  N   TYR   210     106.805 129.374  88.837  1.00  0.00              
ATOM   1636  CA  TYR   210     108.105 128.897  89.231  1.00  0.00              
ATOM   1637  CB  TYR   210     108.071 127.644  90.127  1.00  0.00              
ATOM   1638  C   TYR   210     108.993 128.619  88.060  1.00  0.00              
ATOM   1639  O   TYR   210     108.587 128.081  87.032  1.00  0.00              
ATOM   1640  CG  TYR   210     107.790 128.088  91.524  1.00  0.00           C  
ATOM   1641  CD1 TYR   210     106.642 128.777  91.840  1.00  0.00           C  
ATOM   1642  CD2 TYR   210     108.675 127.784  92.533  1.00  0.00           C  
ATOM   1643  CE1 TYR   210     106.395 129.174  93.134  1.00  0.00           C  
ATOM   1644  CE2 TYR   210     108.435 128.177  93.829  1.00  0.00           C  
ATOM   1645  CZ  TYR   210     107.294 128.879  94.130  1.00  0.00           C  
ATOM   1646  OH  TYR   210     107.044 129.284  95.458  1.00  0.00           O  
ATOM   1647  N   TYR   211     110.275 128.962  88.272  1.00  0.00              
ATOM   1648  CA  TYR   211     111.381 128.972  87.371  1.00  0.00              
ATOM   1649  CB  TYR   211     112.619 129.625  88.022  1.00  0.00              
ATOM   1650  C   TYR   211     111.751 127.645  86.791  1.00  0.00              
ATOM   1651  O   TYR   211     112.264 127.640  85.700  1.00  0.00              
ATOM   1652  CG  TYR   211     113.797 129.354  87.161  1.00  0.00           C  
ATOM   1653  CD1 TYR   211     113.878 129.867  85.886  1.00  0.00           C  
ATOM   1654  CD2 TYR   211     114.827 128.587  87.646  1.00  0.00           C  
ATOM   1655  CE1 TYR   211     114.971 129.599  85.096  1.00  0.00           C  
ATOM   1656  CE2 TYR   211     115.920 128.317  86.863  1.00  0.00           C  
ATOM   1657  CZ  TYR   211     115.991 128.822  85.591  1.00  0.00           C  
ATOM   1658  OH  TYR   211     117.120 128.533  84.802  1.00  0.00           O  
ATOM   1659  N   SER   212     111.606 126.486  87.435  1.00  0.00              
ATOM   1660  CA  SER   212     112.072 125.257  86.836  1.00  0.00              
ATOM   1661  CB  SER   212     111.654 125.013  85.366  1.00  0.00              
ATOM   1662  C   SER   212     113.551 125.302  86.969  1.00  0.00              
ATOM   1663  O   SER   212     114.220 126.198  86.464  1.00  0.00              
ATOM   1664  OG  SER   212     112.174 123.780  84.894  1.00  0.00           O  
ATOM   1665  N   GLY   213     114.121 124.325  87.676  1.00  0.00              
ATOM   1666  CA  GLY   213     115.535 124.404  87.871  1.00  0.00              
ATOM   1667  C   GLY   213     115.759 124.948  89.239  1.00  0.00              
ATOM   1668  O   GLY   213     114.968 125.762  89.728  1.00  0.00              
ATOM   1669  N   ILE   214     116.869 124.488  89.864  1.00  0.00              
ATOM   1670  CA  ILE   214     117.194 124.833  91.217  1.00  0.00              
ATOM   1671  CB  ILE   214     116.762 123.827  92.240  1.00  0.00              
ATOM   1672  C   ILE   214     118.670 125.006  91.388  1.00  0.00              
ATOM   1673  O   ILE   214     119.464 124.415  90.663  1.00  0.00              
ATOM   1674  CG2 ILE   214     115.236 123.694  92.161  1.00  0.00           C  
ATOM   1675  CG1 ILE   214     117.511 122.502  92.058  1.00  0.00           C  
ATOM   1676  CD1 ILE   214     117.306 121.544  93.231  1.00  0.00           C  
ATOM   1677  N   PHE   215     119.080 125.842  92.368  1.00  0.00              
ATOM   1678  CA  PHE   215     120.490 126.046  92.596  1.00  0.00              
ATOM   1679  CB  PHE   215     121.245 126.625  91.377  1.00  0.00              
ATOM   1680  C   PHE   215     120.596 126.962  93.777  1.00  0.00              
ATOM   1681  O   PHE   215     119.832 126.812  94.718  1.00  0.00              
ATOM   1682  CG  PHE   215     122.712 126.517  91.650  1.00  0.00           C  
ATOM   1683  CD1 PHE   215     123.311 125.284  91.773  1.00  0.00           C  
ATOM   1684  CD2 PHE   215     123.486 127.650  91.764  1.00  0.00           C  
ATOM   1685  CE1 PHE   215     124.657 125.177  92.027  1.00  0.00           C  
ATOM   1686  CE2 PHE   215     124.833 127.551  92.018  1.00  0.00           C  
ATOM   1687  CZ  PHE   215     125.418 126.314  92.154  1.00  0.00           C  
ATOM   1688  N   ALA   216     121.608 127.848  93.852  1.00  0.00              
ATOM   1689  CA  ALA   216     121.656 128.787  94.937  1.00  0.00              
ATOM   1690  CB  ALA   216     122.952 129.616  94.953  1.00  0.00              
ATOM   1691  C   ALA   216     120.512 129.742  94.778  1.00  0.00              
ATOM   1692  O   ALA   216     119.675 129.886  95.665  1.00  0.00              
ATOM   1693  N   LEU   217     120.417 130.380  93.595  1.00  0.00              
ATOM   1694  CA  LEU   217     119.348 131.284  93.293  1.00  0.00              
ATOM   1695  CB  LEU   217     119.486 131.999  91.940  1.00  0.00              
ATOM   1696  C   LEU   217     118.123 130.450  93.214  1.00  0.00              
ATOM   1697  O   LEU   217     117.014 130.911  93.467  1.00  0.00              
ATOM   1698  CG  LEU   217     120.578 133.080  91.900  1.00  0.00           C  
ATOM   1699  CD1 LEU   217     120.632 133.735  90.511  1.00  0.00           C  
ATOM   1700  CD2 LEU   217     120.390 134.113  93.023  1.00  0.00           C  
ATOM   1701  N   GLU   218     118.267 129.185  92.802  1.00  0.00              
ATOM   1702  CA  GLU   218     117.039 128.477  92.707  1.00  0.00              
ATOM   1703  CB  GLU   218     116.879 127.691  91.418  1.00  0.00              
ATOM   1704  C   GLU   218     116.763 127.692  93.956  1.00  0.00              
ATOM   1705  O   GLU   218     117.533 127.733  94.912  1.00  0.00              
ATOM   1706  CG  GLU   218     116.772 128.570  90.174  1.00  0.00           C  
ATOM   1707  CD  GLU   218     118.157 129.114  89.878  1.00  0.00           C  
ATOM   1708  OE1 GLU   218     119.113 128.294  89.838  1.00  0.00           O  
ATOM   1709  OE2 GLU   218     118.281 130.354  89.692  1.00  0.00           O  
ATOM   1710  N   GLN   219     115.592 127.027  94.038  1.00  0.00              
ATOM   1711  CA  GLN   219     115.320 126.318  95.263  1.00  0.00              
ATOM   1712  CB  GLN   219     114.537 127.149  96.293  1.00  0.00              
ATOM   1713  C   GLN   219     114.484 125.113  94.975  1.00  0.00              
ATOM   1714  O   GLN   219     113.733 125.062  94.007  1.00  0.00              
ATOM   1715  CG  GLN   219     115.366 128.243  96.962  1.00  0.00           C  
ATOM   1716  CD  GLN   219     116.258 127.554  97.985  1.00  0.00           C  
ATOM   1717  OE1 GLN   219     115.785 126.778  98.814  1.00  0.00           O  
ATOM   1718  NE2 GLN   219     117.588 127.832  97.919  1.00  0.00           N  
ATOM   1719  N   PRO   220     114.679 124.105  95.778  1.00  0.00              
ATOM   1720  CA  PRO   220     113.891 122.905  95.667  1.00  0.00              
ATOM   1721  CB  PRO   220     114.691 121.800  96.348  1.00  0.00              
ATOM   1722  C   PRO   220     112.531 123.065  96.279  1.00  0.00              
ATOM   1723  O   PRO   220     111.691 122.189  96.075  1.00  0.00              
ATOM   1724  CD  PRO   220     116.031 123.811  96.234  1.00  0.00           C  
ATOM   1725  CG  PRO   220     116.146 122.281  96.249  1.00  0.00           C  
ATOM   1726  N   ASP   221     112.283 124.145  97.049  1.00  0.00              
ATOM   1727  CA  ASP   221     111.049 124.171  97.790  1.00  0.00              
ATOM   1728  CB  ASP   221     111.243 124.359  99.303  1.00  0.00              
ATOM   1729  C   ASP   221     110.126 125.252  97.331  1.00  0.00              
ATOM   1730  O   ASP   221     110.532 126.260  96.757  1.00  0.00              
ATOM   1731  CG  ASP   221     111.906 123.103  99.850  1.00  0.00           C  
ATOM   1732  OD1 ASP   221     112.422 122.296  99.032  1.00  0.00           O  
ATOM   1733  OD2 ASP   221     111.898 122.932 101.098  1.00  0.00           O  
ATOM   1734  N   ALA   222     108.818 125.029  97.585  1.00  0.00              
ATOM   1735  CA  ALA   222     107.777 125.965  97.284  1.00  0.00              
ATOM   1736  CB  ALA   222     106.576 125.338  96.557  1.00  0.00              
ATOM   1737  C   ALA   222     107.271 126.494  98.585  1.00  0.00              
ATOM   1738  O   ALA   222     107.156 125.758  99.565  1.00  0.00              
ATOM   1739  N   GLY   223     106.961 127.804  98.627  1.00  0.00              
ATOM   1740  CA  GLY   223     106.479 128.385  99.842  1.00  0.00              
ATOM   1741  C   GLY   223     107.010 129.780  99.905  1.00  0.00              
ATOM   1742  O   GLY   223     107.400 130.362  98.894  1.00  0.00              
ATOM   1743  N   ILE   224     107.022 130.353 101.122  1.00  0.00              
ATOM   1744  CA  ILE   224     107.442 131.703 101.336  1.00  0.00              
ATOM   1745  CB  ILE   224     106.234 132.591 101.421  1.00  0.00              
ATOM   1746  C   ILE   224     108.274 131.761 102.578  1.00  0.00              
ATOM   1747  O   ILE   224     108.176 130.901 103.452  1.00  0.00              
ATOM   1748  CG2 ILE   224     105.623 132.752 100.020  1.00  0.00           C  
ATOM   1749  CG1 ILE   224     105.256 131.993 102.436  1.00  0.00           C  
ATOM   1750  CD1 ILE   224     103.895 132.681 102.419  1.00  0.00           C  
ATOM   1751  N   ARG   225     109.168 132.767 102.648  1.00  0.00              
ATOM   1752  CA  ARG   225     110.029 132.942 103.782  1.00  0.00              
ATOM   1753  CB  ARG   225     111.470 133.308 103.401  1.00  0.00              
ATOM   1754  C   ARG   225     109.499 134.146 104.487  1.00  0.00              
ATOM   1755  O   ARG   225     109.106 135.115 103.838  1.00  0.00              
ATOM   1756  CG  ARG   225     112.145 132.321 102.453  1.00  0.00           C  
ATOM   1757  CD  ARG   225     113.500 132.829 101.962  1.00  0.00           C  
ATOM   1758  NE  ARG   225     113.950 131.943 100.856  1.00  0.00           N  
ATOM   1759  CZ  ARG   225     114.290 132.487  99.652  1.00  0.00           C  
ATOM   1760  NH1 ARG   225     114.154 133.830  99.443  1.00  0.00           N  
ATOM   1761  NH2 ARG   225     114.762 131.684  98.656  1.00  0.00           N  
ATOM   1762  N   PHE   226     109.463 134.112 105.834  1.00  0.00              
ATOM   1763  CA  PHE   226     108.956 135.241 106.559  1.00  0.00              
ATOM   1764  CB  PHE   226     107.641 134.977 107.305  1.00  0.00              
ATOM   1765  C   PHE   226     109.912 135.594 107.654  1.00  0.00              
ATOM   1766  O   PHE   226     110.611 134.736 108.192  1.00  0.00              
ATOM   1767  CG  PHE   226     106.531 134.817 106.336  1.00  0.00           C  
ATOM   1768  CD1 PHE   226     105.840 135.927 105.917  1.00  0.00           C  
ATOM   1769  CD2 PHE   226     106.187 133.577 105.858  1.00  0.00           C  
ATOM   1770  CE1 PHE   226     104.803 135.815 105.029  1.00  0.00           C  
ATOM   1771  CE2 PHE   226     105.150 133.460 104.972  1.00  0.00           C  
ATOM   1772  CZ  PHE   226     104.462 134.577 104.563  1.00  0.00           C  
ATOM   1773  N   THR   227     109.973 136.899 107.997  1.00  0.00              
ATOM   1774  CA  THR   227     110.775 137.325 109.107  1.00  0.00              
ATOM   1775  CB  THR   227     112.116 137.868 108.708  1.00  0.00              
ATOM   1776  C   THR   227     110.045 138.434 109.797  1.00  0.00              
ATOM   1777  O   THR   227     109.627 139.397 109.156  1.00  0.00              
ATOM   1778  OG1 THR   227     112.856 136.882 108.007  1.00  0.00           O  
ATOM   1779  CG2 THR   227     112.879 138.286 109.974  1.00  0.00           C  
ATOM   1780  N   THR   228     109.879 138.338 111.133  1.00  0.00              
ATOM   1781  CA  THR   228     109.228 139.422 111.806  1.00  0.00              
ATOM   1782  CB  THR   228     108.129 139.031 112.760  1.00  0.00              
ATOM   1783  C   THR   228     110.309 140.157 112.531  1.00  0.00              
ATOM   1784  O   THR   228     111.118 139.559 113.240  1.00  0.00              
ATOM   1785  OG1 THR   228     107.296 140.154 113.006  1.00  0.00           O  
ATOM   1786  CG2 THR   228     108.722 138.540 114.088  1.00  0.00           C  
ATOM   1787  N   HIS   229     110.380 141.486 112.327  1.00  0.00              
ATOM   1788  CA  HIS   229     111.446 142.230 112.926  1.00  0.00              
ATOM   1789  CB  HIS   229     112.694 142.305 112.033  1.00  0.00              
ATOM   1790  C   HIS   229     110.984 143.625 113.199  1.00  0.00              
ATOM   1791  O   HIS   229     109.900 144.037 112.789  1.00  0.00              
ATOM   1792  ND1 HIS   229     112.126 144.030 110.255  1.00  0.00           N  
ATOM   1793  CG  HIS   229     112.374 142.729 110.632  1.00  0.00           C  
ATOM   1794  NE2 HIS   229     111.941 142.788 108.421  1.00  0.00           N  
ATOM   1795  CD2 HIS   229     112.258 141.983 109.502  1.00  0.00           C  
ATOM   1796  CE1 HIS   229     111.873 144.007 108.922  1.00  0.00           C  
ATOM   1797  N   TYR   230     111.828 144.384 113.924  1.00  0.00              
ATOM   1798  CA  TYR   230     111.562 145.739 114.312  1.00  0.00              
ATOM   1799  CB  TYR   230     112.557 146.269 115.355  1.00  0.00              
ATOM   1800  C   TYR   230     111.636 146.604 113.090  1.00  0.00              
ATOM   1801  O   TYR   230     112.361 146.296 112.146  1.00  0.00              
ATOM   1802  CG  TYR   230     112.042 147.587 115.804  1.00  0.00           C  
ATOM   1803  CD1 TYR   230     110.961 147.642 116.651  1.00  0.00           C  
ATOM   1804  CD2 TYR   230     112.636 148.757 115.399  1.00  0.00           C  
ATOM   1805  CE1 TYR   230     110.467 148.849 117.081  1.00  0.00           C  
ATOM   1806  CE2 TYR   230     112.146 149.966 115.826  1.00  0.00           C  
ATOM   1807  CZ  TYR   230     111.062 150.014 116.667  1.00  0.00           C  
ATOM   1808  OH  TYR   230     110.564 151.259 117.103  1.00  0.00           O  
ATOM   1809  N   TYR   231     110.855 147.707 113.067  1.00  0.00              
ATOM   1810  CA  TYR   231     110.788 148.540 111.900  1.00  0.00              
ATOM   1811  CB  TYR   231     109.774 149.708 111.970  1.00  0.00              
ATOM   1812  C   TYR   231     112.142 149.121 111.635  1.00  0.00              
ATOM   1813  O   TYR   231     112.521 149.290 110.477  1.00  0.00              
ATOM   1814  CG  TYR   231     110.369 150.928 112.594  1.00  0.00           C  
ATOM   1815  CD1 TYR   231     111.041 151.841 111.809  1.00  0.00           C  
ATOM   1816  CD2 TYR   231     110.244 151.183 113.938  1.00  0.00           C  
ATOM   1817  CE1 TYR   231     111.596 152.975 112.351  1.00  0.00           C  
ATOM   1818  CE2 TYR   231     110.798 152.318 114.488  1.00  0.00           C  
ATOM   1819  CZ  TYR   231     111.475 153.216 113.696  1.00  0.00           C  
ATOM   1820  OH  TYR   231     112.043 154.379 114.260  1.00  0.00           O  
ATOM   1821  N   LYS   232     112.902 149.490 112.687  1.00  0.00              
ATOM   1822  CA  LYS   232     114.179 150.090 112.405  1.00  0.00              
ATOM   1823  CB  LYS   232     114.563 151.188 113.412  1.00  0.00              
ATOM   1824  C   LYS   232     115.261 149.051 112.408  1.00  0.00              
ATOM   1825  O   LYS   232     116.344 149.270 112.952  1.00  0.00              
ATOM   1826  CG  LYS   232     114.822 150.681 114.828  1.00  0.00           C  
ATOM   1827  CD  LYS   232     115.366 151.760 115.762  1.00  0.00           C  
ATOM   1828  CE  LYS   232     114.513 153.031 115.771  1.00  0.00           C  
ATOM   1829  NZ  LYS   232     113.268 152.797 116.531  1.00  0.00           N  
ATOM   1830  N   GLN   233     115.007 147.900 111.755  1.00  0.00              
ATOM   1831  CA  GLN   233     116.012 146.881 111.620  1.00  0.00              
ATOM   1832  CB  GLN   233     115.910 145.778 112.688  1.00  0.00              
ATOM   1833  C   GLN   233     115.758 146.245 110.288  1.00  0.00              
ATOM   1834  O   GLN   233     114.627 145.876 109.980  1.00  0.00              
ATOM   1835  CG  GLN   233     116.973 144.686 112.558  1.00  0.00           C  
ATOM   1836  CD  GLN   233     116.735 143.682 113.677  1.00  0.00           C  
ATOM   1837  OE1 GLN   233     115.756 143.780 114.415  1.00  0.00           O  
ATOM   1838  NE2 GLN   233     117.646 142.680 113.802  1.00  0.00           N  
ATOM   1839  N   THR   234     116.804 146.087 109.451  1.00  0.00              
ATOM   1840  CA  THR   234     116.581 145.528 108.151  1.00  0.00              
ATOM   1841  CB  THR   234     117.670 145.857 107.159  1.00  0.00              
ATOM   1842  C   THR   234     116.492 144.033 108.260  1.00  0.00              
ATOM   1843  O   THR   234     116.930 143.441 109.244  1.00  0.00              
ATOM   1844  OG1 THR   234     118.915 145.373 107.624  1.00  0.00           O  
ATOM   1845  CG2 THR   234     117.718 147.380 106.978  1.00  0.00           C  
ATOM   1846  N   PRO   235     115.884 143.406 107.286  1.00  0.00              
ATOM   1847  CA  PRO   235     115.733 141.974 107.310  1.00  0.00              
ATOM   1848  CB  PRO   235     114.509 141.657 106.452  1.00  0.00              
ATOM   1849  C   PRO   235     116.962 141.257 106.820  1.00  0.00              
ATOM   1850  O   PRO   235     117.730 141.842 106.063  1.00  0.00              
ATOM   1851  CD  PRO   235     114.846 144.046 106.482  1.00  0.00           C  
ATOM   1852  CG  PRO   235     114.299 142.921 105.593  1.00  0.00           C  
ATOM   1853  N   ASN   236     117.193 140.023 107.300  1.00  0.00              
ATOM   1854  CA  ASN   236     118.163 139.169 106.674  1.00  0.00              
ATOM   1855  CB  ASN   236     119.550 139.067 107.362  1.00  0.00              
ATOM   1856  C   ASN   236     117.453 137.850 106.598  1.00  0.00              
ATOM   1857  O   ASN   236     117.839 136.848 107.199  1.00  0.00              
ATOM   1858  CG  ASN   236     119.536 138.359 108.704  1.00  0.00           C  
ATOM   1859  OD1 ASN   236     118.484 138.119 109.292  1.00  0.00           O  
ATOM   1860  ND2 ASN   236     120.753 138.000 109.193  1.00  0.00           N  
ATOM   1861  N   PHE   237     116.384 137.816 105.782  1.00  0.00              
ATOM   1862  CA  PHE   237     115.499 136.687 105.806  1.00  0.00              
ATOM   1863  CB  PHE   237     114.108 136.870 105.165  1.00  0.00              
ATOM   1864  C   PHE   237     116.136 135.443 105.287  1.00  0.00              
ATOM   1865  O   PHE   237     115.723 134.343 105.652  1.00  0.00              
ATOM   1866  CG  PHE   237     114.135 136.932 103.683  1.00  0.00           C  
ATOM   1867  CD1 PHE   237     114.403 135.808 102.935  1.00  0.00           C  
ATOM   1868  CD2 PHE   237     113.829 138.104 103.049  1.00  0.00           C  
ATOM   1869  CE1 PHE   237     114.408 135.844 101.564  1.00  0.00           C  
ATOM   1870  CE2 PHE   237     113.828 138.138 101.682  1.00  0.00           C  
ATOM   1871  CZ  PHE   237     114.119 137.022 100.936  1.00  0.00           C  
ATOM   1872  N   ILE   238     117.116 135.564 104.379  1.00  0.00              
ATOM   1873  CA  ILE   238     117.728 134.375 103.869  1.00  0.00              
ATOM   1874  CB  ILE   238     118.848 134.690 102.920  1.00  0.00              
ATOM   1875  C   ILE   238     118.307 133.620 105.025  1.00  0.00              
ATOM   1876  O   ILE   238     118.189 132.397 105.103  1.00  0.00              
ATOM   1877  CG2 ILE   238     119.642 133.400 102.677  1.00  0.00           C  
ATOM   1878  CG1 ILE   238     118.301 135.339 101.637  1.00  0.00           C  
ATOM   1879  CD1 ILE   238     117.683 136.719 101.859  1.00  0.00           C  
ATOM   1880  N   SER   239     118.996 134.334 105.930  1.00  0.00              
ATOM   1881  CA  SER   239     119.608 133.714 107.067  1.00  0.00              
ATOM   1882  CB  SER   239     120.677 134.619 107.704  1.00  0.00              
ATOM   1883  C   SER   239     118.630 133.369 108.156  1.00  0.00              
ATOM   1884  O   SER   239     118.551 132.212 108.571  1.00  0.00              
ATOM   1885  OG  SER   239     121.691 134.913 106.755  1.00  0.00           O  
ATOM   1886  N   LYS   240     117.838 134.361 108.631  1.00  0.00              
ATOM   1887  CA  LYS   240     117.095 134.138 109.846  1.00  0.00              
ATOM   1888  CB  LYS   240     117.352 135.245 110.887  1.00  0.00              
ATOM   1889  C   LYS   240     115.603 134.071 109.678  1.00  0.00              
ATOM   1890  O   LYS   240     114.891 134.170 110.676  1.00  0.00              
ATOM   1891  CG  LYS   240     118.711 135.146 111.586  1.00  0.00           C  
ATOM   1892  CD  LYS   240     119.915 135.365 110.670  1.00  0.00           C  
ATOM   1893  CE  LYS   240     121.258 135.230 111.391  1.00  0.00           C  
ATOM   1894  NZ  LYS   240     122.355 135.139 110.401  1.00  0.00           N  
ATOM   1895  N   SER   241     115.068 133.836 108.468  1.00  0.00              
ATOM   1896  CA  SER   241     113.634 133.820 108.327  1.00  0.00              
ATOM   1897  CB  SER   241     113.154 134.119 106.897  1.00  0.00              
ATOM   1898  C   SER   241     113.097 132.465 108.677  1.00  0.00              
ATOM   1899  O   SER   241     113.849 131.524 108.921  1.00  0.00              
ATOM   1900  OG  SER   241     113.522 133.056 106.029  1.00  0.00           O  
ATOM   1901  N   TYR   242     111.749 132.358 108.719  1.00  0.00              
ATOM   1902  CA  TYR   242     111.066 131.129 109.011  1.00  0.00              
ATOM   1903  CB  TYR   242     110.196 131.214 110.275  1.00  0.00              
ATOM   1904  C   TYR   242     110.174 130.863 107.831  1.00  0.00              
ATOM   1905  O   TYR   242     109.745 131.792 107.151  1.00  0.00              
ATOM   1906  CG  TYR   242     111.120 131.620 111.373  1.00  0.00           C  
ATOM   1907  CD1 TYR   242     111.823 130.681 112.093  1.00  0.00           C  
ATOM   1908  CD2 TYR   242     111.302 132.953 111.668  1.00  0.00           C  
ATOM   1909  CE1 TYR   242     112.681 131.065 113.098  1.00  0.00           C  
ATOM   1910  CE2 TYR   242     112.157 133.344 112.672  1.00  0.00           C  
ATOM   1911  CZ  TYR   242     112.847 132.398 113.391  1.00  0.00           C  
ATOM   1912  OH  TYR   242     113.725 132.798 114.420  1.00  0.00           O  
ATOM   1913  N   TYR   243     109.897 129.576 107.552  1.00  0.00              
ATOM   1914  CA  TYR   243     109.158 129.184 106.381  1.00  0.00              
ATOM   1915  CB  TYR   243     109.707 127.925 105.688  1.00  0.00              
ATOM   1916  C   TYR   243     107.701 128.938 106.655  1.00  0.00              
ATOM   1917  O   TYR   243     107.313 128.530 107.749  1.00  0.00              
ATOM   1918  CG  TYR   243     110.931 128.317 104.935  1.00  0.00           C  
ATOM   1919  CD1 TYR   243     110.814 128.772 103.642  1.00  0.00           C  
ATOM   1920  CD2 TYR   243     112.182 128.241 105.501  1.00  0.00           C  
ATOM   1921  CE1 TYR   243     111.922 129.143 102.920  1.00  0.00           C  
ATOM   1922  CE2 TYR   243     113.296 128.612 104.783  1.00  0.00           C  
ATOM   1923  CZ  TYR   243     113.167 129.060 103.493  1.00  0.00           C  
ATOM   1924  OH  TYR   243     114.311 129.438 102.761  1.00  0.00           O  
ATOM   1925  N   ALA   244     106.862 129.260 105.647  1.00  0.00              
ATOM   1926  CA  ALA   244     105.449 128.978 105.682  1.00  0.00              
ATOM   1927  CB  ALA   244     104.569 130.239 105.584  1.00  0.00              
ATOM   1928  C   ALA   244     105.151 128.120 104.487  1.00  0.00              
ATOM   1929  O   ALA   244     105.494 128.466 103.356  1.00  0.00              
ATOM   1930  N   PRO   245     104.526 126.988 104.714  1.00  0.00              
ATOM   1931  CA  PRO   245     104.196 126.103 103.626  1.00  0.00              
ATOM   1932  CB  PRO   245     104.215 124.690 104.213  1.00  0.00              
ATOM   1933  C   PRO   245     102.906 126.419 102.955  1.00  0.00              
ATOM   1934  O   PRO   245     101.990 126.949 103.583  1.00  0.00              
ATOM   1935  CD  PRO   245     104.696 126.270 105.969  1.00  0.00           C  
ATOM   1936  CG  PRO   245     104.050 124.898 105.727  1.00  0.00           C  
ATOM   1937  N   THR   246     102.791 126.055 101.664  1.00  0.00              
ATOM   1938  CA  THR   246     101.562 126.283 100.990  1.00  0.00              
ATOM   1939  CB  THR   246     101.714 126.312  99.517  1.00  0.00              
ATOM   1940  C   THR   246     100.660 125.143 101.328  1.00  0.00              
ATOM   1941  O   THR   246     101.117 124.044 101.631  1.00  0.00              
ATOM   1942  OG1 THR   246     102.645 127.309  99.124  1.00  0.00           O  
ATOM   1943  CG2 THR   246     100.334 126.650  98.984  1.00  0.00           C  
ATOM   1944  N   GLY   247      99.333 125.362 101.289  1.00  0.00              
ATOM   1945  CA  GLY   247      98.486 124.251 101.582  1.00  0.00              
ATOM   1946  C   GLY   247      98.255 124.184 103.054  1.00  0.00              
ATOM   1947  O   GLY   247      97.794 123.163 103.561  1.00  0.00              
ATOM   1948  N   PHE   248      98.535 125.282 103.789  1.00  0.00              
ATOM   1949  CA  PHE   248      98.265 125.269 105.200  1.00  0.00              
ATOM   1950  CB  PHE   248      99.483 124.921 106.071  1.00  0.00              
ATOM   1951  C   PHE   248      97.883 126.648 105.625  1.00  0.00              
ATOM   1952  O   PHE   248      98.161 127.630 104.937  1.00  0.00              
ATOM   1953  CG  PHE   248      99.810 123.483 105.888  1.00  0.00           C  
ATOM   1954  CD1 PHE   248      99.127 122.524 106.600  1.00  0.00           C  
ATOM   1955  CD2 PHE   248     100.803 123.095 105.019  1.00  0.00           C  
ATOM   1956  CE1 PHE   248      99.421 121.191 106.440  1.00  0.00           C  
ATOM   1957  CE2 PHE   248     101.102 121.763 104.855  1.00  0.00           C  
ATOM   1958  CZ  PHE   248     100.412 120.810 105.568  1.00  0.00           C  
ATOM   1959  N   HIS   249      97.192 126.739 106.779  1.00  0.00              
ATOM   1960  CA  HIS   249      96.922 128.013 107.376  1.00  0.00              
ATOM   1961  CB  HIS   249      95.459 128.207 107.810  1.00  0.00              
ATOM   1962  C   HIS   249      97.780 128.008 108.598  1.00  0.00              
ATOM   1963  O   HIS   249      97.592 127.186 109.493  1.00  0.00              
ATOM   1964  ND1 HIS   249      93.140 128.236 106.770  1.00  0.00           N  
ATOM   1965  CG  HIS   249      94.510 128.210 106.648  1.00  0.00           C  
ATOM   1966  NE2 HIS   249      93.581 128.195 104.592  1.00  0.00           N  
ATOM   1967  CD2 HIS   249      94.763 128.186 105.310  1.00  0.00           C  
ATOM   1968  CE1 HIS   249      92.634 128.226 105.511  1.00  0.00           C  
ATOM   1969  N   THR   250      98.768 128.918 108.664  1.00  0.00              
ATOM   1970  CA  THR   250      99.672 128.869 109.774  1.00  0.00              
ATOM   1971  CB  THR   250     101.117 128.934 109.383  1.00  0.00              
ATOM   1972  C   THR   250      99.409 129.986 110.725  1.00  0.00              
ATOM   1973  O   THR   250      99.237 131.143 110.344  1.00  0.00              
ATOM   1974  OG1 THR   250     101.332 130.036 108.520  1.00  0.00           O  
ATOM   1975  CG2 THR   250     101.528 127.628 108.700  1.00  0.00           C  
ATOM   1976  N   TYR   251      99.386 129.637 112.026  1.00  0.00              
ATOM   1977  CA  TYR   251      99.169 130.620 113.042  1.00  0.00              
ATOM   1978  CB  TYR   251      98.136 130.218 114.113  1.00  0.00              
ATOM   1979  C   TYR   251     100.467 130.825 113.746  1.00  0.00              
ATOM   1980  O   TYR   251     101.119 129.869 114.165  1.00  0.00              
ATOM   1981  CG  TYR   251      96.774 130.222 113.506  1.00  0.00           C  
ATOM   1982  CD1 TYR   251      96.260 129.104 112.891  1.00  0.00           C  
ATOM   1983  CD2 TYR   251      96.005 131.362 113.560  1.00  0.00           C  
ATOM   1984  CE1 TYR   251      95.000 129.126 112.338  1.00  0.00           C  
ATOM   1985  CE2 TYR   251      94.746 131.391 113.009  1.00  0.00           C  
ATOM   1986  CZ  TYR   251      94.242 130.271 112.395  1.00  0.00           C  
ATOM   1987  OH  TYR   251      92.950 130.298 111.829  1.00  0.00           O  
ATOM   1988  N   VAL   252     100.894 132.098 113.857  1.00  0.00              
ATOM   1989  CA  VAL   252     102.130 132.380 114.524  1.00  0.00              
ATOM   1990  CB  VAL   252     103.067 133.165 113.655  1.00  0.00              
ATOM   1991  C   VAL   252     101.839 133.215 115.739  1.00  0.00              
ATOM   1992  O   VAL   252     101.619 134.420 115.622  1.00  0.00              
ATOM   1993  CG1 VAL   252     104.347 133.466 114.448  1.00  0.00           C  
ATOM   1994  CG2 VAL   252     103.296 132.381 112.351  1.00  0.00           C  
ATOM   1995  N   PRO   253     101.803 132.608 116.904  1.00  0.00              
ATOM   1996  CA  PRO   253     101.640 133.392 118.101  1.00  0.00              
ATOM   1997  CB  PRO   253     101.012 132.473 119.151  1.00  0.00              
ATOM   1998  C   PRO   253     102.968 133.961 118.493  1.00  0.00              
ATOM   1999  O   PRO   253     103.947 133.218 118.505  1.00  0.00              
ATOM   2000  CD  PRO   253     101.167 131.307 117.041  1.00  0.00           C  
ATOM   2001  CG  PRO   253     101.140 131.059 118.557  1.00  0.00           C  
ATOM   2002  N   ILE   254     103.037 135.245 118.888  1.00  0.00              
ATOM   2003  CA  ILE   254     104.336 135.776 119.175  1.00  0.00              
ATOM   2004  CB  ILE   254     104.868 136.661 118.081  1.00  0.00              
ATOM   2005  C   ILE   254     104.351 136.540 120.458  1.00  0.00              
ATOM   2006  O   ILE   254     103.315 136.860 121.040  1.00  0.00              
ATOM   2007  CG2 ILE   254     105.064 135.801 116.823  1.00  0.00           C  
ATOM   2008  CG1 ILE   254     103.956 137.876 117.862  1.00  0.00           C  
ATOM   2009  CD1 ILE   254     104.464 138.798 116.756  1.00  0.00           C  
ATOM   2010  N   THR   255     105.580 136.778 120.961  1.00  0.00              
ATOM   2011  CA  THR   255     105.784 137.533 122.162  1.00  0.00              
ATOM   2012  CB  THR   255     106.190 136.667 123.317  1.00  0.00              
ATOM   2013  C   THR   255     106.927 138.457 121.884  1.00  0.00              
ATOM   2014  O   THR   255     107.949 138.038 121.351  1.00  0.00              
ATOM   2015  OG1 THR   255     105.186 135.693 123.568  1.00  0.00           O  
ATOM   2016  CG2 THR   255     106.400 137.549 124.557  1.00  0.00           C  
ATOM   2017  N   LEU   256     106.810 139.750 122.232  1.00  0.00              
ATOM   2018  CA  LEU   256     107.931 140.588 121.941  1.00  0.00              
ATOM   2019  CB  LEU   256     107.553 142.036 121.562  1.00  0.00              
ATOM   2020  C   LEU   256     108.823 140.567 123.134  1.00  0.00              
ATOM   2021  O   LEU   256     108.365 140.656 124.273  1.00  0.00              
ATOM   2022  CG  LEU   256     108.740 142.968 121.229  1.00  0.00           C  
ATOM   2023  CD1 LEU   256     108.255 144.241 120.530  1.00  0.00           C  
ATOM   2024  CD2 LEU   256     109.568 143.331 122.470  1.00  0.00           C  
ATOM   2025  N   GLN   257     110.139 140.410 122.891  1.00  0.00              
ATOM   2026  CA  GLN   257     111.065 140.394 123.977  1.00  0.00              
ATOM   2027  CB  GLN   257     111.824 139.064 124.107  1.00  0.00              
ATOM   2028  C   GLN   257     112.030 141.509 123.765  1.00  0.00              
ATOM   2029  O   GLN   257     112.672 141.625 122.722  1.00  0.00              
ATOM   2030  CG  GLN   257     110.865 137.903 124.385  1.00  0.00           C  
ATOM   2031  CD  GLN   257     111.665 136.656 124.723  1.00  0.00           C  
ATOM   2032  OE1 GLN   257     112.858 136.562 124.439  1.00  0.00           O  
ATOM   2033  NE2 GLN   257     110.974 135.661 125.341  1.00  0.00           N  
ATOM   2034  N   HIS   258     112.146 142.375 124.783  1.00  0.00              
ATOM   2035  CA  HIS   258     113.000 143.516 124.701  1.00  0.00              
ATOM   2036  CB  HIS   258     112.318 144.772 125.267  1.00  0.00              
ATOM   2037  C   HIS   258     114.205 143.225 125.538  1.00  0.00              
ATOM   2038  O   HIS   258     114.093 142.930 126.727  1.00  0.00              
ATOM   2039  ND1 HIS   258     112.563 147.288 125.153  1.00  0.00           N  
ATOM   2040  CG  HIS   258     113.117 146.028 125.128  1.00  0.00           C  
ATOM   2041  NE2 HIS   258     114.754 147.562 124.899  1.00  0.00           N  
ATOM   2042  CD2 HIS   258     114.455 146.214 124.973  1.00  0.00           C  
ATOM   2043  CE1 HIS   258     113.586 148.167 125.011  1.00  0.00           C  
ATOM   2044  N   ASP   259     115.398 143.280 124.914  1.00  0.00              
ATOM   2045  CA  ASP   259     116.621 143.033 125.623  1.00  0.00              
ATOM   2046  CB  ASP   259     117.599 142.095 124.891  1.00  0.00              
ATOM   2047  C   ASP   259     117.358 144.333 125.748  1.00  0.00              
ATOM   2048  O   ASP   259     117.613 145.020 124.757  1.00  0.00              
ATOM   2049  CG  ASP   259     117.121 140.656 124.988  1.00  0.00           C  
ATOM   2050  OD1 ASP   259     116.263 140.373 125.865  1.00  0.00           O  
ATOM   2051  OD2 ASP   259     117.620 139.817 124.192  1.00  0.00           O  
ATOM   2052  N   LYS   260     117.723 144.695 126.994  1.00  0.00              
ATOM   2053  CA  LYS   260     118.465 145.895 127.270  1.00  0.00              
ATOM   2054  CB  LYS   260     117.821 146.766 128.363  1.00  0.00              
ATOM   2055  C   LYS   260     119.793 145.478 127.820  1.00  0.00              
ATOM   2056  O   LYS   260     119.878 144.547 128.622  1.00  0.00              
ATOM   2057  CG  LYS   260     116.681 147.665 127.890  1.00  0.00           C  
ATOM   2058  CD  LYS   260     117.129 148.886 127.087  1.00  0.00           C  
ATOM   2059  CE  LYS   260     117.360 150.120 127.964  1.00  0.00           C  
ATOM   2060  NZ  LYS   260     117.741 151.282 127.130  1.00  0.00           N  
ATOM   2061  N   ARG   261     120.872 146.174 127.400  1.00  0.00              
ATOM   2062  CA  ARG   261     122.186 145.842 127.869  1.00  0.00              
ATOM   2063  CB  ARG   261     123.080 145.215 126.782  1.00  0.00              
ATOM   2064  C   ARG   261     122.853 147.104 128.321  1.00  0.00              
ATOM   2065  O   ARG   261     122.457 148.202 127.931  1.00  0.00              
ATOM   2066  CG  ARG   261     122.562 143.870 126.263  1.00  0.00           C  
ATOM   2067  CD  ARG   261     123.453 143.250 125.184  1.00  0.00           C  
ATOM   2068  NE  ARG   261     122.825 141.970 124.745  1.00  0.00           N  
ATOM   2069  CZ  ARG   261     123.174 140.787 125.331  1.00  0.00           C  
ATOM   2070  NH1 ARG   261     124.097 140.766 126.338  1.00  0.00           N  
ATOM   2071  NH2 ARG   261     122.605 139.622 124.905  1.00  0.00           N  
ATOM   2072  N   LEU   262     123.877 146.969 129.193  1.00  0.00              
ATOM   2073  CA  LEU   262     124.612 148.109 129.665  1.00  0.00              
ATOM   2074  CB  LEU   262     124.998 148.102 131.159  1.00  0.00              
ATOM   2075  C   LEU   262     125.923 148.111 128.972  1.00  0.00              
ATOM   2076  O   LEU   262     126.457 147.070 128.589  1.00  0.00              
ATOM   2077  CG  LEU   262     123.852 148.247 132.172  1.00  0.00           C  
ATOM   2078  CD1 LEU   262     123.119 149.587 132.029  1.00  0.00           C  
ATOM   2079  CD2 LEU   262     122.924 147.037 132.131  1.00  0.00           C  
ATOM   2080  N   LYS   263     126.482 149.313 128.775  1.00  0.00              
ATOM   2081  CA  LYS   263     127.782 149.325 128.196  1.00  0.00              
ATOM   2082  CB  LYS   263     128.121 150.671 127.526  1.00  0.00              
ATOM   2083  C   LYS   263     128.721 149.112 129.350  1.00  0.00              
ATOM   2084  O   LYS   263     129.569 149.941 129.652  1.00  0.00              
ATOM   2085  CG  LYS   263     128.012 151.866 128.476  1.00  0.00           C  
ATOM   2086  CD  LYS   263     126.594 152.126 128.994  1.00  0.00           C  
ATOM   2087  CE  LYS   263     126.533 153.120 130.157  1.00  0.00           C  
ATOM   2088  NZ  LYS   263     127.011 152.473 131.400  1.00  0.00           N  
ATOM   2089  N   LYS   264     128.534 148.023 130.115  1.00  0.00              
ATOM   2090  CA  LYS   264     129.514 147.726 131.135  1.00  0.00              
ATOM   2091  CB  LYS   264     129.022 146.774 132.241  1.00  0.00              
ATOM   2092  C   LYS   264     130.743 147.139 130.494  1.00  0.00              
ATOM   2093  O   LYS   264     131.863 147.494 130.850  1.00  0.00              
ATOM   2094  CG  LYS   264     128.079 147.447 133.240  1.00  0.00           C  
ATOM   2095  CD  LYS   264     128.738 148.632 133.950  1.00  0.00           C  
ATOM   2096  CE  LYS   264     127.816 149.375 134.917  1.00  0.00           C  
ATOM   2097  NZ  LYS   264     128.561 150.478 135.567  1.00  0.00           N  
ATOM   2098  N   PRO   265     130.550 146.212 129.580  1.00  0.00              
ATOM   2099  CA  PRO   265     131.652 145.591 128.894  1.00  0.00              
ATOM   2100  CB  PRO   265     131.194 144.191 128.475  1.00  0.00              
ATOM   2101  C   PRO   265     132.159 146.409 127.740  1.00  0.00              
ATOM   2102  O   PRO   265     132.937 145.874 126.958  1.00  0.00              
ATOM   2103  CD  PRO   265     129.414 145.303 129.638  1.00  0.00           C  
ATOM   2104  CG  PRO   265     129.666 144.254 128.543  1.00  0.00           C  
ATOM   2105  N   TRP   266     131.738 147.671 127.603  1.00  0.00              
ATOM   2106  CA  TRP   266     132.123 148.479 126.474  1.00  0.00              
ATOM   2107  CB  TRP   266     133.628 148.510 126.152  1.00  0.00              
ATOM   2108  C   TRP   266     131.434 148.075 125.210  1.00  0.00              
ATOM   2109  O   TRP   266     131.989 148.248 124.126  1.00  0.00              
ATOM   2110  CG  TRP   266     134.454 149.415 127.031  1.00  0.00           C  
ATOM   2111  CD2 TRP   266     134.228 150.829 127.130  1.00  0.00           C  
ATOM   2112  CD1 TRP   266     135.501 149.131 127.857  1.00  0.00           C  
ATOM   2113  NE1 TRP   266     135.958 150.287 128.448  1.00  0.00           N  
ATOM   2114  CE2 TRP   266     135.178 151.338 128.012  1.00  0.00           C  
ATOM   2115  CE3 TRP   266     133.302 151.634 126.531  1.00  0.00           C  
ATOM   2116  CZ2 TRP   266     135.219 152.671 128.309  1.00  0.00           C  
ATOM   2117  CZ3 TRP   266     133.343 152.977 126.833  1.00  0.00           C  
ATOM   2118  CH2 TRP   266     134.285 153.483 127.704  1.00  0.00           C  
ATOM   2119  N   GLY   267     130.218 147.501 125.296  1.00  0.00              
ATOM   2120  CA  GLY   267     129.484 147.310 124.081  1.00  0.00              
ATOM   2121  C   GLY   267     129.039 148.694 123.707  1.00  0.00              
ATOM   2122  O   GLY   267     128.801 149.515 124.592  1.00  0.00              
ATOM   2123  N   GLN   268     128.923 149.017 122.399  1.00  0.00              
ATOM   2124  CA  GLN   268     128.495 150.358 122.108  1.00  0.00              
ATOM   2125  CB  GLN   268     129.610 151.358 121.755  1.00  0.00              
ATOM   2126  C   GLN   268     127.582 150.392 120.921  1.00  0.00              
ATOM   2127  O   GLN   268     127.689 149.591 119.994  1.00  0.00              
ATOM   2128  CG  GLN   268     130.441 151.839 122.939  1.00  0.00           C  
ATOM   2129  CD  GLN   268     131.296 152.992 122.441  1.00  0.00           C  
ATOM   2130  OE1 GLN   268     131.963 152.887 121.413  1.00  0.00           O  
ATOM   2131  NE2 GLN   268     131.258 154.134 123.178  1.00  0.00           N  
ATOM   2132  N   CYS   269     126.648 151.366 120.952  1.00  0.00              
ATOM   2133  CA  CYS   269     125.749 151.692 119.880  1.00  0.00              
ATOM   2134  CB  CYS   269     124.359 152.123 120.391  1.00  0.00              
ATOM   2135  C   CYS   269     126.441 152.863 119.207  1.00  0.00              
ATOM   2136  O   CYS   269     127.615 153.076 119.494  1.00  0.00              
ATOM   2137  SG  CYS   269     123.368 150.731 121.033  1.00  0.00           S  
ATOM   2138  N   GLY   270     125.865 153.661 118.266  1.00  0.00              
ATOM   2139  CA  GLY   270     124.604 153.707 117.596  1.00  0.00              
ATOM   2140  C   GLY   270     124.158 155.142 117.498  1.00  0.00              
ATOM   2141  O   GLY   270     123.059 155.463 117.942  1.00  0.00              
ATOM   2142  N   GLU   271     124.983 156.029 116.881  1.00  0.00              
ATOM   2143  CA  GLU   271     124.674 157.423 116.728  1.00  0.00              
ATOM   2144  CB  GLU   271     125.916 158.331 116.589  1.00  0.00              
ATOM   2145  C   GLU   271     123.817 157.616 115.509  1.00  0.00              
ATOM   2146  O   GLU   271     123.763 156.765 114.625  1.00  0.00              
ATOM   2147  CG  GLU   271     126.824 157.967 115.413  1.00  0.00           C  
ATOM   2148  CD  GLU   271     127.732 156.825 115.845  1.00  0.00           C  
ATOM   2149  OE1 GLU   271     127.824 156.576 117.077  1.00  0.00           O  
ATOM   2150  OE2 GLU   271     128.351 156.188 114.950  1.00  0.00           O  
ATOM   2151  N   GLU   272     123.150 158.785 115.422  1.00  0.00              
ATOM   2152  CA  GLU   272     122.168 159.082 114.416  1.00  0.00              
ATOM   2153  CB  GLU   272     121.617 160.505 114.544  1.00  0.00              
ATOM   2154  C   GLU   272     122.752 158.963 113.054  1.00  0.00              
ATOM   2155  O   GLU   272     122.088 158.451 112.152  1.00  0.00              
ATOM   2156  CG  GLU   272     120.957 160.736 115.898  1.00  0.00           C  
ATOM   2157  CD  GLU   272     120.056 159.543 116.179  1.00  0.00           C  
ATOM   2158  OE1 GLU   272     119.298 159.143 115.256  1.00  0.00           O  
ATOM   2159  OE2 GLU   272     120.122 159.006 117.318  1.00  0.00           O  
ATOM   2160  N   ILE   273     124.004 159.425 112.862  1.00  0.00              
ATOM   2161  CA  ILE   273     124.593 159.335 111.561  1.00  0.00              
ATOM   2162  CB  ILE   273     126.020 159.788 111.495  1.00  0.00              
ATOM   2163  C   ILE   273     124.545 157.910 111.111  1.00  0.00              
ATOM   2164  O   ILE   273     124.833 156.987 111.868  1.00  0.00              
ATOM   2165  CG2 ILE   273     126.885 158.842 112.347  1.00  0.00           C  
ATOM   2166  CG1 ILE   273     126.456 159.873 110.026  1.00  0.00           C  
ATOM   2167  CD1 ILE   273     127.807 160.550 109.838  1.00  0.00           C  
ATOM   2168  N   LEU   274     124.135 157.708 109.845  1.00  0.00              
ATOM   2169  CA  LEU   274     123.951 156.387 109.319  1.00  0.00              
ATOM   2170  CB  LEU   274     122.674 156.255 108.483  1.00  0.00              
ATOM   2171  C   LEU   274     125.035 156.051 108.343  1.00  0.00              
ATOM   2172  O   LEU   274     125.169 156.707 107.312  1.00  0.00              
ATOM   2173  CG  LEU   274     121.394 156.672 109.211  1.00  0.00           C  
ATOM   2174  CD1 LEU   274     121.365 158.172 109.517  1.00  0.00           C  
ATOM   2175  CD2 LEU   274     120.160 156.227 108.426  1.00  0.00           C  
ATOM   2176  N   VAL   275     125.835 155.000 108.622  1.00  0.00              
ATOM   2177  CA  VAL   275     126.791 154.597 107.630  1.00  0.00              
ATOM   2178  CB  VAL   275     127.595 153.404 108.041  1.00  0.00              
ATOM   2179  C   VAL   275     125.971 154.169 106.461  1.00  0.00              
ATOM   2180  O   VAL   275     126.194 154.576 105.320  1.00  0.00              
ATOM   2181  CG1 VAL   275     128.566 153.064 106.898  1.00  0.00           C  
ATOM   2182  CG2 VAL   275     128.273 153.700 109.386  1.00  0.00           C  
ATOM   2183  N   TYR   276     124.986 153.299 106.746  1.00  0.00              
ATOM   2184  CA  TYR   276     124.052 152.862 105.762  1.00  0.00              
ATOM   2185  CB  TYR   276     124.378 151.479 105.177  1.00  0.00              
ATOM   2186  C   TYR   276     122.705 152.845 106.422  1.00  0.00              
ATOM   2187  O   TYR   276     121.696 153.139 105.784  1.00  0.00              
ATOM   2188  CG  TYR   276     125.619 151.669 104.366  1.00  0.00           C  
ATOM   2189  CD1 TYR   276     125.538 152.128 103.069  1.00  0.00           C  
ATOM   2190  CD2 TYR   276     126.862 151.423 104.905  1.00  0.00           C  
ATOM   2191  CE1 TYR   276     126.673 152.310 102.313  1.00  0.00           C  
ATOM   2192  CE2 TYR   276     128.001 151.604 104.154  1.00  0.00           C  
ATOM   2193  CZ  TYR   276     127.907 152.043 102.855  1.00  0.00           C  
ATOM   2194  OH  TYR   276     129.072 152.227 102.082  1.00  0.00           O  
ATOM   2195  N   ASN   277     122.659 152.516 107.735  1.00  0.00              
ATOM   2196  CA  ASN   277     121.402 152.463 108.439  1.00  0.00              
ATOM   2197  CB  ASN   277     120.993 151.050 108.884  1.00  0.00              
ATOM   2198  C   ASN   277     121.449 153.341 109.659  1.00  0.00              
ATOM   2199  O   ASN   277     122.499 153.531 110.270  1.00  0.00              
ATOM   2200  CG  ASN   277     120.479 150.318 107.649  1.00  0.00           C  
ATOM   2201  OD1 ASN   277     119.483 150.720 107.048  1.00  0.00           O  
ATOM   2202  ND2 ASN   277     121.176 149.221 107.252  1.00  0.00           N  
ATOM   2203  N   SER   278     120.272 153.903 110.022  1.00  0.00              
ATOM   2204  CA  SER   278     120.094 154.844 111.099  1.00  0.00              
ATOM   2205  CB  SER   278     118.659 155.399 111.175  1.00  0.00              
ATOM   2206  C   SER   278     120.397 154.238 112.434  1.00  0.00              
ATOM   2207  O   SER   278     121.153 154.811 113.217  1.00  0.00              
ATOM   2208  OG  SER   278     118.547 156.318 112.251  1.00  0.00           O  
ATOM   2209  N   PHE   279     119.820 153.059 112.735  1.00  0.00              
ATOM   2210  CA  PHE   279     120.035 152.489 114.033  1.00  0.00              
ATOM   2211  CB  PHE   279     118.767 152.017 114.776  1.00  0.00              
ATOM   2212  C   PHE   279     120.960 151.323 113.936  1.00  0.00              
ATOM   2213  O   PHE   279     121.080 150.680 112.894  1.00  0.00              
ATOM   2214  CG  PHE   279     118.127 153.206 115.413  1.00  0.00           C  
ATOM   2215  CD1 PHE   279     117.191 153.964 114.747  1.00  0.00           C  
ATOM   2216  CD2 PHE   279     118.476 153.565 116.696  1.00  0.00           C  
ATOM   2217  CE1 PHE   279     116.616 155.058 115.354  1.00  0.00           C  
ATOM   2218  CE2 PHE   279     117.904 154.657 117.308  1.00  0.00           C  
ATOM   2219  CZ  PHE   279     116.970 155.407 116.636  1.00  0.00           C  
ATOM   2220  N   TYR   280     121.657 151.041 115.055  1.00  0.00              
ATOM   2221  CA  TYR   280     122.627 149.990 115.091  1.00  0.00              
ATOM   2222  CB  TYR   280     123.762 150.305 116.079  1.00  0.00              
ATOM   2223  C   TYR   280     121.943 148.727 115.520  1.00  0.00              
ATOM   2224  O   TYR   280     121.215 148.702 116.512  1.00  0.00              
ATOM   2225  CG  TYR   280     124.784 149.231 116.002  1.00  0.00           C  
ATOM   2226  CD1 TYR   280     125.675 149.198 114.954  1.00  0.00           C  
ATOM   2227  CD2 TYR   280     124.864 148.270 116.983  1.00  0.00           C  
ATOM   2228  CE1 TYR   280     126.629 148.211 114.880  1.00  0.00           C  
ATOM   2229  CE2 TYR   280     125.816 147.281 116.914  1.00  0.00           C  
ATOM   2230  CZ  TYR   280     126.699 147.251 115.861  1.00  0.00           C  
ATOM   2231  OH  TYR   280     127.678 146.237 115.789  1.00  0.00           O  
ATOM   2232  N   SER   281     122.153 147.645 114.744  1.00  0.00              
ATOM   2233  CA  SER   281     121.580 146.354 115.013  1.00  0.00              
ATOM   2234  CB  SER   281     120.353 146.004 114.150  1.00  0.00              
ATOM   2235  C   SER   281     122.596 145.371 114.551  1.00  0.00              
ATOM   2236  O   SER   281     123.502 145.709 113.792  1.00  0.00              
ATOM   2237  OG  SER   281     119.307 146.940 114.331  1.00  0.00           O  
ATOM   2238  N   ARG   282     122.480 144.113 115.001  1.00  0.00              
ATOM   2239  CA  ARG   282     123.423 143.149 114.532  1.00  0.00              
ATOM   2240  CB  ARG   282     123.480 141.865 115.389  1.00  0.00              
ATOM   2241  C   ARG   282     123.222 142.913 113.064  1.00  0.00              
ATOM   2242  O   ARG   282     124.194 142.739 112.331  1.00  0.00              
ATOM   2243  CG  ARG   282     122.161 141.147 115.655  1.00  0.00           C  
ATOM   2244  CD  ARG   282     122.205 140.384 116.985  1.00  0.00           C  
ATOM   2245  NE  ARG   282     122.337 141.413 118.060  1.00  0.00           N  
ATOM   2246  CZ  ARG   282     122.362 141.073 119.384  1.00  0.00           C  
ATOM   2247  NH1 ARG   282     122.342 139.765 119.771  1.00  0.00           N  
ATOM   2248  NH2 ARG   282     122.406 142.058 120.329  1.00  0.00           N  
ATOM   2249  N   ASP   283     121.962 142.919 112.584  1.00  0.00              
ATOM   2250  CA  ASP   283     121.713 142.710 111.182  1.00  0.00              
ATOM   2251  CB  ASP   283     120.217 142.580 110.843  1.00  0.00              
ATOM   2252  C   ASP   283     122.271 143.853 110.381  1.00  0.00              
ATOM   2253  O   ASP   283     122.886 143.640 109.338  1.00  0.00              
ATOM   2254  CG  ASP   283     119.730 141.234 111.368  1.00  0.00           C  
ATOM   2255  OD1 ASP   283     120.493 140.580 112.129  1.00  0.00           O  
ATOM   2256  OD2 ASP   283     118.592 140.835 111.003  1.00  0.00           O  
ATOM   2257  N   ALA   284     122.088 145.103 110.851  1.00  0.00              
ATOM   2258  CA  ALA   284     122.555 146.243 110.110  1.00  0.00              
ATOM   2259  CB  ALA   284     122.209 147.576 110.794  1.00  0.00              
ATOM   2260  C   ALA   284     124.042 146.155 109.999  1.00  0.00              
ATOM   2261  O   ALA   284     124.617 146.438 108.948  1.00  0.00              
ATOM   2262  N   CYS   285     124.704 145.754 111.099  1.00  0.00              
ATOM   2263  CA  CYS   285     126.132 145.637 111.127  1.00  0.00              
ATOM   2264  CB  CYS   285     126.665 145.297 112.528  1.00  0.00              
ATOM   2265  C   CYS   285     126.599 144.573 110.175  1.00  0.00              
ATOM   2266  O   CYS   285     127.616 144.745 109.505  1.00  0.00              
ATOM   2267  SG  CYS   285     128.441 144.936 112.507  1.00  0.00           S  
ATOM   2268  N   LEU   286     125.885 143.433 110.100  1.00  0.00              
ATOM   2269  CA  LEU   286     126.323 142.363 109.248  1.00  0.00              
ATOM   2270  CB  LEU   286     125.469 141.092 109.404  1.00  0.00              
ATOM   2271  C   LEU   286     126.260 142.794 107.813  1.00  0.00              
ATOM   2272  O   LEU   286     127.193 142.561 107.046  1.00  0.00              
ATOM   2273  CG  LEU   286     125.921 139.924 108.509  1.00  0.00           C  
ATOM   2274  CD1 LEU   286     127.327 139.439 108.895  1.00  0.00           C  
ATOM   2275  CD2 LEU   286     124.889 138.786 108.512  1.00  0.00           C  
ATOM   2276  N   SER   287     125.155 143.452 107.412  1.00  0.00              
ATOM   2277  CA  SER   287     124.985 143.855 106.044  1.00  0.00              
ATOM   2278  CB  SER   287     123.594 144.451 105.774  1.00  0.00              
ATOM   2279  C   SER   287     126.010 144.891 105.701  1.00  0.00              
ATOM   2280  O   SER   287     126.523 144.931 104.583  1.00  0.00              
ATOM   2281  OG  SER   287     122.597 143.457 105.964  1.00  0.00           O  
ATOM   2282  N   GLU   288     126.347 145.755 106.672  1.00  0.00              
ATOM   2283  CA  GLU   288     127.271 146.825 106.434  1.00  0.00              
ATOM   2284  CB  GLU   288     127.444 147.665 107.712  1.00  0.00              
ATOM   2285  C   GLU   288     128.597 146.237 106.035  1.00  0.00              
ATOM   2286  O   GLU   288     129.185 146.628 105.027  1.00  0.00              
ATOM   2287  CG  GLU   288     128.086 149.037 107.521  1.00  0.00           C  
ATOM   2288  CD  GLU   288     127.949 149.783 108.843  1.00  0.00           C  
ATOM   2289  OE1 GLU   288     127.115 149.346 109.680  1.00  0.00           O  
ATOM   2290  OE2 GLU   288     128.670 150.799 109.033  1.00  0.00           O  
ATOM   2291  N   TYR   289     129.091 145.253 106.810  1.00  0.00              
ATOM   2292  CA  TYR   289     130.355 144.623 106.541  1.00  0.00              
ATOM   2293  CB  TYR   289     130.889 143.740 107.678  1.00  0.00              
ATOM   2294  C   TYR   289     130.303 143.780 105.314  1.00  0.00              
ATOM   2295  O   TYR   289     131.298 143.668 104.602  1.00  0.00              
ATOM   2296  CG  TYR   289     131.400 144.667 108.719  1.00  0.00           C  
ATOM   2297  CD1 TYR   289     132.636 145.248 108.559  1.00  0.00           C  
ATOM   2298  CD2 TYR   289     130.646 144.982 109.824  1.00  0.00           C  
ATOM   2299  CE1 TYR   289     133.129 146.117 109.501  1.00  0.00           C  
ATOM   2300  CE2 TYR   289     131.135 145.851 110.771  1.00  0.00           C  
ATOM   2301  CZ  TYR   289     132.378 146.415 110.612  1.00  0.00           C  
ATOM   2302  OH  TYR   289     132.879 147.306 111.585  1.00  0.00           O  
ATOM   2303  N   ALA   290     129.165 143.113 105.064  1.00  0.00              
ATOM   2304  CA  ALA   290     129.070 142.254 103.923  1.00  0.00              
ATOM   2305  CB  ALA   290     127.707 141.553 103.813  1.00  0.00              
ATOM   2306  C   ALA   290     129.263 143.080 102.693  1.00  0.00              
ATOM   2307  O   ALA   290     129.907 142.647 101.739  1.00  0.00              
ATOM   2308  N   GLY   291     128.694 144.297 102.676  1.00  0.00              
ATOM   2309  CA  GLY   291     128.814 145.144 101.523  1.00  0.00              
ATOM   2310  C   GLY   291     130.249 145.523 101.306  1.00  0.00              
ATOM   2311  O   GLY   291     130.747 145.484 100.181  1.00  0.00              
ATOM   2312  N   ARG   292     130.958 145.892 102.390  1.00  0.00              
ATOM   2313  CA  ARG   292     132.317 146.342 102.278  1.00  0.00              
ATOM   2314  CB  ARG   292     132.951 146.708 103.630  1.00  0.00              
ATOM   2315  C   ARG   292     133.155 145.240 101.719  1.00  0.00              
ATOM   2316  O   ARG   292     133.982 145.470 100.837  1.00  0.00              
ATOM   2317  CG  ARG   292     132.435 148.011 104.237  1.00  0.00           C  
ATOM   2318  CD  ARG   292     133.104 148.361 105.568  1.00  0.00           C  
ATOM   2319  NE  ARG   292     132.450 147.551 106.631  1.00  0.00           N  
ATOM   2320  CZ  ARG   292     131.344 148.068 107.238  1.00  0.00           C  
ATOM   2321  NH1 ARG   292     130.855 149.267 106.818  1.00  0.00           N  
ATOM   2322  NH2 ARG   292     130.725 147.407 108.258  1.00  0.00           N  
ATOM   2323  N   LEU   293     132.958 144.005 102.216  1.00  0.00              
ATOM   2324  CA  LEU   293     133.793 142.924 101.783  1.00  0.00              
ATOM   2325  CB  LEU   293     133.552 141.596 102.529  1.00  0.00              
ATOM   2326  C   LEU   293     133.591 142.657 100.327  1.00  0.00              
ATOM   2327  O   LEU   293     134.558 142.440  99.600  1.00  0.00              
ATOM   2328  CG  LEU   293     134.470 140.459 102.026  1.00  0.00           C  
ATOM   2329  CD1 LEU   293     135.950 140.839 102.176  1.00  0.00           C  
ATOM   2330  CD2 LEU   293     134.160 139.115 102.704  1.00  0.00           C  
ATOM   2331  N   ALA   294     132.326 142.664  99.862  1.00  0.00              
ATOM   2332  CA  ALA   294     132.014 142.366  98.493  1.00  0.00              
ATOM   2333  CB  ALA   294     130.499 142.357  98.230  1.00  0.00              
ATOM   2334  C   ALA   294     132.621 143.399  97.596  1.00  0.00              
ATOM   2335  O   ALA   294     133.171 143.073  96.545  1.00  0.00              
ATOM   2336  N   SER   295     132.531 144.684  97.980  1.00  0.00              
ATOM   2337  CA  SER   295     133.064 145.702  97.128  1.00  0.00              
ATOM   2338  CB  SER   295     132.688 147.129  97.567  1.00  0.00              
ATOM   2339  C   SER   295     134.550 145.552  97.040  1.00  0.00              
ATOM   2340  O   SER   295     135.127 145.692  95.963  1.00  0.00              
ATOM   2341  OG  SER   295     133.095 147.373  98.901  1.00  0.00           O  
ATOM   2342  N   TYR   296     135.225 145.244  98.162  1.00  0.00              
ATOM   2343  CA  TYR   296     136.647 145.130  98.050  1.00  0.00              
ATOM   2344  CB  TYR   296     137.373 144.931  99.388  1.00  0.00              
ATOM   2345  C   TYR   296     137.020 143.972  97.169  1.00  0.00              
ATOM   2346  O   TYR   296     137.871 144.112  96.292  1.00  0.00              
ATOM   2347  CG  TYR   296     138.762 144.577  98.991  1.00  0.00           C  
ATOM   2348  CD1 TYR   296     139.612 145.534  98.487  1.00  0.00           C  
ATOM   2349  CD2 TYR   296     139.208 143.282  99.119  1.00  0.00           C  
ATOM   2350  CE1 TYR   296     140.892 145.199  98.114  1.00  0.00           C  
ATOM   2351  CE2 TYR   296     140.486 142.943  98.748  1.00  0.00           C  
ATOM   2352  CZ  TYR   296     141.329 143.903  98.242  1.00  0.00           C  
ATOM   2353  OH  TYR   296     142.641 143.555  97.858  1.00  0.00           O  
ATOM   2354  N   ILE   297     136.427 142.784  97.408  1.00  0.00              
ATOM   2355  CA  ILE   297     136.782 141.603  96.665  1.00  0.00              
ATOM   2356  CB  ILE   297     136.341 140.347  97.373  1.00  0.00              
ATOM   2357  C   ILE   297     136.249 141.568  95.251  1.00  0.00              
ATOM   2358  O   ILE   297     136.988 141.293  94.309  1.00  0.00              
ATOM   2359  CG2 ILE   297     134.813 140.364  97.530  1.00  0.00           C  
ATOM   2360  CG1 ILE   297     136.881 139.098  96.664  1.00  0.00           C  
ATOM   2361  CD1 ILE   297     136.683 137.817  97.474  1.00  0.00           C  
ATOM   2362  N   CYS   298     134.926 141.769  95.086  1.00  0.00              
ATOM   2363  CA  CYS   298     134.210 141.713  93.835  1.00  0.00              
ATOM   2364  CB  CYS   298     132.700 141.493  94.024  1.00  0.00              
ATOM   2365  C   CYS   298     134.324 142.964  93.026  1.00  0.00              
ATOM   2366  O   CYS   298     134.221 142.924  91.800  1.00  0.00              
ATOM   2367  SG  CYS   298     132.276 139.951  94.881  1.00  0.00           S  
ATOM   2368  N   ASN   299     134.499 144.115  93.700  1.00  0.00              
ATOM   2369  CA  ASN   299     134.437 145.386  93.040  1.00  0.00              
ATOM   2370  CB  ASN   299     135.386 145.503  91.833  1.00  0.00              
ATOM   2371  C   ASN   299     133.020 145.574  92.576  1.00  0.00              
ATOM   2372  O   ASN   299     132.761 146.283  91.605  1.00  0.00              
ATOM   2373  CG  ASN   299     136.808 145.606  92.370  1.00  0.00           C  
ATOM   2374  OD1 ASN   299     137.107 146.450  93.213  1.00  0.00           O  
ATOM   2375  ND2 ASN   299     137.711 144.717  91.876  1.00  0.00           N  
ATOM   2376  N   CYS   300     132.059 144.937  93.286  1.00  0.00              
ATOM   2377  CA  CYS   300     130.667 145.067  92.962  1.00  0.00              
ATOM   2378  CB  CYS   300     130.129 144.029  91.976  1.00  0.00              
ATOM   2379  C   CYS   300     129.869 144.811  94.201  1.00  0.00              
ATOM   2380  O   CYS   300     130.393 144.362  95.220  1.00  0.00              
ATOM   2381  SG  CYS   300     130.849 144.080  90.319  1.00  0.00           S  
ATOM   2382  N   THR   301     128.551 145.083  94.121  1.00  0.00              
ATOM   2383  CA  THR   301     127.701 144.878  95.253  1.00  0.00              
ATOM   2384  CB  THR   301     127.195 146.179  95.800  1.00  0.00              
ATOM   2385  C   THR   301     126.516 144.091  94.759  1.00  0.00              
ATOM   2386  O   THR   301     126.149 144.180  93.588  1.00  0.00              
ATOM   2387  OG1 THR   301     128.272 147.083  95.983  1.00  0.00           O  
ATOM   2388  CG2 THR   301     126.585 145.912  97.173  1.00  0.00           C  
ATOM   2389  N   PHE   302     125.899 143.284  95.647  1.00  0.00              
ATOM   2390  CA  PHE   302     124.725 142.511  95.339  1.00  0.00              
ATOM   2391  CB  PHE   302     124.313 141.528  96.454  1.00  0.00              
ATOM   2392  C   PHE   302     123.587 143.492  95.293  1.00  0.00              
ATOM   2393  O   PHE   302     123.695 144.608  95.793  1.00  0.00              
ATOM   2394  CG  PHE   302     125.284 140.422  96.735  1.00  0.00           C  
ATOM   2395  CD1 PHE   302     126.496 140.642  97.352  1.00  0.00           C  
ATOM   2396  CD2 PHE   302     124.947 139.125  96.423  1.00  0.00           C  
ATOM   2397  CE1 PHE   302     127.352 139.594  97.625  1.00  0.00           C  
ATOM   2398  CE2 PHE   302     125.796 138.076  96.696  1.00  0.00           C  
ATOM   2399  CZ  PHE   302     127.009 138.301  97.303  1.00  0.00           C  
ATOM   2400  N   GLU   303     122.446 143.091  94.689  1.00  0.00              
ATOM   2401  CA  GLU   303     121.293 143.940  94.535  1.00  0.00              
ATOM   2402  CB  GLU   303     120.139 143.299  93.752  1.00  0.00              
ATOM   2403  C   GLU   303     120.704 144.352  95.857  1.00  0.00              
ATOM   2404  O   GLU   303     120.212 145.477  95.966  1.00  0.00              
ATOM   2405  CG  GLU   303     118.969 144.265  93.538  1.00  0.00           C  
ATOM   2406  CD  GLU   303     117.817 143.488  92.924  1.00  0.00           C  
ATOM   2407  OE1 GLU   303     117.907 142.233  92.915  1.00  0.00           O  
ATOM   2408  OE2 GLU   303     116.832 144.130  92.469  1.00  0.00           O  
ATOM   2409  N   PRO   304     120.663 143.504  96.855  1.00  0.00              
ATOM   2410  CA  PRO   304     120.105 143.890  98.132  1.00  0.00              
ATOM   2411  CB  PRO   304     119.700 142.587  98.828  1.00  0.00              
ATOM   2412  C   PRO   304     120.959 144.777  98.984  1.00  0.00              
ATOM   2413  O   PRO   304     120.466 145.259 100.004  1.00  0.00              
ATOM   2414  CD  PRO   304     120.547 142.073  96.625  1.00  0.00           C  
ATOM   2415  CG  PRO   304     120.400 141.474  98.031  1.00  0.00           C  
ATOM   2416  N   GLN   305     122.237 144.990  98.620  1.00  0.00              
ATOM   2417  CA  GLN   305     123.126 145.733  99.466  1.00  0.00              
ATOM   2418  CB  GLN   305     124.588 145.319  99.257  1.00  0.00              
ATOM   2419  C   GLN   305     123.012 147.212  99.211  1.00  0.00              
ATOM   2420  O   GLN   305     122.686 147.665  98.116  1.00  0.00              
ATOM   2421  CG  GLN   305     125.503 145.670 100.428  1.00  0.00           C  
ATOM   2422  CD  GLN   305     125.226 144.655 101.526  1.00  0.00           C  
ATOM   2423  OE1 GLN   305     125.709 143.526 101.482  1.00  0.00           O  
ATOM   2424  NE2 GLN   305     124.423 145.064 102.542  1.00  0.00           N  
ATOM   2425  N   ILE   306     123.283 147.995 100.275  1.00  0.00              
ATOM   2426  CA  ILE   306     123.295 149.431 100.341  1.00  0.00              
ATOM   2427  CB  ILE   306     123.068 149.908 101.750  1.00  0.00              
ATOM   2428  C   ILE   306     124.607 149.953  99.832  1.00  0.00              
ATOM   2429  O   ILE   306     125.563 149.187  99.735  1.00  0.00              
ATOM   2430  CG2 ILE   306     121.571 149.758 102.065  1.00  0.00           C  
ATOM   2431  CG1 ILE   306     123.968 149.140 102.748  1.00  0.00           C  
ATOM   2432  CD1 ILE   306     125.478 149.234 102.543  1.00  0.00           C  
ATOM   2433  N   ALA   307     124.625 151.235  99.378  1.00  0.00              
ATOM   2434  CA  ALA   307     125.803 151.963  98.952  1.00  0.00              
ATOM   2435  CB  ALA   307     127.172 151.267  99.097  1.00  0.00              
ATOM   2436  C   ALA   307     125.671 152.381  97.520  1.00  0.00              
ATOM   2437  O   ALA   307     124.605 152.284  96.918  1.00  0.00              
ATOM   2438  N   SER   308     126.759 152.992  97.005  1.00  0.00              
ATOM   2439  CA  SER   308     126.901 153.505  95.666  1.00  0.00              
ATOM   2440  CB  SER   308     127.792 154.755  95.627  1.00  0.00              
ATOM   2441  C   SER   308     127.469 152.550  94.644  1.00  0.00              
ATOM   2442  O   SER   308     127.278 152.767  93.448  1.00  0.00              
ATOM   2443  OG  SER   308     127.901 155.227  94.293  1.00  0.00           O  
ATOM   2444  N   ASN   309     128.179 151.485  95.062  1.00  0.00              
ATOM   2445  CA  ASN   309     128.919 150.660  94.130  1.00  0.00              
ATOM   2446  CB  ASN   309     129.647 149.475  94.798  1.00  0.00              
ATOM   2447  C   ASN   309     128.041 150.090  93.055  1.00  0.00              
ATOM   2448  O   ASN   309     126.821 150.028  93.173  1.00  0.00              
ATOM   2449  CG  ASN   309     130.894 150.008  95.486  1.00  0.00           C  
ATOM   2450  OD1 ASN   309     131.879 150.349  94.832  1.00  0.00           O  
ATOM   2451  ND2 ASN   309     130.851 150.095  96.842  1.00  0.00           N  
ATOM   2452  N   PRO   310     128.670 149.715  91.964  1.00  0.00              
ATOM   2453  CA  PRO   310     127.928 149.164  90.863  1.00  0.00              
ATOM   2454  CB  PRO   310     128.861 149.201  89.656  1.00  0.00              
ATOM   2455  C   PRO   310     127.424 147.795  91.202  1.00  0.00              
ATOM   2456  O   PRO   310     128.090 147.068  91.938  1.00  0.00              
ATOM   2457  CD  PRO   310     129.845 150.437  91.504  1.00  0.00           C  
ATOM   2458  CG  PRO   310     129.789 150.387  89.966  1.00  0.00           C  
ATOM   2459  N   CYS   311     126.248 147.426  90.661  1.00  0.00              
ATOM   2460  CA  CYS   311     125.651 146.160  90.959  1.00  0.00              
ATOM   2461  CB  CYS   311     124.165 146.077  90.577  1.00  0.00              
ATOM   2462  C   CYS   311     126.387 145.088  90.223  1.00  0.00              
ATOM   2463  O   CYS   311     126.965 145.324  89.163  1.00  0.00              
ATOM   2464  SG  CYS   311     123.148 147.198  91.584  1.00  0.00           S  
ATOM   2465  N   ASN   312     126.385 143.869  90.800  1.00  0.00              
ATOM   2466  CA  ASN   312     127.050 142.737  90.226  1.00  0.00              
ATOM   2467  CB  ASN   312     127.092 141.506  91.145  1.00  0.00              
ATOM   2468  C   ASN   312     126.338 142.279  89.002  1.00  0.00              
ATOM   2469  O   ASN   312     125.109 142.250  88.943  1.00  0.00              
ATOM   2470  CG  ASN   312     128.304 141.615  92.041  1.00  0.00           C  
ATOM   2471  OD1 ASN   312     129.429 141.427  91.580  1.00  0.00           O  
ATOM   2472  ND2 ASN   312     128.079 141.896  93.351  1.00  0.00           N  
ATOM   2473  N   GLY   313     127.131 141.902  87.981  1.00  0.00              
ATOM   2474  CA  GLY   313     126.573 141.339  86.792  1.00  0.00              
ATOM   2475  C   GLY   313     126.367 139.891  87.100  1.00  0.00              
ATOM   2476  O   GLY   313     126.836 139.388  88.120  1.00  0.00              
ATOM   2477  N   THR   314     125.678 139.168  86.203  1.00  0.00              
ATOM   2478  CA  THR   314     125.399 137.786  86.465  1.00  0.00              
ATOM   2479  CB  THR   314     124.532 137.147  85.424  1.00  0.00              
ATOM   2480  C   THR   314     126.685 137.027  86.544  1.00  0.00              
ATOM   2481  O   THR   314     126.821 136.122  87.366  1.00  0.00              
ATOM   2482  OG1 THR   314     125.155 137.202  84.151  1.00  0.00           O  
ATOM   2483  CG2 THR   314     123.199 137.901  85.393  1.00  0.00           C  
ATOM   2484  N   GLN   315     127.666 137.370  85.688  1.00  0.00              
ATOM   2485  CA  GLN   315     128.916 136.662  85.687  1.00  0.00              
ATOM   2486  CB  GLN   315     129.878 137.158  84.596  1.00  0.00              
ATOM   2487  C   GLN   315     129.607 136.846  87.005  1.00  0.00              
ATOM   2488  O   GLN   315     130.138 135.890  87.568  1.00  0.00              
ATOM   2489  CG  GLN   315     129.506 136.689  83.189  1.00  0.00           C  
ATOM   2490  CD  GLN   315     130.062 135.279  83.030  1.00  0.00           C  
ATOM   2491  OE1 GLN   315     129.901 134.430  83.906  1.00  0.00           O  
ATOM   2492  NE2 GLN   315     130.753 135.025  81.887  1.00  0.00           N  
ATOM   2493  N   PHE   316     129.612 138.083  87.536  1.00  0.00              
ATOM   2494  CA  PHE   316     130.281 138.360  88.776  1.00  0.00              
ATOM   2495  CB  PHE   316     130.344 139.860  89.108  1.00  0.00              
ATOM   2496  C   PHE   316     129.578 137.645  89.881  1.00  0.00              
ATOM   2497  O   PHE   316     130.195 137.172  90.834  1.00  0.00              
ATOM   2498  CG  PHE   316     131.316 140.465  88.153  1.00  0.00           C  
ATOM   2499  CD1 PHE   316     130.910 140.888  86.908  1.00  0.00           C  
ATOM   2500  CD2 PHE   316     132.640 140.598  88.505  1.00  0.00           C  
ATOM   2501  CE1 PHE   316     131.810 141.443  86.029  1.00  0.00           C  
ATOM   2502  CE2 PHE   316     133.543 141.152  87.629  1.00  0.00           C  
ATOM   2503  CZ  PHE   316     133.129 141.575  86.389  1.00  0.00           C  
ATOM   2504  N   LEU   317     128.247 137.581  89.775  1.00  0.00              
ATOM   2505  CA  LEU   317     127.402 136.970  90.749  1.00  0.00              
ATOM   2506  CB  LEU   317     125.934 137.196  90.383  1.00  0.00              
ATOM   2507  C   LEU   317     127.683 135.508  90.812  1.00  0.00              
ATOM   2508  O   LEU   317     127.538 134.924  91.872  1.00  0.00              
ATOM   2509  CG  LEU   317     124.915 136.768  91.442  1.00  0.00           C  
ATOM   2510  CD1 LEU   317     125.074 137.555  92.742  1.00  0.00           C  
ATOM   2511  CD2 LEU   317     123.501 136.944  90.899  1.00  0.00           C  
ATOM   2512  N   THR   318     127.981 134.848  89.680  1.00  0.00              
ATOM   2513  CA  THR   318     128.304 133.446  89.686  1.00  0.00              
ATOM   2514  CB  THR   318     128.139 132.831  88.327  1.00  0.00              
ATOM   2515  C   THR   318     129.713 133.222  90.150  1.00  0.00              
ATOM   2516  O   THR   318     130.016 132.246  90.838  1.00  0.00              
ATOM   2517  OG1 THR   318     128.120 131.418  88.432  1.00  0.00           O  
ATOM   2518  CG2 THR   318     129.292 133.283  87.417  1.00  0.00           C  
ATOM   2519  N   CYS   319     130.624 134.142  89.788  1.00  0.00              
ATOM   2520  CA  CYS   319     132.011 133.922  90.057  1.00  0.00              
ATOM   2521  CB  CYS   319     132.944 134.691  89.107  1.00  0.00              
ATOM   2522  C   CYS   319     132.336 134.352  91.450  1.00  0.00              
ATOM   2523  O   CYS   319     132.525 133.502  92.316  1.00  0.00              
ATOM   2524  SG  CYS   319     132.871 134.052  87.406  1.00  0.00           S  
ATOM   2525  N   ILE   320     132.541 135.670  91.655  1.00  0.00              
ATOM   2526  CA  ILE   320     132.976 136.206  92.921  1.00  0.00              
ATOM   2527  CB  ILE   320     133.717 137.499  92.764  1.00  0.00              
ATOM   2528  C   ILE   320     131.926 136.411  93.992  1.00  0.00              
ATOM   2529  O   ILE   320     132.107 135.991  95.133  1.00  0.00              
ATOM   2530  CG2 ILE   320     134.341 137.828  94.131  1.00  0.00           C  
ATOM   2531  CG1 ILE   320     134.799 137.359  91.682  1.00  0.00           C  
ATOM   2532  CD1 ILE   320     135.848 136.301  92.011  1.00  0.00           C  
ATOM   2533  N   THR   321     130.798 137.063  93.642  1.00  0.00              
ATOM   2534  CA  THR   321     129.758 137.515  94.541  1.00  0.00              
ATOM   2535  CB  THR   321     128.698 138.164  93.678  1.00  0.00              
ATOM   2536  C   THR   321     129.127 136.414  95.391  1.00  0.00              
ATOM   2537  O   THR   321     129.086 136.565  96.614  1.00  0.00              
ATOM   2538  OG1 THR   321     129.311 139.161  92.878  1.00  0.00           O  
ATOM   2539  CG2 THR   321     127.605 138.834  94.503  1.00  0.00           C  
ATOM   2540  N   PRO   322     128.620 135.322  94.854  1.00  0.00              
ATOM   2541  CA  PRO   322     127.962 134.352  95.697  1.00  0.00              
ATOM   2542  CB  PRO   322     127.528 133.258  94.740  1.00  0.00              
ATOM   2543  C   PRO   322     128.878 133.755  96.731  1.00  0.00              
ATOM   2544  O   PRO   322     128.514 133.708  97.904  1.00  0.00              
ATOM   2545  CD  PRO   322     129.382 134.589  93.853  1.00  0.00           C  
ATOM   2546  CG  PRO   322     128.711 133.197  93.751  1.00  0.00           C  
ATOM   2547  N   LEU   323     130.078 133.305  96.305  1.00  0.00              
ATOM   2548  CA  LEU   323     131.043 132.625  97.102  1.00  0.00              
ATOM   2549  CB  LEU   323     132.323 132.241  96.338  1.00  0.00              
ATOM   2550  C   LEU   323     131.470 133.559  98.169  1.00  0.00              
ATOM   2551  O   LEU   323     131.694 133.149  99.304  1.00  0.00              
ATOM   2552  CG  LEU   323     132.135 131.140  95.281  1.00  0.00           C  
ATOM   2553  CD1 LEU   323     133.463 130.827  94.569  1.00  0.00           C  
ATOM   2554  CD2 LEU   323     131.477 129.891  95.889  1.00  0.00           C  
ATOM   2555  N   ALA   324     131.610 134.848  97.824  1.00  0.00              
ATOM   2556  CA  ALA   324     132.074 135.764  98.815  1.00  0.00              
ATOM   2557  CB  ALA   324     132.236 137.194  98.275  1.00  0.00              
ATOM   2558  C   ALA   324     131.090 135.818  99.943  1.00  0.00              
ATOM   2559  O   ALA   324     131.475 135.735 101.108  1.00  0.00              
ATOM   2560  N   SER   325     129.785 135.940  99.625  1.00  0.00              
ATOM   2561  CA  SER   325     128.777 136.030 100.646  1.00  0.00              
ATOM   2562  CB  SER   325     127.379 136.359 100.098  1.00  0.00              
ATOM   2563  C   SER   325     128.673 134.720 101.357  1.00  0.00              
ATOM   2564  O   SER   325     128.486 134.670 102.572  1.00  0.00              
ATOM   2565  OG  SER   325     126.877 135.263  99.347  1.00  0.00           O  
ATOM   2566  N   LYS   326     128.811 133.615 100.605  1.00  0.00              
ATOM   2567  CA  LYS   326     128.682 132.300 101.158  1.00  0.00              
ATOM   2568  CB  LYS   326     128.958 131.204 100.114  1.00  0.00              
ATOM   2569  C   LYS   326     129.712 132.143 102.227  1.00  0.00              
ATOM   2570  O   LYS   326     129.442 131.577 103.285  1.00  0.00              
ATOM   2571  CG  LYS   326     128.828 129.786 100.668  1.00  0.00           C  
ATOM   2572  CD  LYS   326     128.820 128.695  99.596  1.00  0.00           C  
ATOM   2573  CE  LYS   326     128.743 127.281 100.175  1.00  0.00           C  
ATOM   2574  NZ  LYS   326     128.689 126.282  99.085  1.00  0.00           N  
ATOM   2575  N   PHE   327     130.929 132.653 101.972  1.00  0.00              
ATOM   2576  CA  PHE   327     132.007 132.515 102.906  1.00  0.00              
ATOM   2577  CB  PHE   327     133.329 133.103 102.371  1.00  0.00              
ATOM   2578  C   PHE   327     131.661 133.240 104.175  1.00  0.00              
ATOM   2579  O   PHE   327     131.852 132.712 105.270  1.00  0.00              
ATOM   2580  CG  PHE   327     134.409 132.902 103.383  1.00  0.00           C  
ATOM   2581  CD1 PHE   327     135.117 131.722 103.424  1.00  0.00           C  
ATOM   2582  CD2 PHE   327     134.721 133.891 104.286  1.00  0.00           C  
ATOM   2583  CE1 PHE   327     136.117 131.531 104.350  1.00  0.00           C  
ATOM   2584  CE2 PHE   327     135.719 133.706 105.216  1.00  0.00           C  
ATOM   2585  CZ  PHE   327     136.420 132.524 105.251  1.00  0.00           C  
ATOM   2586  N   ARG   328     131.131 134.476 104.059  1.00  0.00              
ATOM   2587  CA  ARG   328     130.856 135.275 105.224  1.00  0.00              
ATOM   2588  CB  ARG   328     130.326 136.681 104.889  1.00  0.00              
ATOM   2589  C   ARG   328     129.805 134.638 106.087  1.00  0.00              
ATOM   2590  O   ARG   328     129.950 134.575 107.307  1.00  0.00              
ATOM   2591  CG  ARG   328     131.234 137.531 103.994  1.00  0.00           C  
ATOM   2592  CD  ARG   328     130.748 138.979 103.870  1.00  0.00           C  
ATOM   2593  NE  ARG   328     131.339 139.561 102.635  1.00  0.00           N  
ATOM   2594  CZ  ARG   328     130.704 139.360 101.446  1.00  0.00           C  
ATOM   2595  NH1 ARG   328     129.524 138.682 101.436  1.00  0.00           N  
ATOM   2596  NH2 ARG   328     131.228 139.822 100.274  1.00  0.00           N  
ATOM   2597  N   GLN   329     128.705 134.168 105.469  1.00  0.00              
ATOM   2598  CA  GLN   329     127.587 133.602 106.173  1.00  0.00              
ATOM   2599  CB  GLN   329     126.319 133.463 105.310  1.00  0.00              
ATOM   2600  C   GLN   329     127.924 132.274 106.777  1.00  0.00              
ATOM   2601  O   GLN   329     127.319 131.885 107.776  1.00  0.00              
ATOM   2602  CG  GLN   329     125.723 134.828 104.947  1.00  0.00           C  
ATOM   2603  CD  GLN   329     124.368 134.627 104.280  1.00  0.00           C  
ATOM   2604  OE1 GLN   329     124.118 133.604 103.646  1.00  0.00           O  
ATOM   2605  NE2 GLN   329     123.461 135.630 104.436  1.00  0.00           N  
ATOM   2606  N   ASP   330     128.854 131.516 106.165  1.00  0.00              
ATOM   2607  CA  ASP   330     129.151 130.208 106.675  1.00  0.00              
ATOM   2608  CB  ASP   330     129.307 129.146 105.575  1.00  0.00              
ATOM   2609  C   ASP   330     130.434 130.182 107.460  1.00  0.00              
ATOM   2610  O   ASP   330     130.414 130.168 108.690  1.00  0.00              
ATOM   2611  CG  ASP   330     127.931 128.858 104.998  1.00  0.00           C  
ATOM   2612  OD1 ASP   330     126.975 129.613 105.320  1.00  0.00           O  
ATOM   2613  OD2 ASP   330     127.818 127.865 104.231  1.00  0.00           O  
ATOM   2614  N   LEU   331     131.577 130.104 106.742  1.00  0.00              
ATOM   2615  CA  LEU   331     132.889 129.881 107.301  1.00  0.00              
ATOM   2616  CB  LEU   331     133.929 129.477 106.242  1.00  0.00              
ATOM   2617  C   LEU   331     133.503 130.990 108.119  1.00  0.00              
ATOM   2618  O   LEU   331     134.068 130.720 109.179  1.00  0.00              
ATOM   2619  CG  LEU   331     133.658 128.098 105.613  1.00  0.00           C  
ATOM   2620  CD1 LEU   331     134.778 127.693 104.640  1.00  0.00           C  
ATOM   2621  CD2 LEU   331     133.400 127.035 106.693  1.00  0.00           C  
ATOM   2622  N   SER   332     133.410 132.261 107.681  1.00  0.00              
ATOM   2623  CA  SER   332     134.166 133.315 108.314  1.00  0.00              
ATOM   2624  CB  SER   332     133.880 134.713 107.738  1.00  0.00              
ATOM   2625  C   SER   332     133.915 133.389 109.790  1.00  0.00              
ATOM   2626  O   SER   332     132.797 133.204 110.267  1.00  0.00              
ATOM   2627  OG  SER   332     134.663 135.688 108.411  1.00  0.00           O  
ATOM   2628  N   GLN   333     134.993 133.643 110.562  1.00  0.00              
ATOM   2629  CA  GLN   333     134.833 133.801 111.978  1.00  0.00              
ATOM   2630  CB  GLN   333     135.250 132.550 112.759  1.00  0.00              
ATOM   2631  C   GLN   333     135.693 134.942 112.428  1.00  0.00              
ATOM   2632  O   GLN   333     136.046 135.024 113.603  1.00  0.00              
ATOM   2633  CG  GLN   333     136.713 132.169 112.556  1.00  0.00           C  
ATOM   2634  CD  GLN   333     136.961 130.923 113.387  1.00  0.00           C  
ATOM   2635  OE1 GLN   333     137.086 130.993 114.610  1.00  0.00           O  
ATOM   2636  NE2 GLN   333     137.027 129.743 112.715  1.00  0.00           N  
ATOM   2637  N   ASN   334     136.032 135.884 111.520  1.00  0.00              
ATOM   2638  CA  ASN   334     136.880 136.961 111.944  1.00  0.00              
ATOM   2639  CB  ASN   334     138.371 136.690 111.683  1.00  0.00              
ATOM   2640  C   ASN   334     136.532 138.237 111.233  1.00  0.00              
ATOM   2641  O   ASN   334     136.493 139.298 111.853  1.00  0.00              
ATOM   2642  CG  ASN   334     138.868 135.767 112.786  1.00  0.00           C  
ATOM   2643  OD1 ASN   334     139.125 136.210 113.904  1.00  0.00           O  
ATOM   2644  ND2 ASN   334     138.998 134.451 112.473  1.00  0.00           N  
ATOM   2645  N   LEU   335     136.282 138.167 109.912  1.00  0.00              
ATOM   2646  CA  LEU   335     136.095 139.347 109.113  1.00  0.00              
ATOM   2647  CB  LEU   335     135.912 139.014 107.621  1.00  0.00              
ATOM   2648  C   LEU   335     134.902 140.153 109.536  1.00  0.00              
ATOM   2649  O   LEU   335     135.024 141.354 109.776  1.00  0.00              
ATOM   2650  CG  LEU   335     137.130 138.321 106.980  1.00  0.00           C  
ATOM   2651  CD1 LEU   335     136.885 138.017 105.494  1.00  0.00           C  
ATOM   2652  CD2 LEU   335     138.422 139.118 107.217  1.00  0.00           C  
ATOM   2653  N   SER   336     133.712 139.531 109.664  1.00  0.00              
ATOM   2654  CA  SER   336     132.563 140.331 109.987  1.00  0.00              
ATOM   2655  CB  SER   336     131.424 140.194 108.960  1.00  0.00              
ATOM   2656  C   SER   336     131.994 139.881 111.292  1.00  0.00              
ATOM   2657  O   SER   336     131.069 139.070 111.331  1.00  0.00              
ATOM   2658  OG  SER   336     131.843 140.662 107.688  1.00  0.00           O  
ATOM   2659  N   ILE   337     132.502 140.448 112.399  1.00  0.00              
ATOM   2660  CA  ILE   337     131.998 140.142 113.706  1.00  0.00              
ATOM   2661  CB  ILE   337     133.043 139.635 114.652  1.00  0.00              
ATOM   2662  C   ILE   337     131.474 141.420 114.262  1.00  0.00              
ATOM   2663  O   ILE   337     132.105 142.469 114.139  1.00  0.00              
ATOM   2664  CG2 ILE   337     133.477 138.236 114.206  1.00  0.00           C  
ATOM   2665  CG1 ILE   337     134.177 140.660 114.770  1.00  0.00           C  
ATOM   2666  CD1 ILE   337     135.175 140.331 115.875  1.00  0.00           C  
ATOM   2667  N   CYS   338     130.282 141.378 114.896  1.00  0.00              
ATOM   2668  CA  CYS   338     129.710 142.605 115.348  1.00  0.00              
ATOM   2669  CB  CYS   338     128.335 142.870 114.708  1.00  0.00              
ATOM   2670  C   CYS   338     129.560 142.587 116.838  1.00  0.00              
ATOM   2671  O   CYS   338     129.491 141.536 117.471  1.00  0.00              
ATOM   2672  SG  CYS   338     128.476 142.948 112.898  1.00  0.00           S  
ATOM   2673  N   PRO   339     129.570 143.765 117.402  1.00  0.00              
ATOM   2674  CA  PRO   339     129.422 143.938 118.822  1.00  0.00              
ATOM   2675  CB  PRO   339     130.078 145.274 119.170  1.00  0.00              
ATOM   2676  C   PRO   339     127.965 143.884 119.176  1.00  0.00              
ATOM   2677  O   PRO   339     127.140 144.158 118.310  1.00  0.00              
ATOM   2678  CD  PRO   339     130.292 144.880 116.799  1.00  0.00           C  
ATOM   2679  CG  PRO   339     130.177 146.014 117.824  1.00  0.00           C  
ATOM   2680  N   ILE   340     127.633 143.572 120.437  1.00  0.00              
ATOM   2681  CA  ILE   340     126.246 143.489 120.812  1.00  0.00              
ATOM   2682  CB  ILE   340     125.996 142.723 122.074  1.00  0.00              
ATOM   2683  C   ILE   340     125.687 144.868 120.968  1.00  0.00              
ATOM   2684  O   ILE   340     126.345 145.773 121.480  1.00  0.00              
ATOM   2685  CG2 ILE   340     124.520 142.913 122.455  1.00  0.00           C  
ATOM   2686  CG1 ILE   340     126.388 141.248 121.881  1.00  0.00           C  
ATOM   2687  CD1 ILE   340     126.425 140.446 123.182  1.00  0.00           C  
ATOM   2688  N   ALA   341     124.450 145.059 120.468  1.00  0.00              
ATOM   2689  CA  ALA   341     123.774 146.325 120.543  1.00  0.00              
ATOM   2690  CB  ALA   341     122.603 146.457 119.557  1.00  0.00              
ATOM   2691  C   ALA   341     123.230 146.505 121.928  1.00  0.00              
ATOM   2692  O   ALA   341     123.110 145.550 122.693  1.00  0.00              
ATOM   2693  N   CYS   342     122.948 147.773 122.293  1.00  0.00              
ATOM   2694  CA  CYS   342     122.412 148.169 123.567  1.00  0.00              
ATOM   2695  CB  CYS   342     122.314 149.705 123.676  1.00  0.00              
ATOM   2696  C   CYS   342     121.008 147.655 123.673  1.00  0.00              
ATOM   2697  O   CYS   342     120.596 147.154 124.718  1.00  0.00              
ATOM   2698  SG  CYS   342     123.763 150.608 123.031  1.00  0.00           S  
ATOM   2699  N   GLU   343     120.224 147.783 122.581  1.00  0.00              
ATOM   2700  CA  GLU   343     118.849 147.373 122.618  1.00  0.00              
ATOM   2701  CB  GLU   343     117.862 148.522 122.360  1.00  0.00              
ATOM   2702  C   GLU   343     118.615 146.381 121.527  1.00  0.00              
ATOM   2703  O   GLU   343     119.047 146.579 120.393  1.00  0.00              
ATOM   2704  CG  GLU   343     117.831 149.575 123.465  1.00  0.00           C  
ATOM   2705  CD  GLU   343     116.953 150.721 122.988  1.00  0.00           C  
ATOM   2706  OE1 GLU   343     116.371 150.599 121.877  1.00  0.00           O  
ATOM   2707  OE2 GLU   343     116.855 151.737 123.725  1.00  0.00           O  
ATOM   2708  N   THR   344     117.922 145.271 121.855  1.00  0.00              
ATOM   2709  CA  THR   344     117.615 144.299 120.850  1.00  0.00              
ATOM   2710  CB  THR   344     118.504 143.092 120.887  1.00  0.00              
ATOM   2711  C   THR   344     116.208 143.837 121.055  1.00  0.00              
ATOM   2712  O   THR   344     115.739 143.715 122.187  1.00  0.00              
ATOM   2713  OG1 THR   344     119.857 143.488 120.720  1.00  0.00           O  
ATOM   2714  CG2 THR   344     118.089 142.132 119.759  1.00  0.00           C  
ATOM   2715  N   TYR   345     115.488 143.575 119.947  1.00  0.00              
ATOM   2716  CA  TYR   345     114.139 143.115 120.081  1.00  0.00              
ATOM   2717  CB  TYR   345     113.102 144.011 119.382  1.00  0.00              
ATOM   2718  C   TYR   345     114.068 141.762 119.454  1.00  0.00              
ATOM   2719  O   TYR   345     114.404 141.586 118.284  1.00  0.00              
ATOM   2720  CG  TYR   345     113.155 145.340 120.054  1.00  0.00           C  
ATOM   2721  CD1 TYR   345     114.046 146.299 119.630  1.00  0.00           C  
ATOM   2722  CD2 TYR   345     112.324 145.621 121.115  1.00  0.00           C  
ATOM   2723  CE1 TYR   345     114.102 147.525 120.250  1.00  0.00           C  
ATOM   2724  CE2 TYR   345     112.378 146.846 121.738  1.00  0.00           C  
ATOM   2725  CZ  TYR   345     113.267 147.801 121.306  1.00  0.00           C  
ATOM   2726  OH  TYR   345     113.324 149.058 121.944  1.00  0.00           O  
ATOM   2727  N   SER   346     113.625 140.761 120.238  1.00  0.00              
ATOM   2728  CA  SER   346     113.526 139.429 119.726  1.00  0.00              
ATOM   2729  CB  SER   346     114.363 138.412 120.518  1.00  0.00              
ATOM   2730  C   SER   346     112.088 139.024 119.794  1.00  0.00              
ATOM   2731  O   SER   346     111.340 139.495 120.649  1.00  0.00              
ATOM   2732  OG  SER   346     113.996 138.443 121.887  1.00  0.00           O  
ATOM   2733  N   TYR   347     111.648 138.160 118.854  1.00  0.00              
ATOM   2734  CA  TYR   347     110.270 137.764 118.878  1.00  0.00              
ATOM   2735  CB  TYR   347     109.510 138.131 117.592  1.00  0.00              
ATOM   2736  C   TYR   347     110.173 136.276 119.036  1.00  0.00              
ATOM   2737  O   TYR   347     110.498 135.523 118.119  1.00  0.00              
ATOM   2738  CG  TYR   347     109.434 139.619 117.513  1.00  0.00           C  
ATOM   2739  CD1 TYR   347     108.454 140.303 118.194  1.00  0.00           C  
ATOM   2740  CD2 TYR   347     110.335 140.330 116.754  1.00  0.00           C  
ATOM   2741  CE1 TYR   347     108.379 141.674 118.128  1.00  0.00           C  
ATOM   2742  CE2 TYR   347     110.265 141.702 116.683  1.00  0.00           C  
ATOM   2743  CZ  TYR   347     109.283 142.376 117.368  1.00  0.00           C  
ATOM   2744  OH  TYR   347     109.210 143.783 117.296  1.00  0.00           O  
ATOM   2745  N   PRO   348     109.731 135.830 120.185  1.00  0.00              
ATOM   2746  CA  PRO   348     109.509 134.420 120.331  1.00  0.00              
ATOM   2747  CB  PRO   348     109.380 134.158 121.827  1.00  0.00              
ATOM   2748  C   PRO   348     108.310 134.040 119.529  1.00  0.00              
ATOM   2749  O   PRO   348     107.370 134.831 119.454  1.00  0.00              
ATOM   2750  CD  PRO   348     110.232 136.402 121.427  1.00  0.00           C  
ATOM   2751  CG  PRO   348     110.275 135.244 122.440  1.00  0.00           C  
ATOM   2752  N   THR   349     108.313 132.838 118.922  1.00  0.00              
ATOM   2753  CA  THR   349     107.196 132.503 118.099  1.00  0.00              
ATOM   2754  CB  THR   349     107.491 132.672 116.638  1.00  0.00              
ATOM   2755  C   THR   349     106.832 131.069 118.294  1.00  0.00              
ATOM   2756  O   THR   349     107.684 130.211 118.520  1.00  0.00              
ATOM   2757  OG1 THR   349     108.522 131.779 116.240  1.00  0.00           O  
ATOM   2758  CG2 THR   349     107.936 134.124 116.395  1.00  0.00           C  
ATOM   2759  N   GLU   350     105.522 130.782 118.218  1.00  0.00              
ATOM   2760  CA  GLU   350     105.079 129.426 118.258  1.00  0.00              
ATOM   2761  CB  GLU   350     104.101 129.118 119.401  1.00  0.00              
ATOM   2762  C   GLU   350     104.359 129.245 116.962  1.00  0.00              
ATOM   2763  O   GLU   350     103.680 130.158 116.500  1.00  0.00              
ATOM   2764  CG  GLU   350     103.855 127.619 119.558  1.00  0.00           C  
ATOM   2765  CD  GLU   350     102.926 127.398 120.740  1.00  0.00           C  
ATOM   2766  OE1 GLU   350     102.664 128.381 121.483  1.00  0.00           O  
ATOM   2767  OE2 GLU   350     102.467 126.237 120.919  1.00  0.00           O  
ATOM   2768  N   ILE   351     104.508 128.082 116.306  1.00  0.00              
ATOM   2769  CA  ILE   351     103.852 127.927 115.039  1.00  0.00              
ATOM   2770  CB  ILE   351     104.804 127.738 113.881  1.00  0.00              
ATOM   2771  C   ILE   351     102.921 126.756 115.097  1.00  0.00              
ATOM   2772  O   ILE   351     103.203 125.752 115.750  1.00  0.00              
ATOM   2773  CG2 ILE   351     105.597 129.043 113.722  1.00  0.00           C  
ATOM   2774  CG1 ILE   351     105.697 126.491 114.047  1.00  0.00           C  
ATOM   2775  CD1 ILE   351     105.008 125.154 113.774  1.00  0.00           C  
ATOM   2776  N   SER   352     101.751 126.888 114.434  1.00  0.00              
ATOM   2777  CA  SER   352     100.782 125.830 114.376  1.00  0.00              
ATOM   2778  CB  SER   352      99.622 126.001 115.373  1.00  0.00              
ATOM   2779  C   SER   352     100.201 125.858 112.999  1.00  0.00              
ATOM   2780  O   SER   352     100.339 126.852 112.287  1.00  0.00              
ATOM   2781  OG  SER   352      98.871 127.164 115.059  1.00  0.00           O  
ATOM   2782  N   GLN   353      99.546 124.760 112.566  1.00  0.00              
ATOM   2783  CA  GLN   353      99.036 124.796 111.228  1.00  0.00              
ATOM   2784  CB  GLN   353     100.084 124.355 110.193  1.00  0.00              
ATOM   2785  C   GLN   353      97.772 124.004 111.084  1.00  0.00              
ATOM   2786  O   GLN   353      97.484 123.096 111.866  1.00  0.00              
ATOM   2787  CG  GLN   353     100.640 122.951 110.415  1.00  0.00           C  
ATOM   2788  CD  GLN   353     101.917 122.852 109.596  1.00  0.00           C  
ATOM   2789  OE1 GLN   353     102.740 123.766 109.602  1.00  0.00           O  
ATOM   2790  NE2 GLN   353     102.090 121.718 108.866  1.00  0.00           N  
ATOM   2791  N   SER   354      96.982 124.385 110.052  1.00  0.00              
ATOM   2792  CA  SER   354      95.715 123.811 109.694  1.00  0.00              
ATOM   2793  CB  SER   354      94.537 124.798 109.745  1.00  0.00              
ATOM   2794  C   SER   354      95.820 123.411 108.249  1.00  0.00              
ATOM   2795  O   SER   354      96.811 123.703 107.580  1.00  0.00              
ATOM   2796  OG  SER   354      94.322 125.250 111.071  1.00  0.00           O  
ATOM   2797  N   ALA   355      94.745 122.756 107.761  1.00  0.00              
ATOM   2798  CA  ALA   355      94.571 122.050 106.517  1.00  0.00              
ATOM   2799  CB  ALA   355      93.253 121.261 106.491  1.00  0.00              
ATOM   2800  C   ALA   355      94.643 122.778 105.203  1.00  0.00              
ATOM   2801  O   ALA   355      95.146 122.154 104.283  1.00  0.00              
ATOM   2802  N   LEU   356      94.068 123.993 105.030  1.00  0.00              
ATOM   2803  CA  LEU   356      94.144 124.897 103.897  1.00  0.00              
ATOM   2804  CB  LEU   356      95.598 125.246 103.559  1.00  0.00              
ATOM   2805  C   LEU   356      93.376 124.640 102.666  1.00  0.00              
ATOM   2806  O   LEU   356      93.294 125.536 101.838  1.00  0.00              
ATOM   2807  CG  LEU   356      95.926 126.146 102.338  1.00  0.00           C  
ATOM   2808  CD1 LEU   356      95.846 125.396 100.994  1.00  0.00           C  
ATOM   2809  CD2 LEU   356      95.151 127.472 102.363  1.00  0.00           C  
ATOM   2810  N   ALA   357      92.839 123.450 102.458  1.00  0.00              
ATOM   2811  CA  ALA   357      91.820 123.277 101.495  1.00  0.00              
ATOM   2812  CB  ALA   357      92.328 122.954 100.080  1.00  0.00              
ATOM   2813  C   ALA   357      91.193 122.055 102.031  1.00  0.00              
ATOM   2814  O   ALA   357      91.779 120.978 101.969  1.00  0.00              
ATOM   2815  N   ALA   358      90.005 122.191 102.623  1.00  0.00              
ATOM   2816  CA  ALA   358      89.383 121.006 103.094  1.00  0.00              
ATOM   2817  CB  ALA   358      88.296 121.248 104.155  1.00  0.00              
ATOM   2818  C   ALA   358      88.715 120.472 101.898  1.00  0.00              
ATOM   2819  O   ALA   358      88.572 121.157 100.887  1.00  0.00              
ATOM   2820  N   LEU   359      88.253 119.218 101.974  1.00  0.00              
ATOM   2821  CA  LEU   359      87.435 118.789 100.890  1.00  0.00              
ATOM   2822  CB  LEU   359      87.151 117.279 100.897  1.00  0.00              
ATOM   2823  C   LEU   359      86.171 119.561 101.157  1.00  0.00              
ATOM   2824  O   LEU   359      86.065 120.268 102.153  1.00  0.00              
ATOM   2825  CG  LEU   359      86.575 116.774  99.564  1.00  0.00           C  
ATOM   2826  CD1 LEU   359      87.573 117.011  98.418  1.00  0.00           C  
ATOM   2827  CD2 LEU   359      86.147 115.303  99.660  1.00  0.00           C  
ATOM   2828  N   ALA   360      85.191 119.559 100.257  1.00  0.00              
ATOM   2829  CA  ALA   360      84.014 120.326 100.569  1.00  0.00              
ATOM   2830  CB  ALA   360      83.378 120.168 101.975  1.00  0.00              
ATOM   2831  C   ALA   360      84.249 121.769 100.230  1.00  0.00              
ATOM   2832  O   ALA   360      83.472 122.351  99.480  1.00  0.00              
ATOM   2833  N   PHE   361      85.270 122.396 100.851  1.00  0.00              
ATOM   2834  CA  PHE   361      85.676 123.773 100.693  1.00  0.00              
ATOM   2835  CB  PHE   361      86.514 124.230 101.887  1.00  0.00              
ATOM   2836  C   PHE   361      86.441 124.050  99.426  1.00  0.00              
ATOM   2837  O   PHE   361      86.369 125.154  98.888  1.00  0.00              
ATOM   2838  CG  PHE   361      85.619 123.957 103.044  1.00  0.00           C  
ATOM   2839  CD1 PHE   361      85.652 122.730 103.667  1.00  0.00           C  
ATOM   2840  CD2 PHE   361      84.730 124.906 103.488  1.00  0.00           C  
ATOM   2841  CE1 PHE   361      84.825 122.456 104.730  1.00  0.00           C  
ATOM   2842  CE2 PHE   361      83.900 124.637 104.549  1.00  0.00           C  
ATOM   2843  CZ  PHE   361      83.949 123.415 105.175  1.00  0.00           C  
ATOM   2844  N   ALA   362      87.203 123.067  98.910  1.00  0.00              
ATOM   2845  CA  ALA   362      88.115 123.331  97.831  1.00  0.00              
ATOM   2846  CB  ALA   362      88.840 122.063  97.349  1.00  0.00              
ATOM   2847  C   ALA   362      87.395 123.911  96.655  1.00  0.00              
ATOM   2848  O   ALA   362      87.895 124.840  96.022  1.00  0.00              
ATOM   2849  N   SER   363      86.199 123.390  96.334  1.00  0.00              
ATOM   2850  CA  SER   363      85.477 123.867  95.191  1.00  0.00              
ATOM   2851  CB  SER   363      84.172 123.096  94.935  1.00  0.00              
ATOM   2852  C   SER   363      85.113 125.308  95.369  1.00  0.00              
ATOM   2853  O   SER   363      85.111 126.065  94.408  1.00  0.00              
ATOM   2854  OG  SER   363      83.257 123.320  95.996  1.00  0.00           O  
ATOM   2855  N   SER   364      84.784 125.766  96.583  1.00  0.00              
ATOM   2856  CA  SER   364      84.377 127.141  96.670  1.00  0.00              
ATOM   2857  CB  SER   364      83.887 127.547  98.073  1.00  0.00              
ATOM   2858  C   SER   364      85.529 128.029  96.312  1.00  0.00              
ATOM   2859  O   SER   364      85.382 128.976  95.541  1.00  0.00              
ATOM   2860  OG  SER   364      84.953 127.477  99.008  1.00  0.00           O  
ATOM   2861  N   LEU   365      86.721 127.722  96.852  1.00  0.00              
ATOM   2862  CA  LEU   365      87.896 128.524  96.663  1.00  0.00              
ATOM   2863  CB  LEU   365      89.124 128.018  97.442  1.00  0.00              
ATOM   2864  C   LEU   365      88.274 128.495  95.224  1.00  0.00              
ATOM   2865  O   LEU   365      88.716 129.507  94.691  1.00  0.00              
ATOM   2866  CG  LEU   365      89.010 128.158  98.969  1.00  0.00           C  
ATOM   2867  CD1 LEU   365      90.274 127.631  99.674  1.00  0.00           C  
ATOM   2868  CD2 LEU   365      88.662 129.603  99.364  1.00  0.00           C  
ATOM   2869  N   ASP   366      88.122 127.335  94.556  1.00  0.00              
ATOM   2870  CA  ASP   366      88.586 127.249  93.207  1.00  0.00              
ATOM   2871  CB  ASP   366      88.370 125.839  92.612  1.00  0.00              
ATOM   2872  C   ASP   366      87.853 128.288  92.388  1.00  0.00              
ATOM   2873  O   ASP   366      88.529 129.085  91.740  1.00  0.00              
ATOM   2874  CG  ASP   366      89.092 124.793  93.448  1.00  0.00           C  
ATOM   2875  OD1 ASP   366      90.081 125.141  94.143  1.00  0.00           O  
ATOM   2876  OD2 ASP   366      88.639 123.618  93.408  1.00  0.00           O  
ATOM   2877  N   PRO   367      86.533 128.362  92.354  1.00  0.00              
ATOM   2878  CA  PRO   367      85.966 129.476  91.648  1.00  0.00              
ATOM   2879  CB  PRO   367      84.538 129.138  91.280  1.00  0.00              
ATOM   2880  C   PRO   367      86.104 130.855  92.182  1.00  0.00              
ATOM   2881  O   PRO   367      85.996 131.775  91.375  1.00  0.00              
ATOM   2882  CD  PRO   367      85.779 127.182  91.958  1.00  0.00           C  
ATOM   2883  CG  PRO   367      84.655 127.649  91.024  1.00  0.00           C  
ATOM   2884  N   LEU   368      86.307 131.058  93.495  1.00  0.00              
ATOM   2885  CA  LEU   368      86.378 132.426  93.912  1.00  0.00              
ATOM   2886  CB  LEU   368      86.543 132.573  95.438  1.00  0.00              
ATOM   2887  C   LEU   368      87.577 133.010  93.228  1.00  0.00              
ATOM   2888  O   LEU   368      87.517 134.081  92.628  1.00  0.00              
ATOM   2889  CG  LEU   368      86.377 134.005  96.003  1.00  0.00           C  
ATOM   2890  CD1 LEU   368      86.566 134.001  97.526  1.00  0.00           C  
ATOM   2891  CD2 LEU   368      87.285 135.044  95.324  1.00  0.00           C  
ATOM   2892  N   ILE   369      88.699 132.282  93.308  1.00  0.00              
ATOM   2893  CA  ILE   369      89.966 132.593  92.714  1.00  0.00              
ATOM   2894  CB  ILE   369      91.081 131.770  93.281  1.00  0.00              
ATOM   2895  C   ILE   369      89.937 132.401  91.229  1.00  0.00              
ATOM   2896  O   ILE   369      90.707 133.037  90.512  1.00  0.00              
ATOM   2897  CG2 ILE   369      90.735 130.304  93.037  1.00  0.00           C  
ATOM   2898  CG1 ILE   369      92.439 132.200  92.711  1.00  0.00           C  
ATOM   2899  CD1 ILE   369      93.626 131.576  93.441  1.00  0.00           C  
ATOM   2900  N   ASN   370      89.073 131.496  90.722  1.00  0.00              
ATOM   2901  CA  ASN   370      89.090 131.172  89.321  1.00  0.00              
ATOM   2902  CB  ASN   370      88.960 132.402  88.404  1.00  0.00              
ATOM   2903  C   ASN   370      90.385 130.490  89.029  1.00  0.00              
ATOM   2904  O   ASN   370      91.139 130.902  88.150  1.00  0.00              
ATOM   2905  CG  ASN   370      88.624 131.927  86.995  1.00  0.00           C  
ATOM   2906  OD1 ASN   370      89.225 130.985  86.482  1.00  0.00           O  
ATOM   2907  ND2 ASN   370      87.625 132.595  86.358  1.00  0.00           N  
ATOM   2908  N   VAL   371      90.672 129.403  89.780  1.00  0.00              
ATOM   2909  CA  VAL   371      91.925 128.740  89.588  1.00  0.00              
ATOM   2910  CB  VAL   371      92.404 127.889  90.725  1.00  0.00              
ATOM   2911  C   VAL   371      91.970 127.884  88.381  1.00  0.00              
ATOM   2912  O   VAL   371      91.349 126.827  88.337  1.00  0.00              
ATOM   2913  CG1 VAL   371      93.527 126.995  90.179  1.00  0.00           C  
ATOM   2914  CG2 VAL   371      92.945 128.803  91.832  1.00  0.00           C  
ATOM   2915  N   SER   372      92.690 128.382  87.353  1.00  0.00              
ATOM   2916  CA  SER   372      93.081 127.661  86.176  1.00  0.00              
ATOM   2917  CB  SER   372      94.281 126.724  86.398  1.00  0.00              
ATOM   2918  C   SER   372      91.947 126.862  85.666  1.00  0.00              
ATOM   2919  O   SER   372      92.132 125.784  85.103  1.00  0.00              
ATOM   2920  OG  SER   372      95.444 127.486  86.685  1.00  0.00           O  
ATOM   2921  N   GLY   373      90.728 127.373  85.839  1.00  0.00              
ATOM   2922  CA  GLY   373      89.632 126.622  85.338  1.00  0.00              
ATOM   2923  C   GLY   373      88.435 127.414  85.669  1.00  0.00              
ATOM   2924  O   GLY   373      87.780 127.185  86.685  1.00  0.00              
ATOM   2925  N   ILE   374      88.121 128.384  84.801  1.00  0.00              
ATOM   2926  CA  ILE   374      86.920 129.097  85.041  1.00  0.00              
ATOM   2927  CB  ILE   374      86.652 130.178  84.032  1.00  0.00              
ATOM   2928  C   ILE   374      85.885 128.037  84.894  1.00  0.00              
ATOM   2929  O   ILE   374      85.939 127.232  83.964  1.00  0.00              
ATOM   2930  CG2 ILE   374      86.603 129.539  82.634  1.00  0.00           C  
ATOM   2931  CG1 ILE   374      85.390 130.970  84.406  1.00  0.00           C  
ATOM   2932  CD1 ILE   374      85.206 132.248  83.588  1.00  0.00           C  
ATOM   2933  N   ILE   375      84.936 128.041  85.840  1.00  0.00              
ATOM   2934  CA  ILE   375      83.914 127.072  86.094  1.00  0.00              
ATOM   2935  CB  ILE   375      82.533 127.653  85.899  1.00  0.00              
ATOM   2936  C   ILE   375      84.085 125.788  85.338  1.00  0.00              
ATOM   2937  O   ILE   375      83.682 125.655  84.184  1.00  0.00              
ATOM   2938  CG2 ILE   375      82.344 128.029  84.420  1.00  0.00           C  
ATOM   2939  CG1 ILE   375      81.452 126.733  86.485  1.00  0.00           C  
ATOM   2940  CD1 ILE   375      81.434 126.728  88.013  1.00  0.00           C  
ATOM   2941  N   ALA   376      84.732 124.796  85.997  1.00  0.00              
ATOM   2942  CA  ALA   376      84.821 123.473  85.446  1.00  0.00              
ATOM   2943  CB  ALA   376      85.762 122.558  86.245  1.00  0.00              
ATOM   2944  C   ALA   376      83.444 122.910  85.551  1.00  0.00              
ATOM   2945  O   ALA   376      82.866 122.420  84.582  1.00  0.00              
ATOM   2946  N   ASN   377      82.893 123.014  86.777  1.00  0.00              
ATOM   2947  CA  ASN   377      81.567 122.606  87.127  1.00  0.00              
ATOM   2948  CB  ASN   377      81.271 121.136  86.785  1.00  0.00              
ATOM   2949  C   ASN   377      81.513 122.752  88.608  1.00  0.00              
ATOM   2950  O   ASN   377      80.917 121.930  89.303  1.00  0.00              
ATOM   2951  CG  ASN   377      79.774 120.906  86.941  1.00  0.00           C  
ATOM   2952  OD1 ASN   377      79.307 120.433  87.975  1.00  0.00           O  
ATOM   2953  ND2 ASN   377      78.996 121.267  85.885  1.00  0.00           N  
ATOM   2954  N   ALA   378      82.140 123.826  89.127  1.00  0.00              
ATOM   2955  CA  ALA   378      82.268 123.927  90.547  1.00  0.00              
ATOM   2956  CB  ALA   378      83.191 125.041  91.004  1.00  0.00              
ATOM   2957  C   ALA   378      80.965 124.103  91.260  1.00  0.00              
ATOM   2958  O   ALA   378      80.639 123.340  92.169  1.00  0.00              
ATOM   2959  N   LYS   379      80.167 125.100  90.851  1.00  0.00              
ATOM   2960  CA  LYS   379      78.901 125.334  91.481  1.00  0.00              
ATOM   2961  CB  LYS   379      78.823 126.733  92.119  1.00  0.00              
ATOM   2962  C   LYS   379      77.984 125.282  90.315  1.00  0.00              
ATOM   2963  O   LYS   379      78.116 126.066  89.376  1.00  0.00              
ATOM   2964  CG  LYS   379      77.718 126.913  93.161  1.00  0.00           C  
ATOM   2965  CD  LYS   379      76.296 126.802  92.618  1.00  0.00           C  
ATOM   2966  CE  LYS   379      75.238 127.086  93.685  1.00  0.00           C  
ATOM   2967  NZ  LYS   379      73.895 127.145  93.070  1.00  0.00           N  
ATOM   2968  N   ALA   380      77.036 124.337  90.338  1.00  0.00              
ATOM   2969  CA  ALA   380      76.239 124.128  89.174  1.00  0.00              
ATOM   2970  CB  ALA   380      76.977 123.381  88.050  1.00  0.00              
ATOM   2971  C   ALA   380      75.102 123.267  89.600  1.00  0.00              
ATOM   2972  O   ALA   380      74.381 123.589  90.543  1.00  0.00              
ATOM   2973  N   ASN   381      74.908 122.152  88.872  1.00  0.00              
ATOM   2974  CA  ASN   381      73.853 121.229  89.161  1.00  0.00              
ATOM   2975  CB  ASN   381      74.006 119.937  88.339  1.00  0.00              
ATOM   2976  C   ASN   381      74.010 120.874  90.596  1.00  0.00              
ATOM   2977  O   ASN   381      73.044 120.873  91.357  1.00  0.00              
ATOM   2978  CG  ASN   381      72.838 119.008  88.627  1.00  0.00           C  
ATOM   2979  OD1 ASN   381      72.061 119.231  89.554  1.00  0.00           O  
ATOM   2980  ND2 ASN   381      72.719 117.924  87.815  1.00  0.00           N  
ATOM   2981  N   ASN   382      75.254 120.575  91.005  1.00  0.00              
ATOM   2982  CA  ASN   382      75.486 120.342  92.393  1.00  0.00              
ATOM   2983  CB  ASN   382      76.785 119.569  92.690  1.00  0.00              
ATOM   2984  C   ASN   382      75.566 121.692  93.012  1.00  0.00              
ATOM   2985  O   ASN   382      75.905 122.674  92.354  1.00  0.00              
ATOM   2986  CG  ASN   382      77.956 120.341  92.101  1.00  0.00           C  
ATOM   2987  OD1 ASN   382      78.159 120.351  90.888  1.00  0.00           O  
ATOM   2988  ND2 ASN   382      78.752 121.004  92.982  1.00  0.00           N  
ATOM   2989  N   TRP   383      75.239 121.775  94.308  1.00  0.00              
ATOM   2990  CA  TRP   383      75.276 123.035  94.979  1.00  0.00              
ATOM   2991  CB  TRP   383      74.492 123.026  96.301  1.00  0.00              
ATOM   2992  C   TRP   383      76.702 123.098  95.376  1.00  0.00              
ATOM   2993  O   TRP   383      77.591 122.900  94.549  1.00  0.00              
ATOM   2994  CG  TRP   383      73.104 122.436  96.209  1.00  0.00           C  
ATOM   2995  CD2 TRP   383      72.045 122.913  95.364  1.00  0.00           C  
ATOM   2996  CD1 TRP   383      72.618 121.336  96.852  1.00  0.00           C  
ATOM   2997  NE1 TRP   383      71.322 121.099  96.467  1.00  0.00           N  
ATOM   2998  CE2 TRP   383      70.955 122.060  95.551  1.00  0.00           C  
ATOM   2999  CE3 TRP   383      71.985 123.966  94.499  1.00  0.00           C  
ATOM   3000  CZ2 TRP   383      69.786 122.251  94.873  1.00  0.00           C  
ATOM   3001  CZ3 TRP   383      70.801 124.161  93.823  1.00  0.00           C  
ATOM   3002  CH2 TRP   383      69.723 123.320  94.008  1.00  0.00           C  
ATOM   3003  N   ILE   384      76.980 123.382  96.656  1.00  0.00              
ATOM   3004  CA  ILE   384      78.366 123.339  96.965  1.00  0.00              
ATOM   3005  CB  ILE   384      78.789 124.356  97.994  1.00  0.00              
ATOM   3006  C   ILE   384      78.681 121.946  97.419  1.00  0.00              
ATOM   3007  O   ILE   384      78.652 121.632  98.609  1.00  0.00              
ATOM   3008  CG2 ILE   384      77.957 124.186  99.277  1.00  0.00           C  
ATOM   3009  CG1 ILE   384      80.313 124.310  98.180  1.00  0.00           C  
ATOM   3010  CD1 ILE   384      81.079 124.779  96.944  1.00  0.00           C  
ATOM   3011  N   ALA   385      78.977 121.043  96.457  1.00  0.00              
ATOM   3012  CA  ALA   385      79.303 119.713  96.881  1.00  0.00              
ATOM   3013  CB  ALA   385      78.131 118.724  96.754  1.00  0.00              
ATOM   3014  C   ALA   385      80.413 119.166  96.049  1.00  0.00              
ATOM   3015  O   ALA   385      80.260 118.826  94.877  1.00  0.00              
ATOM   3016  N   PRO   386      81.543 119.108  96.681  1.00  0.00              
ATOM   3017  CA  PRO   386      82.690 118.548  96.020  1.00  0.00              
ATOM   3018  CB  PRO   386      83.904 119.331  96.521  1.00  0.00              
ATOM   3019  C   PRO   386      82.799 117.120  96.431  1.00  0.00              
ATOM   3020  O   PRO   386      82.033 116.661  97.277  1.00  0.00              
ATOM   3021  CD  PRO   386      81.906 120.269  97.479  1.00  0.00           C  
ATOM   3022  CG  PRO   386      83.323 120.652  97.037  1.00  0.00           C  
ATOM   3023  N   ASN   387      83.773 116.430  95.827  1.00  0.00              
ATOM   3024  CA  ASN   387      84.200 115.095  96.098  1.00  0.00              
ATOM   3025  CB  ASN   387      83.473 114.034  95.255  1.00  0.00              
ATOM   3026  C   ASN   387      85.580 115.190  95.565  1.00  0.00              
ATOM   3027  O   ASN   387      86.259 116.191  95.788  1.00  0.00              
ATOM   3028  CG  ASN   387      82.016 113.994  95.689  1.00  0.00           C  
ATOM   3029  OD1 ASN   387      81.696 114.177  96.862  1.00  0.00           O  
ATOM   3030  ND2 ASN   387      81.102 113.751  94.713  1.00  0.00           N  
ATOM   3031  N   GLN   388      86.066 114.163  94.859  1.00  0.00              
ATOM   3032  CA  GLN   388      87.324 114.457  94.258  1.00  0.00              
ATOM   3033  CB  GLN   388      88.211 113.234  93.960  1.00  0.00              
ATOM   3034  C   GLN   388      87.008 115.073  92.937  1.00  0.00              
ATOM   3035  O   GLN   388      86.842 114.373  91.939  1.00  0.00              
ATOM   3036  CG  GLN   388      88.806 112.557  95.195  1.00  0.00           C  
ATOM   3037  CD  GLN   388      89.801 111.515  94.699  1.00  0.00           C  
ATOM   3038  OE1 GLN   388      89.498 110.725  93.806  1.00  0.00           O  
ATOM   3039  NE2 GLN   388      91.030 111.524  95.282  1.00  0.00           N  
ATOM   3040  N   SER   389      86.893 116.413  92.908  1.00  0.00              
ATOM   3041  CA  SER   389      86.686 117.093  91.666  1.00  0.00              
ATOM   3042  CB  SER   389      86.012 118.468  91.807  1.00  0.00              
ATOM   3043  C   SER   389      88.061 117.336  91.152  1.00  0.00              
ATOM   3044  O   SER   389      89.041 117.100  91.857  1.00  0.00              
ATOM   3045  OG  SER   389      86.873 119.355  92.505  1.00  0.00           O  
ATOM   3046  N   TYR   390      88.175 117.790  89.896  1.00  0.00              
ATOM   3047  CA  TYR   390      89.476 118.071  89.372  1.00  0.00              
ATOM   3048  CB  TYR   390      89.892 117.077  88.276  1.00  0.00              
ATOM   3049  C   TYR   390      89.315 119.403  88.727  1.00  0.00              
ATOM   3050  O   TYR   390      88.180 119.802  88.480  1.00  0.00              
ATOM   3051  CG  TYR   390      91.363 117.173  88.065  1.00  0.00           C  
ATOM   3052  CD1 TYR   390      92.208 116.403  88.830  1.00  0.00           C  
ATOM   3053  CD2 TYR   390      91.898 118.013  87.117  1.00  0.00           C  
ATOM   3054  CE1 TYR   390      93.570 116.465  88.655  1.00  0.00           C  
ATOM   3055  CE2 TYR   390      93.261 118.079  86.938  1.00  0.00           C  
ATOM   3056  CZ  TYR   390      94.100 117.305  87.706  1.00  0.00           C  
ATOM   3057  OH  TYR   390      95.498 117.371  87.524  1.00  0.00           O  
ATOM   3058  N   PHE   391      90.439 120.127  88.510  1.00  0.00              
ATOM   3059  CA  PHE   391      90.499 121.439  87.911  1.00  0.00              
ATOM   3060  CB  PHE   391      89.179 122.217  87.731  1.00  0.00              
ATOM   3061  C   PHE   391      91.377 122.298  88.766  1.00  0.00              
ATOM   3062  O   PHE   391      92.518 121.963  89.083  1.00  0.00              
ATOM   3063  CG  PHE   391      88.652 121.987  86.353  1.00  0.00           C  
ATOM   3064  CD1 PHE   391      88.174 120.768  85.928  1.00  0.00           C  
ATOM   3065  CD2 PHE   391      88.621 123.044  85.473  1.00  0.00           C  
ATOM   3066  CE1 PHE   391      87.693 120.606  84.650  1.00  0.00           C  
ATOM   3067  CE2 PHE   391      88.142 122.893  84.195  1.00  0.00           C  
ATOM   3068  CZ  PHE   391      87.674 121.670  83.781  1.00  0.00           C  
ATOM   3069  N   ALA   392      90.803 123.452  89.151  1.00  0.00              
ATOM   3070  CA  ALA   392      91.362 124.500  89.948  1.00  0.00              
ATOM   3071  CB  ALA   392      90.285 125.492  90.407  1.00  0.00              
ATOM   3072  C   ALA   392      91.736 123.920  91.261  1.00  0.00              
ATOM   3073  O   ALA   392      92.688 124.359  91.904  1.00  0.00              
ATOM   3074  N   ALA   393      90.962 122.916  91.696  1.00  0.00              
ATOM   3075  CA  ALA   393      91.078 122.426  93.030  1.00  0.00              
ATOM   3076  CB  ALA   393      90.186 121.201  93.298  1.00  0.00              
ATOM   3077  C   ALA   393      92.482 122.023  93.319  1.00  0.00              
ATOM   3078  O   ALA   393      92.992 122.283  94.409  1.00  0.00              
ATOM   3079  N   ASP   394      93.157 121.393  92.352  1.00  0.00              
ATOM   3080  CA  ASP   394      94.494 120.955  92.607  1.00  0.00              
ATOM   3081  CB  ASP   394      95.102 120.239  91.394  1.00  0.00              
ATOM   3082  C   ASP   394      95.344 122.147  92.922  1.00  0.00              
ATOM   3083  O   ASP   394      96.126 122.127  93.873  1.00  0.00              
ATOM   3084  CG  ASP   394      94.301 118.962  91.199  1.00  0.00           C  
ATOM   3085  OD1 ASP   394      94.238 118.153  92.163  1.00  0.00           O  
ATOM   3086  OD2 ASP   394      93.719 118.793  90.094  1.00  0.00           O  
ATOM   3087  N   PHE   395      95.178 123.234  92.146  1.00  0.00              
ATOM   3088  CA  PHE   395      96.015 124.389  92.284  1.00  0.00              
ATOM   3089  CB  PHE   395      95.806 125.403  91.152  1.00  0.00              
ATOM   3090  C   PHE   395      95.831 125.033  93.624  1.00  0.00              
ATOM   3091  O   PHE   395      96.805 125.402  94.277  1.00  0.00              
ATOM   3092  CG  PHE   395      96.296 124.682  89.943  1.00  0.00           C  
ATOM   3093  CD1 PHE   395      95.448 123.888  89.205  1.00  0.00           C  
ATOM   3094  CD2 PHE   395      97.615 124.776  89.565  1.00  0.00           C  
ATOM   3095  CE1 PHE   395      95.906 123.213  88.097  1.00  0.00           C  
ATOM   3096  CE2 PHE   395      98.079 124.104  88.460  1.00  0.00           C  
ATOM   3097  CZ  PHE   395      97.224 123.322  87.722  1.00  0.00           C  
ATOM   3098  N   ILE   396      94.582 125.156  94.102  1.00  0.00              
ATOM   3099  CA  ILE   396      94.371 125.806  95.366  1.00  0.00              
ATOM   3100  CB  ILE   396      92.922 125.890  95.751  1.00  0.00              
ATOM   3101  C   ILE   396      95.107 125.049  96.426  1.00  0.00              
ATOM   3102  O   ILE   396      95.691 125.637  97.336  1.00  0.00              
ATOM   3103  CG2 ILE   396      92.842 126.385  97.205  1.00  0.00           C  
ATOM   3104  CG1 ILE   396      92.173 126.793  94.757  1.00  0.00           C  
ATOM   3105  CD1 ILE   396      92.710 128.222  94.713  1.00  0.00           C  
ATOM   3106  N   ARG   397      95.103 123.712  96.335  1.00  0.00              
ATOM   3107  CA  ARG   397      95.734 122.901  97.335  1.00  0.00              
ATOM   3108  CB  ARG   397      95.557 121.405  97.029  1.00  0.00              
ATOM   3109  C   ARG   397      97.202 123.196  97.377  1.00  0.00              
ATOM   3110  O   ARG   397      97.796 123.213  98.452  1.00  0.00              
ATOM   3111  CG  ARG   397      94.083 121.019  96.866  1.00  0.00           C  
ATOM   3112  CD  ARG   397      93.855 119.605  96.325  1.00  0.00           C  
ATOM   3113  NE  ARG   397      93.416 118.751  97.463  1.00  0.00           N  
ATOM   3114  CZ  ARG   397      92.642 117.653  97.221  1.00  0.00           C  
ATOM   3115  NH1 ARG   397      92.297 117.330  95.941  1.00  0.00           N  
ATOM   3116  NH2 ARG   397      92.204 116.884  98.260  1.00  0.00           N  
ATOM   3117  N   ASP   398      97.839 123.344  96.200  1.00  0.00              
ATOM   3118  CA  ASP   398      99.253 123.584  96.092  1.00  0.00              
ATOM   3119  CB  ASP   398      99.818 123.109  94.748  1.00  0.00              
ATOM   3120  C   ASP   398      99.696 125.014  96.299  1.00  0.00              
ATOM   3121  O   ASP   398     100.832 125.233  96.707  1.00  0.00              
ATOM   3122  CG  ASP   398      99.762 121.590  94.784  1.00  0.00           C  
ATOM   3123  OD1 ASP   398      99.772 121.031  95.914  1.00  0.00           O  
ATOM   3124  OD2 ASP   398      99.702 120.966  93.691  1.00  0.00           O  
ATOM   3125  N   ASN   399      98.895 126.007  95.853  1.00  0.00              
ATOM   3126  CA  ASN   399      99.247 127.413  95.874  1.00  0.00              
ATOM   3127  CB  ASN   399      98.711 128.132  94.632  1.00  0.00              
ATOM   3128  C   ASN   399      98.834 128.242  97.062  1.00  0.00              
ATOM   3129  O   ASN   399      99.561 129.152  97.460  1.00  0.00              
ATOM   3130  CG  ASN   399      99.469 127.558  93.447  1.00  0.00           C  
ATOM   3131  OD1 ASN   399     100.609 127.934  93.180  1.00  0.00           O  
ATOM   3132  ND2 ASN   399      98.826 126.603  92.725  1.00  0.00           N  
ATOM   3133  N   ILE   400      97.664 127.962  97.666  1.00  0.00              
ATOM   3134  CA  ILE   400      97.096 128.854  98.645  1.00  0.00              
ATOM   3135  CB  ILE   400      95.595 128.807  98.690  1.00  0.00              
ATOM   3136  C   ILE   400      97.613 128.625 100.030  1.00  0.00              
ATOM   3137  O   ILE   400      97.841 127.492 100.452  1.00  0.00              
ATOM   3138  CG2 ILE   400      95.120 129.729  99.825  1.00  0.00           C  
ATOM   3139  CG1 ILE   400      95.019 129.193  97.317  1.00  0.00           C  
ATOM   3140  CD1 ILE   400      95.456 130.577  96.841  1.00  0.00           C  
ATOM   3141  N   VAL   401      97.846 129.742 100.763  1.00  0.00              
ATOM   3142  CA  VAL   401      98.306 129.661 102.118  1.00  0.00              
ATOM   3143  CB  VAL   401      99.798 129.762 102.239  1.00  0.00              
ATOM   3144  C   VAL   401      97.706 130.802 102.888  1.00  0.00              
ATOM   3145  O   VAL   401      97.430 131.863 102.329  1.00  0.00              
ATOM   3146  CG1 VAL   401     100.228 131.178 101.825  1.00  0.00           C  
ATOM   3147  CG2 VAL   401     100.204 129.376 103.668  1.00  0.00           C  
ATOM   3148  N   TYR   402      97.468 130.600 104.205  1.00  0.00              
ATOM   3149  CA  TYR   402      96.929 131.658 105.009  1.00  0.00              
ATOM   3150  CB  TYR   402      95.588 131.313 105.708  1.00  0.00              
ATOM   3151  C   TYR   402      97.942 131.858 106.112  1.00  0.00              
ATOM   3152  O   TYR   402      98.391 130.891 106.726  1.00  0.00              
ATOM   3153  CG  TYR   402      94.973 132.644 105.953  1.00  0.00           C  
ATOM   3154  CD1 TYR   402      95.618 133.544 106.741  1.00  0.00           C  
ATOM   3155  CD2 TYR   402      93.805 133.041 105.353  1.00  0.00           C  
ATOM   3156  CE1 TYR   402      95.141 134.795 106.961  1.00  0.00           C  
ATOM   3157  CE2 TYR   402      93.308 134.302 105.577  1.00  0.00           C  
ATOM   3158  CZ  TYR   402      93.970 135.188 106.382  1.00  0.00           C  
ATOM   3159  OH  TYR   402      93.458 136.484 106.593  1.00  0.00           O  
ATOM   3160  N   LEU   403      98.345 133.120 106.385  1.00  0.00              
ATOM   3161  CA  LEU   403      99.296 133.398 107.422  1.00  0.00              
ATOM   3162  CB  LEU   403     100.504 134.179 106.861  1.00  0.00              
ATOM   3163  C   LEU   403      98.629 134.282 108.448  1.00  0.00              
ATOM   3164  O   LEU   403      98.018 135.293 108.106  1.00  0.00              
ATOM   3165  CG  LEU   403     101.756 134.266 107.756  1.00  0.00           C  
ATOM   3166  CD1 LEU   403     101.440 134.844 109.136  1.00  0.00           C  
ATOM   3167  CD2 LEU   403     102.521 132.936 107.794  1.00  0.00           C  
ATOM   3168  N   ASP   404      98.716 133.910 109.747  1.00  0.00              
ATOM   3169  CA  ASP   404      98.172 134.741 110.790  1.00  0.00              
ATOM   3170  CB  ASP   404      97.008 134.106 111.573  1.00  0.00              
ATOM   3171  C   ASP   404      99.267 135.050 111.769  1.00  0.00              
ATOM   3172  O   ASP   404      99.847 134.148 112.374  1.00  0.00              
ATOM   3173  CG  ASP   404      95.788 134.059 110.663  1.00  0.00           C  
ATOM   3174  OD1 ASP   404      95.982 133.940 109.426  1.00  0.00           O  
ATOM   3175  OD2 ASP   404      94.647 134.153 111.187  1.00  0.00           O  
ATOM   3176  N   ILE   405      99.589 136.350 111.937  1.00  0.00              
ATOM   3177  CA  ILE   405     100.615 136.742 112.864  1.00  0.00              
ATOM   3178  CB  ILE   405     101.691 137.583 112.239  1.00  0.00              
ATOM   3179  C   ILE   405      99.967 137.583 113.919  1.00  0.00              
ATOM   3180  O   ILE   405      99.343 138.602 113.624  1.00  0.00              
ATOM   3181  CG2 ILE   405     102.616 138.086 113.360  1.00  0.00           C  
ATOM   3182  CG1 ILE   405     102.422 136.793 111.143  1.00  0.00           C  
ATOM   3183  CD1 ILE   405     103.333 137.661 110.275  1.00  0.00           C  
ATOM   3184  N   TYR   406     100.088 137.151 115.191  1.00  0.00              
ATOM   3185  CA  TYR   406      99.498 137.866 116.286  1.00  0.00              
ATOM   3186  CB  TYR   406      98.058 137.414 116.581  1.00  0.00              
ATOM   3187  C   TYR   406     100.320 137.606 117.510  1.00  0.00              
ATOM   3188  O   TYR   406     101.321 136.894 117.467  1.00  0.00              
ATOM   3189  CG  TYR   406      98.110 135.946 116.832  1.00  0.00           C  
ATOM   3190  CD1 TYR   406      98.347 135.455 118.095  1.00  0.00           C  
ATOM   3191  CD2 TYR   406      97.933 135.059 115.795  1.00  0.00           C  
ATOM   3192  CE1 TYR   406      98.398 134.100 118.321  1.00  0.00           C  
ATOM   3193  CE2 TYR   406      97.983 133.703 116.016  1.00  0.00           C  
ATOM   3194  CZ  TYR   406      98.215 133.222 117.281  1.00  0.00           C  
ATOM   3195  OH  TYR   406      98.268 131.831 117.511  1.00  0.00           O  
ATOM   3196  N   TYR   407      99.911 138.201 118.646  1.00  0.00              
ATOM   3197  CA  TYR   407     100.618 138.009 119.878  1.00  0.00              
ATOM   3198  CB  TYR   407     101.069 139.310 120.554  1.00  0.00              
ATOM   3199  C   TYR   407      99.683 137.364 120.843  1.00  0.00              
ATOM   3200  O   TYR   407      98.469 137.549 120.779  1.00  0.00              
ATOM   3201  CG  TYR   407     102.202 139.936 119.820  1.00  0.00           C  
ATOM   3202  CD1 TYR   407     102.025 140.559 118.609  1.00  0.00           C  
ATOM   3203  CD2 TYR   407     103.456 139.921 120.380  1.00  0.00           C  
ATOM   3204  CE1 TYR   407     103.085 141.149 117.963  1.00  0.00           C  
ATOM   3205  CE2 TYR   407     104.520 140.507 119.742  1.00  0.00           C  
ATOM   3206  CZ  TYR   407     104.335 141.125 118.533  1.00  0.00           C  
ATOM   3207  OH  TYR   407     105.432 141.723 117.882  1.00  0.00           O  
ATOM   3208  N   SER   408     100.240 136.557 121.762  1.00  0.00              
ATOM   3209  CA  SER   408      99.425 135.929 122.756  1.00  0.00              
ATOM   3210  CB  SER   408     100.095 134.715 123.422  1.00  0.00              
ATOM   3211  C   SER   408      99.182 136.947 123.810  1.00  0.00              
ATOM   3212  O   SER   408      99.616 138.094 123.709  1.00  0.00              
ATOM   3213  OG  SER   408     101.275 135.121 124.099  1.00  0.00           O  
ATOM   3214  N   ASP   409      98.477 136.539 124.885  1.00  0.00              
ATOM   3215  CA  ASP   409      98.294 137.404 126.013  1.00  0.00              
ATOM   3216  CB  ASP   409      97.374 136.771 127.072  1.00  0.00              
ATOM   3217  C   ASP   409      99.687 137.411 126.557  1.00  0.00              
ATOM   3218  O   ASP   409     100.475 136.591 126.142  1.00  0.00              
ATOM   3219  CG  ASP   409      96.847 137.853 127.997  1.00  0.00           C  
ATOM   3220  OD1 ASP   409      96.358 138.892 127.479  1.00  0.00           O  
ATOM   3221  OD2 ASP   409      96.928 137.657 129.238  1.00  0.00           O  
ATOM   3222  N   LEU   410     100.103 138.280 127.474  1.00  0.00              
ATOM   3223  CA  LEU   410     101.480 138.183 127.915  1.00  0.00              
ATOM   3224  CB  LEU   410     101.785 136.809 128.559  1.00  0.00              
ATOM   3225  C   LEU   410     102.387 138.380 126.718  1.00  0.00              
ATOM   3226  O   LEU   410     103.296 137.599 126.438  1.00  0.00              
ATOM   3227  CG  LEU   410     103.028 136.716 129.478  1.00  0.00           C  
ATOM   3228  CD1 LEU   410     103.368 135.247 129.779  1.00  0.00           C  
ATOM   3229  CD2 LEU   410     104.232 137.535 128.996  1.00  0.00           C  
ATOM   3230  N   HIS   411     102.057 139.395 125.907  1.00  0.00              
ATOM   3231  CA  HIS   411     102.768 139.695 124.702  1.00  0.00              
ATOM   3232  CB  HIS   411     101.955 140.505 123.682  1.00  0.00              
ATOM   3233  C   HIS   411     104.105 140.343 124.926  1.00  0.00              
ATOM   3234  O   HIS   411     104.929 140.321 124.015  1.00  0.00              
ATOM   3235  ND1 HIS   411     101.889 142.976 124.232  1.00  0.00           N  
ATOM   3236  CG  HIS   411     101.323 141.723 124.256  1.00  0.00           C  
ATOM   3237  NE2 HIS   411      99.917 143.177 125.238  1.00  0.00           N  
ATOM   3238  CD2 HIS   411     100.122 141.862 124.875  1.00  0.00           C  
ATOM   3239  CE1 HIS   411     101.004 143.809 124.832  1.00  0.00           C  
ATOM   3240  N   LEU   412     104.363 140.991 126.086  1.00  0.00              
ATOM   3241  CA  LEU   412     105.623 141.695 126.185  1.00  0.00              
ATOM   3242  CB  LEU   412     105.456 143.201 126.456  1.00  0.00              
ATOM   3243  C   LEU   412     106.507 141.147 127.273  1.00  0.00              
ATOM   3244  O   LEU   412     106.060 140.833 128.376  1.00  0.00              
ATOM   3245  CG  LEU   412     106.792 143.966 126.561  1.00  0.00           C  
ATOM   3246  CD1 LEU   412     107.561 143.936 125.231  1.00  0.00           C  
ATOM   3247  CD2 LEU   412     106.585 145.398 127.070  1.00  0.00           C  
ATOM   3248  N   THR   413     107.818 141.023 126.964  1.00  0.00              
ATOM   3249  CA  THR   413     108.795 140.572 127.916  1.00  0.00              
ATOM   3250  CB  THR   413     109.372 139.231 127.587  1.00  0.00              
ATOM   3251  C   THR   413     109.936 141.534 127.877  1.00  0.00              
ATOM   3252  O   THR   413     110.389 141.935 126.806  1.00  0.00              
ATOM   3253  OG1 THR   413     108.348 138.249 127.550  1.00  0.00           O  
ATOM   3254  CG2 THR   413     110.425 138.881 128.651  1.00  0.00           C  
ATOM   3255  N   GLN   414     110.441 141.942 129.054  1.00  0.00              
ATOM   3256  CA  GLN   414     111.545 142.847 129.018  1.00  0.00              
ATOM   3257  CB  GLN   414     111.176 144.273 129.460  1.00  0.00              
ATOM   3258  C   GLN   414     112.624 142.292 129.871  1.00  0.00              
ATOM   3259  O   GLN   414     112.393 141.888 131.010  1.00  0.00              
ATOM   3260  CG  GLN   414     110.625 144.360 130.878  1.00  0.00           C  
ATOM   3261  CD  GLN   414     110.278 145.816 131.155  1.00  0.00           C  
ATOM   3262  OE1 GLN   414     111.143 146.690 131.142  1.00  0.00           O  
ATOM   3263  NE2 GLN   414     108.970 146.089 131.407  1.00  0.00           N  
ATOM   3264  N   THR   415     113.835 142.215 129.289  1.00  0.00              
ATOM   3265  CA  THR   415     114.975 141.742 130.005  1.00  0.00              
ATOM   3266  CB  THR   415     115.644 140.587 129.322  1.00  0.00              
ATOM   3267  C   THR   415     115.944 142.877 130.012  1.00  0.00              
ATOM   3268  O   THR   415     116.590 143.157 129.003  1.00  0.00              
ATOM   3269  OG1 THR   415     114.727 139.513 129.164  1.00  0.00           O  
ATOM   3270  CG2 THR   415     116.843 140.139 130.170  1.00  0.00           C  
ATOM   3271  N   LEU   416     116.077 143.577 131.154  1.00  0.00              
ATOM   3272  CA  LEU   416     116.988 144.681 131.159  1.00  0.00              
ATOM   3273  CB  LEU   416     116.348 146.042 131.495  1.00  0.00              
ATOM   3274  C   LEU   416     118.053 144.443 132.174  1.00  0.00              
ATOM   3275  O   LEU   416     117.782 144.025 133.300  1.00  0.00              
ATOM   3276  CG  LEU   416     115.412 146.588 130.399  1.00  0.00           C  
ATOM   3277  CD1 LEU   416     114.182 145.690 130.200  1.00  0.00           C  
ATOM   3278  CD2 LEU   416     115.046 148.056 130.669  1.00  0.00           C  
ATOM   3279  N   GLN   417     119.317 144.690 131.781  1.00  0.00              
ATOM   3280  CA  GLN   417     120.357 144.565 132.748  1.00  0.00              
ATOM   3281  CB  GLN   417     121.756 144.343 132.162  1.00  0.00              
ATOM   3282  C   GLN   417     120.362 145.856 133.491  1.00  0.00              
ATOM   3283  O   GLN   417     120.291 146.929 132.894  1.00  0.00              
ATOM   3284  CG  GLN   417     121.932 143.016 131.432  1.00  0.00           C  
ATOM   3285  CD  GLN   417     123.419 142.894 131.159  1.00  0.00           C  
ATOM   3286  OE1 GLN   417     124.208 143.720 131.615  1.00  0.00           O  
ATOM   3287  NE2 GLN   417     123.819 141.838 130.404  1.00  0.00           N  
ATOM   3288  N   GLU   418     120.431 145.791 134.831  1.00  0.00              
ATOM   3289  CA  GLU   418     120.386 147.014 135.573  1.00  0.00              
ATOM   3290  CB  GLU   418     119.098 147.156 136.405  1.00  0.00              
ATOM   3291  C   GLU   418     121.549 147.021 136.513  1.00  0.00              
ATOM   3292  O   GLU   418     121.980 145.972 136.990  1.00  0.00              
ATOM   3293  CG  GLU   418     118.779 148.593 136.813  1.00  0.00           C  
ATOM   3294  CD  GLU   418     118.195 149.312 135.602  1.00  0.00           C  
ATOM   3295  OE1 GLU   418     118.001 148.650 134.547  1.00  0.00           O  
ATOM   3296  OE2 GLU   418     117.931 150.538 135.717  1.00  0.00           O  
ATOM   3297  N   GLU   419     122.098 148.219 136.798  1.00  0.00              
ATOM   3298  CA  GLU   419     123.223 148.315 137.687  1.00  0.00              
ATOM   3299  CB  GLU   419     123.714 149.747 137.945  1.00  0.00              
ATOM   3300  C   GLU   419     122.825 147.807 139.033  1.00  0.00              
ATOM   3301  O   GLU   419     121.798 148.198 139.587  1.00  0.00              
ATOM   3302  CG  GLU   419     124.540 150.367 136.827  1.00  0.00           C  
ATOM   3303  CD  GLU   419     124.910 151.768 137.292  1.00  0.00           C  
ATOM   3304  OE1 GLU   419     124.507 152.136 138.428  1.00  0.00           O  
ATOM   3305  OE2 GLU   419     125.591 152.494 136.520  1.00  0.00           O  
ATOM   3306  N   ASP   420     123.644 146.891 139.584  1.00  0.00              
ATOM   3307  CA  ASP   420     123.394 146.338 140.882  1.00  0.00              
ATOM   3308  CB  ASP   420     124.301 145.140 141.200  1.00  0.00              
ATOM   3309  C   ASP   420     123.647 147.360 141.948  1.00  0.00              
ATOM   3310  O   ASP   420     122.842 147.514 142.864  1.00  0.00              
ATOM   3311  CG  ASP   420     123.825 144.531 142.510  1.00  0.00           C  
ATOM   3312  OD1 ASP   420     122.640 144.759 142.873  1.00  0.00           O  
ATOM   3313  OD2 ASP   420     124.641 143.834 143.170  1.00  0.00           O  
ATOM   3314  N   THR   421     124.786 148.081 141.867  1.00  0.00              
ATOM   3315  CA  THR   421     125.107 149.023 142.905  1.00  0.00              
ATOM   3316  CB  THR   421     126.272 148.610 143.755  1.00  0.00              
ATOM   3317  C   THR   421     125.458 150.345 142.312  1.00  0.00              
ATOM   3318  O   THR   421     126.518 150.517 141.710  1.00  0.00              
ATOM   3319  OG1 THR   421     127.409 148.369 142.939  1.00  0.00           O  
ATOM   3320  CG2 THR   421     125.900 147.357 144.558  1.00  0.00           C  
ATOM   3321  N   GLY   422     124.570 151.334 142.513  1.00  0.00              
ATOM   3322  CA  GLY   422     124.827 152.653 142.027  1.00  0.00              
ATOM   3323  C   GLY   422     125.557 153.397 143.096  1.00  0.00              
ATOM   3324  O   GLY   422     125.771 152.896 144.200  1.00  0.00              
ATOM   3325  N   PHE   423     125.935 154.649 142.785  1.00  0.00              
ATOM   3326  CA  PHE   423     126.649 155.469 143.716  1.00  0.00              
ATOM   3327  CB  PHE   423     127.079 156.822 143.125  1.00  0.00              
ATOM   3328  C   PHE   423     125.787 155.724 144.911  1.00  0.00              
ATOM   3329  O   PHE   423     126.262 155.671 146.044  1.00  0.00              
ATOM   3330  CG  PHE   423     128.258 156.570 142.246  1.00  0.00           C  
ATOM   3331  CD1 PHE   423     128.117 155.988 141.008  1.00  0.00           C  
ATOM   3332  CD2 PHE   423     129.517 156.936 142.666  1.00  0.00           C  
ATOM   3333  CE1 PHE   423     129.215 155.762 140.210  1.00  0.00           C  
ATOM   3334  CE2 PHE   423     130.618 156.714 141.873  1.00  0.00           C  
ATOM   3335  CZ  PHE   423     130.468 156.126 140.640  1.00  0.00           C  
ATOM   3336  N   SER   424     124.487 155.993 144.694  1.00  0.00              
ATOM   3337  CA  SER   424     123.631 156.313 145.800  1.00  0.00              
ATOM   3338  CB  SER   424     122.175 156.572 145.370  1.00  0.00              
ATOM   3339  C   SER   424     123.633 155.170 146.763  1.00  0.00              
ATOM   3340  O   SER   424     123.716 155.377 147.974  1.00  0.00              
ATOM   3341  OG  SER   424     121.598 155.393 144.824  1.00  0.00           O  
ATOM   3342  N   LYS   425     123.556 153.926 146.255  1.00  0.00              
ATOM   3343  CA  LYS   425     123.520 152.812 147.158  1.00  0.00              
ATOM   3344  CB  LYS   425     123.330 151.458 146.457  1.00  0.00              
ATOM   3345  C   LYS   425     124.804 152.737 147.921  1.00  0.00              
ATOM   3346  O   LYS   425     124.809 152.493 149.127  1.00  0.00              
ATOM   3347  CG  LYS   425     123.281 150.293 147.446  1.00  0.00           C  
ATOM   3348  CD  LYS   425     122.843 148.962 146.836  1.00  0.00           C  
ATOM   3349  CE  LYS   425     122.885 147.802 147.834  1.00  0.00           C  
ATOM   3350  NZ  LYS   425     122.583 146.525 147.148  1.00  0.00           N  
ATOM   3351  N   ILE   426     125.943 152.928 147.234  1.00  0.00              
ATOM   3352  CA  ILE   426     127.196 152.813 147.919  1.00  0.00              
ATOM   3353  CB  ILE   426     128.381 152.680 147.004  1.00  0.00              
ATOM   3354  C   ILE   426     127.402 153.907 148.911  1.00  0.00              
ATOM   3355  O   ILE   426     127.938 153.638 149.979  1.00  0.00              
ATOM   3356  CG2 ILE   426     128.247 151.335 146.275  1.00  0.00           C  
ATOM   3357  CG1 ILE   426     128.532 153.879 146.064  1.00  0.00           C  
ATOM   3358  CD1 ILE   426     129.844 153.837 145.286  1.00  0.00           C  
ATOM   3359  N   ILE   427     127.024 155.161 148.590  1.00  0.00              
ATOM   3360  CA  ILE   427     127.200 156.267 149.501  1.00  0.00              
ATOM   3361  CB  ILE   427     126.875 157.588 148.858  1.00  0.00              
ATOM   3362  C   ILE   427     126.321 156.073 150.704  1.00  0.00              
ATOM   3363  O   ILE   427     126.691 156.415 151.830  1.00  0.00              
ATOM   3364  CG2 ILE   427     125.353 157.693 148.654  1.00  0.00           C  
ATOM   3365  CG1 ILE   427     127.482 158.729 149.683  1.00  0.00           C  
ATOM   3366  CD1 ILE   427     129.009 158.746 149.630  1.00  0.00           C  
ATOM   3367  N   SER   428     125.101 155.547 150.477  1.00  0.00              
ATOM   3368  CA  SER   428     124.189 155.292 151.553  1.00  0.00              
ATOM   3369  CB  SER   428     122.880 154.638 151.078  1.00  0.00              
ATOM   3370  C   SER   428     124.869 154.324 152.450  1.00  0.00              
ATOM   3371  O   SER   428     124.862 154.469 153.672  1.00  0.00              
ATOM   3372  OG  SER   428     122.036 154.382 152.189  1.00  0.00           O  
ATOM   3373  N   GLU   429     125.484 153.294 151.849  1.00  0.00              
ATOM   3374  CA  GLU   429     126.255 152.406 152.646  1.00  0.00              
ATOM   3375  CB  GLU   429     126.719 151.144 151.901  1.00  0.00              
ATOM   3376  C   GLU   429     127.452 153.218 152.992  1.00  0.00              
ATOM   3377  O   GLU   429     127.773 154.212 152.370  1.00  0.00              
ATOM   3378  CG  GLU   429     125.578 150.178 151.569  1.00  0.00           C  
ATOM   3379  CD  GLU   429     125.189 149.448 152.847  1.00  0.00           C  
ATOM   3380  OE1 GLU   429     125.732 149.806 153.927  1.00  0.00           O  
ATOM   3381  OE2 GLU   429     124.344 148.519 152.759  1.00  0.00           O  
ATOM   3382  N   LEU   430     128.131 152.911 154.071  1.00  0.00              
ATOM   3383  CA  LEU   430     129.309 153.673 154.363  1.00  0.00              
ATOM   3384  CB  LEU   430     130.331 153.797 153.206  1.00  0.00              
ATOM   3385  C   LEU   430     128.972 155.067 154.842  1.00  0.00              
ATOM   3386  O   LEU   430     129.778 155.671 155.549  1.00  0.00              
ATOM   3387  CG  LEU   430     130.995 152.473 152.789  1.00  0.00           C  
ATOM   3388  CD1 LEU   430     131.999 152.690 151.646  1.00  0.00           C  
ATOM   3389  CD2 LEU   430     131.626 151.767 153.996  1.00  0.00           C  
ATOM   3390  N   GLY   431     127.772 155.611 154.533  1.00  0.00              
ATOM   3391  CA  GLY   431     127.374 156.896 155.037  1.00  0.00              
ATOM   3392  C   GLY   431     127.159 156.674 156.481  1.00  0.00              
ATOM   3393  O   GLY   431     127.593 157.444 157.336  1.00  0.00              
ATOM   3394  N   GLY   432     126.468 155.559 156.771  1.00  0.00              
ATOM   3395  CA  GLY   432     126.342 155.157 158.125  1.00  0.00              
ATOM   3396  C   GLY   432     127.724 154.682 158.371  1.00  0.00              
ATOM   3397  O   GLY   432     128.481 154.483 157.444  1.00  0.00              
ATOM   3398  N   GLN   433     128.145 154.513 159.605  1.00  0.00              
ATOM   3399  CA  GLN   433     129.484 154.083 159.892  1.00  0.00              
ATOM   3400  CB  GLN   433     129.923 152.807 159.160  1.00  0.00              
ATOM   3401  C   GLN   433     130.489 155.169 159.611  1.00  0.00              
ATOM   3402  O   GLN   433     131.381 155.398 160.424  1.00  0.00              
ATOM   3403  CG  GLN   433     129.419 151.540 159.848  1.00  0.00           C  
ATOM   3404  CD  GLN   433     130.115 151.450 161.201  1.00  0.00           C  
ATOM   3405  OE1 GLN   433     130.754 152.399 161.654  1.00  0.00           O  
ATOM   3406  NE2 GLN   433     129.985 150.274 161.867  1.00  0.00           N  
ATOM   3407  N   LEU   434     130.367 155.917 158.497  1.00  0.00              
ATOM   3408  CA  LEU   434     131.300 156.981 158.286  1.00  0.00              
ATOM   3409  CB  LEU   434     131.340 157.580 156.871  1.00  0.00              
ATOM   3410  C   LEU   434     130.907 158.066 159.228  1.00  0.00              
ATOM   3411  O   LEU   434     131.724 158.818 159.762  1.00  0.00              
ATOM   3412  CG  LEU   434     132.393 158.704 156.778  1.00  0.00           C  
ATOM   3413  CD1 LEU   434     133.800 158.151 157.056  1.00  0.00           C  
ATOM   3414  CD2 LEU   434     132.313 159.469 155.448  1.00  0.00           C  
ATOM   3415  N   GLY   435     129.587 158.151 159.442  1.00  0.00              
ATOM   3416  CA  GLY   435     128.996 159.119 160.307  1.00  0.00              
ATOM   3417  C   GLY   435     129.542 158.856 161.661  1.00  0.00              
ATOM   3418  O   GLY   435     129.480 159.712 162.527  1.00  0.00              
ATOM   3419  N   ILE   436     129.966 157.613 161.916  1.00  0.00              
ATOM   3420  CA  ILE   436     130.544 157.204 163.172  1.00  0.00              
ATOM   3421  CB  ILE   436     130.667 155.702 163.257  1.00  0.00              
ATOM   3422  C   ILE   436     131.821 157.727 163.470  1.00  0.00              
ATOM   3423  O   ILE   436     132.131 158.001 164.632  1.00  0.00              
ATOM   3424  CG2 ILE   436     131.514 155.336 164.488  1.00  0.00           C  
ATOM   3425  CG1 ILE   436     129.278 155.047 163.262  1.00  0.00           C  
ATOM   3426  CD1 ILE   436     128.438 155.414 164.484  1.00  0.00           C  
ATOM   3427  N   CYS   437     132.599 157.813 162.402  1.00  0.00              
ATOM   3428  CA  CYS   437     133.867 158.364 162.596  1.00  0.00              
ATOM   3429  CB  CYS   437     134.665 158.429 161.257  1.00  0.00              
ATOM   3430  C   CYS   437     133.479 159.755 163.083  1.00  0.00              
ATOM   3431  O   CYS   437     134.125 160.330 163.960  1.00  0.00              
ATOM   3432  SG  CYS   437     134.420 157.098 159.984  1.00  0.00           S  
ATOM   3433  N   ILE   438     132.343 160.293 162.552  1.00  0.00              
ATOM   3434  CA  ILE   438     131.768 161.541 162.988  1.00  0.00              
ATOM   3435  CB  ILE   438     130.703 162.084 162.070  1.00  0.00              
ATOM   3436  C   ILE   438     131.233 161.519 164.399  1.00  0.00              
ATOM   3437  O   ILE   438     131.507 162.439 165.168  1.00  0.00              
ATOM   3438  CG2 ILE   438     130.194 163.409 162.661  1.00  0.00           C  
ATOM   3439  CG1 ILE   438     131.233 162.200 160.628  1.00  0.00           C  
ATOM   3440  CD1 ILE   438     132.460 163.096 160.482  1.00  0.00           C  
ATOM   3441  N   GLY   439     130.460 160.482 164.782  1.00  0.00              
ATOM   3442  CA  GLY   439     129.793 160.423 166.057  1.00  0.00              
ATOM   3443  C   GLY   439     130.783 160.321 167.167  1.00  0.00              
ATOM   3444  O   GLY   439     130.671 161.018 168.172  1.00  0.00              
ATOM   3445  N   ALA   440     131.787 159.444 167.011  1.00  0.00              
ATOM   3446  CA  ALA   440     132.771 159.266 168.041  1.00  0.00              
ATOM   3447  CB  ALA   440     133.820 158.202 167.675  1.00  0.00              
ATOM   3448  C   ALA   440     133.478 160.582 168.157  1.00  0.00              
ATOM   3449  O   ALA   440     133.987 160.979 169.200  1.00  0.00              
ATOM   3450  N   SER   441     133.615 161.289 167.036  1.00  0.00              
ATOM   3451  CA  SER   441     134.287 162.540 167.109  1.00  0.00              
ATOM   3452  CB  SER   441     134.730 163.047 165.723  1.00  0.00              
ATOM   3453  C   SER   441     133.441 163.607 167.714  1.00  0.00              
ATOM   3454  O   SER   441     133.921 164.521 168.392  1.00  0.00              
ATOM   3455  OG  SER   441     135.698 162.172 165.161  1.00  0.00           O  
ATOM   3456  N   ALA   442     132.115 163.464 167.542  1.00  0.00              
ATOM   3457  CA  ALA   442     131.142 164.326 168.148  1.00  0.00              
ATOM   3458  CB  ALA   442     129.691 163.888 167.876  1.00  0.00              
ATOM   3459  C   ALA   442     131.413 164.122 169.585  1.00  0.00              
ATOM   3460  O   ALA   442     131.221 164.996 170.428  1.00  0.00              
ATOM   3461  N   LEU   443     131.896 162.905 169.864  1.00  0.00              
ATOM   3462  CA  LEU   443     132.227 162.493 171.154  1.00  0.00              
ATOM   3463  CB  LEU   443     132.473 160.989 171.418  1.00  0.00              
ATOM   3464  C   LEU   443     133.223 163.220 171.848  1.00  0.00              
ATOM   3465  O   LEU   443     133.222 163.195 173.080  1.00  0.00              
ATOM   3466  CG  LEU   443     131.262 160.065 171.203  1.00  0.00           C  
ATOM   3467  CD1 LEU   443     131.639 158.606 171.502  1.00  0.00           C  
ATOM   3468  CD2 LEU   443     130.038 160.525 172.011  1.00  0.00           C  
ATOM   3469  N   THR   444     134.139 163.796 171.104  1.00  0.00              
ATOM   3470  CA  THR   444     134.999 164.547 171.899  1.00  0.00              
ATOM   3471  CB  THR   444     136.147 165.118 171.123  1.00  0.00              
ATOM   3472  C   THR   444     134.149 165.652 172.493  1.00  0.00              
ATOM   3473  O   THR   444     134.341 166.013 173.649  1.00  0.00              
ATOM   3474  OG1 THR   444     137.182 165.507 172.009  1.00  0.00           O  
ATOM   3475  CG2 THR   444     135.658 166.333 170.329  1.00  0.00           C  
ATOM   3476  N   ILE   445     133.158 166.183 171.733  1.00  0.00              
ATOM   3477  CA  ILE   445     132.323 167.259 172.234  1.00  0.00              
ATOM   3478  CB  ILE   445     131.527 167.943 171.159  1.00  0.00              
ATOM   3479  C   ILE   445     131.364 166.900 173.327  1.00  0.00              
ATOM   3480  O   ILE   445     131.381 167.506 174.399  1.00  0.00              
ATOM   3481  CG2 ILE   445     130.564 168.922 171.850  1.00  0.00           C  
ATOM   3482  CG1 ILE   445     132.463 168.631 170.150  1.00  0.00           C  
ATOM   3483  CD1 ILE   445     133.245 167.657 169.272  1.00  0.00           C  
ATOM   3484  N   CYS   446     130.525 165.880 173.109  1.00  0.00              
ATOM   3485  CA  CYS   446     129.465 165.598 174.036  1.00  0.00              
ATOM   3486  CB  CYS   446     128.467 164.559 173.503  1.00  0.00              
ATOM   3487  C   CYS   446     130.028 165.093 175.322  1.00  0.00              
ATOM   3488  O   CYS   446     129.381 165.180 176.363  1.00  0.00              
ATOM   3489  SG  CYS   446     127.016 164.417 174.582  1.00  0.00           S  
ATOM   3490  N   GLU   447     131.210 164.461 175.258  1.00  0.00              
ATOM   3491  CA  GLU   447     131.809 163.862 176.409  1.00  0.00              
ATOM   3492  CB  GLU   447     132.918 162.878 176.005  1.00  0.00              
ATOM   3493  C   GLU   447     132.373 164.883 177.334  1.00  0.00              
ATOM   3494  O   GLU   447     132.251 164.732 178.548  1.00  0.00              
ATOM   3495  CG  GLU   447     132.963 161.643 176.903  1.00  0.00           C  
ATOM   3496  CD  GLU   447     131.767 160.785 176.492  1.00  0.00           C  
ATOM   3497  OE1 GLU   447     131.775 160.262 175.346  1.00  0.00           O  
ATOM   3498  OE2 GLU   447     130.821 160.655 177.313  1.00  0.00           O  
ATOM   3499  N   ILE   448     133.020 165.943 176.806  1.00  0.00              
ATOM   3500  CA  ILE   448     133.629 166.851 177.728  1.00  0.00              
ATOM   3501  CB  ILE   448     135.053 167.164 177.336  1.00  0.00              
ATOM   3502  C   ILE   448     132.805 168.105 177.758  1.00  0.00              
ATOM   3503  O   ILE   448     133.308 169.223 177.872  1.00  0.00              
ATOM   3504  CG2 ILE   448     135.694 168.027 178.436  1.00  0.00           C  
ATOM   3505  CG1 ILE   448     135.853 165.859 177.162  1.00  0.00           C  
ATOM   3506  CD1 ILE   448     135.533 165.035 175.913  1.00  0.00           C  
ATOM   3507  N   VAL   449     131.475 167.935 177.710  1.00  0.00              
ATOM   3508  CA  VAL   449     130.597 169.064 177.771  1.00  0.00              
ATOM   3509  CB  VAL   449     129.156 168.675 177.592  1.00  0.00              
ATOM   3510  C   VAL   449     130.741 169.692 179.124  1.00  0.00              
ATOM   3511  O   VAL   449     130.934 170.902 179.240  1.00  0.00              
ATOM   3512  CG1 VAL   449     128.272 169.915 177.811  1.00  0.00           C  
ATOM   3513  CG2 VAL   449     128.998 168.041 176.199  1.00  0.00           C  
ATOM   3514  N   GLN   450     130.664 168.869 180.190  1.00  0.00              
ATOM   3515  CA  GLN   450     130.728 169.373 181.534  1.00  0.00              
ATOM   3516  CB  GLN   450     130.506 168.316 182.629  1.00  0.00              
ATOM   3517  C   GLN   450     132.076 169.925 181.848  1.00  0.00              
ATOM   3518  O   GLN   450     132.186 171.026 182.381  1.00  0.00              
ATOM   3519  CG  GLN   450     130.677 168.911 184.033  1.00  0.00           C  
ATOM   3520  CD  GLN   450     130.863 167.789 185.049  1.00  0.00           C  
ATOM   3521  OE1 GLN   450     130.755 166.607 184.726  1.00  0.00           O  
ATOM   3522  NE2 GLN   450     131.163 168.170 186.320  1.00  0.00           N  
ATOM   3523  N   TYR   451     133.145 169.184 181.509  1.00  0.00              
ATOM   3524  CA  TYR   451     134.450 169.590 181.932  1.00  0.00              
ATOM   3525  CB  TYR   451     135.539 168.567 181.568  1.00  0.00              
ATOM   3526  C   TYR   451     134.742 170.886 181.268  1.00  0.00              
ATOM   3527  O   TYR   451     135.294 171.799 181.880  1.00  0.00              
ATOM   3528  CG  TYR   451     136.673 168.838 182.494  1.00  0.00           C  
ATOM   3529  CD1 TYR   451     136.580 168.423 183.803  1.00  0.00           C  
ATOM   3530  CD2 TYR   451     137.812 169.484 182.082  1.00  0.00           C  
ATOM   3531  CE1 TYR   451     137.604 168.651 184.690  1.00  0.00           C  
ATOM   3532  CE2 TYR   451     138.842 169.716 182.963  1.00  0.00           C  
ATOM   3533  CZ  TYR   451     138.738 169.303 184.270  1.00  0.00           C  
ATOM   3534  OH  TYR   451     139.794 169.541 185.177  1.00  0.00           O  
ATOM   3535  N   LEU   452     134.354 171.007 179.988  1.00  0.00              
ATOM   3536  CA  LEU   452     134.629 172.217 179.285  1.00  0.00              
ATOM   3537  CB  LEU   452     134.196 172.182 177.810  1.00  0.00              
ATOM   3538  C   LEU   452     133.911 173.326 179.979  1.00  0.00              
ATOM   3539  O   LEU   452     134.489 174.380 180.235  1.00  0.00              
ATOM   3540  CG  LEU   452     134.520 173.484 177.050  1.00  0.00           C  
ATOM   3541  CD1 LEU   452     136.029 173.778 177.078  1.00  0.00           C  
ATOM   3542  CD2 LEU   452     133.960 173.452 175.619  1.00  0.00           C  
ATOM   3543  N   ILE   453     132.637 173.101 180.345  1.00  0.00              
ATOM   3544  CA  ILE   453     131.882 174.142 180.976  1.00  0.00              
ATOM   3545  CB  ILE   453     130.470 173.720 181.268  1.00  0.00              
ATOM   3546  C   ILE   453     132.537 174.472 182.283  1.00  0.00              
ATOM   3547  O   ILE   453     132.784 175.639 182.582  1.00  0.00              
ATOM   3548  CG2 ILE   453     129.795 174.830 182.094  1.00  0.00           C  
ATOM   3549  CG1 ILE   453     129.732 173.391 179.958  1.00  0.00           C  
ATOM   3550  CD1 ILE   453     128.419 172.639 180.167  1.00  0.00           C  
ATOM   3551  N   LYS   454     132.855 173.449 183.100  1.00  0.00              
ATOM   3552  CA  LYS   454     133.395 173.746 184.394  1.00  0.00              
ATOM   3553  CB  LYS   454     133.514 172.515 185.302  1.00  0.00              
ATOM   3554  C   LYS   454     134.746 174.382 184.296  1.00  0.00              
ATOM   3555  O   LYS   454     134.936 175.500 184.771  1.00  0.00              
ATOM   3556  CG  LYS   454     133.934 172.893 186.722  1.00  0.00           C  
ATOM   3557  CD  LYS   454     133.641 171.818 187.770  1.00  0.00           C  
ATOM   3558  CE  LYS   454     134.591 170.621 187.711  1.00  0.00           C  
ATOM   3559  NZ  LYS   454     134.314 169.705 188.838  1.00  0.00           N  
ATOM   3560  N   LYS   455     135.724 173.706 183.663  1.00  0.00              
ATOM   3561  CA  LYS   455     136.992 174.362 183.520  1.00  0.00              
ATOM   3562  CB  LYS   455     138.175 173.772 184.317  1.00  0.00              
ATOM   3563  C   LYS   455     137.328 174.330 182.074  1.00  0.00              
ATOM   3564  O   LYS   455     137.625 173.281 181.503  1.00  0.00              
ATOM   3565  CG  LYS   455     139.448 174.587 184.051  1.00  0.00           C  
ATOM   3566  CD  LYS   455     140.574 174.484 185.085  1.00  0.00           C  
ATOM   3567  CE  LYS   455     140.752 173.110 185.729  1.00  0.00           C  
ATOM   3568  NZ  LYS   455     140.298 173.158 187.138  1.00  0.00           N  
ATOM   3569  N   CYS   456     137.262 175.514 181.443  1.00  0.00              
ATOM   3570  CA  CYS   456     137.484 175.619 180.039  1.00  0.00              
ATOM   3571  CB  CYS   456     137.208 177.034 179.509  1.00  0.00              
ATOM   3572  C   CYS   456     138.902 175.273 179.707  1.00  0.00              
ATOM   3573  O   CYS   456     139.166 174.485 178.800  1.00  0.00              
ATOM   3574  SG  CYS   456     135.467 177.518 179.719  1.00  0.00           S  
ATOM   3575  N   PHE   457     139.855 175.847 180.460  1.00  0.00              
ATOM   3576  CA  PHE   457     141.253 175.724 180.154  1.00  0.00              
ATOM   3577  CB  PHE   457     142.105 176.459 181.201  1.00  0.00              
ATOM   3578  C   PHE   457     141.690 174.299 180.250  1.00  0.00              
ATOM   3579  O   PHE   457     142.234 173.730 179.306  1.00  0.00              
ATOM   3580  CG  PHE   457     141.570 177.842 181.369  1.00  0.00           C  
ATOM   3581  CD1 PHE   457     140.444 178.053 182.133  1.00  0.00           C  
ATOM   3582  CD2 PHE   457     142.189 178.925 180.790  1.00  0.00           C  
ATOM   3583  CE1 PHE   457     139.936 179.318 182.309  1.00  0.00           C  
ATOM   3584  CE2 PHE   457     141.684 180.192 180.963  1.00  0.00           C  
ATOM   3585  CZ  PHE   457     140.556 180.393 181.721  1.00  0.00           C  
ATOM   3586  N   ALA   458     141.437 173.682 181.416  1.00  0.00              
ATOM   3587  CA  ALA   458     141.917 172.361 181.697  1.00  0.00              
ATOM   3588  CB  ALA   458     141.624 171.913 183.139  1.00  0.00              
ATOM   3589  C   ALA   458     141.288 171.358 180.787  1.00  0.00              
ATOM   3590  O   ALA   458     141.943 170.427 180.322  1.00  0.00              
ATOM   3591  N   SER   459     139.991 171.530 180.496  1.00  0.00              
ATOM   3592  CA  SER   459     139.275 170.532 179.761  1.00  0.00              
ATOM   3593  CB  SER   459     137.811 170.923 179.501  1.00  0.00              
ATOM   3594  C   SER   459     139.909 170.302 178.435  1.00  0.00              
ATOM   3595  O   SER   459     140.032 169.161 177.991  1.00  0.00              
ATOM   3596  OG  SER   459     137.751 172.058 178.648  1.00  0.00           O  
ATOM   3597  N   ASN   460     140.358 171.375 177.769  1.00  0.00              
ATOM   3598  CA  ASN   460     140.850 171.199 176.438  1.00  0.00              
ATOM   3599  CB  ASN   460     141.318 172.517 175.798  1.00  0.00              
ATOM   3600  C   ASN   460     142.019 170.262 176.424  1.00  0.00              
ATOM   3601  O   ASN   460     142.053 169.313 175.642  1.00  0.00              
ATOM   3602  CG  ASN   460     141.614 172.246 174.330  1.00  0.00           C  
ATOM   3603  OD1 ASN   460     141.050 171.334 173.728  1.00  0.00           O  
ATOM   3604  ND2 ASN   460     142.533 173.054 173.736  1.00  0.00           N  
ATOM   3605  N   LYS   461     143.000 170.492 177.314  1.00  0.00              
ATOM   3606  CA  LYS   461     144.219 169.737 177.272  1.00  0.00              
ATOM   3607  CB  LYS   461     145.209 170.211 178.346  1.00  0.00              
ATOM   3608  C   LYS   461     143.973 168.284 177.537  1.00  0.00              
ATOM   3609  O   LYS   461     144.323 167.424 176.730  1.00  0.00              
ATOM   3610  CG  LYS   461     145.480 171.715 178.284  1.00  0.00           C  
ATOM   3611  CD  LYS   461     146.138 172.196 176.990  1.00  0.00           C  
ATOM   3612  CE  LYS   461     146.225 173.721 176.917  1.00  0.00           C  
ATOM   3613  NZ  LYS   461     147.489 174.130 176.265  1.00  0.00           N  
ATOM   3614  N   LYS   462     143.326 167.978 178.675  1.00  0.00              
ATOM   3615  CA  LYS   462     143.157 166.617 179.099  1.00  0.00              
ATOM   3616  CB  LYS   462     142.492 166.549 180.483  1.00  0.00              
ATOM   3617  C   LYS   462     142.296 165.861 178.140  1.00  0.00              
ATOM   3618  O   LYS   462     142.661 164.778 177.683  1.00  0.00              
ATOM   3619  CG  LYS   462     141.114 167.220 180.501  1.00  0.00           C  
ATOM   3620  CD  LYS   462     140.408 167.158 181.856  1.00  0.00           C  
ATOM   3621  CE  LYS   462     140.578 165.816 182.564  1.00  0.00           C  
ATOM   3622  NZ  LYS   462     140.074 164.724 181.702  1.00  0.00           N  
ATOM   3623  N   SER   463     141.132 166.430 177.785  1.00  0.00              
ATOM   3624  CA  SER   463     140.214 165.719 176.946  1.00  0.00              
ATOM   3625  CB  SER   463     138.933 166.512 176.652  1.00  0.00              
ATOM   3626  C   SER   463     140.843 165.463 175.628  1.00  0.00              
ATOM   3627  O   SER   463     140.834 164.337 175.133  1.00  0.00              
ATOM   3628  OG  SER   463     138.184 165.849 175.645  1.00  0.00           O  
ATOM   3629  N   LYS   464     141.425 166.512 175.027  1.00  0.00              
ATOM   3630  CA  LYS   464     141.943 166.339 173.710  1.00  0.00              
ATOM   3631  CB  LYS   464     141.830 167.630 172.880  1.00  0.00              
ATOM   3632  C   LYS   464     143.386 166.008 173.838  1.00  0.00              
ATOM   3633  O   LYS   464     144.253 166.858 173.641  1.00  0.00              
ATOM   3634  CG  LYS   464     141.803 167.425 171.364  1.00  0.00           C  
ATOM   3635  CD  LYS   464     140.513 166.753 170.887  1.00  0.00           C  
ATOM   3636  CE  LYS   464     140.217 166.960 169.400  1.00  0.00           C  
ATOM   3637  NZ  LYS   464     139.566 168.275 169.196  1.00  0.00           N  
ATOM   3638  N   SER   465     143.683 164.745 174.184  1.00  0.00              
ATOM   3639  CA  SER   465     145.055 164.355 174.169  1.00  0.00              
ATOM   3640  CB  SER   465     145.303 162.956 174.760  1.00  0.00              
ATOM   3641  C   SER   465     145.318 164.293 172.707  1.00  0.00              
ATOM   3642  O   SER   465     144.376 164.188 171.923  1.00  0.00              
ATOM   3643  OG  SER   465     144.616 161.972 174.000  1.00  0.00           O  
ATOM   3644  N   ASP   466     146.581 164.382 172.270  1.00  0.00              
ATOM   3645  CA  ASP   466     146.717 164.427 170.849  1.00  0.00              
ATOM   3646  CB  ASP   466     147.275 165.772 170.362  1.00  0.00              
ATOM   3647  C   ASP   466     147.733 163.422 170.448  1.00  0.00              
ATOM   3648  O   ASP   466     148.721 163.195 171.144  1.00  0.00              
ATOM   3649  CG  ASP   466     146.397 166.867 170.945  1.00  0.00           C  
ATOM   3650  OD1 ASP   466     146.386 166.998 172.198  1.00  0.00           O  
ATOM   3651  OD2 ASP   466     145.726 167.582 170.155  1.00  0.00           O  
ATOM   3652  N   LYS   467     147.475 162.759 169.316  1.00  0.00              
ATOM   3653  CA  LYS   467     148.477 161.945 168.719  1.00  0.00              
ATOM   3654  CB  LYS   467     147.926 160.661 168.086  1.00  0.00              
ATOM   3655  C   LYS   467     148.938 162.829 167.594  1.00  0.00              
ATOM   3656  O   LYS   467     148.117 163.404 166.881  1.00  0.00              
ATOM   3657  CG  LYS   467     147.704 159.534 169.089  1.00  0.00           C  
ATOM   3658  CD  LYS   467     149.020 159.013 169.663  1.00  0.00           C  
ATOM   3659  CE  LYS   467     148.875 157.699 170.426  1.00  0.00           C  
ATOM   3660  NZ  LYS   467     150.057 156.850 170.161  1.00  0.00           N  
ATOM   3661  N   SER   468     150.260 162.982 167.408  1.00  0.00              
ATOM   3662  CA  SER   468     150.766 163.814 166.350  1.00  0.00              
ATOM   3663  CB  SER   468     150.541 163.223 164.947  1.00  0.00              
ATOM   3664  C   SER   468     150.168 165.185 166.377  1.00  0.00              
ATOM   3665  O   SER   468     149.529 165.606 165.414  1.00  0.00              
ATOM   3666  OG  SER   468     151.269 162.012 164.809  1.00  0.00           O  
ATOM   3667  N   SER   469     150.360 165.927 167.485  1.00  0.00              
ATOM   3668  CA  SER   469     149.818 167.256 167.549  1.00  0.00              
ATOM   3669  CB  SER   469     149.513 167.738 168.979  1.00  0.00              
ATOM   3670  C   SER   469     150.764 168.242 166.949  1.00  0.00              
ATOM   3671  O   SER   469     151.969 168.010 166.864  1.00  0.00              
ATOM   3672  OG  SER   469     150.722 167.915 169.702  1.00  0.00           O  
ATOM   3673  N   THR   470     150.192 169.371 166.485  1.00  0.00              
ATOM   3674  CA  THR   470     150.938 170.522 166.070  1.00  0.00              
ATOM   3675  CB  THR   470     150.198 171.393 165.092  1.00  0.00              
ATOM   3676  C   THR   470     151.043 171.226 167.384  1.00  0.00              
ATOM   3677  O   THR   470     151.201 170.551 168.400  1.00  0.00              
ATOM   3678  OG1 THR   470     150.997 172.507 164.723  1.00  0.00           O  
ATOM   3679  CG2 THR   470     148.869 171.858 165.720  1.00  0.00           C  
ATOM   3680  N   ASN   471     150.994 172.572 167.437  1.00  0.00              
ATOM   3681  CA  ASN   471     151.003 173.149 168.752  1.00  0.00              
ATOM   3682  CB  ASN   471     150.871 174.683 168.737  1.00  0.00              
ATOM   3683  C   ASN   471     149.764 172.639 169.416  1.00  0.00              
ATOM   3684  O   ASN   471     149.812 172.017 170.476  1.00  0.00              
ATOM   3685  CG  ASN   471     152.065 175.280 168.007  1.00  0.00           C  
ATOM   3686  OD1 ASN   471     151.907 176.143 167.146  1.00  0.00           O  
ATOM   3687  ND2 ASN   471     153.293 174.816 168.362  1.00  0.00           N  
ATOM   3688  N   THR   472     148.613 172.880 168.765  1.00  0.00              
ATOM   3689  CA  THR   472     147.353 172.358 169.198  1.00  0.00              
ATOM   3690  CB  THR   472     146.568 173.295 170.068  1.00  0.00              
ATOM   3691  C   THR   472     146.568 172.196 167.937  1.00  0.00              
ATOM   3692  O   THR   472     146.575 173.085 167.088  1.00  0.00              
ATOM   3693  OG1 THR   472     147.303 173.611 171.241  1.00  0.00           O  
ATOM   3694  CG2 THR   472     145.236 172.623 170.442  1.00  0.00           C  
ATOM   3695  N   ILE   473     145.878 171.055 167.760  1.00  0.00              
ATOM   3696  CA  ILE   473     145.074 170.936 166.581  1.00  0.00              
ATOM   3697  CB  ILE   473     145.236 169.616 165.867  1.00  0.00              
ATOM   3698  C   ILE   473     143.656 171.114 167.042  1.00  0.00              
ATOM   3699  O   ILE   473     143.059 170.241 167.671  1.00  0.00              
ATOM   3700  CG2 ILE   473     146.668 169.568 165.312  1.00  0.00           C  
ATOM   3701  CG1 ILE   473     144.882 168.420 166.769  1.00  0.00           C  
ATOM   3702  CD1 ILE   473     144.738 167.101 166.013  1.00  0.00           C  
ATOM   3703  N   SER   474     143.084 172.302 166.771  1.00  0.00              
ATOM   3704  CA  SER   474     141.758 172.581 167.236  1.00  0.00              
ATOM   3705  CB  SER   474     141.302 174.020 166.933  1.00  0.00              
ATOM   3706  C   SER   474     140.780 171.666 166.570  1.00  0.00              
ATOM   3707  O   SER   474     140.153 170.823 167.212  1.00  0.00              
ATOM   3708  OG  SER   474     142.092 174.951 167.658  1.00  0.00           O  
ATOM   3709  N   LEU   475     140.648 171.811 165.239  1.00  0.00              
ATOM   3710  CA  LEU   475     139.683 171.076 164.474  1.00  0.00              
ATOM   3711  CB  LEU   475     139.691 171.503 162.990  1.00  0.00              
ATOM   3712  C   LEU   475     139.995 169.613 164.543  1.00  0.00              
ATOM   3713  O   LEU   475     139.142 168.801 164.897  1.00  0.00              
ATOM   3714  CG  LEU   475     140.991 171.201 162.204  1.00  0.00           C  
ATOM   3715  CD1 LEU   475     140.906 171.757 160.776  1.00  0.00           C  
ATOM   3716  CD2 LEU   475     142.256 171.685 162.930  1.00  0.00           C  
ATOM   3717  N   GLY   476     141.247 169.248 164.220  1.00  0.00              
ATOM   3718  CA  GLY   476     141.713 167.898 164.323  1.00  0.00              
ATOM   3719  C   GLY   476     140.847 166.928 163.599  1.00  0.00              
ATOM   3720  O   GLY   476     140.807 166.873 162.371  1.00  0.00              
ATOM   3721  N   HIS   477     140.120 166.138 164.404  1.00  0.00              
ATOM   3722  CA  HIS   477     139.341 165.012 163.998  1.00  0.00              
ATOM   3723  CB  HIS   477     138.591 164.382 165.182  1.00  0.00              
ATOM   3724  C   HIS   477     138.304 165.413 163.001  1.00  0.00              
ATOM   3725  O   HIS   477     137.992 164.634 162.101  1.00  0.00              
ATOM   3726  ND1 HIS   477     138.101 166.294 166.784  1.00  0.00           N  
ATOM   3727  CG  HIS   477     137.682 165.373 165.849  1.00  0.00           C  
ATOM   3728  NE2 HIS   477     135.922 166.633 166.493  1.00  0.00           N  
ATOM   3729  CD2 HIS   477     136.348 165.594 165.684  1.00  0.00           C  
ATOM   3730  CE1 HIS   477     137.010 167.021 167.135  1.00  0.00           C  
ATOM   3731  N   ASP   478     137.745 166.630 163.129  1.00  0.00              
ATOM   3732  CA  ASP   478     136.686 167.048 162.255  1.00  0.00              
ATOM   3733  CB  ASP   478     136.265 168.507 162.508  1.00  0.00              
ATOM   3734  C   ASP   478     137.199 166.940 160.871  1.00  0.00              
ATOM   3735  O   ASP   478     136.485 166.505 159.969  1.00  0.00              
ATOM   3736  CG  ASP   478     134.933 168.769 161.818  1.00  0.00           C  
ATOM   3737  OD1 ASP   478     134.737 168.266 160.681  1.00  0.00           O  
ATOM   3738  OD2 ASP   478     134.085 169.469 162.433  1.00  0.00           O  
ATOM   3739  N   LYS   479     138.468 167.316 160.664  1.00  0.00              
ATOM   3740  CA  LYS   479     138.960 167.130 159.343  1.00  0.00              
ATOM   3741  CB  LYS   479     139.886 168.251 158.835  1.00  0.00              
ATOM   3742  C   LYS   479     139.739 165.865 159.317  1.00  0.00              
ATOM   3743  O   LYS   479     140.561 165.586 160.189  1.00  0.00              
ATOM   3744  CG  LYS   479     139.172 169.582 158.590  1.00  0.00           C  
ATOM   3745  CD  LYS   479     140.112 170.703 158.143  1.00  0.00           C  
ATOM   3746  CE  LYS   479     139.401 172.035 157.900  1.00  0.00           C  
ATOM   3747  NZ  LYS   479     140.389 173.074 157.531  1.00  0.00           N  
ATOM   3748  N   LYS   480     139.447 165.055 158.286  1.00  0.00              
ATOM   3749  CA  LYS   480     140.215 163.907 157.914  1.00  0.00              
ATOM   3750  CB  LYS   480     139.465 162.994 156.936  1.00  0.00              
ATOM   3751  C   LYS   480     141.248 164.609 157.050  1.00  0.00              
ATOM   3752  O   LYS   480     141.219 165.838 157.040  1.00  0.00              
ATOM   3753  CG  LYS   480     139.058 163.767 155.676  1.00  0.00           C  
ATOM   3754  CD  LYS   480     138.686 162.900 154.471  1.00  0.00           C  
ATOM   3755  CE  LYS   480     137.432 162.049 154.675  1.00  0.00           C  
ATOM   3756  NZ  LYS   480     137.749 160.886 155.530  1.00  0.00           N  
ATOM   3757  N   PRO   481     142.170 164.067 156.300  1.00  0.00              
ATOM   3758  CA  PRO   481     142.436 162.663 156.182  1.00  0.00              
ATOM   3759  CB  PRO   481     142.866 162.411 154.734  1.00  0.00              
ATOM   3760  C   PRO   481     143.552 162.301 157.101  1.00  0.00              
ATOM   3761  O   PRO   481     143.951 163.126 157.922  1.00  0.00              
ATOM   3762  CD  PRO   481     142.369 164.737 155.022  1.00  0.00           C  
ATOM   3763  CG  PRO   481     142.358 163.632 153.963  1.00  0.00           C  
ATOM   3764  N   PHE   482     144.089 161.073 156.946  1.00  0.00              
ATOM   3765  CA  PHE   482     145.140 160.630 157.807  1.00  0.00              
ATOM   3766  CB  PHE   482     145.007 159.134 158.139  1.00  0.00              
ATOM   3767  C   PHE   482     146.490 160.809 157.160  1.00  0.00              
ATOM   3768  O   PHE   482     147.028 159.862 156.589  1.00  0.00              
ATOM   3769  CG  PHE   482     143.641 158.941 158.704  1.00  0.00           C  
ATOM   3770  CD1 PHE   482     143.387 159.161 160.037  1.00  0.00           C  
ATOM   3771  CD2 PHE   482     142.608 158.543 157.886  1.00  0.00           C  
ATOM   3772  CE1 PHE   482     142.122 158.983 160.546  1.00  0.00           C  
ATOM   3773  CE2 PHE   482     141.341 158.363 158.390  1.00  0.00           C  
ATOM   3774  CZ  PHE   482     141.095 158.585 159.724  1.00  0.00           C  
ATOM   3775  N   GLU   483     147.084 162.026 157.221  1.00  0.00              
ATOM   3776  CA  GLU   483     148.415 162.193 156.691  1.00  0.00              
ATOM   3777  CB  GLU   483     148.839 163.669 156.606  1.00  0.00              
ATOM   3778  C   GLU   483     149.386 161.498 157.584  1.00  0.00              
ATOM   3779  O   GLU   483     150.087 160.571 157.183  1.00  0.00              
ATOM   3780  CG  GLU   483     150.248 163.874 156.047  1.00  0.00           C  
ATOM   3781  CD  GLU   483     150.529 165.370 156.023  1.00  0.00           C  
ATOM   3782  OE1 GLU   483     149.792 166.098 155.306  1.00  0.00           O  
ATOM   3783  OE2 GLU   483     151.480 165.805 156.725  1.00  0.00           O  
ATOM   3784  N   THR   484     149.414 161.946 158.850  1.00  0.00              
ATOM   3785  CA  THR   484     150.146 161.333 159.914  1.00  0.00              
ATOM   3786  CB  THR   484     150.828 162.312 160.831  1.00  0.00              
ATOM   3787  C   THR   484     149.007 160.691 160.609  1.00  0.00              
ATOM   3788  O   THR   484     148.096 160.208 159.936  1.00  0.00              
ATOM   3789  OG1 THR   484     151.534 161.618 161.848  1.00  0.00           O  
ATOM   3790  CG2 THR   484     149.791 163.272 161.435  1.00  0.00           C  
ATOM   3791  N   THR   485     149.003 160.616 161.945  1.00  0.00              
ATOM   3792  CA  THR   485     147.786 160.103 162.479  1.00  0.00              
ATOM   3793  CB  THR   485     147.833 159.938 163.968  1.00  0.00              
ATOM   3794  C   THR   485     146.687 161.063 162.119  1.00  0.00              
ATOM   3795  O   THR   485     145.694 160.672 161.508  1.00  0.00              
ATOM   3796  OG1 THR   485     148.129 161.179 164.591  1.00  0.00           O  
ATOM   3797  CG2 THR   485     148.906 158.888 164.312  1.00  0.00           C  
ATOM   3798  N   THR   486     146.838 162.356 162.473  1.00  0.00              
ATOM   3799  CA  THR   486     145.878 163.344 162.060  1.00  0.00              
ATOM   3800  CB  THR   486     144.693 163.436 162.986  1.00  0.00              
ATOM   3801  C   THR   486     146.583 164.676 161.984  1.00  0.00              
ATOM   3802  O   THR   486     146.475 165.511 162.881  1.00  0.00              
ATOM   3803  OG1 THR   486     143.788 164.427 162.523  1.00  0.00           O  
ATOM   3804  CG2 THR   486     145.147 163.703 164.434  1.00  0.00           C  
ATOM   3805  N   VAL   487     147.339 164.921 160.898  1.00  0.00              
ATOM   3806  CA  VAL   487     147.945 166.214 160.728  1.00  0.00              
ATOM   3807  CB  VAL   487     149.449 166.181 160.595  1.00  0.00              
ATOM   3808  C   VAL   487     147.370 166.704 159.442  1.00  0.00              
ATOM   3809  O   VAL   487     147.332 165.972 158.452  1.00  0.00              
ATOM   3810  CG1 VAL   487     149.844 165.361 159.354  1.00  0.00           C  
ATOM   3811  CG2 VAL   487     149.977 167.624 160.548  1.00  0.00           C  
ATOM   3812  N   THR   488     146.874 167.950 159.414  1.00  0.00              
ATOM   3813  CA  THR   488     146.274 168.391 158.194  1.00  0.00              
ATOM   3814  CB  THR   488     144.772 168.211 158.169  1.00  0.00              
ATOM   3815  C   THR   488     146.680 169.806 157.929  1.00  0.00              
ATOM   3816  O   THR   488     147.555 170.058 157.103  1.00  0.00              
ATOM   3817  OG1 THR   488     144.242 168.670 156.935  1.00  0.00           O  
ATOM   3818  CG2 THR   488     144.101 168.903 159.368  1.00  0.00           C  
ATOM   3819  N   ASN   489     146.055 170.781 158.610  1.00  0.00              
ATOM   3820  CA  ASN   489     146.393 172.143 158.342  1.00  0.00              
ATOM   3821  CB  ASN   489     145.519 173.154 159.104  1.00  0.00              
ATOM   3822  C   ASN   489     147.824 172.400 158.688  1.00  0.00              
ATOM   3823  O   ASN   489     148.537 173.047 157.923  1.00  0.00              
ATOM   3824  CG  ASN   489     144.157 173.180 158.424  1.00  0.00           C  
ATOM   3825  OD1 ASN   489     143.644 172.147 157.998  1.00  0.00           O  
ATOM   3826  ND2 ASN   489     143.561 174.397 158.297  1.00  0.00           N  
ATOM   3827  N   ILE   490     148.303 171.892 159.839  1.00  0.00              
ATOM   3828  CA  ILE   490     149.647 172.232 160.199  1.00  0.00              
ATOM   3829  CB  ILE   490     150.041 171.818 161.592  1.00  0.00              
ATOM   3830  C   ILE   490     150.636 171.696 159.211  1.00  0.00              
ATOM   3831  O   ILE   490     151.493 172.443 158.742  1.00  0.00              
ATOM   3832  CG2 ILE   490     149.211 172.663 162.572  1.00  0.00           C  
ATOM   3833  CG1 ILE   490     149.899 170.303 161.803  1.00  0.00           C  
ATOM   3834  CD1 ILE   490     148.446 169.829 161.763  1.00  0.00           C  
ATOM   3835  N   ASP   491     150.551 170.406 158.833  1.00  0.00              
ATOM   3836  CA  ASP   491     151.527 169.932 157.892  1.00  0.00              
ATOM   3837  CB  ASP   491     152.290 168.673 158.335  1.00  0.00              
ATOM   3838  C   ASP   491     150.837 169.621 156.615  1.00  0.00              
ATOM   3839  O   ASP   491     149.795 168.969 156.622  1.00  0.00              
ATOM   3840  CG  ASP   491     153.251 169.085 159.440  1.00  0.00           C  
ATOM   3841  OD1 ASP   491     153.210 170.275 159.853  1.00  0.00           O  
ATOM   3842  OD2 ASP   491     154.042 168.212 159.883  1.00  0.00           O  
ATOM   3843  N   LEU   492     151.441 170.106 155.505  1.00  0.00              
ATOM   3844  CA  LEU   492     151.031 169.996 154.129  1.00  0.00              
ATOM   3845  CB  LEU   492     152.175 169.520 153.212  1.00  0.00              
ATOM   3846  C   LEU   492     149.887 169.013 153.913  1.00  0.00              
ATOM   3847  O   LEU   492     148.742 169.330 154.330  1.00  0.00              
ATOM   3848  CG  LEU   492     153.393 170.462 153.148  1.00  0.00           C  
ATOM   3849  CD1 LEU   492     154.475 169.908 152.206  1.00  0.00           C  
ATOM   3850  CD2 LEU   492     152.977 171.897 152.783  1.00  0.00           C  
ATOM   3851  OXT LEU   492     150.152 167.931 153.324  1.00  0.00           O  
TER
