# Supplementary material for: A Na+ leak channel cloned from Trichoplax adhaerens extends extracellular pH and Ca2+ sensing for the DEG/ENaC family close to the base of Metazoa
Source: J Biol Chem. 2019 Sep 15;294(44):16320–36. doi: 10.1074/jbc.RA119.010542 (PMC6827283; doi:10.1074/jbc.RA119.010542)
Supplement: Supporting Information [file supp_RA119.010542_155050_1_supp_391149_pxf4hm.zip › SupplementaryFile2/TadNaC8.pdb]

REMARK  99  Chain ID : 1
REMARK  99  Residues : 559
REMARK  99  Atoms    : 4478
REMARK  99  File     : final.sc.pdb
ATOM      1  N   MET     1      15.618  -7.475   0.741  1.00  0.00              
ATOM      2  CA  MET     1      16.404  -6.322   0.247  1.00  0.00              
ATOM      3  CB  MET     1      17.911  -6.590   0.434  1.00  0.00              
ATOM      4  C   MET     1      16.126  -6.118  -1.211  1.00  0.00              
ATOM      5  O   MET     1      15.227  -6.742  -1.772  1.00  0.00              
ATOM      6  CG  MET     1      18.812  -5.374   0.199  1.00  0.00           C  
ATOM      7  SD  MET     1      18.748  -4.113   1.508  1.00  0.00           S  
ATOM      8  CE  MET     1      17.209  -3.348   0.923  1.00  0.00           C  
ATOM      9  N   SER     2      16.890  -5.223  -1.868  1.00  0.00              
ATOM     10  CA  SER     2      16.641  -4.927  -3.250  1.00  0.00              
ATOM     11  CB  SER     2      17.047  -3.496  -3.646  1.00  0.00              
ATOM     12  C   SER     2      17.424  -5.851  -4.128  1.00  0.00              
ATOM     13  O   SER     2      18.376  -6.493  -3.689  1.00  0.00              
ATOM     14  OG  SER     2      16.302  -2.546  -2.899  1.00  0.00           O  
ATOM     15  N   GLN     3      17.011  -5.946  -5.412  1.00  0.00              
ATOM     16  CA  GLN     3      17.771  -6.697  -6.368  1.00  0.00              
ATOM     17  CB  GLN     3      17.049  -7.808  -7.129  1.00  0.00              
ATOM     18  C   GLN     3      18.430  -5.683  -7.298  1.00  0.00              
ATOM     19  O   GLN     3      18.542  -4.518  -6.918  1.00  0.00              
ATOM     20  CG  GLN     3      16.849  -9.035  -6.246  1.00  0.00           C  
ATOM     21  CD  GLN     3      18.243  -9.427  -5.773  1.00  0.00           C  
ATOM     22  OE1 GLN     3      19.232  -9.190  -6.464  1.00  0.00           O  
ATOM     23  NE2 GLN     3      18.332 -10.026  -4.555  1.00  0.00           N  
ATOM     24  N   SER     4      19.002  -6.062  -8.476  1.00  0.00              
ATOM     25  CA  SER     4      19.502  -4.993  -9.326  1.00  0.00              
ATOM     26  CB  SER     4      20.645  -4.197  -8.671  1.00  0.00              
ATOM     27  C   SER     4      20.027  -5.471 -10.664  1.00  0.00              
ATOM     28  O   SER     4      20.521  -6.593 -10.770  1.00  0.00              
ATOM     29  OG  SER     4      21.096  -3.170  -9.542  1.00  0.00           O  
ATOM     30  N   SER     5      19.902  -4.615 -11.727  1.00  0.00              
ATOM     31  CA  SER     5      20.540  -4.838 -13.012  1.00  0.00              
ATOM     32  CB  SER     5      20.593  -6.301 -13.490  1.00  0.00              
ATOM     33  C   SER     5      20.190  -3.823 -14.062  1.00  0.00              
ATOM     34  O   SER     5      19.330  -2.972 -13.846  1.00  0.00              
ATOM     35  OG  SER     5      21.209  -6.428 -14.760  1.00  0.00           O  
ATOM     36  N   ASP     6      20.938  -3.829 -15.198  1.00  0.00              
ATOM     37  CA  ASP     6      20.704  -2.885 -16.258  1.00  0.00              
ATOM     38  CB  ASP     6      21.504  -1.573 -16.125  1.00  0.00              
ATOM     39  C   ASP     6      21.011  -3.481 -17.603  1.00  0.00              
ATOM     40  O   ASP     6      21.860  -4.364 -17.716  1.00  0.00              
ATOM     41  CG  ASP     6      22.991  -1.871 -16.237  1.00  0.00           C  
ATOM     42  OD1 ASP     6      23.446  -2.879 -15.633  1.00  0.00           O  
ATOM     43  OD2 ASP     6      23.695  -1.083 -16.923  1.00  0.00           O  
ATOM     44  N   HIS     7      20.309  -3.015 -18.671  1.00  0.00              
ATOM     45  CA  HIS     7      20.588  -3.554 -19.976  1.00  0.00              
ATOM     46  CB  HIS     7      19.604  -4.607 -20.470  1.00  0.00              
ATOM     47  C   HIS     7      20.850  -2.503 -20.987  1.00  0.00              
ATOM     48  O   HIS     7      20.450  -1.347 -20.851  1.00  0.00              
ATOM     49  ND1 HIS     7      20.977  -6.667 -19.986  1.00  0.00           N  
ATOM     50  CG  HIS     7      19.924  -5.837 -19.695  1.00  0.00           C  
ATOM     51  NE2 HIS     7      20.027  -7.471 -18.147  1.00  0.00           N  
ATOM     52  CD2 HIS     7      19.358  -6.339 -18.571  1.00  0.00           C  
ATOM     53  CE1 HIS     7      20.994  -7.628 -19.030  1.00  0.00           C  
ATOM     54  N   ASP     8      21.598  -2.912 -22.025  1.00  0.00              
ATOM     55  CA  ASP     8      21.988  -2.023 -23.066  1.00  0.00              
ATOM     56  CB  ASP     8      23.393  -2.303 -23.627  1.00  0.00              
ATOM     57  C   ASP     8      21.020  -2.089 -24.210  1.00  0.00              
ATOM     58  O   ASP     8      19.962  -2.711 -24.127  1.00  0.00              
ATOM     59  CG  ASP     8      24.407  -1.879 -22.572  1.00  0.00           C  
ATOM     60  OD1 ASP     8      23.974  -1.358 -21.510  1.00  0.00           O  
ATOM     61  OD2 ASP     8      25.628  -2.064 -22.819  1.00  0.00           O  
ATOM     62  N   SER     9      21.390  -1.403 -25.314  1.00  0.00              
ATOM     63  CA  SER     9      20.601  -1.236 -26.505  1.00  0.00              
ATOM     64  CB  SER     9      19.261  -0.603 -26.146  1.00  0.00              
ATOM     65  C   SER     9      21.401  -0.265 -27.311  1.00  0.00              
ATOM     66  O   SER     9      22.598  -0.106 -27.077  1.00  0.00              
ATOM     67  OG  SER     9      19.513   0.476 -25.255  1.00  0.00           O  
ATOM     68  N   ASN    10      20.780   0.406 -28.296  1.00  0.00              
ATOM     69  CA  ASN    10      21.570   1.306 -29.081  1.00  0.00              
ATOM     70  CB  ASN    10      22.484   0.566 -30.076  1.00  0.00              
ATOM     71  C   ASN    10      20.667   2.238 -29.832  1.00  0.00              
ATOM     72  O   ASN    10      19.825   2.915 -29.243  1.00  0.00              
ATOM     73  CG  ASN    10      21.650  -0.390 -30.922  1.00  0.00           C  
ATOM     74  OD1 ASN    10      21.391  -0.134 -32.097  1.00  0.00           O  
ATOM     75  ND2 ASN    10      21.217  -1.523 -30.308  1.00  0.00           N  
ATOM     76  N   LYS    11      20.829   2.288 -31.171  1.00  0.00              
ATOM     77  CA  LYS    11      20.080   3.184 -32.000  1.00  0.00              
ATOM     78  CB  LYS    11      20.345   2.977 -33.500  1.00  0.00              
ATOM     79  C   LYS    11      18.637   2.937 -31.724  1.00  0.00              
ATOM     80  O   LYS    11      17.929   3.920 -31.607  1.00  0.00              
ATOM     81  CG  LYS    11      21.722   3.460 -33.960  1.00  0.00           C  
ATOM     82  CD  LYS    11      22.064   3.053 -35.395  1.00  0.00           C  
ATOM     83  CE  LYS    11      23.378   3.647 -35.905  1.00  0.00           C  
ATOM     84  NZ  LYS    11      23.628   3.207 -37.296  1.00  0.00           N  
ATOM     85  N   THR    12      18.168   1.669 -31.576  1.00  0.00              
ATOM     86  CA  THR    12      16.761   1.334 -31.399  1.00  0.00              
ATOM     87  CB  THR    12      16.499  -0.136 -31.417  1.00  0.00              
ATOM     88  C   THR    12      16.197   1.799 -30.139  1.00  0.00              
ATOM     89  O   THR    12      15.076   2.304 -30.089  1.00  0.00              
ATOM     90  OG1 THR    12      15.135  -0.361 -31.092  1.00  0.00           O  
ATOM     91  CG2 THR    12      17.419  -0.850 -30.412  1.00  0.00           C  
ATOM     92  N   ALA    13      16.968   1.596 -29.081  1.00  0.00              
ATOM     93  CA  ALA    13      16.475   1.923 -27.805  1.00  0.00              
ATOM     94  CB  ALA    13      17.587   1.729 -26.796  1.00  0.00              
ATOM     95  C   ALA    13      16.198   3.367 -27.837  1.00  0.00              
ATOM     96  O   ALA    13      15.138   3.833 -27.422  1.00  0.00              
ATOM     97  N   SER    14      17.158   4.123 -28.372  1.00  0.00              
ATOM     98  CA  SER    14      16.859   5.500 -28.439  1.00  0.00              
ATOM     99  CB  SER    14      18.030   6.372 -28.930  1.00  0.00              
ATOM    100  C   SER    14      15.724   5.617 -29.408  1.00  0.00              
ATOM    101  O   SER    14      14.791   6.397 -29.220  1.00  0.00              
ATOM    102  OG  SER    14      18.333   6.092 -30.287  1.00  0.00           O  
ATOM    103  N   ASP    15      15.790   4.793 -30.468  1.00  0.00              
ATOM    104  CA  ASP    15      14.820   4.697 -31.515  1.00  0.00              
ATOM    105  CB  ASP    15      14.309   6.050 -32.010  1.00  0.00              
ATOM    106  C   ASP    15      15.467   4.077 -32.720  1.00  0.00              
ATOM    107  O   ASP    15      16.270   4.732 -33.381  1.00  0.00              
ATOM    108  CG  ASP    15      13.610   5.745 -33.322  1.00  0.00           C  
ATOM    109  OD1 ASP    15      12.772   4.805 -33.348  1.00  0.00           O  
ATOM    110  OD2 ASP    15      13.940   6.427 -34.327  1.00  0.00           O  
ATOM    111  N   GLU    16      15.138   2.807 -33.037  1.00  0.00              
ATOM    112  CA  GLU    16      15.776   2.046 -34.090  1.00  0.00              
ATOM    113  CB  GLU    16      17.309   2.056 -34.208  1.00  0.00              
ATOM    114  C   GLU    16      15.259   0.630 -34.125  1.00  0.00              
ATOM    115  O   GLU    16      14.296   0.287 -33.443  1.00  0.00              
ATOM    116  CG  GLU    16      17.848   3.231 -35.030  1.00  0.00           C  
ATOM    117  CD  GLU    16      17.633   2.915 -36.504  1.00  0.00           C  
ATOM    118  OE1 GLU    16      17.166   1.785 -36.805  1.00  0.00           O  
ATOM    119  OE2 GLU    16      17.938   3.800 -37.348  1.00  0.00           O  
ATOM    120  N   SER    17      15.902  -0.229 -34.950  1.00  0.00              
ATOM    121  CA  SER    17      15.499  -1.592 -35.214  1.00  0.00              
ATOM    122  CB  SER    17      16.203  -2.211 -36.433  1.00  0.00              
ATOM    123  C   SER    17      15.805  -2.442 -34.039  1.00  0.00              
ATOM    124  O   SER    17      15.402  -2.139 -32.922  1.00  0.00              
ATOM    125  OG  SER    17      15.821  -1.526 -37.617  1.00  0.00           O  
ATOM    126  N   SER    18      16.489  -3.574 -34.271  1.00  0.00              
ATOM    127  CA  SER    18      16.779  -4.444 -33.176  1.00  0.00              
ATOM    128  CB  SER    18      17.650  -3.782 -32.094  1.00  0.00              
ATOM    129  C   SER    18      15.485  -4.851 -32.552  1.00  0.00              
ATOM    130  O   SER    18      15.332  -4.826 -31.332  1.00  0.00              
ATOM    131  OG  SER    18      18.920  -3.444 -32.632  1.00  0.00           O  
ATOM    132  N   THR    19      14.514  -5.248 -33.397  1.00  0.00              
ATOM    133  CA  THR    19      13.230  -5.647 -32.907  1.00  0.00              
ATOM    134  CB  THR    19      12.317  -6.114 -34.003  1.00  0.00              
ATOM    135  C   THR    19      13.448  -6.798 -31.986  1.00  0.00              
ATOM    136  O   THR    19      12.911  -6.828 -30.880  1.00  0.00              
ATOM    137  OG1 THR    19      12.126  -5.079 -34.956  1.00  0.00           O  
ATOM    138  CG2 THR    19      10.969  -6.520 -33.383  1.00  0.00           C  
ATOM    139  N   ASP    20      14.266  -7.778 -32.411  1.00  0.00              
ATOM    140  CA  ASP    20      14.477  -8.905 -31.557  1.00  0.00              
ATOM    141  CB  ASP    20      14.214 -10.248 -32.262  1.00  0.00              
ATOM    142  C   ASP    20      15.898  -8.897 -31.108  1.00  0.00              
ATOM    143  O   ASP    20      16.791  -9.341 -31.828  1.00  0.00              
ATOM    144  CG  ASP    20      14.193 -11.350 -31.214  1.00  0.00           C  
ATOM    145  OD1 ASP    20      14.593 -11.072 -30.052  1.00  0.00           O  
ATOM    146  OD2 ASP    20      13.773 -12.487 -31.562  1.00  0.00           O  
ATOM    147  N   ALA    21      16.142  -8.371 -29.894  1.00  0.00              
ATOM    148  CA  ALA    21      17.468  -8.392 -29.361  1.00  0.00              
ATOM    149  CB  ALA    21      17.977  -7.014 -28.906  1.00  0.00              
ATOM    150  C   ALA    21      17.394  -9.261 -28.161  1.00  0.00              
ATOM    151  O   ALA    21      16.498  -9.120 -27.329  1.00  0.00              
ATOM    152  N   HIS    22      18.338 -10.209 -28.053  1.00  0.00              
ATOM    153  CA  HIS    22      18.414 -11.010 -26.873  1.00  0.00              
ATOM    154  CB  HIS    22      19.264 -12.288 -27.043  1.00  0.00              
ATOM    155  C   HIS    22      19.081 -10.105 -25.900  1.00  0.00              
ATOM    156  O   HIS    22      19.299  -8.940 -26.231  1.00  0.00              
ATOM    157  ND1 HIS    22      21.708 -11.564 -27.070  1.00  0.00           N  
ATOM    158  CG  HIS    22      20.593 -12.062 -27.706  1.00  0.00           C  
ATOM    159  NE2 HIS    22      22.303 -11.959 -29.177  1.00  0.00           N  
ATOM    160  CD2 HIS    22      20.974 -12.297 -28.992  1.00  0.00           C  
ATOM    161  CE1 HIS    22      22.701 -11.524 -27.996  1.00  0.00           C  
ATOM    162  N   PRO    23      19.370 -10.536 -24.706  1.00  0.00              
ATOM    163  CA  PRO    23      20.010  -9.644 -23.791  1.00  0.00              
ATOM    164  CB  PRO    23      20.114 -10.409 -22.477  1.00  0.00              
ATOM    165  C   PRO    23      21.292  -9.202 -24.402  1.00  0.00              
ATOM    166  O   PRO    23      22.219 -10.001 -24.517  1.00  0.00              
ATOM    167  CD  PRO    23      18.644 -11.598 -24.031  1.00  0.00           C  
ATOM    168  CG  PRO    23      18.889 -11.350 -22.530  1.00  0.00           C  
ATOM    169  N   ASN    24      21.344  -7.920 -24.800  1.00  0.00              
ATOM    170  CA  ASN    24      22.510  -7.454 -25.469  1.00  0.00              
ATOM    171  CB  ASN    24      22.386  -6.018 -26.005  1.00  0.00              
ATOM    172  C   ASN    24      23.638  -7.482 -24.494  1.00  0.00              
ATOM    173  O   ASN    24      24.718  -7.997 -24.779  1.00  0.00              
ATOM    174  CG  ASN    24      23.603  -5.746 -26.882  1.00  0.00           C  
ATOM    175  OD1 ASN    24      23.533  -5.831 -28.108  1.00  0.00           O  
ATOM    176  ND2 ASN    24      24.755  -5.415 -26.239  1.00  0.00           N  
ATOM    177  N   SER    25      23.385  -6.930 -23.295  1.00  0.00              
ATOM    178  CA  SER    25      24.331  -6.944 -22.222  1.00  0.00              
ATOM    179  CB  SER    25      24.520  -5.577 -21.542  1.00  0.00              
ATOM    180  C   SER    25      23.679  -7.848 -21.251  1.00  0.00              
ATOM    181  O   SER    25      22.528  -8.228 -21.453  1.00  0.00              
ATOM    182  OG  SER    25      25.069  -4.647 -22.464  1.00  0.00           O  
ATOM    183  N   GLN    26      24.391  -8.306 -20.215  1.00  0.00              
ATOM    184  CA  GLN    26      23.615  -9.104 -19.327  1.00  0.00              
ATOM    185  CB  GLN    26      23.650 -10.602 -19.676  1.00  0.00              
ATOM    186  C   GLN    26      24.157  -8.940 -17.957  1.00  0.00              
ATOM    187  O   GLN    26      25.006  -9.714 -17.518  1.00  0.00              
ATOM    188  CG  GLN    26      22.750 -11.462 -18.788  1.00  0.00           C  
ATOM    189  CD  GLN    26      22.816 -12.895 -19.299  1.00  0.00           C  
ATOM    190  OE1 GLN    26      22.091 -13.769 -18.827  1.00  0.00           O  
ATOM    191  NE2 GLN    26      23.704 -13.144 -20.298  1.00  0.00           N  
ATOM    192  N   LYS    27      23.686  -7.905 -17.242  1.00  0.00              
ATOM    193  CA  LYS    27      24.056  -7.863 -15.868  1.00  0.00              
ATOM    194  CB  LYS    27      23.951  -6.489 -15.191  1.00  0.00              
ATOM    195  C   LYS    27      23.056  -8.822 -15.280  1.00  0.00              
ATOM    196  O   LYS    27      22.068  -9.124 -15.946  1.00  0.00              
ATOM    197  CG  LYS    27      24.661  -6.476 -13.837  1.00  0.00           C  
ATOM    198  CD  LYS    27      26.168  -6.714 -13.965  1.00  0.00           C  
ATOM    199  CE  LYS    27      26.917  -6.741 -12.632  1.00  0.00           C  
ATOM    200  NZ  LYS    27      28.341  -7.074 -12.864  1.00  0.00           N  
ATOM    201  N   VAL    28      23.243  -9.372 -14.060  1.00  0.00              
ATOM    202  CA  VAL    28      22.276 -10.397 -13.757  1.00  0.00              
ATOM    203  CB  VAL    28      22.854 -11.780 -13.810  1.00  0.00              
ATOM    204  C   VAL    28      21.647 -10.271 -12.428  1.00  0.00              
ATOM    205  O   VAL    28      22.203  -9.762 -11.456  1.00  0.00              
ATOM    206  CG1 VAL    28      23.360 -12.048 -15.238  1.00  0.00           C  
ATOM    207  CG2 VAL    28      23.936 -11.899 -12.724  1.00  0.00           C  
ATOM    208  N   PRO    29      20.421 -10.732 -12.443  1.00  0.00              
ATOM    209  CA  PRO    29      19.819 -11.175 -13.683  1.00  0.00              
ATOM    210  CB  PRO    29      18.642 -12.062 -13.289  1.00  0.00              
ATOM    211  C   PRO    29      19.422  -9.914 -14.326  1.00  0.00              
ATOM    212  O   PRO    29      19.684  -8.875 -13.726  1.00  0.00              
ATOM    213  CD  PRO    29      19.932 -11.502 -11.310  1.00  0.00           C  
ATOM    214  CG  PRO    29      19.046 -12.607 -11.909  1.00  0.00           C  
ATOM    215  N   ILE    30      18.832  -9.987 -15.531  1.00  0.00              
ATOM    216  CA  ILE    30      18.378  -8.816 -16.210  1.00  0.00              
ATOM    217  CB  ILE    30      17.543  -9.250 -17.394  1.00  0.00              
ATOM    218  C   ILE    30      17.555  -8.055 -15.216  1.00  0.00              
ATOM    219  O   ILE    30      16.423  -8.390 -14.882  1.00  0.00              
ATOM    220  CG2 ILE    30      16.477 -10.241 -16.898  1.00  0.00           C  
ATOM    221  CG1 ILE    30      16.987  -8.086 -18.217  1.00  0.00           C  
ATOM    222  CD1 ILE    30      16.596  -8.526 -19.626  1.00  0.00           C  
ATOM    223  N   LEU    31      18.179  -6.993 -14.697  1.00  0.00              
ATOM    224  CA  LEU    31      17.699  -6.058 -13.729  1.00  0.00              
ATOM    225  CB  LEU    31      16.758  -4.978 -14.301  1.00  0.00              
ATOM    226  C   LEU    31      16.954  -6.647 -12.606  1.00  0.00              
ATOM    227  O   LEU    31      15.800  -6.264 -12.452  1.00  0.00              
ATOM    228  CG  LEU    31      17.364  -4.069 -15.383  1.00  0.00           C  
ATOM    229  CD1 LEU    31      17.617  -4.844 -16.676  1.00  0.00           C  
ATOM    230  CD2 LEU    31      16.530  -2.793 -15.591  1.00  0.00           C  
ATOM    231  N   SER    32      17.563  -7.521 -11.780  1.00  0.00              
ATOM    232  CA  SER    32      16.830  -8.004 -10.643  1.00  0.00              
ATOM    233  CB  SER    32      17.651  -8.975  -9.772  1.00  0.00              
ATOM    234  C   SER    32      16.394  -6.766  -9.871  1.00  0.00              
ATOM    235  O   SER    32      16.949  -5.683 -10.035  1.00  0.00              
ATOM    236  OG  SER    32      18.964  -8.476  -9.570  1.00  0.00           O  
ATOM    237  N   HIS    33      15.297  -6.891  -9.106  1.00  0.00              
ATOM    238  CA  HIS    33      14.604  -5.925  -8.284  1.00  0.00              
ATOM    239  CB  HIS    33      14.446  -6.462  -6.850  1.00  0.00              
ATOM    240  C   HIS    33      15.140  -4.497  -8.187  1.00  0.00              
ATOM    241  O   HIS    33      16.121  -4.218  -7.510  1.00  0.00              
ATOM    242  ND1 HIS    33      14.652  -4.466  -5.303  1.00  0.00           N  
ATOM    243  CG  HIS    33      13.913  -5.498  -5.835  1.00  0.00           C  
ATOM    244  NE2 HIS    33      12.675  -4.416  -4.289  1.00  0.00           N  
ATOM    245  CD2 HIS    33      12.708  -5.451  -5.205  1.00  0.00           C  
ATOM    246  CE1 HIS    33      13.865  -3.853  -4.383  1.00  0.00           C  
ATOM    247  N   GLN    34      14.441  -3.553  -8.865  1.00  0.00              
ATOM    248  CA  GLN    34      14.448  -2.106  -8.855  1.00  0.00              
ATOM    249  CB  GLN    34      15.603  -1.482  -9.650  1.00  0.00              
ATOM    250  C   GLN    34      13.102  -1.592  -9.396  1.00  0.00              
ATOM    251  O   GLN    34      13.096  -0.844 -10.366  1.00  0.00              
ATOM    252  CG  GLN    34      16.952  -1.772  -8.985  1.00  0.00           C  
ATOM    253  CD  GLN    34      18.043  -1.020  -9.729  1.00  0.00           C  
ATOM    254  OE1 GLN    34      19.132  -1.546  -9.957  1.00  0.00           O  
ATOM    255  NE2 GLN    34      17.756   0.253 -10.107  1.00  0.00           N  
ATOM    256  N   ASP    35      11.947  -1.862  -8.707  1.00  0.00              
ATOM    257  CA  ASP    35      10.556  -1.569  -9.065  1.00  0.00              
ATOM    258  CB  ASP    35      10.117  -0.143  -8.720  1.00  0.00              
ATOM    259  C   ASP    35       9.938  -1.970 -10.395  1.00  0.00              
ATOM    260  O   ASP    35       9.595  -1.052 -11.127  1.00  0.00              
ATOM    261  CG  ASP    35       9.776  -0.207  -7.241  1.00  0.00           C  
ATOM    262  OD1 ASP    35      10.719  -0.269  -6.409  1.00  0.00           O  
ATOM    263  OD2 ASP    35       8.557  -0.223  -6.927  1.00  0.00           O  
ATOM    264  N   GLU    36       9.641  -3.305 -10.636  1.00  0.00              
ATOM    265  CA  GLU    36       9.056  -4.047 -11.755  1.00  0.00              
ATOM    266  CB  GLU    36       7.565  -3.674 -11.730  1.00  0.00              
ATOM    267  C   GLU    36       9.751  -3.524 -12.971  1.00  0.00              
ATOM    268  O   GLU    36       9.389  -2.417 -13.182  1.00  0.00              
ATOM    269  CG  GLU    36       7.164  -2.266 -11.318  1.00  0.00           C  
ATOM    270  CD  GLU    36       7.077  -2.298  -9.801  1.00  0.00           C  
ATOM    271  OE1 GLU    36       7.300  -3.400  -9.233  1.00  0.00           O  
ATOM    272  OE2 GLU    36       6.804  -1.231  -9.191  1.00  0.00           O  
ATOM    273  N   VAL    37      10.636  -4.212 -13.798  1.00  0.00              
ATOM    274  CA  VAL    37      11.936  -3.943 -14.557  1.00  0.00              
ATOM    275  CB  VAL    37      12.436  -5.078 -15.417  1.00  0.00              
ATOM    276  C   VAL    37      12.611  -2.658 -15.230  1.00  0.00              
ATOM    277  O   VAL    37      12.432  -2.407 -16.419  1.00  0.00              
ATOM    278  CG1 VAL    37      11.747  -5.133 -16.770  1.00  0.00           C  
ATOM    279  CG2 VAL    37      13.950  -4.908 -15.567  1.00  0.00           C  
ATOM    280  N   ASP    38      13.465  -1.776 -14.575  1.00  0.00              
ATOM    281  CA  ASP    38      13.908  -0.540 -15.237  1.00  0.00              
ATOM    282  CB  ASP    38      12.808   0.279 -15.941  1.00  0.00              
ATOM    283  C   ASP    38      14.846   0.403 -14.498  1.00  0.00              
ATOM    284  O   ASP    38      15.646   0.035 -13.642  1.00  0.00              
ATOM    285  CG  ASP    38      13.253   1.038 -17.155  1.00  0.00           C  
ATOM    286  OD1 ASP    38      14.485   1.146 -17.320  1.00  0.00           O  
ATOM    287  OD2 ASP    38      12.382   1.521 -17.924  1.00  0.00           O  
ATOM    288  N   GLN    39      14.632   1.699 -14.802  1.00  0.00              
ATOM    289  CA  GLN    39      15.423   2.865 -14.618  1.00  0.00              
ATOM    290  CB  GLN    39      14.618   4.083 -15.056  1.00  0.00              
ATOM    291  C   GLN    39      15.802   3.168 -13.211  1.00  0.00              
ATOM    292  O   GLN    39      16.990   3.255 -12.907  1.00  0.00              
ATOM    293  CG  GLN    39      13.810   3.807 -16.318  1.00  0.00           C  
ATOM    294  CD  GLN    39      13.212   5.119 -16.726  1.00  0.00           C  
ATOM    295  OE1 GLN    39      13.927   6.109 -16.853  1.00  0.00           O  
ATOM    296  NE2 GLN    39      11.870   5.142 -16.924  1.00  0.00           N  
ATOM    297  N   ASP    40      14.828   3.324 -12.298  1.00  0.00              
ATOM    298  CA  ASP    40      15.291   3.771 -11.017  1.00  0.00              
ATOM    299  CB  ASP    40      15.351   5.294 -10.907  1.00  0.00              
ATOM    300  C   ASP    40      14.398   3.220  -9.934  1.00  0.00              
ATOM    301  O   ASP    40      13.492   2.441 -10.217  1.00  0.00              
ATOM    302  CG  ASP    40      16.522   5.525  -9.984  1.00  0.00           C  
ATOM    303  OD1 ASP    40      16.983   4.509  -9.399  1.00  0.00           O  
ATOM    304  OD2 ASP    40      16.990   6.690  -9.869  1.00  0.00           O  
ATOM    305  N   ASN    41      14.644   3.559  -8.644  1.00  0.00              
ATOM    306  CA  ASN    41      13.759   3.021  -7.632  1.00  0.00              
ATOM    307  CB  ASN    41      14.432   2.049  -6.653  1.00  0.00              
ATOM    308  C   ASN    41      13.163   4.136  -6.869  1.00  0.00              
ATOM    309  O   ASN    41      13.819   5.063  -6.396  1.00  0.00              
ATOM    310  CG  ASN    41      13.327   1.257  -5.962  1.00  0.00           C  
ATOM    311  OD1 ASN    41      12.445   1.820  -5.318  1.00  0.00           O  
ATOM    312  ND2 ASN    41      13.362  -0.093  -6.115  1.00  0.00           N  
ATOM    313  N   PRO    42      11.878   4.017  -6.791  1.00  0.00              
ATOM    314  CA  PRO    42      11.107   4.993  -6.094  1.00  0.00              
ATOM    315  CB  PRO    42       9.768   5.096  -6.830  1.00  0.00              
ATOM    316  C   PRO    42      10.938   4.775  -4.631  1.00  0.00              
ATOM    317  O   PRO    42      11.398   3.775  -4.081  1.00  0.00              
ATOM    318  CD  PRO    42      11.146   3.452  -7.912  1.00  0.00           C  
ATOM    319  CG  PRO    42       9.676   3.795  -7.636  1.00  0.00           C  
ATOM    320  N   GLU    43      10.253   5.733  -3.985  1.00  0.00              
ATOM    321  CA  GLU    43       9.940   5.640  -2.598  1.00  0.00              
ATOM    322  CB  GLU    43       9.116   6.843  -2.110  1.00  0.00              
ATOM    323  C   GLU    43       9.120   4.400  -2.433  1.00  0.00              
ATOM    324  O   GLU    43       9.287   3.694  -1.440  1.00  0.00              
ATOM    325  CG  GLU    43       8.755   6.796  -0.627  1.00  0.00           C  
ATOM    326  CD  GLU    43       7.949   8.049  -0.323  1.00  0.00           C  
ATOM    327  OE1 GLU    43       8.115   9.054  -1.064  1.00  0.00           O  
ATOM    328  OE2 GLU    43       7.153   8.018   0.654  1.00  0.00           O  
ATOM    329  N   PRO    44       8.224   4.111  -3.351  1.00  0.00              
ATOM    330  CA  PRO    44       7.473   2.893  -3.221  1.00  0.00              
ATOM    331  CB  PRO    44       6.278   3.021  -4.163  1.00  0.00              
ATOM    332  C   PRO    44       8.334   1.724  -3.487  1.00  0.00              
ATOM    333  O   PRO    44       9.225   1.795  -4.331  1.00  0.00              
ATOM    334  CD  PRO    44       7.415   5.157  -3.965  1.00  0.00           C  
ATOM    335  CG  PRO    44       6.029   4.538  -4.211  1.00  0.00           C  
ATOM    336  N   ARG    45       8.079   0.623  -2.776  1.00  0.00              
ATOM    337  CA  ARG    45       8.906  -0.498  -3.025  1.00  0.00              
ATOM    338  CB  ARG    45       9.725  -0.961  -1.806  1.00  0.00              
ATOM    339  C   ARG    45       8.036  -1.621  -3.477  1.00  0.00              
ATOM    340  O   ARG    45       6.808  -1.544  -3.464  1.00  0.00              
ATOM    341  CG  ARG    45      10.813   0.041  -1.408  1.00  0.00           C  
ATOM    342  CD  ARG    45      11.636  -0.380  -0.189  1.00  0.00           C  
ATOM    343  NE  ARG    45      12.890  -1.020  -0.676  1.00  0.00           N  
ATOM    344  CZ  ARG    45      13.912  -1.246   0.201  1.00  0.00           C  
ATOM    345  NH1 ARG    45      13.769  -0.902   1.515  1.00  0.00           N  
ATOM    346  NH2 ARG    45      15.077  -1.811  -0.231  1.00  0.00           N  
ATOM    347  N   ASN    46       8.706  -2.696  -3.912  1.00  0.00              
ATOM    348  CA  ASN    46       8.158  -3.937  -4.370  1.00  0.00              
ATOM    349  CB  ASN    46       9.254  -4.989  -4.133  1.00  0.00              
ATOM    350  C   ASN    46       6.961  -4.280  -3.550  1.00  0.00              
ATOM    351  O   ASN    46       6.982  -4.224  -2.325  1.00  0.00              
ATOM    352  CG  ASN    46       8.825  -6.446  -4.151  1.00  0.00           C  
ATOM    353  OD1 ASN    46       7.660  -6.829  -4.168  1.00  0.00           O  
ATOM    354  ND2 ASN    46       9.866  -7.310  -4.143  1.00  0.00           N  
ATOM    355  N   ARG    47       5.869  -4.683  -4.222  1.00  0.00              
ATOM    356  CA  ARG    47       4.710  -5.049  -3.474  1.00  0.00              
ATOM    357  CB  ARG    47       3.404  -4.928  -4.285  1.00  0.00              
ATOM    358  C   ARG    47       4.862  -6.476  -3.088  1.00  0.00              
ATOM    359  O   ARG    47       4.271  -7.359  -3.697  1.00  0.00              
ATOM    360  CG  ARG    47       2.979  -3.487  -4.587  1.00  0.00           C  
ATOM    361  CD  ARG    47       3.879  -2.743  -5.581  1.00  0.00           C  
ATOM    362  NE  ARG    47       3.315  -1.371  -5.747  1.00  0.00           N  
ATOM    363  CZ  ARG    47       4.087  -0.346  -6.218  1.00  0.00           C  
ATOM    364  NH1 ARG    47       5.389  -0.562  -6.567  1.00  0.00           N  
ATOM    365  NH2 ARG    47       3.553   0.906  -6.331  1.00  0.00           N  
ATOM    366  N   PHE    48       5.574  -6.719  -1.978  1.00  0.00              
ATOM    367  CA  PHE    48       5.883  -8.046  -1.536  1.00  0.00              
ATOM    368  CB  PHE    48       6.536  -8.078  -0.147  1.00  0.00              
ATOM    369  C   PHE    48       4.553  -8.688  -1.319  1.00  0.00              
ATOM    370  O   PHE    48       4.385  -9.892  -1.474  1.00  0.00              
ATOM    371  CG  PHE    48       7.626  -7.072  -0.147  1.00  0.00           C  
ATOM    372  CD1 PHE    48       8.892  -7.390  -0.573  1.00  0.00           C  
ATOM    373  CD2 PHE    48       7.354  -5.790   0.276  1.00  0.00           C  
ATOM    374  CE1 PHE    48       9.877  -6.430  -0.567  1.00  0.00           C  
ATOM    375  CE2 PHE    48       8.333  -4.829   0.285  1.00  0.00           C  
ATOM    376  CZ  PHE    48       9.600  -5.152  -0.139  1.00  0.00           C  
ATOM    377  N   ASP    49       3.568  -7.876  -0.914  1.00  0.00              
ATOM    378  CA  ASP    49       2.268  -8.338  -0.535  1.00  0.00              
ATOM    379  CB  ASP    49       1.385  -7.210   0.013  1.00  0.00              
ATOM    380  C   ASP    49       1.466  -8.993  -1.627  1.00  0.00              
ATOM    381  O   ASP    49       0.764  -9.960  -1.334  1.00  0.00              
ATOM    382  CG  ASP    49       1.952  -6.848   1.370  1.00  0.00           C  
ATOM    383  OD1 ASP    49       2.433  -7.786   2.059  1.00  0.00           O  
ATOM    384  OD2 ASP    49       1.926  -5.641   1.731  1.00  0.00           O  
ATOM    385  N   LEU    50       1.495  -8.513  -2.891  1.00  0.00              
ATOM    386  CA  LEU    50       0.572  -9.116  -3.820  1.00  0.00              
ATOM    387  CB  LEU    50      -0.102  -8.100  -4.745  1.00  0.00              
ATOM    388  C   LEU    50       1.200 -10.189  -4.606  1.00  0.00              
ATOM    389  O   LEU    50       0.734 -10.580  -5.670  1.00  0.00              
ATOM    390  CG  LEU    50      -1.015  -7.190  -3.896  1.00  0.00           C  
ATOM    391  CD1 LEU    50      -1.811  -6.189  -4.743  1.00  0.00           C  
ATOM    392  CD2 LEU    50      -1.901  -8.032  -2.959  1.00  0.00           C  
ATOM    393  N   ASP    51       2.235 -10.751  -4.005  1.00  0.00              
ATOM    394  CA  ASP    51       3.021 -11.825  -4.468  1.00  0.00              
ATOM    395  CB  ASP    51       4.225 -11.980  -3.563  1.00  0.00              
ATOM    396  C   ASP    51       2.188 -13.054  -4.390  1.00  0.00              
ATOM    397  O   ASP    51       2.449 -14.034  -5.075  1.00  0.00              
ATOM    398  CG  ASP    51       3.728 -12.430  -2.198  1.00  0.00           C  
ATOM    399  OD1 ASP    51       2.641 -11.994  -1.746  1.00  0.00           O  
ATOM    400  OD2 ASP    51       4.455 -13.214  -1.555  1.00  0.00           O  
ATOM    401  N   PHE    52       1.100 -12.921  -3.625  1.00  0.00              
ATOM    402  CA  PHE    52       0.179 -13.810  -2.980  1.00  0.00              
ATOM    403  CB  PHE    52      -0.970 -12.934  -2.438  1.00  0.00              
ATOM    404  C   PHE    52      -0.384 -14.971  -3.750  1.00  0.00              
ATOM    405  O   PHE    52      -0.336 -16.083  -3.225  1.00  0.00              
ATOM    406  CG  PHE    52      -2.216 -13.706  -2.251  1.00  0.00           C  
ATOM    407  CD1 PHE    52      -2.487 -14.368  -1.078  1.00  0.00           C  
ATOM    408  CD2 PHE    52      -3.123 -13.743  -3.281  1.00  0.00           C  
ATOM    409  CE1 PHE    52      -3.661 -15.070  -0.942  1.00  0.00           C  
ATOM    410  CE2 PHE    52      -4.294 -14.442  -3.147  1.00  0.00           C  
ATOM    411  CZ  PHE    52      -4.566 -15.107  -1.976  1.00  0.00           C  
ATOM    412  N   ARG    53      -0.955 -14.834  -4.957  1.00  0.00              
ATOM    413  CA  ARG    53      -1.478 -16.088  -5.423  1.00  0.00              
ATOM    414  CB  ARG    53      -2.949 -16.002  -5.857  1.00  0.00              
ATOM    415  C   ARG    53      -0.700 -16.513  -6.616  1.00  0.00              
ATOM    416  O   ARG    53      -1.183 -16.402  -7.740  1.00  0.00              
ATOM    417  CG  ARG    53      -3.635 -17.362  -5.974  1.00  0.00           C  
ATOM    418  CD  ARG    53      -5.095 -17.249  -6.411  1.00  0.00           C  
ATOM    419  NE  ARG    53      -5.756 -18.559  -6.158  1.00  0.00           N  
ATOM    420  CZ  ARG    53      -7.072 -18.573  -5.798  1.00  0.00           C  
ATOM    421  NH1 ARG    53      -7.760 -17.397  -5.700  1.00  0.00           N  
ATOM    422  NH2 ARG    53      -7.697 -19.755  -5.526  1.00  0.00           N  
ATOM    423  N   TRP    54       0.502 -17.075  -6.392  1.00  0.00              
ATOM    424  CA  TRP    54       1.343 -17.468  -7.479  1.00  0.00              
ATOM    425  CB  TRP    54       2.744 -16.826  -7.368  1.00  0.00              
ATOM    426  C   TRP    54       1.470 -18.971  -7.479  1.00  0.00              
ATOM    427  O   TRP    54       1.721 -19.591  -6.449  1.00  0.00              
ATOM    428  CG  TRP    54       3.851 -17.831  -7.384  1.00  0.00           C  
ATOM    429  CD2 TRP    54       4.607 -18.160  -8.542  1.00  0.00           C  
ATOM    430  CD1 TRP    54       4.317 -18.621  -6.383  1.00  0.00           C  
ATOM    431  NE1 TRP    54       5.289 -19.457  -6.863  1.00  0.00           N  
ATOM    432  CE2 TRP    54       5.475 -19.181  -8.193  1.00  0.00           C  
ATOM    433  CE3 TRP    54       4.594 -17.633  -9.778  1.00  0.00           C  
ATOM    434  CZ2 TRP    54       6.347 -19.692  -9.107  1.00  0.00           C  
ATOM    435  CZ3 TRP    54       5.430 -18.166 -10.713  1.00  0.00           C  
ATOM    436  CH2 TRP    54       6.295 -19.179 -10.383  1.00  0.00           C  
ATOM    437  N   ARG    55       1.281 -19.621  -8.646  1.00  0.00              
ATOM    438  CA  ARG    55       1.447 -21.051  -8.702  1.00  0.00              
ATOM    439  CB  ARG    55       0.349 -21.781  -9.489  1.00  0.00              
ATOM    440  C   ARG    55       2.740 -21.299  -9.418  1.00  0.00              
ATOM    441  O   ARG    55       3.206 -20.445 -10.169  1.00  0.00              
ATOM    442  CG  ARG    55       0.280 -21.393 -10.967  1.00  0.00           C  
ATOM    443  CD  ARG    55      -1.008 -21.859 -11.642  1.00  0.00           C  
ATOM    444  NE  ARG    55      -2.066 -20.901 -11.224  1.00  0.00           N  
ATOM    445  CZ  ARG    55      -3.351 -21.059 -11.649  1.00  0.00           C  
ATOM    446  NH1 ARG    55      -3.692 -22.124 -12.430  1.00  0.00           N  
ATOM    447  NH2 ARG    55      -4.293 -20.141 -11.288  1.00  0.00           N  
ATOM    448  N   PRO    56       3.348 -22.439  -9.224  1.00  0.00              
ATOM    449  CA  PRO    56       4.586 -22.699  -9.908  1.00  0.00              
ATOM    450  CB  PRO    56       5.137 -23.979  -9.287  1.00  0.00              
ATOM    451  C   PRO    56       4.380 -22.733 -11.384  1.00  0.00              
ATOM    452  O   PRO    56       5.334 -22.532 -12.135  1.00  0.00              
ATOM    453  CD  PRO    56       3.259 -23.156  -7.963  1.00  0.00           C  
ATOM    454  CG  PRO    56       4.581 -23.940  -7.849  1.00  0.00           C  
ATOM    455  N   SER    57       3.134 -22.978 -11.809  1.00  0.00              
ATOM    456  CA  SER    57       2.789 -23.081 -13.193  1.00  0.00              
ATOM    457  CB  SER    57       1.312 -23.466 -13.370  1.00  0.00              
ATOM    458  C   SER    57       3.000 -21.774 -13.897  1.00  0.00              
ATOM    459  O   SER    57       3.455 -21.761 -15.041  1.00  0.00              
ATOM    460  OG  SER    57       0.941 -23.378 -14.735  1.00  0.00           O  
ATOM    461  N   ILE    58       2.711 -20.627 -13.245  1.00  0.00              
ATOM    462  CA  ILE    58       2.773 -19.431 -14.034  1.00  0.00              
ATOM    463  CB  ILE    58       1.622 -18.488 -13.837  1.00  0.00              
ATOM    464  C   ILE    58       4.102 -18.747 -14.055  1.00  0.00              
ATOM    465  O   ILE    58       4.413 -17.838 -13.285  1.00  0.00              
ATOM    466  CG2 ILE    58       0.471 -18.947 -14.734  1.00  0.00           C  
ATOM    467  CG1 ILE    58       1.223 -18.428 -12.372  1.00  0.00           C  
ATOM    468  CD1 ILE    58       2.359 -18.103 -11.470  1.00  0.00           C  
ATOM    469  N   GLU    59       4.894 -19.128 -15.076  1.00  0.00              
ATOM    470  CA  GLU    59       6.192 -18.551 -15.256  1.00  0.00              
ATOM    471  CB  GLU    59       6.831 -18.734 -16.649  1.00  0.00              
ATOM    472  C   GLU    59       6.037 -17.073 -15.360  1.00  0.00              
ATOM    473  O   GLU    59       6.829 -16.308 -14.827  1.00  0.00              
ATOM    474  CG  GLU    59       7.639 -19.968 -17.015  1.00  0.00           C  
ATOM    475  CD  GLU    59       8.225 -19.646 -18.393  1.00  0.00           C  
ATOM    476  OE1 GLU    59       9.293 -18.976 -18.451  1.00  0.00           O  
ATOM    477  OE2 GLU    59       7.598 -20.045 -19.410  1.00  0.00           O  
ATOM    478  N   HIS    60       5.054 -16.620 -16.142  1.00  0.00              
ATOM    479  CA  HIS    60       4.926 -15.203 -16.382  1.00  0.00              
ATOM    480  CB  HIS    60       4.037 -14.958 -17.611  1.00  0.00              
ATOM    481  C   HIS    60       4.365 -14.522 -15.168  1.00  0.00              
ATOM    482  O   HIS    60       4.436 -13.309 -15.000  1.00  0.00              
ATOM    483  ND1 HIS    60       4.059 -16.933 -19.225  1.00  0.00           N  
ATOM    484  CG  HIS    60       4.595 -15.749 -18.763  1.00  0.00           C  
ATOM    485  NE2 HIS    60       5.922 -16.590 -20.387  1.00  0.00           N  
ATOM    486  CD2 HIS    60       5.730 -15.552 -19.490  1.00  0.00           C  
ATOM    487  CE1 HIS    60       4.892 -17.392 -20.192  1.00  0.00           C  
ATOM    488  N   ASP    61       3.624 -15.234 -14.326  1.00  0.00              
ATOM    489  CA  ASP    61       3.323 -14.532 -13.102  1.00  0.00              
ATOM    490  CB  ASP    61       2.309 -15.270 -12.236  1.00  0.00              
ATOM    491  C   ASP    61       4.537 -14.485 -12.323  1.00  0.00              
ATOM    492  O   ASP    61       4.798 -13.578 -11.545  1.00  0.00              
ATOM    493  CG  ASP    61       1.011 -14.767 -12.772  1.00  0.00           C  
ATOM    494  OD1 ASP    61       0.931 -13.516 -12.756  1.00  0.00           O  
ATOM    495  OD2 ASP    61       0.124 -15.545 -13.210  1.00  0.00           O  
ATOM    496  N   GLU    62       5.342 -15.512 -12.521  1.00  0.00              
ATOM    497  CA  GLU    62       6.597 -15.458 -11.892  1.00  0.00              
ATOM    498  CB  GLU    62       7.447 -16.694 -12.222  1.00  0.00              
ATOM    499  C   GLU    62       7.239 -14.258 -12.478  1.00  0.00              
ATOM    500  O   GLU    62       8.079 -13.645 -11.842  1.00  0.00              
ATOM    501  CG  GLU    62       8.934 -16.635 -11.917  1.00  0.00           C  
ATOM    502  CD  GLU    62       9.552 -17.676 -12.850  1.00  0.00           C  
ATOM    503  OE1 GLU    62       8.859 -18.045 -13.839  1.00  0.00           O  
ATOM    504  OE2 GLU    62      10.708 -18.112 -12.601  1.00  0.00           O  
ATOM    505  N   ASN    63       6.871 -13.935 -13.731  1.00  0.00              
ATOM    506  CA  ASN    63       7.287 -12.768 -14.436  1.00  0.00              
ATOM    507  CB  ASN    63       6.918 -12.980 -15.947  1.00  0.00              
ATOM    508  C   ASN    63       6.757 -11.449 -13.854  1.00  0.00              
ATOM    509  O   ASN    63       7.483 -10.597 -13.398  1.00  0.00              
ATOM    510  CG  ASN    63       7.961 -13.697 -16.805  1.00  0.00           C  
ATOM    511  OD1 ASN    63       9.030 -13.160 -17.080  1.00  0.00           O  
ATOM    512  ND2 ASN    63       7.624 -14.917 -17.302  1.00  0.00           N  
ATOM    513  N   PHE    64       5.503 -11.076 -13.856  1.00  0.00              
ATOM    514  CA  PHE    64       5.385  -9.715 -13.341  1.00  0.00              
ATOM    515  CB  PHE    64       4.142  -8.995 -14.004  1.00  0.00              
ATOM    516  C   PHE    64       5.367  -9.534 -11.893  1.00  0.00              
ATOM    517  O   PHE    64       6.035  -8.655 -11.366  1.00  0.00              
ATOM    518  CG  PHE    64       3.071  -9.942 -14.496  1.00  0.00           C  
ATOM    519  CD1 PHE    64       3.287 -10.857 -15.505  1.00  0.00           C  
ATOM    520  CD2 PHE    64       1.820  -9.954 -13.952  1.00  0.00           C  
ATOM    521  CE1 PHE    64       2.326 -11.734 -15.945  1.00  0.00           C  
ATOM    522  CE2 PHE    64       0.873 -10.833 -14.411  1.00  0.00           C  
ATOM    523  CZ  PHE    64       1.082 -11.739 -15.405  1.00  0.00           C  
ATOM    524  N   PRO    65       4.608 -10.294 -11.220  1.00  0.00              
ATOM    525  CA  PRO    65       4.545 -10.169  -9.815  1.00  0.00              
ATOM    526  CB  PRO    65       3.825 -11.473  -9.431  1.00  0.00              
ATOM    527  C   PRO    65       5.722 -10.236  -9.154  1.00  0.00              
ATOM    528  O   PRO    65       6.319  -9.254  -8.729  1.00  0.00              
ATOM    529  CD  PRO    65       3.534 -11.116 -11.765  1.00  0.00           C  
ATOM    530  CG  PRO    65       2.884 -11.822 -10.579  1.00  0.00           C  
ATOM    531  N   PHE    66       5.922 -11.529  -9.132  1.00  0.00              
ATOM    532  CA  PHE    66       7.053 -12.221  -8.895  1.00  0.00              
ATOM    533  CB  PHE    66       6.646 -13.552  -9.537  1.00  0.00              
ATOM    534  C   PHE    66       7.663 -11.336  -9.931  1.00  0.00              
ATOM    535  O   PHE    66       7.254 -11.444 -11.060  1.00  0.00              
ATOM    536  CG  PHE    66       7.387 -14.769  -9.238  1.00  0.00           C  
ATOM    537  CD1 PHE    66       8.729 -14.858  -9.343  1.00  0.00           C  
ATOM    538  CD2 PHE    66       6.664 -15.837  -8.833  1.00  0.00           C  
ATOM    539  CE1 PHE    66       9.370 -16.028  -9.050  1.00  0.00           C  
ATOM    540  CE2 PHE    66       7.313 -16.992  -8.549  1.00  0.00           C  
ATOM    541  CZ  PHE    66       8.659 -17.118  -8.648  1.00  0.00           C  
ATOM    542  N   SER    67       8.467 -10.313  -9.634  1.00  0.00              
ATOM    543  CA  SER    67       9.026  -9.505 -10.659  1.00  0.00              
ATOM    544  CB  SER    67       8.562  -8.042 -10.620  1.00  0.00              
ATOM    545  C   SER    67      10.357  -9.268 -10.119  1.00  0.00              
ATOM    546  O   SER    67      10.432  -8.529  -9.177  1.00  0.00              
ATOM    547  OG  SER    67       9.431  -7.224 -11.391  1.00  0.00           O  
ATOM    548  N   ALA    68      11.410  -9.930 -10.576  1.00  0.00              
ATOM    549  CA  ALA    68      12.731  -9.829 -10.080  1.00  0.00              
ATOM    550  CB  ALA    68      13.388 -11.126  -9.592  1.00  0.00              
ATOM    551  C   ALA    68      13.540  -9.278 -11.200  1.00  0.00              
ATOM    552  O   ALA    68      14.723  -9.547 -11.301  1.00  0.00              
ATOM    553  N   SER    69      12.906  -8.521 -12.109  1.00  0.00              
ATOM    554  CA  SER    69      13.579  -7.678 -13.033  1.00  0.00              
ATOM    555  CB  SER    69      13.478  -8.037 -14.524  1.00  0.00              
ATOM    556  C   SER    69      12.672  -6.509 -12.730  1.00  0.00              
ATOM    557  O   SER    69      11.491  -6.591 -13.037  1.00  0.00              
ATOM    558  OG  SER    69      14.026  -9.317 -14.788  1.00  0.00           O  
ATOM    559  N   PHE    70      13.128  -5.436 -12.045  1.00  0.00              
ATOM    560  CA  PHE    70      12.222  -4.375 -11.614  1.00  0.00              
ATOM    561  CB  PHE    70      12.146  -4.284 -10.078  1.00  0.00              
ATOM    562  C   PHE    70      12.794  -2.968 -12.027  1.00  0.00              
ATOM    563  O   PHE    70      14.016  -2.796 -11.990  1.00  0.00              
ATOM    564  CG  PHE    70      11.444  -5.028  -8.952  1.00  0.00           C  
ATOM    565  CD1 PHE    70      11.777  -6.255  -8.448  1.00  0.00           C  
ATOM    566  CD2 PHE    70      10.472  -4.375  -8.233  1.00  0.00           C  
ATOM    567  CE1 PHE    70      11.135  -6.783  -7.354  1.00  0.00           C  
ATOM    568  CE2 PHE    70       9.797  -4.876  -7.161  1.00  0.00           C  
ATOM    569  CZ  PHE    70      10.143  -6.111  -6.725  1.00  0.00           C  
ATOM    570  N   HIS    71      11.854  -2.038 -12.499  1.00  0.00              
ATOM    571  CA  HIS    71      11.510  -0.654 -12.973  1.00  0.00              
ATOM    572  CB  HIS    71      12.571   0.391 -12.735  1.00  0.00              
ATOM    573  C   HIS    71      10.629  -0.329 -14.263  1.00  0.00              
ATOM    574  O   HIS    71      10.026   0.745 -14.355  1.00  0.00              
ATOM    575  ND1 HIS    71      12.084   2.869 -12.998  1.00  0.00           N  
ATOM    576  CG  HIS    71      11.907   1.664 -12.371  1.00  0.00           C  
ATOM    577  NE2 HIS    71      10.652   3.216 -11.328  1.00  0.00           N  
ATOM    578  CD2 HIS    71      11.025   1.889 -11.358  1.00  0.00           C  
ATOM    579  CE1 HIS    71      11.312   3.763 -12.332  1.00  0.00           C  
ATOM    580  N   GLY    72      10.428  -1.241 -15.265  1.00  0.00              
ATOM    581  CA  GLY    72      10.065  -0.905 -16.634  1.00  0.00              
ATOM    582  C   GLY    72       9.595  -2.023 -17.567  1.00  0.00              
ATOM    583  O   GLY    72       8.425  -2.097 -17.910  1.00  0.00              
ATOM    584  N   ILE    73      10.425  -2.986 -17.972  1.00  0.00              
ATOM    585  CA  ILE    73      10.137  -3.791 -19.132  1.00  0.00              
ATOM    586  CB  ILE    73      11.392  -3.851 -20.009  1.00  0.00              
ATOM    587  C   ILE    73       9.621  -5.153 -18.790  1.00  0.00              
ATOM    588  O   ILE    73       9.194  -5.449 -17.682  1.00  0.00              
ATOM    589  CG2 ILE    73      11.092  -4.404 -21.416  1.00  0.00           C  
ATOM    590  CG1 ILE    73      11.947  -2.430 -20.232  1.00  0.00           C  
ATOM    591  CD1 ILE    73      12.711  -1.801 -19.072  1.00  0.00           C  
ATOM    592  N   GLU    74       9.614  -6.056 -19.767  1.00  0.00              
ATOM    593  CA  GLU    74       8.790  -7.174 -19.546  1.00  0.00              
ATOM    594  CB  GLU    74       7.396  -6.994 -20.172  1.00  0.00              
ATOM    595  C   GLU    74       9.287  -8.472 -20.077  1.00  0.00              
ATOM    596  O   GLU    74      10.469  -8.721 -20.263  1.00  0.00              
ATOM    597  CG  GLU    74       7.364  -7.084 -21.708  1.00  0.00           C  
ATOM    598  CD  GLU    74       8.498  -6.259 -22.302  1.00  0.00           C  
ATOM    599  OE1 GLU    74       8.481  -5.014 -22.114  1.00  0.00           O  
ATOM    600  OE2 GLU    74       9.429  -6.870 -22.893  1.00  0.00           O  
ATOM    601  N   HIS    75       8.285  -9.343 -20.281  1.00  0.00              
ATOM    602  CA  HIS    75       8.238 -10.708 -20.714  1.00  0.00              
ATOM    603  CB  HIS    75       7.614 -10.954 -22.101  1.00  0.00              
ATOM    604  C   HIS    75       9.559 -11.423 -20.638  1.00  0.00              
ATOM    605  O   HIS    75      10.386 -11.203 -19.756  1.00  0.00              
ATOM    606  ND1 HIS    75       7.389 -13.529 -21.830  1.00  0.00           N  
ATOM    607  CG  HIS    75       6.940 -12.303 -22.277  1.00  0.00           C  
ATOM    608  NE2 HIS    75       5.523 -13.934 -22.946  1.00  0.00           N  
ATOM    609  CD2 HIS    75       5.792 -12.577 -22.952  1.00  0.00           C  
ATOM    610  CE1 HIS    75       6.511 -14.463 -22.261  1.00  0.00           C  
ATOM    611  N   ILE    76       9.780 -12.325 -21.607  1.00  0.00              
ATOM    612  CA  ILE    76      10.815 -13.304 -21.538  1.00  0.00              
ATOM    613  CB  ILE    76      10.775 -14.298 -22.668  1.00  0.00              
ATOM    614  C   ILE    76      12.132 -12.623 -21.448  1.00  0.00              
ATOM    615  O   ILE    76      12.946 -12.951 -20.586  1.00  0.00              
ATOM    616  CG2 ILE    76      11.281 -13.645 -23.964  1.00  0.00           C  
ATOM    617  CG1 ILE    76      11.524 -15.571 -22.248  1.00  0.00           C  
ATOM    618  CD1 ILE    76      10.798 -16.353 -21.149  1.00  0.00           C  
ATOM    619  N   TYR    77      12.370 -11.632 -22.316  1.00  0.00              
ATOM    620  CA  TYR    77      13.598 -10.911 -22.217  1.00  0.00              
ATOM    621  CB  TYR    77      14.596 -11.190 -23.359  1.00  0.00              
ATOM    622  C   TYR    77      13.249  -9.465 -22.389  1.00  0.00              
ATOM    623  O   TYR    77      12.173  -9.182 -22.909  1.00  0.00              
ATOM    624  CG  TYR    77      15.028 -12.618 -23.350  1.00  0.00           C  
ATOM    625  CD1 TYR    77      14.230 -13.593 -23.903  1.00  0.00           C  
ATOM    626  CD2 TYR    77      16.240 -12.982 -22.809  1.00  0.00           C  
ATOM    627  CE1 TYR    77      14.620 -14.912 -23.907  1.00  0.00           C  
ATOM    628  CE2 TYR    77      16.639 -14.298 -22.809  1.00  0.00           C  
ATOM    629  CZ  TYR    77      15.830 -15.265 -23.357  1.00  0.00           C  
ATOM    630  OH  TYR    77      16.241 -16.616 -23.357  1.00  0.00           O  
ATOM    631  N   GLU    78      14.137  -8.542 -21.925  1.00  0.00              
ATOM    632  CA  GLU    78      14.023  -7.103 -22.062  1.00  0.00              
ATOM    633  CB  GLU    78      12.731  -6.530 -22.690  1.00  0.00              
ATOM    634  C   GLU    78      14.183  -6.435 -20.716  1.00  0.00              
ATOM    635  O   GLU    78      14.255  -7.118 -19.696  1.00  0.00              
ATOM    636  CG  GLU    78      12.578  -6.800 -24.193  1.00  0.00           C  
ATOM    637  CD  GLU    78      13.591  -5.962 -24.960  1.00  0.00           C  
ATOM    638  OE1 GLU    78      14.783  -5.954 -24.552  1.00  0.00           O  
ATOM    639  OE2 GLU    78      13.188  -5.328 -25.972  1.00  0.00           O  
ATOM    640  N   GLY    79      14.269  -5.073 -20.696  1.00  0.00              
ATOM    641  CA  GLY    79      14.287  -4.292 -19.472  1.00  0.00              
ATOM    642  C   GLY    79      15.553  -3.455 -19.373  1.00  0.00              
ATOM    643  O   GLY    79      16.621  -3.987 -19.089  1.00  0.00              
ATOM    644  N   ARG    80      15.457  -2.107 -19.568  1.00  0.00              
ATOM    645  CA  ARG    80      16.560  -1.174 -19.467  1.00  0.00              
ATOM    646  CB  ARG    80      17.374  -1.058 -20.764  1.00  0.00              
ATOM    647  C   ARG    80      15.987   0.219 -19.378  1.00  0.00              
ATOM    648  O   ARG    80      14.826   0.432 -19.716  1.00  0.00              
ATOM    649  CG  ARG    80      17.946  -2.344 -21.353  1.00  0.00           C  
ATOM    650  CD  ARG    80      16.968  -3.291 -22.046  1.00  0.00           C  
ATOM    651  NE  ARG    80      17.814  -4.170 -22.908  1.00  0.00           N  
ATOM    652  CZ  ARG    80      17.745  -5.531 -22.838  1.00  0.00           C  
ATOM    653  NH1 ARG    80      16.886  -6.133 -21.964  1.00  0.00           N  
ATOM    654  NH2 ARG    80      18.546  -6.291 -23.641  1.00  0.00           N  
ATOM    655  N   TYR    81      16.793   1.232 -18.965  1.00  0.00              
ATOM    656  CA  TYR    81      16.276   2.573 -18.768  1.00  0.00              
ATOM    657  CB  TYR    81      16.452   3.101 -17.350  1.00  0.00              
ATOM    658  C   TYR    81      16.869   3.550 -19.684  1.00  0.00              
ATOM    659  O   TYR    81      18.086   3.686 -19.767  1.00  0.00              
ATOM    660  CG  TYR    81      17.773   2.700 -16.823  1.00  0.00           C  
ATOM    661  CD1 TYR    81      18.919   3.368 -17.171  1.00  0.00           C  
ATOM    662  CD2 TYR    81      17.837   1.641 -15.949  1.00  0.00           C  
ATOM    663  CE1 TYR    81      20.125   2.967 -16.653  1.00  0.00           C  
ATOM    664  CE2 TYR    81      19.039   1.237 -15.430  1.00  0.00           C  
ATOM    665  CZ  TYR    81      20.185   1.903 -15.786  1.00  0.00           C  
ATOM    666  OH  TYR    81      21.423   1.490 -15.255  1.00  0.00           O  
ATOM    667  N   GLY    82      15.950   4.285 -20.335  1.00  0.00              
ATOM    668  CA  GLY    82      16.206   5.311 -21.288  1.00  0.00              
ATOM    669  C   GLY    82      16.845   4.749 -22.454  1.00  0.00              
ATOM    670  O   GLY    82      16.263   4.722 -23.537  1.00  0.00              
ATOM    671  N   THR    83      18.110   4.380 -22.274  1.00  0.00              
ATOM    672  CA  THR    83      18.677   3.738 -23.376  1.00  0.00              
ATOM    673  CB  THR    83      20.171   3.574 -23.286  1.00  0.00              
ATOM    674  C   THR    83      18.021   2.386 -23.433  1.00  0.00              
ATOM    675  O   THR    83      18.501   1.421 -22.840  1.00  0.00              
ATOM    676  OG1 THR    83      20.530   2.834 -22.129  1.00  0.00           O  
ATOM    677  CG2 THR    83      20.812   4.972 -23.241  1.00  0.00           C  
ATOM    678  N   ARG    84      16.878   2.279 -24.149  1.00  0.00              
ATOM    679  CA  ARG    84      16.195   1.021 -24.170  1.00  0.00              
ATOM    680  CB  ARG    84      15.289   0.829 -22.956  1.00  0.00              
ATOM    681  C   ARG    84      15.209   0.980 -25.241  1.00  0.00              
ATOM    682  O   ARG    84      14.763   2.016 -25.709  1.00  0.00              
ATOM    683  CG  ARG    84      14.135   1.832 -23.053  1.00  0.00           C  
ATOM    684  CD  ARG    84      14.169   2.985 -22.062  1.00  0.00           C  
ATOM    685  NE  ARG    84      13.261   4.051 -22.574  1.00  0.00           N  
ATOM    686  CZ  ARG    84      12.943   5.123 -21.790  1.00  0.00           C  
ATOM    687  NH1 ARG    84      13.357   5.168 -20.490  1.00  0.00           N  
ATOM    688  NH2 ARG    84      12.216   6.156 -22.307  1.00  0.00           N  
ATOM    689  N   LYS    85      14.865  -0.249 -25.652  1.00  0.00              
ATOM    690  CA  LYS    85      13.712  -0.413 -26.481  1.00  0.00              
ATOM    691  CB  LYS    85      13.948  -1.351 -27.678  1.00  0.00              
ATOM    692  C   LYS    85      12.758  -1.053 -25.584  1.00  0.00              
ATOM    693  O   LYS    85      12.397  -2.217 -25.741  1.00  0.00              
ATOM    694  CG  LYS    85      14.624  -2.676 -27.313  1.00  0.00           C  
ATOM    695  CD  LYS    85      16.067  -2.515 -26.825  1.00  0.00           C  
ATOM    696  CE  LYS    85      16.755  -3.831 -26.456  1.00  0.00           C  
ATOM    697  NZ  LYS    85      18.181  -3.581 -26.147  1.00  0.00           N  
ATOM    698  N   ILE    86      12.314  -0.262 -24.609  1.00  0.00              
ATOM    699  CA  ILE    86      11.380  -0.823 -23.718  1.00  0.00              
ATOM    700  CB  ILE    86      11.048   0.030 -22.527  1.00  0.00              
ATOM    701  C   ILE    86      10.130  -0.876 -24.480  1.00  0.00              
ATOM    702  O   ILE    86       9.378   0.094 -24.474  1.00  0.00              
ATOM    703  CG2 ILE    86       9.808  -0.571 -21.848  1.00  0.00           C  
ATOM    704  CG1 ILE    86      12.235   0.173 -21.576  1.00  0.00           C  
ATOM    705  CD1 ILE    86      12.078   1.367 -20.642  1.00  0.00           C  
ATOM    706  N   LEU    87       9.859  -2.034 -25.119  1.00  0.00              
ATOM    707  CA  LEU    87       8.785  -2.045 -26.058  1.00  0.00              
ATOM    708  CB  LEU    87       7.419  -1.666 -25.457  1.00  0.00              
ATOM    709  C   LEU    87       9.202  -0.958 -26.971  1.00  0.00              
ATOM    710  O   LEU    87      10.387  -0.741 -27.181  1.00  0.00              
ATOM    711  CG  LEU    87       6.949  -2.576 -24.304  1.00  0.00           C  
ATOM    712  CD1 LEU    87       6.846  -4.043 -24.751  1.00  0.00           C  
ATOM    713  CD2 LEU    87       7.791  -2.370 -23.033  1.00  0.00           C  
ATOM    714  N   TRP    88       8.296  -0.217 -27.587  1.00  0.00              
ATOM    715  CA  TRP    88       8.966   0.866 -28.226  1.00  0.00              
ATOM    716  CB  TRP    88       8.218   1.513 -29.393  1.00  0.00              
ATOM    717  C   TRP    88       9.164   1.917 -27.228  1.00  0.00              
ATOM    718  O   TRP    88       8.473   2.927 -27.169  1.00  0.00              
ATOM    719  CG  TRP    88       8.593   0.896 -30.703  1.00  0.00           C  
ATOM    720  CD2 TRP    88       9.799   1.277 -31.375  1.00  0.00           C  
ATOM    721  CD1 TRP    88       8.002  -0.064 -31.465  1.00  0.00           C  
ATOM    722  NE1 TRP    88       8.774  -0.309 -32.578  1.00  0.00           N  
ATOM    723  CE2 TRP    88       9.884   0.512 -32.533  1.00  0.00           C  
ATOM    724  CE3 TRP    88      10.762   2.184 -31.038  1.00  0.00           C  
ATOM    725  CZ2 TRP    88      10.946   0.643 -33.381  1.00  0.00           C  
ATOM    726  CZ3 TRP    88      11.821   2.330 -31.902  1.00  0.00           C  
ATOM    727  CH2 TRP    88      11.907   1.574 -33.051  1.00  0.00           C  
ATOM    728  N   ILE    89      10.211   1.701 -26.458  1.00  0.00              
ATOM    729  CA  ILE    89      10.613   2.576 -25.461  1.00  0.00              
ATOM    730  CB  ILE    89      11.363   3.774 -25.997  1.00  0.00              
ATOM    731  C   ILE    89       9.537   2.879 -24.508  1.00  0.00              
ATOM    732  O   ILE    89       8.323   2.727 -24.675  1.00  0.00              
ATOM    733  CG2 ILE    89      12.551   3.202 -26.771  1.00  0.00           C  
ATOM    734  CG1 ILE    89      10.548   4.693 -26.911  1.00  0.00           C  
ATOM    735  CD1 ILE    89      11.439   5.759 -27.552  1.00  0.00           C  
ATOM    736  N   LEU    90      10.054   3.321 -23.380  1.00  0.00              
ATOM    737  CA  LEU    90       9.262   3.890 -22.373  1.00  0.00              
ATOM    738  CB  LEU    90      10.099   4.396 -21.196  1.00  0.00              
ATOM    739  C   LEU    90       8.659   5.114 -23.062  1.00  0.00              
ATOM    740  O   LEU    90       7.752   5.755 -22.546  1.00  0.00              
ATOM    741  CG  LEU    90       9.273   5.131 -20.128  1.00  0.00           C  
ATOM    742  CD1 LEU    90       8.259   4.197 -19.452  1.00  0.00           C  
ATOM    743  CD2 LEU    90      10.188   5.854 -19.132  1.00  0.00           C  
ATOM    744  N   LEU    91       9.223   5.584 -24.198  1.00  0.00              
ATOM    745  CA  LEU    91       8.602   6.675 -24.899  1.00  0.00              
ATOM    746  CB  LEU    91       9.487   7.291 -25.998  1.00  0.00              
ATOM    747  C   LEU    91       7.292   6.282 -25.478  1.00  0.00              
ATOM    748  O   LEU    91       6.374   7.101 -25.576  1.00  0.00              
ATOM    749  CG  LEU    91       8.922   8.544 -26.704  1.00  0.00           C  
ATOM    750  CD1 LEU    91       7.759   8.218 -27.654  1.00  0.00           C  
ATOM    751  CD2 LEU    91       8.577   9.640 -25.683  1.00  0.00           C  
ATOM    752  N   VAL    92       7.172   5.018 -25.915  1.00  0.00              
ATOM    753  CA  VAL    92       5.845   4.613 -26.244  1.00  0.00              
ATOM    754  CB  VAL    92       5.680   3.202 -26.736  1.00  0.00              
ATOM    755  C   VAL    92       5.097   4.778 -24.968  1.00  0.00              
ATOM    756  O   VAL    92       3.918   5.118 -24.971  1.00  0.00              
ATOM    757  CG1 VAL    92       4.211   2.812 -26.514  1.00  0.00           C  
ATOM    758  CG2 VAL    92       5.991   3.176 -28.249  1.00  0.00           C  
ATOM    759  N   ALA    93       5.789   4.594 -23.828  1.00  0.00              
ATOM    760  CA  ALA    93       5.096   4.852 -22.614  1.00  0.00              
ATOM    761  CB  ALA    93       5.762   4.468 -21.273  1.00  0.00              
ATOM    762  C   ALA    93       4.622   6.278 -22.585  1.00  0.00              
ATOM    763  O   ALA    93       3.572   6.555 -22.018  1.00  0.00              
ATOM    764  N   ALA    94       5.344   7.244 -23.181  1.00  0.00              
ATOM    765  CA  ALA    94       4.810   8.586 -23.121  1.00  0.00              
ATOM    766  CB  ALA    94       5.691   9.615 -23.849  1.00  0.00              
ATOM    767  C   ALA    94       3.442   8.631 -23.760  1.00  0.00              
ATOM    768  O   ALA    94       2.494   9.123 -23.153  1.00  0.00              
ATOM    769  N   THR    95       3.268   8.025 -24.950  1.00  0.00              
ATOM    770  CA  THR    95       1.999   8.102 -25.640  1.00  0.00              
ATOM    771  CB  THR    95       2.019   7.407 -26.972  1.00  0.00              
ATOM    772  C   THR    95       1.009   7.492 -24.794  1.00  0.00              
ATOM    773  O   THR    95      -0.145   7.886 -24.636  1.00  0.00              
ATOM    774  OG1 THR    95       2.384   6.049 -26.809  1.00  0.00           O  
ATOM    775  CG2 THR    95       3.037   8.099 -27.888  1.00  0.00           C  
ATOM    776  N   MET    96       1.423   6.435 -24.179  1.00  0.00              
ATOM    777  CA  MET    96       0.337   6.135 -23.386  1.00  0.00              
ATOM    778  CB  MET    96       0.401   4.659 -23.040  1.00  0.00              
ATOM    779  C   MET    96       0.632   6.882 -22.138  1.00  0.00              
ATOM    780  O   MET    96       1.175   6.308 -21.213  1.00  0.00              
ATOM    781  CG  MET    96       0.359   3.721 -24.241  1.00  0.00           C  
ATOM    782  SD  MET    96       0.929   2.047 -23.835  1.00  0.00           S  
ATOM    783  CE  MET    96       2.693   2.462 -23.962  1.00  0.00           C  
ATOM    784  N   ILE    97       0.341   8.186 -22.049  1.00  0.00              
ATOM    785  CA  ILE    97       0.603   8.803 -20.779  1.00  0.00              
ATOM    786  CB  ILE    97       0.319  10.276 -20.726  1.00  0.00              
ATOM    787  C   ILE    97      -0.359   8.132 -19.879  1.00  0.00              
ATOM    788  O   ILE    97      -0.119   7.851 -18.705  1.00  0.00              
ATOM    789  CG2 ILE    97       0.342  10.703 -19.246  1.00  0.00           C  
ATOM    790  CG1 ILE    97       1.312  11.047 -21.610  1.00  0.00           C  
ATOM    791  CD1 ILE    97       0.931  12.504 -21.846  1.00  0.00           C  
ATOM    792  N   ALA    98      -1.537   7.893 -20.445  1.00  0.00              
ATOM    793  CA  ALA    98      -2.527   7.251 -19.648  1.00  0.00              
ATOM    794  CB  ALA    98      -3.911   7.212 -20.319  1.00  0.00              
ATOM    795  C   ALA    98      -2.159   5.856 -19.376  1.00  0.00              
ATOM    796  O   ALA    98      -2.175   5.369 -18.243  1.00  0.00              
ATOM    797  N   CYS    99      -1.741   5.172 -20.437  1.00  0.00              
ATOM    798  CA  CYS    99      -1.480   3.804 -20.190  1.00  0.00              
ATOM    799  CB  CYS    99      -1.308   2.932 -21.444  1.00  0.00              
ATOM    800  C   CYS    99      -0.261   3.743 -19.306  1.00  0.00              
ATOM    801  O   CYS    99       0.012   2.719 -18.699  1.00  0.00              
ATOM    802  SG  CYS    99      -1.127   1.169 -21.066  1.00  0.00           S  
ATOM    803  N   PHE   100       0.462   4.876 -19.185  1.00  0.00              
ATOM    804  CA  PHE   100       1.764   5.078 -18.594  1.00  0.00              
ATOM    805  CB  PHE   100       2.254   6.538 -18.719  1.00  0.00              
ATOM    806  C   PHE   100       1.834   4.705 -17.179  1.00  0.00              
ATOM    807  O   PHE   100       2.808   4.073 -16.772  1.00  0.00              
ATOM    808  CG  PHE   100       3.594   6.789 -18.124  1.00  0.00           C  
ATOM    809  CD1 PHE   100       4.738   6.517 -18.838  1.00  0.00           C  
ATOM    810  CD2 PHE   100       3.705   7.337 -16.867  1.00  0.00           C  
ATOM    811  CE1 PHE   100       5.976   6.766 -18.295  1.00  0.00           C  
ATOM    812  CE2 PHE   100       4.940   7.588 -16.319  1.00  0.00           C  
ATOM    813  CZ  PHE   100       6.078   7.301 -17.033  1.00  0.00           C  
ATOM    814  N   VAL   101       0.854   5.119 -16.371  1.00  0.00              
ATOM    815  CA  VAL   101       1.014   4.673 -15.035  1.00  0.00              
ATOM    816  CB  VAL   101       0.020   5.252 -14.062  1.00  0.00              
ATOM    817  C   VAL   101       0.855   3.192 -15.097  1.00  0.00              
ATOM    818  O   VAL   101       1.622   2.433 -14.504  1.00  0.00              
ATOM    819  CG1 VAL   101      -1.388   4.686 -14.318  1.00  0.00           C  
ATOM    820  CG2 VAL   101       0.550   4.988 -12.646  1.00  0.00           C  
ATOM    821  N   PHE   102      -0.112   2.752 -15.918  1.00  0.00              
ATOM    822  CA  PHE   102      -0.422   1.366 -15.924  1.00  0.00              
ATOM    823  CB  PHE   102      -1.592   1.020 -16.863  1.00  0.00              
ATOM    824  C   PHE   102       0.730   0.511 -16.352  1.00  0.00              
ATOM    825  O   PHE   102       1.202  -0.323 -15.587  1.00  0.00              
ATOM    826  CG  PHE   102      -2.806   1.724 -16.362  1.00  0.00           C  
ATOM    827  CD1 PHE   102      -3.607   1.140 -15.409  1.00  0.00           C  
ATOM    828  CD2 PHE   102      -3.137   2.972 -16.840  1.00  0.00           C  
ATOM    829  CE1 PHE   102      -4.725   1.788 -14.942  1.00  0.00           C  
ATOM    830  CE2 PHE   102      -4.255   3.626 -16.378  1.00  0.00           C  
ATOM    831  CZ  PHE   102      -5.050   3.033 -15.427  1.00  0.00           C  
ATOM    832  N   ILE   103       1.242   0.716 -17.576  1.00  0.00              
ATOM    833  CA  ILE   103       2.232  -0.172 -18.118  1.00  0.00              
ATOM    834  CB  ILE   103       2.519   0.025 -19.580  1.00  0.00              
ATOM    835  C   ILE   103       3.544  -0.055 -17.452  1.00  0.00              
ATOM    836  O   ILE   103       4.196  -1.061 -17.190  1.00  0.00              
ATOM    837  CG2 ILE   103       3.873  -0.633 -19.891  1.00  0.00           C  
ATOM    838  CG1 ILE   103       1.371  -0.500 -20.449  1.00  0.00           C  
ATOM    839  CD1 ILE   103       1.605  -0.271 -21.941  1.00  0.00           C  
ATOM    840  N   PHE   104       3.953   1.186 -17.167  1.00  0.00              
ATOM    841  CA  PHE   104       5.261   1.480 -16.683  1.00  0.00              
ATOM    842  CB  PHE   104       5.279   2.979 -16.319  1.00  0.00              
ATOM    843  C   PHE   104       5.516   0.646 -15.504  1.00  0.00              
ATOM    844  O   PHE   104       6.463  -0.133 -15.481  1.00  0.00              
ATOM    845  CG  PHE   104       6.411   3.421 -15.462  1.00  0.00           C  
ATOM    846  CD1 PHE   104       7.676   3.607 -15.965  1.00  0.00           C  
ATOM    847  CD2 PHE   104       6.167   3.704 -14.137  1.00  0.00           C  
ATOM    848  CE1 PHE   104       8.688   4.038 -15.140  1.00  0.00           C  
ATOM    849  CE2 PHE   104       7.173   4.135 -13.309  1.00  0.00           C  
ATOM    850  CZ  PHE   104       8.440   4.300 -13.813  1.00  0.00           C  
ATOM    851  N   ILE   105       4.659   0.743 -14.495  1.00  0.00              
ATOM    852  CA  ILE   105       4.993  -0.075 -13.395  1.00  0.00              
ATOM    853  CB  ILE   105       4.178   0.292 -12.184  1.00  0.00              
ATOM    854  C   ILE   105       4.779  -1.517 -13.724  1.00  0.00              
ATOM    855  O   ILE   105       5.673  -2.353 -13.601  1.00  0.00              
ATOM    856  CG2 ILE   105       4.591   1.710 -11.759  1.00  0.00           C  
ATOM    857  CG1 ILE   105       2.670   0.146 -12.461  1.00  0.00           C  
ATOM    858  CD1 ILE   105       1.791   0.377 -11.231  1.00  0.00           C  
ATOM    859  N   GLN   106       3.589  -1.845 -14.235  1.00  0.00              
ATOM    860  CA  GLN   106       3.280  -3.240 -14.226  1.00  0.00              
ATOM    861  CB  GLN   106       1.776  -3.534 -14.108  1.00  0.00              
ATOM    862  C   GLN   106       3.963  -4.146 -15.198  1.00  0.00              
ATOM    863  O   GLN   106       4.341  -5.257 -14.826  1.00  0.00              
ATOM    864  CG  GLN   106       0.877  -3.010 -15.213  1.00  0.00           C  
ATOM    865  CD  GLN   106      -0.470  -2.862 -14.533  1.00  0.00           C  
ATOM    866  OE1 GLN   106      -0.712  -1.885 -13.828  1.00  0.00           O  
ATOM    867  NE2 GLN   106      -1.362  -3.868 -14.701  1.00  0.00           N  
ATOM    868  N   ILE   107       4.150  -3.736 -16.458  1.00  0.00              
ATOM    869  CA  ILE   107       4.731  -4.669 -17.378  1.00  0.00              
ATOM    870  CB  ILE   107       4.678  -4.215 -18.797  1.00  0.00              
ATOM    871  C   ILE   107       6.127  -4.880 -16.967  1.00  0.00              
ATOM    872  O   ILE   107       6.763  -5.899 -17.181  1.00  0.00              
ATOM    873  CG2 ILE   107       5.667  -3.046 -18.958  1.00  0.00           C  
ATOM    874  CG1 ILE   107       4.926  -5.421 -19.720  1.00  0.00           C  
ATOM    875  CD1 ILE   107       4.460  -5.205 -21.159  1.00  0.00           C  
ATOM    876  N   ALA   108       6.664  -3.846 -16.375  1.00  0.00              
ATOM    877  CA  ALA   108       7.973  -3.811 -15.885  1.00  0.00              
ATOM    878  CB  ALA   108       7.876  -2.446 -15.259  1.00  0.00              
ATOM    879  C   ALA   108       8.107  -4.958 -14.946  1.00  0.00              
ATOM    880  O   ALA   108       9.011  -5.784 -15.047  1.00  0.00              
ATOM    881  N   HIS   109       7.103  -5.116 -14.094  1.00  0.00              
ATOM    882  CA  HIS   109       7.076  -6.141 -13.099  1.00  0.00              
ATOM    883  CB  HIS   109       5.685  -6.194 -12.418  1.00  0.00              
ATOM    884  C   HIS   109       7.249  -7.431 -13.757  1.00  0.00              
ATOM    885  O   HIS   109       8.055  -8.229 -13.299  1.00  0.00              
ATOM    886  ND1 HIS   109       6.185  -6.429  -9.939  1.00  0.00           N  
ATOM    887  CG  HIS   109       5.589  -5.755 -10.983  1.00  0.00           C  
ATOM    888  NE2 HIS   109       5.066  -4.739  -9.038  1.00  0.00           N  
ATOM    889  CD2 HIS   109       4.912  -4.720 -10.415  1.00  0.00           C  
ATOM    890  CE1 HIS   109       5.840  -5.782  -8.800  1.00  0.00           C  
ATOM    891  N   TYR   110       6.598  -7.553 -14.918  1.00  0.00              
ATOM    892  CA  TYR   110       6.403  -8.707 -15.738  1.00  0.00              
ATOM    893  CB  TYR   110       5.788  -8.378 -17.101  1.00  0.00              
ATOM    894  C   TYR   110       7.696  -9.298 -16.008  1.00  0.00              
ATOM    895  O   TYR   110       7.798 -10.499 -16.110  1.00  0.00              
ATOM    896  CG  TYR   110       4.828  -9.349 -17.657  1.00  0.00           C  
ATOM    897  CD1 TYR   110       5.194 -10.595 -18.119  1.00  0.00           C  
ATOM    898  CD2 TYR   110       3.516  -8.940 -17.700  1.00  0.00           C  
ATOM    899  CE1 TYR   110       4.228 -11.428 -18.638  1.00  0.00           C  
ATOM    900  CE2 TYR   110       2.562  -9.772 -18.217  1.00  0.00           C  
ATOM    901  CZ  TYR   110       2.916 -11.007 -18.689  1.00  0.00           C  
ATOM    902  OH  TYR   110       1.896 -11.827 -19.205  1.00  0.00           O  
ATOM    903  N   SER   111       8.760  -8.525 -16.088  1.00  0.00              
ATOM    904  CA  SER   111       9.995  -9.109 -16.517  1.00  0.00              
ATOM    905  CB  SER   111      11.081  -8.088 -16.608  1.00  0.00              
ATOM    906  C   SER   111      10.475 -10.175 -15.646  1.00  0.00              
ATOM    907  O   SER   111      11.494 -10.810 -15.906  1.00  0.00              
ATOM    908  OG  SER   111      10.959  -7.402 -15.390  1.00  0.00           O  
ATOM    909  N   ALA   112       9.835 -10.257 -14.506  1.00  0.00              
ATOM    910  CA  ALA   112       9.881 -11.479 -13.848  1.00  0.00              
ATOM    911  CB  ALA   112      10.193 -12.778 -14.631  1.00  0.00              
ATOM    912  C   ALA   112      10.744 -11.497 -12.766  1.00  0.00              
ATOM    913  O   ALA   112      11.852 -10.976 -12.802  1.00  0.00              
ATOM    914  N   PHE   113      10.137 -12.078 -11.738  1.00  0.00              
ATOM    915  CA  PHE   113      10.887 -12.895 -10.861  1.00  0.00              
ATOM    916  CB  PHE   113      12.370 -13.231 -11.347  1.00  0.00              
ATOM    917  C   PHE   113      10.832 -12.743  -9.341  1.00  0.00              
ATOM    918  O   PHE   113      11.097 -13.712  -8.647  1.00  0.00              
ATOM    919  CG  PHE   113      12.396 -13.832 -12.752  1.00  0.00           C  
ATOM    920  CD1 PHE   113      11.826 -15.039 -13.037  1.00  0.00           C  
ATOM    921  CD2 PHE   113      12.987 -13.167 -13.816  1.00  0.00           C  
ATOM    922  CE1 PHE   113      11.833 -15.522 -14.327  1.00  0.00           C  
ATOM    923  CE2 PHE   113      12.996 -13.631 -15.106  1.00  0.00           C  
ATOM    924  CZ  PHE   113      12.401 -14.830 -15.369  1.00  0.00           C  
ATOM    925  N   HIS   114      10.499 -11.603  -8.733  1.00  0.00              
ATOM    926  CA  HIS   114      10.609 -11.340  -7.321  1.00  0.00              
ATOM    927  CB  HIS   114      10.910  -9.899  -6.898  1.00  0.00              
ATOM    928  C   HIS   114       9.499 -11.826  -6.439  1.00  0.00              
ATOM    929  O   HIS   114       8.323 -11.578  -6.662  1.00  0.00              
ATOM    930  ND1 HIS   114      10.756  -9.925  -4.361  1.00  0.00           N  
ATOM    931  CG  HIS   114      11.492  -9.873  -5.522  1.00  0.00           C  
ATOM    932  NE2 HIS   114      12.897  -9.884  -3.757  1.00  0.00           N  
ATOM    933  CD2 HIS   114      12.796  -9.848  -5.136  1.00  0.00           C  
ATOM    934  CE1 HIS   114      11.645  -9.928  -3.336  1.00  0.00           C  
ATOM    935  N   THR   115       9.901 -12.369  -5.276  1.00  0.00              
ATOM    936  CA  THR   115       9.064 -13.169  -4.408  1.00  0.00              
ATOM    937  CB  THR   115       9.732 -14.496  -4.168  1.00  0.00              
ATOM    938  C   THR   115       8.816 -12.612  -3.024  1.00  0.00              
ATOM    939  O   THR   115       9.536 -11.753  -2.521  1.00  0.00              
ATOM    940  OG1 THR   115      10.827 -14.335  -3.277  1.00  0.00           O  
ATOM    941  CG2 THR   115      10.312 -14.983  -5.509  1.00  0.00           C  
ATOM    942  N   THR   116       7.747 -13.127  -2.362  1.00  0.00              
ATOM    943  CA  THR   116       7.411 -12.756  -1.002  1.00  0.00              
ATOM    944  CB  THR   116       6.532 -11.538  -0.998  1.00  0.00              
ATOM    945  C   THR   116       6.743 -13.957  -0.334  1.00  0.00              
ATOM    946  O   THR   116       6.514 -14.960  -1.003  1.00  0.00              
ATOM    947  OG1 THR   116       7.199 -10.487  -1.675  1.00  0.00           O  
ATOM    948  CG2 THR   116       6.229 -11.103   0.437  1.00  0.00           C  
ATOM    949  N   THR   117       6.386 -13.923   0.982  1.00  0.00              
ATOM    950  CA  THR   117       5.770 -15.101   1.576  1.00  0.00              
ATOM    951  CB  THR   117       6.646 -15.763   2.595  1.00  0.00              
ATOM    952  C   THR   117       4.502 -14.750   2.299  1.00  0.00              
ATOM    953  O   THR   117       4.458 -13.816   3.096  1.00  0.00              
ATOM    954  OG1 THR   117       7.874 -16.162   2.003  1.00  0.00           O  
ATOM    955  CG2 THR   117       5.899 -16.979   3.167  1.00  0.00           C  
ATOM    956  N   LYS   118       3.413 -15.513   2.072  1.00  0.00              
ATOM    957  CA  LYS   118       2.230 -15.155   2.803  1.00  0.00              
ATOM    958  CB  LYS   118       1.259 -14.205   2.082  1.00  0.00              
ATOM    959  C   LYS   118       1.435 -16.335   3.242  1.00  0.00              
ATOM    960  O   LYS   118       1.669 -17.479   2.854  1.00  0.00              
ATOM    961  CG  LYS   118       1.588 -12.726   2.293  1.00  0.00           C  
ATOM    962  CD  LYS   118       0.634 -11.782   1.562  1.00  0.00           C  
ATOM    963  CE  LYS   118      -0.832 -12.218   1.643  1.00  0.00           C  
ATOM    964  NZ  LYS   118      -1.297 -12.248   3.049  1.00  0.00           N  
ATOM    965  N   SER   119       0.452 -16.069   4.122  1.00  0.00              
ATOM    966  CA  SER   119      -0.348 -17.162   4.575  1.00  0.00              
ATOM    967  CB  SER   119       0.035 -17.656   5.982  1.00  0.00              
ATOM    968  C   SER   119      -1.810 -16.809   4.571  1.00  0.00              
ATOM    969  O   SER   119      -2.197 -15.691   4.912  1.00  0.00              
ATOM    970  OG  SER   119      -0.143 -16.623   6.938  1.00  0.00           O  
ATOM    971  N   THR   120      -2.660 -17.784   4.163  1.00  0.00              
ATOM    972  CA  THR   120      -4.095 -17.633   4.125  1.00  0.00              
ATOM    973  CB  THR   120      -4.687 -17.669   2.744  1.00  0.00              
ATOM    974  C   THR   120      -4.717 -18.809   4.808  1.00  0.00              
ATOM    975  O   THR   120      -4.251 -19.940   4.681  1.00  0.00              
ATOM    976  OG1 THR   120      -4.429 -18.926   2.137  1.00  0.00           O  
ATOM    977  CG2 THR   120      -4.095 -16.543   1.894  1.00  0.00           C  
ATOM    978  N   LEU   121      -5.810 -18.567   5.553  1.00  0.00              
ATOM    979  CA  LEU   121      -6.496 -19.651   6.194  1.00  0.00              
ATOM    980  CB  LEU   121      -6.609 -19.488   7.721  1.00  0.00              
ATOM    981  C   LEU   121      -7.878 -19.686   5.618  1.00  0.00              
ATOM    982  O   LEU   121      -8.552 -18.662   5.529  1.00  0.00              
ATOM    983  CG  LEU   121      -7.342 -20.646   8.426  1.00  0.00           C  
ATOM    984  CD1 LEU   121      -6.599 -21.977   8.235  1.00  0.00           C  
ATOM    985  CD2 LEU   121      -7.592 -20.326   9.909  1.00  0.00           C  
ATOM    986  N   VAL   122      -8.342 -20.882   5.208  1.00  0.00              
ATOM    987  CA  VAL   122      -9.614 -20.967   4.550  1.00  0.00              
ATOM    988  CB  VAL   122      -9.417 -20.870   3.064  1.00  0.00              
ATOM    989  C   VAL   122     -10.268 -22.279   4.886  1.00  0.00              
ATOM    990  O   VAL   122      -9.625 -23.218   5.351  1.00  0.00              
ATOM    991  CG1 VAL   122      -8.386 -21.934   2.651  1.00  0.00           C  
ATOM    992  CG2 VAL   122     -10.763 -20.998   2.348  1.00  0.00           C  
ATOM    993  N   TYR   123     -11.598 -22.365   4.676  1.00  0.00              
ATOM    994  CA  TYR   123     -12.310 -23.588   4.910  1.00  0.00              
ATOM    995  CB  TYR   123     -13.634 -23.355   5.645  1.00  0.00              
ATOM    996  C   TYR   123     -12.543 -24.193   3.571  1.00  0.00              
ATOM    997  O   TYR   123     -13.329 -23.707   2.761  1.00  0.00              
ATOM    998  CG  TYR   123     -14.535 -24.536   5.556  1.00  0.00           C  
ATOM    999  CD1 TYR   123     -14.204 -25.777   6.053  1.00  0.00           C  
ATOM   1000  CD2 TYR   123     -15.771 -24.354   4.991  1.00  0.00           C  
ATOM   1001  CE1 TYR   123     -15.094 -26.824   5.965  1.00  0.00           C  
ATOM   1002  CE2 TYR   123     -16.663 -25.388   4.899  1.00  0.00           C  
ATOM   1003  CZ  TYR   123     -16.325 -26.622   5.385  1.00  0.00           C  
ATOM   1004  OH  TYR   123     -17.267 -27.661   5.278  1.00  0.00           O  
ATOM   1005  N   GLU   124     -11.823 -25.296   3.321  1.00  0.00              
ATOM   1006  CA  GLU   124     -11.830 -25.965   2.058  1.00  0.00              
ATOM   1007  CB  GLU   124     -10.563 -26.799   1.816  1.00  0.00              
ATOM   1008  C   GLU   124     -12.968 -26.923   1.995  1.00  0.00              
ATOM   1009  O   GLU   124     -13.727 -27.095   2.947  1.00  0.00              
ATOM   1010  CG  GLU   124      -9.320 -25.979   1.525  1.00  0.00           C  
ATOM   1011  CD  GLU   124      -9.484 -25.448   0.116  1.00  0.00           C  
ATOM   1012  OE1 GLU   124     -10.569 -25.678  -0.483  1.00  0.00           O  
ATOM   1013  OE2 GLU   124      -8.526 -24.807  -0.386  1.00  0.00           O  
ATOM   1014  N   LYS   125     -13.091 -27.581   0.823  1.00  0.00              
ATOM   1015  CA  LYS   125     -14.020 -28.656   0.622  1.00  0.00              
ATOM   1016  CB  LYS   125     -15.174 -28.317  -0.335  1.00  0.00              
ATOM   1017  C   LYS   125     -13.240 -29.776  -0.008  1.00  0.00              
ATOM   1018  O   LYS   125     -12.145 -29.568  -0.527  1.00  0.00              
ATOM   1019  CG  LYS   125     -16.165 -27.305   0.240  1.00  0.00           C  
ATOM   1020  CD  LYS   125     -17.146 -26.755  -0.797  1.00  0.00           C  
ATOM   1021  CE  LYS   125     -18.203 -25.824  -0.202  1.00  0.00           C  
ATOM   1022  NZ  LYS   125     -19.078 -26.581   0.722  1.00  0.00           N  
ATOM   1023  N   GLN   126     -13.776 -31.011   0.064  1.00  0.00              
ATOM   1024  CA  GLN   126     -13.169 -32.157  -0.559  1.00  0.00              
ATOM   1025  CB  GLN   126     -13.215 -32.104  -2.097  1.00  0.00              
ATOM   1026  C   GLN   126     -11.734 -32.262  -0.144  1.00  0.00              
ATOM   1027  O   GLN   126     -10.870 -32.588  -0.956  1.00  0.00              
ATOM   1028  CG  GLN   126     -14.632 -32.154  -2.671  1.00  0.00           C  
ATOM   1029  CD  GLN   126     -14.528 -32.093  -4.188  1.00  0.00           C  
ATOM   1030  OE1 GLN   126     -13.440 -31.940  -4.743  1.00  0.00           O  
ATOM   1031  NE2 GLN   126     -15.691 -32.215  -4.883  1.00  0.00           N  
ATOM   1032  N   LEU   127     -11.445 -32.007   1.144  1.00  0.00              
ATOM   1033  CA  LEU   127     -10.099 -32.081   1.638  1.00  0.00              
ATOM   1034  CB  LEU   127      -9.974 -31.408   3.012  1.00  0.00              
ATOM   1035  C   LEU   127      -9.738 -33.525   1.777  1.00  0.00              
ATOM   1036  O   LEU   127     -10.566 -34.344   2.171  1.00  0.00              
ATOM   1037  CG  LEU   127      -8.587 -31.330   3.685  1.00  0.00           C  
ATOM   1038  CD1 LEU   127      -8.187 -32.647   4.331  1.00  0.00           C  
ATOM   1039  CD2 LEU   127      -7.510 -30.802   2.735  1.00  0.00           C  
ATOM   1040  N   ALA   128      -8.476 -33.874   1.453  1.00  0.00              
ATOM   1041  CA  ALA   128      -8.066 -35.246   1.533  1.00  0.00              
ATOM   1042  CB  ALA   128      -6.911 -35.597   0.578  1.00  0.00              
ATOM   1043  C   ALA   128      -7.598 -35.526   2.925  1.00  0.00              
ATOM   1044  O   ALA   128      -6.751 -34.820   3.467  1.00  0.00              
ATOM   1045  N   PHE   129      -8.147 -36.595   3.534  1.00  0.00              
ATOM   1046  CA  PHE   129      -7.796 -36.986   4.872  1.00  0.00              
ATOM   1047  CB  PHE   129      -8.774 -38.041   5.429  1.00  0.00              
ATOM   1048  C   PHE   129      -6.408 -37.561   4.818  1.00  0.00              
ATOM   1049  O   PHE   129      -6.058 -38.299   3.896  1.00  0.00              
ATOM   1050  CG  PHE   129      -8.603 -38.185   6.903  1.00  0.00           C  
ATOM   1051  CD1 PHE   129      -9.078 -37.212   7.754  1.00  0.00           C  
ATOM   1052  CD2 PHE   129      -8.001 -39.301   7.438  1.00  0.00           C  
ATOM   1053  CE1 PHE   129      -8.934 -37.340   9.115  1.00  0.00           C  
ATOM   1054  CE2 PHE   129      -7.854 -39.435   8.799  1.00  0.00           C  
ATOM   1055  CZ  PHE   129      -8.319 -38.451   9.639  1.00  0.00           C  
ATOM   1056  N   PRO   130      -5.614 -37.224   5.806  1.00  0.00              
ATOM   1057  CA  PRO   130      -4.248 -37.684   5.915  1.00  0.00              
ATOM   1058  CB  PRO   130      -3.555 -36.704   6.864  1.00  0.00              
ATOM   1059  C   PRO   130      -4.129 -39.098   6.383  1.00  0.00              
ATOM   1060  O   PRO   130      -5.139 -39.733   6.682  1.00  0.00              
ATOM   1061  CD  PRO   130      -5.864 -36.044   6.614  1.00  0.00           C  
ATOM   1062  CG  PRO   130      -4.705 -36.024   7.623  1.00  0.00           C  
ATOM   1063  N   ALA   131      -2.885 -39.615   6.416  1.00  0.00              
ATOM   1064  CA  ALA   131      -2.601 -40.937   6.893  1.00  0.00              
ATOM   1065  CB  ALA   131      -1.364 -41.566   6.224  1.00  0.00              
ATOM   1066  C   ALA   131      -2.252 -40.785   8.340  1.00  0.00              
ATOM   1067  O   ALA   131      -1.592 -39.819   8.721  1.00  0.00              
ATOM   1068  N   VAL   132      -2.725 -41.713   9.197  1.00  0.00              
ATOM   1069  CA  VAL   132      -2.369 -41.650  10.586  1.00  0.00              
ATOM   1070  CB  VAL   132      -3.541 -41.512  11.510  1.00  0.00              
ATOM   1071  C   VAL   132      -1.612 -42.881  10.956  1.00  0.00              
ATOM   1072  O   VAL   132      -2.118 -43.997  10.856  1.00  0.00              
ATOM   1073  CG1 VAL   132      -4.047 -40.069  11.439  1.00  0.00           C  
ATOM   1074  CG2 VAL   132      -4.619 -42.503  11.057  1.00  0.00           C  
ATOM   1075  N   THR   133      -0.369 -42.677  11.438  1.00  0.00              
ATOM   1076  CA  THR   133       0.511 -43.750  11.796  1.00  0.00              
ATOM   1077  CB  THR   133       1.913 -43.531  11.299  1.00  0.00              
ATOM   1078  C   THR   133       0.612 -43.747  13.279  1.00  0.00              
ATOM   1079  O   THR   133       0.727 -42.686  13.892  1.00  0.00              
ATOM   1080  OG1 THR   133       1.926 -43.372   9.888  1.00  0.00           O  
ATOM   1081  CG2 THR   133       2.778 -44.735  11.707  1.00  0.00           C  
ATOM   1082  N   ILE   134       0.540 -44.937  13.907  1.00  0.00              
ATOM   1083  CA  ILE   134       0.688 -44.924  15.325  1.00  0.00              
ATOM   1084  CB  ILE   134      -0.626 -44.917  16.064  1.00  0.00              
ATOM   1085  C   ILE   134       1.489 -46.124  15.721  1.00  0.00              
ATOM   1086  O   ILE   134       1.445 -47.162  15.061  1.00  0.00              
ATOM   1087  CG2 ILE   134      -1.453 -43.819  15.385  1.00  0.00           C  
ATOM   1088  CG1 ILE   134      -1.392 -46.247  16.013  1.00  0.00           C  
ATOM   1089  CD1 ILE   134      -2.593 -46.256  16.970  1.00  0.00           C  
ATOM   1090  N   CYS   135       2.271 -45.996  16.811  1.00  0.00              
ATOM   1091  CA  CYS   135       3.106 -47.076  17.238  1.00  0.00              
ATOM   1092  CB  CYS   135       4.603 -46.803  17.008  1.00  0.00              
ATOM   1093  C   CYS   135       2.985 -47.160  18.721  1.00  0.00              
ATOM   1094  O   CYS   135       2.817 -46.146  19.396  1.00  0.00              
ATOM   1095  SG  CYS   135       5.049 -46.418  15.291  1.00  0.00           S  
ATOM   1096  N   ASN   136       3.047 -48.387  19.270  1.00  0.00              
ATOM   1097  CA  ASN   136       3.123 -48.494  20.683  1.00  0.00              
ATOM   1098  CB  ASN   136       2.902 -49.916  21.233  1.00  0.00              
ATOM   1099  C   ASN   136       4.529 -48.086  21.005  1.00  0.00              
ATOM   1100  O   ASN   136       5.459 -48.357  20.247  1.00  0.00              
ATOM   1101  CG  ASN   136       2.658 -49.763  22.728  1.00  0.00           C  
ATOM   1102  OD1 ASN   136       2.830 -50.683  23.522  1.00  0.00           O  
ATOM   1103  ND2 ASN   136       2.234 -48.545  23.132  1.00  0.00           N  
ATOM   1104  N   TYR   137       4.710 -47.392  22.138  1.00  0.00              
ATOM   1105  CA  TYR   137       5.986 -46.912  22.586  1.00  0.00              
ATOM   1106  CB  TYR   137       5.757 -45.980  23.790  1.00  0.00              
ATOM   1107  C   TYR   137       6.797 -48.124  22.887  1.00  0.00              
ATOM   1108  O   TYR   137       8.008 -48.144  22.700  1.00  0.00              
ATOM   1109  CG  TYR   137       6.970 -45.369  24.395  1.00  0.00           C  
ATOM   1110  CD1 TYR   137       7.703 -44.417  23.725  1.00  0.00           C  
ATOM   1111  CD2 TYR   137       7.328 -45.705  25.680  1.00  0.00           C  
ATOM   1112  CE1 TYR   137       8.806 -43.844  24.314  1.00  0.00           C  
ATOM   1113  CE2 TYR   137       8.427 -45.134  26.273  1.00  0.00           C  
ATOM   1114  CZ  TYR   137       9.169 -44.205  25.592  1.00  0.00           C  
ATOM   1115  OH  TYR   137      10.299 -43.629  26.204  1.00  0.00           O  
ATOM   1116  N   ASN   138       6.135 -49.190  23.360  1.00  0.00              
ATOM   1117  CA  ASN   138       6.830 -50.390  23.698  1.00  0.00              
ATOM   1118  CB  ASN   138       6.111 -51.223  24.782  1.00  0.00              
ATOM   1119  C   ASN   138       6.962 -51.247  22.471  1.00  0.00              
ATOM   1120  O   ASN   138       6.000 -51.534  21.755  1.00  0.00              
ATOM   1121  CG  ASN   138       7.078 -52.239  25.364  1.00  0.00           C  
ATOM   1122  OD1 ASN   138       6.755 -53.414  25.520  1.00  0.00           O  
ATOM   1123  ND2 ASN   138       8.305 -51.774  25.709  1.00  0.00           N  
ATOM   1124  N   SER   139       8.210 -51.651  22.184  1.00  0.00              
ATOM   1125  CA  SER   139       8.502 -52.435  21.014  1.00  0.00              
ATOM   1126  CB  SER   139      10.001 -52.438  20.672  1.00  0.00              
ATOM   1127  C   SER   139       8.092 -53.853  21.191  1.00  0.00              
ATOM   1128  O   SER   139       7.741 -54.511  20.212  1.00  0.00              
ATOM   1129  OG  SER   139      10.431 -51.119  20.371  1.00  0.00           O  
ATOM   1130  N   PHE   140       8.159 -54.364  22.437  1.00  0.00              
ATOM   1131  CA  PHE   140       7.917 -55.756  22.642  1.00  0.00              
ATOM   1132  CB  PHE   140       9.306 -56.403  22.632  1.00  0.00              
ATOM   1133  C   PHE   140       7.225 -55.944  24.046  1.00  0.00              
ATOM   1134  O   PHE   140       7.851 -55.718  25.063  1.00  0.00              
ATOM   1135  CG  PHE   140      10.099 -56.126  21.395  1.00  0.00           C  
ATOM   1136  CD1 PHE   140       9.883 -56.812  20.221  1.00  0.00           C  
ATOM   1137  CD2 PHE   140      11.105 -55.187  21.431  1.00  0.00           C  
ATOM   1138  CE1 PHE   140      10.638 -56.545  19.100  1.00  0.00           C  
ATOM   1139  CE2 PHE   140      11.863 -54.915  20.316  1.00  0.00           C  
ATOM   1140  CZ  PHE   140      11.628 -55.594  19.144  1.00  0.00           C  
ATOM   1141  N   ARG   141       5.948 -56.438  24.141  1.00  0.00              
ATOM   1142  CA  ARG   141       4.940 -56.993  25.079  1.00  0.00              
ATOM   1143  CB  ARG   141       3.425 -56.767  24.857  1.00  0.00              
ATOM   1144  C   ARG   141       4.981 -58.402  25.684  1.00  0.00              
ATOM   1145  O   ARG   141       4.820 -59.510  25.158  1.00  0.00              
ATOM   1146  CG  ARG   141       2.669 -57.884  25.587  1.00  0.00           C  
ATOM   1147  CD  ARG   141       1.166 -57.851  25.616  1.00  0.00           C  
ATOM   1148  NE  ARG   141       0.618 -59.117  26.179  1.00  0.00           N  
ATOM   1149  CZ  ARG   141       0.808 -60.319  25.565  1.00  0.00           C  
ATOM   1150  NH1 ARG   141       1.920 -60.540  24.806  1.00  0.00           N  
ATOM   1151  NH2 ARG   141      -0.137 -61.295  25.695  1.00  0.00           N  
ATOM   1152  N   ARG   142       5.021 -58.385  26.976  1.00  0.00              
ATOM   1153  CA  ARG   142       5.435 -59.423  27.830  1.00  0.00              
ATOM   1154  CB  ARG   142       4.775 -58.999  29.155  1.00  0.00              
ATOM   1155  C   ARG   142       5.144 -60.804  27.499  1.00  0.00              
ATOM   1156  O   ARG   142       6.040 -61.653  27.524  1.00  0.00              
ATOM   1157  CG  ARG   142       5.265 -57.566  29.492  1.00  0.00           C  
ATOM   1158  CD  ARG   142       4.646 -56.821  30.694  1.00  0.00           C  
ATOM   1159  NE  ARG   142       5.707 -56.367  31.633  1.00  0.00           N  
ATOM   1160  CZ  ARG   142       5.506 -55.885  32.888  1.00  0.00           C  
ATOM   1161  NH1 ARG   142       4.270 -55.529  33.319  1.00  0.00           N  
ATOM   1162  NH2 ARG   142       6.578 -55.721  33.712  1.00  0.00           N  
ATOM   1163  N   SER   143       3.912 -61.057  27.146  1.00  0.00              
ATOM   1164  CA  SER   143       3.642 -62.426  26.939  1.00  0.00              
ATOM   1165  CB  SER   143       2.144 -62.677  26.730  1.00  0.00              
ATOM   1166  C   SER   143       4.363 -62.951  25.731  1.00  0.00              
ATOM   1167  O   SER   143       4.645 -64.143  25.667  1.00  0.00              
ATOM   1168  OG  SER   143       1.410 -62.093  27.796  1.00  0.00           O  
ATOM   1169  N   ALA   144       4.650 -62.094  24.731  1.00  0.00              
ATOM   1170  CA  ALA   144       5.199 -62.540  23.479  1.00  0.00              
ATOM   1171  CB  ALA   144       4.943 -61.573  22.302  1.00  0.00              
ATOM   1172  C   ALA   144       6.623 -63.029  23.476  1.00  0.00              
ATOM   1173  O   ALA   144       6.926 -63.875  22.639  1.00  0.00              
ATOM   1174  N   VAL   145       7.579 -62.541  24.307  1.00  0.00              
ATOM   1175  CA  VAL   145       8.847 -63.147  23.989  1.00  0.00              
ATOM   1176  CB  VAL   145      10.187 -62.554  24.324  1.00  0.00              
ATOM   1177  C   VAL   145       8.960 -64.513  24.509  1.00  0.00              
ATOM   1178  O   VAL   145       8.650 -64.808  25.662  1.00  0.00              
ATOM   1179  CG1 VAL   145      10.515 -61.408  23.371  1.00  0.00           C  
ATOM   1180  CG2 VAL   145      10.296 -62.325  25.829  1.00  0.00           C  
ATOM   1181  N   THR   146       9.472 -65.365  23.608  1.00  0.00              
ATOM   1182  CA  THR   146       9.700 -66.742  23.870  1.00  0.00              
ATOM   1183  CB  THR   146       9.488 -67.616  22.669  1.00  0.00              
ATOM   1184  C   THR   146      11.122 -66.908  24.290  1.00  0.00              
ATOM   1185  O   THR   146      11.888 -65.948  24.364  1.00  0.00              
ATOM   1186  OG1 THR   146      10.425 -67.289  21.652  1.00  0.00           O  
ATOM   1187  CG2 THR   146       8.055 -67.399  22.156  1.00  0.00           C  
ATOM   1188  N   ALA   147      11.490 -68.167  24.593  1.00  0.00              
ATOM   1189  CA  ALA   147      12.807 -68.510  25.041  1.00  0.00              
ATOM   1190  CB  ALA   147      12.946 -69.998  25.406  1.00  0.00              
ATOM   1191  C   ALA   147      13.800 -68.220  23.956  1.00  0.00              
ATOM   1192  O   ALA   147      14.885 -67.709  24.228  1.00  0.00              
ATOM   1193  N   ASN   148      13.457 -68.550  22.695  1.00  0.00              
ATOM   1194  CA  ASN   148      14.355 -68.349  21.591  1.00  0.00              
ATOM   1195  CB  ASN   148      13.822 -68.933  20.270  1.00  0.00              
ATOM   1196  C   ASN   148      14.577 -66.880  21.382  1.00  0.00              
ATOM   1197  O   ASN   148      15.691 -66.452  21.081  1.00  0.00              
ATOM   1198  CG  ASN   148      14.948 -68.894  19.246  1.00  0.00           C  
ATOM   1199  OD1 ASN   148      16.067 -69.329  19.517  1.00  0.00           O  
ATOM   1200  ND2 ASN   148      14.650 -68.352  18.035  1.00  0.00           N  
ATOM   1201  N   ASP   149      13.514 -66.065  21.530  1.00  0.00              
ATOM   1202  CA  ASP   149      13.639 -64.652  21.305  1.00  0.00              
ATOM   1203  CB  ASP   149      12.305 -63.917  21.473  1.00  0.00              
ATOM   1204  C   ASP   149      14.591 -64.111  22.308  1.00  0.00              
ATOM   1205  O   ASP   149      15.441 -63.271  22.013  1.00  0.00              
ATOM   1206  CG  ASP   149      11.382 -64.408  20.370  1.00  0.00           C  
ATOM   1207  OD1 ASP   149      11.808 -64.422  19.185  1.00  0.00           O  
ATOM   1208  OD2 ASP   149      10.237 -64.801  20.710  1.00  0.00           O  
ATOM   1209  N   LEU   150      14.468 -64.626  23.534  1.00  0.00              
ATOM   1210  CA  LEU   150      15.268 -64.225  24.639  1.00  0.00              
ATOM   1211  CB  LEU   150      14.912 -65.135  25.827  1.00  0.00              
ATOM   1212  C   LEU   150      16.698 -64.509  24.277  1.00  0.00              
ATOM   1213  O   LEU   150      17.573 -63.668  24.451  1.00  0.00              
ATOM   1214  CG  LEU   150      15.452 -64.704  27.185  1.00  0.00           C  
ATOM   1215  CD1 LEU   150      16.984 -64.560  27.166  1.00  0.00           C  
ATOM   1216  CD2 LEU   150      14.641 -63.500  27.677  1.00  0.00           C  
ATOM   1217  N   ILE   151      16.986 -65.704  23.749  1.00  0.00              
ATOM   1218  CA  ILE   151      18.356 -66.096  23.586  1.00  0.00              
ATOM   1219  CB  ILE   151      18.442 -67.549  23.173  1.00  0.00              
ATOM   1220  C   ILE   151      19.073 -65.189  22.615  1.00  0.00              
ATOM   1221  O   ILE   151      20.184 -64.739  22.895  1.00  0.00              
ATOM   1222  CG2 ILE   151      18.097 -67.679  21.681  1.00  0.00           C  
ATOM   1223  CG1 ILE   151      19.790 -68.175  23.558  1.00  0.00           C  
ATOM   1224  CD1 ILE   151      20.991 -67.592  22.829  1.00  0.00           C  
ATOM   1225  N   HIS   152      18.469 -64.897  21.444  1.00  0.00              
ATOM   1226  CA  HIS   152      19.094 -64.087  20.428  1.00  0.00              
ATOM   1227  CB  HIS   152      18.389 -64.203  19.067  1.00  0.00              
ATOM   1228  C   HIS   152      19.122 -62.629  20.769  1.00  0.00              
ATOM   1229  O   HIS   152      20.113 -61.945  20.510  1.00  0.00              
ATOM   1230  ND1 HIS   152      19.540 -65.934  17.608  1.00  0.00           N  
ATOM   1231  CG  HIS   152      18.514 -65.563  18.448  1.00  0.00           C  
ATOM   1232  NE2 HIS   152      18.209 -67.704  17.806  1.00  0.00           N  
ATOM   1233  CD2 HIS   152      17.711 -66.656  18.559  1.00  0.00           C  
ATOM   1234  CE1 HIS   152      19.309 -67.224  17.254  1.00  0.00           C  
ATOM   1235  N   MET   153      18.024 -62.106  21.348  1.00  0.00              
ATOM   1236  CA  MET   153      17.934 -60.683  21.488  1.00  0.00              
ATOM   1237  CB  MET   153      16.623 -60.185  20.855  1.00  0.00              
ATOM   1238  C   MET   153      17.936 -60.269  22.932  1.00  0.00              
ATOM   1239  O   MET   153      17.679 -59.103  23.228  1.00  0.00              
ATOM   1240  CG  MET   153      16.517 -58.674  20.720  1.00  0.00           C  
ATOM   1241  SD  MET   153      17.585 -57.940  19.452  1.00  0.00           S  
ATOM   1242  CE  MET   153      16.503 -58.342  18.056  1.00  0.00           C  
ATOM   1243  N   ALA   154      18.283 -61.178  23.865  1.00  0.00              
ATOM   1244  CA  ALA   154      18.245 -60.836  25.267  1.00  0.00              
ATOM   1245  CB  ALA   154      18.686 -61.956  26.221  1.00  0.00              
ATOM   1246  C   ALA   154      19.219 -59.747  25.578  1.00  0.00              
ATOM   1247  O   ALA   154      18.922 -58.856  26.366  1.00  0.00              
ATOM   1248  N   TYR   155      20.430 -59.801  25.003  1.00  0.00              
ATOM   1249  CA  TYR   155      21.437 -58.839  25.356  1.00  0.00              
ATOM   1250  CB  TYR   155      22.782 -59.143  24.662  1.00  0.00              
ATOM   1251  C   TYR   155      20.982 -57.468  24.934  1.00  0.00              
ATOM   1252  O   TYR   155      21.103 -56.503  25.688  1.00  0.00              
ATOM   1253  CG  TYR   155      23.843 -58.248  25.207  1.00  0.00           C  
ATOM   1254  CD1 TYR   155      24.496 -58.577  26.373  1.00  0.00           C  
ATOM   1255  CD2 TYR   155      24.196 -57.091  24.552  1.00  0.00           C  
ATOM   1256  CE1 TYR   155      25.479 -57.762  26.883  1.00  0.00           C  
ATOM   1257  CE2 TYR   155      25.179 -56.272  25.057  1.00  0.00           C  
ATOM   1258  CZ  TYR   155      25.821 -56.607  26.224  1.00  0.00           C  
ATOM   1259  OH  TYR   155      26.828 -55.768  26.743  1.00  0.00           O  
ATOM   1260  N   LEU   156      20.420 -57.360  23.715  1.00  0.00              
ATOM   1261  CA  LEU   156      20.015 -56.102  23.146  1.00  0.00              
ATOM   1262  CB  LEU   156      19.563 -56.268  21.678  1.00  0.00              
ATOM   1263  C   LEU   156      18.927 -55.497  23.977  1.00  0.00              
ATOM   1264  O   LEU   156      18.869 -54.280  24.150  1.00  0.00              
ATOM   1265  CG  LEU   156      19.105 -54.986  20.952  1.00  0.00           C  
ATOM   1266  CD1 LEU   156      19.029 -55.226  19.439  1.00  0.00           C  
ATOM   1267  CD2 LEU   156      17.755 -54.479  21.474  1.00  0.00           C  
ATOM   1268  N   VAL   157      18.013 -56.345  24.475  1.00  0.00              
ATOM   1269  CA  VAL   157      16.923 -55.966  25.323  1.00  0.00              
ATOM   1270  CB  VAL   157      15.786 -56.952  25.366  1.00  0.00              
ATOM   1271  C   VAL   157      17.419 -55.693  26.717  1.00  0.00              
ATOM   1272  O   VAL   157      16.639 -55.277  27.565  1.00  0.00              
ATOM   1273  CG1 VAL   157      15.172 -57.029  23.957  1.00  0.00           C  
ATOM   1274  CG2 VAL   157      16.281 -58.303  25.901  1.00  0.00           C  
ATOM   1275  N   LYS   158      18.695 -56.003  27.029  1.00  0.00              
ATOM   1276  CA  LYS   158      19.259 -55.776  28.344  1.00  0.00              
ATOM   1277  CB  LYS   158      18.807 -54.495  29.058  1.00  0.00              
ATOM   1278  C   LYS   158      18.762 -56.795  29.305  1.00  0.00              
ATOM   1279  O   LYS   158      18.980 -56.668  30.510  1.00  0.00              
ATOM   1280  CG  LYS   158      19.436 -53.185  28.636  1.00  0.00           C  
ATOM   1281  CD  LYS   158      18.843 -52.027  29.438  1.00  0.00           C  
ATOM   1282  CE  LYS   158      19.589 -51.741  30.742  1.00  0.00           C  
ATOM   1283  NZ  LYS   158      19.088 -50.486  31.342  1.00  0.00           N  
ATOM   1284  N   ALA   159      18.052 -57.813  28.813  1.00  0.00              
ATOM   1285  CA  ALA   159      17.566 -58.815  29.698  1.00  0.00              
ATOM   1286  CB  ALA   159      16.545 -59.750  29.027  1.00  0.00              
ATOM   1287  C   ALA   159      18.692 -59.649  30.219  1.00  0.00              
ATOM   1288  O   ALA   159      18.645 -60.118  31.353  1.00  0.00              
ATOM   1289  N   TYR   160      19.701 -59.949  29.368  1.00  0.00              
ATOM   1290  CA  TYR   160      20.692 -60.901  29.787  1.00  0.00              
ATOM   1291  CB  TYR   160      20.584 -62.270  29.056  1.00  0.00              
ATOM   1292  C   TYR   160      22.051 -60.316  29.560  1.00  0.00              
ATOM   1293  O   TYR   160      22.228 -59.395  28.765  1.00  0.00              
ATOM   1294  CG  TYR   160      19.265 -62.893  29.424  1.00  0.00           C  
ATOM   1295  CD1 TYR   160      18.118 -62.238  29.087  1.00  0.00           C  
ATOM   1296  CD2 TYR   160      19.116 -64.111  30.051  1.00  0.00           C  
ATOM   1297  CE1 TYR   160      16.868 -62.672  29.362  1.00  0.00           C  
ATOM   1298  CE2 TYR   160      17.846 -64.589  30.332  1.00  0.00           C  
ATOM   1299  CZ  TYR   160      16.719 -63.866  29.992  1.00  0.00           C  
ATOM   1300  OH  TYR   160      15.399 -64.293  30.238  1.00  0.00           O  
ATOM   1301  N   ARG   161      23.041 -60.833  30.315  1.00  0.00              
ATOM   1302  CA  ARG   161      24.411 -60.417  30.244  1.00  0.00              
ATOM   1303  CB  ARG   161      25.254 -60.835  31.461  1.00  0.00              
ATOM   1304  C   ARG   161      25.006 -61.115  29.067  1.00  0.00              
ATOM   1305  O   ARG   161      24.311 -61.777  28.300  1.00  0.00              
ATOM   1306  CG  ARG   161      24.837 -60.187  32.780  1.00  0.00           C  
ATOM   1307  CD  ARG   161      25.698 -60.628  33.965  1.00  0.00           C  
ATOM   1308  NE  ARG   161      25.507 -62.097  34.133  1.00  0.00           N  
ATOM   1309  CZ  ARG   161      26.195 -62.774  35.099  1.00  0.00           C  
ATOM   1310  NH1 ARG   161      27.061 -62.107  35.916  1.00  0.00           N  
ATOM   1311  NH2 ARG   161      26.018 -64.120  35.245  1.00  0.00           N  
ATOM   1312  N   LEU   162      26.320 -60.930  28.870  1.00  0.00              
ATOM   1313  CA  LEU   162      27.006 -61.536  27.773  1.00  0.00              
ATOM   1314  CB  LEU   162      28.384 -60.913  27.542  1.00  0.00              
ATOM   1315  C   LEU   162      27.062 -63.027  28.005  1.00  0.00              
ATOM   1316  O   LEU   162      27.207 -63.816  27.073  1.00  0.00              
ATOM   1317  CG  LEU   162      28.937 -61.239  26.153  1.00  0.00           C  
ATOM   1318  CD1 LEU   162      27.893 -60.950  25.061  1.00  0.00           C  
ATOM   1319  CD2 LEU   162      30.206 -60.424  25.896  1.00  0.00           C  
ATOM   1320  N   ASN   163      26.982 -63.427  29.289  1.00  0.00              
ATOM   1321  CA  ASN   163      26.989 -64.772  29.813  1.00  0.00              
ATOM   1322  CB  ASN   163      27.116 -64.821  31.344  1.00  0.00              
ATOM   1323  C   ASN   163      25.717 -65.503  29.465  1.00  0.00              
ATOM   1324  O   ASN   163      25.622 -66.710  29.676  1.00  0.00              
ATOM   1325  CG  ASN   163      28.513 -64.350  31.703  1.00  0.00           C  
ATOM   1326  OD1 ASN   163      29.388 -64.271  30.844  1.00  0.00           O  
ATOM   1327  ND2 ASN   163      28.734 -64.036  33.007  1.00  0.00           N  
ATOM   1328  N   GLN   164      24.688 -64.799  28.961  1.00  0.00              
ATOM   1329  CA  GLN   164      23.392 -65.384  28.711  1.00  0.00              
ATOM   1330  CB  GLN   164      23.388 -66.672  27.859  1.00  0.00              
ATOM   1331  C   GLN   164      22.713 -65.707  30.003  1.00  0.00              
ATOM   1332  O   GLN   164      21.939 -66.661  30.087  1.00  0.00              
ATOM   1333  CG  GLN   164      23.671 -66.448  26.371  1.00  0.00           C  
ATOM   1334  CD  GLN   164      23.385 -67.753  25.637  1.00  0.00           C  
ATOM   1335  OE1 GLN   164      22.989 -68.749  26.242  1.00  0.00           O  
ATOM   1336  NE2 GLN   164      23.584 -67.749  24.292  1.00  0.00           N  
ATOM   1337  N   GLY   165      22.961 -64.885  31.042  1.00  0.00              
ATOM   1338  CA  GLY   165      22.317 -65.076  32.310  1.00  0.00              
ATOM   1339  C   GLY   165      21.673 -63.778  32.701  1.00  0.00              
ATOM   1340  O   GLY   165      21.900 -62.740  32.082  1.00  0.00              
ATOM   1341  N   VAL   166      20.846 -63.817  33.766  1.00  0.00              
ATOM   1342  CA  VAL   166      20.129 -62.663  34.244  1.00  0.00              
ATOM   1343  CB  VAL   166      19.286 -62.946  35.448  1.00  0.00              
ATOM   1344  C   VAL   166      21.142 -61.729  34.834  1.00  0.00              
ATOM   1345  O   VAL   166      21.996 -62.143  35.615  1.00  0.00              
ATOM   1346  CG1 VAL   166      18.367 -61.743  35.710  1.00  0.00           C  
ATOM   1347  CG2 VAL   166      18.656 -64.331  35.333  1.00  0.00           C  
ATOM   1348  N   VAL   167      21.028 -60.427  34.520  1.00  0.00              
ATOM   1349  CA  VAL   167      21.917 -59.415  35.025  1.00  0.00              
ATOM   1350  CB  VAL   167      21.730 -58.087  34.361  1.00  0.00              
ATOM   1351  C   VAL   167      21.642 -59.188  36.476  1.00  0.00              
ATOM   1352  O   VAL   167      20.590 -59.548  36.997  1.00  0.00              
ATOM   1353  CG1 VAL   167      22.100 -58.211  32.877  1.00  0.00           C  
ATOM   1354  CG2 VAL   167      20.276 -57.641  34.594  1.00  0.00           C  
ATOM   1355  N   SER   168      22.620 -58.577  37.167  1.00  0.00              
ATOM   1356  CA  SER   168      22.528 -58.289  38.568  1.00  0.00              
ATOM   1357  CB  SER   168      23.820 -57.679  39.136  1.00  0.00              
ATOM   1358  C   SER   168      21.432 -57.291  38.790  1.00  0.00              
ATOM   1359  O   SER   168      20.997 -57.093  39.923  1.00  0.00              
ATOM   1360  OG  SER   168      24.060 -56.409  38.548  1.00  0.00           O  
ATOM   1361  N   ASP   169      20.963 -56.614  37.722  1.00  0.00              
ATOM   1362  CA  ASP   169      19.932 -55.625  37.895  1.00  0.00              
ATOM   1363  CB  ASP   169      20.039 -54.458  36.895  1.00  0.00              
ATOM   1364  C   ASP   169      18.601 -56.277  37.681  1.00  0.00              
ATOM   1365  O   ASP   169      18.235 -56.657  36.569  1.00  0.00              
ATOM   1366  CG  ASP   169      19.040 -53.372  37.281  1.00  0.00           C  
ATOM   1367  OD1 ASP   169      18.217 -53.612  38.204  1.00  0.00           O  
ATOM   1368  OD2 ASP   169      19.088 -52.283  36.649  1.00  0.00           O  
ATOM   1369  N   PHE   170      17.815 -56.414  38.760  1.00  0.00              
ATOM   1370  CA  PHE   170      16.565 -57.081  38.579  1.00  0.00              
ATOM   1371  CB  PHE   170      16.312 -58.176  39.626  1.00  0.00              
ATOM   1372  C   PHE   170      15.469 -56.080  38.752  1.00  0.00              
ATOM   1373  O   PHE   170      15.174 -55.665  39.871  1.00  0.00              
ATOM   1374  CG  PHE   170      17.459 -59.128  39.585  1.00  0.00           C  
ATOM   1375  CD1 PHE   170      17.646 -59.968  38.514  1.00  0.00           C  
ATOM   1376  CD2 PHE   170      18.338 -59.193  40.641  1.00  0.00           C  
ATOM   1377  CE1 PHE   170      18.704 -60.845  38.495  1.00  0.00           C  
ATOM   1378  CE2 PHE   170      19.398 -60.069  40.624  1.00  0.00           C  
ATOM   1379  CZ  PHE   170      19.584 -60.898  39.546  1.00  0.00           C  
ATOM   1380  N   ILE   171      14.781 -55.699  37.659  1.00  0.00              
ATOM   1381  CA  ILE   171      13.777 -54.697  37.844  1.00  0.00              
ATOM   1382  CB  ILE   171      13.904 -53.554  36.872  1.00  0.00              
ATOM   1383  C   ILE   171      12.419 -55.282  37.787  1.00  0.00              
ATOM   1384  O   ILE   171      11.944 -55.725  36.747  1.00  0.00              
ATOM   1385  CG2 ILE   171      13.670 -54.057  35.438  1.00  0.00           C  
ATOM   1386  CG1 ILE   171      13.004 -52.393  37.309  1.00  0.00           C  
ATOM   1387  CD1 ILE   171      13.306 -51.086  36.580  1.00  0.00           C  
ATOM   1388  N   GLY   172      11.759 -55.298  38.953  1.00  0.00              
ATOM   1389  CA  GLY   172      10.408 -55.763  39.038  1.00  0.00              
ATOM   1390  C   GLY   172      10.423 -57.175  39.477  1.00  0.00              
ATOM   1391  O   GLY   172      10.191 -58.085  38.686  1.00  0.00              
ATOM   1392  N   GLU   173      10.642 -57.396  40.781  1.00  0.00              
ATOM   1393  CA  GLU   173      10.768 -58.758  41.177  1.00  0.00              
ATOM   1394  CB  GLU   173      11.128 -58.910  42.665  1.00  0.00              
ATOM   1395  C   GLU   173       9.525 -59.508  40.935  1.00  0.00              
ATOM   1396  O   GLU   173       9.521 -60.356  40.044  1.00  0.00              
ATOM   1397  CG  GLU   173      12.578 -58.534  42.977  1.00  0.00           C  
ATOM   1398  CD  GLU   173      12.757 -57.045  42.722  1.00  0.00           C  
ATOM   1399  OE1 GLU   173      11.808 -56.271  43.019  1.00  0.00           O  
ATOM   1400  OE2 GLU   173      13.848 -56.663  42.220  1.00  0.00           O  
ATOM   1401  N   LYS   174       8.447 -59.089  41.637  1.00  0.00              
ATOM   1402  CA  LYS   174       7.151 -59.716  41.674  1.00  0.00              
ATOM   1403  CB  LYS   174       6.095 -59.023  40.791  1.00  0.00              
ATOM   1404  C   LYS   174       7.254 -61.143  41.248  1.00  0.00              
ATOM   1405  O   LYS   174       8.197 -61.864  41.577  1.00  0.00              
ATOM   1406  CG  LYS   174       5.685 -57.634  41.285  1.00  0.00           C  
ATOM   1407  CD  LYS   174       4.871 -56.841  40.260  1.00  0.00           C  
ATOM   1408  CE  LYS   174       4.456 -55.452  40.747  1.00  0.00           C  
ATOM   1409  NZ  LYS   174       3.676 -54.758  39.697  1.00  0.00           N  
ATOM   1410  N   GLU   175       6.226 -61.592  40.529  1.00  0.00              
ATOM   1411  CA  GLU   175       6.221 -62.874  39.908  1.00  0.00              
ATOM   1412  CB  GLU   175       4.838 -63.270  39.359  1.00  0.00              
ATOM   1413  C   GLU   175       7.176 -62.767  38.748  1.00  0.00              
ATOM   1414  O   GLU   175       7.570 -63.770  38.163  1.00  0.00              
ATOM   1415  CG  GLU   175       4.262 -62.279  38.344  1.00  0.00           C  
ATOM   1416  CD  GLU   175       3.661 -61.107  39.108  1.00  0.00           C  
ATOM   1417  OE1 GLU   175       3.461 -61.244  40.345  1.00  0.00           O  
ATOM   1418  OE2 GLU   175       3.389 -60.059  38.464  1.00  0.00           O  
ATOM   1419  N   ARG   176       7.540 -61.523  38.367  1.00  0.00              
ATOM   1420  CA  ARG   176       8.310 -61.202  37.191  1.00  0.00              
ATOM   1421  CB  ARG   176       8.607 -59.693  37.048  1.00  0.00              
ATOM   1422  C   ARG   176       9.636 -61.878  37.077  1.00  0.00              
ATOM   1423  O   ARG   176       9.962 -62.389  36.007  1.00  0.00              
ATOM   1424  CG  ARG   176       7.386 -58.834  36.726  1.00  0.00           C  
ATOM   1425  CD  ARG   176       7.665 -57.333  36.652  1.00  0.00           C  
ATOM   1426  NE  ARG   176       6.373 -56.669  36.323  1.00  0.00           N  
ATOM   1427  CZ  ARG   176       6.215 -55.329  36.524  1.00  0.00           C  
ATOM   1428  NH1 ARG   176       7.227 -54.592  37.069  1.00  0.00           N  
ATOM   1429  NH2 ARG   176       5.047 -54.724  36.156  1.00  0.00           N  
ATOM   1430  N   GLN   177      10.457 -61.883  38.135  1.00  0.00              
ATOM   1431  CA  GLN   177      11.744 -62.504  38.006  1.00  0.00              
ATOM   1432  CB  GLN   177      12.635 -62.364  39.250  1.00  0.00              
ATOM   1433  C   GLN   177      11.544 -63.951  37.746  1.00  0.00              
ATOM   1434  O   GLN   177      12.227 -64.531  36.905  1.00  0.00              
ATOM   1435  CG  GLN   177      13.230 -60.966  39.385  1.00  0.00           C  
ATOM   1436  CD  GLN   177      14.086 -60.727  38.147  1.00  0.00           C  
ATOM   1437  OE1 GLN   177      13.915 -59.733  37.443  1.00  0.00           O  
ATOM   1438  NE2 GLN   177      15.031 -61.665  37.867  1.00  0.00           N  
ATOM   1439  N   LYS   178      10.574 -64.572  38.437  1.00  0.00              
ATOM   1440  CA  LYS   178      10.415 -65.985  38.264  1.00  0.00              
ATOM   1441  CB  LYS   178       9.374 -66.639  39.196  1.00  0.00              
ATOM   1442  C   LYS   178      10.056 -66.292  36.838  1.00  0.00              
ATOM   1443  O   LYS   178      10.564 -67.256  36.269  1.00  0.00              
ATOM   1444  CG  LYS   178       7.911 -66.401  38.826  1.00  0.00           C  
ATOM   1445  CD  LYS   178       6.940 -67.326  39.561  1.00  0.00           C  
ATOM   1446  CE  LYS   178       6.983 -68.773  39.065  1.00  0.00           C  
ATOM   1447  NZ  LYS   178       6.018 -69.598  39.825  1.00  0.00           N  
ATOM   1448  N   LEU   179       9.186 -65.475  36.212  1.00  0.00              
ATOM   1449  CA  LEU   179       8.724 -65.734  34.873  1.00  0.00              
ATOM   1450  CB  LEU   179       7.712 -64.657  34.413  1.00  0.00              
ATOM   1451  C   LEU   179       9.880 -65.689  33.914  1.00  0.00              
ATOM   1452  O   LEU   179      10.076 -66.591  33.100  1.00  0.00              
ATOM   1453  CG  LEU   179       6.495 -64.516  35.354  1.00  0.00           C  
ATOM   1454  CD1 LEU   179       5.493 -63.461  34.856  1.00  0.00           C  
ATOM   1455  CD2 LEU   179       5.838 -65.879  35.624  1.00  0.00           C  
ATOM   1456  N   ILE   180      10.695 -64.626  33.999  1.00  0.00              
ATOM   1457  CA  ILE   180      11.790 -64.449  33.096  1.00  0.00              
ATOM   1458  CB  ILE   180      12.408 -63.077  33.164  1.00  0.00              
ATOM   1459  C   ILE   180      12.833 -65.505  33.315  1.00  0.00              
ATOM   1460  O   ILE   180      13.440 -65.982  32.358  1.00  0.00              
ATOM   1461  CG2 ILE   180      13.724 -63.127  32.377  1.00  0.00           C  
ATOM   1462  CG1 ILE   180      11.451 -62.015  32.581  1.00  0.00           C  
ATOM   1463  CD1 ILE   180      10.142 -61.825  33.339  1.00  0.00           C  
ATOM   1464  N   ASN   181      13.076 -65.893  34.582  1.00  0.00              
ATOM   1465  CA  ASN   181      14.085 -66.864  34.915  1.00  0.00              
ATOM   1466  CB  ASN   181      14.138 -67.201  36.417  1.00  0.00              
ATOM   1467  C   ASN   181      13.810 -68.162  34.230  1.00  0.00              
ATOM   1468  O   ASN   181      14.731 -68.788  33.707  1.00  0.00              
ATOM   1469  CG  ASN   181      14.831 -66.085  37.177  1.00  0.00           C  
ATOM   1470  OD1 ASN   181      15.909 -65.634  36.795  1.00  0.00           O  
ATOM   1471  ND2 ASN   181      14.205 -65.637  38.298  1.00  0.00           N  
ATOM   1472  N   TYR   182      12.545 -68.624  34.220  1.00  0.00              
ATOM   1473  CA  TYR   182      12.314 -69.899  33.608  1.00  0.00              
ATOM   1474  CB  TYR   182      10.956 -70.588  33.903  1.00  0.00              
ATOM   1475  C   TYR   182      12.590 -69.807  32.137  1.00  0.00              
ATOM   1476  O   TYR   182      13.113 -70.748  31.543  1.00  0.00              
ATOM   1477  CG  TYR   182       9.750 -69.889  33.376  1.00  0.00           C  
ATOM   1478  CD1 TYR   182       9.105 -68.935  34.127  1.00  0.00           C  
ATOM   1479  CD2 TYR   182       9.239 -70.223  32.143  1.00  0.00           C  
ATOM   1480  CE1 TYR   182       7.983 -68.305  33.640  1.00  0.00           C  
ATOM   1481  CE2 TYR   182       8.118 -69.597  31.653  1.00  0.00           C  
ATOM   1482  CZ  TYR   182       7.489 -68.633  32.401  1.00  0.00           C  
ATOM   1483  OH  TYR   182       6.338 -67.986  31.902  1.00  0.00           O  
ATOM   1484  N   TRP   183      12.248 -68.666  31.512  1.00  0.00              
ATOM   1485  CA  TRP   183      12.478 -68.417  30.114  1.00  0.00              
ATOM   1486  CB  TRP   183      11.917 -67.062  29.642  1.00  0.00              
ATOM   1487  C   TRP   183      13.958 -68.379  29.858  1.00  0.00              
ATOM   1488  O   TRP   183      14.420 -68.699  28.764  1.00  0.00              
ATOM   1489  CG  TRP   183      10.412 -66.997  29.567  1.00  0.00           C  
ATOM   1490  CD2 TRP   183       9.659 -65.779  29.450  1.00  0.00           C  
ATOM   1491  CD1 TRP   183       9.502 -68.011  29.594  1.00  0.00           C  
ATOM   1492  NE1 TRP   183       8.228 -67.503  29.503  1.00  0.00           N  
ATOM   1493  CE2 TRP   183       8.310 -66.130  29.413  1.00  0.00           C  
ATOM   1494  CE3 TRP   183      10.058 -64.474  29.379  1.00  0.00           C  
ATOM   1495  CZ2 TRP   183       7.336 -65.178  29.306  1.00  0.00           C  
ATOM   1496  CZ3 TRP   183       9.072 -63.516  29.269  1.00  0.00           C  
ATOM   1497  CH2 TRP   183       7.737 -63.862  29.233  1.00  0.00           C  
ATOM   1498  N   LYS   184      14.717 -67.908  30.863  1.00  0.00              
ATOM   1499  CA  LYS   184      16.144 -67.739  30.891  1.00  0.00              
ATOM   1500  CB  LYS   184      16.639 -67.130  32.213  1.00  0.00              
ATOM   1501  C   LYS   184      16.860 -69.048  30.849  1.00  0.00              
ATOM   1502  O   LYS   184      18.003 -69.099  30.406  1.00  0.00              
ATOM   1503  CG  LYS   184      16.159 -65.713  32.462  1.00  0.00           C  
ATOM   1504  CD  LYS   184      16.280 -65.210  33.887  1.00  0.00           C  
ATOM   1505  CE  LYS   184      16.103 -63.696  34.004  1.00  0.00           C  
ATOM   1506  NZ  LYS   184      15.934 -63.308  35.419  1.00  0.00           N  
ATOM   1507  N   LYS   185      16.270 -70.127  31.395  1.00  0.00              
ATOM   1508  CA  LYS   185      17.017 -71.352  31.425  1.00  0.00              
ATOM   1509  CB  LYS   185      16.414 -72.478  32.280  1.00  0.00              
ATOM   1510  C   LYS   185      17.219 -71.897  30.058  1.00  0.00              
ATOM   1511  O   LYS   185      16.272 -72.278  29.372  1.00  0.00              
ATOM   1512  CG  LYS   185      17.039 -72.567  33.669  1.00  0.00           C  
ATOM   1513  CD  LYS   185      18.535 -72.886  33.594  1.00  0.00           C  
ATOM   1514  CE  LYS   185      19.204 -73.154  34.941  1.00  0.00           C  
ATOM   1515  NZ  LYS   185      20.640 -73.448  34.738  1.00  0.00           N  
ATOM   1516  N   TYR   186      18.495 -71.949  29.629  1.00  0.00              
ATOM   1517  CA  TYR   186      18.774 -72.548  28.363  1.00  0.00              
ATOM   1518  CB  TYR   186      19.733 -71.720  27.486  1.00  0.00              
ATOM   1519  C   TYR   186      19.499 -73.817  28.642  1.00  0.00              
ATOM   1520  O   TYR   186      20.444 -74.140  27.922  1.00  0.00              
ATOM   1521  CG  TYR   186      19.002 -70.488  27.108  1.00  0.00           C  
ATOM   1522  CD1 TYR   186      19.047 -69.372  27.903  1.00  0.00           C  
ATOM   1523  CD2 TYR   186      18.266 -70.459  25.952  1.00  0.00           C  
ATOM   1524  CE1 TYR   186      18.356 -68.235  27.560  1.00  0.00           C  
ATOM   1525  CE2 TYR   186      17.574 -69.330  25.600  1.00  0.00           C  
ATOM   1526  CZ  TYR   186      17.617 -68.221  26.405  1.00  0.00           C  
ATOM   1527  OH  TYR   186      16.898 -67.076  26.030  1.00  0.00           O  
ATOM   1528  N   ASP   187      19.019 -74.602  29.636  1.00  0.00              
ATOM   1529  CA  ASP   187      19.742 -75.768  30.056  1.00  0.00              
ATOM   1530  CB  ASP   187      18.997 -76.594  31.116  1.00  0.00              
ATOM   1531  C   ASP   187      19.941 -76.641  28.888  1.00  0.00              
ATOM   1532  O   ASP   187      21.061 -76.736  28.404  1.00  0.00              
ATOM   1533  CG  ASP   187      19.120 -75.834  32.419  1.00  0.00           C  
ATOM   1534  OD1 ASP   187      19.988 -74.923  32.465  1.00  0.00           O  
ATOM   1535  OD2 ASP   187      18.367 -76.146  33.380  1.00  0.00           O  
ATOM   1536  N   ALA   188      18.869 -77.242  28.351  1.00  0.00              
ATOM   1537  CA  ALA   188      19.086 -77.988  27.155  1.00  0.00              
ATOM   1538  CB  ALA   188      18.509 -79.411  27.208  1.00  0.00              
ATOM   1539  C   ALA   188      18.326 -77.238  26.122  1.00  0.00              
ATOM   1540  O   ALA   188      17.239 -77.644  25.711  1.00  0.00              
ATOM   1541  N   THR   189      18.917 -76.133  25.636  1.00  0.00              
ATOM   1542  CA  THR   189      18.212 -75.334  24.685  1.00  0.00              
ATOM   1543  CB  THR   189      18.094 -73.888  25.077  1.00  0.00              
ATOM   1544  C   THR   189      18.968 -75.365  23.408  1.00  0.00              
ATOM   1545  O   THR   189      20.191 -75.243  23.393  1.00  0.00              
ATOM   1546  OG1 THR   189      17.370 -73.768  26.291  1.00  0.00           O  
ATOM   1547  CG2 THR   189      17.387 -73.112  23.952  1.00  0.00           C  
ATOM   1548  N   HIS   190      18.234 -75.547  22.297  1.00  0.00              
ATOM   1549  CA  HIS   190      18.848 -75.556  21.006  1.00  0.00              
ATOM   1550  CB  HIS   190      18.463 -76.786  20.170  1.00  0.00              
ATOM   1551  C   HIS   190      18.328 -74.348  20.297  1.00  0.00              
ATOM   1552  O   HIS   190      17.126 -74.222  20.070  1.00  0.00              
ATOM   1553  ND1 HIS   190      20.085 -78.635  20.822  1.00  0.00           N  
ATOM   1554  CG  HIS   190      18.829 -78.071  20.851  1.00  0.00           C  
ATOM   1555  NE2 HIS   190      18.813 -79.981  22.054  1.00  0.00           N  
ATOM   1556  CD2 HIS   190      18.064 -78.906  21.607  1.00  0.00           C  
ATOM   1557  CE1 HIS   190      20.019 -79.774  21.557  1.00  0.00           C  
ATOM   1558  N   ALA   191      19.236 -73.429  19.919  1.00  0.00              
ATOM   1559  CA  ALA   191      18.835 -72.199  19.300  1.00  0.00              
ATOM   1560  CB  ALA   191      19.999 -71.216  19.087  1.00  0.00              
ATOM   1561  C   ALA   191      18.225 -72.479  17.963  1.00  0.00              
ATOM   1562  O   ALA   191      18.585 -73.437  17.280  1.00  0.00              
ATOM   1563  N   LYS   192      17.251 -71.631  17.574  1.00  0.00              
ATOM   1564  CA  LYS   192      16.589 -71.744  16.305  1.00  0.00              
ATOM   1565  CB  LYS   192      15.053 -71.779  16.397  1.00  0.00              
ATOM   1566  C   LYS   192      16.930 -70.502  15.537  1.00  0.00              
ATOM   1567  O   LYS   192      17.484 -69.552  16.088  1.00  0.00              
ATOM   1568  CG  LYS   192      14.488 -72.956  17.194  1.00  0.00           C  
ATOM   1569  CD  LYS   192      14.715 -72.832  18.701  1.00  0.00           C  
ATOM   1570  CE  LYS   192      14.155 -74.002  19.510  1.00  0.00           C  
ATOM   1571  NZ  LYS   192      12.679 -73.998  19.444  1.00  0.00           N  
ATOM   1572  N   LYS   193      16.601 -70.478  14.229  1.00  0.00              
ATOM   1573  CA  LYS   193      16.917 -69.344  13.403  1.00  0.00              
ATOM   1574  CB  LYS   193      16.541 -69.553  11.924  1.00  0.00              
ATOM   1575  C   LYS   193      16.165 -68.158  13.931  1.00  0.00              
ATOM   1576  O   LYS   193      15.058 -68.302  14.451  1.00  0.00              
ATOM   1577  CG  LYS   193      17.123 -68.500  10.980  1.00  0.00           C  
ATOM   1578  CD  LYS   193      17.061 -68.900   9.504  1.00  0.00           C  
ATOM   1579  CE  LYS   193      17.643 -67.849   8.557  1.00  0.00           C  
ATOM   1580  NZ  LYS   193      17.590 -68.338   7.161  1.00  0.00           N  
ATOM   1581  N   PHE   194      16.771 -66.950  13.838  1.00  0.00              
ATOM   1582  CA  PHE   194      16.152 -65.765  14.376  1.00  0.00              
ATOM   1583  CB  PHE   194      16.783 -65.364  15.728  1.00  0.00              
ATOM   1584  C   PHE   194      16.341 -64.620  13.419  1.00  0.00              
ATOM   1585  O   PHE   194      17.398 -64.476  12.804  1.00  0.00              
ATOM   1586  CG  PHE   194      16.160 -64.136  16.316  1.00  0.00           C  
ATOM   1587  CD1 PHE   194      14.987 -64.214  17.035  1.00  0.00           C  
ATOM   1588  CD2 PHE   194      16.765 -62.907  16.177  1.00  0.00           C  
ATOM   1589  CE1 PHE   194      14.422 -63.087  17.587  1.00  0.00           C  
ATOM   1590  CE2 PHE   194      16.205 -61.776  16.727  1.00  0.00           C  
ATOM   1591  CZ  PHE   194      15.029 -61.864  17.433  1.00  0.00           C  
ATOM   1592  N   ASN   195      15.295 -63.775  13.275  1.00  0.00              
ATOM   1593  CA  ASN   195      15.327 -62.624  12.412  1.00  0.00              
ATOM   1594  CB  ASN   195      14.575 -62.884  11.093  1.00  0.00              
ATOM   1595  C   ASN   195      14.613 -61.515  13.134  1.00  0.00              
ATOM   1596  O   ASN   195      13.549 -61.721  13.713  1.00  0.00              
ATOM   1597  CG  ASN   195      14.796 -61.723  10.142  1.00  0.00           C  
ATOM   1598  OD1 ASN   195      15.927 -61.300   9.914  1.00  0.00           O  
ATOM   1599  ND2 ASN   195      13.686 -61.193   9.562  1.00  0.00           N  
ATOM   1600  N   TYR   196      15.176 -60.293  13.101  1.00  0.00              
ATOM   1601  CA  TYR   196      14.633 -59.164  13.811  1.00  0.00              
ATOM   1602  CB  TYR   196      15.541 -57.923  13.726  1.00  0.00              
ATOM   1603  C   TYR   196      13.284 -58.790  13.273  1.00  0.00              
ATOM   1604  O   TYR   196      12.380 -58.453  14.038  1.00  0.00              
ATOM   1605  CG  TYR   196      14.918 -56.837  14.536  1.00  0.00           C  
ATOM   1606  CD1 TYR   196      14.963 -56.891  15.911  1.00  0.00           C  
ATOM   1607  CD2 TYR   196      14.310 -55.761  13.932  1.00  0.00           C  
ATOM   1608  CE1 TYR   196      14.398 -55.898  16.676  1.00  0.00           C  
ATOM   1609  CE2 TYR   196      13.744 -54.766  14.692  1.00  0.00           C  
ATOM   1610  CZ  TYR   196      13.785 -54.833  16.064  1.00  0.00           C  
ATOM   1611  OH  TYR   196      13.203 -53.810  16.841  1.00  0.00           O  
ATOM   1612  N   GLN   197      13.101 -58.819  11.939  1.00  0.00              
ATOM   1613  CA  GLN   197      11.828 -58.401  11.422  1.00  0.00              
ATOM   1614  CB  GLN   197      11.708 -58.363   9.892  1.00  0.00              
ATOM   1615  C   GLN   197      10.753 -59.314  11.916  1.00  0.00              
ATOM   1616  O   GLN   197       9.675 -58.854  12.289  1.00  0.00              
ATOM   1617  CG  GLN   197      12.319 -57.114   9.265  1.00  0.00           C  
ATOM   1618  CD  GLN   197      11.731 -56.989   7.870  1.00  0.00           C  
ATOM   1619  OE1 GLN   197      11.883 -57.881   7.038  1.00  0.00           O  
ATOM   1620  NE2 GLN   197      11.019 -55.859   7.612  1.00  0.00           N  
ATOM   1621  N   LEU   198      11.017 -60.632  11.937  1.00  0.00              
ATOM   1622  CA  LEU   198      10.023 -61.580  12.364  1.00  0.00              
ATOM   1623  CB  LEU   198      10.539 -63.027  12.271  1.00  0.00              
ATOM   1624  C   LEU   198       9.687 -61.328  13.812  1.00  0.00              
ATOM   1625  O   LEU   198       8.526 -61.371  14.217  1.00  0.00              
ATOM   1626  CG  LEU   198      10.944 -63.457  10.847  1.00  0.00           C  
ATOM   1627  CD1 LEU   198      11.447 -64.909  10.825  1.00  0.00           C  
ATOM   1628  CD2 LEU   198       9.810 -63.208   9.840  1.00  0.00           C  
ATOM   1629  N   PHE   199      10.716 -61.051  14.632  1.00  0.00              
ATOM   1630  CA  PHE   199      10.575 -60.825  16.047  1.00  0.00              
ATOM   1631  CB  PHE   199      11.962 -60.614  16.683  1.00  0.00              
ATOM   1632  C   PHE   199       9.711 -59.626  16.286  1.00  0.00              
ATOM   1633  O   PHE   199       8.830 -59.631  17.150  1.00  0.00              
ATOM   1634  CG  PHE   199      11.856 -60.374  18.147  1.00  0.00           C  
ATOM   1635  CD1 PHE   199      11.348 -61.334  18.990  1.00  0.00           C  
ATOM   1636  CD2 PHE   199      12.320 -59.194  18.681  1.00  0.00           C  
ATOM   1637  CE1 PHE   199      11.272 -61.099  20.343  1.00  0.00           C  
ATOM   1638  CE2 PHE   199      12.248 -58.956  20.032  1.00  0.00           C  
ATOM   1639  CZ  PHE   199      11.718 -59.910  20.866  1.00  0.00           C  
ATOM   1640  N   VAL   200       9.955 -58.553  15.518  1.00  0.00              
ATOM   1641  CA  VAL   200       9.163 -57.367  15.669  1.00  0.00              
ATOM   1642  CB  VAL   200       9.595 -56.264  14.743  1.00  0.00              
ATOM   1643  C   VAL   200       7.756 -57.713  15.314  1.00  0.00              
ATOM   1644  O   VAL   200       6.819 -57.340  16.020  1.00  0.00              
ATOM   1645  CG1 VAL   200       8.604 -55.093  14.867  1.00  0.00           C  
ATOM   1646  CG2 VAL   200      11.046 -55.887  15.079  1.00  0.00           C  
ATOM   1647  N   GLU   201       7.583 -58.465  14.210  1.00  0.00              
ATOM   1648  CA  GLU   201       6.267 -58.758  13.734  1.00  0.00              
ATOM   1649  CB  GLU   201       6.283 -59.533  12.404  1.00  0.00              
ATOM   1650  C   GLU   201       5.500 -59.562  14.745  1.00  0.00              
ATOM   1651  O   GLU   201       4.352 -59.237  15.039  1.00  0.00              
ATOM   1652  CG  GLU   201       6.813 -58.693  11.238  1.00  0.00           C  
ATOM   1653  CD  GLU   201       6.793 -59.537   9.972  1.00  0.00           C  
ATOM   1654  OE1 GLU   201       7.439 -60.619   9.972  1.00  0.00           O  
ATOM   1655  OE2 GLU   201       6.133 -59.110   8.987  1.00  0.00           O  
ATOM   1656  N   ARG   202       6.080 -60.655  15.278  1.00  0.00              
ATOM   1657  CA  ARG   202       5.343 -61.470  16.207  1.00  0.00              
ATOM   1658  CB  ARG   202       5.934 -62.878  16.367  1.00  0.00              
ATOM   1659  C   ARG   202       5.259 -60.844  17.567  1.00  0.00              
ATOM   1660  O   ARG   202       4.208 -60.825  18.207  1.00  0.00              
ATOM   1661  CG  ARG   202       4.920 -63.880  16.920  1.00  0.00           C  
ATOM   1662  CD  ARG   202       5.517 -65.255  17.210  1.00  0.00           C  
ATOM   1663  NE  ARG   202       6.016 -65.204  18.609  1.00  0.00           N  
ATOM   1664  CZ  ARG   202       7.271 -64.743  18.880  1.00  0.00           C  
ATOM   1665  NH1 ARG   202       8.139 -64.424  17.874  1.00  0.00           N  
ATOM   1666  NH2 ARG   202       7.647 -64.588  20.180  1.00  0.00           N  
ATOM   1667  N   VAL   203       6.401 -60.325  18.043  1.00  0.00              
ATOM   1668  CA  VAL   203       6.544 -59.734  19.330  1.00  0.00              
ATOM   1669  CB  VAL   203       7.921 -60.118  19.840  1.00  0.00              
ATOM   1670  C   VAL   203       6.482 -58.268  19.082  1.00  0.00              
ATOM   1671  O   VAL   203       7.318 -57.497  19.543  1.00  0.00              
ATOM   1672  CG1 VAL   203       8.315 -59.431  21.152  1.00  0.00           C  
ATOM   1673  CG2 VAL   203       7.955 -61.650  19.944  1.00  0.00           C  
ATOM   1674  N   GLY   204       5.369 -57.805  18.507  1.00  0.00              
ATOM   1675  CA  GLY   204       5.118 -56.403  18.388  1.00  0.00              
ATOM   1676  C   GLY   204       3.680 -56.312  18.766  1.00  0.00              
ATOM   1677  O   GLY   204       2.946 -57.278  18.579  1.00  0.00              
ATOM   1678  N   TYR   205       3.231 -55.161  19.298  1.00  0.00              
ATOM   1679  CA  TYR   205       1.871 -55.045  19.736  1.00  0.00              
ATOM   1680  CB  TYR   205       1.542 -53.712  20.441  1.00  0.00              
ATOM   1681  C   TYR   205       0.974 -55.227  18.559  1.00  0.00              
ATOM   1682  O   TYR   205       1.300 -54.845  17.436  1.00  0.00              
ATOM   1683  CG  TYR   205       2.255 -53.646  21.759  1.00  0.00           C  
ATOM   1684  CD1 TYR   205       1.655 -54.132  22.898  1.00  0.00           C  
ATOM   1685  CD2 TYR   205       3.515 -53.096  21.873  1.00  0.00           C  
ATOM   1686  CE1 TYR   205       2.285 -54.073  24.122  1.00  0.00           C  
ATOM   1687  CE2 TYR   205       4.150 -53.038  23.097  1.00  0.00           C  
ATOM   1688  CZ  TYR   205       3.537 -53.523  24.226  1.00  0.00           C  
ATOM   1689  OH  TYR   205       4.181 -53.460  25.479  1.00  0.00           O  
ATOM   1690  N   HIS   206      -0.188 -55.863  18.796  1.00  0.00              
ATOM   1691  CA  HIS   206      -1.071 -56.206  17.716  1.00  0.00              
ATOM   1692  CB  HIS   206      -1.569 -57.657  17.845  1.00  0.00              
ATOM   1693  C   HIS   206      -2.232 -55.258  17.639  1.00  0.00              
ATOM   1694  O   HIS   206      -2.873 -54.946  18.639  1.00  0.00              
ATOM   1695  ND1 HIS   206      -1.812 -58.147  15.359  1.00  0.00           N  
ATOM   1696  CG  HIS   206      -2.303 -58.173  16.645  1.00  0.00           C  
ATOM   1697  NE2 HIS   206      -3.796 -59.140  15.260  1.00  0.00           N  
ATOM   1698  CD2 HIS   206      -3.516 -58.780  16.566  1.00  0.00           C  
ATOM   1699  CE1 HIS   206      -2.745 -58.738  14.572  1.00  0.00           C  
ATOM   1700  N   ALA   207      -2.508 -54.760  16.413  1.00  0.00              
ATOM   1701  CA  ALA   207      -3.580 -53.831  16.156  1.00  0.00              
ATOM   1702  CB  ALA   207      -3.620 -53.335  14.699  1.00  0.00              
ATOM   1703  C   ALA   207      -4.886 -54.487  16.444  1.00  0.00              
ATOM   1704  O   ALA   207      -5.793 -53.869  17.006  1.00  0.00              
ATOM   1705  N   SER   208      -5.012 -55.770  16.059  1.00  0.00              
ATOM   1706  CA  SER   208      -6.253 -56.439  16.282  1.00  0.00              
ATOM   1707  CB  SER   208      -6.266 -57.899  15.812  1.00  0.00              
ATOM   1708  C   SER   208      -6.442 -56.434  17.736  1.00  0.00              
ATOM   1709  O   SER   208      -7.560 -56.321  18.227  1.00  0.00              
ATOM   1710  OG  SER   208      -6.023 -57.957  14.416  1.00  0.00           O  
ATOM   1711  N   GLN   209      -5.340 -56.586  18.476  1.00  0.00              
ATOM   1712  CA  GLN   209      -5.508 -56.518  19.875  1.00  0.00              
ATOM   1713  CB  GLN   209      -4.179 -56.702  20.623  1.00  0.00              
ATOM   1714  C   GLN   209      -5.899 -55.106  20.117  1.00  0.00              
ATOM   1715  O   GLN   209      -6.986 -54.856  20.579  1.00  0.00              
ATOM   1716  CG  GLN   209      -3.367 -57.915  20.166  1.00  0.00           C  
ATOM   1717  CD  GLN   209      -3.529 -59.081  21.125  1.00  0.00           C  
ATOM   1718  OE1 GLN   209      -2.553 -59.752  21.449  1.00  0.00           O  
ATOM   1719  NE2 GLN   209      -4.781 -59.357  21.570  1.00  0.00           N  
ATOM   1720  N   MET   210      -5.118 -54.120  19.657  1.00  0.00              
ATOM   1721  CA  MET   210      -5.305 -52.760  20.077  1.00  0.00              
ATOM   1722  CB  MET   210      -4.293 -51.774  19.435  1.00  0.00              
ATOM   1723  C   MET   210      -6.646 -52.197  19.813  1.00  0.00              
ATOM   1724  O   MET   210      -7.254 -51.649  20.729  1.00  0.00              
ATOM   1725  CG  MET   210      -2.871 -51.925  19.983  1.00  0.00           C  
ATOM   1726  SD  MET   210      -1.531 -50.925  19.264  1.00  0.00           S  
ATOM   1727  CE  MET   210      -1.261 -51.927  17.777  1.00  0.00           C  
ATOM   1728  N   ILE   211      -7.207 -52.338  18.608  1.00  0.00              
ATOM   1729  CA  ILE   211      -8.366 -51.515  18.492  1.00  0.00              
ATOM   1730  CB  ILE   211      -8.509 -50.773  17.189  1.00  0.00              
ATOM   1731  C   ILE   211      -9.631 -52.211  18.879  1.00  0.00              
ATOM   1732  O   ILE   211      -9.983 -53.271  18.369  1.00  0.00              
ATOM   1733  CG2 ILE   211      -9.833 -49.990  17.220  1.00  0.00           C  
ATOM   1734  CG1 ILE   211      -7.310 -49.823  17.009  1.00  0.00           C  
ATOM   1735  CD1 ILE   211      -7.222 -49.212  15.614  1.00  0.00           C  
ATOM   1736  N   LYS   212     -10.292 -51.629  19.902  1.00  0.00              
ATOM   1737  CA  LYS   212     -11.515 -52.076  20.483  1.00  0.00              
ATOM   1738  CB  LYS   212     -11.522 -51.726  21.975  1.00  0.00              
ATOM   1739  C   LYS   212     -12.691 -51.731  19.597  1.00  0.00              
ATOM   1740  O   LYS   212     -13.659 -52.489  19.539  1.00  0.00              
ATOM   1741  CG  LYS   212     -10.131 -52.198  22.470  1.00  0.00           C  
ATOM   1742  CD  LYS   212      -9.915 -52.390  23.968  1.00  0.00           C  
ATOM   1743  CE  LYS   212      -8.464 -52.609  24.405  1.00  0.00           C  
ATOM   1744  NZ  LYS   212      -8.386 -53.024  25.824  1.00  0.00           N  
ATOM   1745  N   SER   213     -12.649 -50.570  18.893  1.00  0.00              
ATOM   1746  CA  SER   213     -13.611 -50.263  17.851  1.00  0.00              
ATOM   1747  CB  SER   213     -15.060 -49.992  18.290  1.00  0.00              
ATOM   1748  C   SER   213     -13.126 -49.067  17.072  1.00  0.00              
ATOM   1749  O   SER   213     -12.372 -48.256  17.604  1.00  0.00              
ATOM   1750  OG  SER   213     -15.879 -49.734  17.163  1.00  0.00           O  
ATOM   1751  N   CYS   214     -13.527 -48.930  15.779  1.00  0.00              
ATOM   1752  CA  CYS   214     -13.070 -47.815  14.978  1.00  0.00              
ATOM   1753  CB  CYS   214     -11.825 -48.125  14.129  1.00  0.00              
ATOM   1754  C   CYS   214     -14.149 -47.334  14.057  1.00  0.00              
ATOM   1755  O   CYS   214     -14.956 -48.111  13.547  1.00  0.00              
ATOM   1756  SG  CYS   214     -11.361 -46.759  13.020  1.00  0.00           S  
ATOM   1757  N   HIS   215     -14.195 -46.003  13.829  1.00  0.00              
ATOM   1758  CA  HIS   215     -15.188 -45.476  12.942  1.00  0.00              
ATOM   1759  CB  HIS   215     -16.492 -45.065  13.650  1.00  0.00              
ATOM   1760  C   HIS   215     -14.647 -44.257  12.265  1.00  0.00              
ATOM   1761  O   HIS   215     -14.027 -43.397  12.886  1.00  0.00              
ATOM   1762  ND1 HIS   215     -17.241 -46.254  15.766  1.00  0.00           N  
ATOM   1763  CG  HIS   215     -17.140 -46.195  14.395  1.00  0.00           C  
ATOM   1764  NE2 HIS   215     -18.188 -48.105  14.985  1.00  0.00           N  
ATOM   1765  CD2 HIS   215     -17.722 -47.336  13.933  1.00  0.00           C  
ATOM   1766  CE1 HIS   215     -17.876 -47.415  16.065  1.00  0.00           C  
ATOM   1767  N   PHE   216     -14.868 -44.172  10.943  1.00  0.00              
ATOM   1768  CA  PHE   216     -14.527 -43.011  10.181  1.00  0.00              
ATOM   1769  CB  PHE   216     -13.807 -43.345   8.860  1.00  0.00              
ATOM   1770  C   PHE   216     -15.884 -42.497   9.890  1.00  0.00              
ATOM   1771  O   PHE   216     -16.831 -43.266  10.034  1.00  0.00              
ATOM   1772  CG  PHE   216     -13.318 -42.082   8.234  1.00  0.00           C  
ATOM   1773  CD1 PHE   216     -12.152 -41.489   8.666  1.00  0.00           C  
ATOM   1774  CD2 PHE   216     -14.014 -41.495   7.203  1.00  0.00           C  
ATOM   1775  CE1 PHE   216     -11.696 -40.327   8.089  1.00  0.00           C  
ATOM   1776  CE2 PHE   216     -13.565 -40.333   6.621  1.00  0.00           C  
ATOM   1777  CZ  PHE   216     -12.404 -39.745   7.064  1.00  0.00           C  
ATOM   1778  N   ARG   217     -16.015 -41.234   9.443  1.00  0.00              
ATOM   1779  CA  ARG   217     -17.304 -40.620   9.278  1.00  0.00              
ATOM   1780  CB  ARG   217     -17.256 -39.280   8.540  1.00  0.00              
ATOM   1781  C   ARG   217     -18.122 -41.534   8.453  1.00  0.00              
ATOM   1782  O   ARG   217     -19.330 -41.678   8.634  1.00  0.00              
ATOM   1783  CG  ARG   217     -18.651 -38.686   8.356  1.00  0.00           C  
ATOM   1784  CD  ARG   217     -18.672 -37.431   7.488  1.00  0.00           C  
ATOM   1785  NE  ARG   217     -17.994 -37.763   6.204  1.00  0.00           N  
ATOM   1786  CZ  ARG   217     -18.153 -36.956   5.115  1.00  0.00           C  
ATOM   1787  NH1 ARG   217     -18.966 -35.862   5.187  1.00  0.00           N  
ATOM   1788  NH2 ARG   217     -17.496 -37.242   3.954  1.00  0.00           N  
ATOM   1789  N   GLY   218     -17.468 -42.204   7.510  1.00  0.00              
ATOM   1790  CA  GLY   218     -18.293 -43.091   6.771  1.00  0.00              
ATOM   1791  C   GLY   218     -18.763 -44.257   7.572  1.00  0.00              
ATOM   1792  O   GLY   218     -19.958 -44.505   7.702  1.00  0.00              
ATOM   1793  N   LEU   219     -17.850 -45.022   8.178  1.00  0.00              
ATOM   1794  CA  LEU   219     -18.424 -46.210   8.725  1.00  0.00              
ATOM   1795  CB  LEU   219     -18.675 -47.348   7.711  1.00  0.00              
ATOM   1796  C   LEU   219     -17.492 -46.799   9.720  1.00  0.00              
ATOM   1797  O   LEU   219     -16.525 -46.176  10.151  1.00  0.00              
ATOM   1798  CG  LEU   219     -19.648 -47.058   6.547  1.00  0.00           C  
ATOM   1799  CD1 LEU   219     -18.992 -46.241   5.420  1.00  0.00           C  
ATOM   1800  CD2 LEU   219     -20.287 -48.357   6.034  1.00  0.00           C  
ATOM   1801  N   LYS   220     -17.809 -48.045  10.122  1.00  0.00              
ATOM   1802  CA  LYS   220     -17.015 -48.778  11.059  1.00  0.00              
ATOM   1803  CB  LYS   220     -17.767 -49.978  11.661  1.00  0.00              
ATOM   1804  C   LYS   220     -15.797 -49.295  10.353  1.00  0.00              
ATOM   1805  O   LYS   220     -15.875 -49.768   9.220  1.00  0.00              
ATOM   1806  CG  LYS   220     -16.976 -50.765  12.708  1.00  0.00           C  
ATOM   1807  CD  LYS   220     -17.843 -51.752  13.494  1.00  0.00           C  
ATOM   1808  CE  LYS   220     -17.072 -52.565  14.536  1.00  0.00           C  
ATOM   1809  NZ  LYS   220     -17.992 -53.491  15.236  1.00  0.00           N  
ATOM   1810  N   CYS   221     -14.636 -49.225  11.040  1.00  0.00              
ATOM   1811  CA  CYS   221     -13.370 -49.629  10.490  1.00  0.00              
ATOM   1812  CB  CYS   221     -12.177 -48.781  10.967  1.00  0.00              
ATOM   1813  C   CYS   221     -13.031 -50.929  11.147  1.00  0.00              
ATOM   1814  O   CYS   221     -13.664 -51.325  12.125  1.00  0.00              
ATOM   1815  SG  CYS   221     -12.541 -47.052  11.381  1.00  0.00           S  
ATOM   1816  N   GLY   222     -11.986 -51.606  10.629  1.00  0.00              
ATOM   1817  CA  GLY   222     -11.504 -52.828  11.208  1.00  0.00              
ATOM   1818  C   GLY   222     -10.010 -52.764  11.126  1.00  0.00              
ATOM   1819  O   GLY   222      -9.455 -51.863  10.498  1.00  0.00              
ATOM   1820  N   PRO   223      -9.337 -53.705  11.727  1.00  0.00              
ATOM   1821  CA  PRO   223      -7.899 -53.694  11.690  1.00  0.00              
ATOM   1822  CB  PRO   223      -7.457 -54.773  12.670  1.00  0.00              
ATOM   1823  C   PRO   223      -7.413 -53.842  10.273  1.00  0.00              
ATOM   1824  O   PRO   223      -6.247 -53.551  10.008  1.00  0.00              
ATOM   1825  CD  PRO   223      -9.837 -54.321  12.946  1.00  0.00           C  
ATOM   1826  CG  PRO   223      -8.583 -54.763  13.723  1.00  0.00           C  
ATOM   1827  N   LYS   224      -8.286 -54.289   9.350  1.00  0.00              
ATOM   1828  CA  LYS   224      -7.945 -54.447   7.961  1.00  0.00              
ATOM   1829  CB  LYS   224      -9.088 -55.064   7.135  1.00  0.00              
ATOM   1830  C   LYS   224      -7.638 -53.098   7.379  1.00  0.00              
ATOM   1831  O   LYS   224      -6.836 -52.969   6.455  1.00  0.00              
ATOM   1832  CG  LYS   224     -10.357 -54.209   7.111  1.00  0.00           C  
ATOM   1833  CD  LYS   224     -11.384 -54.652   6.066  1.00  0.00           C  
ATOM   1834  CE  LYS   224     -12.648 -53.790   6.055  1.00  0.00           C  
ATOM   1835  NZ  LYS   224     -13.587 -54.281   5.022  1.00  0.00           N  
ATOM   1836  N   ASN   225      -8.303 -52.054   7.901  1.00  0.00              
ATOM   1837  CA  ASN   225      -8.171 -50.701   7.436  1.00  0.00              
ATOM   1838  CB  ASN   225      -9.211 -49.758   8.060  1.00  0.00              
ATOM   1839  C   ASN   225      -6.799 -50.173   7.741  1.00  0.00              
ATOM   1840  O   ASN   225      -6.387 -49.168   7.166  1.00  0.00              
ATOM   1841  CG  ASN   225     -10.565 -50.153   7.488  1.00  0.00           C  
ATOM   1842  OD1 ASN   225     -10.647 -50.789   6.438  1.00  0.00           O  
ATOM   1843  ND2 ASN   225     -11.661 -49.762   8.190  1.00  0.00           N  
ATOM   1844  N   PHE   226      -6.076 -50.783   8.702  1.00  0.00              
ATOM   1845  CA  PHE   226      -4.772 -50.285   9.055  1.00  0.00              
ATOM   1846  CB  PHE   226      -4.485 -50.397  10.567  1.00  0.00              
ATOM   1847  C   PHE   226      -3.705 -51.082   8.339  1.00  0.00              
ATOM   1848  O   PHE   226      -3.759 -52.309   8.270  1.00  0.00              
ATOM   1849  CG  PHE   226      -5.374 -49.473  11.342  1.00  0.00           C  
ATOM   1850  CD1 PHE   226      -6.648 -49.853  11.700  1.00  0.00           C  
ATOM   1851  CD2 PHE   226      -4.940 -48.220  11.717  1.00  0.00           C  
ATOM   1852  CE1 PHE   226      -7.464 -49.006  12.418  1.00  0.00           C  
ATOM   1853  CE2 PHE   226      -5.753 -47.369  12.437  1.00  0.00           C  
ATOM   1854  CZ  PHE   226      -7.022 -47.758  12.794  1.00  0.00           C  
ATOM   1855  N   SER   227      -2.679 -50.392   7.791  1.00  0.00              
ATOM   1856  CA  SER   227      -1.628 -51.078   7.085  1.00  0.00              
ATOM   1857  CB  SER   227      -1.172 -50.366   5.800  1.00  0.00              
ATOM   1858  C   SER   227      -0.438 -51.135   7.993  1.00  0.00              
ATOM   1859  O   SER   227      -0.084 -50.144   8.632  1.00  0.00              
ATOM   1860  OG  SER   227      -0.519 -49.148   6.125  1.00  0.00           O  
ATOM   1861  N   ASN   228       0.215 -52.312   8.078  1.00  0.00              
ATOM   1862  CA  ASN   228       1.339 -52.438   8.959  1.00  0.00              
ATOM   1863  CB  ASN   228       1.677 -53.887   9.337  1.00  0.00              
ATOM   1864  C   ASN   228       2.539 -51.803   8.338  1.00  0.00              
ATOM   1865  O   ASN   228       2.819 -51.984   7.153  1.00  0.00              
ATOM   1866  CG  ASN   228       1.916 -54.631   8.043  1.00  0.00           C  
ATOM   1867  OD1 ASN   228       1.036 -54.682   7.186  1.00  0.00           O  
ATOM   1868  ND2 ASN   228       3.134 -55.214   7.885  1.00  0.00           N  
ATOM   1869  N   VAL   229       3.275 -51.015   9.148  1.00  0.00              
ATOM   1870  CA  VAL   229       4.465 -50.367   8.685  1.00  0.00              
ATOM   1871  CB  VAL   229       4.269 -48.904   8.401  1.00  0.00              
ATOM   1872  C   VAL   229       5.483 -50.493   9.775  1.00  0.00              
ATOM   1873  O   VAL   229       5.160 -50.383  10.957  1.00  0.00              
ATOM   1874  CG1 VAL   229       3.857 -48.195   9.703  1.00  0.00           C  
ATOM   1875  CG2 VAL   229       5.555 -48.344   7.770  1.00  0.00           C  
ATOM   1876  N   LEU   230       6.753 -50.727   9.392  1.00  0.00              
ATOM   1877  CA  LEU   230       7.820 -50.904  10.335  1.00  0.00              
ATOM   1878  CB  LEU   230       8.899 -51.882   9.830  1.00  0.00              
ATOM   1879  C   LEU   230       8.516 -49.587  10.503  1.00  0.00              
ATOM   1880  O   LEU   230       8.817 -48.903   9.526  1.00  0.00              
ATOM   1881  CG  LEU   230       8.462 -53.356   9.719  1.00  0.00           C  
ATOM   1882  CD1 LEU   230       8.403 -54.032  11.093  1.00  0.00           C  
ATOM   1883  CD2 LEU   230       7.138 -53.499   8.957  1.00  0.00           C  
ATOM   1884  N   THR   231       8.784 -49.205  11.770  1.00  0.00              
ATOM   1885  CA  THR   231       9.488 -47.993  12.087  1.00  0.00              
ATOM   1886  CB  THR   231       8.622 -46.922  12.691  1.00  0.00              
ATOM   1887  C   THR   231      10.522 -48.366  13.108  1.00  0.00              
ATOM   1888  O   THR   231      10.692 -49.541  13.428  1.00  0.00              
ATOM   1889  OG1 THR   231       8.081 -47.362  13.927  1.00  0.00           O  
ATOM   1890  CG2 THR   231       7.490 -46.581  11.705  1.00  0.00           C  
ATOM   1891  N   SER   232      11.258 -47.369  13.636  1.00  0.00              
ATOM   1892  CA  SER   232      12.280 -47.633  14.612  1.00  0.00              
ATOM   1893  CB  SER   232      13.037 -46.359  15.024  1.00  0.00              
ATOM   1894  C   SER   232      11.631 -48.197  15.828  1.00  0.00              
ATOM   1895  O   SER   232      12.258 -48.895  16.625  1.00  0.00              
ATOM   1896  OG  SER   232      14.034 -46.669  15.984  1.00  0.00           O  
ATOM   1897  N   TYR   233      10.349 -47.853  16.016  1.00  0.00              
ATOM   1898  CA  TYR   233       9.582 -48.365  17.109  1.00  0.00              
ATOM   1899  CB  TYR   233       8.252 -47.620  17.345  1.00  0.00              
ATOM   1900  C   TYR   233       9.307 -49.825  16.923  1.00  0.00              
ATOM   1901  O   TYR   233       9.242 -50.575  17.896  1.00  0.00              
ATOM   1902  CG  TYR   233       8.561 -46.314  18.005  1.00  0.00           C  
ATOM   1903  CD1 TYR   233       8.902 -46.289  19.340  1.00  0.00           C  
ATOM   1904  CD2 TYR   233       8.494 -45.123  17.318  1.00  0.00           C  
ATOM   1905  CE1 TYR   233       9.185 -45.106  19.982  1.00  0.00           C  
ATOM   1906  CE2 TYR   233       8.776 -43.935  17.954  1.00  0.00           C  
ATOM   1907  CZ  TYR   233       9.123 -43.925  19.286  1.00  0.00           C  
ATOM   1908  OH  TYR   233       9.411 -42.707  19.938  1.00  0.00           O  
ATOM   1909  N   GLY   234       9.084 -50.277  15.675  1.00  0.00              
ATOM   1910  CA  GLY   234       8.801 -51.679  15.519  1.00  0.00              
ATOM   1911  C   GLY   234       7.615 -51.819  14.613  1.00  0.00              
ATOM   1912  O   GLY   234       7.521 -51.156  13.582  1.00  0.00              
ATOM   1913  N   ASN   235       6.670 -52.711  14.973  1.00  0.00              
ATOM   1914  CA  ASN   235       5.524 -52.912  14.134  1.00  0.00              
ATOM   1915  CB  ASN   235       4.846 -54.284  14.307  1.00  0.00              
ATOM   1916  C   ASN   235       4.519 -51.851  14.462  1.00  0.00              
ATOM   1917  O   ASN   235       4.000 -51.797  15.576  1.00  0.00              
ATOM   1918  CG  ASN   235       3.876 -54.479  13.147  1.00  0.00           C  
ATOM   1919  OD1 ASN   235       3.159 -53.559  12.757  1.00  0.00           O  
ATOM   1920  ND2 ASN   235       3.857 -55.711  12.572  1.00  0.00           N  
ATOM   1921  N   CYS   236       4.221 -50.975  13.475  1.00  0.00              
ATOM   1922  CA  CYS   236       3.309 -49.881  13.668  1.00  0.00              
ATOM   1923  CB  CYS   236       3.956 -48.510  13.433  1.00  0.00              
ATOM   1924  C   CYS   236       2.220 -50.011  12.646  1.00  0.00              
ATOM   1925  O   CYS   236       2.290 -50.866  11.765  1.00  0.00              
ATOM   1926  SG  CYS   236       5.407 -48.240  14.486  1.00  0.00           S  
ATOM   1927  N   ILE   237       1.166 -49.167  12.751  1.00  0.00              
ATOM   1928  CA  ILE   237       0.074 -49.261  11.821  1.00  0.00              
ATOM   1929  CB  ILE   237      -1.106 -50.022  12.365  1.00  0.00              
ATOM   1930  C   ILE   237      -0.353 -47.910  11.321  1.00  0.00              
ATOM   1931  O   ILE   237      -0.281 -46.909  12.032  1.00  0.00              
ATOM   1932  CG2 ILE   237      -0.661 -51.486  12.533  1.00  0.00           C  
ATOM   1933  CG1 ILE   237      -1.656 -49.384  13.655  1.00  0.00           C  
ATOM   1934  CD1 ILE   237      -2.389 -48.061  13.451  1.00  0.00           C  
ATOM   1935  N   THR   238      -0.791 -47.848  10.042  1.00  0.00              
ATOM   1936  CA  THR   238      -1.214 -46.584   9.505  1.00  0.00              
ATOM   1937  CB  THR   238      -0.319 -46.070   8.409  1.00  0.00              
ATOM   1938  C   THR   238      -2.599 -46.710   8.947  1.00  0.00              
ATOM   1939  O   THR   238      -2.896 -47.599   8.151  1.00  0.00              
ATOM   1940  OG1 THR   238       1.017 -45.964   8.881  1.00  0.00           O  
ATOM   1941  CG2 THR   238      -0.814 -44.679   7.973  1.00  0.00           C  
ATOM   1942  N   PHE   239      -3.489 -45.797   9.378  1.00  0.00              
ATOM   1943  CA  PHE   239      -4.839 -45.742   8.902  1.00  0.00              
ATOM   1944  CB  PHE   239      -5.795 -45.109   9.936  1.00  0.00              
ATOM   1945  C   PHE   239      -4.817 -44.873   7.685  1.00  0.00              
ATOM   1946  O   PHE   239      -4.055 -43.910   7.612  1.00  0.00              
ATOM   1947  CG  PHE   239      -7.194 -45.064   9.415  1.00  0.00           C  
ATOM   1948  CD1 PHE   239      -7.994 -46.184   9.440  1.00  0.00           C  
ATOM   1949  CD2 PHE   239      -7.718 -43.889   8.922  1.00  0.00           C  
ATOM   1950  CE1 PHE   239      -9.285 -46.134   8.967  1.00  0.00           C  
ATOM   1951  CE2 PHE   239      -9.008 -43.833   8.449  1.00  0.00           C  
ATOM   1952  CZ  PHE   239      -9.794 -44.959   8.470  1.00  0.00           C  
ATOM   1953  N   ASN   240      -5.663 -45.204   6.692  1.00  0.00              
ATOM   1954  CA  ASN   240      -5.756 -44.442   5.481  1.00  0.00              
ATOM   1955  CB  ASN   240      -6.433 -43.071   5.655  1.00  0.00              
ATOM   1956  C   ASN   240      -4.418 -44.212   4.854  1.00  0.00              
ATOM   1957  O   ASN   240      -4.055 -43.073   4.569  1.00  0.00              
ATOM   1958  CG  ASN   240      -7.933 -43.291   5.753  1.00  0.00           C  
ATOM   1959  OD1 ASN   240      -8.432 -44.387   5.503  1.00  0.00           O  
ATOM   1960  ND2 ASN   240      -8.680 -42.212   6.106  1.00  0.00           N  
ATOM   1961  N   GLY   241      -3.684 -45.296   4.526  1.00  0.00              
ATOM   1962  CA  GLY   241      -2.409 -45.192   3.860  1.00  0.00              
ATOM   1963  C   GLY   241      -2.581 -44.513   2.515  1.00  0.00              
ATOM   1964  O   GLY   241      -1.688 -43.825   2.041  1.00  0.00              
ATOM   1965  N   PRO   242      -3.600 -44.808   1.784  1.00  0.00              
ATOM   1966  CA  PRO   242      -3.767 -46.177   1.550  1.00  0.00              
ATOM   1967  CB  PRO   242      -5.257 -46.423   1.340  1.00  0.00              
ATOM   1968  C   PRO   242      -2.915 -46.562   0.402  1.00  0.00              
ATOM   1969  O   PRO   242      -2.689 -45.762  -0.507  1.00  0.00              
ATOM   1970  CD  PRO   242      -4.876 -44.116   1.911  1.00  0.00           C  
ATOM   1971  CG  PRO   242      -5.925 -45.227   2.030  1.00  0.00           C  
ATOM   1972  N   LYS   243      -2.347 -47.761   0.457  1.00  0.00              
ATOM   1973  CA  LYS   243      -1.933 -48.238  -0.803  1.00  0.00              
ATOM   1974  CB  LYS   243      -1.229 -49.600  -0.766  1.00  0.00              
ATOM   1975  C   LYS   243      -3.305 -48.464  -1.304  1.00  0.00              
ATOM   1976  O   LYS   243      -4.147 -48.904  -0.527  1.00  0.00              
ATOM   1977  CG  LYS   243       0.191 -49.554  -0.206  1.00  0.00           C  
ATOM   1978  CD  LYS   243       1.161 -48.726  -1.051  1.00  0.00           C  
ATOM   1979  CE  LYS   243       2.581 -48.685  -0.483  1.00  0.00           C  
ATOM   1980  NZ  LYS   243       3.454 -47.867  -1.355  1.00  0.00           N  
ATOM   1981  N   LEU   244      -3.612 -48.181  -2.572  1.00  0.00              
ATOM   1982  CA  LEU   244      -5.013 -48.227  -2.866  1.00  0.00              
ATOM   1983  CB  LEU   244      -5.673 -49.611  -2.687  1.00  0.00              
ATOM   1984  C   LEU   244      -5.678 -47.188  -1.969  1.00  0.00              
ATOM   1985  O   LEU   244      -6.772 -47.351  -1.428  1.00  0.00              
ATOM   1986  CG  LEU   244      -7.179 -49.618  -3.018  1.00  0.00           C  
ATOM   1987  CD1 LEU   244      -7.428 -49.175  -4.468  1.00  0.00           C  
ATOM   1988  CD2 LEU   244      -7.813 -50.988  -2.717  1.00  0.00           C  
ATOM   1989  N   GLU   245      -4.948 -46.067  -1.746  1.00  0.00              
ATOM   1990  CA  GLU   245      -5.478 -44.842  -1.210  1.00  0.00              
ATOM   1991  CB  GLU   245      -4.430 -43.724  -1.037  1.00  0.00              
ATOM   1992  C   GLU   245      -6.257 -44.441  -2.394  1.00  0.00              
ATOM   1993  O   GLU   245      -7.297 -43.790  -2.348  1.00  0.00              
ATOM   1994  CG  GLU   245      -4.064 -42.954  -2.306  1.00  0.00           C  
ATOM   1995  CD  GLU   245      -4.857 -41.656  -2.286  1.00  0.00           C  
ATOM   1996  OE1 GLU   245      -5.522 -41.385  -1.250  1.00  0.00           O  
ATOM   1997  OE2 GLU   245      -4.794 -40.907  -3.296  1.00  0.00           O  
ATOM   1998  N   SER   246      -5.728 -44.911  -3.530  1.00  0.00              
ATOM   1999  CA  SER   246      -6.325 -44.667  -4.792  1.00  0.00              
ATOM   2000  CB  SER   246      -5.667 -45.431  -5.958  1.00  0.00              
ATOM   2001  C   SER   246      -7.765 -45.093  -4.717  1.00  0.00              
ATOM   2002  O   SER   246      -8.567 -44.632  -5.527  1.00  0.00              
ATOM   2003  OG  SER   246      -5.921 -46.824  -5.851  1.00  0.00           O  
ATOM   2004  N   ASN   247      -8.143 -46.007  -3.787  1.00  0.00              
ATOM   2005  CA  ASN   247      -9.553 -46.301  -3.686  1.00  0.00              
ATOM   2006  CB  ASN   247     -10.007 -47.492  -4.558  1.00  0.00              
ATOM   2007  C   ASN   247      -9.916 -46.693  -2.295  1.00  0.00              
ATOM   2008  O   ASN   247      -9.271 -47.577  -1.733  1.00  0.00              
ATOM   2009  CG  ASN   247      -9.984 -47.118  -6.035  1.00  0.00           C  
ATOM   2010  OD1 ASN   247      -9.085 -47.515  -6.774  1.00  0.00           O  
ATOM   2011  ND2 ASN   247     -11.012 -46.348  -6.483  1.00  0.00           N  
ATOM   2012  N   PRO   248     -10.978 -46.162  -1.725  1.00  0.00              
ATOM   2013  CA  PRO   248     -11.821 -45.132  -2.306  1.00  0.00              
ATOM   2014  CB  PRO   248     -13.191 -45.271  -1.637  1.00  0.00              
ATOM   2015  C   PRO   248     -11.327 -43.710  -2.263  1.00  0.00              
ATOM   2016  O   PRO   248     -11.720 -42.939  -3.136  1.00  0.00              
ATOM   2017  CD  PRO   248     -11.715 -46.972  -0.770  1.00  0.00           C  
ATOM   2018  CG  PRO   248     -12.927 -46.115  -0.380  1.00  0.00           C  
ATOM   2019  N   LYS   249     -10.493 -43.341  -1.269  1.00  0.00              
ATOM   2020  CA  LYS   249     -10.033 -41.991  -1.050  1.00  0.00              
ATOM   2021  CB  LYS   249      -9.848 -41.117  -2.308  1.00  0.00              
ATOM   2022  C   LYS   249     -10.988 -41.316  -0.136  1.00  0.00              
ATOM   2023  O   LYS   249     -12.069 -40.896  -0.546  1.00  0.00              
ATOM   2024  CG  LYS   249      -8.580 -41.434  -3.106  1.00  0.00           C  
ATOM   2025  CD  LYS   249      -8.507 -40.713  -4.454  1.00  0.00           C  
ATOM   2026  CE  LYS   249      -7.174 -40.902  -5.182  1.00  0.00           C  
ATOM   2027  NZ  LYS   249      -7.186 -40.170  -6.469  1.00  0.00           N  
ATOM   2028  N   LEU   250     -10.577 -41.190   1.142  1.00  0.00              
ATOM   2029  CA  LEU   250     -11.393 -40.597   2.149  1.00  0.00              
ATOM   2030  CB  LEU   250     -10.938 -40.971   3.570  1.00  0.00              
ATOM   2031  C   LEU   250     -11.255 -39.112   2.035  1.00  0.00              
ATOM   2032  O   LEU   250     -10.162 -38.583   1.826  1.00  0.00              
ATOM   2033  CG  LEU   250     -11.047 -42.469   3.920  1.00  0.00           C  
ATOM   2034  CD1 LEU   250     -12.508 -42.910   4.063  1.00  0.00           C  
ATOM   2035  CD2 LEU   250     -10.256 -43.346   2.937  1.00  0.00           C  
ATOM   2036  N   TYR   251     -12.379 -38.391   2.181  1.00  0.00              
ATOM   2037  CA  TYR   251     -12.315 -36.963   2.087  1.00  0.00              
ATOM   2038  CB  TYR   251     -12.915 -36.400   0.786  1.00  0.00              
ATOM   2039  C   TYR   251     -13.076 -36.395   3.238  1.00  0.00              
ATOM   2040  O   TYR   251     -13.955 -37.048   3.795  1.00  0.00              
ATOM   2041  CG  TYR   251     -14.328 -36.864   0.681  1.00  0.00           C  
ATOM   2042  CD1 TYR   251     -15.337 -36.215   1.355  1.00  0.00           C  
ATOM   2043  CD2 TYR   251     -14.644 -37.949  -0.103  1.00  0.00           C  
ATOM   2044  CE1 TYR   251     -16.639 -36.645   1.254  1.00  0.00           C  
ATOM   2045  CE2 TYR   251     -15.943 -38.385  -0.208  1.00  0.00           C  
ATOM   2046  CZ  TYR   251     -16.943 -37.733   0.472  1.00  0.00           C  
ATOM   2047  OH  TYR   251     -18.278 -38.179   0.366  1.00  0.00           O  
ATOM   2048  N   GLN   252     -12.729 -35.161   3.645  1.00  0.00              
ATOM   2049  CA  GLN   252     -13.404 -34.529   4.739  1.00  0.00              
ATOM   2050  CB  GLN   252     -12.444 -34.114   5.863  1.00  0.00              
ATOM   2051  C   GLN   252     -14.044 -33.291   4.197  1.00  0.00              
ATOM   2052  O   GLN   252     -13.485 -32.619   3.332  1.00  0.00              
ATOM   2053  CG  GLN   252     -13.125 -33.460   7.063  1.00  0.00           C  
ATOM   2054  CD  GLN   252     -12.016 -33.130   8.046  1.00  0.00           C  
ATOM   2055  OE1 GLN   252     -10.839 -33.286   7.729  1.00  0.00           O  
ATOM   2056  NE2 GLN   252     -12.394 -32.667   9.268  1.00  0.00           N  
ATOM   2057  N   LYS   253     -15.250 -32.956   4.694  1.00  0.00              
ATOM   2058  CA  LYS   253     -15.929 -31.813   4.164  1.00  0.00              
ATOM   2059  CB  LYS   253     -17.362 -32.115   3.687  1.00  0.00              
ATOM   2060  C   LYS   253     -16.029 -30.743   5.204  1.00  0.00              
ATOM   2061  O   LYS   253     -15.638 -29.609   4.941  1.00  0.00              
ATOM   2062  CG  LYS   253     -17.411 -32.891   2.370  1.00  0.00           C  
ATOM   2063  CD  LYS   253     -18.812 -33.367   1.981  1.00  0.00           C  
ATOM   2064  CE  LYS   253     -18.844 -34.140   0.661  1.00  0.00           C  
ATOM   2065  NZ  LYS   253     -18.390 -33.269  -0.446  1.00  0.00           N  
ATOM   2066  N   ASN   254     -16.533 -31.079   6.413  1.00  0.00              
ATOM   2067  CA  ASN   254     -16.817 -30.078   7.410  1.00  0.00              
ATOM   2068  CB  ASN   254     -18.247 -30.164   7.966  1.00  0.00              
ATOM   2069  C   ASN   254     -15.955 -30.291   8.617  1.00  0.00              
ATOM   2070  O   ASN   254     -15.200 -31.255   8.732  1.00  0.00              
ATOM   2071  CG  ASN   254     -19.252 -30.077   6.834  1.00  0.00           C  
ATOM   2072  OD1 ASN   254     -19.231 -29.151   6.026  1.00  0.00           O  
ATOM   2073  ND2 ASN   254     -20.170 -31.078   6.772  1.00  0.00           N  
ATOM   2074  N   PRO   255     -16.038 -29.335   9.506  1.00  0.00              
ATOM   2075  CA  PRO   255     -15.286 -29.385  10.734  1.00  0.00              
ATOM   2076  CB  PRO   255     -15.138 -27.944  11.208  1.00  0.00              
ATOM   2077  C   PRO   255     -15.984 -30.239  11.740  1.00  0.00              
ATOM   2078  O   PRO   255     -17.197 -30.404  11.625  1.00  0.00              
ATOM   2079  CD  PRO   255     -16.312 -27.969   9.095  1.00  0.00           C  
ATOM   2080  CG  PRO   255     -16.175 -27.154  10.387  1.00  0.00           C  
ATOM   2081  N   GLY   256     -15.250 -30.757  12.749  1.00  0.00              
ATOM   2082  CA  GLY   256     -15.877 -31.535  13.782  1.00  0.00              
ATOM   2083  C   GLY   256     -15.457 -32.975  13.729  1.00  0.00              
ATOM   2084  O   GLY   256     -14.958 -33.479  12.724  1.00  0.00              
ATOM   2085  N   ALA   257     -15.693 -33.673  14.860  1.00  0.00              
ATOM   2086  CA  ALA   257     -15.330 -35.044  15.088  1.00  0.00              
ATOM   2087  CB  ALA   257     -15.679 -35.524  16.509  1.00  0.00              
ATOM   2088  C   ALA   257     -16.033 -35.941  14.120  1.00  0.00              
ATOM   2089  O   ALA   257     -15.484 -36.958  13.695  1.00  0.00              
ATOM   2090  N   HIS   258     -17.273 -35.584  13.748  1.00  0.00              
ATOM   2091  CA  HIS   258     -18.072 -36.428  12.905  1.00  0.00              
ATOM   2092  CB  HIS   258     -19.452 -35.828  12.583  1.00  0.00              
ATOM   2093  C   HIS   258     -17.383 -36.670  11.597  1.00  0.00              
ATOM   2094  O   HIS   258     -17.453 -37.777  11.061  1.00  0.00              
ATOM   2095  ND1 HIS   258     -21.004 -36.770  14.361  1.00  0.00           N  
ATOM   2096  CG  HIS   258     -20.343 -35.708  13.784  1.00  0.00           C  
ATOM   2097  NE2 HIS   258     -21.547 -34.967  15.543  1.00  0.00           N  
ATOM   2098  CD2 HIS   258     -20.686 -34.614  14.519  1.00  0.00           C  
ATOM   2099  CE1 HIS   258     -21.708 -36.270  15.408  1.00  0.00           C  
ATOM   2100  N   GLN   259     -16.716 -35.649  11.026  1.00  0.00              
ATOM   2101  CA  GLN   259     -16.101 -35.888   9.750  1.00  0.00              
ATOM   2102  CB  GLN   259     -16.040 -34.631   8.860  1.00  0.00              
ATOM   2103  C   GLN   259     -14.689 -36.344   9.948  1.00  0.00              
ATOM   2104  O   GLN   259     -13.821 -36.027   9.136  1.00  0.00              
ATOM   2105  CG  GLN   259     -17.396 -34.171   8.315  1.00  0.00           C  
ATOM   2106  CD  GLN   259     -18.209 -33.566   9.448  1.00  0.00           C  
ATOM   2107  OE1 GLN   259     -17.681 -32.845  10.293  1.00  0.00           O  
ATOM   2108  NE2 GLN   259     -19.535 -33.868   9.468  1.00  0.00           N  
ATOM   2109  N   GLY   260     -14.430 -37.181  10.974  1.00  0.00              
ATOM   2110  CA  GLY   260     -13.071 -37.576  11.222  1.00  0.00              
ATOM   2111  C   GLY   260     -13.008 -39.011  11.649  1.00  0.00              
ATOM   2112  O   GLY   260     -13.947 -39.786  11.461  1.00  0.00              
ATOM   2113  N   LEU   261     -11.850 -39.385  12.239  1.00  0.00              
ATOM   2114  CA  LEU   261     -11.570 -40.730  12.644  1.00  0.00              
ATOM   2115  CB  LEU   261     -10.102 -41.129  12.405  1.00  0.00              
ATOM   2116  C   LEU   261     -11.844 -40.881  14.105  1.00  0.00              
ATOM   2117  O   LEU   261     -11.595 -39.980  14.906  1.00  0.00              
ATOM   2118  CG  LEU   261      -9.756 -42.570  12.828  1.00  0.00           C  
ATOM   2119  CD1 LEU   261     -10.541 -43.605  12.010  1.00  0.00           C  
ATOM   2120  CD2 LEU   261      -8.237 -42.806  12.784  1.00  0.00           C  
ATOM   2121  N   GLU   262     -12.375 -42.063  14.473  1.00  0.00              
ATOM   2122  CA  GLU   262     -12.746 -42.366  15.818  1.00  0.00              
ATOM   2123  CB  GLU   262     -14.252 -42.559  16.009  1.00  0.00              
ATOM   2124  C   GLU   262     -12.107 -43.654  16.211  1.00  0.00              
ATOM   2125  O   GLU   262     -11.845 -44.528  15.385  1.00  0.00              
ATOM   2126  CG  GLU   262     -14.607 -42.772  17.474  1.00  0.00           C  
ATOM   2127  CD  GLU   262     -14.333 -41.453  18.175  1.00  0.00           C  
ATOM   2128  OE1 GLU   262     -13.830 -40.511  17.508  1.00  0.00           O  
ATOM   2129  OE2 GLU   262     -14.636 -41.363  19.392  1.00  0.00           O  
ATOM   2130  N   LEU   263     -11.968 -43.785  17.540  1.00  0.00              
ATOM   2131  CA  LEU   263     -11.081 -44.646  18.248  1.00  0.00              
ATOM   2132  CB  LEU   263     -10.244 -43.618  19.027  1.00  0.00              
ATOM   2133  C   LEU   263     -11.645 -45.429  19.419  1.00  0.00              
ATOM   2134  O   LEU   263     -12.476 -44.939  20.176  1.00  0.00              
ATOM   2135  CG  LEU   263     -10.259 -43.488  20.601  1.00  0.00           C  
ATOM   2136  CD1 LEU   263      -9.838 -44.636  21.523  1.00  0.00           C  
ATOM   2137  CD2 LEU   263      -9.456 -42.295  21.031  1.00  0.00           C  
ATOM   2138  N   LEU   264     -11.044 -46.622  19.681  1.00  0.00              
ATOM   2139  CA  LEU   264     -11.092 -47.377  20.929  1.00  0.00              
ATOM   2140  CB  LEU   264     -11.906 -48.673  20.880  1.00  0.00              
ATOM   2141  C   LEU   264      -9.701 -47.737  21.419  1.00  0.00              
ATOM   2142  O   LEU   264      -9.157 -48.638  20.784  1.00  0.00              
ATOM   2143  CG  LEU   264     -13.409 -48.390  20.950  1.00  0.00           C  
ATOM   2144  CD1 LEU   264     -13.846 -47.494  19.787  1.00  0.00           C  
ATOM   2145  CD2 LEU   264     -14.224 -49.685  21.063  1.00  0.00           C  
ATOM   2146  N   ILE   265      -9.271 -47.155  22.619  1.00  0.00              
ATOM   2147  CA  ILE   265      -7.988 -46.853  23.343  1.00  0.00              
ATOM   2148  CB  ILE   265      -7.840 -45.380  23.561  1.00  0.00              
ATOM   2149  C   ILE   265      -7.412 -47.289  24.759  1.00  0.00              
ATOM   2150  O   ILE   265      -8.125 -47.569  25.675  1.00  0.00              
ATOM   2151  CG2 ILE   265      -8.953 -45.104  24.557  1.00  0.00           C  
ATOM   2152  CG1 ILE   265      -6.472 -44.920  24.137  1.00  0.00           C  
ATOM   2153  CD1 ILE   265      -5.231 -44.894  23.237  1.00  0.00           C  
ATOM   2154  N   ASN   266      -6.063 -47.641  24.740  1.00  0.00              
ATOM   2155  CA  ASN   266      -4.740 -48.165  25.162  1.00  0.00              
ATOM   2156  CB  ASN   266      -4.275 -47.532  26.453  1.00  0.00              
ATOM   2157  C   ASN   266      -4.044 -49.553  24.740  1.00  0.00              
ATOM   2158  O   ASN   266      -4.510 -50.618  24.285  1.00  0.00              
ATOM   2159  CG  ASN   266      -2.855 -47.089  26.174  1.00  0.00           C  
ATOM   2160  OD1 ASN   266      -1.879 -47.469  26.807  1.00  0.00           O  
ATOM   2161  ND2 ASN   266      -2.747 -46.254  25.127  1.00  0.00           N  
ATOM   2162  N   ILE   267      -2.727 -49.502  24.869  1.00  0.00              
ATOM   2163  CA  ILE   267      -1.753 -50.430  24.457  1.00  0.00              
ATOM   2164  CB  ILE   267      -0.838 -49.758  23.494  1.00  0.00              
ATOM   2165  C   ILE   267      -0.969 -51.056  25.562  1.00  0.00              
ATOM   2166  O   ILE   267       0.258 -51.166  25.517  1.00  0.00              
ATOM   2167  CG2 ILE   267      -1.548 -49.715  22.132  1.00  0.00           C  
ATOM   2168  CG1 ILE   267      -0.469 -48.364  24.037  1.00  0.00           C  
ATOM   2169  CD1 ILE   267       0.295 -48.345  25.344  1.00  0.00           C  
ATOM   2170  N   GLN   268      -1.751 -51.749  26.401  1.00  0.00              
ATOM   2171  CA  GLN   268      -1.352 -52.743  27.334  1.00  0.00              
ATOM   2172  CB  GLN   268      -1.317 -54.096  26.711  1.00  0.00              
ATOM   2173  C   GLN   268      -0.043 -52.549  28.081  1.00  0.00              
ATOM   2174  O   GLN   268       0.992 -53.141  27.775  1.00  0.00              
ATOM   2175  CG  GLN   268      -0.352 -53.994  25.563  1.00  0.00           C  
ATOM   2176  CD  GLN   268      -1.285 -53.640  24.460  1.00  0.00           C  
ATOM   2177  OE1 GLN   268      -0.914 -52.909  23.545  1.00  0.00           O  
ATOM   2178  NE2 GLN   268      -2.556 -54.069  24.686  1.00  0.00           N  
ATOM   2179  N   GLU   269      -0.105 -51.764  29.161  1.00  0.00              
ATOM   2180  CA  GLU   269       0.957 -51.299  30.018  1.00  0.00              
ATOM   2181  CB  GLU   269       0.345 -50.403  31.091  1.00  0.00              
ATOM   2182  C   GLU   269       1.656 -52.375  30.732  1.00  0.00              
ATOM   2183  O   GLU   269       2.888 -52.443  30.805  1.00  0.00              
ATOM   2184  CG  GLU   269       1.287 -49.564  31.928  1.00  0.00           C  
ATOM   2185  CD  GLU   269       0.361 -48.608  32.664  1.00  0.00           C  
ATOM   2186  OE1 GLU   269      -0.359 -47.841  31.973  1.00  0.00           O  
ATOM   2187  OE2 GLU   269       0.341 -48.647  33.921  1.00  0.00           O  
ATOM   2188  N   TYR   270       0.912 -53.288  31.331  1.00  0.00              
ATOM   2189  CA  TYR   270       1.885 -54.113  31.903  1.00  0.00              
ATOM   2190  CB  TYR   270       1.558 -54.655  33.305  1.00  0.00              
ATOM   2191  C   TYR   270       2.144 -55.229  30.932  1.00  0.00              
ATOM   2192  O   TYR   270       2.039 -56.401  31.291  1.00  0.00              
ATOM   2193  CG  TYR   270       1.973 -53.601  34.284  1.00  0.00           C  
ATOM   2194  CD1 TYR   270       3.219 -53.026  34.189  1.00  0.00           C  
ATOM   2195  CD2 TYR   270       1.134 -53.142  35.263  1.00  0.00           C  
ATOM   2196  CE1 TYR   270       3.639 -52.053  35.061  1.00  0.00           C  
ATOM   2197  CE2 TYR   270       1.535 -52.167  36.147  1.00  0.00           C  
ATOM   2198  CZ  TYR   270       2.793 -51.624  36.049  1.00  0.00           C  
ATOM   2199  OH  TYR   270       3.216 -50.625  36.949  1.00  0.00           O  
ATOM   2200  N   GLU   271       2.504 -54.846  29.671  1.00  0.00              
ATOM   2201  CA  GLU   271       2.942 -55.687  28.587  1.00  0.00              
ATOM   2202  CB  GLU   271       2.004 -55.648  27.390  1.00  0.00              
ATOM   2203  C   GLU   271       4.284 -55.114  28.235  1.00  0.00              
ATOM   2204  O   GLU   271       5.022 -55.656  27.424  1.00  0.00              
ATOM   2205  CG  GLU   271       0.584 -55.998  27.830  1.00  0.00           C  
ATOM   2206  CD  GLU   271       0.512 -57.381  28.443  1.00  0.00           C  
ATOM   2207  OE1 GLU   271       1.563 -58.074  28.492  1.00  0.00           O  
ATOM   2208  OE2 GLU   271      -0.619 -57.767  28.840  1.00  0.00           O  
ATOM   2209  N   TYR   272       4.708 -54.056  28.949  1.00  0.00              
ATOM   2210  CA  TYR   272       5.949 -53.416  28.600  1.00  0.00              
ATOM   2211  CB  TYR   272       6.131 -52.016  29.147  1.00  0.00              
ATOM   2212  C   TYR   272       7.128 -54.177  29.160  1.00  0.00              
ATOM   2213  O   TYR   272       7.117 -54.566  30.324  1.00  0.00              
ATOM   2214  CG  TYR   272       4.954 -51.261  28.702  1.00  0.00           C  
ATOM   2215  CD1 TYR   272       4.327 -51.527  27.510  1.00  0.00           C  
ATOM   2216  CD2 TYR   272       4.439 -50.325  29.542  1.00  0.00           C  
ATOM   2217  CE1 TYR   272       3.222 -50.807  27.134  1.00  0.00           C  
ATOM   2218  CE2 TYR   272       3.346 -49.607  29.165  1.00  0.00           C  
ATOM   2219  CZ  TYR   272       2.745 -49.838  27.970  1.00  0.00           C  
ATOM   2220  OH  TYR   272       1.634 -49.063  27.639  1.00  0.00           O  
ATOM   2221  N   THR   273       8.192 -54.392  28.341  1.00  0.00              
ATOM   2222  CA  THR   273       9.430 -55.004  28.794  1.00  0.00              
ATOM   2223  CB  THR   273      10.489 -55.210  27.734  1.00  0.00              
ATOM   2224  C   THR   273      10.091 -54.062  29.752  1.00  0.00              
ATOM   2225  O   THR   273       9.630 -52.949  29.938  1.00  0.00              
ATOM   2226  OG1 THR   273      10.725 -53.991  27.050  1.00  0.00           O  
ATOM   2227  CG2 THR   273      10.136 -56.323  26.746  1.00  0.00           C  
ATOM   2228  N   GLY   274      11.154 -54.495  30.457  1.00  0.00              
ATOM   2229  CA  GLY   274      11.972 -53.529  31.190  1.00  0.00              
ATOM   2230  C   GLY   274      13.225 -53.383  30.338  1.00  0.00              
ATOM   2231  O   GLY   274      13.623 -54.448  29.869  1.00  0.00              
ATOM   2232  N   SER   275      13.899 -52.165  30.149  1.00  0.00              
ATOM   2233  CA  SER   275      14.970 -52.125  29.082  1.00  0.00              
ATOM   2234  CB  SER   275      14.343 -52.420  27.697  1.00  0.00              
ATOM   2235  C   SER   275      16.132 -51.003  28.926  1.00  0.00              
ATOM   2236  O   SER   275      16.591 -50.525  29.976  1.00  0.00              
ATOM   2237  OG  SER   275      15.323 -52.813  26.748  1.00  0.00           O  
ATOM   2238  N   TRP   276      16.663 -50.695  27.601  1.00  0.00              
ATOM   2239  CA  TRP   276      17.713 -49.866  26.845  1.00  0.00              
ATOM   2240  CB  TRP   276      18.784 -50.706  26.112  1.00  0.00              
ATOM   2241  C   TRP   276      17.288 -48.888  25.684  1.00  0.00              
ATOM   2242  O   TRP   276      16.375 -48.088  25.813  1.00  0.00              
ATOM   2243  CG  TRP   276      20.096 -50.980  26.811  1.00  0.00           C  
ATOM   2244  CD2 TRP   276      20.999 -52.025  26.409  1.00  0.00           C  
ATOM   2245  CD1 TRP   276      20.676 -50.364  27.881  1.00  0.00           C  
ATOM   2246  NE1 TRP   276      21.871 -50.974  28.185  1.00  0.00           N  
ATOM   2247  CE2 TRP   276      22.086 -51.995  27.282  1.00  0.00           C  
ATOM   2248  CE3 TRP   276      20.926 -52.937  25.394  1.00  0.00           C  
ATOM   2249  CZ2 TRP   276      23.120 -52.880  27.155  1.00  0.00           C  
ATOM   2250  CZ3 TRP   276      21.971 -53.825  25.268  1.00  0.00           C  
ATOM   2251  CH2 TRP   276      23.047 -53.798  26.131  1.00  0.00           C  
ATOM   2252  N   HIS   277      18.035 -48.809  24.517  1.00  0.00              
ATOM   2253  CA  HIS   277      17.729 -47.901  23.399  1.00  0.00              
ATOM   2254  CB  HIS   277      18.789 -47.901  22.276  1.00  0.00              
ATOM   2255  C   HIS   277      16.420 -48.316  22.818  1.00  0.00              
ATOM   2256  O   HIS   277      15.612 -47.516  22.337  1.00  0.00              
ATOM   2257  ND1 HIS   277      19.715 -50.242  21.894  1.00  0.00           N  
ATOM   2258  CG  HIS   277      18.913 -49.188  21.514  1.00  0.00           C  
ATOM   2259  NE2 HIS   277      18.748 -50.838  19.981  1.00  0.00           N  
ATOM   2260  CD2 HIS   277      18.329 -49.570  20.344  1.00  0.00           C  
ATOM   2261  CE1 HIS   277      19.579 -51.201  20.942  1.00  0.00           C  
ATOM   2262  N   SER   278      16.231 -49.635  22.806  1.00  0.00              
ATOM   2263  CA  SER   278      15.016 -50.256  22.424  1.00  0.00              
ATOM   2264  CB  SER   278      15.181 -51.779  22.337  1.00  0.00              
ATOM   2265  C   SER   278      14.052 -49.978  23.528  1.00  0.00              
ATOM   2266  O   SER   278      12.854 -50.087  23.290  1.00  0.00              
ATOM   2267  OG  SER   278      13.913 -52.399  22.229  1.00  0.00           O  
ATOM   2268  N   ASP   279      14.546 -49.595  24.741  1.00  0.00              
ATOM   2269  CA  ASP   279      13.660 -49.487  25.889  1.00  0.00              
ATOM   2270  CB  ASP   279      14.152 -49.516  27.360  1.00  0.00              
ATOM   2271  C   ASP   279      12.829 -48.257  25.939  1.00  0.00              
ATOM   2272  O   ASP   279      13.102 -47.243  25.290  1.00  0.00              
ATOM   2273  CG  ASP   279      14.761 -48.242  27.973  1.00  0.00           C  
ATOM   2274  OD1 ASP   279      14.040 -47.223  28.142  1.00  0.00           O  
ATOM   2275  OD2 ASP   279      15.974 -48.282  28.311  1.00  0.00           O  
ATOM   2276  N   ARG   280      11.851 -48.354  26.884  1.00  0.00              
ATOM   2277  CA  ARG   280      10.781 -47.444  27.136  1.00  0.00              
ATOM   2278  CB  ARG   280       9.555 -47.843  26.315  1.00  0.00              
ATOM   2279  C   ARG   280      10.429 -47.279  28.621  1.00  0.00              
ATOM   2280  O   ARG   280      10.764 -46.182  29.049  1.00  0.00              
ATOM   2281  CG  ARG   280       9.911 -47.919  24.826  1.00  0.00           C  
ATOM   2282  CD  ARG   280       9.787 -46.606  24.052  1.00  0.00           C  
ATOM   2283  NE  ARG   280      11.074 -45.856  24.038  1.00  0.00           N  
ATOM   2284  CZ  ARG   280      11.983 -46.110  23.053  1.00  0.00           C  
ATOM   2285  NH1 ARG   280      11.808 -47.190  22.238  1.00  0.00           N  
ATOM   2286  NH2 ARG   280      13.053 -45.284  22.869  1.00  0.00           N  
ATOM   2287  N   PRO   281       9.796 -48.036  29.543  1.00  0.00              
ATOM   2288  CA  PRO   281       9.118 -49.326  29.424  1.00  0.00              
ATOM   2289  CB  PRO   281       8.759 -49.766  30.840  1.00  0.00              
ATOM   2290  C   PRO   281       7.955 -49.132  28.567  1.00  0.00              
ATOM   2291  O   PRO   281       7.611 -50.091  27.885  1.00  0.00              
ATOM   2292  CD  PRO   281      10.111 -47.751  30.934  1.00  0.00           C  
ATOM   2293  CG  PRO   281       9.785 -49.034  31.718  1.00  0.00           C  
ATOM   2294  N   ASP   282       7.310 -47.946  28.656  1.00  0.00              
ATOM   2295  CA  ASP   282       6.318 -47.652  27.674  1.00  0.00              
ATOM   2296  CB  ASP   282       5.365 -48.776  27.181  1.00  0.00              
ATOM   2297  C   ASP   282       5.447 -46.554  28.118  1.00  0.00              
ATOM   2298  O   ASP   282       5.845 -45.396  28.224  1.00  0.00              
ATOM   2299  CG  ASP   282       4.579 -48.379  25.910  1.00  0.00           C  
ATOM   2300  OD1 ASP   282       4.279 -47.172  25.734  1.00  0.00           O  
ATOM   2301  OD2 ASP   282       4.222 -49.281  25.114  1.00  0.00           O  
ATOM   2302  N   ILE   283       4.225 -47.050  28.338  1.00  0.00              
ATOM   2303  CA  ILE   283       2.884 -46.716  28.566  1.00  0.00              
ATOM   2304  CB  ILE   283       2.587 -46.282  29.963  1.00  0.00              
ATOM   2305  C   ILE   283       2.434 -45.576  27.669  1.00  0.00              
ATOM   2306  O   ILE   283       2.608 -44.400  27.994  1.00  0.00              
ATOM   2307  CG2 ILE   283       1.087 -45.974  29.968  1.00  0.00           C  
ATOM   2308  CG1 ILE   283       2.986 -47.341  31.003  1.00  0.00           C  
ATOM   2309  CD1 ILE   283       4.491 -47.571  31.122  1.00  0.00           C  
ATOM   2310  N   GLY   284       1.735 -45.901  26.551  1.00  0.00              
ATOM   2311  CA  GLY   284       1.218 -44.892  25.666  1.00  0.00              
ATOM   2312  C   GLY   284       1.699 -45.124  24.255  1.00  0.00              
ATOM   2313  O   GLY   284       2.470 -46.040  23.986  1.00  0.00              
ATOM   2314  N   ILE   285       1.256 -44.283  23.291  1.00  0.00              
ATOM   2315  CA  ILE   285       1.705 -44.467  21.931  1.00  0.00              
ATOM   2316  CB  ILE   285       0.738 -45.244  21.072  1.00  0.00              
ATOM   2317  C   ILE   285       2.147 -43.188  21.291  1.00  0.00              
ATOM   2318  O   ILE   285       1.976 -42.099  21.838  1.00  0.00              
ATOM   2319  CG2 ILE   285       0.679 -46.673  21.619  1.00  0.00           C  
ATOM   2320  CG1 ILE   285      -0.648 -44.614  21.013  1.00  0.00           C  
ATOM   2321  CD1 ILE   285      -1.576 -45.390  20.081  1.00  0.00           C  
ATOM   2322  N   LYS   286       2.840 -43.325  20.137  1.00  0.00              
ATOM   2323  CA  LYS   286       3.315 -42.188  19.403  1.00  0.00              
ATOM   2324  CB  LYS   286       4.809 -42.257  19.045  1.00  0.00              
ATOM   2325  C   LYS   286       2.491 -42.141  18.153  1.00  0.00              
ATOM   2326  O   LYS   286       2.178 -43.175  17.562  1.00  0.00              
ATOM   2327  CG  LYS   286       5.364 -40.889  18.654  1.00  0.00           C  
ATOM   2328  CD  LYS   286       6.873 -40.754  18.837  1.00  0.00           C  
ATOM   2329  CE  LYS   286       7.363 -39.313  18.692  1.00  0.00           C  
ATOM   2330  NZ  LYS   286       8.715 -39.176  19.276  1.00  0.00           N  
ATOM   2331  N   PHE   287       2.081 -40.926  17.740  1.00  0.00              
ATOM   2332  CA  PHE   287       1.253 -40.795  16.576  1.00  0.00              
ATOM   2333  CB  PHE   287      -0.107 -40.149  16.867  1.00  0.00              
ATOM   2334  C   PHE   287       1.888 -39.801  15.667  1.00  0.00              
ATOM   2335  O   PHE   287       2.553 -38.868  16.118  1.00  0.00              
ATOM   2336  CG  PHE   287      -0.877 -41.031  17.769  1.00  0.00           C  
ATOM   2337  CD1 PHE   287      -0.505 -41.169  19.079  1.00  0.00           C  
ATOM   2338  CD2 PHE   287      -1.988 -41.686  17.307  1.00  0.00           C  
ATOM   2339  CE1 PHE   287      -1.235 -41.982  19.899  1.00  0.00           C  
ATOM   2340  CE2 PHE   287      -2.722 -42.504  18.127  1.00  0.00           C  
ATOM   2341  CZ  PHE   287      -2.338 -42.647  19.431  1.00  0.00           C  
ATOM   2342  N   VAL   288       1.693 -39.996  14.348  1.00  0.00              
ATOM   2343  CA  VAL   288       2.159 -39.045  13.386  1.00  0.00              
ATOM   2344  CB  VAL   288       3.421 -39.460  12.670  1.00  0.00              
ATOM   2345  C   VAL   288       1.089 -38.896  12.343  1.00  0.00              
ATOM   2346  O   VAL   288       0.592 -39.880  11.798  1.00  0.00              
ATOM   2347  CG1 VAL   288       4.561 -39.574  13.689  1.00  0.00           C  
ATOM   2348  CG2 VAL   288       3.173 -40.767  11.903  1.00  0.00           C  
ATOM   2349  N   ILE   289       0.707 -37.643  12.029  1.00  0.00              
ATOM   2350  CA  ILE   289      -0.270 -37.402  11.000  1.00  0.00              
ATOM   2351  CB  ILE   289      -1.192 -36.252  11.308  1.00  0.00              
ATOM   2352  C   ILE   289       0.544 -36.973   9.819  1.00  0.00              
ATOM   2353  O   ILE   289       1.334 -36.036   9.928  1.00  0.00              
ATOM   2354  CG2 ILE   289      -2.130 -36.085  10.102  1.00  0.00           C  
ATOM   2355  CG1 ILE   289      -1.951 -36.455  12.632  1.00  0.00           C  
ATOM   2356  CD1 ILE   289      -2.972 -37.589  12.613  1.00  0.00           C  
ATOM   2357  N   HIS   290       0.367 -37.649   8.663  1.00  0.00              
ATOM   2358  CA  HIS   290       1.196 -37.422   7.506  1.00  0.00              
ATOM   2359  CB  HIS   290       2.044 -38.616   7.106  1.00  0.00              
ATOM   2360  C   HIS   290       0.407 -37.469   6.252  1.00  0.00              
ATOM   2361  O   HIS   290      -0.685 -38.031   6.178  1.00  0.00              
ATOM   2362  ND1 HIS   290       4.410 -38.466   7.789  1.00  0.00           N  
ATOM   2363  CG  HIS   290       3.150 -38.952   7.995  1.00  0.00           C  
ATOM   2364  NE2 HIS   290       4.492 -39.771   9.589  1.00  0.00           N  
ATOM   2365  CD2 HIS   290       3.207 -39.746   9.093  1.00  0.00           C  
ATOM   2366  CE1 HIS   290       5.174 -38.985   8.773  1.00  0.00           C  
ATOM   2367  N   GLU   291       1.042 -36.946   5.186  1.00  0.00              
ATOM   2368  CA  GLU   291       0.458 -37.125   3.903  1.00  0.00              
ATOM   2369  CB  GLU   291       0.959 -36.171   2.815  1.00  0.00              
ATOM   2370  C   GLU   291       0.747 -38.536   3.501  1.00  0.00              
ATOM   2371  O   GLU   291       1.700 -39.162   3.963  1.00  0.00              
ATOM   2372  CG  GLU   291       0.126 -36.309   1.544  1.00  0.00           C  
ATOM   2373  CD  GLU   291       0.257 -35.018   0.766  1.00  0.00           C  
ATOM   2374  OE1 GLU   291      -0.048 -33.944   1.350  1.00  0.00           O  
ATOM   2375  OE2 GLU   291       0.667 -35.090  -0.422  1.00  0.00           O  
ATOM   2376  N   ARG   292      -0.110 -39.074   2.621  1.00  0.00              
ATOM   2377  CA  ARG   292      -0.055 -40.442   2.187  1.00  0.00              
ATOM   2378  CB  ARG   292      -1.170 -40.799   1.189  1.00  0.00              
ATOM   2379  C   ARG   292       1.224 -40.697   1.469  1.00  0.00              
ATOM   2380  O   ARG   292       1.771 -41.795   1.561  1.00  0.00              
ATOM   2381  CG  ARG   292      -2.578 -40.739   1.772  1.00  0.00           C  
ATOM   2382  CD  ARG   292      -3.669 -40.965   0.726  1.00  0.00           C  
ATOM   2383  NE  ARG   292      -3.649 -39.793  -0.194  1.00  0.00           N  
ATOM   2384  CZ  ARG   292      -2.817 -39.787  -1.275  1.00  0.00           C  
ATOM   2385  NH1 ARG   292      -2.042 -40.878  -1.544  1.00  0.00           N  
ATOM   2386  NH2 ARG   292      -2.777 -38.701  -2.099  1.00  0.00           N  
ATOM   2387  N   HIS   293       1.720 -39.708   0.701  1.00  0.00              
ATOM   2388  CA  HIS   293       2.899 -39.977  -0.066  1.00  0.00              
ATOM   2389  CB  HIS   293       2.876 -39.290  -1.440  1.00  0.00              
ATOM   2390  C   HIS   293       4.113 -39.502   0.671  1.00  0.00              
ATOM   2391  O   HIS   293       5.074 -39.044   0.054  1.00  0.00              
ATOM   2392  ND1 HIS   293       1.876 -40.977  -3.052  1.00  0.00           N  
ATOM   2393  CG  HIS   293       1.777 -39.822  -2.311  1.00  0.00           C  
ATOM   2394  NE2 HIS   293      -0.162 -40.164  -3.414  1.00  0.00           N  
ATOM   2395  CD2 HIS   293       0.526 -39.337  -2.543  1.00  0.00           C  
ATOM   2396  CE1 HIS   293       0.690 -41.135  -3.692  1.00  0.00           C  
ATOM   2397  N   TYR   294       4.109 -39.609   2.014  1.00  0.00              
ATOM   2398  CA  TYR   294       5.272 -39.264   2.786  1.00  0.00              
ATOM   2399  CB  TYR   294       5.130 -37.911   3.495  1.00  0.00              
ATOM   2400  C   TYR   294       5.416 -40.332   3.828  1.00  0.00              
ATOM   2401  O   TYR   294       4.443 -40.688   4.493  1.00  0.00              
ATOM   2402  CG  TYR   294       4.968 -36.899   2.414  1.00  0.00           C  
ATOM   2403  CD1 TYR   294       3.730 -36.606   1.893  1.00  0.00           C  
ATOM   2404  CD2 TYR   294       6.061 -36.247   1.910  1.00  0.00           C  
ATOM   2405  CE1 TYR   294       3.596 -35.675   0.889  1.00  0.00           C  
ATOM   2406  CE2 TYR   294       5.941 -35.315   0.907  1.00  0.00           C  
ATOM   2407  CZ  TYR   294       4.702 -35.028   0.393  1.00  0.00           C  
ATOM   2408  OH  TYR   294       4.564 -34.073  -0.637  1.00  0.00           O  
ATOM   2409  N   PRO   295       6.600 -40.861   3.997  1.00  0.00              
ATOM   2410  CA  PRO   295       6.784 -41.899   4.983  1.00  0.00              
ATOM   2411  CB  PRO   295       8.074 -42.622   4.592  1.00  0.00              
ATOM   2412  C   PRO   295       6.859 -41.330   6.361  1.00  0.00              
ATOM   2413  O   PRO   295       7.149 -40.144   6.506  1.00  0.00              
ATOM   2414  CD  PRO   295       7.479 -41.036   2.855  1.00  0.00           C  
ATOM   2415  CG  PRO   295       8.189 -42.379   3.080  1.00  0.00           C  
ATOM   2416  N   PRO   296       6.583 -42.131   7.354  1.00  0.00              
ATOM   2417  CA  PRO   296       6.644 -41.652   8.707  1.00  0.00              
ATOM   2418  CB  PRO   296       5.796 -42.613   9.537  1.00  0.00              
ATOM   2419  C   PRO   296       8.049 -41.585   9.229  1.00  0.00              
ATOM   2420  O   PRO   296       8.900 -42.342   8.761  1.00  0.00              
ATOM   2421  CD  PRO   296       5.562 -43.155   7.188  1.00  0.00           C  
ATOM   2422  CG  PRO   296       4.804 -43.202   8.523  1.00  0.00           C  
ATOM   2423  N   ASP   297       8.322 -40.650  10.164  1.00  0.00              
ATOM   2424  CA  ASP   297       9.543 -40.688  10.920  1.00  0.00              
ATOM   2425  CB  ASP   297      10.694 -39.764  10.446  1.00  0.00              
ATOM   2426  C   ASP   297       9.091 -40.367  12.311  1.00  0.00              
ATOM   2427  O   ASP   297       9.475 -39.376  12.932  1.00  0.00              
ATOM   2428  CG  ASP   297      10.393 -38.285  10.589  1.00  0.00           C  
ATOM   2429  OD1 ASP   297       9.220 -37.929  10.871  1.00  0.00           O  
ATOM   2430  OD2 ASP   297      11.352 -37.486  10.414  1.00  0.00           O  
ATOM   2431  N   VAL   298       8.263 -41.288  12.836  1.00  0.00              
ATOM   2432  CA  VAL   298       7.535 -41.161  14.065  1.00  0.00              
ATOM   2433  CB  VAL   298       6.692 -42.366  14.379  1.00  0.00              
ATOM   2434  C   VAL   298       8.448 -40.998  15.234  1.00  0.00              
ATOM   2435  O   VAL   298       8.109 -40.291  16.183  1.00  0.00              
ATOM   2436  CG1 VAL   298       5.678 -42.587  13.253  1.00  0.00           C  
ATOM   2437  CG2 VAL   298       7.611 -43.572  14.614  1.00  0.00           C  
ATOM   2438  N   THR   299       9.613 -41.669  15.225  1.00  0.00              
ATOM   2439  CA  THR   299      10.454 -41.588  16.381  1.00  0.00              
ATOM   2440  CB  THR   299      11.703 -42.415  16.261  1.00  0.00              
ATOM   2441  C   THR   299      10.841 -40.161  16.586  1.00  0.00              
ATOM   2442  O   THR   299      10.862 -39.666  17.711  1.00  0.00              
ATOM   2443  OG1 THR   299      12.486 -41.977  15.166  1.00  0.00           O  
ATOM   2444  CG2 THR   299      11.310 -43.884  16.051  1.00  0.00           C  
ATOM   2445  N   SER   300      11.211 -39.473  15.497  1.00  0.00              
ATOM   2446  CA  SER   300      11.606 -38.101  15.603  1.00  0.00              
ATOM   2447  CB  SER   300      12.352 -37.639  14.342  1.00  0.00              
ATOM   2448  C   SER   300      10.429 -37.181  15.808  1.00  0.00              
ATOM   2449  O   SER   300      10.325 -36.501  16.827  1.00  0.00              
ATOM   2450  OG  SER   300      12.834 -36.318  14.516  1.00  0.00           O  
ATOM   2451  N   GLN   301       9.536 -37.142  14.796  1.00  0.00              
ATOM   2452  CA  GLN   301       8.422 -36.239  14.629  1.00  0.00              
ATOM   2453  CB  GLN   301       8.004 -36.093  13.159  1.00  0.00              
ATOM   2454  C   GLN   301       7.160 -36.457  15.434  1.00  0.00              
ATOM   2455  O   GLN   301       6.446 -35.493  15.701  1.00  0.00              
ATOM   2456  CG  GLN   301       9.078 -35.387  12.333  1.00  0.00           C  
ATOM   2457  CD  GLN   301       8.567 -35.248  10.910  1.00  0.00           C  
ATOM   2458  OE1 GLN   301       7.466 -35.689  10.586  1.00  0.00           O  
ATOM   2459  NE2 GLN   301       9.389 -34.611  10.034  1.00  0.00           N  
ATOM   2460  N   GLY   302       6.802 -37.694  15.820  1.00  0.00              
ATOM   2461  CA  GLY   302       5.475 -37.931  16.348  1.00  0.00              
ATOM   2462  C   GLY   302       5.203 -37.316  17.703  1.00  0.00              
ATOM   2463  O   GLY   302       6.094 -36.785  18.364  1.00  0.00              
ATOM   2464  N   LYS   303       3.904 -37.366  18.119  1.00  0.00              
ATOM   2465  CA  LYS   303       3.402 -36.894  19.395  1.00  0.00              
ATOM   2466  CB  LYS   303       2.255 -35.873  19.299  1.00  0.00              
ATOM   2467  C   LYS   303       2.858 -38.082  20.155  1.00  0.00              
ATOM   2468  O   LYS   303       2.690 -39.152  19.577  1.00  0.00              
ATOM   2469  CG  LYS   303       2.686 -34.493  18.799  1.00  0.00           C  
ATOM   2470  CD  LYS   303       1.512 -33.533  18.593  1.00  0.00           C  
ATOM   2471  CE  LYS   303       1.935 -32.123  18.175  1.00  0.00           C  
ATOM   2472  NZ  LYS   303       0.764 -31.218  18.192  1.00  0.00           N  
ATOM   2473  N   ALA   304       2.539 -37.931  21.469  1.00  0.00              
ATOM   2474  CA  ALA   304       2.177 -39.090  22.269  1.00  0.00              
ATOM   2475  CB  ALA   304       3.103 -39.301  23.479  1.00  0.00              
ATOM   2476  C   ALA   304       0.758 -39.017  22.797  1.00  0.00              
ATOM   2477  O   ALA   304       0.203 -37.939  22.989  1.00  0.00              
ATOM   2478  N   VAL   305       0.139 -40.206  23.030  1.00  0.00              
ATOM   2479  CA  VAL   305      -1.200 -40.411  23.551  1.00  0.00              
ATOM   2480  CB  VAL   305      -2.144 -40.938  22.499  1.00  0.00              
ATOM   2481  C   VAL   305      -1.108 -41.391  24.690  1.00  0.00              
ATOM   2482  O   VAL   305      -0.113 -42.094  24.801  1.00  0.00              
ATOM   2483  CG1 VAL   305      -3.467 -41.424  23.119  1.00  0.00           C  
ATOM   2484  CG2 VAL   305      -2.354 -39.787  21.499  1.00  0.00           C  
ATOM   2485  N   GLY   306      -2.116 -41.478  25.593  1.00  0.00              
ATOM   2486  CA  GLY   306      -1.931 -42.369  26.714  1.00  0.00              
ATOM   2487  C   GLY   306      -3.180 -43.095  27.054  1.00  0.00              
ATOM   2488  O   GLY   306      -4.302 -42.705  26.740  1.00  0.00              
ATOM   2489  N   PRO   307      -2.885 -44.115  27.814  1.00  0.00              
ATOM   2490  CA  PRO   307      -3.757 -45.182  28.201  1.00  0.00              
ATOM   2491  CB  PRO   307      -2.913 -46.125  29.052  1.00  0.00              
ATOM   2492  C   PRO   307      -5.044 -44.865  28.848  1.00  0.00              
ATOM   2493  O   PRO   307      -5.155 -43.916  29.630  1.00  0.00              
ATOM   2494  CD  PRO   307      -1.620 -44.158  28.525  1.00  0.00           C  
ATOM   2495  CG  PRO   307      -1.821 -45.212  29.622  1.00  0.00           C  
ATOM   2496  N   GLY   308      -6.016 -45.713  28.469  1.00  0.00              
ATOM   2497  CA  GLY   308      -7.348 -45.740  28.934  1.00  0.00              
ATOM   2498  C   GLY   308      -7.948 -44.458  28.476  1.00  0.00              
ATOM   2499  O   GLY   308      -8.745 -43.836  29.169  1.00  0.00              
ATOM   2500  N   SER   309      -7.606 -43.940  27.294  1.00  0.00              
ATOM   2501  CA  SER   309      -8.316 -42.707  27.263  1.00  0.00              
ATOM   2502  CB  SER   309      -7.614 -41.536  27.950  1.00  0.00              
ATOM   2503  C   SER   309      -8.499 -42.164  25.927  1.00  0.00              
ATOM   2504  O   SER   309      -7.898 -42.617  24.961  1.00  0.00              
ATOM   2505  OG  SER   309      -6.566 -41.081  27.105  1.00  0.00           O  
ATOM   2506  N   HIS   310      -9.304 -41.085  25.949  1.00  0.00              
ATOM   2507  CA  HIS   310      -9.780 -40.303  24.867  1.00  0.00              
ATOM   2508  CB  HIS   310     -11.141 -39.652  25.101  1.00  0.00              
ATOM   2509  C   HIS   310      -9.070 -38.995  24.823  1.00  0.00              
ATOM   2510  O   HIS   310      -9.358 -38.177  25.679  1.00  0.00              
ATOM   2511  ND1 HIS   310     -13.485 -40.548  25.020  1.00  0.00           N  
ATOM   2512  CG  HIS   310     -12.227 -40.525  25.573  1.00  0.00           C  
ATOM   2513  NE2 HIS   310     -13.483 -42.013  26.675  1.00  0.00           N  
ATOM   2514  CD2 HIS   310     -12.238 -41.432  26.576  1.00  0.00           C  
ATOM   2515  CE1 HIS   310     -14.200 -41.456  25.719  1.00  0.00           C  
ATOM   2516  N   ALA   311      -8.197 -38.672  23.856  1.00  0.00              
ATOM   2517  CA  ALA   311      -7.793 -37.271  23.913  1.00  0.00              
ATOM   2518  CB  ALA   311      -6.334 -36.870  23.586  1.00  0.00              
ATOM   2519  C   ALA   311      -8.817 -36.465  23.120  1.00  0.00              
ATOM   2520  O   ALA   311      -9.965 -36.600  23.440  1.00  0.00              
ATOM   2521  N   TYR   312      -8.491 -35.553  22.167  1.00  0.00              
ATOM   2522  CA  TYR   312      -9.331 -34.965  21.097  1.00  0.00              
ATOM   2523  CB  TYR   312     -10.269 -33.816  21.507  1.00  0.00              
ATOM   2524  C   TYR   312      -8.439 -34.178  20.145  1.00  0.00              
ATOM   2525  O   TYR   312      -7.989 -33.119  20.559  1.00  0.00              
ATOM   2526  CG  TYR   312     -11.479 -34.228  22.255  1.00  0.00           C  
ATOM   2527  CD1 TYR   312     -11.463 -34.320  23.627  1.00  0.00           C  
ATOM   2528  CD2 TYR   312     -12.644 -34.485  21.569  1.00  0.00           C  
ATOM   2529  CE1 TYR   312     -12.598 -34.684  24.310  1.00  0.00           C  
ATOM   2530  CE2 TYR   312     -13.782 -34.848  22.246  1.00  0.00           C  
ATOM   2531  CZ  TYR   312     -13.756 -34.946  23.618  1.00  0.00           C  
ATOM   2532  OH  TYR   312     -14.919 -35.321  24.324  1.00  0.00           O  
ATOM   2533  N   ALA   313      -8.215 -34.574  18.850  1.00  0.00              
ATOM   2534  CA  ALA   313      -7.237 -33.829  18.060  1.00  0.00              
ATOM   2535  CB  ALA   313      -6.149 -34.659  17.360  1.00  0.00              
ATOM   2536  C   ALA   313      -7.884 -33.048  16.960  1.00  0.00              
ATOM   2537  O   ALA   313      -8.364 -33.579  15.956  1.00  0.00              
ATOM   2538  N   SER   314      -7.820 -31.717  17.101  1.00  0.00              
ATOM   2539  CA  SER   314      -8.349 -30.840  16.100  1.00  0.00              
ATOM   2540  CB  SER   314      -8.948 -29.546  16.676  1.00  0.00              
ATOM   2541  C   SER   314      -7.187 -30.464  15.243  1.00  0.00              
ATOM   2542  O   SER   314      -6.159 -30.008  15.741  1.00  0.00              
ATOM   2543  OG  SER   314      -9.451 -28.728  15.630  1.00  0.00           O  
ATOM   2544  N   VAL   315      -7.322 -30.635  13.915  1.00  0.00              
ATOM   2545  CA  VAL   315      -6.180 -30.406  13.084  1.00  0.00              
ATOM   2546  CB  VAL   315      -5.610 -31.705  12.562  1.00  0.00              
ATOM   2547  C   VAL   315      -6.494 -29.466  11.967  1.00  0.00              
ATOM   2548  O   VAL   315      -7.651 -29.231  11.620  1.00  0.00              
ATOM   2549  CG1 VAL   315      -6.700 -32.474  11.812  1.00  0.00           C  
ATOM   2550  CG2 VAL   315      -4.366 -31.438  11.710  1.00  0.00           C  
ATOM   2551  N   LYS   316      -5.426 -28.840  11.433  1.00  0.00              
ATOM   2552  CA  LYS   316      -5.531 -27.947  10.324  1.00  0.00              
ATOM   2553  CB  LYS   316      -5.315 -26.474  10.704  1.00  0.00              
ATOM   2554  C   LYS   316      -4.449 -28.330   9.363  1.00  0.00              
ATOM   2555  O   LYS   316      -3.289 -28.498   9.738  1.00  0.00              
ATOM   2556  CG  LYS   316      -6.418 -25.929  11.612  1.00  0.00           C  
ATOM   2557  CD  LYS   316      -6.080 -24.586  12.261  1.00  0.00           C  
ATOM   2558  CE  LYS   316      -7.196 -24.047  13.159  1.00  0.00           C  
ATOM   2559  NZ  LYS   316      -6.792 -22.751  13.748  1.00  0.00           N  
ATOM   2560  N   TYR   317      -4.821 -28.475   8.082  1.00  0.00              
ATOM   2561  CA  TYR   317      -3.926 -28.867   7.035  1.00  0.00              
ATOM   2562  CB  TYR   317      -4.731 -29.406   5.844  1.00  0.00              
ATOM   2563  C   TYR   317      -3.200 -27.640   6.593  1.00  0.00              
ATOM   2564  O   TYR   317      -3.816 -26.615   6.307  1.00  0.00              
ATOM   2565  CG  TYR   317      -3.838 -29.816   4.735  1.00  0.00           C  
ATOM   2566  CD1 TYR   317      -3.472 -28.904   3.779  1.00  0.00           C  
ATOM   2567  CD2 TYR   317      -3.377 -31.108   4.646  1.00  0.00           C  
ATOM   2568  CE1 TYR   317      -2.656 -29.287   2.749  1.00  0.00           C  
ATOM   2569  CE2 TYR   317      -2.561 -31.489   3.610  1.00  0.00           C  
ATOM   2570  CZ  TYR   317      -2.199 -30.572   2.657  1.00  0.00           C  
ATOM   2571  OH  TYR   317      -1.365 -30.933   1.582  1.00  0.00           O  
ATOM   2572  N   LYS   318      -1.856 -27.708   6.543  1.00  0.00              
ATOM   2573  CA  LYS   318      -1.113 -26.556   6.133  1.00  0.00              
ATOM   2574  CB  LYS   318      -0.156 -26.040   7.221  1.00  0.00              
ATOM   2575  C   LYS   318      -0.308 -26.940   4.939  1.00  0.00              
ATOM   2576  O   LYS   318       0.474 -27.888   4.970  1.00  0.00              
ATOM   2577  CG  LYS   318      -0.892 -25.564   8.477  1.00  0.00           C  
ATOM   2578  CD  LYS   318       0.018 -25.376   9.691  1.00  0.00           C  
ATOM   2579  CE  LYS   318       0.444 -23.927   9.921  1.00  0.00           C  
ATOM   2580  NZ  LYS   318       1.407 -23.853  11.043  1.00  0.00           N  
ATOM   2581  N   THR   319      -0.488 -26.189   3.840  1.00  0.00              
ATOM   2582  CA  THR   319       0.247 -26.468   2.647  1.00  0.00              
ATOM   2583  CB  THR   319      -0.537 -26.272   1.385  1.00  0.00              
ATOM   2584  C   THR   319       1.325 -25.444   2.564  1.00  0.00              
ATOM   2585  O   THR   319       1.066 -24.243   2.643  1.00  0.00              
ATOM   2586  OG1 THR   319      -1.686 -27.098   1.372  1.00  0.00           O  
ATOM   2587  CG2 THR   319       0.366 -26.606   0.188  1.00  0.00           C  
ATOM   2588  N   ILE   320       2.578 -25.898   2.407  1.00  0.00              
ATOM   2589  CA  ILE   320       3.651 -24.963   2.259  1.00  0.00              
ATOM   2590  CB  ILE   320       4.803 -25.228   3.183  1.00  0.00              
ATOM   2591  C   ILE   320       4.148 -25.134   0.862  1.00  0.00              
ATOM   2592  O   ILE   320       4.513 -26.237   0.456  1.00  0.00              
ATOM   2593  CG2 ILE   320       5.947 -24.271   2.809  1.00  0.00           C  
ATOM   2594  CG1 ILE   320       4.346 -25.107   4.646  1.00  0.00           C  
ATOM   2595  CD1 ILE   320       5.365 -25.651   5.646  1.00  0.00           C  
ATOM   2596  N   SER   321       4.160 -24.039   0.076  1.00  0.00              
ATOM   2597  CA  SER   321       4.591 -24.174  -1.284  1.00  0.00              
ATOM   2598  CB  SER   321       3.511 -23.805  -2.316  1.00  0.00              
ATOM   2599  C   SER   321       5.767 -23.283  -1.496  1.00  0.00              
ATOM   2600  O   SER   321       5.885 -22.218  -0.890  1.00  0.00              
ATOM   2601  OG  SER   321       4.004 -24.007  -3.631  1.00  0.00           O  
ATOM   2602  N   ASN   322       6.683 -23.732  -2.375  1.00  0.00              
ATOM   2603  CA  ASN   322       7.887 -23.007  -2.659  1.00  0.00              
ATOM   2604  CB  ASN   322       9.148 -23.768  -2.223  1.00  0.00              
ATOM   2605  C   ASN   322       7.956 -22.821  -4.143  1.00  0.00              
ATOM   2606  O   ASN   322       7.286 -23.526  -4.894  1.00  0.00              
ATOM   2607  CG  ASN   322       9.085 -23.884  -0.707  1.00  0.00           C  
ATOM   2608  OD1 ASN   322       9.073 -22.881   0.005  1.00  0.00           O  
ATOM   2609  ND2 ASN   322       9.024 -25.143  -0.195  1.00  0.00           N  
ATOM   2610  N   LEU   323       8.774 -21.851  -4.606  1.00  0.00              
ATOM   2611  CA  LEU   323       8.846 -21.559  -6.014  1.00  0.00              
ATOM   2612  CB  LEU   323       9.249 -20.112  -6.352  1.00  0.00              
ATOM   2613  C   LEU   323      10.028 -22.298  -6.543  1.00  0.00              
ATOM   2614  O   LEU   323      11.094 -22.238  -5.930  1.00  0.00              
ATOM   2615  CG  LEU   323       9.169 -19.110  -5.187  1.00  0.00           C  
ATOM   2616  CD1 LEU   323       7.745 -18.942  -4.644  1.00  0.00           C  
ATOM   2617  CD2 LEU   323      10.205 -19.463  -4.107  1.00  0.00           C  
ATOM   2618  N   PRO   324       9.904 -23.019  -7.628  1.00  0.00              
ATOM   2619  CA  PRO   324      11.063 -23.705  -8.094  1.00  0.00              
ATOM   2620  CB  PRO   324      10.592 -24.593  -9.241  1.00  0.00              
ATOM   2621  C   PRO   324      12.135 -22.731  -8.400  1.00  0.00              
ATOM   2622  O   PRO   324      13.059 -22.585  -7.607  1.00  0.00              
ATOM   2623  CD  PRO   324       8.678 -23.704  -8.006  1.00  0.00           C  
ATOM   2624  CG  PRO   324       9.136 -24.916  -8.845  1.00  0.00           C  
ATOM   2625  N   SER   325      11.958 -21.925  -9.449  1.00  0.00              
ATOM   2626  CA  SER   325      13.037 -21.045  -9.742  1.00  0.00              
ATOM   2627  CB  SER   325      12.835 -20.277 -11.056  1.00  0.00              
ATOM   2628  C   SER   325      13.052 -20.048  -8.637  1.00  0.00              
ATOM   2629  O   SER   325      12.006 -19.672  -8.124  1.00  0.00              
ATOM   2630  OG  SER   325      12.735 -21.190 -12.139  1.00  0.00           O  
ATOM   2631  N   PRO   326      14.205 -19.644  -8.214  1.00  0.00              
ATOM   2632  CA  PRO   326      15.365 -20.306  -8.715  1.00  0.00              
ATOM   2633  CB  PRO   326      16.476 -19.264  -8.798  1.00  0.00              
ATOM   2634  C   PRO   326      15.776 -21.450  -7.814  1.00  0.00              
ATOM   2635  O   PRO   326      15.507 -21.427  -6.613  1.00  0.00              
ATOM   2636  CD  PRO   326      14.419 -18.212  -8.108  1.00  0.00           C  
ATOM   2637  CG  PRO   326      15.723 -17.932  -8.869  1.00  0.00           C  
ATOM   2638  N   TYR   327      16.435 -22.459  -8.401  1.00  0.00              
ATOM   2639  CA  TYR   327      17.141 -23.545  -7.775  1.00  0.00              
ATOM   2640  CB  TYR   327      18.559 -23.178  -7.294  1.00  0.00              
ATOM   2641  C   TYR   327      16.452 -24.287  -6.674  1.00  0.00              
ATOM   2642  O   TYR   327      17.098 -24.645  -5.689  1.00  0.00              
ATOM   2643  CG  TYR   327      18.504 -22.007  -6.371  1.00  0.00           C  
ATOM   2644  CD1 TYR   327      18.003 -22.123  -5.094  1.00  0.00           C  
ATOM   2645  CD2 TYR   327      18.987 -20.787  -6.785  1.00  0.00           C  
ATOM   2646  CE1 TYR   327      17.969 -21.034  -4.252  1.00  0.00           C  
ATOM   2647  CE2 TYR   327      18.957 -19.696  -5.949  1.00  0.00           C  
ATOM   2648  CZ  TYR   327      18.445 -19.818  -4.680  1.00  0.00           C  
ATOM   2649  OH  TYR   327      18.413 -18.700  -3.819  1.00  0.00           O  
ATOM   2650  N   GLY   328      15.153 -24.596  -6.797  1.00  0.00              
ATOM   2651  CA  GLY   328      14.595 -25.462  -5.798  1.00  0.00              
ATOM   2652  C   GLY   328      14.309 -26.725  -6.539  1.00  0.00              
ATOM   2653  O   GLY   328      13.747 -26.656  -7.629  1.00  0.00              
ATOM   2654  N   HIS   329      14.661 -27.913  -5.989  1.00  0.00              
ATOM   2655  CA  HIS   329      14.473 -29.063  -6.833  1.00  0.00              
ATOM   2656  CB  HIS   329      15.802 -29.697  -7.286  1.00  0.00              
ATOM   2657  C   HIS   329      13.712 -30.159  -6.141  1.00  0.00              
ATOM   2658  O   HIS   329      14.051 -30.577  -5.036  1.00  0.00              
ATOM   2659  ND1 HIS   329      16.587 -28.611  -9.450  1.00  0.00           N  
ATOM   2660  CG  HIS   329      16.671 -28.769  -8.084  1.00  0.00           C  
ATOM   2661  NE2 HIS   329      18.203 -27.251  -8.753  1.00  0.00           N  
ATOM   2662  CD2 HIS   329      17.664 -27.932  -7.675  1.00  0.00           C  
ATOM   2663  CE1 HIS   329      17.524 -27.693  -9.797  1.00  0.00           C  
ATOM   2664  N   CYS   330      12.666 -30.676  -6.822  1.00  0.00              
ATOM   2665  CA  CYS   330      11.869 -31.783  -6.371  1.00  0.00              
ATOM   2666  CB  CYS   330      10.355 -31.591  -6.513  1.00  0.00              
ATOM   2667  C   CYS   330      12.241 -32.938  -7.252  1.00  0.00              
ATOM   2668  O   CYS   330      13.284 -32.913  -7.904  1.00  0.00              
ATOM   2669  SG  CYS   330       9.634 -30.594  -5.181  1.00  0.00           S  
ATOM   2670  N   GLY   331      11.404 -33.998  -7.297  1.00  0.00              
ATOM   2671  CA  GLY   331      11.785 -35.108  -8.123  1.00  0.00              
ATOM   2672  C   GLY   331      10.603 -35.676  -8.844  1.00  0.00              
ATOM   2673  O   GLY   331       9.452 -35.434  -8.482  1.00  0.00              
ATOM   2674  N   SER   332      10.894 -36.461  -9.907  1.00  0.00              
ATOM   2675  CA  SER   332       9.924 -37.135 -10.726  1.00  0.00              
ATOM   2676  CB  SER   332      10.359 -37.306 -12.191  1.00  0.00              
ATOM   2677  C   SER   332       9.700 -38.518 -10.177  1.00  0.00              
ATOM   2678  O   SER   332      10.181 -38.873  -9.103  1.00  0.00              
ATOM   2679  OG  SER   332      10.458 -36.042 -12.829  1.00  0.00           O  
ATOM   2680  N   LYS   333       8.978 -39.355 -10.948  1.00  0.00              
ATOM   2681  CA  LYS   333       8.538 -40.650 -10.499  1.00  0.00              
ATOM   2682  CB  LYS   333       7.772 -41.433 -11.568  1.00  0.00              
ATOM   2683  C   LYS   333       9.658 -41.541 -10.069  1.00  0.00              
ATOM   2684  O   LYS   333       9.565 -42.163  -9.013  1.00  0.00              
ATOM   2685  CG  LYS   333       6.385 -40.867 -11.846  1.00  0.00           C  
ATOM   2686  CD  LYS   333       5.724 -41.476 -13.081  1.00  0.00           C  
ATOM   2687  CE  LYS   333       4.324 -40.925 -13.354  1.00  0.00           C  
ATOM   2688  NZ  LYS   333       3.389 -41.367 -12.296  1.00  0.00           N  
ATOM   2689  N   LYS   334      10.747 -41.666 -10.844  1.00  0.00              
ATOM   2690  CA  LYS   334      11.722 -42.598 -10.347  1.00  0.00              
ATOM   2691  CB  LYS   334      12.700 -43.083 -11.430  1.00  0.00              
ATOM   2692  C   LYS   334      12.530 -41.901  -9.283  1.00  0.00              
ATOM   2693  O   LYS   334      13.042 -40.810  -9.526  1.00  0.00              
ATOM   2694  CG  LYS   334      13.513 -44.312 -11.019  1.00  0.00           C  
ATOM   2695  CD  LYS   334      12.678 -45.593 -10.945  1.00  0.00           C  
ATOM   2696  CE  LYS   334      11.618 -45.573  -9.843  1.00  0.00           C  
ATOM   2697  NZ  LYS   334      12.269 -45.573  -8.514  1.00  0.00           N  
ATOM   2698  N   LEU   335      12.656 -42.467  -8.053  1.00  0.00              
ATOM   2699  CA  LEU   335      13.535 -41.736  -7.156  1.00  0.00              
ATOM   2700  CB  LEU   335      13.055 -40.312  -6.792  1.00  0.00              
ATOM   2701  C   LEU   335      13.864 -42.424  -5.865  1.00  0.00              
ATOM   2702  O   LEU   335      13.402 -42.051  -4.775  1.00  0.00              
ATOM   2703  CG  LEU   335      14.038 -39.552  -5.870  1.00  0.00           C  
ATOM   2704  CD1 LEU   335      15.413 -39.371  -6.538  1.00  0.00           C  
ATOM   2705  CD2 LEU   335      13.449 -38.214  -5.393  1.00  0.00           C  
ATOM   2706  N   ALA   336      14.774 -43.407  -5.960  1.00  0.00              
ATOM   2707  CA  ALA   336      15.203 -44.036  -4.757  1.00  0.00              
ATOM   2708  CB  ALA   336      15.689 -43.066  -3.662  1.00  0.00              
ATOM   2709  C   ALA   336      14.054 -44.832  -4.246  1.00  0.00              
ATOM   2710  O   ALA   336      13.141 -45.208  -4.973  1.00  0.00              
ATOM   2711  N   PHE   337      14.068 -45.097  -2.944  1.00  0.00              
ATOM   2712  CA  PHE   337      13.109 -45.951  -2.321  1.00  0.00              
ATOM   2713  CB  PHE   337      13.390 -46.106  -0.820  1.00  0.00              
ATOM   2714  C   PHE   337      11.722 -45.399  -2.481  1.00  0.00              
ATOM   2715  O   PHE   337      10.776 -46.175  -2.613  1.00  0.00              
ATOM   2716  CG  PHE   337      14.760 -46.684  -0.722  1.00  0.00           C  
ATOM   2717  CD1 PHE   337      14.964 -48.034  -0.885  1.00  0.00           C  
ATOM   2718  CD2 PHE   337      15.843 -45.873  -0.472  1.00  0.00           C  
ATOM   2719  CE1 PHE   337      16.228 -48.567  -0.798  1.00  0.00           C  
ATOM   2720  CE2 PHE   337      17.110 -46.400  -0.384  1.00  0.00           C  
ATOM   2721  CZ  PHE   337      17.304 -47.751  -0.547  1.00  0.00           C  
ATOM   2722  N   TYR   338      11.549 -44.059  -2.462  1.00  0.00              
ATOM   2723  CA  TYR   338      10.216 -43.509  -2.476  1.00  0.00              
ATOM   2724  CB  TYR   338       9.957 -42.556  -1.296  1.00  0.00              
ATOM   2725  C   TYR   338       9.961 -42.731  -3.739  1.00  0.00              
ATOM   2726  O   TYR   338      10.849 -42.092  -4.303  1.00  0.00              
ATOM   2727  CG  TYR   338      10.270 -43.306  -0.045  1.00  0.00           C  
ATOM   2728  CD1 TYR   338      11.551 -43.296   0.458  1.00  0.00           C  
ATOM   2729  CD2 TYR   338       9.303 -44.024   0.621  1.00  0.00           C  
ATOM   2730  CE1 TYR   338      11.866 -43.980   1.608  1.00  0.00           C  
ATOM   2731  CE2 TYR   338       9.612 -44.711   1.773  1.00  0.00           C  
ATOM   2732  CZ  TYR   338      10.894 -44.690   2.269  1.00  0.00           C  
ATOM   2733  OH  TYR   338      11.213 -45.393   3.451  1.00  0.00           O  
ATOM   2734  N   LYS   339       8.700 -42.803  -4.221  1.00  0.00              
ATOM   2735  CA  LYS   339       8.259 -42.165  -5.431  1.00  0.00              
ATOM   2736  CB  LYS   339       6.860 -42.644  -5.882  1.00  0.00              
ATOM   2737  C   LYS   339       8.263 -40.666  -5.310  1.00  0.00              
ATOM   2738  O   LYS   339       8.615 -39.978  -6.266  1.00  0.00              
ATOM   2739  CG  LYS   339       5.726 -42.379  -4.889  1.00  0.00           C  
ATOM   2740  CD  LYS   339       4.341 -42.732  -5.438  1.00  0.00           C  
ATOM   2741  CE  LYS   339       3.862 -41.798  -6.550  1.00  0.00           C  
ATOM   2742  NZ  LYS   339       3.577 -40.458  -5.994  1.00  0.00           N  
ATOM   2743  N   LYS   340       7.876 -40.107  -4.143  1.00  0.00              
ATOM   2744  CA  LYS   340       7.794 -38.671  -4.028  1.00  0.00              
ATOM   2745  CB  LYS   340       6.510 -38.171  -3.343  1.00  0.00              
ATOM   2746  C   LYS   340       8.930 -38.164  -3.197  1.00  0.00              
ATOM   2747  O   LYS   340       9.428 -38.850  -2.308  1.00  0.00              
ATOM   2748  CG  LYS   340       5.257 -38.302  -4.205  1.00  0.00           C  
ATOM   2749  CD  LYS   340       5.320 -37.485  -5.497  1.00  0.00           C  
ATOM   2750  CE  LYS   340       4.066 -37.613  -6.364  1.00  0.00           C  
ATOM   2751  NZ  LYS   340       4.210 -36.795  -7.589  1.00  0.00           N  
ATOM   2752  N   TYR   341       9.362 -36.916  -3.472  1.00  0.00              
ATOM   2753  CA  TYR   341      10.457 -36.332  -2.755  1.00  0.00              
ATOM   2754  CB  TYR   341      11.289 -35.371  -3.626  1.00  0.00              
ATOM   2755  C   TYR   341       9.914 -35.563  -1.588  1.00  0.00              
ATOM   2756  O   TYR   341       9.010 -34.736  -1.716  1.00  0.00              
ATOM   2757  CG  TYR   341      12.444 -34.863  -2.832  1.00  0.00           C  
ATOM   2758  CD1 TYR   341      13.562 -35.646  -2.653  1.00  0.00           C  
ATOM   2759  CD2 TYR   341      12.419 -33.602  -2.283  1.00  0.00           C  
ATOM   2760  CE1 TYR   341      14.635 -35.184  -1.927  1.00  0.00           C  
ATOM   2761  CE2 TYR   341      13.489 -33.133  -1.557  1.00  0.00           C  
ATOM   2762  CZ  TYR   341      14.598 -33.924  -1.377  1.00  0.00           C  
ATOM   2763  OH  TYR   341      15.694 -33.441  -0.632  1.00  0.00           O  
ATOM   2764  N   THR   342      10.451 -35.860  -0.390  1.00  0.00              
ATOM   2765  CA  THR   342      10.058 -35.167   0.802  1.00  0.00              
ATOM   2766  CB  THR   342       8.940 -35.838   1.535  1.00  0.00              
ATOM   2767  C   THR   342      11.260 -35.149   1.686  1.00  0.00              
ATOM   2768  O   THR   342      12.243 -35.838   1.426  1.00  0.00              
ATOM   2769  OG1 THR   342       8.509 -35.035   2.623  1.00  0.00           O  
ATOM   2770  CG2 THR   342       9.404 -37.218   2.024  1.00  0.00           C  
ATOM   2771  N   TYR   343      11.228 -34.340   2.757  1.00  0.00              
ATOM   2772  CA  TYR   343      12.380 -34.275   3.604  1.00  0.00              
ATOM   2773  CB  TYR   343      12.279 -33.210   4.705  1.00  0.00              
ATOM   2774  C   TYR   343      12.563 -35.607   4.254  1.00  0.00              
ATOM   2775  O   TYR   343      13.682 -36.106   4.349  1.00  0.00              
ATOM   2776  CG  TYR   343      13.629 -33.161   5.330  1.00  0.00           C  
ATOM   2777  CD1 TYR   343      14.657 -32.507   4.690  1.00  0.00           C  
ATOM   2778  CD2 TYR   343      13.869 -33.760   6.544  1.00  0.00           C  
ATOM   2779  CE1 TYR   343      15.911 -32.452   5.248  1.00  0.00           C  
ATOM   2780  CE2 TYR   343      15.121 -33.708   7.108  1.00  0.00           C  
ATOM   2781  CZ  TYR   343      16.143 -33.055   6.460  1.00  0.00           C  
ATOM   2782  OH  TYR   343      17.429 -33.002   7.038  1.00  0.00           O  
ATOM   2783  N   ALA   344      11.453 -36.219   4.714  1.00  0.00              
ATOM   2784  CA  ALA   344      11.519 -37.474   5.407  1.00  0.00              
ATOM   2785  CB  ALA   344      10.142 -37.961   5.892  1.00  0.00              
ATOM   2786  C   ALA   344      12.061 -38.521   4.486  1.00  0.00              
ATOM   2787  O   ALA   344      12.935 -39.291   4.876  1.00  0.00              
ATOM   2788  N   GLY   345      11.583 -38.558   3.226  1.00  0.00              
ATOM   2789  CA  GLY   345      12.006 -39.578   2.307  1.00  0.00              
ATOM   2790  C   GLY   345      13.481 -39.458   2.102  1.00  0.00              
ATOM   2791  O   GLY   345      14.194 -40.459   2.076  1.00  0.00              
ATOM   2792  N   CYS   346      13.980 -38.218   1.951  1.00  0.00              
ATOM   2793  CA  CYS   346      15.388 -38.027   1.762  1.00  0.00              
ATOM   2794  CB  CYS   346      15.820 -36.562   1.635  1.00  0.00              
ATOM   2795  C   CYS   346      16.131 -38.531   2.959  1.00  0.00              
ATOM   2796  O   CYS   346      17.198 -39.131   2.838  1.00  0.00              
ATOM   2797  SG  CYS   346      17.596 -36.469   1.998  1.00  0.00           S  
ATOM   2798  N   GLN   347      15.595 -38.275   4.162  1.00  0.00              
ATOM   2799  CA  GLN   347      16.276 -38.642   5.370  1.00  0.00              
ATOM   2800  CB  GLN   347      15.481 -38.197   6.610  1.00  0.00              
ATOM   2801  C   GLN   347      16.436 -40.134   5.446  1.00  0.00              
ATOM   2802  O   GLN   347      17.530 -40.626   5.725  1.00  0.00              
ATOM   2803  CG  GLN   347      16.133 -38.552   7.946  1.00  0.00           C  
ATOM   2804  CD  GLN   347      17.216 -37.531   8.251  1.00  0.00           C  
ATOM   2805  OE1 GLN   347      17.311 -36.494   7.598  1.00  0.00           O  
ATOM   2806  NE2 GLN   347      18.054 -37.829   9.280  1.00  0.00           N  
ATOM   2807  N   ILE   348      15.356 -40.899   5.182  1.00  0.00              
ATOM   2808  CA  ILE   348      15.440 -42.331   5.279  1.00  0.00              
ATOM   2809  CB  ILE   348      14.143 -43.084   5.121  1.00  0.00              
ATOM   2810  C   ILE   348      16.361 -42.864   4.231  1.00  0.00              
ATOM   2811  O   ILE   348      17.124 -43.793   4.492  1.00  0.00              
ATOM   2812  CG2 ILE   348      14.508 -44.562   4.900  1.00  0.00           C  
ATOM   2813  CG1 ILE   348      13.196 -42.881   6.318  1.00  0.00           C  
ATOM   2814  CD1 ILE   348      12.455 -41.551   6.337  1.00  0.00           C  
ATOM   2815  N   SER   349      16.309 -42.302   3.007  1.00  0.00              
ATOM   2816  CA  SER   349      17.120 -42.839   1.954  1.00  0.00              
ATOM   2817  CB  SER   349      16.984 -42.073   0.626  1.00  0.00              
ATOM   2818  C   SER   349      18.559 -42.804   2.369  1.00  0.00              
ATOM   2819  O   SER   349      19.274 -43.795   2.246  1.00  0.00              
ATOM   2820  OG  SER   349      17.509 -40.761   0.748  1.00  0.00           O  
ATOM   2821  N   CYS   350      19.027 -41.654   2.877  1.00  0.00              
ATOM   2822  CA  CYS   350      20.402 -41.508   3.274  1.00  0.00              
ATOM   2823  CB  CYS   350      20.791 -40.059   3.589  1.00  0.00              
ATOM   2824  C   CYS   350      20.705 -42.323   4.498  1.00  0.00              
ATOM   2825  O   CYS   350      21.833 -42.784   4.665  1.00  0.00              
ATOM   2826  SG  CYS   350      20.094 -39.507   5.165  1.00  0.00           S  
ATOM   2827  N   LYS   351      19.732 -42.486   5.418  1.00  0.00              
ATOM   2828  CA  LYS   351      19.983 -43.232   6.622  1.00  0.00              
ATOM   2829  CB  LYS   351      18.766 -43.336   7.567  1.00  0.00              
ATOM   2830  C   LYS   351      20.306 -44.641   6.244  1.00  0.00              
ATOM   2831  O   LYS   351      21.200 -45.256   6.822  1.00  0.00              
ATOM   2832  CG  LYS   351      18.318 -42.042   8.255  1.00  0.00           C  
ATOM   2833  CD  LYS   351      16.953 -42.192   8.944  1.00  0.00           C  
ATOM   2834  CE  LYS   351      16.447 -40.933   9.653  1.00  0.00           C  
ATOM   2835  NZ  LYS   351      15.048 -41.119  10.109  1.00  0.00           N  
ATOM   2836  N   THR   352      19.563 -45.196   5.266  1.00  0.00              
ATOM   2837  CA  THR   352      19.766 -46.561   4.885  1.00  0.00              
ATOM   2838  CB  THR   352      18.716 -47.079   3.940  1.00  0.00              
ATOM   2839  C   THR   352      21.122 -46.732   4.269  1.00  0.00              
ATOM   2840  O   THR   352      21.835 -47.685   4.577  1.00  0.00              
ATOM   2841  OG1 THR   352      18.778 -48.494   3.885  1.00  0.00           O  
ATOM   2842  CG2 THR   352      18.936 -46.499   2.537  1.00  0.00           C  
ATOM   2843  N   GLU   353      21.531 -45.789   3.400  1.00  0.00              
ATOM   2844  CA  GLU   353      22.789 -45.897   2.719  1.00  0.00              
ATOM   2845  CB  GLU   353      23.042 -44.716   1.767  1.00  0.00              
ATOM   2846  C   GLU   353      23.883 -45.882   3.740  1.00  0.00              
ATOM   2847  O   GLU   353      24.848 -46.638   3.643  1.00  0.00              
ATOM   2848  CG  GLU   353      22.040 -44.637   0.613  1.00  0.00           C  
ATOM   2849  CD  GLU   353      22.405 -43.431  -0.241  1.00  0.00           C  
ATOM   2850  OE1 GLU   353      23.532 -42.899  -0.058  1.00  0.00           O  
ATOM   2851  OE2 GLU   353      21.561 -43.025  -1.084  1.00  0.00           O  
ATOM   2852  N   TYR   354      23.742 -45.019   4.761  1.00  0.00              
ATOM   2853  CA  TYR   354      24.749 -44.837   5.766  1.00  0.00              
ATOM   2854  CB  TYR   354      24.340 -43.735   6.764  1.00  0.00              
ATOM   2855  C   TYR   354      24.946 -46.113   6.535  1.00  0.00              
ATOM   2856  O   TYR   354      26.081 -46.538   6.740  1.00  0.00              
ATOM   2857  CG  TYR   354      25.451 -43.454   7.719  1.00  0.00           C  
ATOM   2858  CD1 TYR   354      26.454 -42.575   7.378  1.00  0.00           C  
ATOM   2859  CD2 TYR   354      25.487 -44.054   8.957  1.00  0.00           C  
ATOM   2860  CE1 TYR   354      27.479 -42.302   8.253  1.00  0.00           C  
ATOM   2861  CE2 TYR   354      26.509 -43.785   9.837  1.00  0.00           C  
ATOM   2862  CZ  TYR   354      27.507 -42.908   9.486  1.00  0.00           C  
ATOM   2863  OH  TYR   354      28.556 -42.630  10.389  1.00  0.00           O  
ATOM   2864  N   VAL   355      23.849 -46.763   6.979  1.00  0.00              
ATOM   2865  CA  VAL   355      23.964 -47.970   7.755  1.00  0.00              
ATOM   2866  CB  VAL   355      22.673 -48.476   8.345  1.00  0.00              
ATOM   2867  C   VAL   355      24.529 -49.077   6.931  1.00  0.00              
ATOM   2868  O   VAL   355      25.309 -49.889   7.424  1.00  0.00              
ATOM   2869  CG1 VAL   355      22.203 -47.508   9.438  1.00  0.00           C  
ATOM   2870  CG2 VAL   355      21.651 -48.686   7.218  1.00  0.00           C  
ATOM   2871  N   GLN   356      24.132 -49.160   5.652  1.00  0.00              
ATOM   2872  CA  GLN   356      24.608 -50.225   4.822  1.00  0.00              
ATOM   2873  CB  GLN   356      24.007 -50.164   3.411  1.00  0.00              
ATOM   2874  C   GLN   356      26.092 -50.091   4.696  1.00  0.00              
ATOM   2875  O   GLN   356      26.825 -51.074   4.794  1.00  0.00              
ATOM   2876  CG  GLN   356      24.481 -51.278   2.481  1.00  0.00           C  
ATOM   2877  CD  GLN   356      23.791 -51.061   1.145  1.00  0.00           C  
ATOM   2878  OE1 GLN   356      24.304 -51.449   0.097  1.00  0.00           O  
ATOM   2879  NE2 GLN   356      22.594 -50.417   1.181  1.00  0.00           N  
ATOM   2880  N   LYS   357      26.580 -48.856   4.487  1.00  0.00              
ATOM   2881  CA  LYS   357      27.986 -48.672   4.295  1.00  0.00              
ATOM   2882  CB  LYS   357      28.353 -47.204   4.016  1.00  0.00              
ATOM   2883  C   LYS   357      28.730 -49.070   5.538  1.00  0.00              
ATOM   2884  O   LYS   357      29.683 -49.844   5.472  1.00  0.00              
ATOM   2885  CG  LYS   357      27.660 -46.615   2.785  1.00  0.00           C  
ATOM   2886  CD  LYS   357      27.982 -47.339   1.477  1.00  0.00           C  
ATOM   2887  CE  LYS   357      27.278 -46.731   0.263  1.00  0.00           C  
ATOM   2888  NZ  LYS   357      27.636 -47.480  -0.961  1.00  0.00           N  
ATOM   2889  N   LYS   358      28.335 -48.510   6.701  1.00  0.00              
ATOM   2890  CA  LYS   358      29.029 -48.754   7.939  1.00  0.00              
ATOM   2891  CB  LYS   358      28.661 -47.733   9.026  1.00  0.00              
ATOM   2892  C   LYS   358      28.787 -50.118   8.532  1.00  0.00              
ATOM   2893  O   LYS   358      29.721 -50.823   8.904  1.00  0.00              
ATOM   2894  CG  LYS   358      29.218 -46.331   8.771  1.00  0.00           C  
ATOM   2895  CD  LYS   358      28.642 -45.642   7.534  1.00  0.00           C  
ATOM   2896  CE  LYS   358      29.548 -45.739   6.305  1.00  0.00           C  
ATOM   2897  NZ  LYS   358      30.795 -44.977   6.539  1.00  0.00           N  
ATOM   2898  N   CYS   359      27.506 -50.478   8.721  1.00  0.00              
ATOM   2899  CA  CYS   359      27.091 -51.711   9.337  1.00  0.00              
ATOM   2900  CB  CYS   359      25.682 -51.625   9.947  1.00  0.00              
ATOM   2901  C   CYS   359      27.124 -52.899   8.431  1.00  0.00              
ATOM   2902  O   CYS   359      27.310 -54.024   8.895  1.00  0.00              
ATOM   2903  SG  CYS   359      25.707 -50.727  11.520  1.00  0.00           S  
ATOM   2904  N   GLY   360      26.882 -52.696   7.124  1.00  0.00              
ATOM   2905  CA  GLY   360      26.804 -53.819   6.238  1.00  0.00              
ATOM   2906  C   GLY   360      25.466 -54.452   6.476  1.00  0.00              
ATOM   2907  O   GLY   360      25.259 -55.624   6.163  1.00  0.00              
ATOM   2908  N   CYS   361      24.522 -53.686   7.067  1.00  0.00              
ATOM   2909  CA  CYS   361      23.217 -54.212   7.343  1.00  0.00              
ATOM   2910  CB  CYS   361      23.091 -54.916   8.710  1.00  0.00              
ATOM   2911  C   CYS   361      22.250 -53.074   7.362  1.00  0.00              
ATOM   2912  O   CYS   361      22.634 -51.905   7.359  1.00  0.00              
ATOM   2913  SG  CYS   361      23.145 -53.776  10.125  1.00  0.00           S  
ATOM   2914  N   ARG   362      20.948 -53.413   7.369  1.00  0.00              
ATOM   2915  CA  ARG   362      19.902 -52.440   7.408  1.00  0.00              
ATOM   2916  CB  ARG   362      19.008 -52.502   6.161  1.00  0.00              
ATOM   2917  C   ARG   362      19.024 -52.784   8.574  1.00  0.00              
ATOM   2918  O   ARG   362      18.850 -53.954   8.912  1.00  0.00              
ATOM   2919  CG  ARG   362      17.762 -51.623   6.231  1.00  0.00           C  
ATOM   2920  CD  ARG   362      16.679 -52.062   5.246  1.00  0.00           C  
ATOM   2921  NE  ARG   362      15.664 -52.881   5.985  1.00  0.00           N  
ATOM   2922  CZ  ARG   362      15.938 -54.148   6.432  1.00  0.00           C  
ATOM   2923  NH1 ARG   362      17.166 -54.695   6.205  1.00  0.00           N  
ATOM   2924  NH2 ARG   362      14.957 -54.925   6.976  1.00  0.00           N  
ATOM   2925  N   ALA   363      18.454 -51.749   9.220  1.00  0.00              
ATOM   2926  CA  ALA   363      17.551 -51.905  10.330  1.00  0.00              
ATOM   2927  CB  ALA   363      17.285 -50.564  11.042  1.00  0.00              
ATOM   2928  C   ALA   363      16.270 -52.424   9.746  1.00  0.00              
ATOM   2929  O   ALA   363      16.137 -52.389   8.532  1.00  0.00              
ATOM   2930  N   PRO   364      15.294 -52.850  10.507  1.00  0.00              
ATOM   2931  CA  PRO   364      14.132 -53.578  10.037  1.00  0.00              
ATOM   2932  CB  PRO   364      13.326 -53.912  11.298  1.00  0.00              
ATOM   2933  C   PRO   364      13.257 -52.982   8.954  1.00  0.00              
ATOM   2934  O   PRO   364      12.221 -53.580   8.680  1.00  0.00              
ATOM   2935  CD  PRO   364      15.228 -52.577  11.937  1.00  0.00           C  
ATOM   2936  CG  PRO   364      13.775 -52.869  12.332  1.00  0.00           C  
ATOM   2937  N   ASP   365      13.589 -51.840   8.322  1.00  0.00              
ATOM   2938  CA  ASP   365      12.707 -51.264   7.331  1.00  0.00              
ATOM   2939  CB  ASP   365      13.319 -50.045   6.621  1.00  0.00              
ATOM   2940  C   ASP   365      12.354 -52.302   6.290  1.00  0.00              
ATOM   2941  O   ASP   365      13.040 -53.304   6.124  1.00  0.00              
ATOM   2942  CG  ASP   365      12.192 -49.219   6.018  1.00  0.00           C  
ATOM   2943  OD1 ASP   365      11.004 -49.585   6.227  1.00  0.00           O  
ATOM   2944  OD2 ASP   365      12.506 -48.201   5.347  1.00  0.00           O  
ATOM   2945  N   MET   366      11.224 -52.114   5.585  1.00  0.00              
ATOM   2946  CA  MET   366      10.698 -53.096   4.670  1.00  0.00              
ATOM   2947  CB  MET   366       9.269 -52.770   4.219  1.00  0.00              
ATOM   2948  C   MET   366      11.580 -53.373   3.475  1.00  0.00              
ATOM   2949  O   MET   366      11.591 -54.513   3.016  1.00  0.00              
ATOM   2950  CG  MET   366       9.066 -51.323   3.783  1.00  0.00           C  
ATOM   2951  SD  MET   366       7.327 -50.871   3.512  1.00  0.00           S  
ATOM   2952  CE  MET   366       7.684 -49.153   3.042  1.00  0.00           C  
ATOM   2953  N   PRO   367      12.290 -52.446   2.891  1.00  0.00              
ATOM   2954  CA  PRO   367      13.114 -52.747   1.743  1.00  0.00              
ATOM   2955  CB  PRO   367      13.440 -51.409   1.087  1.00  0.00              
ATOM   2956  C   PRO   367      14.358 -53.535   2.051  1.00  0.00              
ATOM   2957  O   PRO   367      15.038 -53.969   1.124  1.00  0.00              
ATOM   2958  CD  PRO   367      11.969 -51.032   2.964  1.00  0.00           C  
ATOM   2959  CG  PRO   367      13.080 -50.356   2.145  1.00  0.00           C  
ATOM   2960  N   GLY   368      14.714 -53.725   3.325  1.00  0.00              
ATOM   2961  CA  GLY   368      15.979 -54.352   3.554  1.00  0.00              
ATOM   2962  C   GLY   368      16.067 -55.746   3.063  1.00  0.00              
ATOM   2963  O   GLY   368      17.052 -56.070   2.417  1.00  0.00              
ATOM   2964  N   GLN   369      15.058 -56.599   3.305  1.00  0.00              
ATOM   2965  CA  GLN   369      15.190 -57.980   2.939  1.00  0.00              
ATOM   2966  CB  GLN   369      13.944 -58.809   3.294  1.00  0.00              
ATOM   2967  C   GLN   369      15.442 -58.010   1.470  1.00  0.00              
ATOM   2968  O   GLN   369      16.121 -58.889   0.939  1.00  0.00              
ATOM   2969  CG  GLN   369      12.651 -58.349   2.621  1.00  0.00           C  
ATOM   2970  CD  GLN   369      11.959 -57.318   3.503  1.00  0.00           C  
ATOM   2971  OE1 GLN   369      10.824 -56.925   3.237  1.00  0.00           O  
ATOM   2972  NE2 GLN   369      12.648 -56.874   4.587  1.00  0.00           N  
ATOM   2973  N   ASN   370      14.864 -57.027   0.772  1.00  0.00              
ATOM   2974  CA  ASN   370      15.145 -56.892  -0.616  1.00  0.00              
ATOM   2975  CB  ASN   370      14.218 -55.845  -1.249  1.00  0.00              
ATOM   2976  C   ASN   370      16.555 -56.400  -0.832  1.00  0.00              
ATOM   2977  O   ASN   370      17.378 -57.079  -1.444  1.00  0.00              
ATOM   2978  CG  ASN   370      12.787 -56.246  -0.918  1.00  0.00           C  
ATOM   2979  OD1 ASN   370      12.517 -57.390  -0.555  1.00  0.00           O  
ATOM   2980  ND2 ASN   370      11.842 -55.275  -1.032  1.00  0.00           N  
ATOM   2981  N   VAL   371      16.849 -55.179  -0.324  1.00  0.00              
ATOM   2982  CA  VAL   371      18.095 -54.491  -0.555  1.00  0.00              
ATOM   2983  CB  VAL   371      18.005 -53.028  -0.211  1.00  0.00              
ATOM   2984  C   VAL   371      19.294 -55.058   0.157  1.00  0.00              
ATOM   2985  O   VAL   371      20.249 -55.494  -0.483  1.00  0.00              
ATOM   2986  CG1 VAL   371      17.040 -52.373  -1.208  1.00  0.00           C  
ATOM   2987  CG2 VAL   371      17.549 -52.861   1.249  1.00  0.00           C  
ATOM   2988  N   ILE   372      19.280 -55.082   1.506  1.00  0.00              
ATOM   2989  CA  ILE   372      20.431 -55.532   2.245  1.00  0.00              
ATOM   2990  CB  ILE   372      21.274 -54.411   2.780  1.00  0.00              
ATOM   2991  C   ILE   372      19.988 -56.337   3.427  1.00  0.00              
ATOM   2992  O   ILE   372      18.936 -56.091   4.005  1.00  0.00              
ATOM   2993  CG2 ILE   372      21.819 -53.634   1.585  1.00  0.00           C  
ATOM   2994  CG1 ILE   372      20.501 -53.517   3.761  1.00  0.00           C  
ATOM   2995  CD1 ILE   372      21.389 -52.454   4.405  1.00  0.00           C  
ATOM   2996  N   PRO   373      20.791 -57.272   3.839  1.00  0.00              
ATOM   2997  CA  PRO   373      20.450 -58.122   4.953  1.00  0.00              
ATOM   2998  CB  PRO   373      21.713 -58.930   5.238  1.00  0.00              
ATOM   2999  C   PRO   373      20.050 -57.323   6.165  1.00  0.00              
ATOM   3000  O   PRO   373      20.595 -56.244   6.396  1.00  0.00              
ATOM   3001  CD  PRO   373      22.230 -57.176   3.647  1.00  0.00           C  
ATOM   3002  CG  PRO   373      22.845 -57.977   4.806  1.00  0.00           C  
ATOM   3003  N   VAL   374      19.072 -57.843   6.938  1.00  0.00              
ATOM   3004  CA  VAL   374      18.574 -57.195   8.119  1.00  0.00              
ATOM   3005  CB  VAL   374      17.298 -57.795   8.637  1.00  0.00              
ATOM   3006  C   VAL   374      19.610 -57.368   9.181  1.00  0.00              
ATOM   3007  O   VAL   374      20.306 -58.380   9.215  1.00  0.00              
ATOM   3008  CG1 VAL   374      16.910 -57.069   9.934  1.00  0.00           C  
ATOM   3009  CG2 VAL   374      16.226 -57.720   7.539  1.00  0.00           C  
ATOM   3010  N   CYS   375      19.746 -56.368  10.074  1.00  0.00              
ATOM   3011  CA  CYS   375      20.749 -56.413  11.095  1.00  0.00              
ATOM   3012  CB  CYS   375      20.921 -55.066  11.827  1.00  0.00              
ATOM   3013  C   CYS   375      20.362 -57.443  12.114  1.00  0.00              
ATOM   3014  O   CYS   375      19.191 -57.598  12.458  1.00  0.00              
ATOM   3015  SG  CYS   375      21.208 -53.634  10.731  1.00  0.00           S  
ATOM   3016  N   SER   376      21.368 -58.191  12.610  1.00  0.00              
ATOM   3017  CA  SER   376      21.160 -59.180  13.629  1.00  0.00              
ATOM   3018  CB  SER   376      22.292 -60.213  13.698  1.00  0.00              
ATOM   3019  C   SER   376      21.135 -58.434  14.924  1.00  0.00              
ATOM   3020  O   SER   376      21.466 -57.249  14.969  1.00  0.00              
ATOM   3021  OG  SER   376      23.526 -59.568  13.992  1.00  0.00           O  
ATOM   3022  N   PRO   377      20.747 -59.079  15.990  1.00  0.00              
ATOM   3023  CA  PRO   377      20.708 -58.398  17.251  1.00  0.00              
ATOM   3024  CB  PRO   377      20.084 -59.395  18.222  1.00  0.00              
ATOM   3025  C   PRO   377      22.054 -57.898  17.648  1.00  0.00              
ATOM   3026  O   PRO   377      22.142 -56.820  18.236  1.00  0.00              
ATOM   3027  CD  PRO   377      19.799 -60.178  15.931  1.00  0.00           C  
ATOM   3028  CG  PRO   377      19.143 -60.222  17.325  1.00  0.00           C  
ATOM   3029  N   GLN   378      23.118 -58.653  17.327  1.00  0.00              
ATOM   3030  CA  GLN   378      24.436 -58.249  17.718  1.00  0.00              
ATOM   3031  CB  GLN   378      25.495 -59.321  17.408  1.00  0.00              
ATOM   3032  C   GLN   378      24.794 -56.993  16.984  1.00  0.00              
ATOM   3033  O   GLN   378      25.394 -56.077  17.545  1.00  0.00              
ATOM   3034  CG  GLN   378      26.842 -59.083  18.095  1.00  0.00           C  
ATOM   3035  CD  GLN   378      27.620 -58.030  17.319  1.00  0.00           C  
ATOM   3036  OE1 GLN   378      27.974 -58.232  16.159  1.00  0.00           O  
ATOM   3037  NE2 GLN   378      27.899 -56.874  17.979  1.00  0.00           N  
ATOM   3038  N   LYS   379      24.423 -56.924  15.693  1.00  0.00              
ATOM   3039  CA  LYS   379      24.760 -55.808  14.861  1.00  0.00              
ATOM   3040  CB  LYS   379      24.404 -56.076  13.391  1.00  0.00              
ATOM   3041  C   LYS   379      24.039 -54.585  15.345  1.00  0.00              
ATOM   3042  O   LYS   379      24.567 -53.475  15.283  1.00  0.00              
ATOM   3043  CG  LYS   379      25.199 -55.224  12.409  1.00  0.00           C  
ATOM   3044  CD  LYS   379      25.214 -55.810  10.996  1.00  0.00           C  
ATOM   3045  CE  LYS   379      26.134 -57.025  10.848  1.00  0.00           C  
ATOM   3046  NZ  LYS   379      27.549 -56.601  10.938  1.00  0.00           N  
ATOM   3047  N   MET   380      22.798 -54.759  15.835  1.00  0.00              
ATOM   3048  CA  MET   380      22.017 -53.647  16.300  1.00  0.00              
ATOM   3049  CB  MET   380      20.655 -54.088  16.872  1.00  0.00              
ATOM   3050  C   MET   380      22.728 -52.989  17.444  1.00  0.00              
ATOM   3051  O   MET   380      22.855 -51.765  17.498  1.00  0.00              
ATOM   3052  CG  MET   380      19.669 -54.661  15.852  1.00  0.00           C  
ATOM   3053  SD  MET   380      18.808 -53.413  14.851  1.00  0.00           S  
ATOM   3054  CE  MET   380      17.807 -52.779  16.228  1.00  0.00           C  
ATOM   3055  N   ILE   381      23.201 -53.801  18.406  1.00  0.00              
ATOM   3056  CA  ILE   381      23.845 -53.275  19.573  1.00  0.00              
ATOM   3057  CB  ILE   381      24.114 -54.329  20.605  1.00  0.00              
ATOM   3058  C   ILE   381      25.161 -52.664  19.220  1.00  0.00              
ATOM   3059  O   ILE   381      25.497 -51.582  19.700  1.00  0.00              
ATOM   3060  CG2 ILE   381      24.868 -53.663  21.766  1.00  0.00           C  
ATOM   3061  CG1 ILE   381      22.807 -55.003  21.042  1.00  0.00           C  
ATOM   3062  CD1 ILE   381      23.029 -56.264  21.874  1.00  0.00           C  
ATOM   3063  N   GLU   382      25.953 -53.379  18.399  1.00  0.00              
ATOM   3064  CA  GLU   382      27.282 -52.965  18.054  1.00  0.00              
ATOM   3065  CB  GLU   382      28.086 -54.078  17.366  1.00  0.00              
ATOM   3066  C   GLU   382      27.305 -51.779  17.141  1.00  0.00              
ATOM   3067  O   GLU   382      28.097 -50.863  17.363  1.00  0.00              
ATOM   3068  CG  GLU   382      29.560 -53.723  17.178  1.00  0.00           C  
ATOM   3069  CD  GLU   382      30.233 -54.900  16.492  1.00  0.00           C  
ATOM   3070  OE1 GLU   382      29.495 -55.780  15.973  1.00  0.00           O  
ATOM   3071  OE2 GLU   382      31.492 -54.935  16.475  1.00  0.00           O  
ATOM   3072  N   CYS   383      26.452 -51.732  16.091  1.00  0.00              
ATOM   3073  CA  CYS   383      26.682 -50.634  15.196  1.00  0.00              
ATOM   3074  CB  CYS   383      27.494 -51.016  13.944  1.00  0.00              
ATOM   3075  C   CYS   383      25.434 -49.945  14.732  1.00  0.00              
ATOM   3076  O   CYS   383      25.422 -48.720  14.638  1.00  0.00              
ATOM   3077  SG  CYS   383      26.607 -52.060  12.757  1.00  0.00           S  
ATOM   3078  N   VAL   384      24.348 -50.680  14.425  1.00  0.00              
ATOM   3079  CA  VAL   384      23.219 -50.021  13.826  1.00  0.00              
ATOM   3080  CB  VAL   384      22.145 -50.977  13.375  1.00  0.00              
ATOM   3081  C   VAL   384      22.618 -48.978  14.736  1.00  0.00              
ATOM   3082  O   VAL   384      22.293 -47.878  14.288  1.00  0.00              
ATOM   3083  CG1 VAL   384      21.270 -51.383  14.567  1.00  0.00           C  
ATOM   3084  CG2 VAL   384      21.380 -50.343  12.204  1.00  0.00           C  
ATOM   3085  N   SER   385      22.447 -49.275  16.036  1.00  0.00              
ATOM   3086  CA  SER   385      21.822 -48.322  16.922  1.00  0.00              
ATOM   3087  CB  SER   385      21.605 -48.867  18.347  1.00  0.00              
ATOM   3088  C   SER   385      22.644 -47.073  17.035  1.00  0.00              
ATOM   3089  O   SER   385      22.122 -45.973  16.850  1.00  0.00              
ATOM   3090  OG  SER   385      20.692 -49.954  18.330  1.00  0.00           O  
ATOM   3091  N   PRO   386      23.909 -47.175  17.341  1.00  0.00              
ATOM   3092  CA  PRO   386      24.743 -46.016  17.477  1.00  0.00              
ATOM   3093  CB  PRO   386      26.083 -46.520  18.017  1.00  0.00              
ATOM   3094  C   PRO   386      24.850 -45.260  16.190  1.00  0.00              
ATOM   3095  O   PRO   386      24.979 -44.038  16.239  1.00  0.00              
ATOM   3096  CD  PRO   386      24.550 -48.386  17.830  1.00  0.00           C  
ATOM   3097  CG  PRO   386      26.048 -48.045  17.791  1.00  0.00           C  
ATOM   3098  N   ASN   387      24.813 -45.956  15.038  1.00  0.00              
ATOM   3099  CA  ASN   387      24.956 -45.288  13.778  1.00  0.00              
ATOM   3100  CB  ASN   387      25.047 -46.264  12.593  1.00  0.00              
ATOM   3101  C   ASN   387      23.781 -44.390  13.542  1.00  0.00              
ATOM   3102  O   ASN   387      23.945 -43.233  13.158  1.00  0.00              
ATOM   3103  CG  ASN   387      26.397 -46.964  12.675  1.00  0.00           C  
ATOM   3104  OD1 ASN   387      27.231 -46.641  13.519  1.00  0.00           O  
ATOM   3105  ND2 ASN   387      26.629 -47.941  11.760  1.00  0.00           N  
ATOM   3106  N   LEU   388      22.558 -44.906  13.765  1.00  0.00              
ATOM   3107  CA  LEU   388      21.377 -44.128  13.521  1.00  0.00              
ATOM   3108  CB  LEU   388      20.076 -44.949  13.640  1.00  0.00              
ATOM   3109  C   LEU   388      21.319 -43.014  14.518  1.00  0.00              
ATOM   3110  O   LEU   388      20.945 -41.891  14.186  1.00  0.00              
ATOM   3111  CG  LEU   388      18.812 -44.254  13.080  1.00  0.00           C  
ATOM   3112  CD1 LEU   388      18.451 -42.968  13.831  1.00  0.00           C  
ATOM   3113  CD2 LEU   388      18.928 -44.032  11.565  1.00  0.00           C  
ATOM   3114  N   GLU   389      21.708 -43.290  15.777  1.00  0.00              
ATOM   3115  CA  GLU   389      21.594 -42.281  16.789  1.00  0.00              
ATOM   3116  CB  GLU   389      21.994 -42.742  18.203  1.00  0.00              
ATOM   3117  C   GLU   389      22.455 -41.127  16.394  1.00  0.00              
ATOM   3118  O   GLU   389      22.103 -39.973  16.634  1.00  0.00              
ATOM   3119  CG  GLU   389      23.453 -43.164  18.352  1.00  0.00           C  
ATOM   3120  CD  GLU   389      23.709 -43.420  19.832  1.00  0.00           C  
ATOM   3121  OE1 GLU   389      22.792 -43.132  20.647  1.00  0.00           O  
ATOM   3122  OE2 GLU   389      24.823 -43.902  20.167  1.00  0.00           O  
ATOM   3123  N   LYS   390      23.614 -41.410  15.774  1.00  0.00              
ATOM   3124  CA  LYS   390      24.512 -40.368  15.376  1.00  0.00              
ATOM   3125  CB  LYS   390      25.789 -40.925  14.720  1.00  0.00              
ATOM   3126  C   LYS   390      23.838 -39.479  14.366  1.00  0.00              
ATOM   3127  O   LYS   390      23.889 -38.255  14.479  1.00  0.00              
ATOM   3128  CG  LYS   390      26.785 -39.854  14.275  1.00  0.00           C  
ATOM   3129  CD  LYS   390      28.159 -40.419  13.907  1.00  0.00           C  
ATOM   3130  CE  LYS   390      29.162 -39.354  13.458  1.00  0.00           C  
ATOM   3131  NZ  LYS   390      28.739 -38.774  12.163  1.00  0.00           N  
ATOM   3132  N   LEU   391      23.169 -40.074  13.359  1.00  0.00              
ATOM   3133  CA  LEU   391      22.551 -39.330  12.291  1.00  0.00              
ATOM   3134  CB  LEU   391      21.940 -40.248  11.218  1.00  0.00              
ATOM   3135  C   LEU   391      21.435 -38.467  12.806  1.00  0.00              
ATOM   3136  O   LEU   391      21.267 -37.323  12.390  1.00  0.00              
ATOM   3137  CG  LEU   391      22.977 -41.065  10.426  1.00  0.00           C  
ATOM   3138  CD1 LEU   391      22.295 -41.955   9.374  1.00  0.00           C  
ATOM   3139  CD2 LEU   391      24.054 -40.151   9.815  1.00  0.00           C  
ATOM   3140  N   ARG   392      20.629 -39.029  13.713  1.00  0.00              
ATOM   3141  CA  ARG   392      19.449 -38.454  14.297  1.00  0.00              
ATOM   3142  CB  ARG   392      18.745 -39.492  15.183  1.00  0.00              
ATOM   3143  C   ARG   392      19.787 -37.299  15.187  1.00  0.00              
ATOM   3144  O   ARG   392      18.998 -36.363  15.322  1.00  0.00              
ATOM   3145  CG  ARG   392      17.433 -39.034  15.808  1.00  0.00           C  
ATOM   3146  CD  ARG   392      16.225 -39.197  14.891  1.00  0.00           C  
ATOM   3147  NE  ARG   392      16.217 -40.611  14.422  1.00  0.00           N  
ATOM   3148  CZ  ARG   392      15.827 -41.613  15.263  1.00  0.00           C  
ATOM   3149  NH1 ARG   392      15.662 -41.369  16.596  1.00  0.00           N  
ATOM   3150  NH2 ARG   392      15.617 -42.868  14.771  1.00  0.00           N  
ATOM   3151  N   THR   393      20.951 -37.365  15.861  1.00  0.00              
ATOM   3152  CA  THR   393      21.280 -36.386  16.855  1.00  0.00              
ATOM   3153  CB  THR   393      21.799 -37.003  18.119  1.00  0.00              
ATOM   3154  C   THR   393      22.334 -35.444  16.359  1.00  0.00              
ATOM   3155  O   THR   393      22.054 -34.291  16.033  1.00  0.00              
ATOM   3156  OG1 THR   393      20.837 -37.901  18.653  1.00  0.00           O  
ATOM   3157  CG2 THR   393      22.087 -35.880  19.130  1.00  0.00           C  
ATOM   3158  N   ILE   394      23.589 -35.936  16.386  1.00  0.00              
ATOM   3159  CA  ILE   394      24.836 -35.265  16.127  1.00  0.00              
ATOM   3160  CB  ILE   394      26.016 -36.063  16.603  1.00  0.00              
ATOM   3161  C   ILE   394      25.133 -34.833  14.705  1.00  0.00              
ATOM   3162  O   ILE   394      25.751 -33.786  14.512  1.00  0.00              
ATOM   3163  CG2 ILE   394      26.144 -37.322  15.733  1.00  0.00           C  
ATOM   3164  CG1 ILE   394      27.276 -35.187  16.619  1.00  0.00           C  
ATOM   3165  CD1 ILE   394      28.449 -35.834  17.353  1.00  0.00           C  
ATOM   3166  N   ASN   395      24.690 -35.586  13.675  1.00  0.00              
ATOM   3167  CA  ASN   395      25.256 -35.509  12.344  1.00  0.00              
ATOM   3168  CB  ASN   395      24.367 -36.226  11.315  1.00  0.00              
ATOM   3169  C   ASN   395      25.552 -34.138  11.800  1.00  0.00              
ATOM   3170  O   ASN   395      26.717 -33.778  11.813  1.00  0.00              
ATOM   3171  CG  ASN   395      25.026 -36.103   9.952  1.00  0.00           C  
ATOM   3172  OD1 ASN   395      26.228 -36.312   9.803  1.00  0.00           O  
ATOM   3173  ND2 ASN   395      24.211 -35.736   8.929  1.00  0.00           N  
ATOM   3174  N   ASP   396      24.581 -33.321  11.349  1.00  0.00              
ATOM   3175  CA  ASP   396      24.848 -31.996  10.837  1.00  0.00              
ATOM   3176  CB  ASP   396      25.507 -31.113  11.906  1.00  0.00              
ATOM   3177  C   ASP   396      25.740 -31.999   9.606  1.00  0.00              
ATOM   3178  O   ASP   396      26.340 -30.973   9.290  1.00  0.00              
ATOM   3179  CG  ASP   396      25.323 -29.675  11.484  1.00  0.00           C  
ATOM   3180  OD1 ASP   396      24.655 -29.459  10.438  1.00  0.00           O  
ATOM   3181  OD2 ASP   396      25.840 -28.775  12.196  1.00  0.00           O  
ATOM   3182  N   LYS   397      25.835 -33.099   8.824  1.00  0.00              
ATOM   3183  CA  LYS   397      26.725 -33.036   7.691  1.00  0.00              
ATOM   3184  CB  LYS   397      28.182 -33.392   8.040  1.00  0.00              
ATOM   3185  C   LYS   397      26.291 -34.014   6.636  1.00  0.00              
ATOM   3186  O   LYS   397      25.904 -33.621   5.537  1.00  0.00              
ATOM   3187  CG  LYS   397      28.881 -32.354   8.922  1.00  0.00           C  
ATOM   3188  CD  LYS   397      30.217 -32.837   9.492  1.00  0.00           C  
ATOM   3189  CE  LYS   397      30.916 -31.800  10.373  1.00  0.00           C  
ATOM   3190  NZ  LYS   397      32.194 -32.347  10.882  1.00  0.00           N  
ATOM   3191  N   VAL   398      26.375 -35.324   6.953  1.00  0.00              
ATOM   3192  CA  VAL   398      26.153 -36.392   6.018  1.00  0.00              
ATOM   3193  CB  VAL   398      26.444 -37.753   6.593  1.00  0.00              
ATOM   3194  C   VAL   398      24.762 -36.417   5.453  1.00  0.00              
ATOM   3195  O   VAL   398      24.601 -36.559   4.241  1.00  0.00              
ATOM   3196  CG1 VAL   398      25.379 -38.127   7.636  1.00  0.00           C  
ATOM   3197  CG2 VAL   398      26.535 -38.746   5.427  1.00  0.00           C  
ATOM   3198  N   CYS   399      23.714 -36.283   6.289  1.00  0.00              
ATOM   3199  CA  CYS   399      22.377 -36.406   5.769  1.00  0.00              
ATOM   3200  CB  CYS   399      21.496 -37.341   6.610  1.00  0.00              
ATOM   3201  C   CYS   399      21.658 -35.093   5.810  1.00  0.00              
ATOM   3202  O   CYS   399      20.817 -34.884   6.683  1.00  0.00              
ATOM   3203  SG  CYS   399      21.748 -39.096   6.259  1.00  0.00           S  
ATOM   3204  N   ILE   400      21.917 -34.192   4.843  1.00  0.00              
ATOM   3205  CA  ILE   400      21.195 -32.947   4.811  1.00  0.00              
ATOM   3206  CB  ILE   400      22.084 -31.741   4.914  1.00  0.00              
ATOM   3207  C   ILE   400      20.478 -32.867   3.490  1.00  0.00              
ATOM   3208  O   ILE   400      21.031 -33.228   2.452  1.00  0.00              
ATOM   3209  CG2 ILE   400      21.217 -30.486   4.715  1.00  0.00           C  
ATOM   3210  CG1 ILE   400      22.844 -31.753   6.250  1.00  0.00           C  
ATOM   3211  CD1 ILE   400      23.984 -30.738   6.311  1.00  0.00           C  
ATOM   3212  N   CYS   401      19.206 -32.405   3.479  1.00  0.00              
ATOM   3213  CA  CYS   401      18.526 -32.360   2.202  1.00  0.00              
ATOM   3214  CB  CYS   401      17.457 -33.433   1.979  1.00  0.00              
ATOM   3215  C   CYS   401      17.979 -31.005   1.819  1.00  0.00              
ATOM   3216  O   CYS   401      17.841 -30.081   2.619  1.00  0.00              
ATOM   3217  SG  CYS   401      18.236 -34.799   1.081  1.00  0.00           S  
ATOM   3218  N   PRO   402      17.718 -30.897   0.531  1.00  0.00              
ATOM   3219  CA  PRO   402      17.182 -29.687  -0.049  1.00  0.00              
ATOM   3220  CB  PRO   402      17.497 -29.755  -1.541  1.00  0.00              
ATOM   3221  C   PRO   402      15.716 -29.542   0.196  1.00  0.00              
ATOM   3222  O   PRO   402      15.043 -30.545   0.409  1.00  0.00              
ATOM   3223  CD  PRO   402      18.547 -31.625  -0.418  1.00  0.00           C  
ATOM   3224  CG  PRO   402      18.713 -30.690  -1.624  1.00  0.00           C  
ATOM   3225  N   ILE   403      15.188 -28.306   0.117  1.00  0.00              
ATOM   3226  CA  ILE   403      13.800 -28.083   0.403  1.00  0.00              
ATOM   3227  CB  ILE   403      13.461 -26.643   0.669  1.00  0.00              
ATOM   3228  C   ILE   403      12.944 -28.536  -0.742  1.00  0.00              
ATOM   3229  O   ILE   403      13.260 -28.345  -1.918  1.00  0.00              
ATOM   3230  CG2 ILE   403      11.931 -26.537   0.787  1.00  0.00           C  
ATOM   3231  CG1 ILE   403      14.201 -26.132   1.917  1.00  0.00           C  
ATOM   3232  CD1 ILE   403      15.716 -26.048   1.740  1.00  0.00           C  
ATOM   3233  N   PRO   404      11.867 -29.188  -0.362  1.00  0.00              
ATOM   3234  CA  PRO   404      10.915 -29.708  -1.312  1.00  0.00              
ATOM   3235  CB  PRO   404      10.086 -30.745  -0.558  1.00  0.00              
ATOM   3236  C   PRO   404      10.063 -28.572  -1.799  1.00  0.00              
ATOM   3237  O   PRO   404      10.058 -27.520  -1.163  1.00  0.00              
ATOM   3238  CD  PRO   404      11.900 -29.984   0.856  1.00  0.00           C  
ATOM   3239  CG  PRO   404      11.010 -31.205   0.579  1.00  0.00           C  
ATOM   3240  N   CYS   405       9.386 -28.739  -2.953  1.00  0.00              
ATOM   3241  CA  CYS   405       8.515 -27.737  -3.507  1.00  0.00              
ATOM   3242  CB  CYS   405       8.046 -28.087  -4.930  1.00  0.00              
ATOM   3243  C   CYS   405       7.269 -27.690  -2.687  1.00  0.00              
ATOM   3244  O   CYS   405       6.710 -26.625  -2.429  1.00  0.00              
ATOM   3245  SG  CYS   405       9.365 -28.750  -5.987  1.00  0.00           S  
ATOM   3246  N   HIS   406       6.792 -28.878  -2.270  1.00  0.00              
ATOM   3247  CA  HIS   406       5.534 -28.933  -1.598  1.00  0.00              
ATOM   3248  CB  HIS   406       4.480 -29.647  -2.463  1.00  0.00              
ATOM   3249  C   HIS   406       5.711 -29.687  -0.317  1.00  0.00              
ATOM   3250  O   HIS   406       6.249 -30.793  -0.308  1.00  0.00              
ATOM   3251  ND1 HIS   406       2.348 -30.302  -1.251  1.00  0.00           N  
ATOM   3252  CG  HIS   406       3.065 -29.426  -2.032  1.00  0.00           C  
ATOM   3253  NE2 HIS   406       0.989 -28.605  -1.713  1.00  0.00           N  
ATOM   3254  CD2 HIS   406       2.221 -28.395  -2.305  1.00  0.00           C  
ATOM   3255  CE1 HIS   406       1.113 -29.763  -1.092  1.00  0.00           C  
ATOM   3256  N   ILE   407       5.291 -29.072   0.809  1.00  0.00              
ATOM   3257  CA  ILE   407       5.331 -29.694   2.104  1.00  0.00              
ATOM   3258  CB  ILE   407       6.454 -29.234   2.989  1.00  0.00              
ATOM   3259  C   ILE   407       4.033 -29.511   2.809  1.00  0.00              
ATOM   3260  O   ILE   407       3.425 -28.442   2.780  1.00  0.00              
ATOM   3261  CG2 ILE   407       7.717 -30.029   2.669  1.00  0.00           C  
ATOM   3262  CG1 ILE   407       6.577 -27.706   2.972  1.00  0.00           C  
ATOM   3263  CD1 ILE   407       7.706 -27.188   3.860  1.00  0.00           C  
ATOM   3264  N   VAL   408       3.572 -30.590   3.467  1.00  0.00              
ATOM   3265  CA  VAL   408       2.315 -30.554   4.148  1.00  0.00              
ATOM   3266  CB  VAL   408       1.446 -31.714   3.786  1.00  0.00              
ATOM   3267  C   VAL   408       2.575 -30.659   5.618  1.00  0.00              
ATOM   3268  O   VAL   408       3.239 -31.586   6.081  1.00  0.00              
ATOM   3269  CG1 VAL   408       0.177 -31.656   4.644  1.00  0.00           C  
ATOM   3270  CG2 VAL   408       1.214 -31.686   2.269  1.00  0.00           C  
ATOM   3271  N   HIS   409       2.030 -29.708   6.399  1.00  0.00              
ATOM   3272  CA  HIS   409       2.236 -29.734   7.816  1.00  0.00              
ATOM   3273  CB  HIS   409       3.039 -28.520   8.312  1.00  0.00              
ATOM   3274  C   HIS   409       0.880 -29.726   8.473  1.00  0.00              
ATOM   3275  O   HIS   409      -0.070 -29.158   7.937  1.00  0.00              
ATOM   3276  ND1 HIS   409       2.881 -28.371  10.837  1.00  0.00           N  
ATOM   3277  CG  HIS   409       3.578 -28.695   9.696  1.00  0.00           C  
ATOM   3278  NE2 HIS   409       4.846 -29.175  11.498  1.00  0.00           N  
ATOM   3279  CD2 HIS   409       4.777 -29.184  10.116  1.00  0.00           C  
ATOM   3280  CE1 HIS   409       3.685 -28.678  11.886  1.00  0.00           C  
ATOM   3281  N   PHE   410       0.729 -30.385   9.645  1.00  0.00              
ATOM   3282  CA  PHE   410      -0.578 -30.394  10.249  1.00  0.00              
ATOM   3283  CB  PHE   410      -1.175 -31.807  10.366  1.00  0.00              
ATOM   3284  C   PHE   410      -0.509 -29.803  11.630  1.00  0.00              
ATOM   3285  O   PHE   410       0.113 -30.363  12.531  1.00  0.00              
ATOM   3286  CG  PHE   410      -1.379 -32.305   8.974  1.00  0.00           C  
ATOM   3287  CD1 PHE   410      -0.341 -32.874   8.272  1.00  0.00           C  
ATOM   3288  CD2 PHE   410      -2.609 -32.202   8.366  1.00  0.00           C  
ATOM   3289  CE1 PHE   410      -0.524 -33.333   6.988  1.00  0.00           C  
ATOM   3290  CE2 PHE   410      -2.797 -32.660   7.083  1.00  0.00           C  
ATOM   3291  CZ  PHE   410      -1.755 -33.227   6.389  1.00  0.00           C  
ATOM   3292  N   ASP   411      -1.165 -28.641  11.836  1.00  0.00              
ATOM   3293  CA  ASP   411      -1.201 -28.040  13.143  1.00  0.00              
ATOM   3294  CB  ASP   411      -1.690 -26.582  13.151  1.00  0.00              
ATOM   3295  C   ASP   411      -2.175 -28.836  13.948  1.00  0.00              
ATOM   3296  O   ASP   411      -3.143 -29.361  13.399  1.00  0.00              
ATOM   3297  CG  ASP   411      -0.604 -25.700  12.557  1.00  0.00           C  
ATOM   3298  OD1 ASP   411       0.557 -26.175  12.439  1.00  0.00           O  
ATOM   3299  OD2 ASP   411      -0.927 -24.531  12.220  1.00  0.00           O  
ATOM   3300  N   THR   412      -1.961 -28.976  15.275  1.00  0.00              
ATOM   3301  CA  THR   412      -2.960 -29.781  15.902  1.00  0.00              
ATOM   3302  CB  THR   412      -2.703 -31.247  15.698  1.00  0.00              
ATOM   3303  C   THR   412      -3.080 -29.527  17.381  1.00  0.00              
ATOM   3304  O   THR   412      -2.197 -28.958  18.022  1.00  0.00              
ATOM   3305  OG1 THR   412      -3.911 -31.980  15.800  1.00  0.00           O  
ATOM   3306  CG2 THR   412      -1.728 -31.728  16.783  1.00  0.00           C  
ATOM   3307  N   THR   413      -4.238 -29.952  17.935  1.00  0.00              
ATOM   3308  CA  THR   413      -4.548 -29.987  19.341  1.00  0.00              
ATOM   3309  CB  THR   413      -5.888 -29.422  19.706  1.00  0.00              
ATOM   3310  C   THR   413      -4.604 -31.497  19.594  1.00  0.00              
ATOM   3311  O   THR   413      -4.571 -32.249  18.624  1.00  0.00              
ATOM   3312  OG1 THR   413      -6.914 -30.120  19.022  1.00  0.00           O  
ATOM   3313  CG2 THR   413      -5.922 -27.933  19.344  1.00  0.00           C  
ATOM   3314  N   ILE   414      -4.710 -32.007  20.853  1.00  0.00              
ATOM   3315  CA  ILE   414      -4.528 -33.445  21.118  1.00  0.00              
ATOM   3316  CB  ILE   414      -3.606 -33.685  22.267  1.00  0.00              
ATOM   3317  C   ILE   414      -5.750 -34.366  21.377  1.00  0.00              
ATOM   3318  O   ILE   414      -6.432 -34.023  22.341  1.00  0.00              
ATOM   3319  CG2 ILE   414      -4.024 -32.724  23.385  1.00  0.00           C  
ATOM   3320  CG1 ILE   414      -3.596 -35.174  22.655  1.00  0.00           C  
ATOM   3321  CD1 ILE   414      -3.070 -36.104  21.565  1.00  0.00           C  
ATOM   3322  N   SER   415      -5.913 -35.554  20.596  1.00  0.00              
ATOM   3323  CA  SER   415      -6.915 -36.654  20.186  1.00  0.00              
ATOM   3324  CB  SER   415      -6.629 -37.162  18.783  1.00  0.00              
ATOM   3325  C   SER   415      -7.542 -37.861  20.988  1.00  0.00              
ATOM   3326  O   SER   415      -6.836 -38.618  21.627  1.00  0.00              
ATOM   3327  OG  SER   415      -5.235 -37.099  18.540  1.00  0.00           O  
ATOM   3328  N   TYR   416      -8.927 -38.079  20.805  1.00  0.00              
ATOM   3329  CA  TYR   416     -10.091 -38.618  21.610  1.00  0.00              
ATOM   3330  CB  TYR   416     -11.200 -37.599  21.339  1.00  0.00              
ATOM   3331  C   TYR   416     -10.923 -39.863  21.316  1.00  0.00              
ATOM   3332  O   TYR   416     -11.164 -40.254  20.171  1.00  0.00              
ATOM   3333  CG  TYR   416     -12.412 -37.866  22.126  1.00  0.00           C  
ATOM   3334  CD1 TYR   416     -12.474 -37.590  23.468  1.00  0.00           C  
ATOM   3335  CD2 TYR   416     -13.508 -38.373  21.491  1.00  0.00           C  
ATOM   3336  CE1 TYR   416     -13.603 -37.818  24.195  1.00  0.00           C  
ATOM   3337  CE2 TYR   416     -14.649 -38.609  22.208  1.00  0.00           C  
ATOM   3338  CZ  TYR   416     -14.693 -38.331  23.551  1.00  0.00           C  
ATOM   3339  OH  TYR   416     -15.869 -38.571  24.284  1.00  0.00           O  
ATOM   3340  N   ALA   417     -11.430 -40.488  22.439  1.00  0.00              
ATOM   3341  CA  ALA   417     -12.433 -41.542  22.557  1.00  0.00              
ATOM   3342  CB  ALA   417     -12.820 -42.223  21.241  1.00  0.00              
ATOM   3343  C   ALA   417     -12.017 -42.613  23.525  1.00  0.00              
ATOM   3344  O   ALA   417     -10.895 -42.656  24.017  1.00  0.00              
ATOM   3345  N   LYS   418     -13.004 -43.412  23.955  1.00  0.00              
ATOM   3346  CA  LYS   418     -12.791 -44.626  24.669  1.00  0.00              
ATOM   3347  CB  LYS   418     -11.816 -45.622  24.118  1.00  0.00              
ATOM   3348  C   LYS   418     -13.031 -44.742  26.107  1.00  0.00              
ATOM   3349  O   LYS   418     -14.144 -44.509  26.565  1.00  0.00              
ATOM   3350  CG  LYS   418     -12.719 -46.233  23.066  1.00  0.00           C  
ATOM   3351  CD  LYS   418     -14.166 -46.330  23.567  1.00  0.00           C  
ATOM   3352  CE  LYS   418     -15.075 -45.265  22.942  1.00  0.00           C  
ATOM   3353  NZ  LYS   418     -16.397 -45.233  23.600  1.00  0.00           N  
ATOM   3354  N   ILE   419     -11.991 -45.090  26.868  1.00  0.00              
ATOM   3355  CA  ILE   419     -12.448 -45.890  27.945  1.00  0.00              
ATOM   3356  CB  ILE   419     -12.256 -47.306  27.506  1.00  0.00              
ATOM   3357  C   ILE   419     -11.890 -45.741  29.318  1.00  0.00              
ATOM   3358  O   ILE   419     -10.834 -45.168  29.537  1.00  0.00              
ATOM   3359  CG2 ILE   419     -13.362 -47.682  26.522  1.00  0.00           C  
ATOM   3360  CG1 ILE   419     -10.870 -47.428  26.904  1.00  0.00           C  
ATOM   3361  CD1 ILE   419      -9.737 -46.924  27.751  1.00  0.00           C  
ATOM   3362  N   PRO   420     -12.513 -46.396  30.271  1.00  0.00              
ATOM   3363  CA  PRO   420     -13.606 -47.316  30.105  1.00  0.00              
ATOM   3364  CB  PRO   420     -13.923 -47.842  31.503  1.00  0.00              
ATOM   3365  C   PRO   420     -14.796 -46.723  29.479  1.00  0.00              
ATOM   3366  O   PRO   420     -15.063 -45.564  29.751  1.00  0.00              
ATOM   3367  CD  PRO   420     -12.301 -46.055  31.668  1.00  0.00           C  
ATOM   3368  CG  PRO   420     -13.481 -46.692  32.421  1.00  0.00           C  
ATOM   3369  N   ASN   421     -15.456 -47.472  28.583  1.00  0.00              
ATOM   3370  CA  ASN   421     -16.751 -47.095  28.151  1.00  0.00              
ATOM   3371  CB  ASN   421     -16.916 -46.446  26.746  1.00  0.00              
ATOM   3372  C   ASN   421     -17.530 -48.331  28.370  1.00  0.00              
ATOM   3373  O   ASN   421     -17.823 -48.598  29.537  1.00  0.00              
ATOM   3374  CG  ASN   421     -16.795 -47.356  25.534  1.00  0.00           C  
ATOM   3375  OD1 ASN   421     -15.745 -47.909  25.217  1.00  0.00           O  
ATOM   3376  ND2 ASN   421     -17.948 -47.534  24.838  1.00  0.00           N  
ATOM   3377  N   PRO   422     -17.772 -49.143  27.368  1.00  0.00              
ATOM   3378  CA  PRO   422     -19.100 -49.487  27.005  1.00  0.00              
ATOM   3379  CB  PRO   422     -19.020 -50.748  26.138  1.00  0.00              
ATOM   3380  C   PRO   422     -19.990 -49.537  28.193  1.00  0.00              
ATOM   3381  O   PRO   422     -19.843 -50.410  29.038  1.00  0.00              
ATOM   3382  CD  PRO   422     -16.793 -50.082  26.833  1.00  0.00           C  
ATOM   3383  CG  PRO   422     -17.621 -51.318  26.429  1.00  0.00           C  
ATOM   3384  N   GLN   423     -20.942 -48.594  28.285  1.00  0.00              
ATOM   3385  CA  GLN   423     -21.673 -48.561  29.507  1.00  0.00              
ATOM   3386  CB  GLN   423     -22.416 -49.868  29.833  1.00  0.00              
ATOM   3387  C   GLN   423     -20.644 -48.243  30.520  1.00  0.00              
ATOM   3388  O   GLN   423     -20.201 -47.104  30.617  1.00  0.00              
ATOM   3389  CG  GLN   423     -23.582 -50.112  28.869  1.00  0.00           C  
ATOM   3390  CD  GLN   423     -24.279 -51.412  29.239  1.00  0.00           C  
ATOM   3391  OE1 GLN   423     -23.649 -52.367  29.691  1.00  0.00           O  
ATOM   3392  NE2 GLN   423     -25.624 -51.451  29.039  1.00  0.00           N  
ATOM   3393  N   MET   424     -20.240 -49.212  31.344  1.00  0.00              
ATOM   3394  CA  MET   424     -19.144 -48.852  32.172  1.00  0.00              
ATOM   3395  CB  MET   424     -19.535 -48.272  33.535  1.00  0.00              
ATOM   3396  C   MET   424     -18.237 -50.014  32.318  1.00  0.00              
ATOM   3397  O   MET   424     -18.512 -51.131  31.886  1.00  0.00              
ATOM   3398  CG  MET   424     -20.136 -46.877  33.353  1.00  0.00           C  
ATOM   3399  SD  MET   424     -20.334 -45.914  34.876  1.00  0.00           S  
ATOM   3400  CE  MET   424     -21.810 -46.806  35.443  1.00  0.00           C  
ATOM   3401  N   ALA   425     -17.136 -49.762  33.021  1.00  0.00              
ATOM   3402  CA  ALA   425     -16.016 -50.644  33.094  1.00  0.00              
ATOM   3403  CB  ALA   425     -14.948 -50.147  34.081  1.00  0.00              
ATOM   3404  C   ALA   425     -16.438 -52.011  33.560  1.00  0.00              
ATOM   3405  O   ALA   425     -15.809 -52.997  33.174  1.00  0.00              
ATOM   3406  N   LYS   426     -17.472 -52.107  34.427  1.00  0.00              
ATOM   3407  CA  LYS   426     -17.864 -53.372  35.003  1.00  0.00              
ATOM   3408  CB  LYS   426     -19.034 -53.230  35.994  1.00  0.00              
ATOM   3409  C   LYS   426     -18.298 -54.356  33.952  1.00  0.00              
ATOM   3410  O   LYS   426     -17.822 -55.492  33.913  1.00  0.00              
ATOM   3411  CG  LYS   426     -18.724 -52.354  37.212  1.00  0.00           C  
ATOM   3412  CD  LYS   426     -17.584 -52.877  38.089  1.00  0.00           C  
ATOM   3413  CE  LYS   426     -17.292 -51.987  39.300  1.00  0.00           C  
ATOM   3414  NZ  LYS   426     -16.215 -52.584  40.122  1.00  0.00           N  
ATOM   3415  N   ASP   427     -19.218 -53.945  33.063  1.00  0.00              
ATOM   3416  CA  ASP   427     -19.707 -54.832  32.046  1.00  0.00              
ATOM   3417  CB  ASP   427     -20.891 -54.233  31.272  1.00  0.00              
ATOM   3418  C   ASP   427     -18.584 -55.125  31.089  1.00  0.00              
ATOM   3419  O   ASP   427     -18.465 -56.240  30.578  1.00  0.00              
ATOM   3420  CG  ASP   427     -22.076 -54.217  32.230  1.00  0.00           C  
ATOM   3421  OD1 ASP   427     -22.044 -54.999  33.218  1.00  0.00           O  
ATOM   3422  OD2 ASP   427     -23.027 -53.426  31.990  1.00  0.00           O  
ATOM   3423  N   LEU   428     -17.703 -54.122  30.882  1.00  0.00              
ATOM   3424  CA  LEU   428     -16.590 -54.148  29.961  1.00  0.00              
ATOM   3425  CB  LEU   428     -15.557 -53.023  30.172  1.00  0.00              
ATOM   3426  C   LEU   428     -15.797 -55.303  30.399  1.00  0.00              
ATOM   3427  O   LEU   428     -15.217 -56.002  29.572  1.00  0.00              
ATOM   3428  CG  LEU   428     -16.153 -51.627  30.318  1.00  0.00           C  
ATOM   3429  CD1 LEU   428     -15.098 -50.522  30.135  1.00  0.00           C  
ATOM   3430  CD2 LEU   428     -17.377 -51.499  29.429  1.00  0.00           C  
ATOM   3431  N   THR   429     -15.790 -55.508  31.731  1.00  0.00              
ATOM   3432  CA  THR   429     -15.002 -56.499  32.374  1.00  0.00              
ATOM   3433  CB  THR   429     -15.320 -56.591  33.843  1.00  0.00              
ATOM   3434  C   THR   429     -15.282 -57.780  31.668  1.00  0.00              
ATOM   3435  O   THR   429     -14.358 -58.463  31.227  1.00  0.00              
ATOM   3436  OG1 THR   429     -15.042 -55.343  34.465  1.00  0.00           O  
ATOM   3437  CG2 THR   429     -14.505 -57.704  34.513  1.00  0.00           C  
ATOM   3438  N   GLU   430     -16.571 -58.112  31.500  1.00  0.00              
ATOM   3439  CA  GLU   430     -16.933 -59.326  30.834  1.00  0.00              
ATOM   3440  CB  GLU   430     -18.432 -59.635  30.988  1.00  0.00              
ATOM   3441  C   GLU   430     -16.620 -59.301  29.354  1.00  0.00              
ATOM   3442  O   GLU   430     -16.017 -60.241  28.842  1.00  0.00              
ATOM   3443  CG  GLU   430     -18.831 -59.938  32.435  1.00  0.00           C  
ATOM   3444  CD  GLU   430     -20.342 -60.114  32.493  1.00  0.00           C  
ATOM   3445  OE1 GLU   430     -21.021 -59.737  31.502  1.00  0.00           O  
ATOM   3446  OE2 GLU   430     -20.837 -60.625  33.533  1.00  0.00           O  
ATOM   3447  N   LYS   431     -16.975 -58.217  28.626  1.00  0.00              
ATOM   3448  CA  LYS   431     -16.847 -58.187  27.182  1.00  0.00              
ATOM   3449  CB  LYS   431     -17.395 -56.885  26.573  1.00  0.00              
ATOM   3450  C   LYS   431     -15.425 -58.348  26.728  1.00  0.00              
ATOM   3451  O   LYS   431     -15.133 -59.077  25.780  1.00  0.00              
ATOM   3452  CG  LYS   431     -18.921 -56.792  26.642  1.00  0.00           C  
ATOM   3453  CD  LYS   431     -19.463 -56.724  28.071  1.00  0.00           C  
ATOM   3454  CE  LYS   431     -20.987 -56.630  28.159  1.00  0.00           C  
ATOM   3455  NZ  LYS   431     -21.411 -56.610  29.577  1.00  0.00           N  
ATOM   3456  N   ILE   432     -14.521 -57.633  27.401  1.00  0.00              
ATOM   3457  CA  ILE   432     -13.098 -57.515  27.223  1.00  0.00              
ATOM   3458  CB  ILE   432     -12.556 -56.461  28.128  1.00  0.00              
ATOM   3459  C   ILE   432     -12.396 -58.781  27.589  1.00  0.00              
ATOM   3460  O   ILE   432     -11.292 -59.026  27.106  1.00  0.00              
ATOM   3461  CG2 ILE   432     -13.295 -55.148  27.821  1.00  0.00           C  
ATOM   3462  CG1 ILE   432     -12.701 -56.983  29.570  1.00  0.00           C  
ATOM   3463  CD1 ILE   432     -12.712 -55.923  30.661  1.00  0.00           C  
ATOM   3464  N   ASN   433     -12.993 -59.579  28.498  1.00  0.00              
ATOM   3465  CA  ASN   433     -12.400 -60.786  28.999  1.00  0.00              
ATOM   3466  CB  ASN   433     -11.892 -61.712  27.879  1.00  0.00              
ATOM   3467  C   ASN   433     -11.258 -60.503  29.934  1.00  0.00              
ATOM   3468  O   ASN   433     -10.192 -61.107  29.840  1.00  0.00              
ATOM   3469  CG  ASN   433     -11.720 -63.112  28.454  1.00  0.00           C  
ATOM   3470  OD1 ASN   433     -11.479 -63.288  29.647  1.00  0.00           O  
ATOM   3471  ND2 ASN   433     -11.856 -64.142  27.577  1.00  0.00           N  
ATOM   3472  N   LYS   434     -11.451 -59.542  30.859  1.00  0.00              
ATOM   3473  CA  LYS   434     -10.478 -59.299  31.890  1.00  0.00              
ATOM   3474  CB  LYS   434      -9.480 -58.168  31.605  1.00  0.00              
ATOM   3475  C   LYS   434     -11.250 -58.770  33.058  1.00  0.00              
ATOM   3476  O   LYS   434     -12.462 -58.622  32.954  1.00  0.00              
ATOM   3477  CG  LYS   434      -8.427 -58.407  30.526  1.00  0.00           C  
ATOM   3478  CD  LYS   434      -7.737 -57.091  30.176  1.00  0.00           C  
ATOM   3479  CE  LYS   434      -6.605 -57.092  29.154  1.00  0.00           C  
ATOM   3480  NZ  LYS   434      -6.000 -55.741  29.104  1.00  0.00           N  
ATOM   3481  N   THR   435     -10.593 -58.427  34.201  1.00  0.00              
ATOM   3482  CA  THR   435     -11.350 -57.779  35.255  1.00  0.00              
ATOM   3483  CB  THR   435     -10.734 -57.784  36.630  1.00  0.00              
ATOM   3484  C   THR   435     -11.498 -56.366  34.766  1.00  0.00              
ATOM   3485  O   THR   435     -11.710 -56.154  33.575  1.00  0.00              
ATOM   3486  OG1 THR   435      -9.553 -57.002  36.675  1.00  0.00           O  
ATOM   3487  CG2 THR   435     -10.427 -59.239  37.020  1.00  0.00           C  
ATOM   3488  N   ALA   436     -11.344 -55.344  35.634  1.00  0.00              
ATOM   3489  CA  ALA   436     -11.401 -53.982  35.177  1.00  0.00              
ATOM   3490  CB  ALA   436     -11.049 -52.964  36.272  1.00  0.00              
ATOM   3491  C   ALA   436     -10.331 -53.920  34.111  1.00  0.00              
ATOM   3492  O   ALA   436     -10.532 -53.370  33.035  1.00  0.00              
ATOM   3493  N   PHE   437      -9.282 -54.741  34.298  1.00  0.00              
ATOM   3494  CA  PHE   437      -8.081 -54.819  33.527  1.00  0.00              
ATOM   3495  CB  PHE   437      -7.291 -56.099  33.784  1.00  0.00              
ATOM   3496  C   PHE   437      -8.393 -54.748  32.025  1.00  0.00              
ATOM   3497  O   PHE   437      -7.612 -54.220  31.244  1.00  0.00              
ATOM   3498  CG  PHE   437      -7.058 -56.284  35.243  1.00  0.00           C  
ATOM   3499  CD1 PHE   437      -6.955 -55.208  36.091  1.00  0.00           C  
ATOM   3500  CD2 PHE   437      -6.998 -57.555  35.770  1.00  0.00           C  
ATOM   3501  CE1 PHE   437      -6.753 -55.393  37.439  1.00  0.00           C  
ATOM   3502  CE2 PHE   437      -6.796 -57.746  37.116  1.00  0.00           C  
ATOM   3503  CZ  PHE   437      -6.669 -56.665  37.953  1.00  0.00           C  
ATOM   3504  N   GLN   438      -9.475 -55.347  31.526  1.00  0.00              
ATOM   3505  CA  GLN   438     -10.015 -55.031  30.214  1.00  0.00              
ATOM   3506  CB  GLN   438     -10.820 -53.717  30.260  1.00  0.00              
ATOM   3507  C   GLN   438      -9.251 -54.943  28.938  1.00  0.00              
ATOM   3508  O   GLN   438      -8.264 -54.225  28.791  1.00  0.00              
ATOM   3509  CG  GLN   438     -11.319 -53.256  28.891  1.00  0.00           C  
ATOM   3510  CD  GLN   438     -12.356 -52.163  29.102  1.00  0.00           C  
ATOM   3511  OE1 GLN   438     -13.416 -52.169  28.478  1.00  0.00           O  
ATOM   3512  NE2 GLN   438     -12.048 -51.198  30.007  1.00  0.00           N  
ATOM   3513  N   ILE   439      -9.759 -55.749  27.976  1.00  0.00              
ATOM   3514  CA  ILE   439      -9.494 -55.602  26.578  1.00  0.00              
ATOM   3515  CB  ILE   439      -8.466 -56.535  25.977  1.00  0.00              
ATOM   3516  C   ILE   439     -10.812 -55.741  25.858  1.00  0.00              
ATOM   3517  O   ILE   439     -11.148 -56.851  25.449  1.00  0.00              
ATOM   3518  CG2 ILE   439      -7.077 -56.082  26.433  1.00  0.00           C  
ATOM   3519  CG1 ILE   439      -8.784 -58.029  26.165  1.00  0.00           C  
ATOM   3520  CD1 ILE   439      -8.652 -58.523  27.598  1.00  0.00           C  
ATOM   3521  N   GLU   440     -11.569 -54.619  25.645  1.00  0.00              
ATOM   3522  CA  GLU   440     -12.843 -54.688  24.947  1.00  0.00              
ATOM   3523  CB  GLU   440     -13.499 -53.322  24.693  1.00  0.00              
ATOM   3524  C   GLU   440     -12.424 -55.252  23.656  1.00  0.00              
ATOM   3525  O   GLU   440     -12.983 -56.220  23.141  1.00  0.00              
ATOM   3526  CG  GLU   440     -14.841 -53.443  23.967  1.00  0.00           C  
ATOM   3527  CD  GLU   440     -15.432 -52.050  23.817  1.00  0.00           C  
ATOM   3528  OE1 GLU   440     -15.253 -51.228  24.755  1.00  0.00           O  
ATOM   3529  OE2 GLU   440     -16.069 -51.789  22.762  1.00  0.00           O  
ATOM   3530  N   THR   441     -11.373 -54.627  23.128  1.00  0.00              
ATOM   3531  CA  THR   441     -10.604 -55.282  22.149  1.00  0.00              
ATOM   3532  CB  THR   441     -10.440 -54.763  20.768  1.00  0.00              
ATOM   3533  C   THR   441      -9.337 -55.686  22.816  1.00  0.00              
ATOM   3534  O   THR   441      -9.341 -56.754  23.417  1.00  0.00              
ATOM   3535  OG1 THR   441     -11.702 -54.794  20.113  1.00  0.00           O  
ATOM   3536  CG2 THR   441      -9.517 -55.733  20.033  1.00  0.00           C  
ATOM   3537  N   HIS   442      -8.257 -54.869  22.752  1.00  0.00              
ATOM   3538  CA  HIS   442      -6.947 -55.194  23.296  1.00  0.00              
ATOM   3539  CB  HIS   442      -6.236 -56.446  22.724  1.00  0.00              
ATOM   3540  C   HIS   442      -5.911 -54.163  22.950  1.00  0.00              
ATOM   3541  O   HIS   442      -6.152 -52.957  22.975  1.00  0.00              
ATOM   3542  ND1 HIS   442      -7.524 -58.430  21.829  1.00  0.00           N  
ATOM   3543  CG  HIS   442      -6.863 -57.799  22.860  1.00  0.00           C  
ATOM   3544  NE2 HIS   442      -7.594 -59.813  23.568  1.00  0.00           N  
ATOM   3545  CD2 HIS   442      -6.915 -58.657  23.915  1.00  0.00           C  
ATOM   3546  CE1 HIS   442      -7.940 -59.630  22.306  1.00  0.00           C  
ATOM   3547  N   GLY   443      -4.691 -54.673  22.613  1.00  0.00              
ATOM   3548  CA  GLY   443      -3.678 -53.798  22.099  1.00  0.00              
ATOM   3549  C   GLY   443      -2.372 -54.431  21.868  1.00  0.00              
ATOM   3550  O   GLY   443      -1.464 -53.863  21.266  1.00  0.00              
ATOM   3551  N   LEU   444      -2.210 -55.642  22.340  1.00  0.00              
ATOM   3552  CA  LEU   444      -0.844 -55.851  22.630  1.00  0.00              
ATOM   3553  CB  LEU   444      -0.743 -56.413  24.024  1.00  0.00              
ATOM   3554  C   LEU   444      -0.229 -57.026  22.016  1.00  0.00              
ATOM   3555  O   LEU   444      -0.678 -57.641  21.051  1.00  0.00              
ATOM   3556  CG  LEU   444      -2.035 -57.060  24.565  1.00  0.00           C  
ATOM   3557  CD1 LEU   444      -2.456 -58.295  23.763  1.00  0.00           C  
ATOM   3558  CD2 LEU   444      -1.917 -57.349  26.070  1.00  0.00           C  
ATOM   3559  N   VAL   445       0.917 -57.245  22.698  1.00  0.00              
ATOM   3560  CA  VAL   445       1.749 -58.387  22.806  1.00  0.00              
ATOM   3561  CB  VAL   445       1.174 -59.660  22.197  1.00  0.00              
ATOM   3562  C   VAL   445       3.085 -58.215  22.181  1.00  0.00              
ATOM   3563  O   VAL   445       3.137 -57.793  21.032  1.00  0.00              
ATOM   3564  CG1 VAL   445      -0.193 -59.934  22.831  1.00  0.00           C  
ATOM   3565  CG2 VAL   445       1.157 -59.623  20.658  1.00  0.00           C  
ATOM   3566  N   ASP   446       4.163 -58.621  22.921  1.00  0.00              
ATOM   3567  CA  ASP   446       5.570 -58.477  22.613  1.00  0.00              
ATOM   3568  CB  ASP   446       5.725 -57.298  21.611  1.00  0.00              
ATOM   3569  C   ASP   446       6.791 -59.010  23.614  1.00  0.00              
ATOM   3570  O   ASP   446       6.993 -60.196  23.414  1.00  0.00              
ATOM   3571  CG  ASP   446       5.004 -55.924  21.629  1.00  0.00           C  
ATOM   3572  OD1 ASP   446       4.088 -55.701  22.454  1.00  0.00           O  
ATOM   3573  OD2 ASP   446       5.368 -55.075  20.780  1.00  0.00           O  
ATOM   3574  N   PRO   447       7.698 -58.544  24.622  1.00  0.00              
ATOM   3575  CA  PRO   447       7.788 -58.866  26.129  1.00  0.00              
ATOM   3576  CB  PRO   447       9.040 -59.661  26.364  1.00  0.00              
ATOM   3577  C   PRO   447       7.778 -57.959  27.400  1.00  0.00              
ATOM   3578  O   PRO   447       7.511 -56.761  27.345  1.00  0.00              
ATOM   3579  CD  PRO   447       9.013 -58.908  24.117  1.00  0.00           C  
ATOM   3580  CG  PRO   447       9.969 -59.154  25.285  1.00  0.00           C  
ATOM   3581  N   ASP   448       8.020 -58.682  28.576  1.00  0.00              
ATOM   3582  CA  ASP   448       8.140 -58.486  30.044  1.00  0.00              
ATOM   3583  CB  ASP   448       8.201 -57.046  30.522  1.00  0.00              
ATOM   3584  C   ASP   448       7.117 -59.433  30.766  1.00  0.00              
ATOM   3585  O   ASP   448       7.133 -60.624  30.456  1.00  0.00              
ATOM   3586  CG  ASP   448       8.719 -57.014  31.956  1.00  0.00           C  
ATOM   3587  OD1 ASP   448       8.357 -57.922  32.750  1.00  0.00           O  
ATOM   3588  OD2 ASP   448       9.501 -56.077  32.272  1.00  0.00           O  
ATOM   3589  N   ILE   449       6.203 -59.004  31.723  1.00  0.00              
ATOM   3590  CA  ILE   449       5.086 -59.831  32.248  1.00  0.00              
ATOM   3591  CB  ILE   449       5.294 -60.432  33.607  1.00  0.00              
ATOM   3592  C   ILE   449       3.748 -59.086  32.297  1.00  0.00              
ATOM   3593  O   ILE   449       3.647 -58.048  32.937  1.00  0.00              
ATOM   3594  CG2 ILE   449       6.674 -61.108  33.550  1.00  0.00           C  
ATOM   3595  CG1 ILE   449       5.194 -59.405  34.742  1.00  0.00           C  
ATOM   3596  CD1 ILE   449       4.805 -60.063  36.068  1.00  0.00           C  
ATOM   3597  N   ASP   450       2.661 -59.599  31.654  1.00  0.00              
ATOM   3598  CA  ASP   450       1.300 -59.044  31.650  1.00  0.00              
ATOM   3599  CB  ASP   450       0.507 -59.641  30.474  1.00  0.00              
ATOM   3600  C   ASP   450       0.760 -59.521  32.978  1.00  0.00              
ATOM   3601  O   ASP   450       1.588 -59.635  33.881  1.00  0.00              
ATOM   3602  CG  ASP   450       0.385 -61.151  30.636  1.00  0.00           C  
ATOM   3603  OD1 ASP   450       1.169 -61.743  31.425  1.00  0.00           O  
ATOM   3604  OD2 ASP   450      -0.503 -61.736  29.960  1.00  0.00           O  
ATOM   3605  N   PRO   451      -0.482 -59.807  33.298  1.00  0.00              
ATOM   3606  CA  PRO   451      -1.662 -59.701  32.476  1.00  0.00              
ATOM   3607  CB  PRO   451      -2.624 -60.787  32.959  1.00  0.00              
ATOM   3608  C   PRO   451      -2.244 -58.344  32.621  1.00  0.00              
ATOM   3609  O   PRO   451      -1.636 -57.445  33.199  1.00  0.00              
ATOM   3610  CD  PRO   451      -0.665 -60.799  34.348  1.00  0.00           C  
ATOM   3611  CG  PRO   451      -2.172 -61.079  34.394  1.00  0.00           C  
ATOM   3612  N   THR   452      -3.467 -58.250  32.103  1.00  0.00              
ATOM   3613  CA  THR   452      -4.392 -57.173  32.049  1.00  0.00              
ATOM   3614  CB  THR   452      -5.700 -57.879  32.111  1.00  0.00              
ATOM   3615  C   THR   452      -4.169 -56.254  33.221  1.00  0.00              
ATOM   3616  O   THR   452      -4.442 -56.597  34.370  1.00  0.00              
ATOM   3617  OG1 THR   452      -5.896 -58.471  33.387  1.00  0.00           O  
ATOM   3618  CG2 THR   452      -5.608 -59.040  31.102  1.00  0.00           C  
ATOM   3619  N   LEU   453      -3.620 -55.044  32.953  1.00  0.00              
ATOM   3620  CA  LEU   453      -3.295 -54.177  34.051  1.00  0.00              
ATOM   3621  CB  LEU   453      -2.358 -53.007  33.699  1.00  0.00              
ATOM   3622  C   LEU   453      -4.543 -53.620  34.732  1.00  0.00              
ATOM   3623  O   LEU   453      -4.653 -53.744  35.951  1.00  0.00              
ATOM   3624  CG  LEU   453      -1.632 -52.303  34.866  1.00  0.00           C  
ATOM   3625  CD1 LEU   453      -1.008 -50.988  34.383  1.00  0.00           C  
ATOM   3626  CD2 LEU   453      -2.414 -52.197  36.182  1.00  0.00           C  
ATOM   3627  N   TYR   454      -5.535 -53.011  34.016  1.00  0.00              
ATOM   3628  CA  TYR   454      -6.591 -52.398  34.780  1.00  0.00              
ATOM   3629  CB  TYR   454      -6.148 -51.198  35.644  1.00  0.00              
ATOM   3630  C   TYR   454      -7.695 -51.944  33.890  1.00  0.00              
ATOM   3631  O   TYR   454      -7.623 -52.226  32.712  1.00  0.00              
ATOM   3632  CG  TYR   454      -5.402 -50.169  34.851  1.00  0.00           C  
ATOM   3633  CD1 TYR   454      -6.021 -49.291  33.989  1.00  0.00           C  
ATOM   3634  CD2 TYR   454      -4.041 -50.060  35.010  1.00  0.00           C  
ATOM   3635  CE1 TYR   454      -5.277 -48.356  33.305  1.00  0.00           C  
ATOM   3636  CE2 TYR   454      -3.291 -49.132  34.331  1.00  0.00           C  
ATOM   3637  CZ  TYR   454      -3.915 -48.273  33.474  1.00  0.00           C  
ATOM   3638  OH  TYR   454      -3.171 -47.313  32.752  1.00  0.00           O  
ATOM   3639  N   ILE   455      -8.754 -51.256  34.385  1.00  0.00              
ATOM   3640  CA  ILE   455      -9.794 -50.873  33.487  1.00  0.00              
ATOM   3641  CB  ILE   455     -11.054 -50.291  34.087  1.00  0.00              
ATOM   3642  C   ILE   455      -9.285 -50.067  32.417  1.00  0.00              
ATOM   3643  O   ILE   455      -9.079 -48.857  32.493  1.00  0.00              
ATOM   3644  CG2 ILE   455     -10.789 -48.877  34.617  1.00  0.00           C  
ATOM   3645  CG1 ILE   455     -12.194 -50.346  33.050  1.00  0.00           C  
ATOM   3646  CD1 ILE   455     -12.718 -51.750  32.744  1.00  0.00           C  
ATOM   3647  N   SER   456      -9.271 -50.782  31.306  1.00  0.00              
ATOM   3648  CA  SER   456      -8.489 -50.305  30.270  1.00  0.00              
ATOM   3649  CB  SER   456      -9.084 -49.069  29.616  1.00  0.00              
ATOM   3650  C   SER   456      -7.195 -49.911  30.891  1.00  0.00              
ATOM   3651  O   SER   456      -6.969 -48.736  31.192  1.00  0.00              
ATOM   3652  OG  SER   456     -10.321 -49.383  28.995  1.00  0.00           O  
ATOM   3653  N   GLN   457      -6.304 -50.913  31.045  1.00  0.00              
ATOM   3654  CA  GLN   457      -4.996 -50.792  31.631  1.00  0.00              
ATOM   3655  CB  GLN   457      -4.182 -52.113  31.616  1.00  0.00              
ATOM   3656  C   GLN   457      -4.545 -49.883  30.642  1.00  0.00              
ATOM   3657  O   GLN   457      -4.162 -48.739  30.846  1.00  0.00              
ATOM   3658  CG  GLN   457      -3.880 -52.814  30.280  1.00  0.00           C  
ATOM   3659  CD  GLN   457      -2.810 -53.873  30.465  1.00  0.00           C  
ATOM   3660  OE1 GLN   457      -1.780 -53.634  31.094  1.00  0.00           O  
ATOM   3661  NE2 GLN   457      -3.050 -55.075  29.878  1.00  0.00           N  
ATOM   3662  N   ASN   458      -4.872 -50.362  29.473  1.00  0.00              
ATOM   3663  CA  ASN   458      -4.563 -49.577  28.413  1.00  0.00              
ATOM   3664  CB  ASN   458      -3.170 -49.858  27.856  1.00  0.00              
ATOM   3665  C   ASN   458      -5.417 -50.142  27.229  1.00  0.00              
ATOM   3666  O   ASN   458      -5.024 -51.172  26.712  1.00  0.00              
ATOM   3667  CG  ASN   458      -1.867 -49.503  28.574  1.00  0.00           C  
ATOM   3668  OD1 ASN   458      -0.842 -49.611  27.916  1.00  0.00           O  
ATOM   3669  ND2 ASN   458      -1.807 -49.023  29.835  1.00  0.00           N  
ATOM   3670  N   TYR   459      -6.505 -49.542  26.639  1.00  0.00              
ATOM   3671  CA  TYR   459      -7.268 -50.160  25.489  1.00  0.00              
ATOM   3672  CB  TYR   459      -8.679 -50.167  26.187  1.00  0.00              
ATOM   3673  C   TYR   459      -7.321 -49.798  23.797  1.00  0.00              
ATOM   3674  O   TYR   459      -8.263 -50.178  23.149  1.00  0.00              
ATOM   3675  CG  TYR   459      -9.971 -49.905  25.487  1.00  0.00           C  
ATOM   3676  CD1 TYR   459     -10.134 -48.943  24.544  1.00  0.00           C  
ATOM   3677  CD2 TYR   459     -11.109 -50.547  25.881  1.00  0.00           C  
ATOM   3678  CE1 TYR   459     -11.282 -48.639  23.907  1.00  0.00           C  
ATOM   3679  CE2 TYR   459     -12.297 -50.267  25.257  1.00  0.00           C  
ATOM   3680  CZ  TYR   459     -12.379 -49.326  24.271  1.00  0.00           C  
ATOM   3681  OH  TYR   459     -13.594 -49.041  23.650  1.00  0.00           O  
ATOM   3682  N   ILE   460      -6.238 -49.188  23.087  1.00  0.00              
ATOM   3683  CA  ILE   460      -5.840 -48.018  22.133  1.00  0.00              
ATOM   3684  CB  ILE   460      -4.453 -47.854  21.576  1.00  0.00              
ATOM   3685  C   ILE   460      -6.537 -47.307  20.998  1.00  0.00              
ATOM   3686  O   ILE   460      -6.891 -47.925  20.032  1.00  0.00              
ATOM   3687  CG2 ILE   460      -3.433 -47.523  22.655  1.00  0.00           C  
ATOM   3688  CG1 ILE   460      -4.031 -48.894  20.578  1.00  0.00           C  
ATOM   3689  CD1 ILE   460      -2.915 -48.254  19.761  1.00  0.00           C  
ATOM   3690  N   LEU   461      -6.679 -45.919  21.088  1.00  0.00              
ATOM   3691  CA  LEU   461      -7.183 -45.165  19.963  1.00  0.00              
ATOM   3692  CB  LEU   461      -8.414 -45.817  19.327  1.00  0.00              
ATOM   3693  C   LEU   461      -7.120 -43.637  20.065  1.00  0.00              
ATOM   3694  O   LEU   461      -6.662 -43.026  21.032  1.00  0.00              
ATOM   3695  CG  LEU   461      -8.422 -45.976  17.793  1.00  0.00           C  
ATOM   3696  CD1 LEU   461      -9.535 -46.931  17.335  1.00  0.00           C  
ATOM   3697  CD2 LEU   461      -8.428 -44.663  17.003  1.00  0.00           C  
ATOM   3698  N   LEU   462      -7.585 -42.915  19.021  1.00  0.00              
ATOM   3699  CA  LEU   462      -7.529 -41.477  18.957  1.00  0.00              
ATOM   3700  CB  LEU   462      -6.215 -41.219  18.204  1.00  0.00              
ATOM   3701  C   LEU   462      -8.693 -40.917  18.138  1.00  0.00              
ATOM   3702  O   LEU   462      -9.328 -41.638  17.373  1.00  0.00              
ATOM   3703  CG  LEU   462      -5.579 -39.846  18.294  1.00  0.00           C  
ATOM   3704  CD1 LEU   462      -5.111 -39.591  19.735  1.00  0.00           C  
ATOM   3705  CD2 LEU   462      -4.440 -39.696  17.271  1.00  0.00           C  
ATOM   3706  N   ASN   463      -9.019 -39.604  18.295  1.00  0.00              
ATOM   3707  CA  ASN   463     -10.043 -38.903  17.532  1.00  0.00              
ATOM   3708  CB  ASN   463     -11.029 -38.106  18.413  1.00  0.00              
ATOM   3709  C   ASN   463      -9.345 -37.901  16.681  1.00  0.00              
ATOM   3710  O   ASN   463      -8.822 -36.902  17.166  1.00  0.00              
ATOM   3711  CG  ASN   463     -12.064 -37.410  17.529  1.00  0.00           C  
ATOM   3712  OD1 ASN   463     -12.028 -37.500  16.302  1.00  0.00           O  
ATOM   3713  ND2 ASN   463     -13.009 -36.673  18.172  1.00  0.00           N  
ATOM   3714  N   VAL   464      -9.326 -38.113  15.363  1.00  0.00              
ATOM   3715  CA  VAL   464      -8.637 -37.116  14.603  1.00  0.00              
ATOM   3716  CB  VAL   464      -7.455 -37.653  13.840  1.00  0.00              
ATOM   3717  C   VAL   464      -9.630 -36.500  13.670  1.00  0.00              
ATOM   3718  O   VAL   464     -10.354 -37.200  12.966  1.00  0.00              
ATOM   3719  CG1 VAL   464      -7.925 -38.411  12.593  1.00  0.00           C  
ATOM   3720  CG2 VAL   464      -6.492 -36.493  13.566  1.00  0.00           C  
ATOM   3721  N   PHE   465      -9.712 -35.153  13.681  1.00  0.00              
ATOM   3722  CA  PHE   465     -10.634 -34.444  12.838  1.00  0.00              
ATOM   3723  CB  PHE   465     -12.035 -34.312  13.463  1.00  0.00              
ATOM   3724  C   PHE   465     -10.079 -33.072  12.591  1.00  0.00              
ATOM   3725  O   PHE   465      -9.064 -32.692  13.167  1.00  0.00              
ATOM   3726  CG  PHE   465     -11.890 -33.649  14.791  1.00  0.00           C  
ATOM   3727  CD1 PHE   465     -11.528 -34.384  15.898  1.00  0.00           C  
ATOM   3728  CD2 PHE   465     -12.123 -32.301  14.935  1.00  0.00           C  
ATOM   3729  CE1 PHE   465     -11.394 -33.784  17.128  1.00  0.00           C  
ATOM   3730  CE2 PHE   465     -11.991 -31.695  16.163  1.00  0.00           C  
ATOM   3731  CZ  PHE   465     -11.625 -32.436  17.261  1.00  0.00           C  
ATOM   3732  N   PHE   466     -10.725 -32.289  11.702  1.00  0.00              
ATOM   3733  CA  PHE   466     -10.247 -30.968  11.388  1.00  0.00              
ATOM   3734  CB  PHE   466     -10.013 -30.721   9.885  1.00  0.00              
ATOM   3735  C   PHE   466     -11.240 -29.951  11.863  1.00  0.00              
ATOM   3736  O   PHE   466     -12.431 -30.231  11.985  1.00  0.00              
ATOM   3737  CG  PHE   466      -8.744 -31.384   9.456  1.00  0.00           C  
ATOM   3738  CD1 PHE   466      -8.666 -32.749   9.302  1.00  0.00           C  
ATOM   3739  CD2 PHE   466      -7.628 -30.626   9.183  1.00  0.00           C  
ATOM   3740  CE1 PHE   466      -7.496 -33.348   8.898  1.00  0.00           C  
ATOM   3741  CE2 PHE   466      -6.455 -31.217   8.778  1.00  0.00           C  
ATOM   3742  CZ  PHE   466      -6.387 -32.582   8.635  1.00  0.00           C  
ATOM   3743  N   ASP   467     -10.744 -28.730  12.168  1.00  0.00              
ATOM   3744  CA  ASP   467     -11.574 -27.651  12.628  1.00  0.00              
ATOM   3745  CB  ASP   467     -10.784 -26.565  13.383  1.00  0.00              
ATOM   3746  C   ASP   467     -12.194 -27.027  11.411  1.00  0.00              
ATOM   3747  O   ASP   467     -11.955 -27.475  10.291  1.00  0.00              
ATOM   3748  CG  ASP   467     -11.749 -25.722  14.209  1.00  0.00           C  
ATOM   3749  OD1 ASP   467     -12.968 -26.041  14.218  1.00  0.00           O  
ATOM   3750  OD2 ASP   467     -11.272 -24.749  14.851  1.00  0.00           O  
ATOM   3751  N   ASP   468     -13.026 -25.979  11.601  1.00  0.00              
ATOM   3752  CA  ASP   468     -13.721 -25.377  10.496  1.00  0.00              
ATOM   3753  CB  ASP   468     -14.641 -24.218  10.912  1.00  0.00              
ATOM   3754  C   ASP   468     -12.746 -24.827   9.507  1.00  0.00              
ATOM   3755  O   ASP   468     -12.822 -25.144   8.323  1.00  0.00              
ATOM   3756  CG  ASP   468     -15.485 -23.849   9.699  1.00  0.00           C  
ATOM   3757  OD1 ASP   468     -15.648 -24.719   8.803  1.00  0.00           O  
ATOM   3758  OD2 ASP   468     -15.971 -22.688   9.649  1.00  0.00           O  
ATOM   3759  N   LEU   469     -11.778 -24.003   9.951  1.00  0.00              
ATOM   3760  CA  LEU   469     -10.869 -23.502   8.964  1.00  0.00              
ATOM   3761  CB  LEU   469     -10.272 -22.128   9.301  1.00  0.00              
ATOM   3762  C   LEU   469      -9.774 -24.503   8.893  1.00  0.00              
ATOM   3763  O   LEU   469      -8.728 -24.375   9.526  1.00  0.00              
ATOM   3764  CG  LEU   469     -11.336 -21.015   9.324  1.00  0.00           C  
ATOM   3765  CD1 LEU   469     -12.303 -21.190  10.504  1.00  0.00           C  
ATOM   3766  CD2 LEU   469     -10.698 -19.622   9.273  1.00  0.00           C  
ATOM   3767  N   TYR   470     -10.039 -25.564   8.121  1.00  0.00              
ATOM   3768  CA  TYR   470      -9.154 -26.674   8.024  1.00  0.00              
ATOM   3769  CB  TYR   470      -9.824 -28.034   7.821  1.00  0.00              
ATOM   3770  C   TYR   470      -7.956 -26.486   7.133  1.00  0.00              
ATOM   3771  O   TYR   470      -6.996 -27.238   7.270  1.00  0.00              
ATOM   3772  CG  TYR   470     -10.329 -28.287   6.458  1.00  0.00           C  
ATOM   3773  CD1 TYR   470      -9.426 -28.432   5.438  1.00  0.00           C  
ATOM   3774  CD2 TYR   470     -11.678 -28.420   6.220  1.00  0.00           C  
ATOM   3775  CE1 TYR   470      -9.866 -28.725   4.179  1.00  0.00           C  
ATOM   3776  CE2 TYR   470     -12.122 -28.720   4.955  1.00  0.00           C  
ATOM   3777  CZ  TYR   470     -11.208 -28.879   3.939  1.00  0.00           C  
ATOM   3778  OH  TYR   470     -11.633 -29.213   2.639  1.00  0.00           O  
ATOM   3779  N   TYR   471      -7.985 -25.562   6.145  1.00  0.00              
ATOM   3780  CA  TYR   471      -6.891 -25.499   5.200  1.00  0.00              
ATOM   3781  CB  TYR   471      -7.435 -25.722   3.778  1.00  0.00              
ATOM   3782  C   TYR   471      -6.162 -24.173   5.270  1.00  0.00              
ATOM   3783  O   TYR   471      -6.775 -23.106   5.278  1.00  0.00              
ATOM   3784  CG  TYR   471      -6.357 -25.750   2.756  1.00  0.00           C  
ATOM   3785  CD1 TYR   471      -5.539 -26.850   2.628  1.00  0.00           C  
ATOM   3786  CD2 TYR   471      -6.193 -24.688   1.899  1.00  0.00           C  
ATOM   3787  CE1 TYR   471      -4.554 -26.875   1.668  1.00  0.00           C  
ATOM   3788  CE2 TYR   471      -5.211 -24.709   0.938  1.00  0.00           C  
ATOM   3789  CZ  TYR   471      -4.389 -25.803   0.823  1.00  0.00           C  
ATOM   3790  OH  TYR   471      -3.382 -25.822  -0.165  1.00  0.00           O  
ATOM   3791  N   GLU   472      -4.805 -24.212   5.322  1.00  0.00              
ATOM   3792  CA  GLU   472      -4.014 -23.007   5.418  1.00  0.00              
ATOM   3793  CB  GLU   472      -3.436 -22.791   6.828  1.00  0.00              
ATOM   3794  C   GLU   472      -2.854 -23.088   4.471  1.00  0.00              
ATOM   3795  O   GLU   472      -2.282 -24.156   4.254  1.00  0.00              
ATOM   3796  CG  GLU   472      -2.649 -21.490   6.995  1.00  0.00           C  
ATOM   3797  CD  GLU   472      -2.151 -21.431   8.434  1.00  0.00           C  
ATOM   3798  OE1 GLU   472      -2.180 -22.490   9.114  1.00  0.00           O  
ATOM   3799  OE2 GLU   472      -1.737 -20.324   8.871  1.00  0.00           O  
ATOM   3800  N   LYS   473      -2.474 -21.938   3.874  1.00  0.00              
ATOM   3801  CA  LYS   473      -1.368 -21.957   2.963  1.00  0.00              
ATOM   3802  CB  LYS   473      -1.713 -21.517   1.530  1.00  0.00              
ATOM   3803  C   LYS   473      -0.316 -20.994   3.426  1.00  0.00              
ATOM   3804  O   LYS   473      -0.617 -19.864   3.808  1.00  0.00              
ATOM   3805  CG  LYS   473      -2.559 -22.509   0.733  1.00  0.00           C  
ATOM   3806  CD  LYS   473      -3.024 -21.938  -0.608  1.00  0.00           C  
ATOM   3807  CE  LYS   473      -3.666 -22.973  -1.531  1.00  0.00           C  
ATOM   3808  NZ  LYS   473      -3.957 -22.367  -2.849  1.00  0.00           N  
ATOM   3809  N   THR   474       0.957 -21.447   3.425  1.00  0.00              
ATOM   3810  CA  THR   474       2.077 -20.594   3.707  1.00  0.00              
ATOM   3811  CB  THR   474       2.853 -20.998   4.926  1.00  0.00              
ATOM   3812  C   THR   474       2.975 -20.761   2.534  1.00  0.00              
ATOM   3813  O   THR   474       3.692 -21.754   2.410  1.00  0.00              
ATOM   3814  OG1 THR   474       2.012 -20.984   6.071  1.00  0.00           O  
ATOM   3815  CG2 THR   474       4.024 -20.018   5.110  1.00  0.00           C  
ATOM   3816  N   VAL   475       2.981 -19.778   1.626  1.00  0.00              
ATOM   3817  CA  VAL   475       3.760 -20.052   0.470  1.00  0.00              
ATOM   3818  CB  VAL   475       2.931 -20.465  -0.713  1.00  0.00              
ATOM   3819  C   VAL   475       4.560 -18.881   0.060  1.00  0.00              
ATOM   3820  O   VAL   475       4.248 -17.732   0.372  1.00  0.00              
ATOM   3821  CG1 VAL   475       2.340 -21.852  -0.445  1.00  0.00           C  
ATOM   3822  CG2 VAL   475       1.838 -19.409  -0.931  1.00  0.00           C  
ATOM   3823  N   SER   476       5.675 -19.185  -0.626  1.00  0.00              
ATOM   3824  CA  SER   476       6.408 -18.129  -1.223  1.00  0.00              
ATOM   3825  CB  SER   476       7.823 -18.517  -1.682  1.00  0.00              
ATOM   3826  C   SER   476       5.608 -17.829  -2.434  1.00  0.00              
ATOM   3827  O   SER   476       5.370 -18.685  -3.283  1.00  0.00              
ATOM   3828  OG  SER   476       8.465 -17.393  -2.267  1.00  0.00           O  
ATOM   3829  N   THR   477       5.138 -16.589  -2.532  1.00  0.00              
ATOM   3830  CA  THR   477       4.332 -16.244  -3.648  1.00  0.00              
ATOM   3831  CB  THR   477       2.902 -15.967  -3.229  1.00  0.00              
ATOM   3832  C   THR   477       4.990 -15.082  -4.244  1.00  0.00              
ATOM   3833  O   THR   477       5.598 -14.280  -3.545  1.00  0.00              
ATOM   3834  OG1 THR   477       2.847 -15.131  -2.085  1.00  0.00           O  
ATOM   3835  CG2 THR   477       2.171 -17.280  -2.945  1.00  0.00           C  
ATOM   3836  N   PRO   478       5.132 -15.085  -5.523  1.00  0.00              
ATOM   3837  CA  PRO   478       5.757 -13.853  -5.835  1.00  0.00              
ATOM   3838  CB  PRO   478       7.094 -14.115  -6.407  1.00  0.00              
ATOM   3839  C   PRO   478       4.946 -12.771  -6.353  1.00  0.00              
ATOM   3840  O   PRO   478       3.899 -13.001  -6.952  1.00  0.00              
ATOM   3841  CD  PRO   478       6.000 -16.175  -5.897  1.00  0.00           C  
ATOM   3842  CG  PRO   478       7.385 -15.538  -5.920  1.00  0.00           C  
ATOM   3843  N   VAL   479       5.484 -11.589  -6.040  1.00  0.00              
ATOM   3844  CA  VAL   479       5.043 -10.239  -5.988  1.00  0.00              
ATOM   3845  CB  VAL   479       6.258  -9.336  -6.036  1.00  0.00              
ATOM   3846  C   VAL   479       3.833  -9.924  -6.854  1.00  0.00              
ATOM   3847  O   VAL   479       2.895 -10.698  -6.931  1.00  0.00              
ATOM   3848  CG1 VAL   479       5.897  -7.848  -5.983  1.00  0.00           C  
ATOM   3849  CG2 VAL   479       7.183  -9.789  -4.891  1.00  0.00           C  
ATOM   3850  N   TYR   480       3.739  -8.763  -7.507  1.00  0.00              
ATOM   3851  CA  TYR   480       2.524  -8.290  -8.164  1.00  0.00              
ATOM   3852  CB  TYR   480       2.922  -7.015  -8.955  1.00  0.00              
ATOM   3853  C   TYR   480       1.839  -9.242  -9.130  1.00  0.00              
ATOM   3854  O   TYR   480       2.111  -9.171 -10.317  1.00  0.00              
ATOM   3855  CG  TYR   480       1.864  -6.320  -9.759  1.00  0.00           C  
ATOM   3856  CD1 TYR   480       1.052  -5.367  -9.186  1.00  0.00           C  
ATOM   3857  CD2 TYR   480       1.721  -6.578 -11.108  1.00  0.00           C  
ATOM   3858  CE1 TYR   480       0.101  -4.712  -9.939  1.00  0.00           C  
ATOM   3859  CE2 TYR   480       0.771  -5.927 -11.862  1.00  0.00           C  
ATOM   3860  CZ  TYR   480      -0.044  -4.992 -11.275  1.00  0.00           C  
ATOM   3861  OH  TYR   480      -1.017  -4.318 -12.042  1.00  0.00           O  
ATOM   3862  N   THR   481       0.790  -9.984  -8.715  1.00  0.00              
ATOM   3863  CA  THR   481       0.212 -11.147  -9.384  1.00  0.00              
ATOM   3864  CB  THR   481      -1.044 -11.650  -8.713  1.00  0.00              
ATOM   3865  C   THR   481      -0.244 -10.861 -10.804  1.00  0.00              
ATOM   3866  O   THR   481      -0.150  -9.748 -11.312  1.00  0.00              
ATOM   3867  OG1 THR   481      -0.946 -11.563  -7.310  1.00  0.00           O  
ATOM   3868  CG2 THR   481      -1.170 -13.152  -9.012  1.00  0.00           C  
ATOM   3869  N   PHE   482      -0.732 -11.925 -11.491  1.00  0.00              
ATOM   3870  CA  PHE   482      -1.279 -11.934 -12.816  1.00  0.00              
ATOM   3871  CB  PHE   482      -1.753 -13.342 -13.228  1.00  0.00              
ATOM   3872  C   PHE   482      -2.474 -11.080 -12.860  1.00  0.00              
ATOM   3873  O   PHE   482      -2.586 -10.198 -13.707  1.00  0.00              
ATOM   3874  CG  PHE   482      -2.482 -13.302 -14.530  1.00  0.00           C  
ATOM   3875  CD1 PHE   482      -3.829 -13.031 -14.566  1.00  0.00           C  
ATOM   3876  CD2 PHE   482      -1.837 -13.553 -15.714  1.00  0.00           C  
ATOM   3877  CE1 PHE   482      -4.519 -12.997 -15.749  1.00  0.00           C  
ATOM   3878  CE2 PHE   482      -2.524 -13.523 -16.905  1.00  0.00           C  
ATOM   3879  CZ  PHE   482      -3.867 -13.244 -16.927  1.00  0.00           C  
ATOM   3880  N   THR   483      -3.391 -11.322 -11.918  1.00  0.00              
ATOM   3881  CA  THR   483      -4.652 -10.670 -11.969  1.00  0.00              
ATOM   3882  CB  THR   483      -5.515 -10.992 -10.788  1.00  0.00              
ATOM   3883  C   THR   483      -4.386  -9.221 -11.890  1.00  0.00              
ATOM   3884  O   THR   483      -4.972  -8.424 -12.625  1.00  0.00              
ATOM   3885  OG1 THR   483      -5.644 -12.397 -10.634  1.00  0.00           O  
ATOM   3886  CG2 THR   483      -6.901 -10.369 -11.035  1.00  0.00           C  
ATOM   3887  N   SER   484      -3.444  -8.864 -11.005  1.00  0.00              
ATOM   3888  CA  SER   484      -3.171  -7.489 -10.805  1.00  0.00              
ATOM   3889  CB  SER   484      -2.210  -7.184  -9.639  1.00  0.00              
ATOM   3890  C   SER   484      -2.680  -6.947 -12.102  1.00  0.00              
ATOM   3891  O   SER   484      -3.041  -5.837 -12.489  1.00  0.00              
ATOM   3892  OG  SER   484      -0.948  -7.797  -9.834  1.00  0.00           O  
ATOM   3893  N   LEU   485      -1.954  -7.778 -12.872  1.00  0.00              
ATOM   3894  CA  LEU   485      -1.400  -7.341 -14.114  1.00  0.00              
ATOM   3895  CB  LEU   485      -0.728  -8.432 -14.915  1.00  0.00              
ATOM   3896  C   LEU   485      -2.562  -6.886 -14.955  1.00  0.00              
ATOM   3897  O   LEU   485      -2.446  -6.010 -15.806  1.00  0.00              
ATOM   3898  CG  LEU   485       0.000  -7.844 -16.123  1.00  0.00           C  
ATOM   3899  CD1 LEU   485       1.396  -7.319 -15.750  1.00  0.00           C  
ATOM   3900  CD2 LEU   485      -0.059  -8.800 -17.309  1.00  0.00           C  
ATOM   3901  N   LEU   486      -3.733  -7.493 -14.730  1.00  0.00              
ATOM   3902  CA  LEU   486      -4.966  -7.117 -15.363  1.00  0.00              
ATOM   3903  CB  LEU   486      -5.485  -5.722 -14.997  1.00  0.00              
ATOM   3904  C   LEU   486      -4.848  -7.213 -16.826  1.00  0.00              
ATOM   3905  O   LEU   486      -5.208  -6.305 -17.582  1.00  0.00              
ATOM   3906  CG  LEU   486      -6.889  -5.510 -15.576  1.00  0.00           C  
ATOM   3907  CD1 LEU   486      -7.895  -6.499 -14.966  1.00  0.00           C  
ATOM   3908  CD2 LEU   486      -7.319  -4.047 -15.462  1.00  0.00           C  
ATOM   3909  N   GLY   487      -4.312  -8.362 -17.247  1.00  0.00              
ATOM   3910  CA  GLY   487      -4.198  -8.579 -18.644  1.00  0.00              
ATOM   3911  C   GLY   487      -3.265  -7.514 -19.077  1.00  0.00              
ATOM   3912  O   GLY   487      -3.355  -6.986 -20.182  1.00  0.00              
ATOM   3913  N   ASN   488      -2.353  -7.170 -18.155  1.00  0.00              
ATOM   3914  CA  ASN   488      -1.407  -6.113 -18.324  1.00  0.00              
ATOM   3915  CB  ASN   488      -0.109  -6.440 -19.064  1.00  0.00              
ATOM   3916  C   ASN   488      -2.043  -4.918 -18.925  1.00  0.00              
ATOM   3917  O   ASN   488      -1.790  -4.603 -20.090  1.00  0.00              
ATOM   3918  CG  ASN   488       0.788  -5.234 -18.827  1.00  0.00           C  
ATOM   3919  OD1 ASN   488       0.942  -4.392 -19.709  1.00  0.00           O  
ATOM   3920  ND2 ASN   488       1.364  -5.126 -17.598  1.00  0.00           N  
ATOM   3921  N   ILE   489      -2.821  -4.211 -18.067  1.00  0.00              
ATOM   3922  CA  ILE   489      -3.694  -3.109 -18.354  1.00  0.00              
ATOM   3923  CB  ILE   489      -3.099  -1.755 -18.069  1.00  0.00              
ATOM   3924  C   ILE   489      -4.085  -3.249 -19.773  1.00  0.00              
ATOM   3925  O   ILE   489      -3.643  -2.538 -20.678  1.00  0.00              
ATOM   3926  CG2 ILE   489      -2.815  -1.698 -16.559  1.00  0.00           C  
ATOM   3927  CG1 ILE   489      -1.846  -1.476 -18.909  1.00  0.00           C  
ATOM   3928  CD1 ILE   489      -0.654  -2.348 -18.526  1.00  0.00           C  
ATOM   3929  N   GLY   490      -4.978  -4.223 -19.973  1.00  0.00              
ATOM   3930  CA  GLY   490      -5.352  -4.540 -21.307  1.00  0.00              
ATOM   3931  C   GLY   490      -6.107  -3.393 -21.849  1.00  0.00              
ATOM   3932  O   GLY   490      -5.913  -2.973 -22.991  1.00  0.00              
ATOM   3933  N   GLY   491      -6.987  -2.843 -21.001  1.00  0.00              
ATOM   3934  CA  GLY   491      -7.866  -1.832 -21.491  1.00  0.00              
ATOM   3935  C   GLY   491      -7.090  -0.649 -21.942  1.00  0.00              
ATOM   3936  O   GLY   491      -7.320  -0.131 -23.035  1.00  0.00              
ATOM   3937  N   GLN   492      -6.132  -0.213 -21.107  1.00  0.00              
ATOM   3938  CA  GLN   492      -5.350   0.933 -21.421  1.00  0.00              
ATOM   3939  CB  GLN   492      -4.369   1.330 -20.307  1.00  0.00              
ATOM   3940  C   GLN   492      -4.574   0.552 -22.622  1.00  0.00              
ATOM   3941  O   GLN   492      -4.247   1.369 -23.483  1.00  0.00              
ATOM   3942  CG  GLN   492      -5.046   1.623 -18.963  1.00  0.00           C  
ATOM   3943  CD  GLN   492      -6.077   2.735 -19.123  1.00  0.00           C  
ATOM   3944  OE1 GLN   492      -5.873   3.703 -19.854  1.00  0.00           O  
ATOM   3945  NE2 GLN   492      -7.226   2.588 -18.410  1.00  0.00           N  
ATOM   3946  N   LEU   493      -4.274  -0.749 -22.699  1.00  0.00              
ATOM   3947  CA  LEU   493      -3.503  -1.238 -23.784  1.00  0.00              
ATOM   3948  CB  LEU   493      -3.272  -2.762 -23.709  1.00  0.00              
ATOM   3949  C   LEU   493      -4.198  -0.887 -25.046  1.00  0.00              
ATOM   3950  O   LEU   493      -5.421  -0.809 -25.144  1.00  0.00              
ATOM   3951  CG  LEU   493      -2.365  -3.355 -24.806  1.00  0.00           C  
ATOM   3952  CD1 LEU   493      -3.053  -3.389 -26.180  1.00  0.00           C  
ATOM   3953  CD2 LEU   493      -1.001  -2.647 -24.831  1.00  0.00           C  
ATOM   3954  N   GLY   494      -3.394  -0.595 -26.064  1.00  0.00              
ATOM   3955  CA  GLY   494      -3.993  -0.243 -27.304  1.00  0.00              
ATOM   3956  C   GLY   494      -4.119   1.249 -27.336  1.00  0.00              
ATOM   3957  O   GLY   494      -4.522   1.809 -28.351  1.00  0.00              
ATOM   3958  N   LEU   495      -3.775   1.950 -26.235  1.00  0.00              
ATOM   3959  CA  LEU   495      -3.931   3.384 -26.268  1.00  0.00              
ATOM   3960  CB  LEU   495      -3.727   4.107 -24.923  1.00  0.00              
ATOM   3961  C   LEU   495      -3.040   4.022 -27.248  1.00  0.00              
ATOM   3962  O   LEU   495      -3.441   4.912 -27.997  1.00  0.00              
ATOM   3963  CG  LEU   495      -4.924   3.979 -23.964  1.00  0.00           C  
ATOM   3964  CD1 LEU   495      -4.715   4.820 -22.694  1.00  0.00           C  
ATOM   3965  CD2 LEU   495      -6.247   4.302 -24.678  1.00  0.00           C  
ATOM   3966  N   PHE   496      -1.796   3.566 -27.289  1.00  0.00              
ATOM   3967  CA  PHE   496      -0.892   4.276 -28.115  1.00  0.00              
ATOM   3968  CB  PHE   496       0.541   4.128 -27.581  1.00  0.00              
ATOM   3969  C   PHE   496      -1.019   3.711 -29.487  1.00  0.00              
ATOM   3970  O   PHE   496      -0.071   3.184 -30.069  1.00  0.00              
ATOM   3971  CG  PHE   496       0.942   2.692 -27.590  1.00  0.00           C  
ATOM   3972  CD1 PHE   496       0.305   1.751 -26.817  1.00  0.00           C  
ATOM   3973  CD2 PHE   496       1.991   2.297 -28.379  1.00  0.00           C  
ATOM   3974  CE1 PHE   496       0.694   0.434 -26.837  1.00  0.00           C  
ATOM   3975  CE2 PHE   496       2.389   0.984 -28.404  1.00  0.00           C  
ATOM   3976  CZ  PHE   496       1.741   0.048 -27.635  1.00  0.00           C  
ATOM   3977  N   VAL   497      -2.212   3.896 -30.074  1.00  0.00              
ATOM   3978  CA  VAL   497      -2.451   3.318 -31.355  1.00  0.00              
ATOM   3979  CB  VAL   497      -3.858   3.454 -31.862  1.00  0.00              
ATOM   3980  C   VAL   497      -1.588   3.980 -32.361  1.00  0.00              
ATOM   3981  O   VAL   497      -1.489   5.198 -32.502  1.00  0.00              
ATOM   3982  CG1 VAL   497      -3.885   2.958 -33.319  1.00  0.00           C  
ATOM   3983  CG2 VAL   497      -4.806   2.680 -30.934  1.00  0.00           C  
ATOM   3984  N   GLY   498      -0.851   3.171 -33.105  1.00  0.00              
ATOM   3985  CA  GLY   498      -0.135   3.864 -34.115  1.00  0.00              
ATOM   3986  C   GLY   498       0.997   4.591 -33.476  1.00  0.00              
ATOM   3987  O   GLY   498       1.727   5.317 -34.148  1.00  0.00              
ATOM   3988  N   ALA   499       1.170   4.431 -32.146  1.00  0.00              
ATOM   3989  CA  ALA   499       2.336   4.993 -31.546  1.00  0.00              
ATOM   3990  CB  ALA   499       2.451   4.689 -30.043  1.00  0.00              
ATOM   3991  C   ALA   499       3.373   4.226 -32.247  1.00  0.00              
ATOM   3992  O   ALA   499       4.410   4.733 -32.670  1.00  0.00              
ATOM   3993  N   SER   500       3.027   2.950 -32.445  1.00  0.00              
ATOM   3994  CA  SER   500       3.891   2.065 -33.129  1.00  0.00              
ATOM   3995  CB  SER   500       3.312   0.644 -33.265  1.00  0.00              
ATOM   3996  C   SER   500       4.178   2.605 -34.509  1.00  0.00              
ATOM   3997  O   SER   500       5.330   2.611 -34.946  1.00  0.00              
ATOM   3998  OG  SER   500       2.113   0.667 -34.025  1.00  0.00           O  
ATOM   3999  N   VAL   501       3.155   3.112 -35.231  1.00  0.00              
ATOM   4000  CA  VAL   501       3.414   3.568 -36.578  1.00  0.00              
ATOM   4001  CB  VAL   501       2.185   4.014 -37.325  1.00  0.00              
ATOM   4002  C   VAL   501       4.346   4.723 -36.485  1.00  0.00              
ATOM   4003  O   VAL   501       5.221   4.940 -37.324  1.00  0.00              
ATOM   4004  CG1 VAL   501       1.780   5.428 -36.880  1.00  0.00           C  
ATOM   4005  CG2 VAL   501       2.472   3.902 -38.829  1.00  0.00           C  
ATOM   4006  N   LEU   502       4.186   5.477 -35.395  1.00  0.00              
ATOM   4007  CA  LEU   502       4.971   6.642 -35.167  1.00  0.00              
ATOM   4008  CB  LEU   502       4.660   7.335 -33.829  1.00  0.00              
ATOM   4009  C   LEU   502       6.377   6.249 -35.113  1.00  0.00              
ATOM   4010  O   LEU   502       7.245   7.090 -35.303  1.00  0.00              
ATOM   4011  CG  LEU   502       3.251   7.950 -33.752  1.00  0.00           C  
ATOM   4012  CD1 LEU   502       3.013   8.626 -32.392  1.00  0.00           C  
ATOM   4013  CD2 LEU   502       2.989   8.895 -34.938  1.00  0.00           C  
ATOM   4014  N   THR   503       6.644   4.976 -34.810  1.00  0.00              
ATOM   4015  CA  THR   503       8.011   4.589 -34.705  1.00  0.00              
ATOM   4016  CB  THR   503       8.203   3.144 -34.388  1.00  0.00              
ATOM   4017  C   THR   503       8.682   4.864 -36.009  1.00  0.00              
ATOM   4018  O   THR   503       9.867   5.187 -36.038  1.00  0.00              
ATOM   4019  OG1 THR   503       9.527   2.961 -33.919  1.00  0.00           O  
ATOM   4020  CG2 THR   503       7.982   2.306 -35.659  1.00  0.00           C  
ATOM   4021  N   LEU   504       7.961   4.716 -37.134  1.00  0.00              
ATOM   4022  CA  LEU   504       8.606   5.016 -38.384  1.00  0.00              
ATOM   4023  CB  LEU   504       7.729   4.707 -39.606  1.00  0.00              
ATOM   4024  C   LEU   504       8.955   6.459 -38.386  1.00  0.00              
ATOM   4025  O   LEU   504      10.043   6.865 -38.792  1.00  0.00              
ATOM   4026  CG  LEU   504       7.571   3.194 -39.846  1.00  0.00           C  
ATOM   4027  CD1 LEU   504       8.891   2.570 -40.325  1.00  0.00           C  
ATOM   4028  CD2 LEU   504       7.023   2.485 -38.600  1.00  0.00           C  
ATOM   4029  N   VAL   505       8.027   7.273 -37.881  1.00  0.00              
ATOM   4030  CA  VAL   505       8.231   8.681 -37.798  1.00  0.00              
ATOM   4031  CB  VAL   505       7.040   9.390 -37.230  1.00  0.00              
ATOM   4032  C   VAL   505       9.370   8.914 -36.862  1.00  0.00              
ATOM   4033  O   VAL   505       9.964   9.987 -36.855  1.00  0.00              
ATOM   4034  CG1 VAL   505       7.344  10.893 -37.176  1.00  0.00           C  
ATOM   4035  CG2 VAL   505       5.806   9.027 -38.070  1.00  0.00           C  
ATOM   4036  N   GLU   506       9.615   7.944 -35.968  1.00  0.00              
ATOM   4037  CA  GLU   506      10.625   8.010 -34.957  1.00  0.00              
ATOM   4038  CB  GLU   506      10.452   6.865 -33.946  1.00  0.00              
ATOM   4039  C   GLU   506      12.001   7.949 -35.516  1.00  0.00              
ATOM   4040  O   GLU   506      12.862   8.744 -35.148  1.00  0.00              
ATOM   4041  CG  GLU   506      11.116   7.125 -32.601  1.00  0.00           C  
ATOM   4042  CD  GLU   506      10.847   5.914 -31.733  1.00  0.00           C  
ATOM   4043  OE1 GLU   506       9.814   5.230 -31.962  1.00  0.00           O  
ATOM   4044  OE2 GLU   506      11.680   5.656 -30.827  1.00  0.00           O  
ATOM   4045  N   ILE   507      12.224   6.969 -36.403  1.00  0.00              
ATOM   4046  CA  ILE   507      13.467   6.625 -37.028  1.00  0.00              
ATOM   4047  CB  ILE   507      13.369   5.283 -37.693  1.00  0.00              
ATOM   4048  C   ILE   507      13.916   7.622 -38.042  1.00  0.00              
ATOM   4049  O   ILE   507      15.116   7.831 -38.202  1.00  0.00              
ATOM   4050  CG2 ILE   507      12.339   5.371 -38.826  1.00  0.00           C  
ATOM   4051  CG1 ILE   507      14.744   4.787 -38.144  1.00  0.00           C  
ATOM   4052  CD1 ILE   507      14.730   3.321 -38.573  1.00  0.00           C  
ATOM   4053  N   ILE   508      12.973   8.271 -38.748  1.00  0.00              
ATOM   4054  CA  ILE   508      13.315   9.043 -39.909  1.00  0.00              
ATOM   4055  CB  ILE   508      12.120   9.771 -40.463  1.00  0.00              
ATOM   4056  C   ILE   508      14.400  10.051 -39.641  1.00  0.00              
ATOM   4057  O   ILE   508      15.376  10.094 -40.387  1.00  0.00              
ATOM   4058  CG2 ILE   508      11.101   8.721 -40.933  1.00  0.00           C  
ATOM   4059  CG1 ILE   508      11.553  10.754 -39.425  1.00  0.00           C  
ATOM   4060  CD1 ILE   508      10.485  11.692 -39.988  1.00  0.00           C  
ATOM   4061  N   GLU   509      14.300  10.874 -38.583  1.00  0.00              
ATOM   4062  CA  GLU   509      15.308  11.875 -38.354  1.00  0.00              
ATOM   4063  CB  GLU   509      14.891  12.892 -37.275  1.00  0.00              
ATOM   4064  C   GLU   509      16.633  11.294 -37.962  1.00  0.00              
ATOM   4065  O   GLU   509      17.663  11.689 -38.501  1.00  0.00              
ATOM   4066  CG  GLU   509      14.416  12.254 -35.969  1.00  0.00           C  
ATOM   4067  CD  GLU   509      12.954  11.866 -36.155  1.00  0.00           C  
ATOM   4068  OE1 GLU   509      12.386  12.199 -37.230  1.00  0.00           O  
ATOM   4069  OE2 GLU   509      12.384  11.238 -35.223  1.00  0.00           O  
ATOM   4070  N   PHE   510      16.653  10.343 -37.014  1.00  0.00              
ATOM   4071  CA  PHE   510      17.886   9.798 -36.521  1.00  0.00              
ATOM   4072  CB  PHE   510      17.675   8.864 -35.319  1.00  0.00              
ATOM   4073  C   PHE   510      18.570   9.021 -37.597  1.00  0.00              
ATOM   4074  O   PHE   510      19.782   9.119 -37.770  1.00  0.00              
ATOM   4075  CG  PHE   510      19.015   8.370 -34.903  1.00  0.00           C  
ATOM   4076  CD1 PHE   510      19.545   7.228 -35.455  1.00  0.00           C  
ATOM   4077  CD2 PHE   510      19.745   9.059 -33.962  1.00  0.00           C  
ATOM   4078  CE1 PHE   510      20.785   6.775 -35.069  1.00  0.00           C  
ATOM   4079  CE2 PHE   510      20.985   8.612 -33.573  1.00  0.00           C  
ATOM   4080  CZ  PHE   510      21.506   7.467 -34.126  1.00  0.00           C  
ATOM   4081  N   GLY   511      17.825   8.193 -38.343  1.00  0.00              
ATOM   4082  CA  GLY   511      18.503   7.420 -39.336  1.00  0.00              
ATOM   4083  C   GLY   511      19.058   8.319 -40.390  1.00  0.00              
ATOM   4084  O   GLY   511      20.220   8.198 -40.775  1.00  0.00              
ATOM   4085  N   PHE   512      18.229   9.251 -40.887  1.00  0.00              
ATOM   4086  CA  PHE   512      18.649  10.097 -41.961  1.00  0.00              
ATOM   4087  CB  PHE   512      17.508  10.959 -42.532  1.00  0.00              
ATOM   4088  C   PHE   512      19.716  11.021 -41.508  1.00  0.00              
ATOM   4089  O   PHE   512      20.749  11.163 -42.161  1.00  0.00              
ATOM   4090  CG  PHE   512      18.045  11.688 -43.718  1.00  0.00           C  
ATOM   4091  CD1 PHE   512      18.723  12.877 -43.572  1.00  0.00           C  
ATOM   4092  CD2 PHE   512      17.868  11.177 -44.983  1.00  0.00           C  
ATOM   4093  CE1 PHE   512      19.216  13.543 -44.669  1.00  0.00           C  
ATOM   4094  CE2 PHE   512      18.358  11.838 -46.084  1.00  0.00           C  
ATOM   4095  CZ  PHE   512      19.034  13.024 -45.929  1.00  0.00           C  
ATOM   4096  N   TYR   513      19.502  11.663 -40.352  1.00  0.00              
ATOM   4097  CA  TYR   513      20.453  12.635 -39.946  1.00  0.00              
ATOM   4098  CB  TYR   513      19.832  13.849 -39.237  1.00  0.00              
ATOM   4099  C   TYR   513      21.356  11.976 -39.001  1.00  0.00              
ATOM   4100  O   TYR   513      20.910  11.358 -38.040  1.00  0.00              
ATOM   4101  CG  TYR   513      18.928  14.505 -40.222  1.00  0.00           C  
ATOM   4102  CD1 TYR   513      19.437  15.300 -41.223  1.00  0.00           C  
ATOM   4103  CD2 TYR   513      17.567  14.325 -40.142  1.00  0.00           C  
ATOM   4104  CE1 TYR   513      18.600  15.904 -42.132  1.00  0.00           C  
ATOM   4105  CE2 TYR   513      16.725  14.926 -41.047  1.00  0.00           C  
ATOM   4106  CZ  TYR   513      17.242  15.716 -42.045  1.00  0.00           C  
ATOM   4107  OH  TYR   513      16.380  16.334 -42.976  1.00  0.00           O  
ATOM   4108  N   ARG   514      22.664  12.063 -39.273  1.00  0.00              
ATOM   4109  CA  ARG   514      23.524  11.472 -38.318  1.00  0.00              
ATOM   4110  CB  ARG   514      24.955  11.238 -38.837  1.00  0.00              
ATOM   4111  C   ARG   514      23.576  12.495 -37.242  1.00  0.00              
ATOM   4112  O   ARG   514      24.496  13.309 -37.184  1.00  0.00              
ATOM   4113  CG  ARG   514      25.804  10.371 -37.903  1.00  0.00           C  
ATOM   4114  CD  ARG   514      26.506  11.148 -36.788  1.00  0.00           C  
ATOM   4115  NE  ARG   514      27.654  11.881 -37.393  1.00  0.00           N  
ATOM   4116  CZ  ARG   514      28.873  11.273 -37.481  1.00  0.00           C  
ATOM   4117  NH1 ARG   514      29.026   9.987 -37.047  1.00  0.00           N  
ATOM   4118  NH2 ARG   514      29.940  11.948 -37.999  1.00  0.00           N  
ATOM   4119  N   SER   515      22.554  12.477 -36.363  1.00  0.00              
ATOM   4120  CA  SER   515      22.530  13.379 -35.264  1.00  0.00              
ATOM   4121  CB  SER   515      21.269  13.281 -34.393  1.00  0.00              
ATOM   4122  C   SER   515      23.666  12.920 -34.499  1.00  0.00              
ATOM   4123  O   SER   515      24.110  11.785 -34.655  1.00  0.00              
ATOM   4124  OG  SER   515      20.135  13.695 -35.142  1.00  0.00           O  
ATOM   4125  N   ARG   516      24.213  13.796 -33.679  1.00  0.00              
ATOM   4126  CA  ARG   516      25.364  13.272 -33.080  1.00  0.00              
ATOM   4127  CB  ARG   516      26.633  13.984 -33.577  1.00  0.00              
ATOM   4128  C   ARG   516      25.261  13.532 -31.630  1.00  0.00              
ATOM   4129  O   ARG   516      24.920  14.638 -31.213  1.00  0.00              
ATOM   4130  CG  ARG   516      27.955  13.490 -32.989  1.00  0.00           C  
ATOM   4131  CD  ARG   516      29.143  14.327 -33.471  1.00  0.00           C  
ATOM   4132  NE  ARG   516      30.395  13.705 -32.955  1.00  0.00           N  
ATOM   4133  CZ  ARG   516      30.917  14.093 -31.756  1.00  0.00           C  
ATOM   4134  NH1 ARG   516      30.270  15.022 -30.994  1.00  0.00           N  
ATOM   4135  NH2 ARG   516      32.094  13.554 -31.323  1.00  0.00           N  
ATOM   4136  N   GLY   517      25.552  12.495 -30.828  1.00  0.00              
ATOM   4137  CA  GLY   517      25.626  12.695 -29.419  1.00  0.00              
ATOM   4138  C   GLY   517      24.591  11.927 -28.667  1.00  0.00              
ATOM   4139  O   GLY   517      24.924  11.259 -27.689  1.00  0.00              
ATOM   4140  N   ALA   518      23.308  11.976 -29.072  1.00  0.00              
ATOM   4141  CA  ALA   518      22.350  11.305 -28.244  1.00  0.00              
ATOM   4142  CB  ALA   518      22.623   9.807 -28.009  1.00  0.00              
ATOM   4143  C   ALA   518      22.373  12.031 -26.943  1.00  0.00              
ATOM   4144  O   ALA   518      22.996  13.081 -26.789  1.00  0.00              
ATOM   4145  N   ILE   519      21.596  11.541 -25.978  1.00  0.00              
ATOM   4146  CA  ILE   519      21.638  12.148 -24.690  1.00  0.00              
ATOM   4147  CB  ILE   519      20.625  13.257 -24.541  1.00  0.00              
ATOM   4148  C   ILE   519      21.239  11.010 -23.805  1.00  0.00              
ATOM   4149  O   ILE   519      20.911   9.934 -24.301  1.00  0.00              
ATOM   4150  CG2 ILE   519      20.752  13.884 -23.140  1.00  0.00           C  
ATOM   4151  CG1 ILE   519      20.823  14.302 -25.651  1.00  0.00           C  
ATOM   4152  CD1 ILE   519      19.676  15.303 -25.762  1.00  0.00           C  
ATOM   4153  N   ARG   520      21.248  11.195 -22.478  1.00  0.00              
ATOM   4154  CA  ARG   520      20.817  10.123 -21.631  1.00  0.00              
ATOM   4155  CB  ARG   520      19.323   9.788 -21.783  1.00  0.00              
ATOM   4156  C   ARG   520      21.597   8.883 -21.877  1.00  0.00              
ATOM   4157  O   ARG   520      21.086   7.909 -22.426  1.00  0.00              
ATOM   4158  CG  ARG   520      18.874   8.587 -20.947  1.00  0.00           C  
ATOM   4159  CD  ARG   520      19.073   8.770 -19.442  1.00  0.00           C  
ATOM   4160  NE  ARG   520      18.306   9.977 -19.029  1.00  0.00           N  
ATOM   4161  CZ  ARG   520      18.077  10.217 -17.705  1.00  0.00           C  
ATOM   4162  NH1 ARG   520      18.528   9.336 -16.765  1.00  0.00           N  
ATOM   4163  NH2 ARG   520      17.399  11.338 -17.323  1.00  0.00           N  
ATOM   4164  N   ARG   521      22.871   8.909 -21.455  1.00  0.00              
ATOM   4165  CA  ARG   521      23.697   7.745 -21.520  1.00  0.00              
ATOM   4166  CB  ARG   521      23.148   6.588 -20.670  1.00  0.00              
ATOM   4167  C   ARG   521      23.831   7.234 -22.900  1.00  0.00              
ATOM   4168  O   ARG   521      23.288   6.172 -23.206  1.00  0.00              
ATOM   4169  CG  ARG   521      23.225   6.830 -19.164  1.00  0.00           C  
ATOM   4170  CD  ARG   521      24.228   5.909 -18.468  1.00  0.00           C  
ATOM   4171  NE  ARG   521      23.680   4.525 -18.554  1.00  0.00           N  
ATOM   4172  CZ  ARG   521      24.504   3.466 -18.805  1.00  0.00           C  
ATOM   4173  NH1 ARG   521      25.842   3.663 -18.991  1.00  0.00           N  
ATOM   4174  NH2 ARG   521      23.987   2.205 -18.876  1.00  0.00           N  
ATOM   4175  N   SER   522      24.575   7.930 -23.790  1.00  0.00              
ATOM   4176  CA  SER   522      24.436   7.278 -25.037  1.00  0.00              
ATOM   4177  CB  SER   522      23.009   7.462 -25.607  1.00  0.00              
ATOM   4178  C   SER   522      25.383   7.631 -26.113  1.00  0.00              
ATOM   4179  O   SER   522      26.584   7.354 -26.078  1.00  0.00              
ATOM   4180  OG  SER   522      22.729   6.511 -26.627  1.00  0.00           O  
ATOM   4181  N   ASP   523      24.748   8.136 -27.183  1.00  0.00              
ATOM   4182  CA  ASP   523      25.386   8.461 -28.399  1.00  0.00              
ATOM   4183  CB  ASP   523      26.725   9.194 -28.202  1.00  0.00              
ATOM   4184  C   ASP   523      25.658   7.151 -29.059  1.00  0.00              
ATOM   4185  O   ASP   523      24.744   6.539 -29.607  1.00  0.00              
ATOM   4186  CG  ASP   523      27.232   9.659 -29.561  1.00  0.00           C  
ATOM   4187  OD1 ASP   523      26.443   9.613 -30.543  1.00  0.00           O  
ATOM   4188  OD2 ASP   523      28.419  10.073 -29.632  1.00  0.00           O  
ATOM   4189  N   TRP   524      26.946   6.748 -29.088  1.00  0.00              
ATOM   4190  CA  TRP   524      27.427   5.508 -29.631  1.00  0.00              
ATOM   4191  CB  TRP   524      28.951   5.521 -29.777  1.00  0.00              
ATOM   4192  C   TRP   524      27.141   4.337 -28.742  1.00  0.00              
ATOM   4193  O   TRP   524      26.743   3.269 -29.206  1.00  0.00              
ATOM   4194  CG  TRP   524      29.470   6.412 -30.870  1.00  0.00           C  
ATOM   4195  CD2 TRP   524      30.096   5.898 -32.050  1.00  0.00           C  
ATOM   4196  CD1 TRP   524      29.507   7.772 -30.966  1.00  0.00           C  
ATOM   4197  NE1 TRP   524      30.113   8.138 -32.145  1.00  0.00           N  
ATOM   4198  CE2 TRP   524      30.483   6.993 -32.821  1.00  0.00           C  
ATOM   4199  CE3 TRP   524      30.333   4.617 -32.453  1.00  0.00           C  
ATOM   4200  CZ2 TRP   524      31.118   6.821 -34.017  1.00  0.00           C  
ATOM   4201  CZ3 TRP   524      30.968   4.445 -33.662  1.00  0.00           C  
ATOM   4202  CH2 TRP   524      31.352   5.526 -34.428  1.00  0.00           C  
ATOM   4203  N   LYS   525      27.377   4.546 -27.433  1.00  0.00              
ATOM   4204  CA  LYS   525      27.348   3.623 -26.329  1.00  0.00              
ATOM   4205  CB  LYS   525      26.505   4.120 -25.132  1.00  0.00              
ATOM   4206  C   LYS   525      26.985   2.255 -26.671  1.00  0.00              
ATOM   4207  O   LYS   525      25.894   1.952 -27.146  1.00  0.00              
ATOM   4208  CG  LYS   525      25.030   4.419 -25.422  1.00  0.00           C  
ATOM   4209  CD  LYS   525      24.113   3.196 -25.490  1.00  0.00           C  
ATOM   4210  CE  LYS   525      24.066   2.391 -24.190  1.00  0.00           C  
ATOM   4211  NZ  LYS   525      23.160   1.232 -24.348  1.00  0.00           N  
ATOM   4212  N   GLN   526      27.991   1.405 -26.428  1.00  0.00              
ATOM   4213  CA  GLN   526      27.937   0.001 -26.571  1.00  0.00              
ATOM   4214  CB  GLN   526      26.691  -0.582 -25.888  1.00  0.00              
ATOM   4215  C   GLN   526      27.869  -0.348 -28.023  1.00  0.00              
ATOM   4216  O   GLN   526      28.118  -1.493 -28.393  1.00  0.00              
ATOM   4217  CG  GLN   526      26.712  -2.101 -25.787  1.00  0.00           C  
ATOM   4218  CD  GLN   526      27.743  -2.448 -24.726  1.00  0.00           C  
ATOM   4219  OE1 GLN   526      28.735  -1.742 -24.555  1.00  0.00           O  
ATOM   4220  NE2 GLN   526      27.500  -3.559 -23.982  1.00  0.00           N  
ATOM   4221  N   ASN   527      27.530   0.623 -28.893  1.00  0.00              
ATOM   4222  CA  ASN   527      27.598   0.349 -30.295  1.00  0.00              
ATOM   4223  CB  ASN   527      26.887   1.380 -31.186  1.00  0.00              
ATOM   4224  C   ASN   527      29.044   0.362 -30.632  1.00  0.00              
ATOM   4225  O   ASN   527      29.544  -0.496 -31.356  1.00  0.00              
ATOM   4226  CG  ASN   527      25.404   1.056 -31.128  1.00  0.00           C  
ATOM   4227  OD1 ASN   527      25.027  -0.084 -30.860  1.00  0.00           O  
ATOM   4228  ND2 ASN   527      24.541   2.071 -31.400  1.00  0.00           N  
ATOM   4229  N   LEU   528      29.739   1.379 -30.089  1.00  0.00              
ATOM   4230  CA  LEU   528      31.142   1.559 -30.288  1.00  0.00              
ATOM   4231  CB  LEU   528      31.643   2.926 -29.796  1.00  0.00              
ATOM   4232  C   LEU   528      31.873   0.491 -29.545  1.00  0.00              
ATOM   4233  O   LEU   528      32.902  -0.001 -30.007  1.00  0.00              
ATOM   4234  CG  LEU   528      33.141   3.164 -30.053  1.00  0.00           C  
ATOM   4235  CD1 LEU   528      33.463   3.107 -31.555  1.00  0.00           C  
ATOM   4236  CD2 LEU   528      33.606   4.480 -29.412  1.00  0.00           C  
ATOM   4237  N   ARG   529      31.335   0.092 -28.373  1.00  0.00              
ATOM   4238  CA  ARG   529      32.034  -0.844 -27.539  1.00  0.00              
ATOM   4239  CB  ARG   529      31.227  -1.276 -26.304  1.00  0.00              
ATOM   4240  C   ARG   529      32.324  -2.082 -28.324  1.00  0.00              
ATOM   4241  O   ARG   529      33.470  -2.523 -28.404  1.00  0.00              
ATOM   4242  CG  ARG   529      31.958  -2.311 -25.446  1.00  0.00           C  
ATOM   4243  CD  ARG   529      33.164  -1.757 -24.685  1.00  0.00           C  
ATOM   4244  NE  ARG   529      33.786  -2.900 -23.960  1.00  0.00           N  
ATOM   4245  CZ  ARG   529      33.260  -3.330 -22.777  1.00  0.00           C  
ATOM   4246  NH1 ARG   529      32.152  -2.722 -22.261  1.00  0.00           N  
ATOM   4247  NH2 ARG   529      33.836  -4.375 -22.114  1.00  0.00           N  
ATOM   4248  N   LYS   530      31.292  -2.655 -28.960  1.00  0.00              
ATOM   4249  CA  LYS   530      31.474  -3.863 -29.704  1.00  0.00              
ATOM   4250  CB  LYS   530      30.153  -4.459 -30.216  1.00  0.00              
ATOM   4251  C   LYS   530      32.326  -3.634 -30.898  1.00  0.00              
ATOM   4252  O   LYS   530      33.201  -4.446 -31.194  1.00  0.00              
ATOM   4253  CG  LYS   530      29.339  -5.180 -29.142  1.00  0.00           C  
ATOM   4254  CD  LYS   530      30.047  -6.409 -28.569  1.00  0.00           C  
ATOM   4255  CE  LYS   530      29.168  -7.244 -27.635  1.00  0.00           C  
ATOM   4256  NZ  LYS   530      29.909  -8.436 -27.166  1.00  0.00           N  
ATOM   4257  N   SER   531      32.104  -2.507 -31.600  1.00  0.00              
ATOM   4258  CA  SER   531      32.795  -2.267 -32.831  1.00  0.00              
ATOM   4259  CB  SER   531      32.474  -0.890 -33.443  1.00  0.00              
ATOM   4260  C   SER   531      34.260  -2.333 -32.563  1.00  0.00              
ATOM   4261  O   SER   531      35.008  -2.982 -33.293  1.00  0.00              
ATOM   4262  OG  SER   531      32.913   0.152 -32.585  1.00  0.00           O  
ATOM   4263  N   ILE   532      34.699  -1.662 -31.488  1.00  0.00              
ATOM   4264  CA  ILE   532      36.078  -1.672 -31.102  1.00  0.00              
ATOM   4265  CB  ILE   532      36.348  -0.755 -29.943  1.00  0.00              
ATOM   4266  C   ILE   532      36.426  -3.047 -30.635  1.00  0.00              
ATOM   4267  O   ILE   532      37.459  -3.603 -31.006  1.00  0.00              
ATOM   4268  CG2 ILE   532      37.826  -0.912 -29.550  1.00  0.00           C  
ATOM   4269  CG1 ILE   532      35.952   0.693 -30.281  1.00  0.00           C  
ATOM   4270  CD1 ILE   532      36.730   1.292 -31.450  1.00  0.00           C  
ATOM   4271  N   SER   533      35.520  -3.649 -29.842  1.00  0.00              
ATOM   4272  CA  SER   533      35.803  -4.885 -29.174  1.00  0.00              
ATOM   4273  CB  SER   533      34.583  -5.454 -28.429  1.00  0.00              
ATOM   4274  C   SER   533      36.232  -5.907 -30.167  1.00  0.00              
ATOM   4275  O   SER   533      37.121  -6.709 -29.885  1.00  0.00              
ATOM   4276  OG  SER   533      34.925  -6.675 -27.790  1.00  0.00           O  
ATOM   4277  N   ARG   534      35.629  -5.911 -31.366  1.00  0.00              
ATOM   4278  CA  ARG   534      36.021  -6.930 -32.287  1.00  0.00              
ATOM   4279  CB  ARG   534      34.808  -7.756 -32.737  1.00  0.00              
ATOM   4280  C   ARG   534      36.632  -6.256 -33.470  1.00  0.00              
ATOM   4281  O   ARG   534      35.977  -5.490 -34.175  1.00  0.00              
ATOM   4282  CG  ARG   534      35.142  -9.138 -33.284  1.00  0.00           C  
ATOM   4283  CD  ARG   534      33.930 -10.071 -33.246  1.00  0.00           C  
ATOM   4284  NE  ARG   534      33.551 -10.215 -31.811  1.00  0.00           N  
ATOM   4285  CZ  ARG   534      32.287 -10.590 -31.460  1.00  0.00           C  
ATOM   4286  NH1 ARG   534      31.358 -10.855 -32.425  1.00  0.00           N  
ATOM   4287  NH2 ARG   534      31.952 -10.696 -30.141  1.00  0.00           N  
ATOM   4288  N   SER   535      37.928  -6.524 -33.710  1.00  0.00              
ATOM   4289  CA  SER   535      38.600  -5.909 -34.813  1.00  0.00              
ATOM   4290  CB  SER   535      40.077  -6.329 -34.914  1.00  0.00              
ATOM   4291  C   SER   535      37.924  -6.352 -36.066  1.00  0.00              
ATOM   4292  O   SER   535      37.480  -5.529 -36.866  1.00  0.00              
ATOM   4293  OG  SER   535      40.693  -5.693 -36.024  1.00  0.00           O  
ATOM   4294  N   ARG   536      37.821  -7.681 -36.254  1.00  0.00              
ATOM   4295  CA  ARG   536      37.202  -8.229 -37.424  1.00  0.00              
ATOM   4296  CB  ARG   536      37.598  -9.695 -37.672  1.00  0.00              
ATOM   4297  C   ARG   536      35.741  -8.201 -37.162  1.00  0.00              
ATOM   4298  O   ARG   536      35.294  -8.476 -36.051  1.00  0.00              
ATOM   4299  CG  ARG   536      39.108  -9.895 -37.822  1.00  0.00           C  
ATOM   4300  CD  ARG   536      39.542 -11.361 -37.748  1.00  0.00           C  
ATOM   4301  NE  ARG   536      41.032 -11.393 -37.731  1.00  0.00           N  
ATOM   4302  CZ  ARG   536      41.735 -11.632 -38.876  1.00  0.00           C  
ATOM   4303  NH1 ARG   536      41.075 -11.888 -40.044  1.00  0.00           N  
ATOM   4304  NH2 ARG   536      43.099 -11.623 -38.851  1.00  0.00           N  
ATOM   4305  N   GLU   537      34.943  -7.859 -38.183  1.00  0.00              
ATOM   4306  CA  GLU   537      33.540  -7.827 -37.933  1.00  0.00              
ATOM   4307  CB  GLU   537      32.721  -7.051 -38.980  1.00  0.00              
ATOM   4308  C   GLU   537      33.053  -9.232 -37.914  1.00  0.00              
ATOM   4309  O   GLU   537      33.723 -10.141 -38.399  1.00  0.00              
ATOM   4310  CG  GLU   537      32.930  -5.537 -38.919  1.00  0.00           C  
ATOM   4311  CD  GLU   537      31.945  -4.887 -39.880  1.00  0.00           C  
ATOM   4312  OE1 GLU   537      31.299  -5.634 -40.663  1.00  0.00           O  
ATOM   4313  OE2 GLU   537      31.821  -3.633 -39.841  1.00  0.00           O  
ATOM   4314  N   VAL   538      31.876  -9.449 -37.301  1.00  0.00              
ATOM   4315  CA  VAL   538      31.320 -10.764 -37.281  1.00  0.00              
ATOM   4316  CB  VAL   538      30.043 -10.866 -36.501  1.00  0.00              
ATOM   4317  C   VAL   538      30.994 -11.078 -38.706  1.00  0.00              
ATOM   4318  O   VAL   538      30.668 -10.196 -39.497  1.00  0.00              
ATOM   4319  CG1 VAL   538      28.954 -10.075 -37.246  1.00  0.00           C  
ATOM   4320  CG2 VAL   538      29.705 -12.352 -36.300  1.00  0.00           C  
ATOM   4321  N   THR   539      31.106 -12.363 -39.065  1.00  0.00              
ATOM   4322  CA  THR   539      30.940 -12.854 -40.404  1.00  0.00              
ATOM   4323  CB  THR   539      31.341 -14.293 -40.531  1.00  0.00              
ATOM   4324  C   THR   539      29.537 -12.761 -40.946  1.00  0.00              
ATOM   4325  O   THR   539      29.381 -12.546 -42.144  1.00  0.00              
ATOM   4326  OG1 THR   539      32.702 -14.460 -40.163  1.00  0.00           O  
ATOM   4327  CG2 THR   539      31.118 -14.732 -41.987  1.00  0.00           C  
ATOM   4328  N   ALA   540      28.496 -12.902 -40.096  1.00  0.00              
ATOM   4329  CA  ALA   540      27.104 -13.095 -40.467  1.00  0.00              
ATOM   4330  CB  ALA   540      26.160 -13.082 -39.255  1.00  0.00              
ATOM   4331  C   ALA   540      26.541 -12.133 -41.485  1.00  0.00              
ATOM   4332  O   ALA   540      26.984 -10.998 -41.652  1.00  0.00              
ATOM   4333  N   THR   541      25.496 -12.608 -42.209  1.00  0.00              
ATOM   4334  CA  THR   541      24.864 -11.848 -43.252  1.00  0.00              
ATOM   4335  CB  THR   541      24.124 -12.697 -44.244  1.00  0.00              
ATOM   4336  C   THR   541      23.866 -10.939 -42.622  1.00  0.00              
ATOM   4337  O   THR   541      22.854 -11.376 -42.074  1.00  0.00              
ATOM   4338  OG1 THR   541      25.011 -13.624 -44.854  1.00  0.00           O  
ATOM   4339  CG2 THR   541      23.499 -11.781 -45.311  1.00  0.00           C  
ATOM   4340  N   GLU   542      24.153  -9.628 -42.689  1.00  0.00              
ATOM   4341  CA  GLU   542      23.294  -8.642 -42.126  1.00  0.00              
ATOM   4342  CB  GLU   542      23.890  -7.971 -40.879  1.00  0.00              
ATOM   4343  C   GLU   542      23.178  -7.586 -43.162  1.00  0.00              
ATOM   4344  O   GLU   542      24.159  -7.183 -43.785  1.00  0.00              
ATOM   4345  CG  GLU   542      24.118  -8.937 -39.714  1.00  0.00           C  
ATOM   4346  CD  GLU   542      24.864  -8.182 -38.623  1.00  0.00           C  
ATOM   4347  OE1 GLU   542      24.940  -6.928 -38.719  1.00  0.00           O  
ATOM   4348  OE2 GLU   542      25.369  -8.848 -37.680  1.00  0.00           O  
ATOM   4349  N   GLU   543      21.957  -7.105 -43.394  1.00  0.00              
ATOM   4350  CA  GLU   543      21.854  -6.082 -44.376  1.00  0.00              
ATOM   4351  CB  GLU   543      20.678  -6.304 -45.340  1.00  0.00              
ATOM   4352  C   GLU   543      21.580  -4.838 -43.609  1.00  0.00              
ATOM   4353  O   GLU   543      20.854  -4.862 -42.616  1.00  0.00              
ATOM   4354  CG  GLU   543      20.809  -7.567 -46.195  1.00  0.00           C  
ATOM   4355  CD  GLU   543      21.770  -7.277 -47.338  1.00  0.00           C  
ATOM   4356  OE1 GLU   543      22.325  -6.147 -47.371  1.00  0.00           O  
ATOM   4357  OE2 GLU   543      21.958  -8.180 -48.195  1.00  0.00           O  
ATOM   4358  N   LYS   544      22.199  -3.721 -44.024  1.00  0.00              
ATOM   4359  CA  LYS   544      21.958  -2.479 -43.358  1.00  0.00              
ATOM   4360  CB  LYS   544      23.223  -1.606 -43.317  1.00  0.00              
ATOM   4361  C   LYS   544      20.988  -1.781 -44.247  1.00  0.00              
ATOM   4362  O   LYS   544      20.957  -0.556 -44.352  1.00  0.00              
ATOM   4363  CG  LYS   544      23.136  -0.365 -42.428  1.00  0.00           C  
ATOM   4364  CD  LYS   544      23.233  -0.673 -40.933  1.00  0.00           C  
ATOM   4365  CE  LYS   544      23.416   0.576 -40.068  1.00  0.00           C  
ATOM   4366  NZ  LYS   544      23.612   0.190 -38.653  1.00  0.00           N  
ATOM   4367  N   GLU   545      20.149  -2.583 -44.912  1.00  0.00              
ATOM   4368  CA  GLU   545      19.131  -2.059 -45.762  1.00  0.00              
ATOM   4369  CB  GLU   545      18.580  -3.120 -46.729  1.00  0.00              
ATOM   4370  C   GLU   545      18.063  -1.658 -44.792  1.00  0.00              
ATOM   4371  O   GLU   545      18.319  -1.767 -43.596  1.00  0.00              
ATOM   4372  CG  GLU   545      19.604  -3.569 -47.771  1.00  0.00           C  
ATOM   4373  CD  GLU   545      18.930  -4.608 -48.651  1.00  0.00           C  
ATOM   4374  OE1 GLU   545      17.705  -4.456 -48.899  1.00  0.00           O  
ATOM   4375  OE2 GLU   545      19.625  -5.565 -49.083  1.00  0.00           O  
ATOM   4376  N   PRO   546      16.901  -1.179 -45.146  1.00  0.00              
ATOM   4377  CA  PRO   546      16.507  -0.992 -46.514  1.00  0.00              
ATOM   4378  CB  PRO   546      14.980  -1.003 -46.532  1.00  0.00              
ATOM   4379  C   PRO   546      17.047   0.254 -47.108  1.00  0.00              
ATOM   4380  O   PRO   546      17.502   1.138 -46.383  1.00  0.00              
ATOM   4381  CD  PRO   546      15.760  -1.533 -44.314  1.00  0.00           C  
ATOM   4382  CG  PRO   546      14.599  -1.803 -45.280  1.00  0.00           C  
ATOM   4383  N   LEU   547      17.007   0.314 -48.446  1.00  0.00              
ATOM   4384  CA  LEU   547      17.404   1.470 -49.177  1.00  0.00              
ATOM   4385  CB  LEU   547      17.696   1.165 -50.654  1.00  0.00              
ATOM   4386  C   LEU   547      16.214   2.357 -49.134  1.00  0.00              
ATOM   4387  O   LEU   547      15.099   1.890 -48.907  1.00  0.00              
ATOM   4388  CG  LEU   547      18.664  -0.017 -50.857  1.00  0.00           C  
ATOM   4389  CD1 LEU   547      20.005   0.214 -50.144  1.00  0.00           C  
ATOM   4390  CD2 LEU   547      18.005  -1.358 -50.493  1.00  0.00           C  
ATOM   4391  N   CYS   548      16.418   3.672 -49.312  1.00  0.00              
ATOM   4392  CA  CYS   548      15.285   4.541 -49.401  1.00  0.00              
ATOM   4393  CB  CYS   548      15.635   6.033 -49.280  1.00  0.00              
ATOM   4394  C   CYS   548      14.774   4.298 -50.782  1.00  0.00              
ATOM   4395  O   CYS   548      15.294   3.426 -51.479  1.00  0.00              
ATOM   4396  SG  CYS   548      16.284   6.465 -47.637  1.00  0.00           S  
ATOM   4397  N   SER   549      13.723   5.022 -51.212  1.00  0.00              
ATOM   4398  CA  SER   549      13.231   4.763 -52.534  1.00  0.00              
ATOM   4399  CB  SER   549      12.055   5.666 -52.941  1.00  0.00              
ATOM   4400  C   SER   549      14.354   5.014 -53.486  1.00  0.00              
ATOM   4401  O   SER   549      14.780   6.151 -53.686  1.00  0.00              
ATOM   4402  OG  SER   549      10.940   5.423 -52.095  1.00  0.00           O  
ATOM   4403  N   VAL   550      14.872   3.924 -54.086  1.00  0.00              
ATOM   4404  CA  VAL   550      15.942   4.044 -55.028  1.00  0.00              
ATOM   4405  CB  VAL   550      17.229   3.420 -54.570  1.00  0.00              
ATOM   4406  C   VAL   550      15.502   3.331 -56.264  1.00  0.00              
ATOM   4407  O   VAL   550      14.972   2.223 -56.197  1.00  0.00              
ATOM   4408  CG1 VAL   550      17.011   1.909 -54.385  1.00  0.00           C  
ATOM   4409  CG2 VAL   550      18.327   3.771 -55.588  1.00  0.00           C  
ATOM   4410  N   GLU   551      15.689   3.967 -57.436  1.00  0.00              
ATOM   4411  CA  GLU   551      15.242   3.353 -58.650  1.00  0.00              
ATOM   4412  CB  GLU   551      15.399   4.263 -59.881  1.00  0.00              
ATOM   4413  C   GLU   551      16.038   2.115 -58.914  1.00  0.00              
ATOM   4414  O   GLU   551      15.477   1.048 -59.156  1.00  0.00              
ATOM   4415  CG  GLU   551      16.849   4.660 -60.170  1.00  0.00           C  
ATOM   4416  CD  GLU   551      16.878   5.416 -61.490  1.00  0.00           C  
ATOM   4417  OE1 GLU   551      16.052   6.353 -61.655  1.00  0.00           O  
ATOM   4418  OE2 GLU   551      17.724   5.061 -62.354  1.00  0.00           O  
ATOM   4419  N   ASN   552      17.379   2.220 -58.850  1.00  0.00              
ATOM   4420  CA  ASN   552      18.197   1.073 -59.115  1.00  0.00              
ATOM   4421  CB  ASN   552      19.280   1.320 -60.179  1.00  0.00              
ATOM   4422  C   ASN   552      18.884   0.761 -57.829  1.00  0.00              
ATOM   4423  O   ASN   552      19.530   1.622 -57.234  1.00  0.00              
ATOM   4424  CG  ASN   552      19.897  -0.021 -60.550  1.00  0.00           C  
ATOM   4425  OD1 ASN   552      20.366  -0.764 -59.689  1.00  0.00           O  
ATOM   4426  ND2 ASN   552      19.891  -0.346 -61.871  1.00  0.00           N  
ATOM   4427  N   GLY   553      18.745  -0.489 -57.351  1.00  0.00              
ATOM   4428  CA  GLY   553      19.318  -0.820 -56.082  1.00  0.00              
ATOM   4429  C   GLY   553      20.801  -0.710 -56.140  1.00  0.00              
ATOM   4430  O   GLY   553      21.400  -0.067 -55.279  1.00  0.00              
ATOM   4431  N   ASP   554      21.423  -1.306 -57.181  1.00  0.00              
ATOM   4432  CA  ASP   554      22.856  -1.350 -57.302  1.00  0.00              
ATOM   4433  CB  ASP   554      23.479  -0.001 -57.705  1.00  0.00              
ATOM   4434  C   ASP   554      23.433  -1.745 -55.978  1.00  0.00              
ATOM   4435  O   ASP   554      22.756  -2.325 -55.131  1.00  0.00              
ATOM   4436  CG  ASP   554      23.056   0.318 -59.132  1.00  0.00           C  
ATOM   4437  OD1 ASP   554      23.054  -0.618 -59.976  1.00  0.00           O  
ATOM   4438  OD2 ASP   554      22.736   1.508 -59.398  1.00  0.00           O  
ATOM   4439  N   THR   555      24.738  -1.493 -55.782  1.00  0.00              
ATOM   4440  CA  THR   555      25.266  -1.759 -54.481  1.00  0.00              
ATOM   4441  CB  THR   555      26.535  -2.578 -54.500  1.00  0.00              
ATOM   4442  C   THR   555      25.506  -0.427 -53.848  1.00  0.00              
ATOM   4443  O   THR   555      26.483   0.265 -54.135  1.00  0.00              
ATOM   4444  OG1 THR   555      26.994  -2.798 -53.175  1.00  0.00           O  
ATOM   4445  CG2 THR   555      27.616  -1.898 -55.360  1.00  0.00           C  
ATOM   4446  N   GLN   556      24.575  -0.013 -52.973  1.00  0.00              
ATOM   4447  CA  GLN   556      24.696   1.297 -52.418  1.00  0.00              
ATOM   4448  CB  GLN   556      23.462   1.741 -51.613  1.00  0.00              
ATOM   4449  C   GLN   556      25.864   1.422 -51.499  1.00  0.00              
ATOM   4450  O   GLN   556      26.675   2.334 -51.652  1.00  0.00              
ATOM   4451  CG  GLN   556      22.205   1.961 -52.454  1.00  0.00           C  
ATOM   4452  CD  GLN   556      21.143   2.551 -51.537  1.00  0.00           C  
ATOM   4453  OE1 GLN   556      21.402   2.826 -50.366  1.00  0.00           O  
ATOM   4454  NE2 GLN   556      19.913   2.755 -52.079  1.00  0.00           N  
ATOM   4455  N   LEU   557      26.011   0.504 -50.524  1.00  0.00              
ATOM   4456  CA  LEU   557      27.044   0.770 -49.567  1.00  0.00              
ATOM   4457  CB  LEU   557      26.591   1.623 -48.362  1.00  0.00              
ATOM   4458  C   LEU   557      27.565  -0.493 -48.971  1.00  0.00              
ATOM   4459  O   LEU   557      28.084  -1.377 -49.651  1.00  0.00              
ATOM   4460  CG  LEU   557      26.152   3.068 -48.684  1.00  0.00           C  
ATOM   4461  CD1 LEU   557      27.258   3.838 -49.421  1.00  0.00           C  
ATOM   4462  CD2 LEU   557      24.776   3.129 -49.365  1.00  0.00           C  
ATOM   4463  N   SER   558      27.410  -0.569 -47.633  1.00  0.00              
ATOM   4464  CA  SER   558      27.964  -1.579 -46.785  1.00  0.00              
ATOM   4465  CB  SER   558      27.337  -1.617 -45.380  1.00  0.00              
ATOM   4466  C   SER   558      27.837  -2.928 -47.389  1.00  0.00              
ATOM   4467  O   SER   558      26.855  -3.259 -48.052  1.00  0.00              
ATOM   4468  OG  SER   558      27.624  -0.410 -44.687  1.00  0.00           O  
ATOM   4469  N   LYS   559      28.894  -3.732 -47.166  1.00  0.00              
ATOM   4470  CA  LYS   559      28.985  -5.067 -47.662  1.00  0.00              
ATOM   4471  CB  LYS   559      30.420  -5.621 -47.608  1.00  0.00              
ATOM   4472  C   LYS   559      28.105  -5.936 -46.775  1.00  0.00              
ATOM   4473  O   LYS   559      26.868  -5.699 -46.758  1.00  0.00              
ATOM   4474  CG  LYS   559      30.600  -6.952 -48.339  1.00  0.00           C  
ATOM   4475  CD  LYS   559      32.066  -7.307 -48.595  1.00  0.00           C  
ATOM   4476  CE  LYS   559      32.827  -7.715 -47.332  1.00  0.00           C  
ATOM   4477  NZ  LYS   559      32.888  -6.577 -46.388  1.00  0.00           N  
ATOM   4478  OXT LYS   559      28.658  -6.848 -46.104  1.00  0.00           O  
TER
