# Supplementary material for: A Na+ leak channel cloned from Trichoplax adhaerens extends extracellular pH and Ca2+ sensing for the DEG/ENaC family close to the base of Metazoa
Source: J Biol Chem. 2019 Sep 15;294(44):16320–36. doi: 10.1074/jbc.RA119.010542 (PMC6827283; doi:10.1074/jbc.RA119.010542)
Supplement: Supporting Information [file supp_RA119.010542_155050_1_supp_391149_pxf4hm.zip › SupplementaryFile2/TadNaC9.pdb]

REMARK  99  Chain ID : 1
REMARK  99  Residues : 515
REMARK  99  Atoms    : 4114
REMARK  99  File     : final.sc.pdb
ATOM      1  N   MET     1      -4.033 -19.500  38.688  1.00  0.00              
ATOM      2  CA  MET     1      -3.126 -18.512  39.546  1.00  0.00              
ATOM      3  CB  MET     1      -3.265 -18.879  41.032  1.00  0.00              
ATOM      4  C   MET     1      -1.618 -19.169  39.615  1.00  0.00              
ATOM      5  O   MET     1      -1.497 -20.024  40.480  1.00  0.00              
ATOM      6  CG  MET     1      -4.707 -19.027  41.512  1.00  0.00           C  
ATOM      7  SD  MET     1      -5.539 -17.466  41.896  1.00  0.00           S  
ATOM      8  CE  MET     1      -4.455 -16.767  43.096  1.00  0.00           C  
ATOM      9  N   GLU     2      -0.587 -18.642  38.960  1.00  0.00              
ATOM     10  CA  GLU     2       0.627 -19.033  39.251  1.00  0.00              
ATOM     11  CB  GLU     2       1.256 -19.319  37.879  1.00  0.00              
ATOM     12  C   GLU     2       1.653 -18.051  39.680  1.00  0.00              
ATOM     13  O   GLU     2       2.863 -18.297  39.646  1.00  0.00              
ATOM     14  CG  GLU     2       0.884 -20.760  37.493  1.00  0.00           C  
ATOM     15  CD  GLU     2       1.412 -21.235  36.170  1.00  0.00           C  
ATOM     16  OE1 GLU     2       2.438 -20.728  35.666  1.00  0.00           O  
ATOM     17  OE2 GLU     2       0.769 -22.166  35.614  1.00  0.00           O  
ATOM     18  N   THR     3       1.176 -16.911  40.158  1.00  0.00              
ATOM     19  CA  THR     3       2.097 -15.848  40.714  1.00  0.00              
ATOM     20  CB  THR     3       1.274 -14.740  41.371  1.00  0.00              
ATOM     21  C   THR     3       3.089 -15.820  41.859  1.00  0.00              
ATOM     22  O   THR     3       2.969 -15.205  42.922  1.00  0.00              
ATOM     23  OG1 THR     3       0.371 -14.212  40.399  1.00  0.00           O  
ATOM     24  CG2 THR     3       2.162 -13.629  41.874  1.00  0.00           C  
ATOM     25  N   ALA     4       4.170 -16.518  41.527  1.00  0.00              
ATOM     26  CA  ALA     4       5.501 -16.621  42.217  1.00  0.00              
ATOM     27  CB  ALA     4       6.349 -17.905  42.073  1.00  0.00              
ATOM     28  C   ALA     4       6.488 -15.510  41.848  1.00  0.00              
ATOM     29  O   ALA     4       6.851 -15.364  40.685  1.00  0.00              
ATOM     30  N   ASN     5       6.909 -14.742  42.844  1.00  0.00              
ATOM     31  CA  ASN     5       7.884 -13.689  42.627  1.00  0.00              
ATOM     32  CB  ASN     5       7.471 -12.283  43.064  1.00  0.00              
ATOM     33  C   ASN     5       9.368 -13.651  42.529  1.00  0.00              
ATOM     34  O   ASN     5       9.970 -12.734  41.951  1.00  0.00              
ATOM     35  CG  ASN     5       8.554 -11.235  42.734  1.00  0.00           C  
ATOM     36  OD1 ASN     5       8.632 -10.775  41.605  1.00  0.00           O  
ATOM     37  ND2 ASN     5       9.467 -10.925  43.657  1.00  0.00           N  
ATOM     38  N   ASN     6      10.055 -14.553  43.213  1.00  0.00              
ATOM     39  CA  ASN     6      11.514 -14.525  43.385  1.00  0.00              
ATOM     40  CB  ASN     6      11.912 -16.023  43.389  1.00  0.00              
ATOM     41  C   ASN     6      12.379 -14.250  42.336  1.00  0.00              
ATOM     42  O   ASN     6      12.413 -15.387  41.843  1.00  0.00              
ATOM     43  CG  ASN     6      11.406 -16.779  42.169  1.00  0.00           C  
ATOM     44  OD1 ASN     6      10.222 -17.118  42.071  1.00  0.00           O  
ATOM     45  ND2 ASN     6      12.308 -17.056  41.234  1.00  0.00           N  
ATOM     46  N   ASP     7      13.169 -13.168  41.967  1.00  0.00              
ATOM     47  CA  ASP     7      14.081 -13.591  40.742  1.00  0.00              
ATOM     48  CB  ASP     7      13.618 -12.735  39.549  1.00  0.00              
ATOM     49  C   ASP     7      15.474 -13.539  41.375  1.00  0.00              
ATOM     50  O   ASP     7      16.445 -14.237  40.988  1.00  0.00              
ATOM     51  CG  ASP     7      12.537 -13.416  38.715  1.00  0.00           C  
ATOM     52  OD1 ASP     7      12.120 -14.538  39.066  1.00  0.00           O  
ATOM     53  OD2 ASP     7      12.112 -12.837  37.688  1.00  0.00           O  
ATOM     54  N   ILE     8      15.584 -12.570  42.316  1.00  0.00              
ATOM     55  CA  ILE     8      16.942 -12.357  42.919  1.00  0.00              
ATOM     56  CB  ILE     8      18.144 -11.592  42.278  1.00  0.00              
ATOM     57  C   ILE     8      16.271 -11.796  44.195  1.00  0.00              
ATOM     58  O   ILE     8      15.720 -10.697  44.140  1.00  0.00              
ATOM     59  CG1 ILE     8      18.662 -12.386  41.078  1.00  0.00           C  
ATOM     60  CG2 ILE     8      19.260 -11.393  43.299  1.00  0.00           C  
ATOM     61  CD1 ILE     8      19.719 -11.721  40.295  1.00  0.00           C  
ATOM     62  N   GLN     9      16.309 -12.504  45.329  1.00  0.00              
ATOM     63  CA  GLN     9      15.690 -11.989  46.489  1.00  0.00              
ATOM     64  CB  GLN     9      15.842 -13.092  47.543  1.00  0.00              
ATOM     65  C   GLN     9      16.680 -11.137  47.261  1.00  0.00              
ATOM     66  O   GLN     9      17.467 -11.770  47.964  1.00  0.00              
ATOM     67  CG  GLN     9      15.387 -14.474  47.070  1.00  0.00           C  
ATOM     68  CD  GLN     9      13.903 -14.719  47.301  1.00  0.00           C  
ATOM     69  OE1 GLN     9      13.056 -14.323  46.488  1.00  0.00           O  
ATOM     70  NE2 GLN     9      13.580 -15.378  48.411  1.00  0.00           N  
ATOM     71  N   SER    10      16.686  -9.805  47.180  1.00  0.00              
ATOM     72  CA  SER    10      17.749  -9.120  47.897  1.00  0.00              
ATOM     73  CB  SER    10      17.255  -7.652  47.726  1.00  0.00              
ATOM     74  C   SER    10      18.153  -9.444  49.399  1.00  0.00              
ATOM     75  O   SER    10      19.272  -9.406  49.900  1.00  0.00              
ATOM     76  OG  SER    10      15.853  -7.692  47.471  1.00  0.00           O  
ATOM     77  N   THR    11      17.057  -9.702  50.112  1.00  0.00              
ATOM     78  CA  THR    11      17.408  -9.898  51.601  1.00  0.00              
ATOM     79  CB  THR    11      16.215  -9.413  52.456  1.00  0.00              
ATOM     80  C   THR    11      18.006 -11.348  51.936  1.00  0.00              
ATOM     81  O   THR    11      18.719 -11.687  52.876  1.00  0.00              
ATOM     82  OG1 THR    11      15.088 -10.278  52.353  1.00  0.00           O  
ATOM     83  CG2 THR    11      15.702  -8.077  51.860  1.00  0.00           C  
ATOM     84  N   ASN    12      17.508 -12.221  51.062  1.00  0.00              
ATOM     85  CA  ASN    12      17.948 -13.657  51.474  1.00  0.00              
ATOM     86  CB  ASN    12      16.742 -14.585  51.374  1.00  0.00              
ATOM     87  C   ASN    12      19.385 -13.911  50.818  1.00  0.00              
ATOM     88  O   ASN    12      20.334 -14.537  51.279  1.00  0.00              
ATOM     89  CG  ASN    12      15.684 -14.300  52.415  1.00  0.00           C  
ATOM     90  OD1 ASN    12      15.924 -14.153  53.617  1.00  0.00           O  
ATOM     91  ND2 ASN    12      14.441 -14.205  51.956  1.00  0.00           N  
ATOM     92  N   LEU    13      19.389 -13.407  49.584  1.00  0.00              
ATOM     93  CA  LEU    13      20.720 -13.777  48.878  1.00  0.00              
ATOM     94  CB  LEU    13      20.399 -13.869  47.394  1.00  0.00              
ATOM     95  C   LEU    13      21.370 -12.516  48.639  1.00  0.00              
ATOM     96  O   LEU    13      21.294 -11.875  47.588  1.00  0.00              
ATOM     97  CG  LEU    13      19.334 -14.922  47.085  1.00  0.00           C  
ATOM     98  CD1 LEU    13      19.080 -14.968  45.600  1.00  0.00           C  
ATOM     99  CD2 LEU    13      19.779 -16.286  47.600  1.00  0.00           C  
ATOM    100  N   GLU    14      21.977 -12.103  49.746  1.00  0.00              
ATOM    101  CA  GLU    14      22.766 -10.793  50.041  1.00  0.00              
ATOM    102  CB  GLU    14      23.580 -10.669  51.325  1.00  0.00              
ATOM    103  C   GLU    14      23.763 -10.556  48.800  1.00  0.00              
ATOM    104  O   GLU    14      24.750 -11.278  48.617  1.00  0.00              
ATOM    105  CG  GLU    14      22.721 -10.782  52.578  1.00  0.00           C  
ATOM    106  CD  GLU    14      23.491 -10.481  53.843  1.00  0.00           C  
ATOM    107  OE1 GLU    14      23.698 -11.408  54.654  1.00  0.00           O  
ATOM    108  OE2 GLU    14      23.889  -9.309  54.028  1.00  0.00           O  
ATOM    109  N   LYS    15      23.442  -9.522  48.041  1.00  0.00              
ATOM    110  CA  LYS    15      24.161  -9.133  46.919  1.00  0.00              
ATOM    111  CB  LYS    15      23.313  -8.414  45.877  1.00  0.00              
ATOM    112  C   LYS    15      25.353  -8.217  47.268  1.00  0.00              
ATOM    113  O   LYS    15      26.458  -8.223  46.736  1.00  0.00              
ATOM    114  CG  LYS    15      22.226  -9.265  45.228  1.00  0.00           C  
ATOM    115  CD  LYS    15      21.438  -8.416  44.230  1.00  0.00           C  
ATOM    116  CE  LYS    15      20.358  -9.222  43.532  1.00  0.00           C  
ATOM    117  NZ  LYS    15      19.692  -8.399  42.478  1.00  0.00           N  
ATOM    118  N   ASP    16      25.027  -7.361  48.236  1.00  0.00              
ATOM    119  CA  ASP    16      26.169  -6.349  48.546  1.00  0.00              
ATOM    120  CB  ASP    16      25.570  -5.131  49.258  1.00  0.00              
ATOM    121  C   ASP    16      27.242  -6.895  49.499  1.00  0.00              
ATOM    122  O   ASP    16      28.350  -6.383  49.597  1.00  0.00              
ATOM    123  CG  ASP    16      24.799  -4.205  48.311  1.00  0.00           C  
ATOM    124  OD1 ASP    16      24.826  -4.413  47.074  1.00  0.00           O  
ATOM    125  OD2 ASP    16      24.167  -3.253  48.817  1.00  0.00           O  
ATOM    126  N   PHE    17      26.855  -7.938  50.227  1.00  0.00              
ATOM    127  CA  PHE    17      27.806  -8.541  51.181  1.00  0.00              
ATOM    128  CB  PHE    17      27.253  -8.540  52.610  1.00  0.00              
ATOM    129  C   PHE    17      28.533  -9.749  50.580  1.00  0.00              
ATOM    130  O   PHE    17      29.748  -9.880  50.671  1.00  0.00              
ATOM    131  CG  PHE    17      26.918  -7.166  53.120  1.00  0.00           C  
ATOM    132  CD1 PHE    17      27.902  -6.181  53.196  1.00  0.00           C  
ATOM    133  CD2 PHE    17      25.609  -6.836  53.471  1.00  0.00           C  
ATOM    134  CE1 PHE    17      27.590  -4.884  53.612  1.00  0.00           C  
ATOM    135  CE2 PHE    17      25.285  -5.541  53.889  1.00  0.00           C  
ATOM    136  CZ  PHE    17      26.279  -4.563  53.958  1.00  0.00           C  
ATOM    137  N   ALA    18      27.763 -10.569  49.873  1.00  0.00              
ATOM    138  CA  ALA    18      28.284 -11.797  49.284  1.00  0.00              
ATOM    139  CB  ALA    18      27.419 -12.967  49.775  1.00  0.00              
ATOM    140  C   ALA    18      28.533 -11.984  47.820  1.00  0.00              
ATOM    141  O   ALA    18      29.263 -12.910  47.457  1.00  0.00              
ATOM    142  N   ASN    19      27.989 -11.116  46.981  1.00  0.00              
ATOM    143  CA  ASN    19      28.201 -11.106  45.550  1.00  0.00              
ATOM    144  CB  ASN    19      26.699 -11.077  45.187  1.00  0.00              
ATOM    145  C   ASN    19      29.264 -10.054  45.214  1.00  0.00              
ATOM    146  O   ASN    19      29.502  -9.673  44.066  1.00  0.00              
ATOM    147  CG  ASN    19      26.157 -12.505  44.954  1.00  0.00           C  
ATOM    148  OD1 ASN    19      26.695 -13.243  44.145  1.00  0.00           O  
ATOM    149  ND2 ASN    19      25.159 -12.917  45.728  1.00  0.00           N  
ATOM    150  N   ALA    20      29.927  -9.507  46.225  1.00  0.00              
ATOM    151  CA  ALA    20      30.850  -8.415  45.988  1.00  0.00              
ATOM    152  CB  ALA    20      31.561  -8.041  47.288  1.00  0.00              
ATOM    153  C   ALA    20      31.805  -7.786  45.052  1.00  0.00              
ATOM    154  O   ALA    20      32.374  -6.724  45.300  1.00  0.00              
ATOM    155  N   THR    21      32.051  -8.515  43.964  1.00  0.00              
ATOM    156  CA  THR    21      32.951  -7.972  42.847  1.00  0.00              
ATOM    157  CB  THR    21      32.763  -9.191  41.888  1.00  0.00              
ATOM    158  C   THR    21      32.336  -6.743  42.067  1.00  0.00              
ATOM    159  O   THR    21      31.099  -6.690  41.931  1.00  0.00              
ATOM    160  OG1 THR    21      31.594  -8.980  41.085  1.00  0.00           O  
ATOM    161  CG2 THR    21      32.587 -10.490  42.660  1.00  0.00           C  
ATOM    162  N   SER    22      33.168  -5.844  41.546  1.00  0.00              
ATOM    163  CA  SER    22      32.496  -4.793  40.812  1.00  0.00              
ATOM    164  CB  SER    22      33.569  -3.730  40.617  1.00  0.00              
ATOM    165  C   SER    22      31.464  -4.507  39.788  1.00  0.00              
ATOM    166  O   SER    22      30.757  -3.497  39.810  1.00  0.00              
ATOM    167  OG  SER    22      33.995  -3.224  41.866  1.00  0.00           O  
ATOM    168  N   TYR    23      31.370  -5.439  38.852  1.00  0.00              
ATOM    169  CA  TYR    23      30.329  -5.286  37.728  1.00  0.00              
ATOM    170  CB  TYR    23      30.566  -6.093  36.476  1.00  0.00              
ATOM    171  C   TYR    23      29.076  -5.919  38.198  1.00  0.00              
ATOM    172  O   TYR    23      28.017  -5.556  37.688  1.00  0.00              
ATOM    173  CG  TYR    23      31.810  -5.751  35.689  1.00  0.00           C  
ATOM    174  CD1 TYR    23      32.503  -4.544  35.892  1.00  0.00           C  
ATOM    175  CD2 TYR    23      32.250  -6.591  34.699  1.00  0.00           C  
ATOM    176  CE1 TYR    23      33.610  -4.223  35.096  1.00  0.00           C  
ATOM    177  CE2 TYR    23      33.336  -6.250  33.884  1.00  0.00           C  
ATOM    178  CZ  TYR    23      33.992  -5.075  34.103  1.00  0.00           C  
ATOM    179  OH  TYR    23      35.058  -4.777  33.292  1.00  0.00           O  
ATOM    180  N   HIS    24      29.130  -6.762  39.228  1.00  0.00              
ATOM    181  CA  HIS    24      27.969  -7.338  39.889  1.00  0.00              
ATOM    182  CB  HIS    24      28.436  -8.373  40.906  1.00  0.00              
ATOM    183  C   HIS    24      27.201  -6.341  40.776  1.00  0.00              
ATOM    184  O   HIS    24      26.073  -6.612  41.166  1.00  0.00              
ATOM    185  CG  HIS    24      27.335  -9.002  41.697  1.00  0.00           C  
ATOM    186  ND1 HIS    24      26.004  -8.684  41.523  1.00  0.00           N  
ATOM    187  CD2 HIS    24      27.369  -9.933  42.678  1.00  0.00           C  
ATOM    188  CE1 HIS    24      25.268  -9.391  42.362  1.00  0.00           C  
ATOM    189  NE2 HIS    24      26.073 -10.157  43.075  1.00  0.00           N  
ATOM    190  N   GLY    25      27.796  -5.181  41.051  1.00  0.00              
ATOM    191  CA  GLY    25      27.195  -4.159  41.821  1.00  0.00              
ATOM    192  C   GLY    25      26.528  -2.973  41.150  1.00  0.00              
ATOM    193  O   GLY    25      25.571  -2.482  41.750  1.00  0.00              
ATOM    194  N   PHE    26      26.964  -2.538  39.967  1.00  0.00              
ATOM    195  CA  PHE    26      26.453  -1.455  39.256  1.00  0.00              
ATOM    196  CB  PHE    26      27.125  -1.343  37.882  1.00  0.00              
ATOM    197  C   PHE    26      24.937  -1.292  39.388  1.00  0.00              
ATOM    198  O   PHE    26      24.409  -0.294  39.853  1.00  0.00              
ATOM    199  CG  PHE    26      26.949   0.006  37.233  1.00  0.00           C  
ATOM    200  CD1 PHE    26      26.017   0.192  36.216  1.00  0.00           C  
ATOM    201  CD2 PHE    26      27.705   1.095  37.655  1.00  0.00           C  
ATOM    202  CE1 PHE    26      25.836   1.447  35.632  1.00  0.00           C  
ATOM    203  CE2 PHE    26      27.537   2.352  37.080  1.00  0.00           C  
ATOM    204  CZ  PHE    26      26.599   2.531  36.065  1.00  0.00           C  
ATOM    205  N   GLY    27      24.242  -2.326  38.913  1.00  0.00              
ATOM    206  CA  GLY    27      22.760  -2.302  38.988  1.00  0.00              
ATOM    207  C   GLY    27      22.220  -1.996  40.363  1.00  0.00              
ATOM    208  O   GLY    27      21.153  -1.399  40.427  1.00  0.00              
ATOM    209  N   GLN    28      22.888  -2.420  41.429  1.00  0.00              
ATOM    210  CA  GLN    28      22.578  -2.158  42.780  1.00  0.00              
ATOM    211  CB  GLN    28      23.455  -2.971  43.725  1.00  0.00              
ATOM    212  C   GLN    28      22.718  -0.603  43.165  1.00  0.00              
ATOM    213  O   GLN    28      21.871   0.035  43.796  1.00  0.00              
ATOM    214  CG  GLN    28      23.349  -4.478  43.534  1.00  0.00           C  
ATOM    215  CD  GLN    28      24.241  -5.232  44.495  1.00  0.00           C  
ATOM    216  OE1 GLN    28      25.455  -5.020  44.535  1.00  0.00           O  
ATOM    217  NE2 GLN    28      23.646  -6.117  45.275  1.00  0.00           N  
ATOM    218  N   PHE    29      23.849  -0.060  42.736  1.00  0.00              
ATOM    219  CA  PHE    29      24.089   1.318  43.058  1.00  0.00              
ATOM    220  CB  PHE    29      25.601   1.526  43.161  1.00  0.00              
ATOM    221  C   PHE    29      23.392   2.401  42.286  1.00  0.00              
ATOM    222  O   PHE    29      23.430   3.585  42.627  1.00  0.00              
ATOM    223  CG  PHE    29      26.162   0.878  44.439  1.00  0.00           C  
ATOM    224  CD1 PHE    29      26.149   1.591  45.626  1.00  0.00           C  
ATOM    225  CD2 PHE    29      26.656  -0.411  44.428  1.00  0.00           C  
ATOM    226  CE1 PHE    29      26.636   1.014  46.802  1.00  0.00           C  
ATOM    227  CE2 PHE    29      27.134  -0.988  45.600  1.00  0.00           C  
ATOM    228  CZ  PHE    29      27.142  -0.267  46.793  1.00  0.00           C  
ATOM    229  N   TYR    30      23.017   2.021  41.061  1.00  0.00              
ATOM    230  CA  TYR    30      22.364   2.977  40.106  1.00  0.00              
ATOM    231  CB  TYR    30      23.343   3.915  39.416  1.00  0.00              
ATOM    232  C   TYR    30      21.735   1.796  39.391  1.00  0.00              
ATOM    233  O   TYR    30      22.493   0.896  39.017  1.00  0.00              
ATOM    234  CG  TYR    30      22.651   4.939  38.562  1.00  0.00           C  
ATOM    235  CD1 TYR    30      22.026   6.050  39.142  1.00  0.00           C  
ATOM    236  CD2 TYR    30      22.599   4.795  37.174  1.00  0.00           C  
ATOM    237  CE1 TYR    30      21.359   6.998  38.352  1.00  0.00           C  
ATOM    238  CE2 TYR    30      21.943   5.728  36.377  1.00  0.00           C  
ATOM    239  CZ  TYR    30      21.322   6.825  36.970  1.00  0.00           C  
ATOM    240  OH  TYR    30      20.651   7.730  36.178  1.00  0.00           O  
ATOM    241  N   LYS    31      20.434   1.827  39.104  1.00  0.00              
ATOM    242  CA  LYS    31      19.706   0.859  38.405  1.00  0.00              
ATOM    243  CB  LYS    31      20.418   0.420  37.116  1.00  0.00              
ATOM    244  C   LYS    31      19.466  -0.327  39.268  1.00  0.00              
ATOM    245  O   LYS    31      19.678  -1.460  38.847  1.00  0.00              
ATOM    246  CG  LYS    31      20.997   1.561  36.244  1.00  0.00           C  
ATOM    247  CD  LYS    31      20.024   2.750  36.067  1.00  0.00           C  
ATOM    248  CE  LYS    31      18.866   2.394  35.163  1.00  0.00           C  
ATOM    249  NZ  LYS    31      17.811   3.445  35.194  1.00  0.00           N  
ATOM    250  N   PRO    32      19.015  -0.103  40.492  1.00  0.00              
ATOM    251  CA  PRO    32      18.781  -1.256  41.419  1.00  0.00              
ATOM    252  CB  PRO    32      18.131  -0.591  42.631  1.00  0.00              
ATOM    253  C   PRO    32      17.956  -2.546  41.050  1.00  0.00              
ATOM    254  O   PRO    32      18.306  -3.695  41.251  1.00  0.00              
ATOM    255  CG  PRO    32      18.461   0.855  42.461  1.00  0.00           C  
ATOM    256  CD  PRO    32      18.307   1.082  40.983  1.00  0.00           C  
ATOM    257  N   GLN    33      16.792  -2.273  40.437  1.00  0.00              
ATOM    258  CA  GLN    33      15.978  -3.513  40.208  1.00  0.00              
ATOM    259  CB  GLN    33      14.553  -3.086  39.823  1.00  0.00              
ATOM    260  C   GLN    33      16.294  -4.208  38.832  1.00  0.00              
ATOM    261  O   GLN    33      15.364  -4.851  38.281  1.00  0.00              
ATOM    262  CG  GLN    33      14.430  -2.465  38.444  1.00  0.00           C  
ATOM    263  CD  GLN    33      13.414  -3.153  37.528  1.00  0.00           C  
ATOM    264  OE1 GLN    33      12.965  -2.558  36.556  1.00  0.00           O  
ATOM    265  NE2 GLN    33      13.112  -4.421  37.789  1.00  0.00           N  
ATOM    266  N   THR    34      17.448  -4.035  38.248  1.00  0.00              
ATOM    267  CA  THR    34      17.700  -4.487  36.964  1.00  0.00              
ATOM    268  CB  THR    34      19.219  -4.444  36.730  1.00  0.00              
ATOM    269  C   THR    34      17.182  -5.857  36.595  1.00  0.00              
ATOM    270  O   THR    34      16.838  -6.170  35.457  1.00  0.00              
ATOM    271  OG1 THR    34      19.863  -5.366  37.621  1.00  0.00           O  
ATOM    272  CG2 THR    34      19.751  -3.036  36.979  1.00  0.00           C  
ATOM    273  N   THR    35      17.107  -6.695  37.628  1.00  0.00              
ATOM    274  CA  THR    35      16.622  -8.107  37.354  1.00  0.00              
ATOM    275  CB  THR    35      16.833  -9.029  38.586  1.00  0.00              
ATOM    276  C   THR    35      15.122  -8.143  37.322  1.00  0.00              
ATOM    277  O   THR    35      14.585  -9.161  36.895  1.00  0.00              
ATOM    278  OG1 THR    35      18.258  -9.142  38.772  1.00  0.00           O  
ATOM    279  CG2 THR    35      16.385 -10.465  38.279  1.00  0.00           C  
ATOM    280  N   HIS    36      14.424  -7.084  37.733  1.00  0.00              
ATOM    281  CA  HIS    36      13.006  -6.979  37.680  1.00  0.00              
ATOM    282  CB  HIS    36      12.346  -6.563  39.011  1.00  0.00              
ATOM    283  C   HIS    36      12.774  -6.161  36.463  1.00  0.00              
ATOM    284  O   HIS    36      11.844  -6.444  35.687  1.00  0.00              
ATOM    285  CG  HIS    36      12.347  -7.805  39.942  1.00  0.00           C  
ATOM    286  ND1 HIS    36      13.403  -8.481  40.440  1.00  0.00           N  
ATOM    287  CD2 HIS    36      11.223  -8.503  40.338  1.00  0.00           C  
ATOM    288  CE1 HIS    36      12.972  -9.535  41.086  1.00  0.00           C  
ATOM    289  NE2 HIS    36      11.661  -9.534  41.017  1.00  0.00           N  
ATOM    290  N   TYR    37      13.670  -5.206  36.220  1.00  0.00              
ATOM    291  CA  TYR    37      13.611  -4.316  35.031  1.00  0.00              
ATOM    292  CB  TYR    37      14.846  -3.433  34.779  1.00  0.00              
ATOM    293  C   TYR    37      13.373  -4.995  33.816  1.00  0.00              
ATOM    294  O   TYR    37      12.463  -4.456  33.193  1.00  0.00              
ATOM    295  CG  TYR    37      15.028  -2.377  35.879  1.00  0.00           C  
ATOM    296  CD1 TYR    37      15.727  -2.696  37.047  1.00  0.00           C  
ATOM    297  CD2 TYR    37      14.549  -1.075  35.723  1.00  0.00           C  
ATOM    298  CE1 TYR    37      15.958  -1.750  38.047  1.00  0.00           C  
ATOM    299  CE2 TYR    37      14.758  -0.110  36.717  1.00  0.00           C  
ATOM    300  CZ  TYR    37      15.477  -0.452  37.870  1.00  0.00           C  
ATOM    301  OH  TYR    37      15.709   0.465  38.877  1.00  0.00           O  
ATOM    302  N   ARG    38      13.925  -6.168  33.539  1.00  0.00              
ATOM    303  CA  ARG    38      13.843  -7.156  32.507  1.00  0.00              
ATOM    304  CB  ARG    38      15.163  -6.976  31.775  1.00  0.00              
ATOM    305  C   ARG    38      13.761  -8.495  33.491  1.00  0.00              
ATOM    306  O   ARG    38      14.520  -8.880  34.369  1.00  0.00              
ATOM    307  CG  ARG    38      16.449  -7.454  32.549  1.00  0.00           C  
ATOM    308  CD  ARG    38      17.645  -6.527  32.286  1.00  0.00           C  
ATOM    309  NE  ARG    38      18.068  -6.512  30.872  1.00  0.00           N  
ATOM    310  CZ  ARG    38      18.807  -5.560  30.332  1.00  0.00           C  
ATOM    311  NH1 ARG    38      19.183  -4.499  31.020  1.00  0.00           N  
ATOM    312  NH2 ARG    38      19.129  -5.651  29.065  1.00  0.00           N  
ATOM    313  N   ARG    39      12.598  -9.075  33.230  1.00  0.00              
ATOM    314  CA  ARG    39      11.866 -10.115  33.843  1.00  0.00              
ATOM    315  CB  ARG    39      10.463  -9.998  34.440  1.00  0.00              
ATOM    316  C   ARG    39      11.819 -11.213  32.821  1.00  0.00              
ATOM    317  O   ARG    39      10.926 -11.430  31.978  1.00  0.00              
ATOM    318  CG  ARG    39      10.496  -8.868  35.445  1.00  0.00           C  
ATOM    319  CD  ARG    39       9.096  -8.560  35.946  1.00  0.00           C  
ATOM    320  NE  ARG    39       9.042  -7.666  37.107  1.00  0.00           N  
ATOM    321  CZ  ARG    39       7.914  -7.188  37.627  1.00  0.00           C  
ATOM    322  NH1 ARG    39       6.738  -7.457  37.084  1.00  0.00           N  
ATOM    323  NH2 ARG    39       7.945  -6.389  38.726  1.00  0.00           N  
ATOM    324  N   TYR    40      12.914 -11.959  32.920  1.00  0.00              
ATOM    325  CA  TYR    40      13.193 -13.160  32.008  1.00  0.00              
ATOM    326  CB  TYR    40      14.466 -13.244  31.158  1.00  0.00              
ATOM    327  C   TYR    40      12.456 -14.305  32.663  1.00  0.00              
ATOM    328  O   TYR    40      11.934 -15.189  31.963  1.00  0.00              
ATOM    329  CG  TYR    40      14.485 -12.233  30.029  1.00  0.00           C  
ATOM    330  CD1 TYR    40      13.892 -12.521  28.786  1.00  0.00           C  
ATOM    331  CD2 TYR    40      15.058 -10.972  30.208  1.00  0.00           C  
ATOM    332  CE1 TYR    40      13.872 -11.573  27.763  1.00  0.00           C  
ATOM    333  CE2 TYR    40      15.037 -10.016  29.188  1.00  0.00           C  
ATOM    334  CZ  TYR    40      14.446 -10.324  27.979  1.00  0.00           C  
ATOM    335  OH  TYR    40      14.420  -9.378  26.987  1.00  0.00           O  
ATOM    336  N   PHE    41      12.356 -14.262  33.991  1.00  0.00              
ATOM    337  CA  PHE    41      11.682 -15.284  34.780  1.00  0.00              
ATOM    338  CB  PHE    41      12.013 -15.170  36.282  1.00  0.00              
ATOM    339  C   PHE    41      10.207 -15.352  34.412  1.00  0.00              
ATOM    340  O   PHE    41       9.674 -16.456  34.464  1.00  0.00              
ATOM    341  CG  PHE    41      13.448 -15.460  36.554  1.00  0.00           C  
ATOM    342  CD1 PHE    41      13.943 -16.734  36.521  1.00  0.00           C  
ATOM    343  CD2 PHE    41      14.353 -14.439  36.757  1.00  0.00           C  
ATOM    344  CE1 PHE    41      15.302 -16.983  36.688  1.00  0.00           C  
ATOM    345  CE2 PHE    41      15.699 -14.661  36.974  1.00  0.00           C  
ATOM    346  CZ  PHE    41      16.169 -15.957  36.916  1.00  0.00           C  
ATOM    347  N   TRP    42       9.558 -14.275  33.973  1.00  0.00              
ATOM    348  CA  TRP    42       8.252 -14.260  33.504  1.00  0.00              
ATOM    349  CB  TRP    42       7.732 -12.832  33.307  1.00  0.00              
ATOM    350  C   TRP    42       8.161 -14.946  32.127  1.00  0.00              
ATOM    351  O   TRP    42       7.039 -15.234  31.706  1.00  0.00              
ATOM    352  CG  TRP    42       6.284 -12.750  32.915  1.00  0.00           C  
ATOM    353  CD1 TRP    42       5.169 -12.939  33.679  1.00  0.00           C  
ATOM    354  CD2 TRP    42       5.802 -12.429  31.583  1.00  0.00           C  
ATOM    355  NE1 TRP    42       4.033 -12.762  32.925  1.00  0.00           N  
ATOM    356  CE2 TRP    42       4.398 -12.451  31.630  1.00  0.00           C  
ATOM    357  CE3 TRP    42       6.413 -12.147  30.356  1.00  0.00           C  
ATOM    358  CZ2 TRP    42       3.603 -12.193  30.511  1.00  0.00           C  
ATOM    359  CZ3 TRP    42       5.642 -11.878  29.227  1.00  0.00           C  
ATOM    360  CH2 TRP    42       4.222 -11.908  29.310  1.00  0.00           C  
ATOM    361  N   MET    43       9.264 -15.122  31.403  1.00  0.00              
ATOM    362  CA  MET    43       9.301 -15.596  30.102  1.00  0.00              
ATOM    363  CB  MET    43      10.412 -15.035  29.243  1.00  0.00              
ATOM    364  C   MET    43       9.583 -17.101  30.221  1.00  0.00              
ATOM    365  O   MET    43       8.875 -17.978  29.727  1.00  0.00              
ATOM    366  CG  MET    43      10.394 -15.646  27.830  1.00  0.00           C  
ATOM    367  SD  MET    43       9.293 -14.770  26.701  1.00  0.00           S  
ATOM    368  CE  MET    43      10.479 -13.288  26.319  1.00  0.00           C  
ATOM    369  N   LEU    44      10.673 -17.381  30.929  1.00  0.00              
ATOM    370  CA  LEU    44      11.108 -18.801  31.042  1.00  0.00              
ATOM    371  CB  LEU    44      12.411 -18.880  31.844  1.00  0.00              
ATOM    372  C   LEU    44       9.984 -19.670  31.475  1.00  0.00              
ATOM    373  O   LEU    44       9.791 -20.697  30.836  1.00  0.00              
ATOM    374  CG  LEU    44      13.649 -18.144  31.325  1.00  0.00           C  
ATOM    375  CD1 LEU    44      14.829 -18.454  32.226  1.00  0.00           C  
ATOM    376  CD2 LEU    44      13.951 -18.529  29.894  1.00  0.00           C  
ATOM    377  N   LEU    45       9.251 -19.310  32.523  1.00  0.00              
ATOM    378  CA  LEU    45       8.068 -19.951  33.011  1.00  0.00              
ATOM    379  CB  LEU    45       7.514 -19.220  34.233  1.00  0.00              
ATOM    380  C   LEU    45       7.006 -20.300  32.047  1.00  0.00              
ATOM    381  O   LEU    45       6.462 -21.406  32.145  1.00  0.00              
ATOM    382  CG  LEU    45       8.565 -18.868  35.302  1.00  0.00           C  
ATOM    383  CD1 LEU    45       7.910 -18.323  36.571  1.00  0.00           C  
ATOM    384  CD2 LEU    45       9.340 -20.128  35.637  1.00  0.00           C  
ATOM    385  N   THR    46       6.673 -19.410  31.113  1.00  0.00              
ATOM    386  CA  THR    46       5.673 -19.649  30.077  1.00  0.00              
ATOM    387  CB  THR    46       5.414 -18.351  29.286  1.00  0.00              
ATOM    388  C   THR    46       6.164 -20.781  29.101  1.00  0.00              
ATOM    389  O   THR    46       5.379 -21.591  28.618  1.00  0.00              
ATOM    390  OG1 THR    46       4.439 -17.610  30.041  1.00  0.00           O  
ATOM    391  CG2 THR    46       4.817 -18.581  27.904  1.00  0.00           C  
ATOM    392  N   VAL    47       7.469 -20.819  28.838  1.00  0.00              
ATOM    393  CA  VAL    47       7.983 -21.823  27.985  1.00  0.00              
ATOM    394  CB  VAL    47       9.362 -21.545  27.377  1.00  0.00              
ATOM    395  C   VAL    47       7.877 -23.157  28.768  1.00  0.00              
ATOM    396  O   VAL    47       7.330 -24.133  28.266  1.00  0.00              
ATOM    397  CG1 VAL    47       9.998 -22.786  26.714  1.00  0.00           C  
ATOM    398  CG2 VAL    47       9.270 -20.446  26.349  1.00  0.00           C  
ATOM    399  N   VAL    48       8.362 -23.180  30.008  1.00  0.00              
ATOM    400  CA  VAL    48       8.256 -24.347  30.809  1.00  0.00              
ATOM    401  CB  VAL    48       8.906 -24.259  32.194  1.00  0.00              
ATOM    402  C   VAL    48       6.818 -24.889  30.856  1.00  0.00              
ATOM    403  O   VAL    48       6.621 -26.062  30.554  1.00  0.00              
ATOM    404  CG1 VAL    48       8.634 -25.496  33.076  1.00  0.00           C  
ATOM    405  CG2 VAL    48      10.398 -24.084  32.062  1.00  0.00           C  
ATOM    406  N   ALA    49       5.819 -24.058  31.148  1.00  0.00              
ATOM    407  CA  ALA    49       4.466 -24.435  31.105  1.00  0.00              
ATOM    408  CB  ALA    49       3.564 -23.235  31.305  1.00  0.00              
ATOM    409  C   ALA    49       4.021 -25.157  29.836  1.00  0.00              
ATOM    410  O   ALA    49       3.246 -26.108  29.886  1.00  0.00              
ATOM    411  N   THR    50       4.558 -24.723  28.702  1.00  0.00              
ATOM    412  CA  THR    50       4.235 -25.286  27.413  1.00  0.00              
ATOM    413  CB  THR    50       4.671 -24.399  26.234  1.00  0.00              
ATOM    414  C   THR    50       4.927 -26.633  27.343  1.00  0.00              
ATOM    415  O   THR    50       4.264 -27.629  27.030  1.00  0.00              
ATOM    416  OG1 THR    50       3.963 -23.156  26.291  1.00  0.00           O  
ATOM    417  CG2 THR    50       4.270 -25.089  24.924  1.00  0.00           C  
ATOM    418  N   SER    51       6.235 -26.682  27.592  1.00  0.00              
ATOM    419  CA  SER    51       6.995 -27.897  27.602  1.00  0.00              
ATOM    420  CB  SER    51       8.439 -27.524  28.078  1.00  0.00              
ATOM    421  C   SER    51       6.354 -29.010  28.404  1.00  0.00              
ATOM    422  O   SER    51       6.136 -30.096  27.879  1.00  0.00              
ATOM    423  OG  SER    51       8.390 -27.398  29.517  1.00  0.00           O  
ATOM    424  N   ALA    52       5.969 -28.737  29.650  1.00  0.00              
ATOM    425  CA  ALA    52       5.282 -29.725  30.462  1.00  0.00              
ATOM    426  CB  ALA    52       4.883 -29.124  31.793  1.00  0.00              
ATOM    427  C   ALA    52       3.956 -30.223  29.810  1.00  0.00              
ATOM    428  O   ALA    52       3.622 -31.389  29.996  1.00  0.00              
ATOM    429  N   CYS    53       3.248 -29.401  29.037  1.00  0.00              
ATOM    430  CA  CYS    53       2.130 -29.779  28.340  1.00  0.00              
ATOM    431  CB  CYS    53       1.452 -28.635  27.580  1.00  0.00              
ATOM    432  C   CYS    53       2.461 -30.728  27.138  1.00  0.00              
ATOM    433  O   CYS    53       1.675 -31.613  26.815  1.00  0.00              
ATOM    434  SG  CYS    53       1.248 -27.076  28.488  1.00  0.00           S  
ATOM    435  N   ILE    54       3.628 -30.560  26.521  1.00  0.00              
ATOM    436  CA  ILE    54       4.037 -31.415  25.494  1.00  0.00              
ATOM    437  CB  ILE    54       5.292 -30.845  24.795  1.00  0.00              
ATOM    438  C   ILE    54       4.201 -32.846  26.104  1.00  0.00              
ATOM    439  O   ILE    54       3.664 -33.836  25.622  1.00  0.00              
ATOM    440  CG1 ILE    54       4.968 -29.518  24.090  1.00  0.00           C  
ATOM    441  CG2 ILE    54       5.814 -31.899  23.839  1.00  0.00           C  
ATOM    442  CD1 ILE    54       6.125 -28.791  23.451  1.00  0.00           C  
ATOM    443  N   LEU    55       5.065 -32.897  27.112  1.00  0.00              
ATOM    444  CA  LEU    55       5.330 -34.165  27.773  1.00  0.00              
ATOM    445  CB  LEU    55       6.444 -33.945  28.794  1.00  0.00              
ATOM    446  C   LEU    55       4.125 -34.932  28.198  1.00  0.00              
ATOM    447  O   LEU    55       3.884 -36.086  27.826  1.00  0.00              
ATOM    448  CG  LEU    55       7.678 -33.203  28.248  1.00  0.00           C  
ATOM    449  CD1 LEU    55       8.821 -33.197  29.264  1.00  0.00           C  
ATOM    450  CD2 LEU    55       8.132 -33.905  26.984  1.00  0.00           C  
ATOM    451  N   GLN    56       3.341 -34.265  29.045  1.00  0.00              
ATOM    452  CA  GLN    56       2.099 -34.967  29.600  1.00  0.00              
ATOM    453  CB  GLN    56       1.350 -34.080  30.604  1.00  0.00              
ATOM    454  C   GLN    56       1.219 -35.449  28.475  1.00  0.00              
ATOM    455  O   GLN    56       0.831 -36.614  28.471  1.00  0.00              
ATOM    456  CG  GLN    56       2.113 -33.762  31.905  1.00  0.00           C  
ATOM    457  CD  GLN    56       1.336 -32.890  32.871  1.00  0.00           C  
ATOM    458  OE1 GLN    56       1.282 -33.106  34.098  1.00  0.00           O  
ATOM    459  NE2 GLN    56       0.696 -31.853  32.362  1.00  0.00           N  
ATOM    460  N   SER    57       0.973 -34.603  27.483  1.00  0.00              
ATOM    461  CA  SER    57       0.211 -34.905  26.302  1.00  0.00              
ATOM    462  CB  SER    57       0.205 -33.681  25.328  1.00  0.00              
ATOM    463  C   SER    57       0.741 -36.140  25.639  1.00  0.00              
ATOM    464  O   SER    57      -0.010 -37.111  25.493  1.00  0.00              
ATOM    465  OG  SER    57      -0.615 -32.691  25.972  1.00  0.00           O  
ATOM    466  N   SER    58       2.001 -36.128  25.206  1.00  0.00              
ATOM    467  CA  SER    58       2.635 -37.259  24.582  1.00  0.00              
ATOM    468  CB  SER    58       4.152 -36.905  24.430  1.00  0.00              
ATOM    469  C   SER    58       2.241 -38.585  25.308  1.00  0.00              
ATOM    470  O   SER    58       1.730 -39.526  24.714  1.00  0.00              
ATOM    471  OG  SER    58       4.767 -37.120  25.721  1.00  0.00           O  
ATOM    472  N   ARG    59       2.609 -38.636  26.584  1.00  0.00              
ATOM    473  CA  ARG    59       2.311 -39.796  27.389  1.00  0.00              
ATOM    474  CB  ARG    59       3.175 -39.659  28.649  1.00  0.00              
ATOM    475  C   ARG    59       0.906 -40.291  27.354  1.00  0.00              
ATOM    476  O   ARG    59       0.616 -41.444  27.014  1.00  0.00              
ATOM    477  CG  ARG    59       4.593 -39.216  28.322  1.00  0.00           C  
ATOM    478  CD  ARG    59       5.492 -39.086  29.538  1.00  0.00           C  
ATOM    479  NE  ARG    59       5.793 -40.372  30.164  1.00  0.00           N  
ATOM    480  CZ  ARG    59       6.629 -40.524  31.189  1.00  0.00           C  
ATOM    481  NH1 ARG    59       7.249 -39.469  31.707  1.00  0.00           N  
ATOM    482  NH2 ARG    59       6.853 -41.729  31.695  1.00  0.00           N  
ATOM    483  N   ILE    60      -0.007 -39.397  27.733  1.00  0.00              
ATOM    484  CA  ILE    60      -1.469 -39.780  27.753  1.00  0.00              
ATOM    485  CB  ILE    60      -2.360 -38.632  28.328  1.00  0.00              
ATOM    486  C   ILE    60      -1.939 -40.359  26.446  1.00  0.00              
ATOM    487  O   ILE    60      -2.562 -41.418  26.422  1.00  0.00              
ATOM    488  CG1 ILE    60      -2.273 -37.381  27.453  1.00  0.00           C  
ATOM    489  CG2 ILE    60      -1.973 -38.333  29.774  1.00  0.00           C  
ATOM    490  CD1 ILE    60      -3.096 -36.212  27.970  1.00  0.00           C  
ATOM    491  N   VAL    61      -1.572 -39.713  25.347  1.00  0.00              
ATOM    492  CA  VAL    61      -1.910 -40.147  23.997  1.00  0.00              
ATOM    493  CB  VAL    61      -1.466 -39.109  22.931  1.00  0.00              
ATOM    494  C   VAL    61      -1.374 -41.602  23.796  1.00  0.00              
ATOM    495  O   VAL    61      -2.085 -42.544  23.483  1.00  0.00              
ATOM    496  CG1 VAL    61      -1.732 -39.625  21.521  1.00  0.00           C  
ATOM    497  CG2 VAL    61      -2.155 -37.757  23.158  1.00  0.00           C  
ATOM    498  N   ILE    62      -0.052 -41.703  23.932  1.00  0.00              
ATOM    499  CA  ILE    62       0.578 -43.011  23.768  1.00  0.00              
ATOM    500  CB  ILE    62       2.049 -42.918  24.223  1.00  0.00              
ATOM    501  C   ILE    62      -0.145 -44.092  24.565  1.00  0.00              
ATOM    502  O   ILE    62      -0.520 -45.096  23.968  1.00  0.00              
ATOM    503  CG1 ILE    62       2.934 -42.263  23.161  1.00  0.00           C  
ATOM    504  CG2 ILE    62       2.608 -44.256  24.664  1.00  0.00           C  
ATOM    505  CD1 ILE    62       4.384 -42.099  23.577  1.00  0.00           C  
ATOM    506  N   ALA    63      -0.427 -43.888  25.850  1.00  0.00              
ATOM    507  CA  ALA    63      -1.188 -44.772  26.636  1.00  0.00              
ATOM    508  CB  ALA    63      -1.493 -44.175  27.994  1.00  0.00              
ATOM    509  C   ALA    63      -2.533 -45.193  26.055  1.00  0.00              
ATOM    510  O   ALA    63      -2.915 -46.347  26.232  1.00  0.00              
ATOM    511  N   ALA    64      -3.202 -44.316  25.317  1.00  0.00              
ATOM    512  CA  ALA    64      -4.424 -44.547  24.648  1.00  0.00              
ATOM    513  CB  ALA    64      -5.075 -43.166  24.479  1.00  0.00              
ATOM    514  C   ALA    64      -4.232 -45.445  23.536  1.00  0.00              
ATOM    515  O   ALA    64      -4.941 -46.457  23.517  1.00  0.00              
ATOM    516  N   PHE    65      -3.302 -45.194  22.614  1.00  0.00              
ATOM    517  CA  PHE    65      -2.943 -46.064  21.490  1.00  0.00              
ATOM    518  CB  PHE    65      -1.636 -45.604  20.841  1.00  0.00              
ATOM    519  C   PHE    65      -2.733 -47.467  21.863  1.00  0.00              
ATOM    520  O   PHE    65      -3.286 -48.319  21.170  1.00  0.00              
ATOM    521  CG  PHE    65      -1.309 -46.297  19.553  1.00  0.00           C  
ATOM    522  CD1 PHE    65      -0.569 -47.469  19.551  1.00  0.00           C  
ATOM    523  CD2 PHE    65      -1.728 -45.767  18.342  1.00  0.00           C  
ATOM    524  CE1 PHE    65      -0.251 -48.105  18.365  1.00  0.00           C  
ATOM    525  CE2 PHE    65      -1.419 -46.393  17.150  1.00  0.00           C  
ATOM    526  CZ  PHE    65      -0.677 -47.570  17.164  1.00  0.00           C  
ATOM    527  N   GLN    66      -2.093 -47.760  22.994  1.00  0.00              
ATOM    528  CA  GLN    66      -1.970 -49.082  23.588  1.00  0.00              
ATOM    529  CB  GLN    66      -1.388 -49.116  25.006  1.00  0.00              
ATOM    530  C   GLN    66      -3.269 -49.924  23.715  1.00  0.00              
ATOM    531  O   GLN    66      -3.220 -51.144  23.854  1.00  0.00              
ATOM    532  CG  GLN    66       0.108 -48.799  25.005  1.00  0.00           C  
ATOM    533  CD  GLN    66       0.615 -48.529  26.417  1.00  0.00           C  
ATOM    534  OE1 GLN    66      -0.172 -48.330  27.343  1.00  0.00           O  
ATOM    535  NE2 GLN    66       1.933 -48.502  26.579  1.00  0.00           N  
ATOM    536  N   TYR    67      -4.409 -49.235  23.753  1.00  0.00              
ATOM    537  CA  TYR    67      -5.691 -49.810  23.892  1.00  0.00              
ATOM    538  CB  TYR    67      -6.058 -50.451  22.541  1.00  0.00              
ATOM    539  C   TYR    67      -5.704 -50.857  24.998  1.00  0.00              
ATOM    540  O   TYR    67      -5.718 -52.060  24.748  1.00  0.00              
ATOM    541  CG  TYR    67      -6.379 -49.428  21.450  1.00  0.00           C  
ATOM    542  CD1 TYR    67      -7.633 -48.839  21.370  1.00  0.00           C  
ATOM    543  CD2 TYR    67      -5.385 -48.987  20.542  1.00  0.00           C  
ATOM    544  CE1 TYR    67      -7.909 -47.852  20.444  1.00  0.00           C  
ATOM    545  CE2 TYR    67      -5.640 -48.006  19.610  1.00  0.00           C  
ATOM    546  CZ  TYR    67      -6.912 -47.431  19.564  1.00  0.00           C  
ATOM    547  OH  TYR    67      -7.241 -46.460  18.611  1.00  0.00           O  
ATOM    548  N   PRO    68      -5.556 -50.377  26.226  1.00  0.00              
ATOM    549  CA  PRO    68      -5.516 -51.161  27.441  1.00  0.00              
ATOM    550  CB  PRO    68      -4.799 -50.402  28.555  1.00  0.00              
ATOM    551  C   PRO    68      -7.057 -51.609  27.733  1.00  0.00              
ATOM    552  O   PRO    68      -8.007 -51.051  27.173  1.00  0.00              
ATOM    553  CG  PRO    68      -5.134 -48.967  28.266  1.00  0.00           C  
ATOM    554  CD  PRO    68      -5.246 -48.844  26.756  1.00  0.00           C  
ATOM    555  N   THR    69      -7.184 -52.549  28.654  1.00  0.00              
ATOM    556  CA  THR    69      -8.364 -53.015  29.138  1.00  0.00              
ATOM    557  CB  THR    69      -9.009 -54.090  28.218  1.00  0.00              
ATOM    558  C   THR    69      -8.182 -53.791  30.434  1.00  0.00              
ATOM    559  O   THR    69      -7.125 -54.235  30.872  1.00  0.00              
ATOM    560  OG1 THR    69      -8.148 -55.229  28.148  1.00  0.00           O  
ATOM    561  CG2 THR    69      -9.207 -53.568  26.810  1.00  0.00           C  
ATOM    562  N   LYS    70      -9.293 -53.710  31.152  1.00  0.00              
ATOM    563  CA  LYS    70      -9.520 -54.089  32.594  1.00  0.00              
ATOM    564  CB  LYS    70      -9.646 -52.886  33.514  1.00  0.00              
ATOM    565  C   LYS    70     -11.001 -55.036  32.244  1.00  0.00              
ATOM    566  O   LYS    70     -11.831 -55.111  31.338  1.00  0.00              
ATOM    567  CG  LYS    70      -9.735 -53.317  34.965  1.00  0.00           C  
ATOM    568  CD  LYS    70      -9.990 -52.179  35.895  1.00  0.00           C  
ATOM    569  CE  LYS    70     -10.327 -52.704  37.275  1.00  0.00           C  
ATOM    570  NZ  LYS    70     -10.631 -51.581  38.226  1.00  0.00           N  
ATOM    571  N   ILE    71     -10.858 -55.982  33.167  1.00  0.00              
ATOM    572  CA  ILE    71     -11.602 -57.113  33.592  1.00  0.00              
ATOM    573  CB  ILE    71     -10.902 -58.465  33.872  1.00  0.00              
ATOM    574  C   ILE    71     -12.598 -56.815  34.749  1.00  0.00              
ATOM    575  O   ILE    71     -12.198 -56.514  35.883  1.00  0.00              
ATOM    576  CG1 ILE    71      -9.832 -58.755  32.810  1.00  0.00           C  
ATOM    577  CG2 ILE    71     -11.915 -59.591  33.987  1.00  0.00           C  
ATOM    578  CD1 ILE    71     -10.298 -58.635  31.378  1.00  0.00           C  
ATOM    579  N   THR    72     -13.888 -56.929  34.446  1.00  0.00              
ATOM    580  CA  THR    72     -14.913 -56.766  35.449  1.00  0.00              
ATOM    581  CB  THR    72     -16.005 -55.855  34.887  1.00  0.00              
ATOM    582  C   THR    72     -15.343 -57.905  36.178  1.00  0.00              
ATOM    583  O   THR    72     -16.031 -58.599  35.430  1.00  0.00              
ATOM    584  OG1 THR    72     -15.441 -54.564  34.643  1.00  0.00           O  
ATOM    585  CG2 THR    72     -17.154 -55.702  35.875  1.00  0.00           C  
ATOM    586  N   SER    73     -15.085 -58.260  37.440  1.00  0.00              
ATOM    587  CA  SER    73     -15.801 -59.834  37.538  1.00  0.00              
ATOM    588  CB  SER    73     -14.726 -60.739  38.140  1.00  0.00              
ATOM    589  C   SER    73     -16.759 -59.517  38.896  1.00  0.00              
ATOM    590  O   SER    73     -16.625 -58.627  39.746  1.00  0.00              
ATOM    591  OG  SER    73     -15.301 -61.857  38.792  1.00  0.00           O  
ATOM    592  N   LYS    74     -17.793 -60.358  38.861  1.00  0.00              
ATOM    593  CA  LYS    74     -19.056 -60.371  39.463  1.00  0.00              
ATOM    594  CB  LYS    74     -20.046 -59.368  38.866  1.00  0.00              
ATOM    595  C   LYS    74     -19.567 -61.806  39.789  1.00  0.00              
ATOM    596  O   LYS    74     -19.632 -62.542  38.803  1.00  0.00              
ATOM    597  CG  LYS    74     -21.287 -59.169  39.744  1.00  0.00           C  
ATOM    598  CD  LYS    74     -22.430 -58.486  38.993  1.00  0.00           C  
ATOM    599  CE  LYS    74     -23.557 -58.028  39.923  1.00  0.00           C  
ATOM    600  NZ  LYS    74     -24.767 -57.791  39.143  1.00  0.00           N  
ATOM    601  N   VAL    75     -19.988 -62.196  40.989  1.00  0.00              
ATOM    602  CA  VAL    75     -20.497 -63.512  41.070  1.00  0.00              
ATOM    603  CB  VAL    75     -19.698 -64.565  41.884  1.00  0.00              
ATOM    604  C   VAL    75     -21.593 -63.265  42.030  1.00  0.00              
ATOM    605  O   VAL    75     -21.450 -62.845  43.185  1.00  0.00              
ATOM    606  CG1 VAL    75     -20.570 -65.780  42.182  1.00  0.00           C  
ATOM    607  CG2 VAL    75     -18.454 -64.990  41.121  1.00  0.00           C  
ATOM    608  N   ARG    76     -22.784 -63.511  41.495  1.00  0.00              
ATOM    609  CA  ARG    76     -24.142 -63.023  42.024  1.00  0.00              
ATOM    610  CB  ARG    76     -24.591 -61.642  41.554  1.00  0.00              
ATOM    611  C   ARG    76     -25.160 -64.141  41.876  1.00  0.00              
ATOM    612  O   ARG    76     -25.164 -64.831  40.859  1.00  0.00              
ATOM    613  CG  ARG    76     -24.498 -60.593  42.638  1.00  0.00           C  
ATOM    614  CD  ARG    76     -23.841 -59.336  42.133  1.00  0.00           C  
ATOM    615  NE  ARG    76     -24.587 -58.158  42.555  1.00  0.00           N  
ATOM    616  CZ  ARG    76     -24.085 -57.185  43.303  1.00  0.00           C  
ATOM    617  NH1 ARG    76     -22.826 -57.241  43.719  1.00  0.00           N  
ATOM    618  NH2 ARG    76     -24.844 -56.152  43.636  1.00  0.00           N  
ATOM    619  N   TYR    77     -26.128 -64.164  42.781  1.00  0.00              
ATOM    620  CA  TYR    77     -27.387 -64.909  42.586  1.00  0.00              
ATOM    621  CB  TYR    77     -28.014 -65.785  43.657  1.00  0.00              
ATOM    622  C   TYR    77     -28.478 -64.229  41.633  1.00  0.00              
ATOM    623  O   TYR    77     -29.358 -63.485  42.085  1.00  0.00              
ATOM    624  CG  TYR    77     -29.410 -66.288  43.329  1.00  0.00           C  
ATOM    625  CD1 TYR    77     -30.548 -65.531  43.652  1.00  0.00           C  
ATOM    626  CD2 TYR    77     -29.585 -67.507  42.676  1.00  0.00           C  
ATOM    627  CE1 TYR    77     -31.830 -65.969  43.317  1.00  0.00           C  
ATOM    628  CE2 TYR    77     -30.870 -67.976  42.341  1.00  0.00           C  
ATOM    629  CZ  TYR    77     -31.988 -67.194  42.655  1.00  0.00           C  
ATOM    630  OH  TYR    77     -33.245 -67.613  42.241  1.00  0.00           O  
ATOM    631  N   SER    78     -28.420 -64.548  40.313  1.00  0.00              
ATOM    632  CA  SER    78     -29.366 -64.040  39.466  1.00  0.00              
ATOM    633  CB  SER    78     -28.720 -64.204  38.037  1.00  0.00              
ATOM    634  C   SER    78     -30.864 -64.632  39.346  1.00  0.00              
ATOM    635  O   SER    78     -31.085 -65.840  39.447  1.00  0.00              
ATOM    636  OG  SER    78     -29.438 -63.474  37.087  1.00  0.00           O  
ATOM    637  N   ASN    79     -31.824 -63.745  39.114  1.00  0.00              
ATOM    638  CA  ASN    79     -33.112 -64.272  38.899  1.00  0.00              
ATOM    639  CB  ASN    79     -34.107 -63.235  39.440  1.00  0.00              
ATOM    640  C   ASN    79     -33.638 -64.194  37.379  1.00  0.00              
ATOM    641  O   ASN    79     -33.330 -63.373  36.531  1.00  0.00              
ATOM    642  CG  ASN    79     -34.050 -61.915  38.707  1.00  0.00           C  
ATOM    643  OD1 ASN    79     -33.427 -61.797  37.654  1.00  0.00           O  
ATOM    644  ND2 ASN    79     -34.709 -60.902  39.267  1.00  0.00           N  
ATOM    645  N   SER    80     -34.382 -65.248  37.095  1.00  0.00              
ATOM    646  CA  SER    80     -34.862 -65.306  35.692  1.00  0.00              
ATOM    647  CB  SER    80     -35.401 -63.981  35.130  1.00  0.00              
ATOM    648  C   SER    80     -33.748 -65.540  34.641  1.00  0.00              
ATOM    649  O   SER    80     -34.008 -65.306  33.441  1.00  0.00              
ATOM    650  OG  SER    80     -36.485 -63.567  35.962  1.00  0.00           O  
ATOM    651  N   SER    81     -32.659 -66.047  35.104  1.00  0.00              
ATOM    652  CA  SER    81     -31.721 -67.164  34.611  1.00  0.00              
ATOM    653  CB  SER    81     -30.705 -67.897  35.523  1.00  0.00              
ATOM    654  C   SER    81     -32.401 -68.162  33.490  1.00  0.00              
ATOM    655  O   SER    81     -33.511 -68.674  33.565  1.00  0.00              
ATOM    656  OG  SER    81     -29.610 -68.320  34.727  1.00  0.00           O  
ATOM    657  N   VAL    82     -31.629 -68.256  32.411  1.00  0.00              
ATOM    658  CA  VAL    82     -31.938 -69.076  31.324  1.00  0.00              
ATOM    659  CB  VAL    82     -31.415 -68.606  29.964  1.00  0.00              
ATOM    660  C   VAL    82     -31.087 -70.406  31.350  1.00  0.00              
ATOM    661  O   VAL    82     -29.898 -70.561  31.068  1.00  0.00              
ATOM    662  CG1 VAL    82     -31.539 -69.643  28.890  1.00  0.00           C  
ATOM    663  CG2 VAL    82     -32.086 -67.306  29.504  1.00  0.00           C  
ATOM    664  N   PHE    83     -31.865 -71.423  31.762  1.00  0.00              
ATOM    665  CA  PHE    83     -31.521 -72.847  31.676  1.00  0.00              
ATOM    666  CB  PHE    83     -32.738 -73.681  32.081  1.00  0.00              
ATOM    667  C   PHE    83     -31.021 -73.256  30.244  1.00  0.00              
ATOM    668  O   PHE    83     -31.646 -73.082  29.198  1.00  0.00              
ATOM    669  CG  PHE    83     -32.470 -75.149  32.312  1.00  0.00           C  
ATOM    670  CD1 PHE    83     -32.008 -75.601  33.525  1.00  0.00           C  
ATOM    671  CD2 PHE    83     -32.699 -76.067  31.298  1.00  0.00           C  
ATOM    672  CE1 PHE    83     -31.786 -76.966  33.733  1.00  0.00           C  
ATOM    673  CE2 PHE    83     -32.483 -77.421  31.482  1.00  0.00           C  
ATOM    674  CZ  PHE    83     -32.016 -77.853  32.710  1.00  0.00           C  
ATOM    675  N   PRO    84     -29.796 -73.775  30.286  1.00  0.00              
ATOM    676  CA  PRO    84     -28.931 -74.351  29.322  1.00  0.00              
ATOM    677  CB  PRO    84     -27.533 -74.571  29.842  1.00  0.00              
ATOM    678  C   PRO    84     -29.388 -75.478  28.591  1.00  0.00              
ATOM    679  O   PRO    84     -30.274 -76.098  29.180  1.00  0.00              
ATOM    680  CG  PRO    84     -27.744 -75.148  31.215  1.00  0.00           C  
ATOM    681  CD  PRO    84     -28.959 -74.421  31.762  1.00  0.00           C  
ATOM    682  N   ALA    85     -28.816 -75.879  27.464  1.00  0.00              
ATOM    683  CA  ALA    85     -29.327 -77.140  26.760  1.00  0.00              
ATOM    684  CB  ALA    85     -28.704 -76.972  25.385  1.00  0.00              
ATOM    685  C   ALA    85     -28.743 -78.407  27.057  1.00  0.00              
ATOM    686  O   ALA    85     -27.538 -78.440  26.806  1.00  0.00              
ATOM    687  N   VAL    86     -29.397 -79.460  27.577  1.00  0.00              
ATOM    688  CA  VAL    86     -28.438 -80.650  27.921  1.00  0.00              
ATOM    689  CB  VAL    86     -29.067 -81.165  29.232  1.00  0.00              
ATOM    690  C   VAL    86     -28.389 -81.640  26.722  1.00  0.00              
ATOM    691  O   VAL    86     -29.441 -81.910  26.151  1.00  0.00              
ATOM    692  CG1 VAL    86     -28.186 -82.233  29.846  1.00  0.00           C  
ATOM    693  CG2 VAL    86     -29.259 -80.028  30.201  1.00  0.00           C  
ATOM    694  N   THR    87     -27.212 -82.129  26.352  1.00  0.00              
ATOM    695  CA  THR    87     -27.192 -83.128  25.330  1.00  0.00              
ATOM    696  CB  THR    87     -26.372 -82.668  24.121  1.00  0.00              
ATOM    697  C   THR    87     -26.582 -84.330  25.906  1.00  0.00              
ATOM    698  O   THR    87     -25.644 -84.286  26.701  1.00  0.00              
ATOM    699  OG1 THR    87     -26.894 -81.427  23.636  1.00  0.00           O  
ATOM    700  CG2 THR    87     -26.434 -83.706  23.019  1.00  0.00           C  
ATOM    701  N   ILE    88     -27.139 -85.470  25.520  1.00  0.00              
ATOM    702  CA  ILE    88     -26.737 -86.801  26.146  1.00  0.00              
ATOM    703  CB  ILE    88     -27.692 -87.367  27.277  1.00  0.00              
ATOM    704  C   ILE    88     -26.725 -87.879  25.028  1.00  0.00              
ATOM    705  O   ILE    88     -27.587 -87.888  24.154  1.00  0.00              
ATOM    706  CG1 ILE    88     -29.145 -87.449  26.779  1.00  0.00           C  
ATOM    707  CG2 ILE    88     -27.589 -86.527  28.546  1.00  0.00           C  
ATOM    708  CD1 ILE    88     -30.042 -88.310  27.618  1.00  0.00           C  
ATOM    709  N   CYS    89     -25.734 -88.759  25.085  1.00  0.00              
ATOM    710  CA  CYS    89     -25.675 -89.899  24.239  1.00  0.00              
ATOM    711  CB  CYS    89     -24.561 -89.590  23.213  1.00  0.00              
ATOM    712  C   CYS    89     -25.293 -91.164  24.774  1.00  0.00              
ATOM    713  O   CYS    89     -24.269 -91.147  25.462  1.00  0.00              
ATOM    714  SG  CYS    89     -24.007 -91.008  22.233  1.00  0.00           S  
ATOM    715  N   ASN    90     -25.978 -92.280  24.533  1.00  0.00              
ATOM    716  CA  ASN    90     -25.607 -93.593  25.102  1.00  0.00              
ATOM    717  CB  ASN    90     -26.708 -94.609  24.907  1.00  0.00              
ATOM    718  C   ASN    90     -24.367 -94.468  25.416  1.00  0.00              
ATOM    719  O   ASN    90     -24.457 -95.570  25.963  1.00  0.00              
ATOM    720  CG  ASN    90     -26.334 -95.876  25.631  1.00  0.00           C  
ATOM    721  OD1 ASN    90     -26.029 -96.897  25.010  1.00  0.00           O  
ATOM    722  ND2 ASN    90     -26.298 -95.827  26.957  1.00  0.00           N  
ATOM    723  N   SER    91     -23.249 -94.070  24.825  1.00  0.00              
ATOM    724  CA  SER    91     -22.012 -94.793  24.818  1.00  0.00              
ATOM    725  CB  SER    91     -21.244 -95.351  26.005  1.00  0.00              
ATOM    726  C   SER    91     -22.042 -95.902  23.777  1.00  0.00              
ATOM    727  O   SER    91     -21.087 -95.941  23.003  1.00  0.00              
ATOM    728  OG  SER    91     -21.768 -96.582  26.445  1.00  0.00           O  
ATOM    729  N   ASN    92     -23.048 -96.779  23.746  1.00  0.00              
ATOM    730  CA  ASN    92     -23.332 -97.705  22.748  1.00  0.00              
ATOM    731  CB  ASN    92     -24.080 -98.864  23.414  1.00  0.00              
ATOM    732  C   ASN    92     -24.288 -97.006  21.691  1.00  0.00              
ATOM    733  O   ASN    92     -25.347 -96.429  21.893  1.00  0.00              
ATOM    734  CG  ASN    92     -24.180-100.099  22.507  1.00  0.00           C  
ATOM    735  OD1 ASN    92     -23.596-100.130  21.433  1.00  0.00           O  
ATOM    736  ND2 ASN    92     -24.909-101.118  22.951  1.00  0.00           N  
ATOM    737  N   TYR    93     -23.715 -97.076  20.497  1.00  0.00              
ATOM    738  CA  TYR    93     -24.081 -96.434  19.236  1.00  0.00              
ATOM    739  CB  TYR    93     -22.985 -95.864  18.284  1.00  0.00              
ATOM    740  C   TYR    93     -25.258 -97.161  18.444  1.00  0.00              
ATOM    741  O   TYR    93     -26.124 -96.616  17.757  1.00  0.00              
ATOM    742  CG  TYR    93     -22.249 -94.662  18.861  1.00  0.00           C  
ATOM    743  CD1 TYR    93     -21.140 -94.809  19.704  1.00  0.00           C  
ATOM    744  CD2 TYR    93     -22.687 -93.369  18.564  1.00  0.00           C  
ATOM    745  CE1 TYR    93     -20.476 -93.698  20.239  1.00  0.00           C  
ATOM    746  CE2 TYR    93     -22.043 -92.245  19.084  1.00  0.00           C  
ATOM    747  CZ  TYR    93     -20.937 -92.415  19.926  1.00  0.00           C  
ATOM    748  OH  TYR    93     -20.299 -91.306  20.427  1.00  0.00           O  
ATOM    749  N   LEU    94     -25.061 -98.477  18.457  1.00  0.00              
ATOM    750  CA  LEU    94     -26.203 -99.215  17.734  1.00  0.00              
ATOM    751  CB  LEU    94     -25.655 -99.947  16.507  1.00  0.00              
ATOM    752  C   LEU    94     -26.614-100.402  18.783  1.00  0.00              
ATOM    753  O   LEU    94     -25.920-100.984  19.620  1.00  0.00              
ATOM    754  CG  LEU    94     -25.338 -99.057  15.308  1.00  0.00           C  
ATOM    755  CD1 LEU    94     -23.959 -99.369  14.765  1.00  0.00           C  
ATOM    756  CD2 LEU    94     -26.403 -99.239  14.235  1.00  0.00           C  
ATOM    757  N   ASP    95     -27.919-100.613  18.681  1.00  0.00              
ATOM    758  CA  ASP    95     -28.731-101.477  19.453  1.00  0.00              
ATOM    759  CB  ASP    95     -30.203-101.109  19.617  1.00  0.00              
ATOM    760  C   ASP    95     -28.646-102.845  18.915  1.00  0.00              
ATOM    761  O   ASP    95     -29.250-103.028  17.856  1.00  0.00              
ATOM    762  CG  ASP    95     -30.954-102.104  20.486  1.00  0.00           C  
ATOM    763  OD1 ASP    95     -30.376-102.605  21.472  1.00  0.00           O  
ATOM    764  OD2 ASP    95     -32.123-102.395  20.180  1.00  0.00           O  
ATOM    765  N   LYS    96     -28.013-103.814  19.577  1.00  0.00              
ATOM    766  CA  LYS    96     -27.919-105.161  18.994  1.00  0.00              
ATOM    767  CB  LYS    96     -27.364-106.133  20.003  1.00  0.00              
ATOM    768  C   LYS    96     -29.122-105.758  18.296  1.00  0.00              
ATOM    769  O   LYS    96     -28.947-106.241  17.173  1.00  0.00              
ATOM    770  CG  LYS    96     -25.936-105.801  20.343  1.00  0.00           C  
ATOM    771  CD  LYS    96     -25.244-106.903  21.095  1.00  0.00           C  
ATOM    772  CE  LYS    96     -25.805-107.025  22.485  1.00  0.00           C  
ATOM    773  NZ  LYS    96     -24.959-107.795  23.398  1.00  0.00           N  
ATOM    774  N   THR    97     -30.320-105.662  18.854  1.00  0.00              
ATOM    775  CA  THR    97     -31.530-106.088  18.280  1.00  0.00              
ATOM    776  CB  THR    97     -32.736-105.823  19.212  1.00  0.00              
ATOM    777  C   THR    97     -31.984-105.420  16.952  1.00  0.00              
ATOM    778  O   THR    97     -32.715-105.984  16.144  1.00  0.00              
ATOM    779  OG1 THR    97     -32.528-106.508  20.454  1.00  0.00           O  
ATOM    780  CG2 THR    97     -34.017-106.331  18.582  1.00  0.00           C  
ATOM    781  N   LYS    98     -31.528-104.182  16.764  1.00  0.00              
ATOM    782  CA  LYS    98     -31.965-103.488  15.542  1.00  0.00              
ATOM    783  CB  LYS    98     -31.946-101.947  15.702  1.00  0.00              
ATOM    784  C   LYS    98     -30.884-103.393  14.504  1.00  0.00              
ATOM    785  O   LYS    98     -30.976-102.584  13.596  1.00  0.00              
ATOM    786  CG  LYS    98     -32.685-101.449  16.951  1.00  0.00           C  
ATOM    787  CD  LYS    98     -33.131-100.002  16.795  1.00  0.00           C  
ATOM    788  CE  LYS    98     -31.968 -99.040  17.056  1.00  0.00           C  
ATOM    789  NZ  LYS    98     -32.064 -97.807  16.189  1.00  0.00           N  
ATOM    790  N   MET    99     -29.915-104.307  14.540  1.00  0.00              
ATOM    791  CA  MET    99     -28.912-104.484  13.528  1.00  0.00              
ATOM    792  CB  MET    99     -27.861-105.504  13.926  1.00  0.00              
ATOM    793  C   MET    99     -29.331-105.667  12.519  1.00  0.00              
ATOM    794  O   MET    99     -29.017-106.847  12.724  1.00  0.00              
ATOM    795  CG  MET    99     -26.738-104.896  14.718  1.00  0.00           C  
ATOM    796  SD  MET    99     -27.301-104.288  16.294  1.00  0.00           S  
ATOM    797  CE  MET    99     -27.201-105.737  17.145  1.00  0.00           C  
ATOM    798  N   ASP   100     -30.033-105.294  11.417  1.00  0.00              
ATOM    799  CA  ASP   100     -30.351-106.279  10.505  1.00  0.00              
ATOM    800  CB  ASP   100     -31.642-105.602  10.012  1.00  0.00              
ATOM    801  C   ASP   100     -29.248-106.826   9.626  1.00  0.00              
ATOM    802  O   ASP   100     -28.090-106.414   9.692  1.00  0.00              
ATOM    803  CG  ASP   100     -32.576-106.586   9.352  1.00  0.00           C  
ATOM    804  OD1 ASP   100     -32.561-107.776   9.737  1.00  0.00           O  
ATOM    805  OD2 ASP   100     -33.339-106.223   8.440  1.00  0.00           O  
ATOM    806  N   PRO   101     -29.599-107.899   8.920  1.00  0.00              
ATOM    807  CA  PRO   101     -28.734-108.675   8.035  1.00  0.00              
ATOM    808  CB  PRO   101     -29.667-109.602   7.236  1.00  0.00              
ATOM    809  C   PRO   101     -27.967-107.683   7.069  1.00  0.00              
ATOM    810  O   PRO   101     -26.750-107.710   6.879  1.00  0.00              
ATOM    811  CG  PRO   101     -30.796-109.843   8.185  1.00  0.00           C  
ATOM    812  CD  PRO   101     -31.054-108.491   8.820  1.00  0.00           C  
ATOM    813  N   ASP   102     -28.777-106.819   6.463  1.00  0.00              
ATOM    814  CA  ASP   102     -28.168-105.883   5.518  1.00  0.00              
ATOM    815  CB  ASP   102     -29.265-105.158   4.743  1.00  0.00              
ATOM    816  C   ASP   102     -27.394-104.785   6.188  1.00  0.00              
ATOM    817  O   ASP   102     -26.430-104.308   5.599  1.00  0.00              
ATOM    818  CG  ASP   102     -30.131-106.016   3.852  1.00  0.00           C  
ATOM    819  OD1 ASP   102     -29.771-107.176   3.564  1.00  0.00           O  
ATOM    820  OD2 ASP   102     -31.190-105.507   3.421  1.00  0.00           O  
ATOM    821  N   ILE   103     -27.695-104.447   7.441  1.00  0.00              
ATOM    822  CA  ILE   103     -26.924-103.504   8.215  1.00  0.00              
ATOM    823  CB  ILE   103     -27.649-103.137   9.530  1.00  0.00              
ATOM    824  C   ILE   103     -25.525-104.160   8.399  1.00  0.00              
ATOM    825  O   ILE   103     -24.514-103.546   8.069  1.00  0.00              
ATOM    826  CG1 ILE   103     -28.949-102.371   9.240  1.00  0.00           C  
ATOM    827  CG2 ILE   103     -26.685-102.344  10.389  1.00  0.00           C  
ATOM    828  CD1 ILE   103     -29.817-102.038  10.429  1.00  0.00           C  
ATOM    829  N   LEU   104     -25.494-105.391   8.893  1.00  0.00              
ATOM    830  CA  LEU   104     -24.341-106.130   9.091  1.00  0.00              
ATOM    831  CB  LEU   104     -24.723-107.475   9.683  1.00  0.00              
ATOM    832  C   LEU   104     -23.403-106.279   7.906  1.00  0.00              
ATOM    833  O   LEU   104     -22.191-106.106   7.987  1.00  0.00              
ATOM    834  CG  LEU   104     -25.260-107.649  11.052  1.00  0.00           C  
ATOM    835  CD1 LEU   104     -25.285-109.158  11.433  1.00  0.00           C  
ATOM    836  CD2 LEU   104     -24.350-106.881  12.014  1.00  0.00           C  
ATOM    837  N   ALA   105     -24.010-106.579   6.758  1.00  0.00              
ATOM    838  CA  ALA   105     -23.132-106.771   5.545  1.00  0.00              
ATOM    839  CB  ALA   105     -24.013-107.247   4.406  1.00  0.00              
ATOM    840  C   ALA   105     -22.420-105.494   5.001  1.00  0.00              
ATOM    841  O   ALA   105     -21.425-105.565   4.290  1.00  0.00              
ATOM    842  N   VAL   106     -23.011-104.346   5.314  1.00  0.00              
ATOM    843  CA  VAL   106     -22.429-103.097   4.839  1.00  0.00              
ATOM    844  CB  VAL   106     -23.507-102.078   4.432  1.00  0.00              
ATOM    845  C   VAL   106     -21.473-102.466   5.922  1.00  0.00              
ATOM    846  O   VAL   106     -20.357-101.979   5.726  1.00  0.00              
ATOM    847  CG1 VAL   106     -22.937-100.679   4.235  1.00  0.00           C  
ATOM    848  CG2 VAL   106     -24.177-102.610   3.144  1.00  0.00           C  
ATOM    849  N   VAL   107     -22.062-102.476   7.110  1.00  0.00              
ATOM    850  CA  VAL   107     -21.276-101.809   8.215  1.00  0.00              
ATOM    851  CB  VAL   107     -22.289-100.842   8.919  1.00  0.00              
ATOM    852  C   VAL   107     -20.428-102.798   9.107  1.00  0.00              
ATOM    853  O   VAL   107     -19.764-102.347  10.045  1.00  0.00              
ATOM    854  CG1 VAL   107     -22.998 -99.950   7.931  1.00  0.00           C  
ATOM    855  CG2 VAL   107     -23.269-101.597   9.812  1.00  0.00           C  
ATOM    856  N   ASN   108     -20.578-104.101   8.887  1.00  0.00              
ATOM    857  CA  ASN   108     -20.050-104.995   9.830  1.00  0.00              
ATOM    858  CB  ASN   108     -20.774-106.360   9.765  1.00  0.00              
ATOM    859  C   ASN   108     -18.628-104.757  10.123  1.00  0.00              
ATOM    860  O   ASN   108     -18.222-104.550  11.272  1.00  0.00              
ATOM    861  CG  ASN   108     -20.646-107.056   8.419  1.00  0.00           C  
ATOM    862  OD1 ASN   108     -19.939-106.605   7.520  1.00  0.00           O  
ATOM    863  ND2 ASN   108     -21.338-108.187   8.290  1.00  0.00           N  
ATOM    864  N   SER   109     -17.820-104.774   9.062  1.00  0.00              
ATOM    865  CA  SER   109     -16.326-104.544   9.225  1.00  0.00              
ATOM    866  CB  SER   109     -15.723-104.481   7.782  1.00  0.00              
ATOM    867  C   SER   109     -15.976-103.259  10.027  1.00  0.00              
ATOM    868  O   SER   109     -14.974-103.156  10.732  1.00  0.00              
ATOM    869  OG  SER   109     -16.048-103.179   7.244  1.00  0.00           O  
ATOM    870  N   VAL   110     -16.853-102.270   9.869  1.00  0.00              
ATOM    871  CA  VAL   110     -16.591-101.000  10.570  1.00  0.00              
ATOM    872  CB  VAL   110     -17.437 -99.867   9.990  1.00  0.00              
ATOM    873  C   VAL   110     -16.881-101.140  12.067  1.00  0.00              
ATOM    874  O   VAL   110     -16.223-100.540  12.911  1.00  0.00              
ATOM    875  CG1 VAL   110     -17.332 -98.572  10.783  1.00  0.00           C  
ATOM    876  CG2 VAL   110     -17.021 -99.669   8.517  1.00  0.00           C  
ATOM    877  N   PHE   111     -17.855-101.985  12.400  1.00  0.00              
ATOM    878  CA  PHE   111     -18.177-102.180  13.808  1.00  0.00              
ATOM    879  CB  PHE   111     -19.533-102.898  13.939  1.00  0.00              
ATOM    880  C   PHE   111     -17.091-103.102  14.401  1.00  0.00              
ATOM    881  O   PHE   111     -16.901-103.142  15.626  1.00  0.00              
ATOM    882  CG  PHE   111     -20.243-102.637  15.248  1.00  0.00           C  
ATOM    883  CD1 PHE   111     -19.698-103.059  16.451  1.00  0.00           C  
ATOM    884  CD2 PHE   111     -21.444-101.937  15.276  1.00  0.00           C  
ATOM    885  CE1 PHE   111     -20.332-102.782  17.663  1.00  0.00           C  
ATOM    886  CE2 PHE   111     -22.081-101.661  16.480  1.00  0.00           C  
ATOM    887  CZ  PHE   111     -21.522-102.082  17.676  1.00  0.00           C  
ATOM    888  N   SER   112     -16.391-103.891  13.573  1.00  0.00              
ATOM    889  CA  SER   112     -15.457-104.833  14.044  1.00  0.00              
ATOM    890  CB  SER   112     -14.662-104.383  15.271  1.00  0.00              
ATOM    891  C   SER   112     -16.157-106.172  14.342  1.00  0.00              
ATOM    892  O   SER   112     -15.747-106.956  15.199  1.00  0.00              
ATOM    893  OG  SER   112     -13.813-103.295  14.942  1.00  0.00           O  
ATOM    894  N   ASN   113     -17.280-106.364  13.653  1.00  0.00              
ATOM    895  CA  ASN   113     -18.113-107.574  13.805  1.00  0.00              
ATOM    896  CB  ASN   113     -19.602-107.160  13.831  1.00  0.00              
ATOM    897  C   ASN   113     -17.518-108.706  12.773  1.00  0.00              
ATOM    898  O   ASN   113     -17.303-109.933  12.997  1.00  0.00              
ATOM    899  CG  ASN   113     -20.071-106.719  15.208  1.00  0.00           C  
ATOM    900  OD1 ASN   113     -19.267-106.345  16.078  1.00  0.00           O  
ATOM    901  ND2 ASN   113     -21.377-106.741  15.436  1.00  0.00           N  
ATOM    902  N   TYR   114     -17.407-108.173  11.563  1.00  0.00              
ATOM    903  CA  TYR   114     -16.962-109.099  10.487  1.00  0.00              
ATOM    904  CB  TYR   114     -18.035-109.089   9.386  1.00  0.00              
ATOM    905  C   TYR   114     -15.640-108.514   9.955  1.00  0.00              
ATOM    906  O   TYR   114     -15.408-107.331   9.709  1.00  0.00              
ATOM    907  CG  TYR   114     -19.379-109.678   9.772  1.00  0.00           C  
ATOM    908  CD1 TYR   114     -19.526-111.056   9.972  1.00  0.00           C  
ATOM    909  CD2 TYR   114     -20.514-108.874   9.866  1.00  0.00           C  
ATOM    910  CE1 TYR   114     -20.777-111.620  10.237  1.00  0.00           C  
ATOM    911  CE2 TYR   114     -21.765-109.423  10.131  1.00  0.00           C  
ATOM    912  CZ  TYR   114     -21.890-110.794  10.318  1.00  0.00           C  
ATOM    913  OH  TYR   114     -23.126-111.345  10.554  1.00  0.00           O  
ATOM    914  N   ASN   115     -14.696-109.445   9.980  1.00  0.00              
ATOM    915  CA  ASN   115     -13.254-109.336   9.556  1.00  0.00              
ATOM    916  CB  ASN   115     -12.429-110.132  10.575  1.00  0.00              
ATOM    917  C   ASN   115     -12.451-109.561   8.825  1.00  0.00              
ATOM    918  O   ASN   115     -12.107-109.777   9.957  1.00  0.00              
ATOM    919  CG  ASN   115     -10.944-110.100  10.355  1.00  0.00           C  
ATOM    920  OD1 ASN   115     -10.402-109.623   9.329  1.00  0.00           O  
ATOM    921  ND2 ASN   115     -10.160-110.598  11.320  1.00  0.00           N  
ATOM    922  N   ARG   116     -11.968-110.029   7.701  1.00  0.00              
ATOM    923  CA  ARG   116     -12.760-109.223   5.795  1.00  0.00              
ATOM    924  CB  ARG   116     -11.496-109.634   5.022  1.00  0.00              
ATOM    925  C   ARG   116     -13.598-110.376   5.373  1.00  0.00              
ATOM    926  O   ARG   116     -14.242-110.032   4.379  1.00  0.00              
ATOM    927  CG  ARG   116     -11.384-108.974   3.662  1.00  0.00           C  
ATOM    928  CD  ARG   116     -11.033-109.967   2.566  1.00  0.00           C  
ATOM    929  NE  ARG   116     -10.945-109.297   1.263  1.00  0.00           N  
ATOM    930  CZ  ARG   116      -9.873-109.304   0.457  1.00  0.00           C  
ATOM    931  NH1 ARG   116      -8.760-109.958   0.795  1.00  0.00           N  
ATOM    932  NH2 ARG   116      -9.906-108.632  -0.697  1.00  0.00           N  
ATOM    933  N   SER   117     -13.883-111.459   6.084  1.00  0.00              
ATOM    934  CA  SER   117     -14.662-112.606   6.149  1.00  0.00              
ATOM    935  CB  SER   117     -13.840-113.812   5.689  1.00  0.00              
ATOM    936  C   SER   117     -16.005-112.202   7.050  1.00  0.00              
ATOM    937  O   SER   117     -16.930-111.463   6.680  1.00  0.00              
ATOM    938  OG  SER   117     -14.677-114.922   5.418  1.00  0.00           O  
ATOM    939  N   ALA   118     -16.142-112.926   8.157  1.00  0.00              
ATOM    940  CA  ALA   118     -17.546-112.636   8.907  1.00  0.00              
ATOM    941  CB  ALA   118     -18.437-113.311   7.867  1.00  0.00              
ATOM    942  C   ALA   118     -17.394-113.880  10.167  1.00  0.00              
ATOM    943  O   ALA   118     -17.167-115.068   9.889  1.00  0.00              
ATOM    944  N   LEU   119     -17.618-113.466  11.420  1.00  0.00              
ATOM    945  CA  LEU   119     -17.508-114.233  12.658  1.00  0.00              
ATOM    946  CB  LEU   119     -16.117-114.631  13.164  1.00  0.00              
ATOM    947  C   LEU   119     -18.758-114.313  13.590  1.00  0.00              
ATOM    948  O   LEU   119     -19.896-114.046  13.218  1.00  0.00              
ATOM    949  CG  LEU   119     -15.475-113.421  13.853  1.00  0.00           C  
ATOM    950  CD1 LEU   119     -14.550-113.841  14.969  1.00  0.00           C  
ATOM    951  CD2 LEU   119     -14.749-112.524  12.833  1.00  0.00           C  
ATOM    952  N   ASP   120     -18.600-114.721  14.845  1.00  0.00              
ATOM    953  CA  ASP   120     -19.679-115.454  15.797  1.00  0.00              
ATOM    954  CB  ASP   120     -20.195-115.757  17.203  1.00  0.00              
ATOM    955  C   ASP   120     -19.533-114.361  17.056  1.00  0.00              
ATOM    956  O   ASP   120     -18.593-113.580  17.248  1.00  0.00              
ATOM    957  CG  ASP   120     -21.159-114.704  17.744  1.00  0.00           C  
ATOM    958  OD1 ASP   120     -21.352-113.646  17.151  1.00  0.00           O  
ATOM    959  OD2 ASP   120     -21.740-114.972  18.820  1.00  0.00           O  
ATOM    960  N   LEU   121     -20.519-114.602  17.954  1.00  0.00              
ATOM    961  CA  LEU   121     -20.688-113.957  19.265  1.00  0.00              
ATOM    962  CB  LEU   121     -20.272-112.545  19.631  1.00  0.00              
ATOM    963  C   LEU   121     -21.901-114.398  20.048  1.00  0.00              
ATOM    964  O   LEU   121     -22.045-113.913  21.169  1.00  0.00              
ATOM    965  CG  LEU   121     -19.788-112.194  21.006  1.00  0.00           C  
ATOM    966  CD1 LEU   121     -18.518-112.940  21.312  1.00  0.00           C  
ATOM    967  CD2 LEU   121     -19.612-110.682  21.065  1.00  0.00           C  
ATOM    968  N   VAL   122     -22.886-115.010  19.400  1.00  0.00              
ATOM    969  CA  VAL   122     -24.016-115.443  20.189  1.00  0.00              
ATOM    970  CB  VAL   122     -24.919-114.626  21.139  1.00  0.00              
ATOM    971  C   VAL   122     -24.494-116.087  18.887  1.00  0.00              
ATOM    972  O   VAL   122     -24.220-115.654  17.772  1.00  0.00              
ATOM    973  CG1 VAL   122     -26.041-115.471  21.690  1.00  0.00           C  
ATOM    974  CG2 VAL   122     -24.089-114.041  22.285  1.00  0.00           C  
ATOM    975  N   ASN   123     -25.291-117.148  19.130  1.00  0.00              
ATOM    976  CA  ASN   123     -25.794-117.999  18.112  1.00  0.00              
ATOM    977  CB  ASN   123     -26.635-119.173  18.588  1.00  0.00              
ATOM    978  C   ASN   123     -26.458-117.008  17.072  1.00  0.00              
ATOM    979  O   ASN   123     -26.202-117.006  15.870  1.00  0.00              
ATOM    980  CG  ASN   123     -27.750-118.900  19.572  1.00  0.00           C  
ATOM    981  OD1 ASN   123     -27.847-117.766  20.125  1.00  0.00           O  
ATOM    982  ND2 ASN   123     -28.628-119.859  19.853  1.00  0.00           N  
ATOM    983  N   LEU   124     -27.250-116.121  17.652  1.00  0.00              
ATOM    984  CA  LEU   124     -27.982-115.105  16.926  1.00  0.00              
ATOM    985  CB  LEU   124     -28.658-114.028  17.777  1.00  0.00              
ATOM    986  C   LEU   124     -26.980-114.394  15.885  1.00  0.00              
ATOM    987  O   LEU   124     -27.234-114.148  14.708  1.00  0.00              
ATOM    988  CG  LEU   124     -29.457-112.981  16.992  1.00  0.00           C  
ATOM    989  CD1 LEU   124     -30.735-113.643  16.533  1.00  0.00           C  
ATOM    990  CD2 LEU   124     -29.799-111.750  17.778  1.00  0.00           C  
ATOM    991  N   GLY   125     -25.803-114.135  16.509  1.00  0.00              
ATOM    992  CA  GLY   125     -24.716-113.493  15.794  1.00  0.00              
ATOM    993  C   GLY   125     -24.329-114.617  14.797  1.00  0.00              
ATOM    994  O   GLY   125     -24.206-114.425  13.581  1.00  0.00              
ATOM    995  N   LEU   126     -24.209-115.823  15.338  1.00  0.00              
ATOM    996  CA  LEU   126     -23.899-117.001  14.426  1.00  0.00              
ATOM    997  CB  LEU   126     -23.901-118.334  15.178  1.00  0.00              
ATOM    998  C   LEU   126     -25.061-117.085  13.412  1.00  0.00              
ATOM    999  O   LEU   126     -24.972-117.631  12.303  1.00  0.00              
ATOM   1000  CG  LEU   126     -23.587-119.567  14.323  1.00  0.00           C  
ATOM   1001  CD1 LEU   126     -22.103-119.550  14.038  1.00  0.00           C  
ATOM   1002  CD2 LEU   126     -23.946-120.873  14.968  1.00  0.00           C  
ATOM   1003  N   THR   127     -26.200-116.661  13.929  1.00  0.00              
ATOM   1004  CA  THR   127     -27.376-116.658  12.948  1.00  0.00              
ATOM   1005  CB  THR   127     -28.584-116.921  13.879  1.00  0.00              
ATOM   1006  C   THR   127     -27.818-115.462  12.225  1.00  0.00              
ATOM   1007  O   THR   127     -28.789-115.527  11.489  1.00  0.00              
ATOM   1008  OG1 THR   127     -28.385-118.178  14.514  1.00  0.00           O  
ATOM   1009  CG2 THR   127     -29.860-116.978  13.051  1.00  0.00           C  
ATOM   1010  N   PRO   128     -27.077-114.369  12.331  1.00  0.00              
ATOM   1011  CA  PRO   128     -27.368-113.124  11.624  1.00  0.00              
ATOM   1012  CB  PRO   128     -27.837-111.917  12.436  1.00  0.00              
ATOM   1013  C   PRO   128     -26.459-112.793  10.444  1.00  0.00              
ATOM   1014  O   PRO   128     -26.780-112.006   9.553  1.00  0.00              
ATOM   1015  CG  PRO   128     -27.349-112.260  13.828  1.00  0.00           C  
ATOM   1016  CD  PRO   128     -27.646-113.745  13.965  1.00  0.00           C  
ATOM   1017  N   GLU   129     -25.294-113.430  10.439  1.00  0.00              
ATOM   1018  CA  GLU   129     -24.381-113.192   9.326  1.00  0.00              
ATOM   1019  CB  GLU   129     -22.949-113.514   9.728  1.00  0.00              
ATOM   1020  C   GLU   129     -24.311-114.349   8.483  1.00  0.00              
ATOM   1021  O   GLU   129     -23.236-114.912   8.267  1.00  0.00              
ATOM   1022  CG  GLU   129     -21.950-113.327   8.620  1.00  0.00           C  
ATOM   1023  CD  GLU   129     -20.564-113.642   9.098  1.00  0.00           C  
ATOM   1024  OE1 GLU   129     -19.923-112.751   9.694  1.00  0.00           O  
ATOM   1025  OE2 GLU   129     -20.132-114.794   8.905  1.00  0.00           O  
ATOM   1026  N   ILE   130     -25.468-114.787   7.996  1.00  0.00              
ATOM   1027  CA  ILE   130     -25.386-116.125   7.162  1.00  0.00              
ATOM   1028  CB  ILE   130     -26.736-116.851   7.072  1.00  0.00              
ATOM   1029  C   ILE   130     -25.752-115.628   5.818  1.00  0.00              
ATOM   1030  O   ILE   130     -26.882-115.759   5.346  1.00  0.00              
ATOM   1031  CG1 ILE   130     -26.710-118.159   6.287  1.00  0.00           C  
ATOM   1032  CG2 ILE   130     -27.783-115.912   6.513  1.00  0.00           C  
ATOM   1033  CD1 ILE   130     -25.870-119.276   6.868  1.00  0.00           C  
ATOM   1034  N   ILE   131     -24.756-115.036   5.166  1.00  0.00              
ATOM   1035  CA  ILE   131     -24.919-114.413   3.803  1.00  0.00              
ATOM   1036  CB  ILE   131     -23.577-113.823   3.286  1.00  0.00              
ATOM   1037  C   ILE   131     -24.809-115.445   2.690  1.00  0.00              
ATOM   1038  O   ILE   131     -23.854-115.339   1.885  1.00  0.00              
ATOM   1039  CG1 ILE   131     -23.000-112.811   4.290  1.00  0.00           C  
ATOM   1040  CG2 ILE   131     -23.771-113.171   1.922  1.00  0.00           C  
ATOM   1041  CD1 ILE   131     -23.908-111.637   4.625  1.00  0.00           C  
ATOM   1042  N   ALA   132     -25.660-116.456   2.712  1.00  0.00              
ATOM   1043  CA  ALA   132     -25.443-117.484   1.620  1.00  0.00              
ATOM   1044  CB  ALA   132     -25.840-118.854   2.162  1.00  0.00              
ATOM   1045  C   ALA   132     -26.894-117.418   1.184  1.00  0.00              
ATOM   1046  O   ALA   132     -27.883-117.811   1.819  1.00  0.00              
ATOM   1047  N   ALA   133     -26.968-116.801   0.020  1.00  0.00              
ATOM   1048  CA  ALA   133     -28.392-116.538  -0.592  1.00  0.00              
ATOM   1049  CB  ALA   133     -29.849-116.705  -0.254  1.00  0.00              
ATOM   1050  C   ALA   133     -28.668-115.143   0.101  1.00  0.00              
ATOM   1051  O   ALA   133     -29.734-114.893   0.668  1.00  0.00              
ATOM   1052  N   ARG   134     -27.699-114.247  -0.020  1.00  0.00              
ATOM   1053  CA  ARG   134     -27.458-112.928   0.123  1.00  0.00              
ATOM   1054  CB  ARG   134     -26.123-112.562   0.766  1.00  0.00              
ATOM   1055  C   ARG   134     -28.009-111.813  -0.925  1.00  0.00              
ATOM   1056  O   ARG   134     -27.444-111.927  -2.013  1.00  0.00              
ATOM   1057  CG  ARG   134     -26.060-112.338   2.254  1.00  0.00           C  
ATOM   1058  CD  ARG   134     -24.945-111.357   2.603  1.00  0.00           C  
ATOM   1059  NE  ARG   134     -23.620-111.963   2.536  1.00  0.00           N  
ATOM   1060  CZ  ARG   134     -22.508-111.451   3.062  1.00  0.00           C  
ATOM   1061  NH1 ARG   134     -22.517-110.296   3.717  1.00  0.00           N  
ATOM   1062  NH2 ARG   134     -21.356-112.104   2.935  1.00  0.00           N  
ATOM   1063  N   PHE   135     -28.795-110.777  -0.644  1.00  0.00              
ATOM   1064  CA  PHE   135     -28.880-109.920  -1.697  1.00  0.00              
ATOM   1065  CB  PHE   135     -30.387-109.951  -2.116  1.00  0.00              
ATOM   1066  C   PHE   135     -28.750-108.573  -1.078  1.00  0.00              
ATOM   1067  O   PHE   135     -29.689-108.013  -0.511  1.00  0.00              
ATOM   1068  CG  PHE   135     -30.845-111.226  -2.790  1.00  0.00           C  
ATOM   1069  CD1 PHE   135     -31.196-112.365  -2.054  1.00  0.00           C  
ATOM   1070  CD2 PHE   135     -30.901-111.293  -4.184  1.00  0.00           C  
ATOM   1071  CE1 PHE   135     -31.603-113.555  -2.664  1.00  0.00           C  
ATOM   1072  CE2 PHE   135     -31.329-112.461  -4.812  1.00  0.00           C  
ATOM   1073  CZ  PHE   135     -31.667-113.586  -4.056  1.00  0.00           C  
ATOM   1074  N   GLY   136     -27.520-108.031  -1.134  1.00  0.00              
ATOM   1075  CA  GLY   136     -27.153-106.705  -0.616  1.00  0.00              
ATOM   1076  C   GLY   136     -28.150-105.516  -0.794  1.00  0.00              
ATOM   1077  O   GLY   136     -28.230-105.061  -1.934  1.00  0.00              
ATOM   1078  N   GLN   137     -28.851-105.009   0.225  1.00  0.00              
ATOM   1079  CA  GLN   137     -29.703-103.868  -0.372  1.00  0.00              
ATOM   1080  CB  GLN   137     -30.896-103.956   0.526  1.00  0.00              
ATOM   1081  C   GLN   137     -29.080-102.603  -0.045  1.00  0.00              
ATOM   1082  O   GLN   137     -28.003-102.577   0.582  1.00  0.00              
ATOM   1083  CG  GLN   137     -31.928-105.014   0.117  1.00  0.00           C  
ATOM   1084  CD  GLN   137     -33.000-105.031   1.201  1.00  0.00           C  
ATOM   1085  OE1 GLN   137     -34.172-104.778   0.946  1.00  0.00           O  
ATOM   1086  NE2 GLN   137     -32.534-105.290   2.415  1.00  0.00           N  
ATOM   1087  N   HIS   138     -29.648-101.484  -0.526  1.00  0.00              
ATOM   1088  CA  HIS   138     -29.225-100.072  -0.352  1.00  0.00              
ATOM   1089  CB  HIS   138     -30.096 -99.107  -1.206  1.00  0.00              
ATOM   1090  C   HIS   138     -29.121 -99.598   1.153  1.00  0.00              
ATOM   1091  O   HIS   138     -30.098 -99.628   1.897  1.00  0.00              
ATOM   1092  CG  HIS   138     -30.384 -99.538  -2.615  1.00  0.00           C  
ATOM   1093  ND1 HIS   138     -31.563 -99.154  -3.249  1.00  0.00           N  
ATOM   1094  CD2 HIS   138     -29.674-100.311  -3.483  1.00  0.00           C  
ATOM   1095  CE1 HIS   138     -31.542 -99.691  -4.445  1.00  0.00           C  
ATOM   1096  NE2 HIS   138     -30.433-100.384  -4.631  1.00  0.00           N  
ATOM   1097  N   ALA   139     -27.927 -99.155   1.535  1.00  0.00              
ATOM   1098  CA  ALA   139     -27.628 -98.660   2.810  1.00  0.00              
ATOM   1099  CB  ALA   139     -26.378 -99.405   3.247  1.00  0.00              
ATOM   1100  C   ALA   139     -26.833 -97.402   3.124  1.00  0.00              
ATOM   1101  O   ALA   139     -25.759 -97.164   2.554  1.00  0.00              
ATOM   1102  N   ASP   140     -27.447 -96.526   3.943  1.00  0.00              
ATOM   1103  CA  ASP   140     -26.883 -95.285   4.390  1.00  0.00              
ATOM   1104  CB  ASP   140     -27.862 -94.191   4.172  1.00  0.00              
ATOM   1105  C   ASP   140     -26.612 -95.085   5.827  1.00  0.00              
ATOM   1106  O   ASP   140     -27.550 -95.337   6.578  1.00  0.00              
ATOM   1107  CG  ASP   140     -29.064 -94.280   5.037  1.00  0.00           C  
ATOM   1108  OD1 ASP   140     -28.948 -94.840   6.154  1.00  0.00           O  
ATOM   1109  OD2 ASP   140     -30.110 -93.836   4.557  1.00  0.00           O  
ATOM   1110  N   TYR   141     -25.434 -94.693   6.273  1.00  0.00              
ATOM   1111  CA  TYR   141     -25.238 -94.473   7.713  1.00  0.00              
ATOM   1112  CB  TYR   141     -23.755 -94.077   7.757  1.00  0.00              
ATOM   1113  C   TYR   141     -26.269 -93.698   8.572  1.00  0.00              
ATOM   1114  O   TYR   141     -26.591 -93.947   9.733  1.00  0.00              
ATOM   1115  CG  TYR   141     -22.816 -95.085   7.136  1.00  0.00           C  
ATOM   1116  CD1 TYR   141     -22.393 -96.206   7.848  1.00  0.00           C  
ATOM   1117  CD2 TYR   141     -22.342 -94.919   5.831  1.00  0.00           C  
ATOM   1118  CE1 TYR   141     -21.524 -97.139   7.270  1.00  0.00           C  
ATOM   1119  CE2 TYR   141     -21.473 -95.853   5.253  1.00  0.00           C  
ATOM   1120  CZ  TYR   141     -21.072 -96.950   5.976  1.00  0.00           C  
ATOM   1121  OH  TYR   141     -20.213 -97.869   5.410  1.00  0.00           O  
ATOM   1122  N   GLY   142     -26.723 -92.634   7.910  1.00  0.00              
ATOM   1123  CA  GLY   142     -27.607 -91.695   8.770  1.00  0.00              
ATOM   1124  C   GLY   142     -28.912 -92.413   9.107  1.00  0.00              
ATOM   1125  O   GLY   142     -29.503 -92.268  10.187  1.00  0.00              
ATOM   1126  N   PHE   143     -29.337 -93.240   8.154  1.00  0.00              
ATOM   1127  CA  PHE   143     -30.605 -93.999   8.385  1.00  0.00              
ATOM   1128  CB  PHE   143     -31.173 -94.436   7.040  1.00  0.00              
ATOM   1129  C   PHE   143     -30.223 -95.073   9.473  1.00  0.00              
ATOM   1130  O   PHE   143     -30.909 -95.191  10.482  1.00  0.00              
ATOM   1131  CG  PHE   143     -31.275 -93.319   6.043  1.00  0.00           C  
ATOM   1132  CD1 PHE   143     -32.411 -92.517   5.990  1.00  0.00           C  
ATOM   1133  CD2 PHE   143     -30.218 -93.052   5.173  1.00  0.00           C  
ATOM   1134  CE1 PHE   143     -32.496 -91.455   5.077  1.00  0.00           C  
ATOM   1135  CE2 PHE   143     -30.289 -92.000   4.263  1.00  0.00           C  
ATOM   1136  CZ  PHE   143     -31.432 -91.196   4.213  1.00  0.00           C  
ATOM   1137  N   PHE   144     -29.133 -95.811   9.269  1.00  0.00              
ATOM   1138  CA  PHE   144     -28.683 -96.718  10.207  1.00  0.00              
ATOM   1139  CB  PHE   144     -27.338 -97.310   9.750  1.00  0.00              
ATOM   1140  C   PHE   144     -28.689 -96.106  11.659  1.00  0.00              
ATOM   1141  O   PHE   144     -29.326 -96.584  12.592  1.00  0.00              
ATOM   1142  CG  PHE   144     -27.150 -98.765  10.115  1.00  0.00           C  
ATOM   1143  CD1 PHE   144     -27.082 -99.164  11.440  1.00  0.00           C  
ATOM   1144  CD2 PHE   144     -27.075 -99.740   9.127  1.00  0.00           C  
ATOM   1145  CE1 PHE   144     -26.951-100.512  11.779  1.00  0.00           C  
ATOM   1146  CE2 PHE   144     -26.942-101.082   9.458  1.00  0.00           C  
ATOM   1147  CZ  PHE   144     -26.882-101.469  10.787  1.00  0.00           C  
ATOM   1148  N   ALA   145     -27.941 -95.013  11.800  1.00  0.00              
ATOM   1149  CA  ALA   145     -27.895 -94.409  13.122  1.00  0.00              
ATOM   1150  CB  ALA   145     -27.032 -93.166  13.053  1.00  0.00              
ATOM   1151  C   ALA   145     -29.269 -94.114  13.649  1.00  0.00              
ATOM   1152  O   ALA   145     -29.608 -94.542  14.749  1.00  0.00              
ATOM   1153  N   ARG   146     -30.096 -93.463  12.841  1.00  0.00              
ATOM   1154  CA  ARG   146     -31.470 -93.137  13.161  1.00  0.00              
ATOM   1155  CB  ARG   146     -32.127 -92.411  11.988  1.00  0.00              
ATOM   1156  C   ARG   146     -32.323 -94.368  13.607  1.00  0.00              
ATOM   1157  O   ARG   146     -33.063 -94.302  14.581  1.00  0.00              
ATOM   1158  CG  ARG   146     -33.125 -91.362  12.404  1.00  0.00           C  
ATOM   1159  CD  ARG   146     -33.476 -90.459  11.239  1.00  0.00           C  
ATOM   1160  NE  ARG   146     -33.723 -89.087  11.677  1.00  0.00           N  
ATOM   1161  CZ  ARG   146     -32.763 -88.200  11.936  1.00  0.00           C  
ATOM   1162  NH1 ARG   146     -31.487 -88.541  11.795  1.00  0.00           N  
ATOM   1163  NH2 ARG   146     -33.079 -86.978  12.350  1.00  0.00           N  
ATOM   1164  N   ALA   147     -32.230 -95.446  12.834  1.00  0.00              
ATOM   1165  CA  ALA   147     -32.962 -96.626  13.153  1.00  0.00              
ATOM   1166  CB  ALA   147     -33.047 -97.447  11.885  1.00  0.00              
ATOM   1167  C   ALA   147     -32.398 -97.387  14.431  1.00  0.00              
ATOM   1168  O   ALA   147     -32.991 -97.547  15.494  1.00  0.00              
ATOM   1169  N   PHE   148     -31.180 -97.860  14.215  1.00  0.00              
ATOM   1170  CA  PHE   148     -30.580 -98.656  15.320  1.00  0.00              
ATOM   1171  CB  PHE   148     -29.339 -99.428  14.853  1.00  0.00              
ATOM   1172  C   PHE   148     -30.215 -97.985  16.567  1.00  0.00              
ATOM   1173  O   PHE   148     -30.190 -98.597  17.641  1.00  0.00              
ATOM   1174  CG  PHE   148     -28.910-100.510  15.808  1.00  0.00           C  
ATOM   1175  CD1 PHE   148     -29.707-101.637  16.003  1.00  0.00           C  
ATOM   1176  CD2 PHE   148     -27.725-100.400  16.519  1.00  0.00           C  
ATOM   1177  CE1 PHE   148     -29.323-102.640  16.900  1.00  0.00           C  
ATOM   1178  CE2 PHE   148     -27.337-101.401  17.418  1.00  0.00           C  
ATOM   1179  CZ  PHE   148     -28.139-102.519  17.606  1.00  0.00           C  
ATOM   1180  N   GLY   149     -29.974 -96.676  16.449  1.00  0.00              
ATOM   1181  CA  GLY   149     -29.503 -95.795  17.592  1.00  0.00              
ATOM   1182  C   GLY   149     -30.495 -96.008  18.750  1.00  0.00              
ATOM   1183  O   GLY   149     -31.643 -96.385  18.541  1.00  0.00              
ATOM   1184  N   PHE   150     -30.034 -95.783  19.977  1.00  0.00              
ATOM   1185  CA  PHE   150     -30.910 -95.940  21.122  1.00  0.00              
ATOM   1186  CB  PHE   150     -30.092 -95.723  22.401  1.00  0.00              
ATOM   1187  C   PHE   150     -32.005 -94.974  21.076  1.00  0.00              
ATOM   1188  O   PHE   150     -31.799 -93.844  20.652  1.00  0.00              
ATOM   1189  CG  PHE   150     -30.892 -95.855  23.667  1.00  0.00           C  
ATOM   1190  CD1 PHE   150     -31.333 -97.101  24.102  1.00  0.00           C  
ATOM   1191  CD2 PHE   150     -31.204 -94.732  24.429  1.00  0.00           C  
ATOM   1192  CE1 PHE   150     -32.072 -97.233  25.273  1.00  0.00           C  
ATOM   1193  CE2 PHE   150     -31.944 -94.852  25.605  1.00  0.00           C  
ATOM   1194  CZ  PHE   150     -32.380 -96.105  26.029  1.00  0.00           C  
ATOM   1195  N   LYS   151     -33.197 -95.384  21.482  1.00  0.00              
ATOM   1196  CA  LYS   151     -34.435 -94.561  21.435  1.00  0.00              
ATOM   1197  CB  LYS   151     -35.705 -95.393  21.522  1.00  0.00              
ATOM   1198  C   LYS   151     -34.675 -93.901  22.611  1.00  0.00              
ATOM   1199  O   LYS   151     -34.565 -94.598  23.624  1.00  0.00              
ATOM   1200  CG  LYS   151     -36.245 -95.946  20.206  1.00  0.00           C  
ATOM   1201  CD  LYS   151     -37.296 -97.016  20.457  1.00  0.00           C  
ATOM   1202  CE  LYS   151     -37.446 -97.945  19.286  1.00  0.00           C  
ATOM   1203  NZ  LYS   151     -37.118 -97.255  18.030  1.00  0.00           N  
ATOM   1204  N   LEU   152     -34.968 -92.602  22.640  1.00  0.00              
ATOM   1205  CA  LEU   152     -35.231 -91.806  23.929  1.00  0.00              
ATOM   1206  CB  LEU   152     -35.247 -90.308  23.582  1.00  0.00              
ATOM   1207  C   LEU   152     -36.510 -92.339  24.626  1.00  0.00              
ATOM   1208  O   LEU   152     -36.636 -92.335  25.862  1.00  0.00              
ATOM   1209  CG  LEU   152     -33.927 -89.626  23.236  1.00  0.00           C  
ATOM   1210  CD1 LEU   152     -34.174 -88.161  22.998  1.00  0.00           C  
ATOM   1211  CD2 LEU   152     -32.914 -89.840  24.342  1.00  0.00           C  
ATOM   1212  N   LYS   153     -37.440 -92.803  23.793  1.00  0.00              
ATOM   1213  CA  LYS   153     -38.717 -93.286  24.289  1.00  0.00              
ATOM   1214  CB  LYS   153     -39.752 -93.607  23.223  1.00  0.00              
ATOM   1215  C   LYS   153     -38.551 -94.477  25.242  1.00  0.00              
ATOM   1216  O   LYS   153     -39.465 -94.825  25.992  1.00  0.00              
ATOM   1217  CG  LYS   153     -40.089 -92.547  22.196  1.00  0.00           C  
ATOM   1218  CD  LYS   153     -41.211 -92.989  21.249  1.00  0.00           C  
ATOM   1219  CE  LYS   153     -40.708 -93.782  20.069  1.00  0.00           C  
ATOM   1220  NZ  LYS   153     -41.812 -94.219  19.202  1.00  0.00           N  
ATOM   1221  N   ASP   154     -37.428 -95.179  25.110  1.00  0.00              
ATOM   1222  CA  ASP   154     -37.276 -96.455  25.835  1.00  0.00              
ATOM   1223  CB  ASP   154     -37.376 -97.743  25.022  1.00  0.00              
ATOM   1224  C   ASP   154     -36.335 -96.040  26.969  1.00  0.00              
ATOM   1225  O   ASP   154     -36.719 -96.305  28.104  1.00  0.00              
ATOM   1226  CG  ASP   154     -38.802 -98.046  24.588  1.00  0.00           C  
ATOM   1227  OD1 ASP   154     -39.678 -98.042  25.486  1.00  0.00           O  
ATOM   1228  OD2 ASP   154     -38.980 -98.310  23.374  1.00  0.00           O  
ATOM   1229  N   ILE   155     -35.179 -95.440  26.728  1.00  0.00              
ATOM   1230  CA  ILE   155     -34.316 -94.943  27.686  1.00  0.00              
ATOM   1231  CB  ILE   155     -32.918 -94.763  27.198  1.00  0.00              
ATOM   1232  C   ILE   155     -34.950 -94.101  28.889  1.00  0.00              
ATOM   1233  O   ILE   155     -34.661 -94.261  30.088  1.00  0.00              
ATOM   1234  CG1 ILE   155     -32.929 -93.720  26.132  1.00  0.00           C  
ATOM   1235  CG2 ILE   155     -32.408 -96.049  26.572  1.00  0.00           C  
ATOM   1236  CD1 ILE   155     -31.603 -93.856  25.389  1.00  0.00           C  
ATOM   1237  N   ILE   156     -35.716 -93.119  28.422  1.00  0.00              
ATOM   1238  CA  ILE   156     -36.258 -92.145  29.391  1.00  0.00              
ATOM   1239  CB  ILE   156     -37.518 -91.437  28.829  1.00  0.00              
ATOM   1240  C   ILE   156     -37.199 -92.544  30.396  1.00  0.00              
ATOM   1241  O   ILE   156     -38.371 -92.315  30.105  1.00  0.00              
ATOM   1242  CG1 ILE   156     -37.114 -90.729  27.522  1.00  0.00           C  
ATOM   1243  CG2 ILE   156     -38.017 -90.421  29.906  1.00  0.00           C  
ATOM   1244  CD1 ILE   156     -38.315 -90.202  26.668  1.00  0.00           C  
ATOM   1245  N   LEU   157     -36.857 -93.130  31.551  1.00  0.00              
ATOM   1246  CA  LEU   157     -37.942 -93.799  32.375  1.00  0.00              
ATOM   1247  CB  LEU   157     -37.335 -94.960  33.197  1.00  0.00              
ATOM   1248  C   LEU   157     -38.758 -92.621  33.077  1.00  0.00              
ATOM   1249  O   LEU   157     -39.950 -92.723  33.361  1.00  0.00              
ATOM   1250  CG  LEU   157     -36.812 -96.135  32.399  1.00  0.00           C  
ATOM   1251  CD1 LEU   157     -36.020 -97.096  33.300  1.00  0.00           C  
ATOM   1252  CD2 LEU   157     -37.996 -96.875  31.797  1.00  0.00           C  
ATOM   1253  N   GLU   158     -38.012 -91.578  33.442  1.00  0.00              
ATOM   1254  CA  GLU   158     -38.701 -90.459  34.058  1.00  0.00              
ATOM   1255  CB  GLU   158     -38.372 -90.371  35.523  1.00  0.00              
ATOM   1256  C   GLU   158     -38.013 -89.189  33.745  1.00  0.00              
ATOM   1257  O   GLU   158     -36.786 -89.159  33.703  1.00  0.00              
ATOM   1258  CG  GLU   158     -38.241 -91.360  36.599  1.00  0.00           C  
ATOM   1259  CD  GLU   158     -39.413 -92.089  37.195  1.00  0.00           C  
ATOM   1260  OE1 GLU   158     -40.437 -91.480  37.617  1.00  0.00           O  
ATOM   1261  OE2 GLU   158     -39.366 -93.351  37.307  1.00  0.00           O  
ATOM   1262  N   CYS   159     -38.777 -88.129  33.522  1.00  0.00              
ATOM   1263  CA  CYS   159     -38.180 -86.758  33.284  1.00  0.00              
ATOM   1264  CB  CYS   159     -38.305 -86.409  31.784  1.00  0.00              
ATOM   1265  C   CYS   159     -39.303 -85.681  33.907  1.00  0.00              
ATOM   1266  O   CYS   159     -40.536 -85.794  33.941  1.00  0.00              
ATOM   1267  SG  CYS   159     -38.071 -84.659  31.383  1.00  0.00           S  
ATOM   1268  N   THR   160     -38.632 -84.701  34.512  1.00  0.00              
ATOM   1269  CA  THR   160     -38.915 -83.741  35.488  1.00  0.00              
ATOM   1270  CB  THR   160     -39.017 -84.010  37.017  1.00  0.00              
ATOM   1271  C   THR   160     -38.148 -82.594  35.681  1.00  0.00              
ATOM   1272  O   THR   160     -36.970 -82.656  36.082  1.00  0.00              
ATOM   1273  OG1 THR   160     -37.704 -84.031  37.602  1.00  0.00           O  
ATOM   1274  CG2 THR   160     -39.719 -85.352  37.281  1.00  0.00           C  
ATOM   1275  N   TYR   161     -38.712 -81.477  35.224  1.00  0.00              
ATOM   1276  CA  TYR   161     -37.995 -80.064  35.221  1.00  0.00              
ATOM   1277  CB  TYR   161     -37.821 -79.434  33.852  1.00  0.00              
ATOM   1278  C   TYR   161     -38.757 -78.997  35.958  1.00  0.00              
ATOM   1279  O   TYR   161     -39.743 -78.499  35.433  1.00  0.00              
ATOM   1280  CG  TYR   161     -37.434 -77.967  33.836  1.00  0.00           C  
ATOM   1281  CD1 TYR   161     -36.210 -77.532  34.395  1.00  0.00           C  
ATOM   1282  CD2 TYR   161     -38.255 -77.062  33.195  1.00  0.00           C  
ATOM   1283  CE1 TYR   161     -35.877 -76.192  34.425  1.00  0.00           C  
ATOM   1284  CE2 TYR   161     -37.927 -75.684  33.279  1.00  0.00           C  
ATOM   1285  CZ  TYR   161     -36.748 -75.284  33.834  1.00  0.00           C  
ATOM   1286  OH  TYR   161     -36.407 -73.960  33.718  1.00  0.00           O  
ATOM   1287  N   HIS   162     -38.327 -78.666  37.171  1.00  0.00              
ATOM   1288  CA  HIS   162     -38.989 -77.670  38.000  1.00  0.00              
ATOM   1289  CB  HIS   162     -39.106 -76.322  37.275  1.00  0.00              
ATOM   1290  C   HIS   162     -40.461 -78.095  38.172  1.00  0.00              
ATOM   1291  O   HIS   162     -41.415 -77.377  37.878  1.00  0.00              
ATOM   1292  CG  HIS   162     -37.808 -75.590  37.162  1.00  0.00           C  
ATOM   1293  ND1 HIS   162     -37.304 -74.806  38.182  1.00  0.00           N  
ATOM   1294  CD2 HIS   162     -36.907 -75.524  36.155  1.00  0.00           C  
ATOM   1295  CE1 HIS   162     -36.146 -74.291  37.806  1.00  0.00           C  
ATOM   1296  NE2 HIS   162     -35.878 -74.717  36.582  1.00  0.00           N  
ATOM   1297  N   ASN   163     -40.593 -79.323  38.673  1.00  0.00              
ATOM   1298  CA  ASN   163     -41.968 -79.820  38.966  1.00  0.00              
ATOM   1299  CB  ASN   163     -42.693 -78.974  40.004  1.00  0.00              
ATOM   1300  C   ASN   163     -42.692 -80.418  37.805  1.00  0.00              
ATOM   1301  O   ASN   163     -43.250 -81.514  37.925  1.00  0.00              
ATOM   1302  CG  ASN   163     -42.070 -79.107  41.382  1.00  0.00           C  
ATOM   1303  OD1 ASN   163     -41.655 -80.194  41.777  1.00  0.00           O  
ATOM   1304  ND2 ASN   163     -41.983 -77.998  42.115  1.00  0.00           N  
ATOM   1305  N   PHE   164     -42.635 -79.730  36.661  1.00  0.00              
ATOM   1306  CA  PHE   164     -43.216 -80.181  35.384  1.00  0.00              
ATOM   1307  CB  PHE   164     -43.074 -79.133  34.275  1.00  0.00              
ATOM   1308  C   PHE   164     -42.520 -81.399  34.729  1.00  0.00              
ATOM   1309  O   PHE   164     -41.330 -81.472  34.496  1.00  0.00              
ATOM   1310  CG  PHE   164     -43.921 -77.911  34.495  1.00  0.00           C  
ATOM   1311  CD1 PHE   164     -43.436 -76.837  35.223  1.00  0.00           C  
ATOM   1312  CD2 PHE   164     -45.219 -77.847  33.993  1.00  0.00           C  
ATOM   1313  CE1 PHE   164     -44.229 -75.718  35.454  1.00  0.00           C  
ATOM   1314  CE2 PHE   164     -46.018 -76.730  34.218  1.00  0.00           C  
ATOM   1315  CZ  PHE   164     -45.527 -75.665  34.946  1.00  0.00           C  
ATOM   1316  N   ASN   165     -43.366 -82.394  34.499  1.00  0.00              
ATOM   1317  CA  ASN   165     -43.099 -83.643  33.837  1.00  0.00              
ATOM   1318  CB  ASN   165     -44.242 -84.603  34.066  1.00  0.00              
ATOM   1319  C   ASN   165     -42.654 -83.663  32.520  1.00  0.00              
ATOM   1320  O   ASN   165     -43.477 -83.217  31.721  1.00  0.00              
ATOM   1321  CG  ASN   165     -44.447 -85.052  35.517  1.00  0.00           C  
ATOM   1322  OD1 ASN   165     -43.595 -84.936  36.415  1.00  0.00           O  
ATOM   1323  ND2 ASN   165     -45.611 -85.691  35.597  1.00  0.00           N  
ATOM   1324  N   CYS   166     -41.447 -84.087  32.136  1.00  0.00              
ATOM   1325  CA  CYS   166     -41.180 -83.872  30.598  1.00  0.00              
ATOM   1326  CB  CYS   166     -39.797 -83.223  30.455  1.00  0.00              
ATOM   1327  C   CYS   166     -41.421 -85.286  29.678  1.00  0.00              
ATOM   1328  O   CYS   166     -40.990 -86.324  30.180  1.00  0.00              
ATOM   1329  SG  CYS   166     -39.600 -81.611  31.232  1.00  0.00           S  
ATOM   1330  N   LEU   167     -41.955 -85.245  28.462  1.00  0.00              
ATOM   1331  CA  LEU   167     -41.650 -86.560  27.968  1.00  0.00              
ATOM   1332  CB  LEU   167     -43.111 -86.973  27.748  1.00  0.00              
ATOM   1333  C   LEU   167     -40.564 -86.773  27.100  1.00  0.00              
ATOM   1334  O   LEU   167     -39.531 -86.149  27.348  1.00  0.00              
ATOM   1335  CG  LEU   167     -43.310 -88.313  27.019  1.00  0.00           C  
ATOM   1336  CD1 LEU   167     -42.634 -89.420  27.798  1.00  0.00           C  
ATOM   1337  CD2 LEU   167     -44.778 -88.632  26.847  1.00  0.00           C  
ATOM   1338  N   ASN   168     -40.674 -87.551  26.027  1.00  0.00              
ATOM   1339  CA  ASN   168     -39.542 -87.785  25.044  1.00  0.00              
ATOM   1340  CB  ASN   168     -39.688 -89.096  24.262  1.00  0.00              
ATOM   1341  C   ASN   168     -39.617 -86.616  24.053  1.00  0.00              
ATOM   1342  O   ASN   168     -38.587 -86.204  23.492  1.00  0.00              
ATOM   1343  CG  ASN   168     -39.048 -90.279  24.963  1.00  0.00           C  
ATOM   1344  OD1 ASN   168     -37.973 -90.161  25.555  1.00  0.00           O  
ATOM   1345  ND2 ASN   168     -39.694 -91.439  24.873  1.00  0.00           N  
ATOM   1346  N   SER   169     -40.818 -86.066  23.882  1.00  0.00              
ATOM   1347  CA  SER   169     -41.062 -84.958  22.997  1.00  0.00              
ATOM   1348  CB  SER   169     -42.549 -84.621  22.710  1.00  0.00              
ATOM   1349  C   SER   169     -40.368 -83.710  23.357  1.00  0.00              
ATOM   1350  O   SER   169     -40.091 -82.900  22.474  1.00  0.00              
ATOM   1351  OG  SER   169     -43.211 -84.469  23.953  1.00  0.00           O  
ATOM   1352  N   PHE   170     -39.964 -83.571  24.618  1.00  0.00              
ATOM   1353  CA  PHE   170     -39.140 -82.422  25.081  1.00  0.00              
ATOM   1354  CB  PHE   170     -38.990 -82.499  26.603  1.00  0.00              
ATOM   1355  C   PHE   170     -37.737 -82.549  24.439  1.00  0.00              
ATOM   1356  O   PHE   170     -37.200 -81.562  23.938  1.00  0.00              
ATOM   1357  CG  PHE   170     -38.227 -81.348  27.207  1.00  0.00           C  
ATOM   1358  CD1 PHE   170     -38.782 -80.079  27.274  1.00  0.00           C  
ATOM   1359  CD2 PHE   170     -36.932 -81.540  27.674  1.00  0.00           C  
ATOM   1360  CE1 PHE   170     -38.064 -79.005  27.799  1.00  0.00           C  
ATOM   1361  CE2 PHE   170     -36.202 -80.476  28.201  1.00  0.00           C  
ATOM   1362  CZ  PHE   170     -36.768 -79.204  28.263  1.00  0.00           C  
ATOM   1363  N   THR   171     -37.202 -83.764  24.374  1.00  0.00              
ATOM   1364  CA  THR   171     -35.947 -83.920  23.692  1.00  0.00              
ATOM   1365  CB  THR   171     -35.508 -85.327  24.128  1.00  0.00              
ATOM   1366  C   THR   171     -36.015 -84.040  22.118  1.00  0.00              
ATOM   1367  O   THR   171     -36.835 -84.619  21.412  1.00  0.00              
ATOM   1368  OG1 THR   171     -35.493 -85.363  25.554  1.00  0.00           O  
ATOM   1369  CG2 THR   171     -34.133 -85.679  23.558  1.00  0.00           C  
ATOM   1370  N   GLU   172     -35.054 -83.265  21.631  1.00  0.00              
ATOM   1371  CA  GLU   172     -34.638 -82.928  20.276  1.00  0.00              
ATOM   1372  CB  GLU   172     -34.244 -81.511  19.862  1.00  0.00              
ATOM   1373  C   GLU   172     -33.607 -84.098  19.999  1.00  0.00              
ATOM   1374  O   GLU   172     -32.880 -84.581  20.859  1.00  0.00              
ATOM   1375  CG  GLU   172     -33.856 -81.422  18.387  1.00  0.00           C  
ATOM   1376  CD  GLU   172     -33.442 -80.027  17.952  1.00  0.00           C  
ATOM   1377  OE1 GLU   172     -33.468 -79.097  18.790  1.00  0.00           O  
ATOM   1378  OE2 GLU   172     -33.092 -79.862  16.758  1.00  0.00           O  
ATOM   1379  N   VAL   173     -33.675 -84.569  18.757  1.00  0.00              
ATOM   1380  CA  VAL   173     -32.817 -85.597  18.280  1.00  0.00              
ATOM   1381  CB  VAL   173     -33.403 -86.504  17.195  1.00  0.00              
ATOM   1382  C   VAL   173     -31.764 -85.005  17.478  1.00  0.00              
ATOM   1383  O   VAL   173     -31.960 -84.347  16.458  1.00  0.00              
ATOM   1384  CG1 VAL   173     -32.372 -87.344  16.503  1.00  0.00           C  
ATOM   1385  CG2 VAL   173     -34.522 -87.404  17.733  1.00  0.00           C  
ATOM   1386  N   VAL   174     -30.559 -85.166  18.009  1.00  0.00              
ATOM   1387  CA  VAL   174     -29.247 -84.569  17.451  1.00  0.00              
ATOM   1388  CB  VAL   174     -28.677 -83.484  18.398  1.00  0.00              
ATOM   1389  C   VAL   174     -28.145 -85.785  17.493  1.00  0.00              
ATOM   1390  O   VAL   174     -27.889 -86.649  18.331  1.00  0.00              
ATOM   1391  CG1 VAL   174     -27.409 -82.881  17.804  1.00  0.00           C  
ATOM   1392  CG2 VAL   174     -29.710 -82.388  18.640  1.00  0.00           C  
ATOM   1393  N   GLU   175     -27.621 -85.794  16.271  1.00  0.00              
ATOM   1394  CA  GLU   175     -26.596 -86.638  15.679  1.00  0.00              
ATOM   1395  CB  GLU   175     -26.763 -86.888  14.175  1.00  0.00              
ATOM   1396  C   GLU   175     -25.296 -86.245  16.136  1.00  0.00              
ATOM   1397  O   GLU   175     -24.930 -85.093  15.942  1.00  0.00              
ATOM   1398  CG  GLU   175     -25.651 -87.730  13.536  1.00  0.00           C  
ATOM   1399  CD  GLU   175     -25.533 -87.506  12.033  1.00  0.00           C  
ATOM   1400  OE1 GLU   175     -26.305 -88.125  11.263  1.00  0.00           O  
ATOM   1401  OE2 GLU   175     -24.662 -86.703  11.623  1.00  0.00           O  
ATOM   1402  N   PRO   176     -24.536 -87.129  16.759  1.00  0.00              
ATOM   1403  CA  PRO   176     -23.078 -86.474  17.070  1.00  0.00              
ATOM   1404  CB  PRO   176     -22.924 -86.174  18.564  1.00  0.00              
ATOM   1405  C   PRO   176     -22.312 -87.613  16.643  1.00  0.00              
ATOM   1406  O   PRO   176     -22.982 -88.587  16.273  1.00  0.00              
ATOM   1407  CG  PRO   176     -24.216 -86.667  19.240  1.00  0.00           C  
ATOM   1408  CD  PRO   176     -25.237 -86.886  18.127  1.00  0.00           C  
ATOM   1409  N   ASN   177     -20.979 -87.597  16.778  1.00  0.00              
ATOM   1410  CA  ASN   177     -20.078 -88.736  16.609  1.00  0.00              
ATOM   1411  CB  ASN   177     -18.661 -88.445  17.108  1.00  0.00              
ATOM   1412  C   ASN   177     -20.444 -90.072  17.322  1.00  0.00              
ATOM   1413  O   ASN   177     -19.955 -91.157  17.001  1.00  0.00              
ATOM   1414  CG  ASN   177     -18.001 -87.311  16.352  1.00  0.00           C  
ATOM   1415  OD1 ASN   177     -17.128 -86.625  16.879  1.00  0.00           O  
ATOM   1416  ND2 ASN   177     -18.405 -87.119  15.099  1.00  0.00           N  
ATOM   1417  N   PHE   178     -21.318 -89.929  18.315  1.00  0.00              
ATOM   1418  CA  PHE   178     -21.811 -91.049  19.089  1.00  0.00              
ATOM   1419  CB  PHE   178     -22.294 -90.701  20.514  1.00  0.00              
ATOM   1420  C   PHE   178     -23.084 -91.474  18.323  1.00  0.00              
ATOM   1421  O   PHE   178     -23.498 -92.619  18.476  1.00  0.00              
ATOM   1422  CG  PHE   178     -22.745 -91.936  21.284  1.00  0.00           C  
ATOM   1423  CD1 PHE   178     -21.817 -92.927  21.611  1.00  0.00           C  
ATOM   1424  CD2 PHE   178     -24.075 -92.134  21.659  1.00  0.00           C  
ATOM   1425  CE1 PHE   178     -22.176 -94.055  22.349  1.00  0.00           C  
ATOM   1426  CE2 PHE   178     -24.469 -93.273  22.375  1.00  0.00           C  
ATOM   1427  CZ  PHE   178     -23.511 -94.229  22.728  1.00  0.00           C  
ATOM   1428  N   GLY   179     -23.649 -90.599  17.500  1.00  0.00              
ATOM   1429  CA  GLY   179     -24.826 -91.323  16.785  1.00  0.00              
ATOM   1430  C   GLY   179     -26.204 -91.503  17.123  1.00  0.00              
ATOM   1431  O   GLY   179     -26.464 -92.701  17.025  1.00  0.00              
ATOM   1432  N   LEU   180     -27.072 -90.575  17.493  1.00  0.00              
ATOM   1433  CA  LEU   180     -28.462 -90.662  17.697  1.00  0.00              
ATOM   1434  CB  LEU   180     -29.482 -91.732  18.096  1.00  0.00              
ATOM   1435  C   LEU   180     -28.407 -90.061  19.186  1.00  0.00              
ATOM   1436  O   LEU   180     -28.546 -90.861  20.122  1.00  0.00              
ATOM   1437  CG  LEU   180     -29.675 -92.897  17.116  1.00  0.00           C  
ATOM   1438  CD1 LEU   180     -30.924 -93.665  17.477  1.00  0.00           C  
ATOM   1439  CD2 LEU   180     -29.761 -92.406  15.678  1.00  0.00           C  
ATOM   1440  N   CYS   181     -28.161 -88.759  19.371  1.00  0.00              
ATOM   1441  CA  CYS   181     -28.262 -88.346  20.715  1.00  0.00              
ATOM   1442  CB  CYS   181     -26.976 -87.599  21.000  1.00  0.00              
ATOM   1443  C   CYS   181     -29.289 -87.437  20.868  1.00  0.00              
ATOM   1444  O   CYS   181     -29.920 -87.140  19.850  1.00  0.00              
ATOM   1445  SG  CYS   181     -25.602 -88.705  21.414  1.00  0.00           S  
ATOM   1446  N   TYR   182     -29.608 -86.978  22.076  1.00  0.00              
ATOM   1447  CA  TYR   182     -30.816 -86.163  22.513  1.00  0.00              
ATOM   1448  CB  TYR   182     -31.650 -86.888  23.578  1.00  0.00              
ATOM   1449  C   TYR   182     -30.363 -84.826  23.311  1.00  0.00              
ATOM   1450  O   TYR   182     -29.430 -84.815  24.119  1.00  0.00              
ATOM   1451  CG  TYR   182     -32.537 -87.988  23.044  1.00  0.00           C  
ATOM   1452  CD1 TYR   182     -33.737 -87.696  22.402  1.00  0.00           C  
ATOM   1453  CD2 TYR   182     -32.178 -89.326  23.191  1.00  0.00           C  
ATOM   1454  CE1 TYR   182     -34.558 -88.711  21.915  1.00  0.00           C  
ATOM   1455  CE2 TYR   182     -32.989 -90.347  22.711  1.00  0.00           C  
ATOM   1456  CZ  TYR   182     -34.175 -90.037  22.074  1.00  0.00           C  
ATOM   1457  OH  TYR   182     -34.969 -91.054  21.595  1.00  0.00           O  
ATOM   1458  N   GLN   183     -31.056 -83.735  22.953  1.00  0.00              
ATOM   1459  CA  GLN   183     -30.999 -82.526  23.613  1.00  0.00              
ATOM   1460  CB  GLN   183     -30.680 -81.486  22.535  1.00  0.00              
ATOM   1461  C   GLN   183     -32.285 -82.060  24.151  1.00  0.00              
ATOM   1462  O   GLN   183     -33.356 -82.051  23.551  1.00  0.00              
ATOM   1463  CG  GLN   183     -30.811 -80.028  22.972  1.00  0.00           C  
ATOM   1464  CD  GLN   183     -29.885 -79.624  24.124  1.00  0.00           C  
ATOM   1465  OE1 GLN   183     -29.605 -80.410  25.040  1.00  0.00           O  
ATOM   1466  NE2 GLN   183     -29.432 -78.365  24.092  1.00  0.00           N  
ATOM   1467  N   PHE   184     -32.169 -81.759  25.438  1.00  0.00              
ATOM   1468  CA  PHE   184     -33.231 -81.308  26.426  1.00  0.00              
ATOM   1469  CB  PHE   184     -33.274 -81.937  27.827  1.00  0.00              
ATOM   1470  C   PHE   184     -33.105 -79.835  26.598  1.00  0.00              
ATOM   1471  O   PHE   184     -32.016 -79.312  26.856  1.00  0.00              
ATOM   1472  CG  PHE   184     -33.346 -83.443  27.721  1.00  0.00           C  
ATOM   1473  CD1 PHE   184     -32.194 -84.181  27.554  1.00  0.00           C  
ATOM   1474  CD2 PHE   184     -34.594 -84.070  27.719  1.00  0.00           C  
ATOM   1475  CE1 PHE   184     -32.262 -85.561  27.395  1.00  0.00           C  
ATOM   1476  CE2 PHE   184     -34.637 -85.437  27.582  1.00  0.00           C  
ATOM   1477  CZ  PHE   184     -33.500 -86.184  27.413  1.00  0.00           C  
ATOM   1478  N   ASN   185     -34.142 -79.062  26.254  1.00  0.00              
ATOM   1479  CA  ASN   185     -34.226 -77.653  26.258  1.00  0.00              
ATOM   1480  CB  ASN   185     -33.403 -76.983  27.370  1.00  0.00              
ATOM   1481  C   ASN   185     -33.063 -77.129  25.329  1.00  0.00              
ATOM   1482  O   ASN   185     -32.224 -76.319  25.689  1.00  0.00              
ATOM   1483  CG  ASN   185     -33.767 -77.457  28.770  1.00  0.00           C  
ATOM   1484  OD1 ASN   185     -34.931 -77.724  29.077  1.00  0.00           O  
ATOM   1485  ND2 ASN   185     -32.753 -77.577  29.622  1.00  0.00           N  
ATOM   1486  N   ALA   186     -33.164 -77.502  24.045  1.00  0.00              
ATOM   1487  CA  ALA   186     -32.718 -77.178  22.814  1.00  0.00              
ATOM   1488  CB  ALA   186     -32.673 -78.272  21.782  1.00  0.00              
ATOM   1489  C   ALA   186     -33.249 -75.745  22.406  1.00  0.00              
ATOM   1490  O   ALA   186     -34.337 -75.326  22.842  1.00  0.00              
ATOM   1491  N   GLY   187     -32.459 -75.051  21.613  1.00  0.00              
ATOM   1492  CA  GLY   187     -32.949 -73.793  21.137  1.00  0.00              
ATOM   1493  C   GLY   187     -34.169 -73.726  20.323  1.00  0.00              
ATOM   1494  O   GLY   187     -34.648 -72.602  20.097  1.00  0.00              
ATOM   1495  N   ILE   188     -34.654 -74.814  19.714  1.00  0.00              
ATOM   1496  CA  ILE   188     -35.695 -74.880  19.010  1.00  0.00              
ATOM   1497  CB  ILE   188     -36.963 -74.009  19.137  1.00  0.00              
ATOM   1498  C   ILE   188     -36.086 -75.340  17.735  1.00  0.00              
ATOM   1499  O   ILE   188     -37.211 -75.748  17.367  1.00  0.00              
ATOM   1500  CG1 ILE   188     -37.531 -74.122  20.555  1.00  0.00           C  
ATOM   1501  CG2 ILE   188     -38.001 -74.445  18.120  1.00  0.00           C  
ATOM   1502  CD1 ILE   188     -37.915 -75.537  20.959  1.00  0.00           C  
ATOM   1503  N   LEU   189     -34.992 -75.387  16.983  1.00  0.00              
ATOM   1504  CA  LEU   189     -35.118 -76.022  15.696  1.00  0.00              
ATOM   1505  CB  LEU   189     -33.716 -76.224  15.101  1.00  0.00              
ATOM   1506  C   LEU   189     -35.566 -77.203  14.986  1.00  0.00              
ATOM   1507  O   LEU   189     -34.780 -78.075  14.614  1.00  0.00              
ATOM   1508  CG  LEU   189     -33.638 -76.133  13.571  1.00  0.00           C  
ATOM   1509  CD1 LEU   189     -33.795 -74.698  13.133  1.00  0.00           C  
ATOM   1510  CD2 LEU   189     -32.316 -76.679  13.091  1.00  0.00           C  
ATOM   1511  N   GLN   190     -36.885 -77.321  14.953  1.00  0.00              
ATOM   1512  CA  GLN   190     -37.394 -78.511  14.354  1.00  0.00              
ATOM   1513  CB  GLN   190     -38.427 -79.286  15.171  1.00  0.00              
ATOM   1514  C   GLN   190     -38.681 -77.895  13.674  1.00  0.00              
ATOM   1515  O   GLN   190     -39.870 -78.047  13.972  1.00  0.00              
ATOM   1516  CG  GLN   190     -38.962 -80.544  14.485  1.00  0.00           C  
ATOM   1517  CD  GLN   190     -39.661 -81.457  15.481  1.00  0.00           C  
ATOM   1518  OE1 GLN   190     -39.526 -81.514  16.725  1.00  0.00           O  
ATOM   1519  NE2 GLN   190     -40.513 -82.344  14.939  1.00  0.00           N  
ATOM   1520  N   ARG   191     -38.259 -77.180  12.630  1.00  0.00              
ATOM   1521  CA  ARG   191     -39.277 -76.591  11.747  1.00  0.00              
ATOM   1522  CB  ARG   191     -39.625 -77.573  10.624  1.00  0.00              
ATOM   1523  C   ARG   191     -40.452 -75.986  12.416  1.00  0.00              
ATOM   1524  O   ARG   191     -41.439 -75.689  11.763  1.00  0.00              
ATOM   1525  CG  ARG   191     -38.420 -78.296  10.029  1.00  0.00           C  
ATOM   1526  CD  ARG   191     -38.853 -79.550   9.288  1.00  0.00           C  
ATOM   1527  NE  ARG   191     -37.721 -80.405   8.935  1.00  0.00           N  
ATOM   1528  CZ  ARG   191     -37.839 -81.667   8.527  1.00  0.00           C  
ATOM   1529  NH1 ARG   191     -39.042 -82.220   8.421  1.00  0.00           N  
ATOM   1530  NH2 ARG   191     -36.759 -82.380   8.229  1.00  0.00           N  
ATOM   1531  N   GLY   192     -40.370 -75.783  13.744  1.00  0.00              
ATOM   1532  CA  GLY   192     -41.490 -75.349  14.594  1.00  0.00              
ATOM   1533  C   GLY   192     -42.758 -76.240  14.643  1.00  0.00              
ATOM   1534  O   GLY   192     -43.495 -76.299  15.625  1.00  0.00              
ATOM   1535  N   GLY   193     -43.080 -76.755  13.459  1.00  0.00              
ATOM   1536  CA  GLY   193     -44.101 -77.809  13.529  1.00  0.00              
ATOM   1537  C   GLY   193     -44.013 -79.002  13.036  1.00  0.00              
ATOM   1538  O   GLY   193     -44.542 -78.642  11.989  1.00  0.00              
ATOM   1539  N   ASN   194     -43.493 -80.210  13.214  1.00  0.00              
ATOM   1540  CA  ASN   194     -43.738 -81.310  12.239  1.00  0.00              
ATOM   1541  CB  ASN   194     -42.255 -81.253  12.611  1.00  0.00              
ATOM   1542  C   ASN   194     -44.895 -82.243  12.600  1.00  0.00              
ATOM   1543  O   ASN   194     -45.303 -83.153  11.861  1.00  0.00              
ATOM   1544  CG  ASN   194     -41.438 -82.331  11.916  1.00  0.00           C  
ATOM   1545  OD1 ASN   194     -40.316 -82.078  11.461  1.00  0.00           O  
ATOM   1546  ND2 ASN   194     -41.988 -83.544  11.834  1.00  0.00           N  
ATOM   1547  N   GLY   195     -45.396 -81.968  13.775  1.00  0.00              
ATOM   1548  CA  GLY   195     -46.532 -82.605  14.463  1.00  0.00              
ATOM   1549  C   GLY   195     -46.537 -81.542  15.564  1.00  0.00              
ATOM   1550  O   GLY   195     -46.369 -81.937  16.720  1.00  0.00              
ATOM   1551  N   ASN   196     -46.616 -80.255  15.239  1.00  0.00              
ATOM   1552  CA  ASN   196     -46.533 -79.149  16.103  1.00  0.00              
ATOM   1553  CB  ASN   196     -47.837 -79.097  16.904  1.00  0.00              
ATOM   1554  C   ASN   196     -45.294 -78.942  16.918  1.00  0.00              
ATOM   1555  O   ASN   196     -45.105 -77.887  17.536  1.00  0.00              
ATOM   1556  CG  ASN   196     -49.042 -79.629  16.157  1.00  0.00           C  
ATOM   1557  OD1 ASN   196     -49.457 -79.078  15.131  1.00  0.00           O  
ATOM   1558  ND2 ASN   196     -49.630 -80.720  16.661  1.00  0.00           N  
ATOM   1559  N   GLY   197     -44.415 -79.933  16.926  1.00  0.00              
ATOM   1560  CA  GLY   197     -43.141 -79.897  17.816  1.00  0.00              
ATOM   1561  C   GLY   197     -42.499 -78.392  17.902  1.00  0.00              
ATOM   1562  O   GLY   197     -43.130 -77.388  18.202  1.00  0.00              
ATOM   1563  N   GLY   198     -41.227 -78.274  17.494  1.00  0.00              
ATOM   1564  CA  GLY   198     -40.514 -77.045  17.603  1.00  0.00              
ATOM   1565  C   GLY   198     -40.322 -76.313  18.987  1.00  0.00              
ATOM   1566  O   GLY   198     -41.241 -76.285  19.828  1.00  0.00              
ATOM   1567  N   ASN   199     -39.401 -75.372  18.882  1.00  0.00              
ATOM   1568  CA  ASN   199     -39.397 -74.686  20.406  1.00  0.00              
ATOM   1569  CB  ASN   199     -38.012 -74.038  20.335  1.00  0.00              
ATOM   1570  C   ASN   199     -40.174 -73.474  20.805  1.00  0.00              
ATOM   1571  O   ASN   199     -39.594 -72.447  21.167  1.00  0.00              
ATOM   1572  CG  ASN   199     -36.958 -74.830  21.097  1.00  0.00           C  
ATOM   1573  OD1 ASN   199     -35.815 -74.377  21.261  1.00  0.00           O  
ATOM   1574  ND2 ASN   199     -37.341 -75.984  21.615  1.00  0.00           N  
ATOM   1575  N   ASN   200     -41.501 -73.501  20.776  1.00  0.00              
ATOM   1576  CA  ASN   200     -42.320 -72.394  21.224  1.00  0.00              
ATOM   1577  CB  ASN   200     -43.783 -72.506  20.808  1.00  0.00              
ATOM   1578  C   ASN   200     -42.005 -72.139  22.741  1.00  0.00              
ATOM   1579  O   ASN   200     -42.148 -71.015  23.230  1.00  0.00              
ATOM   1580  CG  ASN   200     -43.974 -72.205  19.331  1.00  0.00           C  
ATOM   1581  OD1 ASN   200     -43.473 -71.182  18.819  1.00  0.00           O  
ATOM   1582  ND2 ASN   200     -44.671 -73.084  18.632  1.00  0.00           N  
ATOM   1583  N   SER   201     -41.653 -73.220  23.441  1.00  0.00              
ATOM   1584  CA  SER   201     -41.408 -73.162  24.819  1.00  0.00              
ATOM   1585  CB  SER   201     -40.098 -73.842  25.245  1.00  0.00              
ATOM   1586  C   SER   201     -41.180 -72.028  25.731  1.00  0.00              
ATOM   1587  O   SER   201     -41.149 -72.146  26.951  1.00  0.00              
ATOM   1588  OG  SER   201     -40.029 -75.200  24.825  1.00  0.00           O  
ATOM   1589  N   SER   202     -41.012 -70.858  25.120  1.00  0.00              
ATOM   1590  CA  SER   202     -40.868 -69.613  25.977  1.00  0.00              
ATOM   1591  CB  SER   202     -42.099 -69.370  26.841  1.00  0.00              
ATOM   1592  C   SER   202     -39.355 -69.505  26.266  1.00  0.00              
ATOM   1593  O   SER   202     -38.728 -68.513  25.900  1.00  0.00              
ATOM   1594  OG  SER   202     -42.836 -68.270  26.357  1.00  0.00           O  
ATOM   1595  N   PHE   203     -38.821 -70.536  26.904  1.00  0.00              
ATOM   1596  CA  PHE   203     -37.412 -70.561  27.225  1.00  0.00              
ATOM   1597  CB  PHE   203     -35.950 -70.371  26.829  1.00  0.00              
ATOM   1598  C   PHE   203     -37.435 -70.840  28.766  1.00  0.00              
ATOM   1599  O   PHE   203     -37.670 -69.950  29.584  1.00  0.00              
ATOM   1600  CG  PHE   203     -35.578 -68.930  26.601  1.00  0.00           C  
ATOM   1601  CD1 PHE   203     -35.444 -68.079  27.683  1.00  0.00           C  
ATOM   1602  CD2 PHE   203     -35.309 -68.462  25.332  1.00  0.00           C  
ATOM   1603  CE1 PHE   203     -35.132 -66.736  27.501  1.00  0.00           C  
ATOM   1604  CE2 PHE   203     -34.965 -67.128  25.139  1.00  0.00           C  
ATOM   1605  CZ  PHE   203     -34.891 -66.267  26.218  1.00  0.00           C  
ATOM   1606  N   HIS   204     -37.122 -72.078  29.126  1.00  0.00              
ATOM   1607  CA  HIS   204     -37.106 -72.449  30.507  1.00  0.00              
ATOM   1608  CB  HIS   204     -36.578 -73.867  30.713  1.00  0.00              
ATOM   1609  C   HIS   204     -35.993 -71.794  31.438  1.00  0.00              
ATOM   1610  O   HIS   204     -34.789 -71.930  31.235  1.00  0.00              
ATOM   1611  CG  HIS   204     -35.162 -74.051  30.260  1.00  0.00           C  
ATOM   1612  ND1 HIS   204     -34.826 -74.124  28.928  1.00  0.00           N  
ATOM   1613  CD2 HIS   204     -34.003 -74.177  30.940  1.00  0.00           C  
ATOM   1614  CE1 HIS   204     -33.521 -74.280  28.799  1.00  0.00           C  
ATOM   1615  NE2 HIS   204     -32.996 -74.314  30.012  1.00  0.00           N  
ATOM   1616  N   ARG   205     -36.488 -71.100  32.457  1.00  0.00              
ATOM   1617  CA  ARG   205     -35.917 -70.351  33.462  1.00  0.00              
ATOM   1618  CB  ARG   205     -36.782 -69.151  33.802  1.00  0.00              
ATOM   1619  C   ARG   205     -35.233 -70.940  34.731  1.00  0.00              
ATOM   1620  O   ARG   205     -35.928 -71.861  35.152  1.00  0.00              
ATOM   1621  CG  ARG   205     -37.113 -68.357  32.603  1.00  0.00           C  
ATOM   1622  CD  ARG   205     -38.145 -67.331  32.902  1.00  0.00           C  
ATOM   1623  NE  ARG   205     -38.634 -66.797  31.638  1.00  0.00           N  
ATOM   1624  CZ  ARG   205     -39.622 -67.336  30.926  1.00  0.00           C  
ATOM   1625  NH1 ARG   205     -40.242 -68.432  31.376  1.00  0.00           N  
ATOM   1626  NH2 ARG   205     -39.960 -66.795  29.751  1.00  0.00           N  
ATOM   1627  N   GLN   206     -34.310 -70.336  35.471  1.00  0.00              
ATOM   1628  CA  GLN   206     -34.316 -71.009  36.867  1.00  0.00              
ATOM   1629  CB  GLN   206     -32.955 -71.706  36.815  1.00  0.00              
ATOM   1630  C   GLN   206     -34.121 -69.426  37.669  1.00  0.00              
ATOM   1631  O   GLN   206     -33.741 -68.324  37.303  1.00  0.00              
ATOM   1632  CG  GLN   206     -32.988 -73.139  36.286  1.00  0.00           C  
ATOM   1633  CD  GLN   206     -31.678 -73.528  35.638  1.00  0.00           C  
ATOM   1634  OE1 GLN   206     -31.511 -73.389  34.425  1.00  0.00           O  
ATOM   1635  NE2 GLN   206     -30.711 -73.932  36.451  1.00  0.00           N  
ATOM   1636  N   VAL   207     -34.586 -69.683  38.881  1.00  0.00              
ATOM   1637  CA  VAL   207     -34.857 -68.816  39.920  1.00  0.00              
ATOM   1638  CB  VAL   207     -36.137 -67.948  39.995  1.00  0.00              
ATOM   1639  C   VAL   207     -34.244 -68.956  41.273  1.00  0.00              
ATOM   1640  O   VAL   207     -34.195 -67.948  41.983  1.00  0.00              
ATOM   1641  CG1 VAL   207     -36.089 -67.044  41.216  1.00  0.00           C  
ATOM   1642  CG2 VAL   207     -36.261 -67.102  38.751  1.00  0.00           C  
ATOM   1643  N   GLY   208     -33.765 -70.140  41.666  1.00  0.00              
ATOM   1644  CA  GLY   208     -33.142 -70.398  42.894  1.00  0.00              
ATOM   1645  C   GLY   208     -32.009 -71.477  42.850  1.00  0.00              
ATOM   1646  O   GLY   208     -31.722 -72.059  41.806  1.00  0.00              
ATOM   1647  N   ARG   209     -31.398 -71.720  44.003  1.00  0.00              
ATOM   1648  CA  ARG   209     -30.445 -72.783  44.016  1.00  0.00              
ATOM   1649  CB  ARG   209     -29.434 -72.481  45.136  1.00  0.00              
ATOM   1650  C   ARG   209     -30.554 -74.072  44.608  1.00  0.00              
ATOM   1651  O   ARG   209     -30.525 -74.003  45.842  1.00  0.00              
ATOM   1652  CG  ARG   209     -28.608 -71.234  44.980  1.00  0.00           C  
ATOM   1653  CD  ARG   209     -27.755 -71.052  46.208  1.00  0.00           C  
ATOM   1654  NE  ARG   209     -26.954 -69.826  46.125  1.00  0.00           N  
ATOM   1655  CZ  ARG   209     -25.648 -69.772  45.889  1.00  0.00           C  
ATOM   1656  NH1 ARG   209     -24.976 -70.860  45.555  1.00  0.00           N  
ATOM   1657  NH2 ARG   209     -25.017 -68.616  45.978  1.00  0.00           N  
ATOM   1658  N   GLY   210     -30.959 -75.138  43.924  1.00  0.00              
ATOM   1659  CA  GLY   210     -30.897 -76.514  44.350  1.00  0.00              
ATOM   1660  C   GLY   210     -31.464 -77.478  43.333  1.00  0.00              
ATOM   1661  O   GLY   210     -31.405 -77.104  42.165  1.00  0.00              
ATOM   1662  N   PRO   211     -31.770 -78.735  43.645  1.00  0.00              
ATOM   1663  CA  PRO   211     -32.164 -79.680  42.740  1.00  0.00              
ATOM   1664  CB  PRO   211     -32.063 -81.009  43.515  1.00  0.00              
ATOM   1665  C   PRO   211     -33.551 -79.473  42.286  1.00  0.00              
ATOM   1666  O   PRO   211     -33.914 -79.839  41.167  1.00  0.00              
ATOM   1667  CG  PRO   211     -31.521 -80.666  44.826  1.00  0.00           C  
ATOM   1668  CD  PRO   211     -31.371 -79.180  44.992  1.00  0.00           C  
ATOM   1669  N   SER   212     -34.348 -78.791  43.102  1.00  0.00              
ATOM   1670  CA  SER   212     -35.765 -78.489  42.722  1.00  0.00              
ATOM   1671  CB  SER   212     -36.584 -78.137  43.936  1.00  0.00              
ATOM   1672  C   SER   212     -35.962 -77.552  41.569  1.00  0.00              
ATOM   1673  O   SER   212     -36.883 -77.800  40.786  1.00  0.00              
ATOM   1674  OG  SER   212     -36.352 -76.818  44.404  1.00  0.00           O  
ATOM   1675  N   PHE   213     -35.092 -76.574  41.363  1.00  0.00              
ATOM   1676  CA  PHE   213     -35.096 -75.681  40.259  1.00  0.00              
ATOM   1677  CB  PHE   213     -34.375 -74.386  40.639  1.00  0.00              
ATOM   1678  C   PHE   213     -34.678 -76.275  38.921  1.00  0.00              
ATOM   1679  O   PHE   213     -35.187 -75.768  37.860  1.00  0.00              
ATOM   1680  CG  PHE   213     -35.198 -73.573  41.654  1.00  0.00           C  
ATOM   1681  CD1 PHE   213     -36.173 -72.702  41.198  1.00  0.00           C  
ATOM   1682  CD2 PHE   213     -34.998 -73.715  43.012  1.00  0.00           C  
ATOM   1683  CE1 PHE   213     -36.944 -71.968  42.103  1.00  0.00           C  
ATOM   1684  CE2 PHE   213     -35.770 -72.991  43.914  1.00  0.00           C  
ATOM   1685  CZ  PHE   213     -36.739 -72.097  43.459  1.00  0.00           C  
ATOM   1686  N   GLY   214     -33.790 -77.258  38.892  1.00  0.00              
ATOM   1687  CA  GLY   214     -33.450 -77.970  37.743  1.00  0.00              
ATOM   1688  C   GLY   214     -33.918 -79.301  37.262  1.00  0.00              
ATOM   1689  O   GLY   214     -34.945 -79.774  37.755  1.00  0.00              
ATOM   1690  N   LEU   215     -33.316 -79.839  36.202  1.00  0.00              
ATOM   1691  CA  LEU   215     -33.714 -81.106  35.643  1.00  0.00              
ATOM   1692  CB  LEU   215     -32.858 -81.384  34.402  1.00  0.00              
ATOM   1693  C   LEU   215     -33.254 -82.471  36.137  1.00  0.00              
ATOM   1694  O   LEU   215     -32.046 -82.738  36.286  1.00  0.00              
ATOM   1695  CG  LEU   215     -33.554 -81.263  33.040  1.00  0.00           C  
ATOM   1696  CD1 LEU   215     -34.634 -80.186  33.089  1.00  0.00           C  
ATOM   1697  CD2 LEU   215     -32.521 -80.930  31.974  1.00  0.00           C  
ATOM   1698  N   GLN   216     -34.239 -83.304  36.471  1.00  0.00              
ATOM   1699  CA  GLN   216     -34.011 -84.676  36.935  1.00  0.00              
ATOM   1700  CB  GLN   216     -34.801 -84.872  38.222  1.00  0.00              
ATOM   1701  C   GLN   216     -34.465 -85.643  35.964  1.00  0.00              
ATOM   1702  O   GLN   216     -35.520 -85.518  35.343  1.00  0.00              
ATOM   1703  CG  GLN   216     -34.423 -86.060  39.046  1.00  0.00           C  
ATOM   1704  CD  GLN   216     -35.205 -86.082  40.359  1.00  0.00           C  
ATOM   1705  OE1 GLN   216     -36.214 -85.410  40.511  1.00  0.00           O  
ATOM   1706  NE2 GLN   216     -34.689 -86.911  41.239  1.00  0.00           N  
ATOM   1707  N   LEU   217     -33.638 -86.662  35.772  1.00  0.00              
ATOM   1708  CA  LEU   217     -33.949 -87.691  34.589  1.00  0.00              
ATOM   1709  CB  LEU   217     -33.175 -87.365  33.310  1.00  0.00              
ATOM   1710  C   LEU   217     -33.801 -89.100  35.117  1.00  0.00              
ATOM   1711  O   LEU   217     -32.709 -89.187  35.676  1.00  0.00              
ATOM   1712  CG  LEU   217     -31.697 -86.926  33.283  1.00  0.00           C  
ATOM   1713  CD1 LEU   217     -30.777 -87.821  34.055  1.00  0.00           C  
ATOM   1714  CD2 LEU   217     -31.279 -86.877  31.829  1.00  0.00           C  
ATOM   1715  N   VAL   218     -34.524 -90.154  34.759  1.00  0.00              
ATOM   1716  CA  VAL   218     -33.948 -91.462  35.191  1.00  0.00              
ATOM   1717  CB  VAL   218     -35.050 -92.147  36.017  1.00  0.00              
ATOM   1718  C   VAL   218     -33.810 -92.098  33.744  1.00  0.00              
ATOM   1719  O   VAL   218     -34.669 -91.913  32.884  1.00  0.00              
ATOM   1720  CG1 VAL   218     -34.571 -93.554  36.374  1.00  0.00           C  
ATOM   1721  CG2 VAL   218     -35.422 -91.392  37.274  1.00  0.00           C  
ATOM   1722  N   LEU   219     -32.731 -92.848  33.546  1.00  0.00              
ATOM   1723  CA  LEU   219     -32.421 -93.517  32.362  1.00  0.00              
ATOM   1724  CB  LEU   219     -31.233 -92.766  31.743  1.00  0.00              
ATOM   1725  C   LEU   219     -32.294 -94.990  32.399  1.00  0.00              
ATOM   1726  O   LEU   219     -31.694 -95.405  33.414  1.00  0.00              
ATOM   1727  CG  LEU   219     -31.071 -92.661  30.259  1.00  0.00           C  
ATOM   1728  CD1 LEU   219     -32.351 -92.124  29.604  1.00  0.00           C  
ATOM   1729  CD2 LEU   219     -29.917 -91.733  29.878  1.00  0.00           C  
ATOM   1730  N   ASP   220     -32.573 -95.751  31.346  1.00  0.00              
ATOM   1731  CA  ASP   220     -32.074 -97.178  31.359  1.00  0.00              
ATOM   1732  CB  ASP   220     -33.329 -98.030  31.095  1.00  0.00              
ATOM   1733  C   ASP   220     -30.995 -97.150  30.300  1.00  0.00              
ATOM   1734  O   ASP   220     -31.442 -96.874  29.199  1.00  0.00              
ATOM   1735  CG  ASP   220     -33.010 -99.519  30.925  1.00  0.00           C  
ATOM   1736  OD1 ASP   220     -31.836 -99.900  30.960  1.00  0.00           O  
ATOM   1737  OD2 ASP   220     -33.977-100.321  30.867  1.00  0.00           O  
ATOM   1738  N   ALA   221     -29.749 -97.573  30.475  1.00  0.00              
ATOM   1739  CA  ALA   221     -28.902 -97.481  29.276  1.00  0.00              
ATOM   1740  CB  ALA   221     -27.472 -97.542  29.831  1.00  0.00              
ATOM   1741  C   ALA   221     -28.968 -98.726  28.309  1.00  0.00              
ATOM   1742  O   ALA   221     -28.284 -98.694  27.274  1.00  0.00              
ATOM   1743  N   GLU   222     -29.690 -99.790  28.684  1.00  0.00              
ATOM   1744  CA  GLU   222     -29.840-100.941  27.991  1.00  0.00              
ATOM   1745  CB  GLU   222     -30.533-100.565  26.680  1.00  0.00              
ATOM   1746  C   GLU   222     -28.728-101.697  27.806  1.00  0.00              
ATOM   1747  O   GLU   222     -28.367-101.569  26.598  1.00  0.00              
ATOM   1748  CG  GLU   222     -31.935-100.013  26.837  1.00  0.00           C  
ATOM   1749  CD  GLU   222     -32.423 -99.701  25.431  1.00  0.00           C  
ATOM   1750  OE1 GLU   222     -31.841 -98.739  24.910  1.00  0.00           O  
ATOM   1751  OE2 GLU   222     -33.343-100.398  24.960  1.00  0.00           O  
ATOM   1752  N   GLN   223     -28.057-102.297  28.727  1.00  0.00              
ATOM   1753  CA  GLN   223     -26.647-102.959  28.366  1.00  0.00              
ATOM   1754  CB  GLN   223     -26.106-102.640  29.779  1.00  0.00              
ATOM   1755  C   GLN   223     -26.865-104.192  27.613  1.00  0.00              
ATOM   1756  O   GLN   223     -26.007-104.557  26.811  1.00  0.00              
ATOM   1757  CG  GLN   223     -26.586-101.310  30.401  1.00  0.00           C  
ATOM   1758  CD  GLN   223     -25.566-100.164  30.319  1.00  0.00           C  
ATOM   1759  OE1 GLN   223     -24.577-100.240  29.586  1.00  0.00           O  
ATOM   1760  NE2 GLN   223     -25.816 -99.097  31.077  1.00  0.00           N  
ATOM   1761  N   TYR   224     -28.044-104.800  27.737  1.00  0.00              
ATOM   1762  CA  TYR   224     -28.442-105.980  26.943  1.00  0.00              
ATOM   1763  CB  TYR   224     -29.864-106.407  27.328  1.00  0.00              
ATOM   1764  C   TYR   224     -28.471-105.693  25.452  1.00  0.00              
ATOM   1765  O   TYR   224     -28.138-106.602  24.697  1.00  0.00              
ATOM   1766  CG  TYR   224     -30.225-107.808  26.901  1.00  0.00           C  
ATOM   1767  CD1 TYR   224     -29.389-108.893  27.218  1.00  0.00           C  
ATOM   1768  CD2 TYR   224     -31.406-108.064  26.196  1.00  0.00           C  
ATOM   1769  CE1 TYR   224     -29.714-110.190  26.853  1.00  0.00           C  
ATOM   1770  CE2 TYR   224     -31.749-109.372  25.820  1.00  0.00           C  
ATOM   1771  CZ  TYR   224     -30.890-110.424  26.161  1.00  0.00           C  
ATOM   1772  OH  TYR   224     -31.245-111.700  25.841  1.00  0.00           O  
ATOM   1773  N   LYS   225     -28.765-104.471  25.024  1.00  0.00              
ATOM   1774  CA  LYS   225     -28.773-103.994  23.711  1.00  0.00              
ATOM   1775  CB  LYS   225     -29.469-102.643  23.554  1.00  0.00              
ATOM   1776  C   LYS   225     -27.430-103.425  23.296  1.00  0.00              
ATOM   1777  O   LYS   225     -27.380-102.722  22.268  1.00  0.00              
ATOM   1778  CG  LYS   225     -30.943-102.548  23.933  1.00  0.00           C  
ATOM   1779  CD  LYS   225     -31.502-101.148  23.596  1.00  0.00           C  
ATOM   1780  CE  LYS   225     -31.362-100.926  22.074  1.00  0.00           C  
ATOM   1781  NZ  LYS   225     -31.913 -99.588  21.771  1.00  0.00           N  
ATOM   1782  N   TYR   226     -26.313-103.750  23.926  1.00  0.00              
ATOM   1783  CA  TYR   226     -25.034-103.226  23.549  1.00  0.00              
ATOM   1784  CB  TYR   226     -24.288-102.897  24.843  1.00  0.00              
ATOM   1785  C   TYR   226     -24.181-104.215  22.375  1.00  0.00              
ATOM   1786  O   TYR   226     -24.028-105.424  22.550  1.00  0.00              
ATOM   1787  CG  TYR   226     -24.724-101.601  25.482  1.00  0.00           C  
ATOM   1788  CD1 TYR   226     -25.849-101.552  26.306  1.00  0.00           C  
ATOM   1789  CD2 TYR   226     -24.033-100.415  25.235  1.00  0.00           C  
ATOM   1790  CE1 TYR   226     -26.282-100.353  26.865  1.00  0.00           C  
ATOM   1791  CE2 TYR   226     -24.459 -99.209  25.792  1.00  0.00           C  
ATOM   1792  CZ  TYR   226     -25.585 -99.189  26.603  1.00  0.00           C  
ATOM   1793  OH  TYR   226     -26.029 -98.003  27.139  1.00  0.00           O  
ATOM   1794  N   SER   227     -23.635-103.562  21.356  1.00  0.00              
ATOM   1795  CA  SER   227     -22.858-104.407  20.575  1.00  0.00              
ATOM   1796  CB  SER   227     -22.922-103.814  19.163  1.00  0.00              
ATOM   1797  C   SER   227     -21.347-104.407  21.120  1.00  0.00              
ATOM   1798  O   SER   227     -21.045-103.912  22.221  1.00  0.00              
ATOM   1799  OG  SER   227     -22.101-102.632  19.107  1.00  0.00           O  
ATOM   1800  N   THR   228     -20.453-105.033  20.363  1.00  0.00              
ATOM   1801  CA  THR   228     -19.076-105.416  20.722  1.00  0.00              
ATOM   1802  CB  THR   228     -18.855-106.769  20.134  1.00  0.00              
ATOM   1803  C   THR   228     -17.888-104.077  20.350  1.00  0.00              
ATOM   1804  O   THR   228     -18.037-102.901  20.695  1.00  0.00              
ATOM   1805  OG1 THR   228     -20.101-107.437  20.184  1.00  0.00           O  
ATOM   1806  CG2 THR   228     -17.720-107.481  20.832  1.00  0.00           C  
ATOM   1807  N   LEU   229     -16.725-104.156  19.548  1.00  0.00              
ATOM   1808  CA  LEU   229     -15.790-103.141  20.039  1.00  0.00              
ATOM   1809  CB  LEU   229     -15.573-104.641  20.275  1.00  0.00              
ATOM   1810  C   LEU   229     -15.238-102.013  19.262  1.00  0.00              
ATOM   1811  O   LEU   229     -14.105-102.300  19.574  1.00  0.00              
ATOM   1812  CG  LEU   229     -16.570-105.294  21.243  1.00  0.00           C  
ATOM   1813  CD1 LEU   229     -16.392-106.803  21.243  1.00  0.00           C  
ATOM   1814  CD2 LEU   229     -16.372-104.730  22.644  1.00  0.00           C  
ATOM   1815  N   ASP   230     -15.483-101.150  18.245  1.00  0.00              
ATOM   1816  CA  ASP   230     -13.894-100.370  17.671  1.00  0.00              
ATOM   1817  CB  ASP   230     -12.928-100.586  16.499  1.00  0.00              
ATOM   1818  C   ASP   230     -14.251 -98.801  17.930  1.00  0.00              
ATOM   1819  O   ASP   230     -15.001 -98.313  18.745  1.00  0.00              
ATOM   1820  CG  ASP   230     -11.674 -99.735  16.599  1.00  0.00           C  
ATOM   1821  OD1 ASP   230     -11.770 -98.561  17.010  1.00  0.00           O  
ATOM   1822  OD2 ASP   230     -10.591-100.245  16.232  1.00  0.00           O  
ATOM   1823  N   PHE   231     -13.603 -98.075  17.050  1.00  0.00              
ATOM   1824  CA  PHE   231     -13.779 -96.412  17.045  1.00  0.00              
ATOM   1825  CB  PHE   231     -13.118 -95.786  15.806  1.00  0.00              
ATOM   1826  C   PHE   231     -15.217 -96.244  17.384  1.00  0.00              
ATOM   1827  O   PHE   231     -15.448 -95.513  18.337  1.00  0.00              
ATOM   1828  CG  PHE   231     -13.076 -94.267  15.827  1.00  0.00           C  
ATOM   1829  CD1 PHE   231     -12.316 -93.609  16.780  1.00  0.00           C  
ATOM   1830  CD2 PHE   231     -13.795 -93.527  14.904  1.00  0.00           C  
ATOM   1831  CE1 PHE   231     -12.280 -92.225  16.803  1.00  0.00           C  
ATOM   1832  CE2 PHE   231     -13.753 -92.147  14.922  1.00  0.00           C  
ATOM   1833  CZ  PHE   231     -12.994 -91.495  15.872  1.00  0.00           C  
ATOM   1834  N   PHE   232     -16.174 -96.811  16.660  1.00  0.00              
ATOM   1835  CA  PHE   232     -17.535 -96.686  16.942  1.00  0.00              
ATOM   1836  CB  PHE   232     -18.414 -97.301  15.905  1.00  0.00              
ATOM   1837  C   PHE   232     -17.967 -97.767  17.979  1.00  0.00              
ATOM   1838  O   PHE   232     -19.150 -98.049  18.168  1.00  0.00              
ATOM   1839  CG  PHE   232     -18.662 -96.353  14.774  1.00  0.00           C  
ATOM   1840  CD1 PHE   232     -18.254 -95.020  14.830  1.00  0.00           C  
ATOM   1841  CD2 PHE   232     -19.292 -96.822  13.619  1.00  0.00           C  
ATOM   1842  CE1 PHE   232     -18.528 -94.177  13.748  1.00  0.00           C  
ATOM   1843  CE2 PHE   232     -19.556 -96.007  12.515  1.00  0.00           C  
ATOM   1844  CZ  PHE   232     -19.166 -94.668  12.603  1.00  0.00           C  
ATOM   1845  N   TYR   233     -16.975 -98.261  18.711  1.00  0.00              
ATOM   1846  CA  TYR   233     -16.976 -99.230  19.749  1.00  0.00              
ATOM   1847  CB  TYR   233     -16.301-100.574  19.468  1.00  0.00              
ATOM   1848  C   TYR   233     -16.220 -98.879  21.043  1.00  0.00              
ATOM   1849  O   TYR   233     -15.041 -98.530  20.995  1.00  0.00              
ATOM   1850  CG  TYR   233     -16.899-101.363  18.324  1.00  0.00           C  
ATOM   1851  CD1 TYR   233     -18.144-101.986  18.449  1.00  0.00           C  
ATOM   1852  CD2 TYR   233     -16.191-101.531  17.128  1.00  0.00           C  
ATOM   1853  CE1 TYR   233     -18.667-102.765  17.412  1.00  0.00           C  
ATOM   1854  CE2 TYR   233     -16.704-102.305  16.082  1.00  0.00           C  
ATOM   1855  CZ  TYR   233     -17.937-102.920  16.232  1.00  0.00           C  
ATOM   1856  OH  TYR   233     -18.433-103.689  15.204  1.00  0.00           O  
ATOM   1857  N   ARG   234     -16.939 -98.827  22.156  1.00  0.00              
ATOM   1858  CA  ARG   234     -16.390 -98.486  23.467  1.00  0.00              
ATOM   1859  CB  ARG   234     -17.277 -97.435  24.157  1.00  0.00              
ATOM   1860  C   ARG   234     -16.444 -99.708  24.541  1.00  0.00              
ATOM   1861  O   ARG   234     -17.251-100.619  24.617  1.00  0.00              
ATOM   1862  CG  ARG   234     -18.767 -97.782  24.224  1.00  0.00           C  
ATOM   1863  CD  ARG   234     -19.446 -97.292  25.520  1.00  0.00           C  
ATOM   1864  NE  ARG   234     -19.492 -95.837  25.665  1.00  0.00           N  
ATOM   1865  CZ  ARG   234     -20.366 -95.042  25.048  1.00  0.00           C  
ATOM   1866  NH1 ARG   234     -21.289 -95.551  24.234  1.00  0.00           N  
ATOM   1867  NH2 ARG   234     -20.292 -93.726  25.219  1.00  0.00           N  
ATOM   1868  N   TYR   235     -15.462 -99.524  25.417  1.00  0.00              
ATOM   1869  CA  TYR   235     -15.234-100.449  26.538  1.00  0.00              
ATOM   1870  CB  TYR   235     -13.829-100.311  27.140  1.00  0.00              
ATOM   1871  C   TYR   235     -15.665 -99.601  27.743  1.00  0.00              
ATOM   1872  O   TYR   235     -14.882 -99.314  28.649  1.00  0.00              
ATOM   1873  CG  TYR   235     -12.746-101.096  26.428  1.00  0.00           C  
ATOM   1874  CD1 TYR   235     -12.995-101.746  25.217  1.00  0.00           C  
ATOM   1875  CD2 TYR   235     -11.481-101.227  26.996  1.00  0.00           C  
ATOM   1876  CE1 TYR   235     -12.007-102.510  24.597  1.00  0.00           C  
ATOM   1877  CE2 TYR   235     -10.493-101.981  26.387  1.00  0.00           C  
ATOM   1878  CZ  TYR   235     -10.760-102.625  25.194  1.00  0.00           C  
ATOM   1879  OH  TYR   235      -9.781-103.394  24.617  1.00  0.00           O  
ATOM   1880  N   GLN   236     -16.925 -99.181  27.705  1.00  0.00              
ATOM   1881  CA  GLN   236     -17.517 -98.357  28.762  1.00  0.00              
ATOM   1882  CB  GLN   236     -17.209 -96.887  28.508  1.00  0.00              
ATOM   1883  C   GLN   236     -19.097 -98.457  28.487  1.00  0.00              
ATOM   1884  O   GLN   236     -19.633 -98.593  27.383  1.00  0.00              
ATOM   1885  CG  GLN   236     -17.782 -96.350  27.225  1.00  0.00           C  
ATOM   1886  CD  GLN   236     -17.488 -94.884  27.050  1.00  0.00           C  
ATOM   1887  OE1 GLN   236     -17.945 -94.052  27.827  1.00  0.00           O  
ATOM   1888  NE2 GLN   236     -16.700 -94.558  26.045  1.00  0.00           N  
ATOM   1889  N   ALA   237     -19.765 -98.481  29.650  1.00  0.00              
ATOM   1890  CA  ALA   237     -21.180 -98.492  29.810  1.00  0.00              
ATOM   1891  CB  ALA   237     -21.692 -99.743  30.495  1.00  0.00              
ATOM   1892  C   ALA   237     -22.253 -97.419  29.954  1.00  0.00              
ATOM   1893  O   ALA   237     -23.447 -97.617  29.701  1.00  0.00              
ATOM   1894  N   GLY   238     -21.815 -96.250  30.414  1.00  0.00              
ATOM   1895  CA  GLY   238     -23.006 -95.263  30.657  1.00  0.00              
ATOM   1896  C   GLY   238     -22.652 -93.964  29.863  1.00  0.00              
ATOM   1897  O   GLY   238     -21.504 -93.639  29.557  1.00  0.00              
ATOM   1898  N   PHE   239     -23.724 -93.195  29.674  1.00  0.00              
ATOM   1899  CA  PHE   239     -23.788 -91.964  28.937  1.00  0.00              
ATOM   1900  CB  PHE   239     -25.228 -91.504  29.135  1.00  0.00              
ATOM   1901  C   PHE   239     -22.884 -90.765  28.996  1.00  0.00              
ATOM   1902  O   PHE   239     -22.421 -90.412  30.079  1.00  0.00              
ATOM   1903  CG  PHE   239     -26.245 -92.488  28.580  1.00  0.00           C  
ATOM   1904  CD1 PHE   239     -26.650 -93.571  29.300  1.00  0.00           C  
ATOM   1905  CD2 PHE   239     -26.710 -92.353  27.296  1.00  0.00           C  
ATOM   1906  CE1 PHE   239     -27.508 -94.499  28.774  1.00  0.00           C  
ATOM   1907  CE2 PHE   239     -27.624 -93.208  26.744  1.00  0.00           C  
ATOM   1908  CZ  PHE   239     -28.001 -94.308  27.503  1.00  0.00           C  
ATOM   1909  N   ILE   240     -22.732 -90.072  27.874  1.00  0.00              
ATOM   1910  CA  ILE   240     -21.900 -88.851  27.844  1.00  0.00              
ATOM   1911  CB  ILE   240     -21.240 -88.740  26.462  1.00  0.00              
ATOM   1912  C   ILE   240     -22.828 -87.675  27.886  1.00  0.00              
ATOM   1913  O   ILE   240     -23.834 -87.661  27.182  1.00  0.00              
ATOM   1914  CG1 ILE   240     -20.468 -90.010  26.110  1.00  0.00           C  
ATOM   1915  CG2 ILE   240     -20.324 -87.540  26.404  1.00  0.00           C  
ATOM   1916  CD1 ILE   240     -20.046 -90.037  24.662  1.00  0.00           C  
ATOM   1917  N   ILE   241     -22.522 -86.680  28.700  1.00  0.00              
ATOM   1918  CA  ILE   241     -23.444 -85.515  28.802  1.00  0.00              
ATOM   1919  CB  ILE   241     -24.089 -85.472  30.212  1.00  0.00              
ATOM   1920  C   ILE   241     -22.840 -84.182  28.546  1.00  0.00              
ATOM   1921  O   ILE   241     -21.787 -83.967  29.134  1.00  0.00              
ATOM   1922  CG1 ILE   241     -24.767 -86.827  30.558  1.00  0.00           C  
ATOM   1923  CG2 ILE   241     -25.135 -84.361  30.301  1.00  0.00           C  
ATOM   1924  CD1 ILE   241     -25.174 -86.944  31.988  1.00  0.00           C  
ATOM   1925  N   ALA   242     -23.437 -83.276  27.785  1.00  0.00              
ATOM   1926  CA  ALA   242     -22.787 -81.930  27.726  1.00  0.00              
ATOM   1927  CB  ALA   242     -22.402 -81.688  26.276  1.00  0.00              
ATOM   1928  C   ALA   242     -23.842 -80.847  28.297  1.00  0.00              
ATOM   1929  O   ALA   242     -25.048 -81.092  28.277  1.00  0.00              
ATOM   1930  N   ILE   243     -23.366 -79.675  28.711  1.00  0.00              
ATOM   1931  CA  ILE   243     -24.287 -78.755  29.181  1.00  0.00              
ATOM   1932  CB  ILE   243     -24.388 -78.469  30.679  1.00  0.00              
ATOM   1933  C   ILE   243     -23.713 -77.514  28.575  1.00  0.00              
ATOM   1934  O   ILE   243     -22.622 -77.024  28.890  1.00  0.00              
ATOM   1935  CG1 ILE   243     -24.856 -79.742  31.422  1.00  0.00           C  
ATOM   1936  CG2 ILE   243     -25.419 -77.355  30.916  1.00  0.00           C  
ATOM   1937  CD1 ILE   243     -25.104 -79.524  32.915  1.00  0.00           C  
ATOM   1938  N   HIS   244     -24.498 -76.988  27.641  1.00  0.00              
ATOM   1939  CA  HIS   244     -24.067 -75.939  26.646  1.00  0.00              
ATOM   1940  CB  HIS   244     -23.374 -76.485  25.393  1.00  0.00              
ATOM   1941  C   HIS   244     -25.214 -75.178  26.170  1.00  0.00              
ATOM   1942  O   HIS   244     -26.361 -75.633  26.149  1.00  0.00              
ATOM   1943  CG  HIS   244     -24.240 -77.427  24.613  1.00  0.00           C  
ATOM   1944  ND1 HIS   244     -24.504 -78.722  25.007  1.00  0.00           N  
ATOM   1945  CD2 HIS   244     -24.915 -77.236  23.457  1.00  0.00           C  
ATOM   1946  CE1 HIS   244     -25.302 -79.281  24.112  1.00  0.00           C  
ATOM   1947  NE2 HIS   244     -25.569 -78.409  23.145  1.00  0.00           N  
ATOM   1948  N   ASP   245     -24.931 -73.903  25.930  1.00  0.00              
ATOM   1949  CA  ASP   245     -25.801 -72.772  25.472  1.00  0.00              
ATOM   1950  CB  ASP   245     -25.131 -71.465  25.064  1.00  0.00              
ATOM   1951  C   ASP   245     -26.868 -73.333  24.401  1.00  0.00              
ATOM   1952  O   ASP   245     -26.515 -74.268  23.681  1.00  0.00              
ATOM   1953  CG  ASP   245     -24.464 -70.769  26.232  1.00  0.00           C  
ATOM   1954  OD1 ASP   245     -25.144 -69.979  26.927  1.00  0.00           O  
ATOM   1955  OD2 ASP   245     -23.258 -71.020  26.459  1.00  0.00           O  
ATOM   1956  N   GLN   246     -28.049 -72.739  24.263  1.00  0.00              
ATOM   1957  CA  GLN   246     -28.809 -73.271  23.203  1.00  0.00              
ATOM   1958  CB  GLN   246     -30.208 -72.709  23.450  1.00  0.00              
ATOM   1959  C   GLN   246     -28.300 -72.925  21.857  1.00  0.00              
ATOM   1960  O   GLN   246     -28.476 -73.746  20.966  1.00  0.00              
ATOM   1961  CG  GLN   246     -31.250 -73.124  22.415  1.00  0.00           C  
ATOM   1962  CD  GLN   246     -32.650 -72.737  22.828  1.00  0.00           C  
ATOM   1963  OE1 GLN   246     -32.841 -71.770  23.556  1.00  0.00           O  
ATOM   1964  NE2 GLN   246     -33.639 -73.466  22.332  1.00  0.00           N  
ATOM   1965  N   PHE   247     -27.694 -71.758  21.671  1.00  0.00              
ATOM   1966  CA  PHE   247     -27.063 -71.289  20.463  1.00  0.00              
ATOM   1967  CB  PHE   247     -26.470 -69.861  20.594  1.00  0.00              
ATOM   1968  C   PHE   247     -25.705 -71.706  20.144  1.00  0.00              
ATOM   1969  O   PHE   247     -25.216 -71.169  19.157  1.00  0.00              
ATOM   1970  CG  PHE   247     -25.631 -69.407  19.400  1.00  0.00           C  
ATOM   1971  CD1 PHE   247     -26.153 -69.416  18.101  1.00  0.00           C  
ATOM   1972  CD2 PHE   247     -24.326 -68.953  19.587  1.00  0.00           C  
ATOM   1973  CE1 PHE   247     -25.405 -68.976  17.015  1.00  0.00           C  
ATOM   1974  CE2 PHE   247     -23.564 -68.504  18.500  1.00  0.00           C  
ATOM   1975  CZ  PHE   247     -24.106 -68.520  17.210  1.00  0.00           C  
ATOM   1976  N   GLU   248     -25.164 -72.773  20.722  1.00  0.00              
ATOM   1977  CA  GLU   248     -23.961 -73.508  20.543  1.00  0.00              
ATOM   1978  CB  GLU   248     -23.032 -73.232  21.740  1.00  0.00              
ATOM   1979  C   GLU   248     -24.617 -75.182  20.520  1.00  0.00              
ATOM   1980  O   GLU   248     -25.571 -75.761  21.038  1.00  0.00              
ATOM   1981  CG  GLU   248     -22.848 -71.747  22.045  1.00  0.00           C  
ATOM   1982  CD  GLU   248     -21.991 -71.466  23.276  1.00  0.00           C  
ATOM   1983  OE1 GLU   248     -22.091 -70.349  23.826  1.00  0.00           O  
ATOM   1984  OE2 GLU   248     -21.219 -72.356  23.692  1.00  0.00           O  
ATOM   1985  N   THR   249     -23.874 -75.734  19.566  1.00  0.00              
ATOM   1986  CA  THR   249     -23.789 -77.014  19.051  1.00  0.00              
ATOM   1987  CB  THR   249     -23.793 -77.244  17.522  1.00  0.00              
ATOM   1988  C   THR   249     -22.882 -77.727  19.996  1.00  0.00              
ATOM   1989  O   THR   249     -21.967 -77.128  20.558  1.00  0.00              
ATOM   1990  OG1 THR   249     -24.797 -76.426  16.911  1.00  0.00           O  
ATOM   1991  CG2 THR   249     -24.070 -78.728  17.195  1.00  0.00           C  
ATOM   1992  N   SER   250     -23.181 -79.010  20.236  1.00  0.00              
ATOM   1993  CA  SER   250     -22.465 -79.921  21.116  1.00  0.00              
ATOM   1994  CB  SER   250     -23.314 -81.123  21.518  1.00  0.00              
ATOM   1995  C   SER   250     -21.237 -80.700  20.435  1.00  0.00              
ATOM   1996  O   SER   250     -21.351 -81.239  19.328  1.00  0.00              
ATOM   1997  OG  SER   250     -23.567 -81.948  20.394  1.00  0.00           O  
ATOM   1998  N   SER   251     -20.126 -80.753  21.169  1.00  0.00              
ATOM   1999  CA  SER   251     -19.015 -81.469  20.727  1.00  0.00              
ATOM   2000  CB  SER   251     -17.720 -80.675  20.934  1.00  0.00              
ATOM   2001  C   SER   251     -18.862 -82.474  21.850  1.00  0.00              
ATOM   2002  O   SER   251     -18.037 -82.241  22.723  1.00  0.00              
ATOM   2003  OG  SER   251     -17.723 -80.196  22.283  1.00  0.00           O  
ATOM   2004  N   MET   252     -19.747 -83.470  21.947  1.00  0.00              
ATOM   2005  CA  MET   252     -19.841 -84.229  23.206  1.00  0.00              
ATOM   2006  CB  MET   252     -21.205 -84.417  23.856  1.00  0.00              
ATOM   2007  C   MET   252     -18.704 -85.228  23.281  1.00  0.00              
ATOM   2008  O   MET   252     -18.206 -85.642  24.326  1.00  0.00              
ATOM   2009  CG  MET   252     -21.415 -83.362  24.952  1.00  0.00           C  
ATOM   2010  SD  MET   252     -23.012 -83.466  25.761  1.00  0.00           S  
ATOM   2011  CE  MET   252     -22.710 -84.894  26.907  1.00  0.00           C  
ATOM   2012  N   THR   253     -18.301 -85.637  22.078  1.00  0.00              
ATOM   2013  CA  THR   253     -17.221 -86.721  22.048  1.00  0.00              
ATOM   2014  CB  THR   253     -17.095 -87.372  20.672  1.00  0.00              
ATOM   2015  C   THR   253     -15.861 -86.130  22.731  1.00  0.00              
ATOM   2016  O   THR   253     -14.928 -86.838  23.115  1.00  0.00              
ATOM   2017  OG1 THR   253     -16.634 -86.444  19.659  1.00  0.00           O  
ATOM   2018  CG2 THR   253     -18.382 -87.983  20.151  1.00  0.00           C  
ATOM   2019  N   ILE   254     -15.746 -84.812  22.583  1.00  0.00              
ATOM   2020  CA  ILE   254     -14.471 -84.277  22.971  1.00  0.00              
ATOM   2021  CB  ILE   254     -13.921 -83.279  21.926  1.00  0.00              
ATOM   2022  C   ILE   254     -14.605 -83.525  24.268  1.00  0.00              
ATOM   2023  O   ILE   254     -13.766 -83.518  25.156  1.00  0.00              
ATOM   2024  CG1 ILE   254     -13.498 -84.038  20.666  1.00  0.00           C  
ATOM   2025  CG2 ILE   254     -12.743 -82.496  22.504  1.00  0.00           C  
ATOM   2026  CD1 ILE   254     -13.399 -83.168  19.435  1.00  0.00           C  
ATOM   2027  N   ASN   255     -15.735 -82.829  24.340  1.00  0.00              
ATOM   2028  CA  ASN   255     -15.941 -81.990  25.617  1.00  0.00              
ATOM   2029  CB  ASN   255     -16.462 -80.609  25.222  1.00  0.00              
ATOM   2030  C   ASN   255     -17.016 -82.185  26.678  1.00  0.00              
ATOM   2031  O   ASN   255     -17.217 -81.360  27.563  1.00  0.00              
ATOM   2032  CG  ASN   255     -15.429 -79.783  24.494  1.00  0.00           C  
ATOM   2033  OD1 ASN   255     -15.509 -79.578  23.278  1.00  0.00           O  
ATOM   2034  ND2 ASN   255     -14.451 -79.294  25.233  1.00  0.00           N  
ATOM   2035  N   GLU   256     -17.674 -83.330  26.602  1.00  0.00              
ATOM   2036  CA  GLU   256     -18.669 -83.822  27.555  1.00  0.00              
ATOM   2037  CB  GLU   256     -19.871 -84.518  26.901  1.00  0.00              
ATOM   2038  C   GLU   256     -18.044 -84.815  28.763  1.00  0.00              
ATOM   2039  O   GLU   256     -16.986 -85.446  28.743  1.00  0.00              
ATOM   2040  CG  GLU   256     -20.659 -83.676  25.915  1.00  0.00           C  
ATOM   2041  CD  GLU   256     -21.270 -82.419  26.526  1.00  0.00           C  
ATOM   2042  OE1 GLU   256     -21.649 -82.427  27.713  1.00  0.00           O  
ATOM   2043  OE2 GLU   256     -21.387 -81.409  25.806  1.00  0.00           O  
ATOM   2044  N   ILE   257     -18.828 -84.765  29.834  1.00  0.00              
ATOM   2045  CA  ILE   257     -18.608 -85.540  30.959  1.00  0.00              
ATOM   2046  CB  ILE   257     -18.674 -84.607  32.178  1.00  0.00              
ATOM   2047  C   ILE   257     -19.422 -86.861  30.837  1.00  0.00              
ATOM   2048  O   ILE   257     -20.202 -87.089  29.910  1.00  0.00              
ATOM   2049  CG1 ILE   257     -17.691 -83.444  32.000  1.00  0.00           C  
ATOM   2050  CG2 ILE   257     -18.339 -85.389  33.458  1.00  0.00           C  
ATOM   2051  CD1 ILE   257     -17.795 -82.359  33.059  1.00  0.00           C  
ATOM   2052  N   SER   258     -19.100 -87.779  31.757  1.00  0.00              
ATOM   2053  CA  SER   258     -19.578 -89.093  31.891  1.00  0.00              
ATOM   2054  CB  SER   258     -18.545 -90.175  32.230  1.00  0.00              
ATOM   2055  C   SER   258     -20.123 -89.494  33.205  1.00  0.00              
ATOM   2056  O   SER   258     -19.641 -89.324  34.342  1.00  0.00              
ATOM   2057  OG  SER   258     -17.968 -89.906  33.493  1.00  0.00           O  
ATOM   2058  N   VAL   259     -21.358 -89.944  32.990  1.00  0.00              
ATOM   2059  CA  VAL   259     -22.425 -90.420  34.008  1.00  0.00              
ATOM   2060  CB  VAL   259     -23.846 -89.825  33.933  1.00  0.00              
ATOM   2061  C   VAL   259     -22.490 -91.978  33.918  1.00  0.00              
ATOM   2062  O   VAL   259     -22.755 -92.598  32.885  1.00  0.00              
ATOM   2063  CG1 VAL   259     -24.631 -90.199  35.182  1.00  0.00           C  
ATOM   2064  CG2 VAL   259     -23.731 -88.311  33.767  1.00  0.00           C  
ATOM   2065  N   GLY   260     -22.163 -92.573  35.059  1.00  0.00              
ATOM   2066  CA  GLY   260     -22.197 -93.982  35.297  1.00  0.00              
ATOM   2067  C   GLY   260     -23.414 -94.715  35.636  1.00  0.00              
ATOM   2068  O   GLY   260     -24.132 -94.144  36.465  1.00  0.00              
ATOM   2069  N   VAL   261     -23.711 -95.908  35.126  1.00  0.00              
ATOM   2070  CA  VAL   261     -24.991 -96.539  35.527  1.00  0.00              
ATOM   2071  CB  VAL   261     -25.363 -97.521  34.407  1.00  0.00              
ATOM   2072  C   VAL   261     -24.848 -97.077  36.952  1.00  0.00              
ATOM   2073  O   VAL   261     -23.752 -97.434  37.394  1.00  0.00              
ATOM   2074  CG1 VAL   261     -26.766 -98.099  34.610  1.00  0.00           C  
ATOM   2075  CG2 VAL   261     -25.377 -96.753  33.084  1.00  0.00           C  
ATOM   2076  N   GLY   262     -25.975 -97.119  37.661  1.00  0.00              
ATOM   2077  CA  GLY   262     -26.006 -97.592  39.027  1.00  0.00              
ATOM   2078  C   GLY   262     -25.754 -96.516  40.088  1.00  0.00              
ATOM   2079  O   GLY   262     -25.492 -96.815  41.252  1.00  0.00              
ATOM   2080  N   ARG   263     -25.789 -95.255  39.659  1.00  0.00              
ATOM   2081  CA  ARG   263     -25.602 -94.118  40.524  1.00  0.00              
ATOM   2082  CB  ARG   263     -24.209 -93.475  40.481  1.00  0.00              
ATOM   2083  C   ARG   263     -26.595 -92.917  40.146  1.00  0.00              
ATOM   2084  O   ARG   263     -27.229 -92.846  39.107  1.00  0.00              
ATOM   2085  CG  ARG   263     -23.109 -94.363  41.019  1.00  0.00           C  
ATOM   2086  CD  ARG   263     -21.720 -93.696  40.922  1.00  0.00           C  
ATOM   2087  NE  ARG   263     -20.764 -94.651  41.387  1.00  0.00           N  
ATOM   2088  CZ  ARG   263     -20.414 -94.808  42.623  1.00  0.00           C  
ATOM   2089  NH1 ARG   263     -20.919 -94.057  43.608  1.00  0.00           N  
ATOM   2090  NH2 ARG   263     -19.570 -95.784  42.754  1.00  0.00           N  
ATOM   2091  N   TYR   264     -26.753 -92.052  41.147  1.00  0.00              
ATOM   2092  CA  TYR   264     -27.671 -90.972  41.075  1.00  0.00              
ATOM   2093  CB  TYR   264     -28.326 -90.890  42.492  1.00  0.00              
ATOM   2094  C   TYR   264     -26.490 -89.804  41.249  1.00  0.00              
ATOM   2095  O   TYR   264     -26.031 -89.417  42.325  1.00  0.00              
ATOM   2096  CG  TYR   264     -29.038 -92.184  42.823  1.00  0.00           C  
ATOM   2097  CD1 TYR   264     -28.367 -93.263  43.398  1.00  0.00           C  
ATOM   2098  CD2 TYR   264     -30.368 -92.357  42.503  1.00  0.00           C  
ATOM   2099  CE1 TYR   264     -28.997 -94.460  43.654  1.00  0.00           C  
ATOM   2100  CE2 TYR   264     -31.018 -93.542  42.761  1.00  0.00           C  
ATOM   2101  CZ  TYR   264     -30.336 -94.589  43.331  1.00  0.00           C  
ATOM   2102  OH  TYR   264     -30.992 -95.761  43.594  1.00  0.00           O  
ATOM   2103  N   THR   265     -26.124 -89.273  40.088  1.00  0.00              
ATOM   2104  CA  THR   265     -25.408 -88.150  39.900  1.00  0.00              
ATOM   2105  CB  THR   265     -24.736 -88.370  38.529  1.00  0.00              
ATOM   2106  C   THR   265     -26.045 -86.786  39.921  1.00  0.00              
ATOM   2107  O   THR   265     -27.063 -86.482  39.307  1.00  0.00              
ATOM   2108  OG1 THR   265     -24.335 -89.740  38.411  1.00  0.00           O  
ATOM   2109  CG2 THR   265     -23.512 -87.481  38.386  1.00  0.00           C  
ATOM   2110  N   SER   266     -25.442 -85.975  40.780  1.00  0.00              
ATOM   2111  CA  SER   266     -25.790 -84.565  41.115  1.00  0.00              
ATOM   2112  CB  SER   266     -25.817 -84.327  42.628  1.00  0.00              
ATOM   2113  C   SER   266     -24.897 -83.511  40.369  1.00  0.00              
ATOM   2114  O   SER   266     -23.777 -83.348  40.876  1.00  0.00              
ATOM   2115  OG  SER   266     -26.365 -83.064  42.957  1.00  0.00           O  
ATOM   2116  N   ILE   267     -25.336 -82.788  39.343  1.00  0.00              
ATOM   2117  CA  ILE   267     -24.408 -81.790  38.902  1.00  0.00              
ATOM   2118  CB  ILE   267     -24.780 -81.684  37.415  1.00  0.00              
ATOM   2119  C   ILE   267     -24.911 -80.497  39.276  1.00  0.00              
ATOM   2120  O   ILE   267     -26.070 -80.104  39.074  1.00  0.00              
ATOM   2121  CG1 ILE   267     -24.199 -82.844  36.632  1.00  0.00           C  
ATOM   2122  CG2 ILE   267     -24.263 -80.357  36.845  1.00  0.00           C  
ATOM   2123  CD1 ILE   267     -24.751 -82.801  35.232  1.00  0.00           C  
ATOM   2124  N   SER   268     -24.000 -79.798  39.936  1.00  0.00              
ATOM   2125  CA  SER   268     -24.178 -78.412  40.644  1.00  0.00              
ATOM   2126  CB  SER   268     -23.601 -78.209  42.044  1.00  0.00              
ATOM   2127  C   SER   268     -23.637 -77.563  39.396  1.00  0.00              
ATOM   2128  O   SER   268     -22.639 -77.926  38.812  1.00  0.00              
ATOM   2129  OG  SER   268     -23.763 -76.864  42.465  1.00  0.00           O  
ATOM   2130  N   LEU   269     -24.304 -76.476  39.040  1.00  0.00              
ATOM   2131  CA  LEU   269     -23.650 -75.672  38.062  1.00  0.00              
ATOM   2132  CB  LEU   269     -24.435 -75.883  36.764  1.00  0.00              
ATOM   2133  C   LEU   269     -23.593 -74.224  38.281  1.00  0.00              
ATOM   2134  O   LEU   269     -24.501 -73.745  38.953  1.00  0.00              
ATOM   2135  CG  LEU   269     -24.640 -77.321  36.295  1.00  0.00           C  
ATOM   2136  CD1 LEU   269     -25.554 -77.349  35.086  1.00  0.00           C  
ATOM   2137  CD2 LEU   269     -23.292 -77.964  35.989  1.00  0.00           C  
ATOM   2138  N   HIS   270     -22.624 -73.479  37.763  1.00  0.00              
ATOM   2139  CA  HIS   270     -22.708 -71.999  37.783  1.00  0.00              
ATOM   2140  CB  HIS   270     -21.486 -71.521  38.610  1.00  0.00              
ATOM   2141  C   HIS   270     -22.153 -71.731  36.211  1.00  0.00              
ATOM   2142  O   HIS   270     -21.377 -72.312  35.455  1.00  0.00              
ATOM   2143  CG  HIS   270     -21.066 -70.091  38.348  1.00  0.00           C  
ATOM   2144  ND1 HIS   270     -21.225 -69.104  39.295  1.00  0.00           N  
ATOM   2145  CD2 HIS   270     -20.416 -69.568  37.277  1.00  0.00           C  
ATOM   2146  CE1 HIS   270     -20.674 -68.017  38.791  1.00  0.00           C  
ATOM   2147  NE2 HIS   270     -20.170 -68.243  37.572  1.00  0.00           N  
ATOM   2148  N   GLN   271     -23.008 -70.804  35.799  1.00  0.00              
ATOM   2149  CA  GLN   271     -23.200 -70.002  34.585  1.00  0.00              
ATOM   2150  CB  GLN   271     -24.612 -69.471  34.316  1.00  0.00              
ATOM   2151  C   GLN   271     -22.421 -68.755  34.578  1.00  0.00              
ATOM   2152  O   GLN   271     -22.708 -67.703  35.138  1.00  0.00              
ATOM   2153  CG  GLN   271     -24.704 -68.673  33.003  1.00  0.00           C  
ATOM   2154  CD  GLN   271     -26.122 -68.240  32.642  1.00  0.00           C  
ATOM   2155  OE1 GLN   271     -27.050 -69.049  32.656  1.00  0.00           O  
ATOM   2156  NE2 GLN   271     -26.291 -66.958  32.310  1.00  0.00           N  
ATOM   2157  N   THR   272     -21.274 -68.924  33.926  1.00  0.00              
ATOM   2158  CA  THR   272     -20.158 -67.954  33.589  1.00  0.00              
ATOM   2159  CB  THR   272     -18.715 -68.477  33.691  1.00  0.00              
ATOM   2160  C   THR   272     -20.240 -67.291  32.218  1.00  0.00              
ATOM   2161  O   THR   272     -20.212 -67.962  31.187  1.00  0.00              
ATOM   2162  OG1 THR   272     -18.639 -69.114  34.964  1.00  0.00           O  
ATOM   2163  CG2 THR   272     -17.645 -67.383  33.515  1.00  0.00           C  
ATOM   2164  N   LEU   273     -20.481 -65.987  32.226  1.00  0.00              
ATOM   2165  CA  LEU   273     -20.572 -65.205  31.003  1.00  0.00              
ATOM   2166  CB  LEU   273     -21.794 -64.278  31.073  1.00  0.00              
ATOM   2167  C   LEU   273     -19.388 -64.354  30.877  1.00  0.00              
ATOM   2168  O   LEU   273     -19.116 -63.413  31.613  1.00  0.00              
ATOM   2169  CG  LEU   273     -22.027 -63.590  29.718  1.00  0.00           C  
ATOM   2170  CD1 LEU   273     -22.389 -64.630  28.668  1.00  0.00           C  
ATOM   2171  CD2 LEU   273     -23.107 -62.514  29.825  1.00  0.00           C  
ATOM   2172  N   ILE   274     -18.573 -64.758  29.907  1.00  0.00              
ATOM   2173  CA  ILE   274     -17.269 -64.147  29.452  1.00  0.00              
ATOM   2174  CB  ILE   274     -16.222 -65.253  29.148  1.00  0.00              
ATOM   2175  C   ILE   274     -17.367 -63.296  28.442  1.00  0.00              
ATOM   2176  O   ILE   274     -17.954 -63.670  27.430  1.00  0.00              
ATOM   2177  CG1 ILE   274     -16.166 -66.277  30.292  1.00  0.00           C  
ATOM   2178  CG2 ILE   274     -14.851 -64.623  28.907  1.00  0.00           C  
ATOM   2179  CD1 ILE   274     -15.743 -65.695  31.629  1.00  0.00           C  
ATOM   2180  N   GLU   275     -16.840 -62.089  28.548  1.00  0.00              
ATOM   2181  CA  GLU   275     -17.166 -61.012  27.302  1.00  0.00              
ATOM   2182  CB  GLU   275     -17.988 -59.849  27.836  1.00  0.00              
ATOM   2183  C   GLU   275     -15.737 -60.409  27.093  1.00  0.00              
ATOM   2184  O   GLU   275     -15.000 -59.998  28.010  1.00  0.00              
ATOM   2185  CG  GLU   275     -19.359 -60.251  28.322  1.00  0.00           C  
ATOM   2186  CD  GLU   275     -20.163 -59.068  28.788  1.00  0.00           C  
ATOM   2187  OE1 GLU   275     -20.402 -58.167  27.958  1.00  0.00           O  
ATOM   2188  OE2 GLU   275     -20.558 -59.037  29.976  1.00  0.00           O  
ATOM   2189  N   LYS   276     -15.376 -60.428  25.811  1.00  0.00              
ATOM   2190  CA  LYS   276     -14.149 -59.889  25.272  1.00  0.00              
ATOM   2191  CB  LYS   276     -13.305 -61.005  24.644  1.00  0.00              
ATOM   2192  C   LYS   276     -14.481 -58.922  24.061  1.00  0.00              
ATOM   2193  O   LYS   276     -15.159 -59.099  23.050  1.00  0.00              
ATOM   2194  CG  LYS   276     -11.888 -60.572  24.259  1.00  0.00           C  
ATOM   2195  CD  LYS   276     -11.111 -61.709  23.640  1.00  0.00           C  
ATOM   2196  CE  LYS   276      -9.725 -61.255  23.275  1.00  0.00           C  
ATOM   2197  NZ  LYS   276      -8.885 -62.372  22.784  1.00  0.00           N  
ATOM   2198  N   TYR   277     -14.011 -57.735  24.424  1.00  0.00              
ATOM   2199  CA  TYR   277     -14.021 -56.429  23.697  1.00  0.00              
ATOM   2200  CB  TYR   277     -14.161 -55.167  24.549  1.00  0.00              
ATOM   2201  C   TYR   277     -12.852 -56.255  22.749  1.00  0.00              
ATOM   2202  O   TYR   277     -11.892 -55.549  23.062  1.00  0.00              
ATOM   2203  CG  TYR   277     -15.452 -55.139  25.348  1.00  0.00           C  
ATOM   2204  CD1 TYR   277     -15.510 -55.642  26.649  1.00  0.00           C  
ATOM   2205  CD2 TYR   277     -16.629 -54.659  24.780  1.00  0.00           C  
ATOM   2206  CE1 TYR   277     -16.721 -55.669  27.368  1.00  0.00           C  
ATOM   2207  CE2 TYR   277     -17.837 -54.682  25.483  1.00  0.00           C  
ATOM   2208  CZ  TYR   277     -17.875 -55.185  26.773  1.00  0.00           C  
ATOM   2209  OH  TYR   277     -19.061 -55.192  27.469  1.00  0.00           O  
ATOM   2210  N   LEU   278     -12.915 -56.901  21.589  1.00  0.00              
ATOM   2211  CA  LEU   278     -11.880 -56.843  20.614  1.00  0.00              
ATOM   2212  CB  LEU   278     -11.264 -58.215  20.596  1.00  0.00              
ATOM   2213  C   LEU   278     -12.130 -56.840  19.251  1.00  0.00              
ATOM   2214  O   LEU   278     -13.215 -57.291  18.903  1.00  0.00              
ATOM   2215  CG  LEU   278     -10.790 -58.523  22.014  1.00  0.00           C  
ATOM   2216  CD1 LEU   278     -10.433 -60.018  22.054  1.00  0.00           C  
ATOM   2217  CD2 LEU   278      -9.601 -57.621  22.462  1.00  0.00           C  
ATOM   2218  N   LYS   279     -11.343 -56.134  18.445  1.00  0.00              
ATOM   2219  CA  LYS   279     -11.426 -56.082  16.951  1.00  0.00              
ATOM   2220  CB  LYS   279     -10.237 -55.325  16.357  1.00  0.00              
ATOM   2221  C   LYS   279     -11.545 -57.531  16.306  1.00  0.00              
ATOM   2222  O   LYS   279     -12.076 -57.740  15.208  1.00  0.00              
ATOM   2223  CG  LYS   279     -10.024 -53.951  16.966  1.00  0.00           C  
ATOM   2224  CD  LYS   279      -8.824 -53.252  16.353  1.00  0.00           C  
ATOM   2225  CE  LYS   279      -8.633 -51.871  16.958  1.00  0.00           C  
ATOM   2226  NZ  LYS   279      -7.461 -51.165  16.372  1.00  0.00           N  
ATOM   2227  N   PRO   280     -10.923 -58.477  17.009  1.00  0.00              
ATOM   2228  CA  PRO   280     -10.937 -59.851  16.541  1.00  0.00              
ATOM   2229  CB  PRO   280      -9.624 -59.715  15.790  1.00  0.00              
ATOM   2230  C   PRO   280     -12.221 -60.548  17.088  1.00  0.00              
ATOM   2231  O   PRO   280     -12.739 -61.548  16.587  1.00  0.00              
ATOM   2232  CG  PRO   280     -10.059 -59.956  14.394  1.00  0.00           C  
ATOM   2233  CD  PRO   280     -10.979 -61.154  14.510  1.00  0.00           C  
ATOM   2234  N   ARG   281     -12.673 -59.954  18.188  1.00  0.00              
ATOM   2235  CA  ARG   281     -13.875 -60.499  18.933  1.00  0.00              
ATOM   2236  CB  ARG   281     -14.036 -59.825  20.299  1.00  0.00              
ATOM   2237  C   ARG   281     -14.996 -60.368  17.882  1.00  0.00              
ATOM   2238  O   ARG   281     -15.654 -61.347  17.502  1.00  0.00              
ATOM   2239  CG  ARG   281     -12.822 -59.895  21.203  1.00  0.00           C  
ATOM   2240  CD  ARG   281     -13.024 -58.976  22.389  1.00  0.00           C  
ATOM   2241  NE  ARG   281     -11.802 -58.768  23.159  1.00  0.00           N  
ATOM   2242  CZ  ARG   281     -11.502 -57.641  23.805  1.00  0.00           C  
ATOM   2243  NH1 ARG   281     -12.336 -56.604  23.770  1.00  0.00           N  
ATOM   2244  NH2 ARG   281     -10.373 -57.554  24.505  1.00  0.00           N  
ATOM   2245  N   TRP   282     -15.187 -59.139  17.405  1.00  0.00              
ATOM   2246  CA  TRP   282     -16.248 -58.905  16.396  1.00  0.00              
ATOM   2247  CB  TRP   282     -16.160 -57.499  15.786  1.00  0.00              
ATOM   2248  C   TRP   282     -16.005 -60.049  15.365  1.00  0.00              
ATOM   2249  O   TRP   282     -16.751 -60.996  15.155  1.00  0.00              
ATOM   2250  CG  TRP   282     -17.299 -57.260  14.856  1.00  0.00           C  
ATOM   2251  CD1 TRP   282     -17.397 -57.637  13.544  1.00  0.00           C  
ATOM   2252  CD2 TRP   282     -18.555 -56.677  15.199  1.00  0.00           C  
ATOM   2253  NE1 TRP   282     -18.646 -57.340  13.054  1.00  0.00           N  
ATOM   2254  CE2 TRP   282     -19.377 -56.747  14.049  1.00  0.00           C  
ATOM   2255  CE3 TRP   282     -19.078 -56.116  16.372  1.00  0.00           C  
ATOM   2256  CZ2 TRP   282     -20.692 -56.266  14.042  1.00  0.00           C  
ATOM   2257  CZ3 TRP   282     -20.384 -55.641  16.362  1.00  0.00           C  
ATOM   2258  CH2 TRP   282     -21.175 -55.723  15.208  1.00  0.00           C  
ATOM   2259  N   GLY   283     -14.882 -59.850  14.686  1.00  0.00              
ATOM   2260  CA  GLY   283     -14.609 -60.938  13.614  1.00  0.00              
ATOM   2261  C   GLY   283     -14.591 -62.243  14.516  1.00  0.00              
ATOM   2262  O   GLY   283     -15.308 -63.208  14.260  1.00  0.00              
ATOM   2263  N   GLU   284     -13.759 -62.139  15.583  1.00  0.00              
ATOM   2264  CA  GLU   284     -13.601 -63.082  16.587  1.00  0.00              
ATOM   2265  CB  GLU   284     -12.812 -62.802  17.817  1.00  0.00              
ATOM   2266  C   GLU   284     -14.950 -63.594  17.007  1.00  0.00              
ATOM   2267  O   GLU   284     -15.120 -64.816  16.991  1.00  0.00              
ATOM   2268  CG  GLU   284     -11.571 -61.920  17.622  1.00  0.00           C  
ATOM   2269  CD  GLU   284     -10.697 -62.088  18.874  1.00  0.00           C  
ATOM   2270  OE1 GLU   284     -10.498 -63.283  19.217  1.00  0.00           O  
ATOM   2271  OE2 GLU   284     -10.323 -61.065  19.464  1.00  0.00           O  
ATOM   2272  N   CYS   285     -15.926 -62.728  17.242  1.00  0.00              
ATOM   2273  CA  CYS   285     -17.358 -62.869  17.446  1.00  0.00              
ATOM   2274  CB  CYS   285     -17.699 -62.586  18.902  1.00  0.00              
ATOM   2275  C   CYS   285     -18.106 -62.134  16.626  1.00  0.00              
ATOM   2276  O   CYS   285     -17.935 -60.926  16.518  1.00  0.00              
ATOM   2277  SG  CYS   285     -19.420 -62.668  19.398  1.00  0.00           S  
ATOM   2278  N   ASP   286     -18.994 -62.786  15.897  1.00  0.00              
ATOM   2279  CA  ASP   286     -19.843 -61.827  14.770  1.00  0.00              
ATOM   2280  CB  ASP   286     -19.448 -62.156  13.344  1.00  0.00              
ATOM   2281  C   ASP   286     -21.339 -62.255  14.890  1.00  0.00              
ATOM   2282  O   ASP   286     -21.589 -63.460  14.798  1.00  0.00              
ATOM   2283  CG  ASP   286     -19.718 -63.535  12.815  1.00  0.00           C  
ATOM   2284  OD1 ASP   286     -20.398 -64.364  13.449  1.00  0.00           O  
ATOM   2285  OD2 ASP   286     -19.229 -63.819  11.692  1.00  0.00           O  
ATOM   2286  N   ASP   287     -22.290 -61.330  14.992  1.00  0.00              
ATOM   2287  CA  ASP   287     -23.594 -61.870  15.042  1.00  0.00              
ATOM   2288  CB  ASP   287     -24.388 -60.689  15.677  1.00  0.00              
ATOM   2289  C   ASP   287     -24.225 -62.267  13.625  1.00  0.00              
ATOM   2290  O   ASP   287     -24.164 -61.693  12.539  1.00  0.00              
ATOM   2291  CG  ASP   287     -25.782 -61.103  16.138  1.00  0.00           C  
ATOM   2292  OD1 ASP   287     -26.713 -61.078  15.350  1.00  0.00           O  
ATOM   2293  OD2 ASP   287     -25.945 -61.478  17.287  1.00  0.00           O  
ATOM   2294  N   GLN   288     -24.742 -63.480  13.770  1.00  0.00              
ATOM   2295  CA  GLN   288     -25.375 -63.955  12.493  1.00  0.00              
ATOM   2296  CB  GLN   288     -26.883 -63.846  12.248  1.00  0.00              
ATOM   2297  C   GLN   288     -25.145 -64.499  11.195  1.00  0.00              
ATOM   2298  O   GLN   288     -25.787 -65.473  10.785  1.00  0.00              
ATOM   2299  CG  GLN   288     -27.512 -65.077  11.608  1.00  0.00           C  
ATOM   2300  CD  GLN   288     -26.860 -65.471  10.298  1.00  0.00           C  
ATOM   2301  OE1 GLN   288     -26.851 -64.701   9.339  1.00  0.00           O  
ATOM   2302  NE2 GLN   288     -26.307 -66.679  10.253  1.00  0.00           N  
ATOM   2303  N   GLU   289     -24.048 -64.047  10.590  1.00  0.00              
ATOM   2304  CA  GLU   289     -23.445 -64.688   9.371  1.00  0.00              
ATOM   2305  CB  GLU   289     -22.131 -63.933   9.260  1.00  0.00              
ATOM   2306  C   GLU   289     -23.010 -66.235   9.357  1.00  0.00              
ATOM   2307  O   GLU   289     -21.809 -66.534   9.348  1.00  0.00              
ATOM   2308  CG  GLU   289     -20.945 -64.617   9.851  1.00  0.00           C  
ATOM   2309  CD  GLU   289     -19.668 -63.821   9.631  1.00  0.00           C  
ATOM   2310  OE1 GLU   289     -19.139 -63.856   8.491  1.00  0.00           O  
ATOM   2311  OE2 GLU   289     -19.221 -63.143  10.591  1.00  0.00           O  
ATOM   2312  N   LEU   290     -23.984 -67.182   9.336  1.00  0.00              
ATOM   2313  CA  LEU   290     -23.388 -68.444   9.369  1.00  0.00              
ATOM   2314  CB  LEU   290     -24.639 -69.097   9.984  1.00  0.00              
ATOM   2315  C   LEU   290     -22.865 -69.234   8.566  1.00  0.00              
ATOM   2316  O   LEU   290     -23.767 -69.176   7.735  1.00  0.00              
ATOM   2317  CG  LEU   290     -25.232 -68.445  11.254  1.00  0.00           C  
ATOM   2318  CD1 LEU   290     -26.643 -68.962  11.532  1.00  0.00           C  
ATOM   2319  CD2 LEU   290     -24.316 -68.688  12.452  1.00  0.00           C  
ATOM   2320  N   ALA   291     -21.808 -70.031   8.422  1.00  0.00              
ATOM   2321  CA  ALA   291     -21.614 -70.934   7.175  1.00  0.00              
ATOM   2322  CB  ALA   291     -20.080 -70.968   7.028  1.00  0.00              
ATOM   2323  C   ALA   291     -22.720 -72.054   7.326  1.00  0.00              
ATOM   2324  O   ALA   291     -23.498 -72.337   6.418  1.00  0.00              
ATOM   2325  N   PHE   292     -22.735 -72.628   8.525  1.00  0.00              
ATOM   2326  CA  PHE   292     -23.689 -73.638   8.852  1.00  0.00              
ATOM   2327  CB  PHE   292     -23.154 -75.050   8.644  1.00  0.00              
ATOM   2328  C   PHE   292     -24.419 -73.345  10.210  1.00  0.00              
ATOM   2329  O   PHE   292     -25.329 -74.074  10.610  1.00  0.00              
ATOM   2330  CG  PHE   292     -22.018 -75.452   9.538  1.00  0.00           C  
ATOM   2331  CD1 PHE   292     -22.281 -75.953  10.816  1.00  0.00           C  
ATOM   2332  CD2 PHE   292     -20.694 -75.351   9.109  1.00  0.00           C  
ATOM   2333  CE1 PHE   292     -21.249 -76.351  11.664  1.00  0.00           C  
ATOM   2334  CE2 PHE   292     -19.640 -75.745   9.946  1.00  0.00           C  
ATOM   2335  CZ  PHE   292     -19.926 -76.239  11.217  1.00  0.00           C  
ATOM   2336  N   TYR   293     -23.886 -72.380  10.953  1.00  0.00              
ATOM   2337  CA  TYR   293     -24.520 -72.068  12.222  1.00  0.00              
ATOM   2338  CB  TYR   293     -23.799 -72.652  13.436  1.00  0.00              
ATOM   2339  C   TYR   293     -24.660 -70.490  12.084  1.00  0.00              
ATOM   2340  O   TYR   293     -24.028 -69.714  11.273  1.00  0.00              
ATOM   2341  CG  TYR   293     -23.915 -74.158  13.532  1.00  0.00           C  
ATOM   2342  CD1 TYR   293     -25.157 -74.768  13.732  1.00  0.00           C  
ATOM   2343  CD2 TYR   293     -22.787 -74.976  13.434  1.00  0.00           C  
ATOM   2344  CE1 TYR   293     -25.274 -76.154  13.829  1.00  0.00           C  
ATOM   2345  CE2 TYR   293     -22.892 -76.368  13.542  1.00  0.00           C  
ATOM   2346  CZ  TYR   293     -24.142 -76.947  13.741  1.00  0.00           C  
ATOM   2347  OH  TYR   293     -24.246 -78.311  13.868  1.00  0.00           O  
ATOM   2348  N   ARG   294     -25.644 -70.106  12.872  1.00  0.00              
ATOM   2349  CA  ARG   294     -26.224 -68.745  12.986  1.00  0.00              
ATOM   2350  CB  ARG   294     -27.702 -68.635  13.376  1.00  0.00              
ATOM   2351  C   ARG   294     -25.240 -67.954  13.795  1.00  0.00              
ATOM   2352  O   ARG   294     -24.733 -66.852  13.417  1.00  0.00              
ATOM   2353  CG  ARG   294     -28.634 -68.968  12.237  1.00  0.00           C  
ATOM   2354  CD  ARG   294     -30.081 -68.604  12.547  1.00  0.00           C  
ATOM   2355  NE  ARG   294     -30.187 -67.435  13.407  1.00  0.00           N  
ATOM   2356  CZ  ARG   294     -30.352 -66.192  12.974  1.00  0.00           C  
ATOM   2357  NH1 ARG   294     -30.405 -65.927  11.669  1.00  0.00           N  
ATOM   2358  NH2 ARG   294     -30.444 -65.204  13.853  1.00  0.00           N  
ATOM   2359  N   LYS   295     -25.002 -68.469  15.003  1.00  0.00              
ATOM   2360  CA  LYS   295     -24.111 -67.820  16.004  1.00  0.00              
ATOM   2361  CB  LYS   295     -24.579 -68.114  17.417  1.00  0.00              
ATOM   2362  C   LYS   295     -22.756 -68.374  15.989  1.00  0.00              
ATOM   2363  O   LYS   295     -22.585 -69.595  15.870  1.00  0.00              
ATOM   2364  CG  LYS   295     -25.867 -67.384  17.770  1.00  0.00           C  
ATOM   2365  CD  LYS   295     -26.324 -67.529  19.243  1.00  0.00           C  
ATOM   2366  CE  LYS   295     -25.381 -66.961  20.292  1.00  0.00           C  
ATOM   2367  NZ  LYS   295     -25.923 -67.073  21.657  1.00  0.00           N  
ATOM   2368  N   TYR   296     -21.752 -67.518  16.115  1.00  0.00              
ATOM   2369  CA  TYR   296     -20.312 -67.919  16.137  1.00  0.00              
ATOM   2370  CB  TYR   296     -19.331 -66.760  15.795  1.00  0.00              
ATOM   2371  C   TYR   296     -19.740 -68.463  17.450  1.00  0.00              
ATOM   2372  O   TYR   296     -19.654 -67.708  18.417  1.00  0.00              
ATOM   2373  CG  TYR   296     -19.519 -66.320  14.342  1.00  0.00           C  
ATOM   2374  CD1 TYR   296     -18.913 -67.009  13.304  1.00  0.00           C  
ATOM   2375  CD2 TYR   296     -20.338 -65.243  14.057  1.00  0.00           C  
ATOM   2376  CE1 TYR   296     -19.135 -66.618  11.990  1.00  0.00           C  
ATOM   2377  CE2 TYR   296     -20.549 -64.834  12.744  1.00  0.00           C  
ATOM   2378  CZ  TYR   296     -19.945 -65.546  11.737  1.00  0.00           C  
ATOM   2379  OH  TYR   296     -20.216 -65.125  10.436  1.00  0.00           O  
ATOM   2380  N   THR   297     -19.294 -69.710  17.489  1.00  0.00              
ATOM   2381  CA  THR   297     -18.737 -70.101  18.849  1.00  0.00              
ATOM   2382  CB  THR   297     -19.757 -70.906  19.677  1.00  0.00              
ATOM   2383  C   THR   297     -17.527 -71.077  18.362  1.00  0.00              
ATOM   2384  O   THR   297     -17.338 -71.509  17.220  1.00  0.00              
ATOM   2385  OG1 THR   297     -19.137 -71.387  20.875  1.00  0.00           O  
ATOM   2386  CG2 THR   297     -20.297 -72.071  18.867  1.00  0.00           C  
ATOM   2387  N   ARG   298     -16.743 -71.369  19.397  1.00  0.00              
ATOM   2388  CA  ARG   298     -15.579 -72.214  19.239  1.00  0.00              
ATOM   2389  CB  ARG   298     -14.688 -72.231  20.488  1.00  0.00              
ATOM   2390  C   ARG   298     -15.981 -73.549  18.630  1.00  0.00              
ATOM   2391  O   ARG   298     -15.374 -74.022  17.673  1.00  0.00              
ATOM   2392  CG  ARG   298     -15.297 -72.890  21.716  1.00  0.00           C  
ATOM   2393  CD  ARG   298     -14.374 -72.729  22.923  1.00  0.00           C  
ATOM   2394  NE  ARG   298     -13.055 -73.308  22.683  1.00  0.00           N  
ATOM   2395  CZ  ARG   298     -12.751 -74.592  22.853  1.00  0.00           C  
ATOM   2396  NH1 ARG   298     -13.675 -75.448  23.279  1.00  0.00           N  
ATOM   2397  NH2 ARG   298     -11.526 -75.025  22.576  1.00  0.00           N  
ATOM   2398  N   GLU   299     -17.048 -74.127  19.165  1.00  0.00              
ATOM   2399  CA  GLU   299     -17.561 -75.409  18.702  1.00  0.00              
ATOM   2400  CB  GLU   299     -18.826 -75.851  19.492  1.00  0.00              
ATOM   2401  C   GLU   299     -18.135 -75.343  17.340  1.00  0.00              
ATOM   2402  O   GLU   299     -17.945 -76.289  16.568  1.00  0.00              
ATOM   2403  CG  GLU   299     -18.491 -76.176  20.939  1.00  0.00           C  
ATOM   2404  CD  GLU   299     -19.725 -76.472  21.774  1.00  0.00           C  
ATOM   2405  OE1 GLU   299     -20.866 -76.135  21.373  1.00  0.00           O  
ATOM   2406  OE2 GLU   299     -19.515 -77.070  22.848  1.00  0.00           O  
ATOM   2407  N   ALA   300     -18.845 -74.265  17.004  1.00  0.00              
ATOM   2408  CA  ALA   300     -19.449 -74.069  15.675  1.00  0.00              
ATOM   2409  CB  ALA   300     -20.453 -72.923  15.714  1.00  0.00              
ATOM   2410  C   ALA   300     -18.298 -74.036  14.687  1.00  0.00              
ATOM   2411  O   ALA   300     -18.297 -74.804  13.729  1.00  0.00              
ATOM   2412  N   CYS   301     -17.298 -73.201  14.945  1.00  0.00              
ATOM   2413  CA  CYS   301     -16.130 -73.057  14.137  1.00  0.00              
ATOM   2414  CB  CYS   301     -15.147 -72.056  14.739  1.00  0.00              
ATOM   2415  C   CYS   301     -15.470 -74.385  13.875  1.00  0.00              
ATOM   2416  O   CYS   301     -15.398 -74.776  12.706  1.00  0.00              
ATOM   2417  SG  CYS   301     -15.553 -70.362  14.333  1.00  0.00           S  
ATOM   2418  N   LYS   302     -15.085 -75.128  14.903  1.00  0.00              
ATOM   2419  CA  LYS   302     -14.505 -76.431  14.801  1.00  0.00              
ATOM   2420  CB  LYS   302     -14.358 -77.041  16.198  1.00  0.00              
ATOM   2421  C   LYS   302     -15.317 -77.279  13.716  1.00  0.00              
ATOM   2422  O   LYS   302     -14.847 -77.745  12.689  1.00  0.00              
ATOM   2423  CG  LYS   302     -13.537 -78.315  16.305  1.00  0.00           C  
ATOM   2424  CD  LYS   302     -13.568 -78.844  17.752  1.00  0.00           C  
ATOM   2425  CE  LYS   302     -13.109 -77.776  18.745  1.00  0.00           C  
ATOM   2426  NZ  LYS   302     -13.206 -78.205  20.170  1.00  0.00           N  
ATOM   2427  N   GLN   303     -16.564 -77.524  14.120  1.00  0.00              
ATOM   2428  CA  GLN   303     -17.389 -78.345  13.233  1.00  0.00              
ATOM   2429  CB  GLN   303     -18.817 -78.481  13.820  1.00  0.00              
ATOM   2430  C   GLN   303     -17.335 -77.847  11.779  1.00  0.00              
ATOM   2431  O   GLN   303     -17.118 -78.582  10.817  1.00  0.00              
ATOM   2432  CG  GLN   303     -18.720 -79.200  15.177  1.00  0.00           C  
ATOM   2433  CD  GLN   303     -19.981 -79.192  15.972  1.00  0.00           C  
ATOM   2434  OE1 GLN   303     -20.672 -78.203  16.218  1.00  0.00           O  
ATOM   2435  NE2 GLN   303     -20.308 -80.417  16.454  1.00  0.00           N  
ATOM   2436  N   GLU   304     -17.529 -76.536  11.657  1.00  0.00              
ATOM   2437  CA  GLU   304     -17.493 -75.950  10.282  1.00  0.00              
ATOM   2438  CB  GLU   304     -17.477 -74.431  10.421  1.00  0.00              
ATOM   2439  C   GLU   304     -16.233 -76.011   9.445  1.00  0.00              
ATOM   2440  O   GLU   304     -16.126 -75.604   8.290  1.00  0.00              
ATOM   2441  CG  GLU   304     -18.747 -73.817  11.047  1.00  0.00           C  
ATOM   2442  CD  GLU   304     -19.836 -73.823   9.986  1.00  0.00           C  
ATOM   2443  OE1 GLU   304     -19.662 -73.138   8.948  1.00  0.00           O  
ATOM   2444  OE2 GLU   304     -20.830 -74.558  10.173  1.00  0.00           O  
ATOM   2445  N   LYS   305     -15.206 -76.495  10.138  1.00  0.00              
ATOM   2446  CA  LYS   305     -13.845 -76.604   9.433  1.00  0.00              
ATOM   2447  CB  LYS   305     -12.821 -75.632   9.992  1.00  0.00              
ATOM   2448  C   LYS   305     -13.708 -78.028   9.322  1.00  0.00              
ATOM   2449  O   LYS   305     -13.326 -78.434   8.218  1.00  0.00              
ATOM   2450  CG  LYS   305     -13.055 -74.207   9.503  1.00  0.00           C  
ATOM   2451  CD  LYS   305     -11.842 -73.382   9.792  1.00  0.00           C  
ATOM   2452  CE  LYS   305     -12.228 -71.968  10.218  1.00  0.00           C  
ATOM   2453  NZ  LYS   305     -11.378 -71.431  11.299  1.00  0.00           N  
ATOM   2454  N   GLU   306     -14.028 -78.848  10.323  1.00  0.00              
ATOM   2455  CA  GLU   306     -14.054 -80.303  10.306  1.00  0.00              
ATOM   2456  CB  GLU   306     -14.718 -80.912  11.547  1.00  0.00              
ATOM   2457  C   GLU   306     -14.771 -80.739   9.018  1.00  0.00              
ATOM   2458  O   GLU   306     -14.183 -81.465   8.220  1.00  0.00              
ATOM   2459  CG  GLU   306     -13.823 -81.829  12.338  1.00  0.00           C  
ATOM   2460  CD  GLU   306     -12.862 -81.082  13.240  1.00  0.00           C  
ATOM   2461  OE1 GLU   306     -13.309 -80.537  14.277  1.00  0.00           O  
ATOM   2462  OE2 GLU   306     -11.658 -81.039  12.912  1.00  0.00           O  
ATOM   2463  N   SER   307     -15.994 -80.273   8.804  1.00  0.00              
ATOM   2464  CA  SER   307     -16.786 -80.561   7.675  1.00  0.00              
ATOM   2465  CB  SER   307     -18.122 -79.747   7.727  1.00  0.00              
ATOM   2466  C   SER   307     -16.112 -80.238   6.302  1.00  0.00              
ATOM   2467  O   SER   307     -16.210 -80.941   5.308  1.00  0.00              
ATOM   2468  OG  SER   307     -18.892 -80.353   8.780  1.00  0.00           O  
ATOM   2469  N   LEU   308     -15.471 -79.069   6.303  1.00  0.00              
ATOM   2470  CA  LEU   308     -14.807 -78.637   5.059  1.00  0.00              
ATOM   2471  CB  LEU   308     -14.261 -77.208   5.202  1.00  0.00              
ATOM   2472  C   LEU   308     -13.684 -79.641   4.814  1.00  0.00              
ATOM   2473  O   LEU   308     -13.570 -80.142   3.702  1.00  0.00              
ATOM   2474  CG  LEU   308     -15.336 -76.102   5.210  1.00  0.00           C  
ATOM   2475  CD1 LEU   308     -14.673 -74.760   5.514  1.00  0.00           C  
ATOM   2476  CD2 LEU   308     -16.087 -76.079   3.895  1.00  0.00           C  
ATOM   2477  N   TYR   309     -12.842 -79.874   5.814  1.00  0.00              
ATOM   2478  CA  TYR   309     -11.773 -80.820   5.771  1.00  0.00              
ATOM   2479  CB  TYR   309     -11.094 -80.901   7.164  1.00  0.00              
ATOM   2480  C   TYR   309     -12.200 -82.154   5.154  1.00  0.00              
ATOM   2481  O   TYR   309     -11.702 -82.607   4.117  1.00  0.00              
ATOM   2482  CG  TYR   309     -10.032 -81.984   7.156  1.00  0.00           C  
ATOM   2483  CD1 TYR   309      -8.795 -81.633   6.602  1.00  0.00           C  
ATOM   2484  CD2 TYR   309     -10.255 -83.263   7.602  1.00  0.00           C  
ATOM   2485  CE1 TYR   309      -7.792 -82.588   6.521  1.00  0.00           C  
ATOM   2486  CE2 TYR   309      -9.237 -84.228   7.524  1.00  0.00           C  
ATOM   2487  CZ  TYR   309      -8.028 -83.859   6.987  1.00  0.00           C  
ATOM   2488  OH  TYR   309      -6.976 -84.764   6.872  1.00  0.00           O  
ATOM   2489  N   VAL   310     -13.108 -82.817   5.871  1.00  0.00              
ATOM   2490  CA  VAL   310     -13.557 -84.162   5.398  1.00  0.00              
ATOM   2491  CB  VAL   310     -14.667 -84.710   6.295  1.00  0.00              
ATOM   2492  C   VAL   310     -13.956 -84.100   3.917  1.00  0.00              
ATOM   2493  O   VAL   310     -13.545 -84.857   3.040  1.00  0.00              
ATOM   2494  CG1 VAL   310     -15.512 -85.778   5.624  1.00  0.00           C  
ATOM   2495  CG2 VAL   310     -14.093 -85.210   7.630  1.00  0.00           C  
ATOM   2496  N   MET   311     -14.827 -83.121   3.677  1.00  0.00              
ATOM   2497  CA  MET   311     -15.336 -83.033   2.233  1.00  0.00              
ATOM   2498  CB  MET   311     -16.363 -81.902   2.131  1.00  0.00              
ATOM   2499  C   MET   311     -14.154 -83.002   1.266  1.00  0.00              
ATOM   2500  O   MET   311     -14.048 -83.813   0.349  1.00  0.00              
ATOM   2501  CG  MET   311     -17.003 -81.758   0.755  1.00  0.00           C  
ATOM   2502  SD  MET   311     -17.894 -83.228   0.204  1.00  0.00           S  
ATOM   2503  CE  MET   311     -19.580 -82.883   0.809  1.00  0.00           C  
ATOM   2504  N   ASN   312     -13.237 -82.079   1.522  1.00  0.00              
ATOM   2505  CA  ASN   312     -12.046 -81.913   0.694  1.00  0.00              
ATOM   2506  CB  ASN   312     -11.388 -80.575   1.022  1.00  0.00              
ATOM   2507  C   ASN   312     -11.190 -83.047   0.565  1.00  0.00              
ATOM   2508  O   ASN   312     -10.735 -83.262  -0.551  1.00  0.00              
ATOM   2509  CG  ASN   312     -12.175 -79.405   0.500  1.00  0.00           C  
ATOM   2510  OD1 ASN   312     -12.120 -79.096  -0.681  1.00  0.00           O  
ATOM   2511  ND2 ASN   312     -12.929 -78.763   1.373  1.00  0.00           N  
ATOM   2512  N   LEU   313     -10.992 -83.850   1.611  1.00  0.00              
ATOM   2513  CA  LEU   313     -10.175 -85.066   1.687  1.00  0.00              
ATOM   2514  CB  LEU   313      -9.587 -85.281   3.116  1.00  0.00              
ATOM   2515  C   LEU   313     -11.376 -86.056   2.140  1.00  0.00              
ATOM   2516  O   LEU   313     -12.046 -85.876   3.157  1.00  0.00              
ATOM   2517  CG  LEU   313      -8.729 -84.101   3.602  1.00  0.00           C  
ATOM   2518  CD1 LEU   313      -8.147 -84.323   4.963  1.00  0.00           C  
ATOM   2519  CD2 LEU   313      -7.668 -83.819   2.520  1.00  0.00           C  
ATOM   2520  N   CYS   314     -11.592 -87.060   1.298  1.00  0.00              
ATOM   2521  CA  CYS   314     -12.659 -87.937   1.632  1.00  0.00              
ATOM   2522  CB  CYS   314     -13.160 -88.550   2.935  1.00  0.00              
ATOM   2523  C   CYS   314     -13.799 -87.852   0.742  1.00  0.00              
ATOM   2524  O   CYS   314     -14.486 -88.817   0.427  1.00  0.00              
ATOM   2525  SG  CYS   314     -14.703 -87.814   3.616  1.00  0.00           S  
ATOM   2526  N   LYS   315     -14.075 -86.614   0.340  1.00  0.00              
ATOM   2527  CA  LYS   315     -15.264 -86.379  -0.670  1.00  0.00              
ATOM   2528  CB  LYS   315     -15.159 -87.154  -2.002  1.00  0.00              
ATOM   2529  C   LYS   315     -16.607 -86.776  -0.078  1.00  0.00              
ATOM   2530  O   LYS   315     -17.629 -86.941  -0.749  1.00  0.00              
ATOM   2531  CG  LYS   315     -13.920 -86.730  -2.777  1.00  0.00           C  
ATOM   2532  CD  LYS   315     -13.825 -87.495  -4.099  1.00  0.00           C  
ATOM   2533  CE  LYS   315     -12.637 -87.036  -4.967  1.00  0.00           C  
ATOM   2534  NZ  LYS   315     -12.616 -87.708  -6.264  1.00  0.00           N  
ATOM   2535  N   CYS   316     -16.619 -86.784   1.251  1.00  0.00              
ATOM   2536  CA  CYS   316     -17.821 -87.227   2.007  1.00  0.00              
ATOM   2537  CB  CYS   316     -17.923 -88.723   2.223  1.00  0.00              
ATOM   2538  C   CYS   316     -18.127 -86.477   3.289  1.00  0.00              
ATOM   2539  O   CYS   316     -17.117 -86.010   3.810  1.00  0.00              
ATOM   2540  SG  CYS   316     -18.242 -89.536   0.614  1.00  0.00           S  
ATOM   2541  N   ARG   317     -19.308 -86.499   3.896  1.00  0.00              
ATOM   2542  CA  ARG   317     -19.264 -85.923   5.273  1.00  0.00              
ATOM   2543  CB  ARG   317     -20.223 -84.744   5.119  1.00  0.00              
ATOM   2544  C   ARG   317     -19.777 -87.019   6.110  1.00  0.00              
ATOM   2545  O   ARG   317     -20.413 -87.972   5.640  1.00  0.00              
ATOM   2546  CG  ARG   317     -19.591 -83.521   4.497  1.00  0.00           C  
ATOM   2547  CD  ARG   317     -20.437 -82.295   4.752  1.00  0.00           C  
ATOM   2548  NE  ARG   317     -21.754 -82.424   4.144  1.00  0.00           N  
ATOM   2549  CZ  ARG   317     -22.507 -81.395   3.770  1.00  0.00           C  
ATOM   2550  NH1 ARG   317     -22.071 -80.150   3.945  1.00  0.00           N  
ATOM   2551  NH2 ARG   317     -23.690 -81.613   3.208  1.00  0.00           N  
ATOM   2552  N   PHE   318     -19.460 -86.931   7.393  1.00  0.00              
ATOM   2553  CA  PHE   318     -19.833 -87.876   8.490  1.00  0.00              
ATOM   2554  CB  PHE   318     -18.965 -87.796   9.745  1.00  0.00              
ATOM   2555  C   PHE   318     -21.215 -87.366   8.924  1.00  0.00              
ATOM   2556  O   PHE   318     -21.594 -86.195   8.900  1.00  0.00              
ATOM   2557  CG  PHE   318     -17.734 -88.638   9.688  1.00  0.00           C  
ATOM   2558  CD1 PHE   318     -17.831 -90.015   9.522  1.00  0.00           C  
ATOM   2559  CD2 PHE   318     -16.478 -88.060   9.817  1.00  0.00           C  
ATOM   2560  CE1 PHE   318     -16.691 -90.812   9.489  1.00  0.00           C  
ATOM   2561  CE2 PHE   318     -15.329 -88.845   9.785  1.00  0.00           C  
ATOM   2562  CZ  PHE   318     -15.439 -90.227   9.621  1.00  0.00           C  
ATOM   2563  N   LYS   319     -22.018 -88.382   9.236  1.00  0.00              
ATOM   2564  CA  LYS   319     -23.420 -88.330   9.655  1.00  0.00              
ATOM   2565  CB  LYS   319     -23.970 -89.581  10.380  1.00  0.00              
ATOM   2566  C   LYS   319     -23.928 -87.387  10.631  1.00  0.00              
ATOM   2567  O   LYS   319     -25.139 -87.214  10.705  1.00  0.00              
ATOM   2568  CG  LYS   319     -25.485 -89.486  10.529  1.00  0.00           C  
ATOM   2569  CD  LYS   319     -26.257 -90.782  10.646  1.00  0.00           C  
ATOM   2570  CE  LYS   319     -27.736 -90.506  10.910  1.00  0.00           C  
ATOM   2571  NZ  LYS   319     -27.962 -89.719  12.161  1.00  0.00           N  
ATOM   2572  N   GLU   320     -23.057 -86.673  11.338  1.00  0.00              
ATOM   2573  CA  GLU   320     -23.295 -85.592  12.183  1.00  0.00              
ATOM   2574  CB  GLU   320     -22.826 -86.167  13.533  1.00  0.00              
ATOM   2575  C   GLU   320     -22.826 -84.431  11.778  1.00  0.00              
ATOM   2576  O   GLU   320     -21.862 -84.596  11.026  1.00  0.00              
ATOM   2577  CG  GLU   320     -23.402 -87.546  13.847  1.00  0.00           C  
ATOM   2578  CD  GLU   320     -22.882 -88.156  15.145  1.00  0.00           C  
ATOM   2579  OE1 GLU   320     -22.978 -89.392  15.300  1.00  0.00           O  
ATOM   2580  OE2 GLU   320     -22.382 -87.405  16.010  1.00  0.00           O  
ATOM   2581  N   VAL   321     -23.124 -83.196  12.190  1.00  0.00              
ATOM   2582  CA  VAL   321     -22.802 -81.952  11.985  1.00  0.00              
ATOM   2583  CB  VAL   321     -21.953 -81.576  13.222  1.00  0.00              
ATOM   2584  C   VAL   321     -23.036 -81.318  10.679  1.00  0.00              
ATOM   2585  O   VAL   321     -23.823 -80.431  10.358  1.00  0.00              
ATOM   2586  CG1 VAL   321     -21.757 -80.058  13.283  1.00  0.00           C  
ATOM   2587  CG2 VAL   321     -22.592 -82.090  14.536  1.00  0.00           C  
ATOM   2588  N   SER   322     -22.264 -81.950   9.792  1.00  0.00              
ATOM   2589  CA  SER   322     -22.421 -81.369   8.382  1.00  0.00              
ATOM   2590  CB  SER   322     -21.336 -81.960   7.492  1.00  0.00              
ATOM   2591  C   SER   322     -23.683 -81.950   7.722  1.00  0.00              
ATOM   2592  O   SER   322     -24.295 -81.364   6.816  1.00  0.00              
ATOM   2593  OG  SER   322     -21.099 -83.320   7.816  1.00  0.00           O  
ATOM   2594  N   GLU   323     -24.073 -83.105   8.258  1.00  0.00              
ATOM   2595  CA  GLU   323     -25.286 -83.779   7.987  1.00  0.00              
ATOM   2596  CB  GLU   323     -25.728 -84.931   8.908  1.00  0.00              
ATOM   2597  C   GLU   323     -26.502 -82.788   7.827  1.00  0.00              
ATOM   2598  O   GLU   323     -27.605 -83.042   7.322  1.00  0.00              
ATOM   2599  CG  GLU   323     -26.627 -84.551  10.076  1.00  0.00           C  
ATOM   2600  CD  GLU   323     -28.126 -84.551   9.749  1.00  0.00           C  
ATOM   2601  OE1 GLU   323     -28.893 -84.086  10.611  1.00  0.00           O  
ATOM   2602  OE2 GLU   323     -28.554 -85.019   8.663  1.00  0.00           O  
ATOM   2603  N   SER   324     -26.254 -81.698   8.530  1.00  0.00              
ATOM   2604  CA  SER   324     -27.382 -80.667   8.379  1.00  0.00              
ATOM   2605  CB  SER   324     -27.533 -79.974   9.740  1.00  0.00              
ATOM   2606  C   SER   324     -26.999 -79.643   7.206  1.00  0.00              
ATOM   2607  O   SER   324     -27.578 -79.460   6.139  1.00  0.00              
ATOM   2608  OG  SER   324     -28.521 -80.600  10.537  1.00  0.00           O  
ATOM   2609  N   THR   325     -25.912 -78.970   7.554  1.00  0.00              
ATOM   2610  CA  THR   325     -25.489 -78.002   6.514  1.00  0.00              
ATOM   2611  CB  THR   325     -24.458 -77.057   7.167  1.00  0.00              
ATOM   2612  C   THR   325     -24.744 -78.307   5.286  1.00  0.00              
ATOM   2613  O   THR   325     -24.453 -77.502   4.399  1.00  0.00              
ATOM   2614  OG1 THR   325     -23.481 -77.825   7.878  1.00  0.00           O  
ATOM   2615  CG2 THR   325     -25.148 -76.095   8.131  1.00  0.00           C  
ATOM   2616  N   VAL   326     -24.381 -79.582   5.253  1.00  0.00              
ATOM   2617  CA  VAL   326     -23.718 -80.039   4.036  1.00  0.00              
ATOM   2618  CB  VAL   326     -22.673 -81.065   4.524  1.00  0.00              
ATOM   2619  C   VAL   326     -24.431 -80.862   3.137  1.00  0.00              
ATOM   2620  O   VAL   326     -24.987 -81.921   3.461  1.00  0.00              
ATOM   2621  CG1 VAL   326     -22.046 -81.812   3.347  1.00  0.00           C  
ATOM   2622  CG2 VAL   326     -21.608 -80.365   5.336  1.00  0.00           C  
ATOM   2623  N   ASN   327     -24.557 -80.355   1.901  1.00  0.00              
ATOM   2624  CA  ASN   327     -25.163 -81.109   0.857  1.00  0.00              
ATOM   2625  CB  ASN   327     -25.260 -80.340  -0.453  1.00  0.00              
ATOM   2626  C   ASN   327     -23.865 -81.745   0.263  1.00  0.00              
ATOM   2627  O   ASN   327     -23.327 -81.272  -0.742  1.00  0.00              
ATOM   2628  CG  ASN   327     -26.329 -79.301  -0.431  1.00  0.00           C  
ATOM   2629  OD1 ASN   327     -27.375 -79.502   0.190  1.00  0.00           O  
ATOM   2630  ND2 ASN   327     -26.089 -78.182  -1.099  1.00  0.00           N  
ATOM   2631  N   TYR   328     -23.416 -82.809   0.981  1.00  0.00              
ATOM   2632  CA  TYR   328     -22.136 -83.385   0.459  1.00  0.00              
ATOM   2633  CB  TYR   328     -21.031 -83.261   1.503  1.00  0.00              
ATOM   2634  C   TYR   328     -22.671 -84.719   0.922  1.00  0.00              
ATOM   2635  O   TYR   328     -23.195 -84.836   2.019  1.00  0.00              
ATOM   2636  CG  TYR   328     -20.813 -81.840   1.947  1.00  0.00           C  
ATOM   2637  CD1 TYR   328     -20.104 -80.947   1.147  1.00  0.00           C  
ATOM   2638  CD2 TYR   328     -21.366 -81.374   3.148  1.00  0.00           C  
ATOM   2639  CE1 TYR   328     -19.941 -79.629   1.520  1.00  0.00           C  
ATOM   2640  CE2 TYR   328     -21.210 -80.052   3.533  1.00  0.00           C  
ATOM   2641  CZ  TYR   328     -20.500 -79.182   2.707  1.00  0.00           C  
ATOM   2642  OH  TYR   328     -20.362 -77.863   3.058  1.00  0.00           O  
ATOM   2643  N   THR   329     -22.518 -85.751   0.086  1.00  0.00              
ATOM   2644  CA  THR   329     -22.989 -87.091   0.451  1.00  0.00              
ATOM   2645  CB  THR   329     -22.587 -88.046  -0.688  1.00  0.00              
ATOM   2646  C   THR   329     -22.429 -87.663   1.816  1.00  0.00              
ATOM   2647  O   THR   329     -21.277 -87.437   2.189  1.00  0.00              
ATOM   2648  OG1 THR   329     -23.416 -87.765  -1.810  1.00  0.00           O  
ATOM   2649  CG2 THR   329     -22.798 -89.504  -0.313  1.00  0.00           C  
ATOM   2650  N   ILE   330     -23.259 -88.445   2.493  1.00  0.00              
ATOM   2651  CA  ILE   330     -22.829 -89.014   3.735  1.00  0.00              
ATOM   2652  CB  ILE   330     -24.068 -89.480   4.539  1.00  0.00              
ATOM   2653  C   ILE   330     -21.853 -90.074   3.513  1.00  0.00              
ATOM   2654  O   ILE   330     -21.984 -90.797   2.531  1.00  0.00              
ATOM   2655  CG1 ILE   330     -23.684 -89.761   5.990  1.00  0.00           C  
ATOM   2656  CG2 ILE   330     -24.688 -90.725   3.898  1.00  0.00           C  
ATOM   2657  CD1 ILE   330     -24.847 -90.212   6.846  1.00  0.00           C  
ATOM   2658  N   CYS   331     -20.853 -90.249   4.388  1.00  0.00              
ATOM   2659  CA  CYS   331     -19.841 -91.329   4.187  1.00  0.00              
ATOM   2660  CB  CYS   331     -18.809 -91.299   5.329  1.00  0.00              
ATOM   2661  C   CYS   331     -20.207 -92.754   4.372  1.00  0.00              
ATOM   2662  O   CYS   331     -20.610 -93.182   5.455  1.00  0.00              
ATOM   2663  SG  CYS   331     -19.439 -91.758   6.990  1.00  0.00           S  
ATOM   2664  N   THR   332     -20.059 -93.546   3.297  1.00  0.00              
ATOM   2665  CA  THR   332     -20.349 -95.003   3.365  1.00  0.00              
ATOM   2666  CB  THR   332     -20.024 -95.726   2.030  1.00  0.00              
ATOM   2667  C   THR   332     -19.515 -95.657   4.559  1.00  0.00              
ATOM   2668  O   THR   332     -18.645 -95.012   5.172  1.00  0.00              
ATOM   2669  OG1 THR   332     -18.611 -95.561   1.763  1.00  0.00           O  
ATOM   2670  CG2 THR   332     -20.814 -95.080   0.900  1.00  0.00           C  
ATOM   2671  N   THR   333     -19.834 -96.906   4.833  1.00  0.00              
ATOM   2672  CA  THR   333     -19.109 -97.565   5.874  1.00  0.00              
ATOM   2673  CB  THR   333     -19.721 -98.989   6.107  1.00  0.00              
ATOM   2674  C   THR   333     -17.621 -97.762   5.453  1.00  0.00              
ATOM   2675  O   THR   333     -16.722 -97.564   6.264  1.00  0.00              
ATOM   2676  OG1 THR   333     -21.152 -98.899   6.222  1.00  0.00           O  
ATOM   2677  CG2 THR   333     -19.151 -99.606   7.376  1.00  0.00           C  
ATOM   2678  N   PHE   334     -17.371 -98.105   4.191  1.00  0.00              
ATOM   2679  CA  PHE   334     -16.064 -98.224   3.710  1.00  0.00              
ATOM   2680  CB  PHE   334     -16.098 -98.717   2.252  1.00  0.00              
ATOM   2681  C   PHE   334     -15.244 -96.882   3.758  1.00  0.00              
ATOM   2682  O   PHE   334     -14.045 -96.863   4.017  1.00  0.00              
ATOM   2683  CG  PHE   334     -14.916 -99.577   1.865  1.00  0.00           C  
ATOM   2684  CD1 PHE   334     -13.631 -99.057   1.851  1.00  0.00           C  
ATOM   2685  CD2 PHE   334     -15.089-100.919   1.549  1.00  0.00           C  
ATOM   2686  CE1 PHE   334     -12.534 -99.861   1.535  1.00  0.00           C  
ATOM   2687  CE2 PHE   334     -14.001-101.724   1.231  1.00  0.00           C  
ATOM   2688  CZ  PHE   334     -12.721-101.194   1.227  1.00  0.00           C  
ATOM   2689  N   ASP   335     -15.933 -95.767   3.520  1.00  0.00              
ATOM   2690  CA  ASP   335     -15.264 -94.514   3.583  1.00  0.00              
ATOM   2691  CB  ASP   335     -16.136 -93.443   2.933  1.00  0.00              
ATOM   2692  C   ASP   335     -14.916 -94.224   5.016  1.00  0.00              
ATOM   2693  O   ASP   335     -13.805 -93.839   5.375  1.00  0.00              
ATOM   2694  CG  ASP   335     -16.401 -93.605   1.454  1.00  0.00           C  
ATOM   2695  OD1 ASP   335     -15.708 -94.396   0.781  1.00  0.00           O  
ATOM   2696  OD2 ASP   335     -17.315 -92.911   0.956  1.00  0.00           O  
ATOM   2697  N   THR   336     -15.911 -94.457   5.870  1.00  0.00              
ATOM   2698  CA  THR   336     -15.666 -94.192   7.333  1.00  0.00              
ATOM   2699  CB  THR   336     -16.866 -94.663   8.200  1.00  0.00              
ATOM   2700  C   THR   336     -14.269 -94.864   7.715  1.00  0.00              
ATOM   2701  O   THR   336     -13.308 -94.253   8.177  1.00  0.00              
ATOM   2702  OG1 THR   336     -18.018 -93.933   7.733  1.00  0.00           O  
ATOM   2703  CG2 THR   336     -16.702 -94.207   9.656  1.00  0.00           C  
ATOM   2704  N   ILE   337     -14.254 -96.173   7.495  1.00  0.00              
ATOM   2705  CA  ILE   337     -13.070 -96.920   7.838  1.00  0.00              
ATOM   2706  CB  ILE   337     -13.323 -98.441   7.535  1.00  0.00              
ATOM   2707  C   ILE   337     -11.759 -96.588   7.107  1.00  0.00              
ATOM   2708  O   ILE   337     -10.644 -96.708   7.639  1.00  0.00              
ATOM   2709  CG1 ILE   337     -14.608 -98.919   8.231  1.00  0.00           C  
ATOM   2710  CG2 ILE   337     -12.121 -99.289   8.000  1.00  0.00           C  
ATOM   2711  CD1 ILE   337     -15.167-100.260   7.727  1.00  0.00           C  
ATOM   2712  N   THR   338     -11.899 -96.206   5.834  1.00  0.00              
ATOM   2713  CA  THR   338     -10.690 -95.865   5.088  1.00  0.00              
ATOM   2714  CB  THR   338     -10.807 -96.536   3.698  1.00  0.00              
ATOM   2715  C   THR   338     -10.264 -94.353   5.231  1.00  0.00              
ATOM   2716  O   THR   338      -9.086 -94.051   5.118  1.00  0.00              
ATOM   2717  OG1 THR   338     -11.828 -95.885   2.929  1.00  0.00           O  
ATOM   2718  CG2 THR   338     -11.159 -98.012   3.840  1.00  0.00           C  
ATOM   2719  N   CYS   339     -11.219 -93.440   5.223  1.00  0.00              
ATOM   2720  CA  CYS   339     -10.914 -92.088   5.291  1.00  0.00              
ATOM   2721  CB  CYS   339     -10.579 -91.189   4.096  1.00  0.00              
ATOM   2722  C   CYS   339     -12.016 -91.948   6.289  1.00  0.00              
ATOM   2723  O   CYS   339     -12.649 -92.930   6.679  1.00  0.00              
ATOM   2724  SG  CYS   339      -8.950 -91.575   3.409  1.00  0.00           S  
ATOM   2725  N   VAL   340     -12.282 -90.707   6.662  1.00  0.00              
ATOM   2726  CA  VAL   340     -13.427 -90.274   7.473  1.00  0.00              
ATOM   2727  CB  VAL   340     -14.960 -90.283   7.387  1.00  0.00              
ATOM   2728  C   VAL   340     -12.970 -90.335   8.956  1.00  0.00              
ATOM   2729  O   VAL   340     -12.794 -89.385   9.712  1.00  0.00              
ATOM   2730  CG1 VAL   340     -15.536 -89.363   8.471  1.00  0.00           C  
ATOM   2731  CG2 VAL   340     -15.431 -89.913   5.978  1.00  0.00           C  
ATOM   2732  N   ILE   341     -12.816 -91.600   9.345  1.00  0.00              
ATOM   2733  CA  ILE   341     -12.463 -91.709  10.853  1.00  0.00              
ATOM   2734  CB  ILE   341     -12.558 -93.178  11.314  1.00  0.00              
ATOM   2735  C   ILE   341     -11.029 -91.193  11.124  1.00  0.00              
ATOM   2736  O   ILE   341     -10.686 -90.471  12.048  1.00  0.00              
ATOM   2737  CG1 ILE   341     -13.950 -93.740  11.011  1.00  0.00           C  
ATOM   2738  CG2 ILE   341     -12.249 -93.272  12.805  1.00  0.00           C  
ATOM   2739  CD1 ILE   341     -15.049 -92.953  11.646  1.00  0.00           C  
ATOM   2740  N   PRO   342     -10.169 -91.696  10.238  1.00  0.00              
ATOM   2741  CA  PRO   342      -8.705 -91.304  10.429  1.00  0.00              
ATOM   2742  CB  PRO   342      -8.049 -92.034   9.271  1.00  0.00              
ATOM   2743  C   PRO   342      -8.474 -89.812  10.175  1.00  0.00              
ATOM   2744  O   PRO   342      -7.504 -89.229  10.664  1.00  0.00              
ATOM   2745  CG  PRO   342      -8.827 -93.284   9.206  1.00  0.00           C  
ATOM   2746  CD  PRO   342     -10.234 -92.783   9.310  1.00  0.00           C  
ATOM   2747  N   GLN   343      -9.390 -89.212   9.413  1.00  0.00              
ATOM   2748  CA  GLN   343      -9.339 -87.820   9.074  1.00  0.00              
ATOM   2749  CB  GLN   343     -10.259 -87.495   7.902  1.00  0.00              
ATOM   2750  C   GLN   343      -9.675 -87.074  10.466  1.00  0.00              
ATOM   2751  O   GLN   343      -9.002 -86.253  11.069  1.00  0.00              
ATOM   2752  CG  GLN   343      -9.888 -88.196   6.603  1.00  0.00           C  
ATOM   2753  CD  GLN   343     -10.835 -87.840   5.479  1.00  0.00           C  
ATOM   2754  OE1 GLN   343     -12.048 -88.031   5.585  1.00  0.00           O  
ATOM   2755  NE2 GLN   343     -10.287 -87.320   4.394  1.00  0.00           N  
ATOM   2756  N   LEU   344     -10.918 -87.398  10.822  1.00  0.00              
ATOM   2757  CA  LEU   344     -11.387 -86.660  12.055  1.00  0.00              
ATOM   2758  CB  LEU   344     -12.781 -87.172  12.449  1.00  0.00              
ATOM   2759  C   LEU   344     -10.507 -86.939  13.243  1.00  0.00              
ATOM   2760  O   LEU   344     -10.156 -85.985  13.929  1.00  0.00              
ATOM   2761  CG  LEU   344     -13.915 -86.769  11.484  1.00  0.00           C  
ATOM   2762  CD1 LEU   344     -15.205 -87.469  11.906  1.00  0.00           C  
ATOM   2763  CD2 LEU   344     -14.073 -85.264  11.445  1.00  0.00           C  
ATOM   2764  N   ASP   345     -10.038 -88.168  13.448  1.00  0.00              
ATOM   2765  CA  ASP   345      -9.088 -88.507  14.460  1.00  0.00              
ATOM   2766  CB  ASP   345      -8.729 -89.990  14.406  1.00  0.00              
ATOM   2767  C   ASP   345      -7.774 -87.635  14.355  1.00  0.00              
ATOM   2768  O   ASP   345      -7.208 -87.281  15.384  1.00  0.00              
ATOM   2769  CG  ASP   345      -9.873 -90.960  14.586  1.00  0.00           C  
ATOM   2770  OD1 ASP   345     -10.966 -90.557  15.034  1.00  0.00           O  
ATOM   2771  OD2 ASP   345      -9.663 -92.156  14.282  1.00  0.00           O  
ATOM   2772  N   LEU   346      -7.323 -87.297  13.149  1.00  0.00              
ATOM   2773  CA  LEU   346      -6.229 -86.495  12.972  1.00  0.00              
ATOM   2774  CB  LEU   346      -5.724 -86.611  11.539  1.00  0.00              
ATOM   2775  C   LEU   346      -6.572 -85.107  13.553  1.00  0.00              
ATOM   2776  O   LEU   346      -5.828 -84.552  14.353  1.00  0.00              
ATOM   2777  CG  LEU   346      -5.038 -87.916  11.121  1.00  0.00           C  
ATOM   2778  CD1 LEU   346      -4.728 -87.900   9.633  1.00  0.00           C  
ATOM   2779  CD2 LEU   346      -3.776 -88.080  11.954  1.00  0.00           C  
ATOM   2780  N   ALA   347      -7.665 -84.541  13.053  1.00  0.00              
ATOM   2781  CA  ALA   347      -8.126 -83.247  13.506  1.00  0.00              
ATOM   2782  CB  ALA   347      -9.431 -82.819  12.837  1.00  0.00              
ATOM   2783  C   ALA   347      -8.231 -83.054  15.049  1.00  0.00              
ATOM   2784  O   ALA   347      -7.654 -82.165  15.682  1.00  0.00              
ATOM   2785  N   SER   348      -8.979 -83.978  15.634  1.00  0.00              
ATOM   2786  CA  SER   348      -9.186 -83.871  17.099  1.00  0.00              
ATOM   2787  CB  SER   348     -10.262 -84.862  17.573  1.00  0.00              
ATOM   2788  C   SER   348      -8.089 -84.255  18.020  1.00  0.00              
ATOM   2789  O   SER   348      -8.230 -84.094  19.234  1.00  0.00              
ATOM   2790  OG  SER   348      -9.868 -86.204  17.361  1.00  0.00           O  
ATOM   2791  N   ARG   349      -7.042 -84.902  17.501  1.00  0.00              
ATOM   2792  CA  ARG   349      -5.907 -85.432  18.219  1.00  0.00              
ATOM   2793  CB  ARG   349      -6.151 -86.828  18.846  1.00  0.00              
ATOM   2794  C   ARG   349      -4.521 -84.882  17.787  1.00  0.00              
ATOM   2795  O   ARG   349      -3.736 -84.329  18.583  1.00  0.00              
ATOM   2796  CG  ARG   349      -5.181 -87.168  19.963  1.00  0.00           C  
ATOM   2797  CD  ARG   349      -5.897 -88.163  20.901  1.00  0.00           C  
ATOM   2798  NE  ARG   349      -6.015 -89.434  20.183  1.00  0.00           N  
ATOM   2799  CZ  ARG   349      -7.110 -90.188  20.182  1.00  0.00           C  
ATOM   2800  NH1 ARG   349      -8.206 -89.835  20.839  1.00  0.00           N  
ATOM   2801  NH2 ARG   349      -7.082 -91.312  19.496  1.00  0.00           N  
ATOM   2802  N   ASN   350      -4.217 -85.050  16.504  1.00  0.00              
ATOM   2803  CA  ASN   350      -2.880 -84.554  16.093  1.00  0.00              
ATOM   2804  CB  ASN   350      -2.545 -85.971  15.577  1.00  0.00              
ATOM   2805  C   ASN   350      -2.803 -82.976  15.680  1.00  0.00              
ATOM   2806  O   ASN   350      -1.799 -82.294  15.856  1.00  0.00              
ATOM   2807  CG  ASN   350      -1.196 -86.020  14.905  1.00  0.00           C  
ATOM   2808  OD1 ASN   350      -0.263 -85.312  15.291  1.00  0.00           O  
ATOM   2809  ND2 ASN   350      -0.936 -86.849  13.906  1.00  0.00           N  
ATOM   2810  N   TYR   351      -3.840 -82.542  14.986  1.00  0.00              
ATOM   2811  CA  TYR   351      -3.791 -81.242  14.439  1.00  0.00              
ATOM   2812  CB  TYR   351      -5.211 -80.772  14.093  1.00  0.00              
ATOM   2813  C   TYR   351      -3.148 -80.027  14.849  1.00  0.00              
ATOM   2814  O   TYR   351      -3.796 -79.602  15.815  1.00  0.00              
ATOM   2815  CG  TYR   351      -6.123 -81.758  13.426  1.00  0.00           C  
ATOM   2816  CD1 TYR   351      -6.899 -82.625  14.185  1.00  0.00           C  
ATOM   2817  CD2 TYR   351      -6.261 -81.787  12.041  1.00  0.00           C  
ATOM   2818  CE1 TYR   351      -7.793 -83.501  13.589  1.00  0.00           C  
ATOM   2819  CE2 TYR   351      -7.158 -82.664  11.427  1.00  0.00           C  
ATOM   2820  CZ  TYR   351      -7.920 -83.519  12.214  1.00  0.00           C  
ATOM   2821  OH  TYR   351      -8.805 -84.408  11.653  1.00  0.00           O  
ATOM   2822  N   ARG   352      -2.038 -79.430  14.404  1.00  0.00              
ATOM   2823  CA  ARG   352      -1.716 -78.098  15.044  1.00  0.00              
ATOM   2824  CB  ARG   352      -0.235 -78.204  15.222  1.00  0.00              
ATOM   2825  C   ARG   352      -2.071 -76.856  14.196  1.00  0.00              
ATOM   2826  O   ARG   352      -2.071 -75.762  14.805  1.00  0.00              
ATOM   2827  CG  ARG   352       0.061 -78.658  16.602  1.00  0.00           C  
ATOM   2828  CD  ARG   352       0.097 -80.154  16.629  1.00  0.00           C  
ATOM   2829  NE  ARG   352       1.515 -80.454  16.688  1.00  0.00           N  
ATOM   2830  CZ  ARG   352       2.228 -81.080  15.765  1.00  0.00           C  
ATOM   2831  NH1 ARG   352       1.766 -81.583  14.621  1.00  0.00           N  
ATOM   2832  NH2 ARG   352       3.505 -81.215  16.043  1.00  0.00           N  
ATOM   2833  N   ILE   353      -2.295 -77.019  12.918  1.00  0.00              
ATOM   2834  CA  ILE   353      -2.626 -75.891  12.089  1.00  0.00              
ATOM   2835  CB  ILE   353      -1.508 -75.954  10.976  1.00  0.00              
ATOM   2836  C   ILE   353      -3.876 -75.735  11.225  1.00  0.00              
ATOM   2837  O   ILE   353      -4.339 -74.629  10.902  1.00  0.00              
ATOM   2838  CG1 ILE   353      -0.087 -75.770  11.559  1.00  0.00           C  
ATOM   2839  CG2 ILE   353      -1.817 -74.968   9.868  1.00  0.00           C  
ATOM   2840  CD1 ILE   353       1.069 -76.032  10.618  1.00  0.00           C  
ATOM   2841  N   SER   354      -4.396 -76.879  10.808  1.00  0.00              
ATOM   2842  CA  SER   354      -5.666 -76.748   9.983  1.00  0.00              
ATOM   2843  CB  SER   354      -5.993 -78.147   9.472  1.00  0.00              
ATOM   2844  C   SER   354      -7.073 -76.255  10.449  1.00  0.00              
ATOM   2845  O   SER   354      -7.999 -75.953   9.713  1.00  0.00              
ATOM   2846  OG  SER   354      -6.730 -78.965  10.380  1.00  0.00           O  
ATOM   2847  N   ASN   355      -7.234 -76.455  11.749  1.00  0.00              
ATOM   2848  CA  ASN   355      -8.692 -76.075  12.157  1.00  0.00              
ATOM   2849  CB  ASN   355      -9.433 -77.387  12.402  1.00  0.00              
ATOM   2850  C   ASN   355      -8.519 -75.172  13.181  1.00  0.00              
ATOM   2851  O   ASN   355      -8.770 -75.656  14.279  1.00  0.00              
ATOM   2852  CG  ASN   355     -10.910 -77.174  12.570  1.00  0.00           C  
ATOM   2853  OD1 ASN   355     -11.498 -76.355  11.876  1.00  0.00           O  
ATOM   2854  ND2 ASN   355     -11.523 -77.895  13.484  1.00  0.00           N  
ATOM   2855  N   SER   356      -8.014 -73.956  13.023  1.00  0.00              
ATOM   2856  CA  SER   356      -7.703 -73.438  14.682  1.00  0.00              
ATOM   2857  CB  SER   356      -6.489 -72.503  14.574  1.00  0.00              
ATOM   2858  C   SER   356      -8.711 -72.281  14.735  1.00  0.00              
ATOM   2859  O   SER   356      -8.718 -71.467  13.808  1.00  0.00              
ATOM   2860  OG  SER   356      -6.473 -71.533  15.609  1.00  0.00           O  
ATOM   2861  N   CYS   357      -9.552 -72.224  15.760  1.00  0.00              
ATOM   2862  CA  CYS   357     -10.456 -71.071  15.755  1.00  0.00              
ATOM   2863  CB  CYS   357     -11.801 -71.642  16.213  1.00  0.00              
ATOM   2864  C   CYS   357      -9.796 -70.037  17.048  1.00  0.00              
ATOM   2865  O   CYS   357      -8.984 -70.183  17.962  1.00  0.00              
ATOM   2866  SG  CYS   357     -12.380 -72.998  15.142  1.00  0.00           S  
ATOM   2867  N   LYS   358     -10.212 -68.842  16.642  1.00  0.00              
ATOM   2868  CA  LYS   358     -10.127 -67.574  17.184  1.00  0.00              
ATOM   2869  CB  LYS   358      -9.906 -66.487  16.139  1.00  0.00              
ATOM   2870  C   LYS   358     -11.092 -67.377  18.212  1.00  0.00              
ATOM   2871  O   LYS   358     -12.186 -67.911  18.066  1.00  0.00              
ATOM   2872  CG  LYS   358      -9.408 -65.176  16.729  1.00  0.00           C  
ATOM   2873  CD  LYS   358      -9.109 -64.183  15.612  1.00  0.00           C  
ATOM   2874  CE  LYS   358      -9.861 -62.914  15.835  1.00  0.00           C  
ATOM   2875  NZ  LYS   358      -9.824 -62.089  14.590  1.00  0.00           N  
ATOM   2876  N   ILE   359     -10.762 -66.727  19.324  1.00  0.00              
ATOM   2877  CA  ILE   359     -11.724 -66.468  20.443  1.00  0.00              
ATOM   2878  CB  ILE   359     -11.058 -65.464  21.415  1.00  0.00              
ATOM   2879  C   ILE   359     -12.889 -65.601  20.511  1.00  0.00              
ATOM   2880  O   ILE   359     -12.862 -64.437  20.912  1.00  0.00              
ATOM   2881  CG1 ILE   359      -9.811 -66.099  22.045  1.00  0.00           C  
ATOM   2882  CG2 ILE   359     -12.058 -65.010  22.467  1.00  0.00           C  
ATOM   2883  CD1 ILE   359      -9.002 -65.153  22.936  1.00  0.00           C  
ATOM   2884  N   ALA   360     -14.015 -66.173  20.047  1.00  0.00              
ATOM   2885  CA  ALA   360     -15.396 -65.600  20.065  1.00  0.00              
ATOM   2886  CB  ALA   360     -16.524 -66.599  19.986  1.00  0.00              
ATOM   2887  C   ALA   360     -15.594 -64.575  21.189  1.00  0.00              
ATOM   2888  O   ALA   360     -15.510 -65.012  22.339  1.00  0.00              
ATOM   2889  N   CYS   361     -15.812 -63.292  20.931  1.00  0.00              
ATOM   2890  CA  CYS   361     -16.098 -62.446  22.044  1.00  0.00              
ATOM   2891  CB  CYS   361     -16.402 -61.065  21.463  1.00  0.00              
ATOM   2892  C   CYS   361     -17.250 -62.441  22.930  1.00  0.00              
ATOM   2893  O   CYS   361     -17.390 -61.521  23.744  1.00  0.00              
ATOM   2894  SG  CYS   361     -15.239 -60.515  20.183  1.00  0.00           S  
ATOM   2895  N   ALA   362     -17.924 -63.581  23.003  1.00  0.00              
ATOM   2896  CA  ALA   362     -19.146 -63.869  23.840  1.00  0.00              
ATOM   2897  CB  ALA   362     -20.515 -63.590  23.248  1.00  0.00              
ATOM   2898  C   ALA   362     -18.937 -65.270  24.148  1.00  0.00              
ATOM   2899  O   ALA   362     -18.895 -66.106  23.254  1.00  0.00              
ATOM   2900  N   ARG   363     -18.795 -65.595  25.421  1.00  0.00              
ATOM   2901  CA  ARG   363     -18.552 -67.174  25.651  1.00  0.00              
ATOM   2902  CB  ARG   363     -17.101 -67.581  25.933  1.00  0.00              
ATOM   2903  C   ARG   363     -19.592 -67.523  26.888  1.00  0.00              
ATOM   2904  O   ARG   363     -19.913 -66.641  27.685  1.00  0.00              
ATOM   2905  CG  ARG   363     -16.177 -67.296  24.728  1.00  0.00           C  
ATOM   2906  CD  ARG   363     -16.386 -68.419  23.695  1.00  0.00           C  
ATOM   2907  NE  ARG   363     -15.460 -68.227  22.546  1.00  0.00           N  
ATOM   2908  CZ  ARG   363     -15.732 -67.426  21.531  1.00  0.00           C  
ATOM   2909  NH1 ARG   363     -16.847 -66.707  21.433  1.00  0.00           N  
ATOM   2910  NH2 ARG   363     -14.827 -67.330  20.528  1.00  0.00           N  
ATOM   2911  N   LYS   364     -20.030 -68.774  27.007  1.00  0.00              
ATOM   2912  CA  LYS   364     -20.845 -69.037  28.059  1.00  0.00              
ATOM   2913  CB  LYS   364     -22.259 -69.185  27.526  1.00  0.00              
ATOM   2914  C   LYS   364     -20.232 -70.003  28.885  1.00  0.00              
ATOM   2915  O   LYS   364     -20.102 -71.032  28.223  1.00  0.00              
ATOM   2916  CG  LYS   364     -23.368 -69.359  28.547  1.00  0.00           C  
ATOM   2917  CD  LYS   364     -24.668 -69.788  27.863  1.00  0.00           C  
ATOM   2918  CE  LYS   364     -25.876 -69.474  28.726  1.00  0.00           C  
ATOM   2919  NZ  LYS   364     -27.171 -69.462  27.960  1.00  0.00           N  
ATOM   2920  N   LEU   365     -19.806 -69.910  30.148  1.00  0.00              
ATOM   2921  CA  LEU   365     -19.014 -71.446  30.373  1.00  0.00              
ATOM   2922  CB  LEU   365     -17.517 -71.273  30.677  1.00  0.00              
ATOM   2923  C   LEU   365     -19.909 -71.764  31.665  1.00  0.00              
ATOM   2924  O   LEU   365     -20.570 -70.988  32.354  1.00  0.00              
ATOM   2925  CG  LEU   365     -16.619 -70.682  29.584  1.00  0.00           C  
ATOM   2926  CD1 LEU   365     -15.180 -70.720  30.045  1.00  0.00           C  
ATOM   2927  CD2 LEU   365     -16.772 -71.437  28.273  1.00  0.00           C  
ATOM   2928  N   PHE   366     -19.940 -73.082  31.840  1.00  0.00              
ATOM   2929  CA  PHE   366     -20.621 -73.809  32.894  1.00  0.00              
ATOM   2930  CB  PHE   366     -21.523 -74.911  32.299  1.00  0.00              
ATOM   2931  C   PHE   366     -19.520 -74.495  33.719  1.00  0.00              
ATOM   2932  O   PHE   366     -18.654 -75.252  33.283  1.00  0.00              
ATOM   2933  CG  PHE   366     -22.514 -74.360  31.301  1.00  0.00           C  
ATOM   2934  CD1 PHE   366     -23.748 -73.876  31.731  1.00  0.00           C  
ATOM   2935  CD2 PHE   366     -22.230 -74.420  29.957  1.00  0.00           C  
ATOM   2936  CE1 PHE   366     -24.653 -73.421  30.774  1.00  0.00           C  
ATOM   2937  CE2 PHE   366     -23.134 -73.980  29.000  1.00  0.00           C  
ATOM   2938  CZ  PHE   366     -24.355 -73.473  29.420  1.00  0.00           C  
ATOM   2939  N   PRO   367     -19.552 -74.082  34.979  1.00  0.00              
ATOM   2940  CA  PRO   367     -18.656 -74.492  36.080  1.00  0.00              
ATOM   2941  CB  PRO   367     -18.482 -73.337  37.077  1.00  0.00              
ATOM   2942  C   PRO   367     -19.346 -75.791  36.561  1.00  0.00              
ATOM   2943  O   PRO   367     -20.537 -75.735  36.888  1.00  0.00              
ATOM   2944  CG  PRO   367     -18.351 -72.163  36.205  1.00  0.00           C  
ATOM   2945  CD  PRO   367     -19.438 -72.392  35.173  1.00  0.00           C  
ATOM   2946  N   LYS   368     -18.617 -76.893  36.715  1.00  0.00              
ATOM   2947  CA  LYS   368     -19.731 -77.904  37.392  1.00  0.00              
ATOM   2948  CB  LYS   368     -19.729 -79.065  36.352  1.00  0.00              
ATOM   2949  C   LYS   368     -19.079 -78.597  38.506  1.00  0.00              
ATOM   2950  O   LYS   368     -17.855 -78.742  38.448  1.00  0.00              
ATOM   2951  CG  LYS   368     -20.470 -78.639  35.064  1.00  0.00           C  
ATOM   2952  CD  LYS   368     -20.287 -79.845  34.106  1.00  0.00           C  
ATOM   2953  CE  LYS   368     -21.378 -79.897  33.050  1.00  0.00           C  
ATOM   2954  NZ  LYS   368     -22.061 -81.254  33.114  1.00  0.00           N  
ATOM   2955  N   THR   369     -19.837 -79.045  39.517  1.00  0.00              
ATOM   2956  CA  THR   369     -19.327 -79.870  40.637  1.00  0.00              
ATOM   2957  CB  THR   369     -19.703 -79.422  42.070  1.00  0.00              
ATOM   2958  C   THR   369     -20.138 -81.232  40.503  1.00  0.00              
ATOM   2959  O   THR   369     -21.367 -81.189  40.406  1.00  0.00              
ATOM   2960  OG1 THR   369     -20.941 -78.708  42.053  1.00  0.00           O  
ATOM   2961  CG2 THR   369     -18.610 -78.551  42.667  1.00  0.00           C  
ATOM   2962  N   ILE   370     -19.445 -82.363  40.474  1.00  0.00              
ATOM   2963  CA  ILE   370     -20.271 -83.566  40.430  1.00  0.00              
ATOM   2964  CB  ILE   370     -19.663 -84.332  39.255  1.00  0.00              
ATOM   2965  C   ILE   370     -20.169 -84.518  41.524  1.00  0.00              
ATOM   2966  O   ILE   370     -19.087 -84.747  42.049  1.00  0.00              
ATOM   2967  CG1 ILE   370     -19.823 -83.581  37.927  1.00  0.00           C  
ATOM   2968  CG2 ILE   370     -20.052 -85.778  39.159  1.00  0.00           C  
ATOM   2969  CD1 ILE   370     -21.255 -83.540  37.445  1.00  0.00           C  
ATOM   2970  N   SER   371     -21.306 -85.100  41.931  1.00  0.00              
ATOM   2971  CA  SER   371     -21.370 -85.991  43.159  1.00  0.00              
ATOM   2972  CB  SER   371     -21.842 -85.270  44.409  1.00  0.00              
ATOM   2973  C   SER   371     -22.330 -87.213  42.699  1.00  0.00              
ATOM   2974  O   SER   371     -23.102 -87.166  41.752  1.00  0.00              
ATOM   2975  OG  SER   371     -23.099 -84.659  44.197  1.00  0.00           O  
ATOM   2976  N   SER   372     -22.161 -88.305  43.449  1.00  0.00              
ATOM   2977  CA  SER   372     -22.840 -89.487  43.413  1.00  0.00              
ATOM   2978  CB  SER   372     -21.910 -90.462  42.671  1.00  0.00              
ATOM   2979  C   SER   372     -23.254 -90.232  44.422  1.00  0.00              
ATOM   2980  O   SER   372     -22.534 -90.275  45.414  1.00  0.00              
ATOM   2981  OG  SER   372     -21.059 -91.184  43.556  1.00  0.00           O  
ATOM   2982  N   SER   373     -24.436 -90.829  44.351  1.00  0.00              
ATOM   2983  CA  SER   373     -25.025 -91.696  45.573  1.00  0.00              
ATOM   2984  CB  SER   373     -26.229 -90.994  46.205  1.00  0.00              
ATOM   2985  C   SER   373     -25.188 -93.045  44.842  1.00  0.00              
ATOM   2986  O   SER   373     -24.969 -93.149  43.640  1.00  0.00              
ATOM   2987  OG  SER   373     -27.282 -90.828  45.274  1.00  0.00           O  
ATOM   2988  N   SER   374     -25.578 -94.064  45.601  1.00  0.00              
ATOM   2989  CA  SER   374     -25.744 -95.340  44.933  1.00  0.00              
ATOM   2990  CB  SER   374     -25.777 -96.391  46.062  1.00  0.00              
ATOM   2991  C   SER   374     -27.029 -95.795  44.601  1.00  0.00              
ATOM   2992  O   SER   374     -27.957 -95.573  45.365  1.00  0.00              
ATOM   2993  OG  SER   374     -26.882 -96.139  46.930  1.00  0.00           O  
ATOM   2994  N   ILE   375     -27.218 -96.392  43.410  1.00  0.00              
ATOM   2995  CA  ILE   375     -28.436 -96.882  42.842  1.00  0.00              
ATOM   2996  CB  ILE   375     -27.975 -97.354  41.437  1.00  0.00              
ATOM   2997  C   ILE   375     -29.707 -97.184  43.372  1.00  0.00              
ATOM   2998  O   ILE   375     -30.265 -96.153  43.728  1.00  0.00              
ATOM   2999  CG1 ILE   375     -26.902 -96.369  40.805  1.00  0.00           C  
ATOM   3000  CG2 ILE   375     -29.181 -97.521  40.403  1.00  0.00           C  
ATOM   3001  CD1 ILE   375     -26.184 -96.920  39.539  1.00  0.00           C  
ATOM   3002  N   GLY   376     -30.291 -98.373  43.469  1.00  0.00              
ATOM   3003  CA  GLY   376     -31.536 -98.698  43.891  1.00  0.00              
ATOM   3004  C   GLY   376     -31.714 -98.940  45.351  1.00  0.00              
ATOM   3005  O   GLY   376     -32.842 -98.897  45.879  1.00  0.00              
ATOM   3006  N   THR   377     -30.522 -99.194  45.930  1.00  0.00              
ATOM   3007  CA  THR   377     -30.562 -99.463  47.477  1.00  0.00              
ATOM   3008  CB  THR   377     -30.521 -98.435  48.645  1.00  0.00              
ATOM   3009  C   THR   377     -31.154-100.968  47.598  1.00  0.00              
ATOM   3010  O   THR   377     -32.032-101.395  46.841  1.00  0.00              
ATOM   3011  OG1 THR   377     -30.081 -97.162  48.155  1.00  0.00           O  
ATOM   3012  CG2 THR   377     -29.547 -98.895  49.730  1.00  0.00           C  
ATOM   3013  N   LEU   378     -30.661-101.707  48.589  1.00  0.00              
ATOM   3014  CA  LEU   378     -31.172-103.010  48.702  1.00  0.00              
ATOM   3015  CB  LEU   378     -30.517-103.660  49.923  1.00  0.00              
ATOM   3016  C   LEU   378     -32.683-103.013  48.901  1.00  0.00              
ATOM   3017  O   LEU   378     -33.340-103.892  48.357  1.00  0.00              
ATOM   3018  CG  LEU   378     -29.356-104.642  49.721  1.00  0.00           C  
ATOM   3019  CD1 LEU   378     -28.751-104.535  48.335  1.00  0.00           C  
ATOM   3020  CD2 LEU   378     -28.308-104.425  50.803  1.00  0.00           C  
ATOM   3021  N   ALA   379     -33.207-102.097  49.707  1.00  0.00              
ATOM   3022  CA  ALA   379     -34.592-101.920  49.954  1.00  0.00              
ATOM   3023  CB  ALA   379     -34.902-100.843  50.992  1.00  0.00              
ATOM   3024  C   ALA   379     -35.532-101.396  48.820  1.00  0.00              
ATOM   3025  O   ALA   379     -36.768-101.440  48.919  1.00  0.00              
ATOM   3026  N   TYR   380     -34.924-100.836  47.770  1.00  0.00              
ATOM   3027  CA  TYR   380     -35.743-100.343  46.690  1.00  0.00              
ATOM   3028  CB  TYR   380     -35.652 -98.810  46.586  1.00  0.00              
ATOM   3029  C   TYR   380     -35.617-101.111  45.389  1.00  0.00              
ATOM   3030  O   TYR   380     -36.496-101.055  44.493  1.00  0.00              
ATOM   3031  CG  TYR   380     -36.338 -98.130  47.735  1.00  0.00           C  
ATOM   3032  CD1 TYR   380     -37.723 -98.064  47.778  1.00  0.00           C  
ATOM   3033  CD2 TYR   380     -35.617 -97.607  48.806  1.00  0.00           C  
ATOM   3034  CE1 TYR   380     -38.386 -97.526  48.883  1.00  0.00           C  
ATOM   3035  CE2 TYR   380     -36.262 -97.066  49.913  1.00  0.00           C  
ATOM   3036  CZ  TYR   380     -37.655 -97.024  49.946  1.00  0.00           C  
ATOM   3037  OH  TYR   380     -38.342 -96.590  51.065  1.00  0.00           O  
ATOM   3038  N   GLY   381     -34.538-101.883  45.326  1.00  0.00              
ATOM   3039  CA  GLY   381     -34.285-102.658  44.065  1.00  0.00              
ATOM   3040  C   GLY   381     -35.519-103.383  43.608  1.00  0.00              
ATOM   3041  O   GLY   381     -35.960-103.149  42.477  1.00  0.00              
ATOM   3042  N   ASN   382     -36.077-104.270  44.433  1.00  0.00              
ATOM   3043  CA  ASN   382     -37.278-104.991  44.136  1.00  0.00              
ATOM   3044  CB  ASN   382     -37.784-105.811  45.312  1.00  0.00              
ATOM   3045  C   ASN   382     -38.437-104.231  43.569  1.00  0.00              
ATOM   3046  O   ASN   382     -39.169-104.773  42.750  1.00  0.00              
ATOM   3047  CG  ASN   382     -36.721-106.727  45.871  1.00  0.00           C  
ATOM   3048  OD1 ASN   382     -36.288-106.561  47.009  1.00  0.00           O  
ATOM   3049  ND2 ASN   382     -36.264-107.677  45.061  1.00  0.00           N  
ATOM   3050  N   ILE   383     -38.631-102.998  44.024  1.00  0.00              
ATOM   3051  CA  ILE   383     -39.672-102.103  43.543  1.00  0.00              
ATOM   3052  CB  ILE   383     -39.847-100.833  44.412  1.00  0.00              
ATOM   3053  C   ILE   383     -39.424-101.627  42.046  1.00  0.00              
ATOM   3054  O   ILE   383     -40.272-101.494  41.177  1.00  0.00              
ATOM   3055  CG1 ILE   383     -40.416-101.220  45.772  1.00  0.00           C  
ATOM   3056  CG2 ILE   383     -40.777 -99.837  43.717  1.00  0.00           C  
ATOM   3057  CD1 ILE   383     -40.261-100.126  46.834  1.00  0.00           C  
ATOM   3058  N   LEU   384     -38.148-101.280  41.874  1.00  0.00              
ATOM   3059  CA  LEU   384     -37.805-100.749  40.521  1.00  0.00              
ATOM   3060  CB  LEU   384     -36.373-100.194  40.516  1.00  0.00              
ATOM   3061  C   LEU   384     -37.892-101.918  39.554  1.00  0.00              
ATOM   3062  O   LEU   384     -38.462-101.839  38.467  1.00  0.00              
ATOM   3063  CG  LEU   384     -36.196 -98.851  41.254  1.00  0.00           C  
ATOM   3064  CD1 LEU   384     -34.710 -98.500  41.307  1.00  0.00           C  
ATOM   3065  CD2 LEU   384     -37.012 -97.765  40.588  1.00  0.00           C  
ATOM   3066  N   ASN   385     -37.333-103.043  39.996  1.00  0.00              
ATOM   3067  CA  ASN   385     -37.375-104.261  39.129  1.00  0.00              
ATOM   3068  CB  ASN   385     -36.860-105.442  39.969  1.00  0.00              
ATOM   3069  C   ASN   385     -38.838-104.408  38.557  1.00  0.00              
ATOM   3070  O   ASN   385     -39.126-104.401  37.363  1.00  0.00              
ATOM   3071  CG  ASN   385     -36.724-106.721  39.174  1.00  0.00           C  
ATOM   3072  OD1 ASN   385     -37.702-107.242  38.651  1.00  0.00           O  
ATOM   3073  ND2 ASN   385     -35.513-107.254  39.114  1.00  0.00           N  
ATOM   3074  N   LYS   386     -39.743-104.550  39.516  1.00  0.00              
ATOM   3075  CA  LYS   386     -41.149-104.778  39.124  1.00  0.00              
ATOM   3076  CB  LYS   386     -42.014-105.019  40.360  1.00  0.00              
ATOM   3077  C   LYS   386     -41.673-103.619  38.237  1.00  0.00              
ATOM   3078  O   LYS   386     -42.338-103.766  37.213  1.00  0.00              
ATOM   3079  CG  LYS   386     -41.674-106.210  41.250  1.00  0.00           C  
ATOM   3080  CD  LYS   386     -42.721-106.364  42.375  1.00  0.00           C  
ATOM   3081  CE  LYS   386     -44.100-106.607  41.721  1.00  0.00           C  
ATOM   3082  NZ  LYS   386     -45.084-106.765  42.813  1.00  0.00           N  
ATOM   3083  N   ARG   387     -41.391-102.421  38.748  1.00  0.00              
ATOM   3084  CA  ARG   387     -41.998-101.241  38.032  1.00  0.00              
ATOM   3085  CB  ARG   387     -41.897 -99.944  38.852  1.00  0.00              
ATOM   3086  C   ARG   387     -41.654-101.210  36.480  1.00  0.00              
ATOM   3087  O   ARG   387     -42.306-100.656  35.597  1.00  0.00              
ATOM   3088  CG  ARG   387     -40.519 -99.481  39.226  1.00  0.00           C  
ATOM   3089  CD  ARG   387     -40.591 -98.243  40.127  1.00  0.00           C  
ATOM   3090  NE  ARG   387     -41.244 -97.109  39.467  1.00  0.00           N  
ATOM   3091  CZ  ARG   387     -41.348 -95.883  39.985  1.00  0.00           C  
ATOM   3092  NH1 ARG   387     -40.846 -95.608  41.184  1.00  0.00           N  
ATOM   3093  NH2 ARG   387     -41.956 -94.925  39.296  1.00  0.00           N  
ATOM   3094  N   LEU   388     -40.424-101.676  36.284  1.00  0.00              
ATOM   3095  CA  LEU   388     -39.975-101.623  34.836  1.00  0.00              
ATOM   3096  CB  LEU   388     -38.525-101.238  34.642  1.00  0.00              
ATOM   3097  C   LEU   388     -40.309-102.925  34.061  1.00  0.00              
ATOM   3098  O   LEU   388     -40.593-103.001  32.860  1.00  0.00              
ATOM   3099  CG  LEU   388     -38.087 -99.800  35.070  1.00  0.00           C  
ATOM   3100  CD1 LEU   388     -36.657 -99.644  34.686  1.00  0.00           C  
ATOM   3101  CD2 LEU   388     -38.929 -98.763  34.337  1.00  0.00           C  
ATOM   3102  N   ASP   389     -40.189-104.010  34.834  1.00  0.00              
ATOM   3103  CA  ASP   389     -40.324-105.381  34.367  1.00  0.00              
ATOM   3104  CB  ASP   389     -41.294-105.578  33.196  1.00  0.00              
ATOM   3105  C   ASP   389     -38.999-105.991  33.935  1.00  0.00              
ATOM   3106  O   ASP   389     -38.826-106.651  32.903  1.00  0.00              
ATOM   3107  CG  ASP   389     -41.370-107.023  32.741  1.00  0.00           C  
ATOM   3108  OD1 ASP   389     -41.228-107.933  33.593  1.00  0.00           O  
ATOM   3109  OD2 ASP   389     -41.566-107.254  31.528  1.00  0.00           O  
ATOM   3110  N   LEU   390     -38.069-105.823  34.845  1.00  0.00              
ATOM   3111  CA  LEU   390     -36.608-106.109  34.814  1.00  0.00              
ATOM   3112  CB  LEU   390     -35.690-104.912  34.511  1.00  0.00              
ATOM   3113  C   LEU   390     -36.219-107.155  36.059  1.00  0.00              
ATOM   3114  O   LEU   390     -36.974-107.515  36.971  1.00  0.00              
ATOM   3115  CG  LEU   390     -36.097-104.219  33.177  1.00  0.00           C  
ATOM   3116  CD1 LEU   390     -35.358-102.925  32.979  1.00  0.00           C  
ATOM   3117  CD2 LEU   390     -35.845-105.190  32.013  1.00  0.00           C  
ATOM   3118  N   SER   391     -34.937-107.488  35.983  1.00  0.00              
ATOM   3119  CA  SER   391     -34.418-108.400  36.931  1.00  0.00              
ATOM   3120  CB  SER   391     -35.049-108.650  38.312  1.00  0.00              
ATOM   3121  C   SER   391     -34.363-109.769  36.142  1.00  0.00              
ATOM   3122  O   SER   391     -35.135-110.713  36.350  1.00  0.00              
ATOM   3123  OG  SER   391     -34.055-109.038  39.267  1.00  0.00           O  
ATOM   3124  N   THR   392     -33.367-109.848  35.221  1.00  0.00              
ATOM   3125  CA  THR   392     -33.054-111.000  34.506  1.00  0.00              
ATOM   3126  CB  THR   392     -32.364-110.490  33.207  1.00  0.00              
ATOM   3127  C   THR   392     -32.344-112.221  34.980  1.00  0.00              
ATOM   3128  O   THR   392     -31.364-111.964  35.687  1.00  0.00              
ATOM   3129  OG1 THR   392     -32.928-109.220  32.862  1.00  0.00           O  
ATOM   3130  CG2 THR   392     -32.642-111.440  32.058  1.00  0.00           C  
ATOM   3131  N   LYS   393     -32.730-113.465  34.696  1.00  0.00              
ATOM   3132  CA  LYS   393     -31.954-114.561  35.282  1.00  0.00              
ATOM   3133  CB  LYS   393     -32.750-115.787  34.887  1.00  0.00              
ATOM   3134  C   LYS   393     -30.552-114.621  34.618  1.00  0.00              
ATOM   3135  O   LYS   393     -30.401-114.520  33.397  1.00  0.00              
ATOM   3136  CG  LYS   393     -32.169-117.116  35.305  1.00  0.00           C  
ATOM   3137  CD  LYS   393     -33.102-118.264  34.878  1.00  0.00           C  
ATOM   3138  CE  LYS   393     -32.436-119.622  35.118  1.00  0.00           C  
ATOM   3139  NZ  LYS   393     -33.384-120.708  34.713  1.00  0.00           N  
ATOM   3140  N   LEU   394     -29.550-114.747  35.457  1.00  0.00              
ATOM   3141  CA  LEU   394     -28.176-114.862  34.965  1.00  0.00              
ATOM   3142  CB  LEU   394     -27.576-116.072  34.231  1.00  0.00              
ATOM   3143  C   LEU   394     -27.576-113.689  34.432  1.00  0.00              
ATOM   3144  O   LEU   394     -26.686-113.922  33.615  1.00  0.00              
ATOM   3145  CG  LEU   394     -28.214-117.428  34.583  1.00  0.00           C  
ATOM   3146  CD1 LEU   394     -27.688-118.528  33.678  1.00  0.00           C  
ATOM   3147  CD2 LEU   394     -27.953-117.771  36.044  1.00  0.00           C  
ATOM   3148  N   ALA   395     -28.042-112.466  34.669  1.00  0.00              
ATOM   3149  CA  ALA   395     -27.415-111.375  33.661  1.00  0.00              
ATOM   3150  CB  ALA   395     -28.438-110.348  33.185  1.00  0.00              
ATOM   3151  C   ALA   395     -25.943-111.124  33.641  1.00  0.00              
ATOM   3152  O   ALA   395     -25.297-110.694  32.686  1.00  0.00              
ATOM   3153  N   TYR   396     -25.388-111.404  34.820  1.00  0.00              
ATOM   3154  CA  TYR   396     -23.855-111.018  34.944  1.00  0.00              
ATOM   3155  CB  TYR   396     -23.402-111.107  36.426  1.00  0.00              
ATOM   3156  C   TYR   396     -23.023-111.984  34.148  1.00  0.00              
ATOM   3157  O   TYR   396     -21.864-111.677  33.820  1.00  0.00              
ATOM   3158  CG  TYR   396     -21.899-111.256  36.491  1.00  0.00           C  
ATOM   3159  CD1 TYR   396     -21.073-110.171  36.204  1.00  0.00           C  
ATOM   3160  CD2 TYR   396     -21.322-112.479  36.789  1.00  0.00           C  
ATOM   3161  CE1 TYR   396     -19.693-110.315  36.235  1.00  0.00           C  
ATOM   3162  CE2 TYR   396     -19.946-112.618  36.827  1.00  0.00           C  
ATOM   3163  CZ  TYR   396     -19.149-111.534  36.555  1.00  0.00           C  
ATOM   3164  OH  TYR   396     -17.774-111.700  36.584  1.00  0.00           O  
ATOM   3165  N   MET   397     -23.621-113.112  33.767  1.00  0.00              
ATOM   3166  CA  MET   397     -22.974-114.143  32.971  1.00  0.00              
ATOM   3167  CB  MET   397     -23.805-115.429  32.921  1.00  0.00              
ATOM   3168  C   MET   397     -22.767-113.666  31.515  1.00  0.00              
ATOM   3169  O   MET   397     -21.918-114.232  30.830  1.00  0.00              
ATOM   3170  CG  MET   397     -23.851-116.192  34.230  1.00  0.00           C  
ATOM   3171  SD  MET   397     -22.214-116.604  34.834  1.00  0.00           S  
ATOM   3172  CE  MET   397     -21.628-117.592  33.519  1.00  0.00           C  
ATOM   3173  N   GLN   398     -23.495-112.650  31.072  1.00  0.00              
ATOM   3174  CA  GLN   398     -23.417-112.108  29.792  1.00  0.00              
ATOM   3175  CB  GLN   398     -24.734-111.375  29.419  1.00  0.00              
ATOM   3176  C   GLN   398     -22.183-111.108  29.579  1.00  0.00              
ATOM   3177  O   GLN   398     -21.566-110.861  28.548  1.00  0.00              
ATOM   3178  CG  GLN   398     -25.917-112.403  29.462  1.00  0.00           C  
ATOM   3179  CD  GLN   398     -27.134-111.729  28.863  1.00  0.00           C  
ATOM   3180  OE1 GLN   398     -27.819-110.960  29.517  1.00  0.00           O  
ATOM   3181  NE2 GLN   398     -27.351-111.922  27.539  1.00  0.00           N  
ATOM   3182  N   GLY   399     -21.965-110.455  30.721  1.00  0.00              
ATOM   3183  CA  GLY   399     -20.878-109.365  30.485  1.00  0.00              
ATOM   3184  C   GLY   399     -20.049-110.082  31.347  1.00  0.00              
ATOM   3185  O   GLY   399     -20.614-110.284  32.434  1.00  0.00              
ATOM   3186  N   LEU   400     -18.906-110.595  30.950  1.00  0.00              
ATOM   3187  CA  LEU   400     -18.125-111.480  32.029  1.00  0.00              
ATOM   3188  CB  LEU   400     -17.799-112.869  31.473  1.00  0.00              
ATOM   3189  C   LEU   400     -17.098-110.579  32.661  1.00  0.00              
ATOM   3190  O   LEU   400     -16.659-110.880  33.766  1.00  0.00              
ATOM   3191  CG  LEU   400     -18.868-113.927  31.442  1.00  0.00           C  
ATOM   3192  CD1 LEU   400     -18.395-115.280  30.934  1.00  0.00           C  
ATOM   3193  CD2 LEU   400     -19.364-114.161  32.882  1.00  0.00           C  
ATOM   3194  N   GLY   401     -16.780-109.440  32.047  1.00  0.00              
ATOM   3195  CA  GLY   401     -15.876-108.471  32.605  1.00  0.00              
ATOM   3196  C   GLY   401     -16.550-107.389  33.459  1.00  0.00              
ATOM   3197  O   GLY   401     -16.089-106.245  33.494  1.00  0.00              
ATOM   3198  N   LEU   402     -17.633-107.743  34.141  1.00  0.00              
ATOM   3199  CA  LEU   402     -18.346-106.806  34.964  1.00  0.00              
ATOM   3200  CB  LEU   402     -19.777-106.435  34.563  1.00  0.00              
ATOM   3201  C   LEU   402     -18.865-108.031  35.970  1.00  0.00              
ATOM   3202  O   LEU   402     -19.880-108.710  35.845  1.00  0.00              
ATOM   3203  CG  LEU   402     -19.953-105.599  33.303  1.00  0.00           C  
ATOM   3204  CD1 LEU   402     -21.445-105.463  33.027  1.00  0.00           C  
ATOM   3205  CD2 LEU   402     -19.345-104.217  33.389  1.00  0.00           C  
ATOM   3206  N   LEU   403     -18.001-108.198  36.961  1.00  0.00              
ATOM   3207  CA  LEU   403     -18.136-108.916  38.122  1.00  0.00              
ATOM   3208  CB  LEU   403     -16.793-108.891  38.912  1.00  0.00              
ATOM   3209  C   LEU   403     -19.342-109.032  38.939  1.00  0.00              
ATOM   3210  O   LEU   403     -19.467-108.111  39.751  1.00  0.00              
ATOM   3211  CG  LEU   403     -15.498-108.926  38.112  1.00  0.00           C  
ATOM   3212  CD1 LEU   403     -14.294-108.930  39.060  1.00  0.00           C  
ATOM   3213  CD2 LEU   403     -15.521-110.163  37.184  1.00  0.00           C  
ATOM   3214  N   PRO   404     -20.215-110.025  38.843  1.00  0.00              
ATOM   3215  CA  PRO   404     -21.324-110.043  39.864  1.00  0.00              
ATOM   3216  CB  PRO   404     -22.678-109.391  39.600  1.00  0.00              
ATOM   3217  C   PRO   404     -21.150-111.601  39.656  1.00  0.00              
ATOM   3218  O   PRO   404     -21.251-111.937  38.482  1.00  0.00              
ATOM   3219  CG  PRO   404     -22.305-107.955  39.381  1.00  0.00           C  
ATOM   3220  CD  PRO   404     -21.080-108.058  38.488  1.00  0.00           C  
ATOM   3221  N   SER   405     -21.058-112.489  40.653  1.00  0.00              
ATOM   3222  CA  SER   405     -21.306-113.841  40.008  1.00  0.00              
ATOM   3223  CB  SER   405     -20.034-114.649  40.258  1.00  0.00              
ATOM   3224  C   SER   405     -22.329-114.265  40.941  1.00  0.00              
ATOM   3225  O   SER   405     -22.104-114.023  42.131  1.00  0.00              
ATOM   3226  OG  SER   405     -20.283-116.038  40.116  1.00  0.00           O  
ATOM   3227  N   SER   406     -23.440-114.827  40.521  1.00  0.00              
ATOM   3228  CA  SER   406     -24.550-115.305  41.340  1.00  0.00              
ATOM   3229  CB  SER   406     -24.544-116.598  42.187  1.00  0.00              
ATOM   3230  C   SER   406     -25.261-114.408  42.340  1.00  0.00              
ATOM   3231  O   SER   406     -25.624-114.872  43.416  1.00  0.00              
ATOM   3232  OG  SER   406     -23.943-116.298  43.445  1.00  0.00           O  
ATOM   3233  N   TYR   407     -25.360-113.125  42.029  1.00  0.00              
ATOM   3234  CA  TYR   407     -25.847-112.092  42.912  1.00  0.00              
ATOM   3235  CB  TYR   407     -25.005-110.842  43.013  1.00  0.00              
ATOM   3236  C   TYR   407     -27.222-111.803  43.487  1.00  0.00              
ATOM   3237  O   TYR   407     -27.641-112.272  44.546  1.00  0.00              
ATOM   3238  CG  TYR   407     -23.802-110.954  43.920  1.00  0.00           C  
ATOM   3239  CD1 TYR   407     -22.622-111.574  43.490  1.00  0.00           C  
ATOM   3240  CD2 TYR   407     -23.876-110.386  45.195  1.00  0.00           C  
ATOM   3241  CE1 TYR   407     -21.505-111.614  44.333  1.00  0.00           C  
ATOM   3242  CE2 TYR   407     -22.774-110.415  46.051  1.00  0.00           C  
ATOM   3243  CZ  TYR   407     -21.590-111.024  45.605  1.00  0.00           C  
ATOM   3244  OH  TYR   407     -20.458-110.965  46.403  1.00  0.00           O  
ATOM   3245  N   THR   408     -27.954-110.994  42.726  1.00  0.00              
ATOM   3246  CA  THR   408     -29.351-110.621  43.206  1.00  0.00              
ATOM   3247  CB  THR   408     -29.446-109.205  43.783  1.00  0.00              
ATOM   3248  C   THR   408     -30.240-110.557  41.947  1.00  0.00              
ATOM   3249  O   THR   408     -29.761-110.396  40.823  1.00  0.00              
ATOM   3250  OG1 THR   408     -29.143-108.266  42.747  1.00  0.00           O  
ATOM   3251  CG2 THR   408     -28.455-109.016  44.920  1.00  0.00           C  
ATOM   3252  N   VAL   409     -31.544-110.679  42.174  1.00  0.00              
ATOM   3253  CA  VAL   409     -32.517-110.662  41.085  1.00  0.00              
ATOM   3254  CB  VAL   409     -33.630-111.713  41.070  1.00  0.00              
ATOM   3255  C   VAL   409     -32.639-109.388  40.337  1.00  0.00              
ATOM   3256  O   VAL   409     -32.935-109.380  39.143  1.00  0.00              
ATOM   3257  CG1 VAL   409     -34.482-111.551  39.820  1.00  0.00           C  
ATOM   3258  CG2 VAL   409     -33.026-113.118  41.046  1.00  0.00           C  
ATOM   3259  N   GLN   410     -32.364-108.276  41.020  1.00  0.00              
ATOM   3260  CA  GLN   410     -32.477-106.911  40.362  1.00  0.00              
ATOM   3261  CB  GLN   410     -32.124-105.814  41.351  1.00  0.00              
ATOM   3262  C   GLN   410     -31.043-106.702  39.737  1.00  0.00              
ATOM   3263  O   GLN   410     -30.551-105.577  39.773  1.00  0.00              
ATOM   3264  CG  GLN   410     -32.398-104.443  40.766  1.00  0.00           C  
ATOM   3265  CD  GLN   410     -32.078-103.316  41.668  1.00  0.00           C  
ATOM   3266  OE1 GLN   410     -31.197-103.375  42.525  1.00  0.00           O  
ATOM   3267  NE2 GLN   410     -32.833-102.231  41.491  1.00  0.00           N  
ATOM   3268  N   ASP   411     -30.533-107.680  38.966  1.00  0.00              
ATOM   3269  CA  ASP   411     -29.322-107.559  38.331  1.00  0.00              
ATOM   3270  CB  ASP   411     -28.745-108.972  38.134  1.00  0.00              
ATOM   3271  C   ASP   411     -29.258-106.517  37.223  1.00  0.00              
ATOM   3272  O   ASP   411     -28.271-105.784  37.113  1.00  0.00              
ATOM   3273  CG  ASP   411     -29.559-109.827  37.159  1.00  0.00           C  
ATOM   3274  OD1 ASP   411     -30.541-109.333  36.576  1.00  0.00           O  
ATOM   3275  OD2 ASP   411     -29.212-111.013  36.983  1.00  0.00           O  
ATOM   3276  N   TYR   412     -30.326-106.400  36.449  1.00  0.00              
ATOM   3277  CA  TYR   412     -30.393-105.445  35.368  1.00  0.00              
ATOM   3278  CB  TYR   412     -31.302-105.908  34.249  1.00  0.00              
ATOM   3279  C   TYR   412     -30.569-104.026  35.850  1.00  0.00              
ATOM   3280  O   TYR   412     -30.004-103.119  35.228  1.00  0.00              
ATOM   3281  CG  TYR   412     -30.873-107.229  33.673  1.00  0.00           C  
ATOM   3282  CD1 TYR   412     -29.723-107.331  32.896  1.00  0.00           C  
ATOM   3283  CD2 TYR   412     -31.630-108.377  33.891  1.00  0.00           C  
ATOM   3284  CE1 TYR   412     -29.341-108.556  32.344  1.00  0.00           C  
ATOM   3285  CE2 TYR   412     -31.257-109.603  33.350  1.00  0.00           C  
ATOM   3286  CZ  TYR   412     -30.114-109.687  32.576  1.00  0.00           C  
ATOM   3287  OH  TYR   412     -29.765-110.904  32.037  1.00  0.00           O  
ATOM   3288  N   ILE   413     -31.336-103.803  36.918  1.00  0.00              
ATOM   3289  CA  ILE   413     -31.526-102.512  37.521  1.00  0.00              
ATOM   3290  CB  ILE   413     -32.693-102.504  38.560  1.00  0.00              
ATOM   3291  C   ILE   413     -30.127-101.945  37.969  1.00  0.00              
ATOM   3292  O   ILE   413     -29.695-100.867  37.575  1.00  0.00              
ATOM   3293  CG1 ILE   413     -32.394-103.448  39.726  1.00  0.00           C  
ATOM   3294  CG2 ILE   413     -34.013-102.854  37.879  1.00  0.00           C  
ATOM   3295  CD1 ILE   413     -33.503-103.510  40.764  1.00  0.00           C  
ATOM   3296  N   ARG   414     -29.434-102.723  38.798  1.00  0.00              
ATOM   3297  CA  ARG   414     -28.143-102.271  39.238  1.00  0.00              
ATOM   3298  CB  ARG   414     -27.604-103.271  40.259  1.00  0.00              
ATOM   3299  C   ARG   414     -27.295-101.844  38.027  1.00  0.00              
ATOM   3300  O   ARG   414     -26.835-100.706  37.954  1.00  0.00              
ATOM   3301  CG  ARG   414     -28.396-103.244  41.556  1.00  0.00           C  
ATOM   3302  CD  ARG   414     -27.622-103.831  42.714  1.00  0.00           C  
ATOM   3303  NE  ARG   414     -27.872-105.259  42.896  1.00  0.00           N  
ATOM   3304  CZ  ARG   414     -26.973-106.116  43.370  1.00  0.00           C  
ATOM   3305  NH1 ARG   414     -25.758-105.693  43.697  1.00  0.00           N  
ATOM   3306  NH2 ARG   414     -27.308-107.383  43.582  1.00  0.00           N  
ATOM   3307  N   ASP   415     -27.131-102.754  37.064  1.00  0.00              
ATOM   3308  CA  ASP   415     -26.299-102.437  35.904  1.00  0.00              
ATOM   3309  CB  ASP   415     -26.002-103.823  35.354  1.00  0.00              
ATOM   3310  C   ASP   415     -26.742-101.291  34.963  1.00  0.00              
ATOM   3311  O   ASP   415     -25.941-100.529  34.442  1.00  0.00              
ATOM   3312  CG  ASP   415     -24.704-104.524  35.784  1.00  0.00           C  
ATOM   3313  OD1 ASP   415     -24.159-104.440  36.890  1.00  0.00           O  
ATOM   3314  OD2 ASP   415     -24.100-105.194  34.948  1.00  0.00           O  
ATOM   3315  N   ASN   416     -28.044-101.257  34.698  1.00  0.00              
ATOM   3316  CA  ASN   416     -28.504-100.219  33.725  1.00  0.00              
ATOM   3317  CB  ASN   416     -29.495-100.867  32.761  1.00  0.00              
ATOM   3318  C   ASN   416     -29.210 -98.964  34.015  1.00  0.00              
ATOM   3319  O   ASN   416     -29.348 -98.082  33.175  1.00  0.00              
ATOM   3320  CG  ASN   416     -28.840-101.863  31.834  1.00  0.00           C  
ATOM   3321  OD1 ASN   416     -29.000-103.080  31.981  1.00  0.00           O  
ATOM   3322  ND2 ASN   416     -28.101-101.356  30.865  1.00  0.00           N  
ATOM   3323  N   ILE   417     -29.599 -98.825  35.272  1.00  0.00              
ATOM   3324  CA  ILE   417     -30.386 -97.625  35.819  1.00  0.00              
ATOM   3325  CB  ILE   417     -31.475 -97.814  36.913  1.00  0.00              
ATOM   3326  C   ILE   417     -29.656 -96.407  36.435  1.00  0.00              
ATOM   3327  O   ILE   417     -28.951 -96.567  37.435  1.00  0.00              
ATOM   3328  CG1 ILE   417     -30.930 -98.592  38.109  1.00  0.00           C  
ATOM   3329  CG2 ILE   417     -32.712 -98.436  36.319  1.00  0.00           C  
ATOM   3330  CD1 ILE   417     -30.163 -97.736  39.089  1.00  0.00           C  
ATOM   3331  N   VAL   418     -29.831 -95.215  35.875  1.00  0.00              
ATOM   3332  CA  VAL   418     -29.134 -94.058  36.403  1.00  0.00              
ATOM   3333  CB  VAL   418     -28.095 -93.497  35.374  1.00  0.00              
ATOM   3334  C   VAL   418     -30.193 -92.887  36.515  1.00  0.00              
ATOM   3335  O   VAL   418     -31.228 -92.814  35.847  1.00  0.00              
ATOM   3336  CG1 VAL   418     -26.927 -92.871  36.109  1.00  0.00           C  
ATOM   3337  CG2 VAL   418     -27.667 -94.526  34.408  1.00  0.00           C  
ATOM   3338  N   GLN   419     -29.876 -92.031  37.498  1.00  0.00              
ATOM   3339  CA  GLN   419     -30.563 -90.817  37.813  1.00  0.00              
ATOM   3340  CB  GLN   419     -31.163 -90.863  39.221  1.00  0.00              
ATOM   3341  C   GLN   419     -29.751 -89.748  37.726  1.00  0.00              
ATOM   3342  O   GLN   419     -28.647 -89.783  38.265  1.00  0.00              
ATOM   3343  CG  GLN   419     -31.650 -89.524  39.771  1.00  0.00           C  
ATOM   3344  CD  GLN   419     -32.760 -88.864  38.946  1.00  0.00           C  
ATOM   3345  OE1 GLN   419     -32.793 -88.953  37.710  1.00  0.00           O  
ATOM   3346  NE2 GLN   419     -33.663 -88.162  39.641  1.00  0.00           N  
ATOM   3347  N   LEU   420     -30.164 -88.704  37.031  1.00  0.00              
ATOM   3348  CA  LEU   420     -29.162 -87.472  36.653  1.00  0.00              
ATOM   3349  CB  LEU   420     -29.176 -87.013  35.193  1.00  0.00              
ATOM   3350  C   LEU   420     -29.856 -86.125  36.899  1.00  0.00              
ATOM   3351  O   LEU   420     -30.847 -85.720  36.262  1.00  0.00              
ATOM   3352  CG  LEU   420     -28.851 -88.097  34.158  1.00  0.00           C  
ATOM   3353  CD1 LEU   420     -28.943 -87.523  32.759  1.00  0.00           C  
ATOM   3354  CD2 LEU   420     -27.465 -88.674  34.411  1.00  0.00           C  
ATOM   3355  N   ASP   421     -29.313 -85.459  37.918  1.00  0.00              
ATOM   3356  CA  ASP   421     -29.720 -84.125  38.387  1.00  0.00              
ATOM   3357  CB  ASP   421     -29.806 -84.192  39.913  1.00  0.00              
ATOM   3358  C   ASP   421     -29.013 -82.992  37.953  1.00  0.00              
ATOM   3359  O   ASP   421     -27.879 -82.890  38.410  1.00  0.00              
ATOM   3360  CG  ASP   421     -30.453 -82.974  40.520  1.00  0.00           C  
ATOM   3361  OD1 ASP   421     -30.974 -82.139  39.770  1.00  0.00           O  
ATOM   3362  OD2 ASP   421     -30.435 -82.847  41.760  1.00  0.00           O  
ATOM   3363  N   VAL   422     -29.534 -82.124  37.095  1.00  0.00              
ATOM   3364  CA  VAL   422     -28.671 -80.888  36.676  1.00  0.00              
ATOM   3365  CB  VAL   422     -28.691 -80.711  35.143  1.00  0.00              
ATOM   3366  C   VAL   422     -29.231 -79.617  37.472  1.00  0.00              
ATOM   3367  O   VAL   422     -30.332 -79.213  37.100  1.00  0.00              
ATOM   3368  CG1 VAL   422     -28.077 -79.372  34.750  1.00  0.00           C  
ATOM   3369  CG2 VAL   422     -27.929 -81.833  34.478  1.00  0.00           C  
ATOM   3370  N   PHE   423     -28.520 -78.979  38.388  1.00  0.00              
ATOM   3371  CA  PHE   423     -29.171 -77.744  38.758  1.00  0.00              
ATOM   3372  CB  PHE   423     -30.275 -77.994  39.792  1.00  0.00              
ATOM   3373  C   PHE   423     -28.122 -76.652  38.951  1.00  0.00              
ATOM   3374  O   PHE   423     -26.963 -76.875  38.610  1.00  0.00              
ATOM   3375  CG  PHE   423     -29.923 -78.987  40.855  1.00  0.00           C  
ATOM   3376  CD1 PHE   423     -30.058 -80.349  40.629  1.00  0.00           C  
ATOM   3377  CD2 PHE   423     -29.501 -78.558  42.101  1.00  0.00           C  
ATOM   3378  CE1 PHE   423     -29.781 -81.257  41.626  1.00  0.00           C  
ATOM   3379  CE2 PHE   423     -29.222 -79.460  43.107  1.00  0.00           C  
ATOM   3380  CZ  PHE   423     -29.362 -80.811  42.872  1.00  0.00           C  
ATOM   3381  N   PHE   424     -28.504 -75.505  39.502  1.00  0.00              
ATOM   3382  CA  PHE   424     -27.519 -74.453  39.716  1.00  0.00              
ATOM   3383  CB  PHE   424     -28.034 -73.136  39.152  1.00  0.00              
ATOM   3384  C   PHE   424     -27.832 -74.214  41.451  1.00  0.00              
ATOM   3385  O   PHE   424     -28.744 -74.487  42.230  1.00  0.00              
ATOM   3386  CG  PHE   424     -28.204 -73.138  37.680  1.00  0.00           C  
ATOM   3387  CD1 PHE   424     -27.106 -73.267  36.838  1.00  0.00           C  
ATOM   3388  CD2 PHE   424     -29.467 -73.007  37.126  1.00  0.00           C  
ATOM   3389  CE1 PHE   424     -27.268 -73.262  35.460  1.00  0.00           C  
ATOM   3390  CE2 PHE   424     -29.640 -73.001  35.754  1.00  0.00           C  
ATOM   3391  CZ  PHE   424     -28.538 -73.127  34.915  1.00  0.00           C  
ATOM   3392  N   SER   425     -26.624 -73.842  41.863  1.00  0.00              
ATOM   3393  CA  SER   425     -26.084 -73.440  43.099  1.00  0.00              
ATOM   3394  CB  SER   425     -24.588 -73.408  43.481  1.00  0.00              
ATOM   3395  C   SER   425     -26.433 -72.017  43.359  1.00  0.00              
ATOM   3396  O   SER   425     -26.412 -71.226  42.421  1.00  0.00              
ATOM   3397  OG  SER   425     -24.019 -72.205  43.030  1.00  0.00           O  
ATOM   3398  N   ASP   426     -26.825 -71.643  44.590  1.00  0.00              
ATOM   3399  CA  ASP   426     -27.158 -70.239  44.872  1.00  0.00              
ATOM   3400  CB  ASP   426     -27.054 -69.937  46.377  1.00  0.00              
ATOM   3401  C   ASP   426     -26.506 -69.147  44.168  1.00  0.00              
ATOM   3402  O   ASP   426     -27.238 -68.289  43.663  1.00  0.00              
ATOM   3403  CG  ASP   426     -28.000 -70.787  47.236  1.00  0.00           C  
ATOM   3404  OD1 ASP   426     -28.958 -71.385  46.706  1.00  0.00           O  
ATOM   3405  OD2 ASP   426     -27.772 -70.850  48.462  1.00  0.00           O  
ATOM   3406  N   LEU   427     -25.176 -69.113  44.071  1.00  0.00              
ATOM   3407  CA  LEU   427     -24.404 -68.115  43.333  1.00  0.00              
ATOM   3408  CB  LEU   427     -22.892 -68.388  43.422  1.00  0.00              
ATOM   3409  C   LEU   427     -24.255 -68.550  41.818  1.00  0.00              
ATOM   3410  O   LEU   427     -23.270 -68.337  41.114  1.00  0.00              
ATOM   3411  CG  LEU   427     -22.201 -67.986  44.736  1.00  0.00           C  
ATOM   3412  CD1 LEU   427     -20.808 -68.601  44.856  1.00  0.00           C  
ATOM   3413  CD2 LEU   427     -22.129 -66.460  44.819  1.00  0.00           C  
ATOM   3414  N   ALA   428     -25.364 -69.068  41.311  1.00  0.00              
ATOM   3415  CA  ALA   428     -25.635 -69.185  39.899  1.00  0.00              
ATOM   3416  CB  ALA   428     -26.965 -69.807  39.508  1.00  0.00              
ATOM   3417  C   ALA   428     -25.062 -68.496  38.741  1.00  0.00              
ATOM   3418  O   ALA   428     -24.768 -69.240  37.813  1.00  0.00              
ATOM   3419  N   HIS   429     -24.776 -67.200  38.734  1.00  0.00              
ATOM   3420  CA  HIS   429     -24.254 -66.383  37.719  1.00  0.00              
ATOM   3421  CB  HIS   429     -25.342 -65.340  37.356  1.00  0.00              
ATOM   3422  C   HIS   429     -22.954 -65.575  37.921  1.00  0.00              
ATOM   3423  O   HIS   429     -22.847 -64.842  38.914  1.00  0.00              
ATOM   3424  CG  HIS   429     -26.676 -65.822  36.936  1.00  0.00           C  
ATOM   3425  ND1 HIS   429     -27.638 -66.238  37.833  1.00  0.00           N  
ATOM   3426  CD2 HIS   429     -27.259 -65.914  35.717  1.00  0.00           C  
ATOM   3427  CE1 HIS   429     -28.752 -66.517  37.177  1.00  0.00           C  
ATOM   3428  NE2 HIS   429     -28.528 -66.360  35.874  1.00  0.00           N  
ATOM   3429  N   THR   430     -21.969 -65.746  37.018  1.00  0.00              
ATOM   3430  CA  THR   430     -20.752 -65.028  37.039  1.00  0.00              
ATOM   3431  CB  THR   430     -19.568 -66.045  37.047  1.00  0.00              
ATOM   3432  C   THR   430     -20.508 -64.066  35.866  1.00  0.00              
ATOM   3433  O   THR   430     -20.735 -64.619  34.789  1.00  0.00              
ATOM   3434  OG1 THR   430     -19.714 -66.961  35.952  1.00  0.00           O  
ATOM   3435  CG2 THR   430     -19.550 -66.859  38.336  1.00  0.00           C  
ATOM   3436  N   THR   431     -20.008 -62.838  35.951  1.00  0.00              
ATOM   3437  CA  THR   431     -19.757 -62.286  34.584  1.00  0.00              
ATOM   3438  CB  THR   431     -20.550 -60.975  34.637  1.00  0.00              
ATOM   3439  C   THR   431     -18.426 -61.921  34.065  1.00  0.00              
ATOM   3440  O   THR   431     -18.277 -60.821  34.606  1.00  0.00              
ATOM   3441  OG1 THR   431     -21.943 -61.284  34.657  1.00  0.00           O  
ATOM   3442  CG2 THR   431     -20.260 -60.079  33.436  1.00  0.00           C  
ATOM   3443  N   VAL   432     -17.461 -62.530  33.387  1.00  0.00              
ATOM   3444  CA  VAL   432     -16.193 -61.779  33.354  1.00  0.00              
ATOM   3445  CB  VAL   432     -15.472 -62.714  32.344  1.00  0.00              
ATOM   3446  C   VAL   432     -16.194 -60.962  32.087  1.00  0.00              
ATOM   3447  O   VAL   432     -16.163 -61.522  30.982  1.00  0.00              
ATOM   3448  CG1 VAL   432     -13.982 -62.487  32.408  1.00  0.00           C  
ATOM   3449  CG2 VAL   432     -15.751 -64.145  32.629  1.00  0.00           C  
ATOM   3450  N   GLN   433     -16.294 -59.635  32.228  1.00  0.00              
ATOM   3451  CA  GLN   433     -16.292 -58.756  31.033  1.00  0.00              
ATOM   3452  CB  GLN   433     -17.448 -57.808  31.291  1.00  0.00              
ATOM   3453  C   GLN   433     -15.021 -57.860  30.972  1.00  0.00              
ATOM   3454  O   GLN   433     -14.527 -57.304  31.955  1.00  0.00              
ATOM   3455  CG  GLN   433     -17.952 -57.016  30.135  1.00  0.00           C  
ATOM   3456  CD  GLN   433     -19.142 -56.198  30.557  1.00  0.00           C  
ATOM   3457  OE1 GLN   433     -18.995 -55.197  31.248  1.00  0.00           O  
ATOM   3458  NE2 GLN   433     -20.336 -56.648  30.188  1.00  0.00           N  
ATOM   3459  N   GLN   434     -14.512 -57.723  29.755  1.00  0.00              
ATOM   3460  CA  GLN   434     -13.306 -56.991  29.452  1.00  0.00              
ATOM   3461  CB  GLN   434     -12.603 -57.784  28.350  1.00  0.00              
ATOM   3462  C   GLN   434     -13.688 -55.489  29.376  1.00  0.00              
ATOM   3463  O   GLN   434     -14.493 -55.213  28.486  1.00  0.00              
ATOM   3464  CG  GLN   434     -11.226 -57.202  28.060  1.00  0.00           C  
ATOM   3465  CD  GLN   434     -10.405 -58.011  27.080  1.00  0.00           C  
ATOM   3466  OE1 GLN   434     -10.786 -59.109  26.667  1.00  0.00           O  
ATOM   3467  NE2 GLN   434      -9.251 -57.469  26.709  1.00  0.00           N  
ATOM   3468  N   GLU   435     -13.157 -54.553  30.168  1.00  0.00              
ATOM   3469  CA  GLU   435     -13.849 -53.229  29.706  1.00  0.00              
ATOM   3470  CB  GLU   435     -14.331 -52.647  31.038  1.00  0.00              
ATOM   3471  C   GLU   435     -12.866 -52.232  29.301  1.00  0.00              
ATOM   3472  O   GLU   435     -11.791 -52.282  29.907  1.00  0.00              
ATOM   3473  CG  GLU   435     -15.513 -53.411  31.635  1.00  0.00           C  
ATOM   3474  CD  GLU   435     -16.028 -52.830  32.942  1.00  0.00           C  
ATOM   3475  OE1 GLU   435     -15.335 -51.988  33.554  1.00  0.00           O  
ATOM   3476  OE2 GLU   435     -17.135 -53.225  33.365  1.00  0.00           O  
ATOM   3477  N   GLN   436     -13.105 -51.369  28.313  1.00  0.00              
ATOM   3478  CA  GLN   436     -12.093 -50.389  27.877  1.00  0.00              
ATOM   3479  CB  GLN   436     -12.798 -49.559  26.804  1.00  0.00              
ATOM   3480  C   GLN   436     -11.340 -49.663  28.855  1.00  0.00              
ATOM   3481  O   GLN   436     -12.125 -48.917  29.441  1.00  0.00              
ATOM   3482  CG  GLN   436     -11.920 -48.571  26.060  1.00  0.00           C  
ATOM   3483  CD  GLN   436     -12.669 -47.896  24.919  1.00  0.00           C  
ATOM   3484  OE1 GLN   436     -13.105 -48.558  23.963  1.00  0.00           O  
ATOM   3485  NE2 GLN   436     -12.843 -46.582  25.022  1.00  0.00           N  
ATOM   3486  N   ASP   437     -10.034 -49.667  29.143  1.00  0.00              
ATOM   3487  CA  ASP   437      -9.652 -48.782  30.307  1.00  0.00              
ATOM   3488  CB  ASP   437      -8.646 -49.548  31.171  1.00  0.00              
ATOM   3489  C   ASP   437      -9.351 -47.340  30.013  1.00  0.00              
ATOM   3490  O   ASP   437      -9.368 -46.679  31.078  1.00  0.00              
ATOM   3491  CG  ASP   437      -8.132 -48.740  32.328  1.00  0.00           C  
ATOM   3492  OD1 ASP   437      -8.292 -47.501  32.321  1.00  0.00           O  
ATOM   3493  OD2 ASP   437      -7.557 -49.343  33.258  1.00  0.00           O  
ATOM   3494  N   ILE   438      -9.209 -46.846  28.811  1.00  0.00              
ATOM   3495  CA  ILE   438      -8.940 -45.552  28.442  1.00  0.00              
ATOM   3496  CB  ILE   438      -7.872 -45.768  27.299  1.00  0.00              
ATOM   3497  C   ILE   438      -9.972 -45.060  27.545  1.00  0.00              
ATOM   3498  O   ILE   438      -9.830 -45.583  26.437  1.00  0.00              
ATOM   3499  CG1 ILE   438      -6.617 -46.519  27.803  1.00  0.00           C  
ATOM   3500  CG2 ILE   438      -7.536 -44.446  26.641  1.00  0.00           C  
ATOM   3501  CD1 ILE   438      -5.632 -46.972  26.748  1.00  0.00           C  
ATOM   3502  N   THR   439     -10.955 -44.215  27.829  1.00  0.00              
ATOM   3503  CA  THR   439     -11.810 -44.092  26.426  1.00  0.00              
ATOM   3504  CB  THR   439     -13.290 -44.093  26.846  1.00  0.00              
ATOM   3505  C   THR   439     -11.419 -42.640  26.002  1.00  0.00              
ATOM   3506  O   THR   439     -10.603 -41.967  26.632  1.00  0.00              
ATOM   3507  OG1 THR   439     -13.474 -43.198  27.950  1.00  0.00           O  
ATOM   3508  CG2 THR   439     -13.716 -45.493  27.270  1.00  0.00           C  
ATOM   3509  N   PRO   440     -11.961 -42.239  24.855  1.00  0.00              
ATOM   3510  CA  PRO   440     -11.708 -40.950  24.291  1.00  0.00              
ATOM   3511  CB  PRO   440     -12.694 -40.866  23.112  1.00  0.00              
ATOM   3512  C   PRO   440     -11.997 -39.837  25.281  1.00  0.00              
ATOM   3513  O   PRO   440     -11.159 -38.942  25.478  1.00  0.00              
ATOM   3514  CG  PRO   440     -12.840 -42.292  22.692  1.00  0.00           C  
ATOM   3515  CD  PRO   440     -12.920 -43.065  23.994  1.00  0.00           C  
ATOM   3516  N   GLU   441     -13.152 -39.919  25.946  1.00  0.00              
ATOM   3517  CA  GLU   441     -13.566 -38.932  26.918  1.00  0.00              
ATOM   3518  CB  GLU   441     -14.860 -39.387  27.585  1.00  0.00              
ATOM   3519  C   GLU   441     -12.577 -38.835  28.115  1.00  0.00              
ATOM   3520  O   GLU   441     -12.350 -37.753  28.646  1.00  0.00              
ATOM   3521  CG  GLU   441     -16.100 -39.408  26.664  1.00  0.00           C  
ATOM   3522  CD  GLU   441     -16.564 -37.972  26.479  1.00  0.00           C  
ATOM   3523  OE1 GLU   441     -16.962 -37.339  27.488  1.00  0.00           O  
ATOM   3524  OE2 GLU   441     -16.473 -37.471  25.337  1.00  0.00           O  
ATOM   3525  N   GLU   442     -11.967 -39.953  28.502  1.00  0.00              
ATOM   3526  CA  GLU   442     -11.011 -39.938  29.544  1.00  0.00              
ATOM   3527  CB  GLU   442     -10.720 -41.377  29.982  1.00  0.00              
ATOM   3528  C   GLU   442      -9.807 -39.184  29.061  1.00  0.00              
ATOM   3529  O   GLU   442      -9.335 -38.314  29.782  1.00  0.00              
ATOM   3530  CG  GLU   442     -11.961 -42.095  30.498  1.00  0.00           C  
ATOM   3531  CD  GLU   442     -11.741 -43.561  30.887  1.00  0.00           C  
ATOM   3532  OE1 GLU   442     -10.796 -44.210  30.372  1.00  0.00           O  
ATOM   3533  OE2 GLU   442     -12.549 -44.076  31.700  1.00  0.00           O  
ATOM   3534  N   VAL   443      -9.290 -39.524  27.885  1.00  0.00              
ATOM   3535  CA  VAL   443      -8.186 -38.864  27.240  1.00  0.00              
ATOM   3536  CB  VAL   443      -7.924 -39.399  25.793  1.00  0.00              
ATOM   3537  C   VAL   443      -8.329 -37.288  27.345  1.00  0.00              
ATOM   3538  O   VAL   443      -7.552 -36.519  27.890  1.00  0.00              
ATOM   3539  CG1 VAL   443      -6.865 -38.566  25.072  1.00  0.00           C  
ATOM   3540  CG2 VAL   443      -7.488 -40.848  25.849  1.00  0.00           C  
ATOM   3541  N   LEU   444      -9.388 -36.877  26.647  1.00  0.00              
ATOM   3542  CA  LEU   444      -9.583 -35.386  26.604  1.00  0.00              
ATOM   3543  CB  LEU   444     -10.906 -35.056  25.897  1.00  0.00              
ATOM   3544  C   LEU   444      -9.634 -34.830  28.019  1.00  0.00              
ATOM   3545  O   LEU   444      -8.896 -33.893  28.306  1.00  0.00              
ATOM   3546  CG  LEU   444     -10.924 -35.354  24.384  1.00  0.00           C  
ATOM   3547  CD1 LEU   444     -12.335 -35.130  23.845  1.00  0.00           C  
ATOM   3548  CD2 LEU   444      -9.899 -34.506  23.661  1.00  0.00           C  
ATOM   3549  N   SER   445     -10.409 -35.421  28.926  1.00  0.00              
ATOM   3550  CA  SER   445     -10.446 -35.037  30.288  1.00  0.00              
ATOM   3551  CB  SER   445     -11.295 -36.006  31.106  1.00  0.00              
ATOM   3552  C   SER   445      -8.987 -34.842  30.796  1.00  0.00              
ATOM   3553  O   SER   445      -8.622 -33.763  31.256  1.00  0.00              
ATOM   3554  OG  SER   445     -12.597 -36.115  30.560  1.00  0.00           O  
ATOM   3555  N   ASN   446      -8.178 -35.887  30.677  1.00  0.00              
ATOM   3556  CA  ASN   446      -6.822 -35.875  31.086  1.00  0.00              
ATOM   3557  CB  ASN   446      -6.295 -37.309  31.108  1.00  0.00              
ATOM   3558  C   ASN   446      -6.048 -34.682  30.514  1.00  0.00              
ATOM   3559  O   ASN   446      -5.432 -33.850  31.182  1.00  0.00              
ATOM   3560  CG  ASN   446      -6.879 -38.117  32.233  1.00  0.00           C  
ATOM   3561  OD1 ASN   446      -6.460 -37.990  33.373  1.00  0.00           O  
ATOM   3562  ND2 ASN   446      -7.865 -38.939  31.920  1.00  0.00           N  
ATOM   3563  N   ILE   447      -6.110 -34.639  29.178  1.00  0.00              
ATOM   3564  CA  ILE   447      -5.320 -33.528  28.503  1.00  0.00              
ATOM   3565  CB  ILE   447      -5.370 -33.712  26.988  1.00  0.00              
ATOM   3566  C   ILE   447      -5.941 -32.160  28.833  1.00  0.00              
ATOM   3567  O   ILE   447      -5.248 -31.170  29.064  1.00  0.00              
ATOM   3568  CG1 ILE   447      -4.657 -35.017  26.628  1.00  0.00           C  
ATOM   3569  CG2 ILE   447      -4.753 -32.508  26.281  1.00  0.00           C  
ATOM   3570  CD1 ILE   447      -4.788 -35.399  25.172  1.00  0.00           C  
ATOM   3571  N   GLY   448      -7.273 -32.122  28.827  1.00  0.00              
ATOM   3572  CA  GLY   448      -7.967 -30.860  29.079  1.00  0.00              
ATOM   3573  C   GLY   448      -7.365 -30.147  30.332  1.00  0.00              
ATOM   3574  O   GLY   448      -6.944 -28.997  30.260  1.00  0.00              
ATOM   3575  N   GLY   449      -7.300 -30.853  31.459  1.00  0.00              
ATOM   3576  CA  GLY   449      -6.723 -30.298  32.622  1.00  0.00              
ATOM   3577  C   GLY   449      -5.294 -29.630  32.403  1.00  0.00              
ATOM   3578  O   GLY   449      -4.924 -28.570  32.899  1.00  0.00              
ATOM   3579  N   GLN   450      -4.521 -30.368  31.616  1.00  0.00              
ATOM   3580  CA  GLN   450      -3.136 -29.907  31.389  1.00  0.00              
ATOM   3581  CB  GLN   450      -2.278 -31.060  30.887  1.00  0.00              
ATOM   3582  C   GLN   450      -3.116 -28.886  30.388  1.00  0.00              
ATOM   3583  O   GLN   450      -2.414 -27.889  30.588  1.00  0.00              
ATOM   3584  CG  GLN   450      -2.096 -32.135  31.928  1.00  0.00           C  
ATOM   3585  CD  GLN   450      -1.142 -33.210  31.485  1.00  0.00           C  
ATOM   3586  OE1 GLN   450      -1.216 -33.693  30.354  1.00  0.00           O  
ATOM   3587  NE2 GLN   450      -0.237 -33.596  32.375  1.00  0.00           N  
ATOM   3588  N   LEU   451      -3.878 -29.029  29.303  1.00  0.00              
ATOM   3589  CA  LEU   451      -3.981 -28.017  28.202  1.00  0.00              
ATOM   3590  CB  LEU   451      -4.903 -28.503  27.069  1.00  0.00              
ATOM   3591  C   LEU   451      -4.730 -26.711  28.621  1.00  0.00              
ATOM   3592  O   LEU   451      -4.625 -25.732  27.885  1.00  0.00              
ATOM   3593  CG  LEU   451      -4.286 -29.487  26.061  1.00  0.00           C  
ATOM   3594  CD1 LEU   451      -5.353 -30.161  25.202  1.00  0.00           C  
ATOM   3595  CD2 LEU   451      -3.276 -28.743  25.186  1.00  0.00           C  
ATOM   3596  N   GLY   452      -5.374 -26.684  29.789  1.00  0.00              
ATOM   3597  CA  GLY   452      -5.902 -25.568  30.413  1.00  0.00              
ATOM   3598  C   GLY   452      -5.059 -24.351  30.295  1.00  0.00              
ATOM   3599  O   GLY   452      -5.550 -23.234  30.377  1.00  0.00              
ATOM   3600  N   LEU   453      -3.755 -24.536  30.145  1.00  0.00              
ATOM   3601  CA  LEU   453      -2.847 -23.377  30.039  1.00  0.00              
ATOM   3602  CB  LEU   453      -3.179 -21.995  30.607  1.00  0.00              
ATOM   3603  C   LEU   453      -2.118 -22.782  30.549  1.00  0.00              
ATOM   3604  O   LEU   453      -2.644 -21.915  29.845  1.00  0.00              
ATOM   3605  CG  LEU   453      -4.044 -21.115  29.700  1.00  0.00           C  
ATOM   3606  CD1 LEU   453      -4.357 -19.805  30.405  1.00  0.00           C  
ATOM   3607  CD2 LEU   453      -3.315 -20.863  28.390  1.00  0.00           C  
ATOM   3608  N   PHE   454      -1.255 -22.464  31.537  1.00  0.00              
ATOM   3609  CA  PHE   454      -0.411 -24.139  32.830  1.00  0.00              
ATOM   3610  CB  PHE   454       0.909 -23.500  32.350  1.00  0.00              
ATOM   3611  C   PHE   454      -0.981 -23.220  33.929  1.00  0.00              
ATOM   3612  O   PHE   454      -0.282 -22.366  34.477  1.00  0.00              
ATOM   3613  CG  PHE   454       1.440 -24.114  31.094  1.00  0.00           C  
ATOM   3614  CD1 PHE   454       1.689 -25.479  31.038  1.00  0.00           C  
ATOM   3615  CD2 PHE   454       1.573 -23.360  29.946  1.00  0.00           C  
ATOM   3616  CE1 PHE   454       2.049 -26.084  29.859  1.00  0.00           C  
ATOM   3617  CE2 PHE   454       1.931 -23.961  28.748  1.00  0.00           C  
ATOM   3618  CZ  PHE   454       2.164 -25.317  28.703  1.00  0.00           C  
ATOM   3619  N   ILE   455      -2.261 -23.415  34.239  1.00  0.00              
ATOM   3620  CA  ILE   455      -2.899 -22.601  35.261  1.00  0.00              
ATOM   3621  CB  ILE   455      -2.141 -22.501  36.569  1.00  0.00              
ATOM   3622  C   ILE   455      -3.137 -21.271  34.671  1.00  0.00              
ATOM   3623  O   ILE   455      -2.764 -20.257  35.270  1.00  0.00              
ATOM   3624  CG1 ILE   455      -1.587 -23.902  36.956  1.00  0.00           C  
ATOM   3625  CG2 ILE   455      -3.058 -21.931  37.666  1.00  0.00           C  
ATOM   3626  CD1 ILE   455      -1.331 -24.083  38.441  1.00  0.00           C  
ATOM   3627  N   GLY   456      -3.680 -21.233  33.455  1.00  0.00              
ATOM   3628  CA  GLY   456      -3.927 -19.984  32.726  1.00  0.00              
ATOM   3629  C   GLY   456      -2.644 -19.117  32.557  1.00  0.00              
ATOM   3630  O   GLY   456      -2.726 -17.915  32.269  1.00  0.00              
ATOM   3631  N   VAL   457      -1.460 -19.737  32.587  1.00  0.00              
ATOM   3632  CA  VAL   457      -0.263 -19.016  32.422  1.00  0.00              
ATOM   3633  CB  VAL   457       0.976 -19.965  32.291  1.00  0.00              
ATOM   3634  C   VAL   457      -0.198 -18.044  31.269  1.00  0.00              
ATOM   3635  O   VAL   457       0.578 -17.090  31.266  1.00  0.00              
ATOM   3636  CG1 VAL   457       0.919 -20.732  30.962  1.00  0.00           C  
ATOM   3637  CG2 VAL   457       2.273 -19.156  32.410  1.00  0.00           C  
ATOM   3638  N   SER   458      -1.031 -18.299  30.265  1.00  0.00              
ATOM   3639  CA  SER   458      -1.129 -17.469  29.067  1.00  0.00              
ATOM   3640  CB  SER   458      -1.266 -18.298  27.784  1.00  0.00              
ATOM   3641  C   SER   458      -2.178 -16.384  29.333  1.00  0.00              
ATOM   3642  O   SER   458      -2.070 -15.253  28.885  1.00  0.00              
ATOM   3643  OG  SER   458      -0.089 -19.034  27.525  1.00  0.00           O  
ATOM   3644  N   MET   459      -3.225 -16.782  30.057  1.00  0.00              
ATOM   3645  CA  MET   459      -4.291 -15.840  30.408  1.00  0.00              
ATOM   3646  CB  MET   459      -5.472 -16.600  31.038  1.00  0.00              
ATOM   3647  C   MET   459      -3.714 -14.833  31.356  1.00  0.00              
ATOM   3648  O   MET   459      -3.980 -13.635  31.183  1.00  0.00              
ATOM   3649  CG  MET   459      -6.232 -17.447  30.051  1.00  0.00           C  
ATOM   3650  SD  MET   459      -7.134 -16.374  28.892  1.00  0.00           S  
ATOM   3651  CE  MET   459      -8.187 -15.497  29.990  1.00  0.00           C  
ATOM   3652  N   LEU   460      -2.870 -15.259  32.295  1.00  0.00              
ATOM   3653  CA  LEU   460      -2.177 -14.378  33.209  1.00  0.00              
ATOM   3654  CB  LEU   460      -1.318 -15.088  34.247  1.00  0.00              
ATOM   3655  C   LEU   460      -1.189 -13.479  32.477  1.00  0.00              
ATOM   3656  O   LEU   460      -1.019 -12.364  32.961  1.00  0.00              
ATOM   3657  CG  LEU   460      -1.924 -15.962  35.299  1.00  0.00           C  
ATOM   3658  CD1 LEU   460      -0.878 -16.403  36.334  1.00  0.00           C  
ATOM   3659  CD2 LEU   460      -3.014 -15.173  36.042  1.00  0.00           C  
ATOM   3660  N   THR   461      -0.625 -13.844  31.328  1.00  0.00              
ATOM   3661  CA  THR   461       0.159 -13.060  30.514  1.00  0.00              
ATOM   3662  CB  THR   461       0.697 -13.971  29.340  1.00  0.00              
ATOM   3663  C   THR   461      -0.665 -11.904  29.883  1.00  0.00              
ATOM   3664  O   THR   461      -0.138 -10.808  29.715  1.00  0.00              
ATOM   3665  OG1 THR   461       1.779 -14.759  29.939  1.00  0.00           O  
ATOM   3666  CG2 THR   461       1.196 -13.250  28.091  1.00  0.00           C  
ATOM   3667  N   VAL   462      -1.934 -12.149  29.584  1.00  0.00              
ATOM   3668  CA  VAL   462      -2.828 -11.216  29.049  1.00  0.00              
ATOM   3669  CB  VAL   462      -4.093 -11.898  28.459  1.00  0.00              
ATOM   3670  C   VAL   462      -3.098 -10.132  30.093  1.00  0.00              
ATOM   3671  O   VAL   462      -2.889  -8.940  29.929  1.00  0.00              
ATOM   3672  CG1 VAL   462      -5.108 -10.859  27.994  1.00  0.00           C  
ATOM   3673  CG2 VAL   462      -3.723 -12.851  27.315  1.00  0.00           C  
ATOM   3674  N   CYS   463      -3.635 -10.629  31.208  1.00  0.00              
ATOM   3675  CA  CYS   463      -3.979  -9.652  32.318  1.00  0.00              
ATOM   3676  CB  CYS   463      -4.683 -10.387  33.474  1.00  0.00              
ATOM   3677  C   CYS   463      -2.800  -8.759  32.589  1.00  0.00              
ATOM   3678  O   CYS   463      -2.997  -7.547  32.563  1.00  0.00              
ATOM   3679  SG  CYS   463      -6.303 -11.012  32.997  1.00  0.00           S  
ATOM   3680  N   GLU   464      -1.594  -9.291  32.745  1.00  0.00              
ATOM   3681  CA  GLU   464      -0.367  -8.627  32.915  1.00  0.00              
ATOM   3682  CB  GLU   464       0.889  -9.528  32.737  1.00  0.00              
ATOM   3683  C   GLU   464       0.056  -7.601  31.868  1.00  0.00              
ATOM   3684  O   GLU   464       0.756  -6.650  32.213  1.00  0.00              
ATOM   3685  CG  GLU   464       0.931 -10.633  33.782  1.00  0.00           C  
ATOM   3686  CD  GLU   464       2.066 -11.616  33.549  1.00  0.00           C  
ATOM   3687  OE1 GLU   464       2.645 -11.674  32.437  1.00  0.00           O  
ATOM   3688  OE2 GLU   464       2.370 -12.324  34.530  1.00  0.00           O  
ATOM   3689  N   ILE   465      -0.358  -7.770  30.610  1.00  0.00              
ATOM   3690  CA  ILE   465      -0.090  -6.874  29.550  1.00  0.00              
ATOM   3691  CB  ILE   465       0.559  -7.684  28.397  1.00  0.00              
ATOM   3692  C   ILE   465      -1.275  -6.070  28.973  1.00  0.00              
ATOM   3693  O   ILE   465      -1.106  -5.334  27.997  1.00  0.00              
ATOM   3694  CG1 ILE   465      -0.410  -8.678  27.748  1.00  0.00           C  
ATOM   3695  CG2 ILE   465       1.825  -8.390  28.880  1.00  0.00           C  
ATOM   3696  CD1 ILE   465       0.064  -9.126  26.373  1.00  0.00           C  
ATOM   3697  N   VAL   466      -2.446  -6.193  29.592  1.00  0.00              
ATOM   3698  CA  VAL   466      -3.637  -5.577  29.125  1.00  0.00              
ATOM   3699  CB  VAL   466      -4.817  -6.255  29.899  1.00  0.00              
ATOM   3700  C   VAL   466      -3.335  -4.012  28.758  1.00  0.00              
ATOM   3701  O   VAL   466      -3.526  -3.478  27.662  1.00  0.00              
ATOM   3702  CG1 VAL   466      -4.964  -7.697  29.454  1.00  0.00           C  
ATOM   3703  CG2 VAL   466      -4.598  -6.184  31.399  1.00  0.00           C  
ATOM   3704  N   PHE   467      -2.876  -3.346  29.808  1.00  0.00              
ATOM   3705  CA  PHE   467      -2.658  -1.936  29.601  1.00  0.00              
ATOM   3706  CB  PHE   467      -2.719  -1.265  30.974  1.00  0.00              
ATOM   3707  C   PHE   467      -1.528  -1.527  28.642  1.00  0.00              
ATOM   3708  O   PHE   467      -1.426  -0.493  27.983  1.00  0.00              
ATOM   3709  CG  PHE   467      -4.160  -1.237  31.512  1.00  0.00           C  
ATOM   3710  CD1 PHE   467      -5.001  -0.197  31.150  1.00  0.00           C  
ATOM   3711  CD2 PHE   467      -4.638  -2.241  32.329  1.00  0.00           C  
ATOM   3712  CE1 PHE   467      -6.320  -0.162  31.611  1.00  0.00           C  
ATOM   3713  CE2 PHE   467      -5.952  -2.211  32.782  1.00  0.00           C  
ATOM   3714  CZ  PHE   467      -6.796  -1.156  32.437  1.00  0.00           C  
ATOM   3715  N   TYR   468      -0.568  -2.452  28.687  1.00  0.00              
ATOM   3716  CA  TYR   468       0.745  -1.983  27.907  1.00  0.00              
ATOM   3717  CB  TYR   468       1.988  -2.773  28.395  1.00  0.00              
ATOM   3718  C   TYR   468       0.356  -2.161  26.451  1.00  0.00              
ATOM   3719  O   TYR   468       0.647  -1.311  25.613  1.00  0.00              
ATOM   3720  CG  TYR   468       3.037  -2.794  27.307  1.00  0.00           C  
ATOM   3721  CD1 TYR   468       3.765  -1.643  27.011  1.00  0.00           C  
ATOM   3722  CD2 TYR   468       3.257  -3.937  26.558  1.00  0.00           C  
ATOM   3723  CE1 TYR   468       4.708  -1.653  25.993  1.00  0.00           C  
ATOM   3724  CE2 TYR   468       4.202  -3.947  25.548  1.00  0.00           C  
ATOM   3725  CZ  TYR   468       4.919  -2.807  25.282  1.00  0.00           C  
ATOM   3726  OH  TYR   468       5.851  -2.836  24.256  1.00  0.00           O  
ATOM   3727  N   ILE   469      -0.355  -3.244  26.164  1.00  0.00              
ATOM   3728  CA  ILE   469      -0.808  -3.567  24.821  1.00  0.00              
ATOM   3729  CB  ILE   469      -1.474  -4.990  24.781  1.00  0.00              
ATOM   3730  C   ILE   469      -1.792  -2.564  24.347  1.00  0.00              
ATOM   3731  O   ILE   469      -1.606  -2.042  23.257  1.00  0.00              
ATOM   3732  CG1 ILE   469      -0.496  -6.053  25.309  1.00  0.00           C  
ATOM   3733  CG2 ILE   469      -1.910  -5.339  23.342  1.00  0.00           C  
ATOM   3734  CD1 ILE   469      -1.132  -7.407  25.669  1.00  0.00           C  
ATOM   3735  N   PHE   470      -2.805  -2.207  25.133  1.00  0.00              
ATOM   3736  CA  PHE   470      -3.729  -1.138  24.788  1.00  0.00              
ATOM   3737  CB  PHE   470      -4.867  -1.103  25.813  1.00  0.00              
ATOM   3738  C   PHE   470      -3.087   0.262  24.735  1.00  0.00              
ATOM   3739  O   PHE   470      -3.658   1.162  24.112  1.00  0.00              
ATOM   3740  CG  PHE   470      -5.618  -2.408  25.802  1.00  0.00           C  
ATOM   3741  CD1 PHE   470      -6.613  -2.643  24.870  1.00  0.00           C  
ATOM   3742  CD2 PHE   470      -5.306  -3.405  26.715  1.00  0.00           C  
ATOM   3743  CE1 PHE   470      -7.300  -3.841  24.860  1.00  0.00           C  
ATOM   3744  CE2 PHE   470      -5.985  -4.613  26.717  1.00  0.00           C  
ATOM   3745  CZ  PHE   470      -6.988  -4.839  25.782  1.00  0.00           C  
ATOM   3746  N   ASP   471      -1.952   0.445  25.405  1.00  0.00              
ATOM   3747  CA  ASP   471      -1.238   1.654  25.461  1.00  0.00              
ATOM   3748  CB  ASP   471      -1.223   2.066  26.926  1.00  0.00              
ATOM   3749  C   ASP   471       0.155   1.568  24.955  1.00  0.00              
ATOM   3750  O   ASP   471       1.122   1.569  25.712  1.00  0.00              
ATOM   3751  CG  ASP   471      -0.593   3.433  27.134  1.00  0.00           C  
ATOM   3752  OD1 ASP   471      -0.253   4.114  26.135  1.00  0.00           O  
ATOM   3753  OD2 ASP   471      -0.430   3.831  28.304  1.00  0.00           O  
ATOM   3754  N   LYS   472       0.294   1.497  23.616  1.00  0.00              
ATOM   3755  CA  LYS   472       1.577   1.393  22.921  1.00  0.00              
ATOM   3756  CB  LYS   472       1.371   1.465  21.401  1.00  0.00              
ATOM   3757  C   LYS   472       2.636   2.383  23.300  1.00  0.00              
ATOM   3758  O   LYS   472       3.824   2.063  23.298  1.00  0.00              
ATOM   3759  CG  LYS   472       0.715   2.756  20.922  1.00  0.00           C  
ATOM   3760  CD  LYS   472       0.552   2.780  19.411  1.00  0.00           C  
ATOM   3761  CE  LYS   472      -0.059   4.094  18.942  1.00  0.00           C  
ATOM   3762  NZ  LYS   472      -0.171   4.165  17.458  1.00  0.00           N  
ATOM   3763  N   MET   473       2.216   3.597  23.657  1.00  0.00              
ATOM   3764  CA  MET   473       3.169   4.661  24.031  1.00  0.00              
ATOM   3765  CB  MET   473       2.376   5.974  24.075  1.00  0.00              
ATOM   3766  C   MET   473       3.986   4.291  25.306  1.00  0.00              
ATOM   3767  O   MET   473       5.096   4.796  25.546  1.00  0.00              
ATOM   3768  CG  MET   473       2.004   6.539  22.712  1.00  0.00           C  
ATOM   3769  SD  MET   473       0.811   7.894  22.827  1.00  0.00           S  
ATOM   3770  CE  MET   473       1.920   9.294  23.226  1.00  0.00           C  
ATOM   3771  N   GLN   474       3.398   3.396  26.098  1.00  0.00              
ATOM   3772  CA  GLN   474       4.009   2.984  27.336  1.00  0.00              
ATOM   3773  CB  GLN   474       2.979   2.321  28.255  1.00  0.00              
ATOM   3774  C   GLN   474       5.241   2.127  27.141  1.00  0.00              
ATOM   3775  O   GLN   474       6.146   2.033  27.988  1.00  0.00              
ATOM   3776  CG  GLN   474       1.922   3.285  28.772  1.00  0.00           C  
ATOM   3777  CD  GLN   474       0.781   2.593  29.490  1.00  0.00           C  
ATOM   3778  OE1 GLN   474      -0.374   2.686  29.073  1.00  0.00           O  
ATOM   3779  NE2 GLN   474       1.092   1.905  30.580  1.00  0.00           N  
ATOM   3780  N   TYR   475       5.277   1.520  25.956  1.00  0.00              
ATOM   3781  CA  TYR   475       6.416   0.581  25.640  1.00  0.00              
ATOM   3782  CB  TYR   475       6.250  -0.221  24.337  1.00  0.00              
ATOM   3783  C   TYR   475       7.669   1.349  25.335  1.00  0.00              
ATOM   3784  O   TYR   475       8.785   0.813  25.442  1.00  0.00              
ATOM   3785  CG  TYR   475       5.199  -1.332  24.481  1.00  0.00           C  
ATOM   3786  CD1 TYR   475       3.848  -1.051  24.260  1.00  0.00           C  
ATOM   3787  CD2 TYR   475       5.566  -2.645  24.784  1.00  0.00           C  
ATOM   3788  CE1 TYR   475       2.869  -2.044  24.331  1.00  0.00           C  
ATOM   3789  CE2 TYR   475       4.602  -3.658  24.872  1.00  0.00           C  
ATOM   3790  CZ  TYR   475       3.257  -3.352  24.628  1.00  0.00           C  
ATOM   3791  OH  TYR   475       2.270  -4.316  24.702  1.00  0.00           O  
ATOM   3792  N   TRP   476       7.497   2.634  25.025  1.00  0.00              
ATOM   3793  CA  TRP   476       8.622   3.531  24.702  1.00  0.00              
ATOM   3794  CB  TRP   476       8.126   4.830  24.075  1.00  0.00              
ATOM   3795  C   TRP   476       9.441   3.796  25.978  1.00  0.00              
ATOM   3796  O   TRP   476      10.642   4.029  25.858  1.00  0.00              
ATOM   3797  CG  TRP   476       8.816   5.154  22.782  1.00  0.00           C  
ATOM   3798  CD1 TRP   476      10.169   5.183  22.548  1.00  0.00           C  
ATOM   3799  CD2 TRP   476       8.188   5.482  21.541  1.00  0.00           C  
ATOM   3800  NE1 TRP   476      10.412   5.505  21.236  1.00  0.00           N  
ATOM   3801  CE2 TRP   476       9.217   5.696  20.594  1.00  0.00           C  
ATOM   3802  CE3 TRP   476       6.851   5.617  21.133  1.00  0.00           C  
ATOM   3803  CZ2 TRP   476       8.953   6.038  19.262  1.00  0.00           C  
ATOM   3804  CZ3 TRP   476       6.586   5.956  19.806  1.00  0.00           C  
ATOM   3805  CH2 TRP   476       7.636   6.161  18.886  1.00  0.00           C  
ATOM   3806  N   PRO   477       8.831   3.730  27.154  1.00  0.00              
ATOM   3807  CA  PRO   477       9.438   3.933  28.392  1.00  0.00              
ATOM   3808  CB  PRO   477       8.295   4.054  29.393  1.00  0.00              
ATOM   3809  C   PRO   477      10.446   2.811  28.880  1.00  0.00              
ATOM   3810  O   PRO   477      11.458   2.994  29.554  1.00  0.00              
ATOM   3811  CG  PRO   477       7.219   4.705  28.579  1.00  0.00           C  
ATOM   3812  CD  PRO   477       7.288   3.939  27.282  1.00  0.00           C  
ATOM   3813  N   GLN   478      10.014   1.598  28.544  1.00  0.00              
ATOM   3814  CA  GLN   478      10.885   0.478  29.031  1.00  0.00              
ATOM   3815  CB  GLN   478       9.988  -0.803  29.187  1.00  0.00              
ATOM   3816  C   GLN   478      12.065   0.291  28.024  1.00  0.00              
ATOM   3817  O   GLN   478      13.247   0.108  28.296  1.00  0.00              
ATOM   3818  CG  GLN   478       8.928  -0.660  30.305  1.00  0.00           C  
ATOM   3819  CD  GLN   478       7.579  -0.067  29.830  1.00  0.00           C  
ATOM   3820  OE1 GLN   478       7.450   0.704  28.867  1.00  0.00           O  
ATOM   3821  NE2 GLN   478       6.532  -0.436  30.585  1.00  0.00           N  
ATOM   3822  N   ARG   479      11.610   0.302  26.772  1.00  0.00              
ATOM   3823  CA  ARG   479      12.741  -0.007  25.750  1.00  0.00              
ATOM   3824  CB  ARG   479      12.078  -0.236  24.395  1.00  0.00              
ATOM   3825  C   ARG   479      13.823   1.097  25.763  1.00  0.00              
ATOM   3826  O   ARG   479      15.039   0.916  25.705  1.00  0.00              
ATOM   3827  CG  ARG   479      13.030  -0.691  23.307  1.00  0.00           C  
ATOM   3828  CD  ARG   479      12.289  -1.011  22.015  1.00  0.00           C  
ATOM   3829  NE  ARG   479      11.392  -2.153  22.164  1.00  0.00           N  
ATOM   3830  CZ  ARG   479      10.063  -2.086  22.105  1.00  0.00           C  
ATOM   3831  NH1 ARG   479       9.451  -0.923  21.897  1.00  0.00           N  
ATOM   3832  NH2 ARG   479       9.342  -3.189  22.269  1.00  0.00           N  
ATOM   3833  N   ARG   480      13.274   2.312  25.762  1.00  0.00              
ATOM   3834  CA  ARG   480      14.276   3.465  25.590  1.00  0.00              
ATOM   3835  CB  ARG   480      13.587   4.797  25.250  1.00  0.00              
ATOM   3836  C   ARG   480      15.221   3.648  26.696  1.00  0.00              
ATOM   3837  O   ARG   480      16.206   4.353  26.493  1.00  0.00              
ATOM   3838  CG  ARG   480      12.570   5.307  26.229  1.00  0.00           C  
ATOM   3839  CD  ARG   480      11.900   6.580  25.700  1.00  0.00           C  
ATOM   3840  NE  ARG   480      12.858   7.670  25.492  1.00  0.00           N  
ATOM   3841  CZ  ARG   480      12.529   8.914  25.135  1.00  0.00           C  
ATOM   3842  NH1 ARG   480      11.260   9.251  24.936  1.00  0.00           N  
ATOM   3843  NH2 ARG   480      13.479   9.828  24.980  1.00  0.00           N  
ATOM   3844  N   ASN   481      15.045   2.952  27.811  1.00  0.00              
ATOM   3845  CA  ASN   481      15.911   2.975  28.985  1.00  0.00              
ATOM   3846  CB  ASN   481      15.156   2.688  30.279  1.00  0.00              
ATOM   3847  C   ASN   481      17.074   1.976  28.851  1.00  0.00              
ATOM   3848  O   ASN   481      18.108   2.119  29.496  1.00  0.00              
ATOM   3849  CG  ASN   481      14.105   3.790  30.490  1.00  0.00           C  
ATOM   3850  OD1 ASN   481      14.476   4.904  30.851  1.00  0.00           O  
ATOM   3851  ND2 ASN   481      12.847   3.527  30.180  1.00  0.00           N  
ATOM   3852  N   ARG   482      16.898   0.974  27.989  1.00  0.00              
ATOM   3853  CA  ARG   482      17.954  -0.012  27.825  1.00  0.00              
ATOM   3854  CB  ARG   482      17.379  -1.308  27.262  1.00  0.00              
ATOM   3855  C   ARG   482      19.029   0.557  26.950  1.00  0.00              
ATOM   3856  O   ARG   482      20.227   0.387  27.167  1.00  0.00              
ATOM   3857  CG  ARG   482      18.388  -2.432  27.137  1.00  0.00           C  
ATOM   3858  CD  ARG   482      17.728  -3.727  26.680  1.00  0.00           C  
ATOM   3859  NE  ARG   482      16.786  -4.243  27.669  1.00  0.00           N  
ATOM   3860  CZ  ARG   482      15.466  -4.311  27.496  1.00  0.00           C  
ATOM   3861  NH1 ARG   482      14.909  -3.897  26.360  1.00  0.00           N  
ATOM   3862  NH2 ARG   482      14.700  -4.786  28.470  1.00  0.00           N  
ATOM   3863  N   ASP   483      18.577   1.258  25.910  1.00  0.00              
ATOM   3864  CA  ASP   483      19.587   1.793  24.906  1.00  0.00              
ATOM   3865  CB  ASP   483      18.830   2.444  23.745  1.00  0.00              
ATOM   3866  C   ASP   483      20.617   2.754  25.543  1.00  0.00              
ATOM   3867  O   ASP   483      21.664   2.971  24.937  1.00  0.00              
ATOM   3868  CG  ASP   483      18.308   1.425  22.739  1.00  0.00           C  
ATOM   3869  OD1 ASP   483      18.179   0.236  23.112  1.00  0.00           O  
ATOM   3870  OD2 ASP   483      18.029   1.807  21.578  1.00  0.00           O  
ATOM   3871  N   ASN   484      20.343   3.284  26.727  1.00  0.00              
ATOM   3872  CA  ASN   484      21.171   4.155  27.426  1.00  0.00              
ATOM   3873  CB  ASN   484      20.362   5.090  28.319  1.00  0.00              
ATOM   3874  C   ASN   484      22.374   3.437  28.206  1.00  0.00              
ATOM   3875  O   ASN   484      23.482   3.883  28.484  1.00  0.00              
ATOM   3876  CG  ASN   484      19.403   5.906  27.437  1.00  0.00           C  
ATOM   3877  OD1 ASN   484      19.858   6.816  26.749  1.00  0.00           O  
ATOM   3878  ND2 ASN   484      18.135   5.535  27.377  1.00  0.00           N  
ATOM   3879  N   ARG   485      21.950   2.249  28.636  1.00  0.00              
ATOM   3880  CA  ARG   485      23.049   1.610  29.531  1.00  0.00              
ATOM   3881  CB  ARG   485      22.395   0.679  30.549  1.00  0.00              
ATOM   3882  C   ARG   485      23.380   0.448  28.743  1.00  0.00              
ATOM   3883  O   ARG   485      23.095  -0.664  29.182  1.00  0.00              
ATOM   3884  CG  ARG   485      23.373  -0.003  31.484  1.00  0.00           C  
ATOM   3885  CD  ARG   485      22.650  -0.824  32.545  1.00  0.00           C  
ATOM   3886  NE  ARG   485      21.864   0.012  33.447  1.00  0.00           N  
ATOM   3887  CZ  ARG   485      20.533   0.008  33.517  1.00  0.00           C  
ATOM   3888  NH1 ARG   485      19.815  -0.796  32.736  1.00  0.00           N  
ATOM   3889  NH2 ARG   485      19.919   0.822  34.366  1.00  0.00           N  
ATOM   3890  N   GLN   486      23.992   0.659  27.583  1.00  0.00              
ATOM   3891  CA  GLN   486      24.294  -0.670  26.755  1.00  0.00              
ATOM   3892  CB  GLN   486      23.670  -0.882  25.388  1.00  0.00              
ATOM   3893  C   GLN   486      25.697  -0.819  26.713  1.00  0.00              
ATOM   3894  O   GLN   486      26.065  -0.022  25.838  1.00  0.00              
ATOM   3895  CG  GLN   486      22.209  -1.274  25.482  1.00  0.00           C  
ATOM   3896  CD  GLN   486      21.624  -1.645  24.148  1.00  0.00           C  
ATOM   3897  OE1 GLN   486      20.448  -1.391  23.872  1.00  0.00           O  
ATOM   3898  NE2 GLN   486      22.442  -2.255  23.298  1.00  0.00           N  
ATOM   3899  N   THR   487      26.488  -1.769  27.348  1.00  0.00              
ATOM   3900  CA  THR   487      27.969  -1.634  26.913  1.00  0.00              
ATOM   3901  CB  THR   487      28.799  -1.382  28.188  1.00  0.00              
ATOM   3902  C   THR   487      28.146  -2.737  25.903  1.00  0.00              
ATOM   3903  O   THR   487      28.668  -2.500  24.815  1.00  0.00              
ATOM   3904  OG1 THR   487      28.421  -2.269  29.208  1.00  0.00           O  
ATOM   3905  CG2 THR   487      28.652   0.065  28.639  1.00  0.00           C  
ATOM   3906  N   THR   488      27.677  -3.939  26.222  1.00  0.00              
ATOM   3907  CA  THR   488      27.790  -5.086  25.334  1.00  0.00              
ATOM   3908  CB  THR   488      26.944  -6.295  25.805  1.00  0.00              
ATOM   3909  C   THR   488      27.693  -4.636  23.816  1.00  0.00              
ATOM   3910  O   THR   488      28.460  -4.971  22.924  1.00  0.00              
ATOM   3911  OG1 THR   488      25.551  -6.003  25.653  1.00  0.00           O  
ATOM   3912  CG2 THR   488      27.218  -6.598  27.261  1.00  0.00           C  
ATOM   3913  N   PRO   489      26.576  -3.914  23.620  1.00  0.00              
ATOM   3914  CA  PRO   489      26.416  -3.466  22.183  1.00  0.00              
ATOM   3915  CB  PRO   489      25.115  -4.089  21.687  1.00  0.00              
ATOM   3916  C   PRO   489      26.238  -2.036  22.409  1.00  0.00              
ATOM   3917  O   PRO   489      25.509  -1.655  23.329  1.00  0.00              
ATOM   3918  CG  PRO   489      25.310  -5.507  22.039  1.00  0.00           C  
ATOM   3919  CD  PRO   489      25.686  -5.323  23.478  1.00  0.00           C  
ATOM   3920  N   VAL   490      26.871  -1.176  21.612  1.00  0.00              
ATOM   3921  CA  VAL   490      26.579   0.302  21.718  1.00  0.00              
ATOM   3922  CB  VAL   490      27.777   1.109  21.276  1.00  0.00              
ATOM   3923  C   VAL   490      25.379   0.708  20.884  1.00  0.00              
ATOM   3924  O   VAL   490      24.670   1.645  21.227  1.00  0.00              
ATOM   3925  CG1 VAL   490      27.522   2.575  21.140  1.00  0.00           C  
ATOM   3926  CG2 VAL   490      28.912   0.810  22.228  1.00  0.00           C  
ATOM   3927  N   ASP   491      25.209   0.030  19.749  1.00  0.00              
ATOM   3928  CA  ASP   491      24.104   0.313  18.833  1.00  0.00              
ATOM   3929  CB  ASP   491      24.614   1.320  17.806  1.00  0.00              
ATOM   3930  C   ASP   491      23.875  -1.194  18.741  1.00  0.00              
ATOM   3931  O   ASP   491      24.785  -2.013  18.735  1.00  0.00              
ATOM   3932  CG  ASP   491      23.387   1.821  17.010  1.00  0.00           C  
ATOM   3933  OD1 ASP   491      22.327   2.084  17.616  1.00  0.00           O  
ATOM   3934  OD2 ASP   491      23.592   1.806  15.781  1.00  0.00           O  
ATOM   3935  N   PHE   492      22.597  -1.538  18.711  1.00  0.00              
ATOM   3936  CA  PHE   492      22.007  -2.854  18.691  1.00  0.00              
ATOM   3937  CB  PHE   492      20.652  -3.025  19.389  1.00  0.00              
ATOM   3938  C   PHE   492      21.594  -3.633  17.495  1.00  0.00              
ATOM   3939  O   PHE   492      20.471  -3.499  16.996  1.00  0.00              
ATOM   3940  CG  PHE   492      20.755  -3.110  20.892  1.00  0.00           C  
ATOM   3941  CD1 PHE   492      21.977  -2.903  21.534  1.00  0.00           C  
ATOM   3942  CD2 PHE   492      19.649  -3.448  21.659  1.00  0.00           C  
ATOM   3943  CE1 PHE   492      22.099  -3.042  22.915  1.00  0.00           C  
ATOM   3944  CE2 PHE   492      19.759  -3.591  23.043  1.00  0.00           C  
ATOM   3945  CZ  PHE   492      20.990  -3.388  23.671  1.00  0.00           C  
ATOM   3946  N   GLU   493      22.500  -4.451  16.971  1.00  0.00              
ATOM   3947  CA  GLU   493      22.259  -5.220  15.728  1.00  0.00              
ATOM   3948  CB  GLU   493      23.503  -6.059  15.381  1.00  0.00              
ATOM   3949  C   GLU   493      21.792  -6.572  16.246  1.00  0.00              
ATOM   3950  O   GLU   493      22.501  -7.555  16.452  1.00  0.00              
ATOM   3951  CG  GLU   493      24.781  -5.252  15.291  1.00  0.00           C  
ATOM   3952  CD  GLU   493      25.943  -5.979  14.622  1.00  0.00           C  
ATOM   3953  OE1 GLU   493      26.052  -7.222  14.697  1.00  0.00           O  
ATOM   3954  OE2 GLU   493      26.782  -5.261  14.054  1.00  0.00           O  
ATOM   3955  N   MET   494      20.479  -6.537  16.514  1.00  0.00              
ATOM   3956  CA  MET   494      19.668  -7.704  16.975  1.00  0.00              
ATOM   3957  CB  MET   494      19.348  -8.874  16.048  1.00  0.00              
ATOM   3958  C   MET   494      19.602  -7.626  18.391  1.00  0.00              
ATOM   3959  O   MET   494      18.625  -7.050  18.894  1.00  0.00              
ATOM   3960  CG  MET   494      19.203  -8.496  14.579  1.00  0.00           C  
ATOM   3961  SD  MET   494      18.305  -9.749  13.627  1.00  0.00           S  
ATOM   3962  CE  MET   494      19.274 -11.271  14.007  1.00  0.00           C  
ATOM   3963  N   LYS   495      20.585  -8.152  19.097  1.00  0.00              
ATOM   3964  CA  LYS   495      20.683  -8.025  20.623  1.00  0.00              
ATOM   3965  CB  LYS   495      21.828  -7.333  21.375  1.00  0.00              
ATOM   3966  C   LYS   495      19.430  -7.602  21.531  1.00  0.00              
ATOM   3967  O   LYS   495      18.859  -6.513  21.622  1.00  0.00              
ATOM   3968  CG  LYS   495      23.200  -7.657  20.780  1.00  0.00           C  
ATOM   3969  CD  LYS   495      23.473  -9.132  21.139  1.00  0.00           C  
ATOM   3970  CE  LYS   495      24.043  -9.818  19.897  1.00  0.00           C  
ATOM   3971  NZ  LYS   495      25.462  -9.377  19.728  1.00  0.00           N  
ATOM   3972  N   LYS   496      19.012  -8.703  22.153  1.00  0.00              
ATOM   3973  CA  LYS   496      17.837  -8.472  23.103  1.00  0.00              
ATOM   3974  CB  LYS   496      17.670  -7.580  24.336  1.00  0.00              
ATOM   3975  C   LYS   496      16.563  -7.784  22.493  1.00  0.00              
ATOM   3976  O   LYS   496      15.831  -7.037  23.121  1.00  0.00              
ATOM   3977  CG  LYS   496      18.562  -7.950  25.517  1.00  0.00           C  
ATOM   3978  CD  LYS   496      20.053  -7.912  25.175  1.00  0.00           C  
ATOM   3979  CE  LYS   496      20.567  -6.489  24.998  1.00  0.00           C  
ATOM   3980  NZ  LYS   496      21.995  -6.430  24.597  1.00  0.00           N  
ATOM   3981  N   SER   497      16.224  -8.230  21.275  1.00  0.00              
ATOM   3982  CA  SER   497      15.177  -8.236  20.398  1.00  0.00              
ATOM   3983  CB  SER   497      15.260  -8.763  18.964  1.00  0.00              
ATOM   3984  C   SER   497      13.885  -8.828  20.697  1.00  0.00              
ATOM   3985  O   SER   497      13.901 -10.047  20.511  1.00  0.00              
ATOM   3986  OG  SER   497      16.322  -8.146  18.260  1.00  0.00           O  
ATOM   3987  N   LYS   498      12.794  -8.171  21.083  1.00  0.00              
ATOM   3988  CA  LYS   498      11.543  -8.636  21.436  1.00  0.00              
ATOM   3989  CB  LYS   498      10.783  -8.925  20.134  1.00  0.00              
ATOM   3990  C   LYS   498      11.809  -9.152  22.892  1.00  0.00              
ATOM   3991  O   LYS   498      11.515  -8.561  23.911  1.00  0.00              
ATOM   3992  CG  LYS   498      10.718  -7.687  19.241  1.00  0.00           C  
ATOM   3993  CD  LYS   498       9.787  -7.863  18.058  1.00  0.00           C  
ATOM   3994  CE  LYS   498       9.909  -6.676  17.091  1.00  0.00           C  
ATOM   3995  NZ  LYS   498       8.987  -6.839  15.933  1.00  0.00           N  
ATOM   3996  N   VAL   499      12.331 -10.353  22.930  1.00  0.00              
ATOM   3997  CA  VAL   499      12.737 -10.903  24.244  1.00  0.00              
ATOM   3998  CB  VAL   499      11.508 -11.697  24.820  1.00  0.00              
ATOM   3999  C   VAL   499      12.878 -12.411  23.320  1.00  0.00              
ATOM   4000  O   VAL   499      12.201 -13.052  22.528  1.00  0.00              
ATOM   4001  CG1 VAL   499      11.879 -12.448  26.082  1.00  0.00           C  
ATOM   4002  CG2 VAL   499      10.315 -10.808  25.089  1.00  0.00           C  
ATOM   4003  N   ASN   500      14.170 -12.633  23.516  1.00  0.00              
ATOM   4004  CA  ASN   500      15.341 -13.384  23.014  1.00  0.00              
ATOM   4005  CB  ASN   500      16.670 -12.834  22.500  1.00  0.00              
ATOM   4006  C   ASN   500      15.239 -14.406  24.011  1.00  0.00              
ATOM   4007  O   ASN   500      15.628 -14.112  25.137  1.00  0.00              
ATOM   4008  CG  ASN   500      17.480 -13.846  21.715  1.00  0.00           C  
ATOM   4009  OD1 ASN   500      18.698 -13.747  21.673  1.00  0.00           O  
ATOM   4010  ND2 ASN   500      16.821 -14.804  21.085  1.00  0.00           N  
ATOM   4011  N   ASN   501      14.710 -15.584  23.732  1.00  0.00              
ATOM   4012  CA  ASN   501      14.583 -16.640  24.825  1.00  0.00              
ATOM   4013  CB  ASN   501      13.281 -17.370  24.515  1.00  0.00              
ATOM   4014  C   ASN   501      15.967 -17.391  24.785  1.00  0.00              
ATOM   4015  O   ASN   501      16.540 -17.665  23.730  1.00  0.00              
ATOM   4016  CG  ASN   501      12.896 -18.286  25.652  1.00  0.00           C  
ATOM   4017  OD1 ASN   501      13.626 -19.251  25.942  1.00  0.00           O  
ATOM   4018  ND2 ASN   501      11.795 -17.984  26.321  1.00  0.00           N  
ATOM   4019  N   ASN   502      16.490 -17.639  25.980  1.00  0.00              
ATOM   4020  CA  ASN   502      17.788 -18.288  26.033  1.00  0.00              
ATOM   4021  CB  ASN   502      17.916 -19.554  25.230  1.00  0.00              
ATOM   4022  C   ASN   502      18.878 -17.445  26.143  1.00  0.00              
ATOM   4023  O   ASN   502      19.883 -17.883  25.577  1.00  0.00              
ATOM   4024  CG  ASN   502      16.788 -20.578  25.343  1.00  0.00           C  
ATOM   4025  OD1 ASN   502      16.194 -20.932  24.273  1.00  0.00           O  
ATOM   4026  ND2 ASN   502      16.496 -21.028  26.546  1.00  0.00           N  
ATOM   4027  N   ALA   503      18.735 -16.208  26.604  1.00  0.00              
ATOM   4028  CA  ALA   503      19.948 -15.163  25.917  1.00  0.00              
ATOM   4029  CB  ALA   503      19.281 -13.867  26.313  1.00  0.00              
ATOM   4030  C   ALA   503      21.074 -15.434  26.688  1.00  0.00              
ATOM   4031  O   ALA   503      20.733 -15.232  27.857  1.00  0.00              
ATOM   4032  N   ASN   504      22.290 -15.793  26.348  1.00  0.00              
ATOM   4033  CA  ASN   504      23.450 -16.141  27.024  1.00  0.00              
ATOM   4034  CB  ASN   504      24.175 -14.826  27.303  1.00  0.00              
ATOM   4035  C   ASN   504      23.245 -16.890  28.371  1.00  0.00              
ATOM   4036  O   ASN   504      23.733 -16.411  29.371  1.00  0.00              
ATOM   4037  CG  ASN   504      24.525 -14.088  26.051  1.00  0.00           C  
ATOM   4038  OD1 ASN   504      24.649 -14.686  24.986  1.00  0.00           O  
ATOM   4039  ND2 ASN   504      24.688 -12.775  26.162  1.00  0.00           N  
ATOM   4040  N   THR   505      22.529 -18.007  28.380  1.00  0.00              
ATOM   4041  CA  THR   505      22.244 -18.745  29.515  1.00  0.00              
ATOM   4042  CB  THR   505      23.500 -19.377  30.146  1.00  0.00              
ATOM   4043  C   THR   505      21.730 -18.034  30.779  1.00  0.00              
ATOM   4044  O   THR   505      22.179 -18.120  31.921  1.00  0.00              
ATOM   4045  OG1 THR   505      24.285 -18.414  30.860  1.00  0.00           O  
ATOM   4046  CG2 THR   505      24.398 -19.978  29.043  1.00  0.00           C  
ATOM   4047  N   ILE   506      20.707 -17.235  30.443  1.00  0.00              
ATOM   4048  CA  ILE   506      19.905 -16.455  31.445  1.00  0.00              
ATOM   4049  CB  ILE   506      19.427 -17.040  32.802  1.00  0.00              
ATOM   4050  C   ILE   506      20.561 -15.191  32.075  1.00  0.00              
ATOM   4051  O   ILE   506      20.337 -14.889  33.253  1.00  0.00              
ATOM   4052  CG1 ILE   506      18.188 -17.899  32.576  1.00  0.00           C  
ATOM   4053  CG2 ILE   506      19.218 -15.957  33.834  1.00  0.00           C  
ATOM   4054  CD1 ILE   506      18.505 -19.225  31.938  1.00  0.00           C  
ATOM   4055  N   GLY   507      21.395 -14.490  31.288  1.00  0.00              
ATOM   4056  CA  GLY   507      21.990 -13.287  31.694  1.00  0.00              
ATOM   4057  C   GLY   507      21.534 -11.904  31.502  1.00  0.00              
ATOM   4058  O   GLY   507      21.314 -11.499  30.341  1.00  0.00              
ATOM   4059  N   VAL   508      21.287 -11.173  32.598  1.00  0.00              
ATOM   4060  CA  VAL   508      20.760  -9.769  32.444  1.00  0.00              
ATOM   4061  CB  VAL   508      19.452  -9.640  33.254  1.00  0.00              
ATOM   4062  C   VAL   508      21.564  -8.591  32.964  1.00  0.00              
ATOM   4063  O   VAL   508      21.419  -7.444  32.515  1.00  0.00              
ATOM   4064  CG1 VAL   508      19.067  -8.172  33.401  1.00  0.00           C  
ATOM   4065  CG2 VAL   508      18.333 -10.379  32.544  1.00  0.00           C  
ATOM   4066  N   MET   509      22.306  -8.778  34.044  1.00  0.00              
ATOM   4067  CA  MET   509      22.952  -7.700  34.760  1.00  0.00              
ATOM   4068  CB  MET   509      23.754  -8.780  35.514  1.00  0.00              
ATOM   4069  C   MET   509      23.097  -6.276  34.185  1.00  0.00              
ATOM   4070  O   MET   509      22.180  -5.473  33.953  1.00  0.00              
ATOM   4071  CG  MET   509      23.250  -9.074  36.936  1.00  0.00           C  
ATOM   4072  SD  MET   509      21.445  -9.353  36.959  1.00  0.00           S  
ATOM   4073  CE  MET   509      20.797  -7.615  37.296  1.00  0.00           C  
ATOM   4074  N   GLY   510      24.362  -5.885  34.065  1.00  0.00              
ATOM   4075  CA  GLY   510      24.677  -4.610  33.373  1.00  0.00              
ATOM   4076  C   GLY   510      26.161  -4.242  33.568  1.00  0.00              
ATOM   4077  O   GLY   510      26.688  -4.322  34.679  1.00  0.00              
ATOM   4078  N   TYR   511      26.797  -3.793  32.491  1.00  0.00              
ATOM   4079  CA  TYR   511      28.189  -3.398  32.576  1.00  0.00              
ATOM   4080  CB  TYR   511      28.643  -2.733  33.878  1.00  0.00              
ATOM   4081  C   TYR   511      28.738  -4.150  31.314  1.00  0.00              
ATOM   4082  O   TYR   511      28.828  -3.749  30.157  1.00  0.00              
ATOM   4083  CG  TYR   511      27.753  -1.581  34.303  1.00  0.00           C  
ATOM   4084  CD1 TYR   511      27.449  -0.549  33.427  1.00  0.00           C  
ATOM   4085  CD2 TYR   511      27.199  -1.563  35.577  1.00  0.00           C  
ATOM   4086  CE1 TYR   511      26.623   0.487  33.820  1.00  0.00           C  
ATOM   4087  CE2 TYR   511      26.374  -0.525  35.975  1.00  0.00           C  
ATOM   4088  CZ  TYR   511      26.093   0.490  35.093  1.00  0.00           C  
ATOM   4089  OH  TYR   511      25.272   1.526  35.483  1.00  0.00           O  
ATOM   4090  N   GLY   512      29.127  -5.358  31.681  1.00  0.00              
ATOM   4091  CA  GLY   512      29.738  -6.206  30.537  1.00  0.00              
ATOM   4092  C   GLY   512      29.120  -7.507  30.944  1.00  0.00              
ATOM   4093  O   GLY   512      29.808  -8.249  31.635  1.00  0.00              
ATOM   4094  N   ALA   513      27.878  -7.799  30.582  1.00  0.00              
ATOM   4095  CA  ALA   513      27.391  -9.109  31.248  1.00  0.00              
ATOM   4096  CB  ALA   513      26.001  -9.020  31.874  1.00  0.00              
ATOM   4097  C   ALA   513      27.153 -10.046  30.084  1.00  0.00              
ATOM   4098  O   ALA   513      26.348  -9.701  29.214  1.00  0.00              
ATOM   4099  N   GLU   514      27.795 -11.206  30.045  1.00  0.00              
ATOM   4100  CA  GLU   514      27.518 -12.127  28.943  1.00  0.00              
ATOM   4101  CB  GLU   514      28.091 -12.249  27.536  1.00  0.00              
ATOM   4102  C   GLU   514      28.281 -13.374  29.474  1.00  0.00              
ATOM   4103  O   GLU   514      29.287 -13.855  28.944  1.00  0.00              
ATOM   4104  CG  GLU   514      27.544 -11.249  26.514  1.00  0.00           C  
ATOM   4105  CD  GLU   514      28.430 -11.166  25.274  1.00  0.00           C  
ATOM   4106  OE1 GLU   514      29.664 -11.232  25.373  1.00  0.00           O  
ATOM   4107  OE2 GLU   514      27.836 -11.066  24.145  1.00  0.00           O  
ATOM   4108  N   THR   515      27.679 -13.905  30.533  1.00  0.00              
ATOM   4109  CA  THR   515      27.774 -15.212  31.147  1.00  0.00              
ATOM   4110  CB  THR   515      27.406 -15.259  32.651  1.00  0.00              
ATOM   4111  C   THR   515      27.483 -16.399  30.585  1.00  0.00              
ATOM   4112  O   THR   515      26.383 -16.420  31.158  1.00  0.00              
ATOM   4113  OG1 THR   515      27.861 -16.531  33.134  1.00  0.00           O  
ATOM   4114  CG2 THR   515      25.940 -15.049  32.981  1.00  0.00           C  
TER
